# Supplementary material for: Geometric and energetic data from ab initio calculations of haloethene, haloimine, halomethylenephosphine, haloiminophosphine, halodiazene, halodiphosphene and halocyclopropane
Source: Data Brief. 2019 Nov 2;27:104738. doi: 10.1016/j.dib.2019.104738 (PMC6861602; doi:10.1016/j.dib.2019.104738)
Supplement: Multimedia component 2 [file mmc2.zip › CC/B3LYP/HICCFF.out]

Q-Chem Developer Version!
                  Welcome to Q-Chem
     A Quantum Leap Into The Future Of Chemistry


 Q-Chem 5.1, Q-Chem, Inc., Pleasanton, CA (2018)

 Yihan Shao,  Zhengting Gan,  E. Epifanovsky,  A. T. B. Gilbert,  M. Wormit,  
 J. Kussmann,  A. W. Lange,  A. Behn,  Jia Deng,  Xintian Feng,  D. Ghosh,  
 M. Goldey,  P. R. Horn,  L. D. Jacobson,  I. Kaliman,  T. Kus,  A. Landau,  
 Jie Liu,  E. I. Proynov,  R. M. Richard,  R. P. Steele,  E. J. Sundstrom,  
 H. L. Woodcock III,  P. M. Zimmerman,  D. Zuev,  B. Albrecht,  E. Alguire,  
 S. A. Baeppler,  D. Barton,  Z. Benda,  Y. A. Bernard,  E. J. Berquist,  
 K. B. Bravaya,  H. Burton,  D. Casanova,  Chun-Min Chang,  Yunqing Chen,  
 A. Chien,  K. D. Closser,  M. P. Coons,  S. Coriani,  S. Dasgupta,  
 A. L. Dempwolff,  M. Diedenhofen,  Hainam Do,  R. G. Edgar,  Po-Tung Fang,  
 S. Faraji,  S. Fatehi,  Qingguo Feng,  K. D. Fenk,  J. Fosso-Tande,  
 Qinghui Ge,  A. Ghysels,  G. Gidofalvi,  J. Gomes,  J. Gonthier,  A. Gunina,  
 D. Hait,  M. W. D. Hanson-Heine,  P. H. P. Harbach,  A. W. Hauser,  
 J. E. Herr,  E. G. Hohenstein,  Z. C. Holden,  Kerwin Hui,  B. C. Huynh,  
 T.-C. Jagau,  Hyunjun Ji,  B. Kaduk,  K. Khistyaev,  Jaehoon Kim,  
 P. Klunzinger,  K. Koh,  D. Kosenkov,  L. Koulias,  T. Kowalczyk,  
 C. M. Krauter,  A. Kunitsa,  Ka Un Lao,  A. Laurent,  K. V. Lawler,  
 Joonho Lee,  D. Lefrancois,  S. Lehtola,  D. S. Levine,  Yi-Pei Li,  
 You-Sheng Lin,  Fenglai Liu,  E. Livshits,  A. Luenser,  P. Manohar,  
 E. Mansoor,  S. F. Manzer,  Shan-Ping Mao,  Yuezhi Mao,  N. Mardirossian,  
 A. V. Marenich,  T. Markovich,  L. A. Martinez-Martinez,  S. A. Maurer,  
 N. J. Mayhall,  S. C. McKenzie,  J.-M. Mewes,  A. F. Morrison,  
 J. W. Mullinax,  K. Nanda,  T. S. Nguyen-Beck,  R. Olivares-Amaya,  
 J. A. Parkhill,  T. M. Perrine,  F. Plasser,  P. Pokhilko,  S. Prager,  
 A. Prociuk,  E. Ramos,  D. R. Rehn,  F. Rob,  M. Schneider,  N. Sergueev,  
 S. M. Sharada,  S. Sharma,  D. W. Small,  T. Stauch,  T. Stein,  
 Yu-Chuan Su,  A. J. W. Thom,  A. Tkatchenko,  T. Tsuchimochi,  N. M. Tubman,  
 L. Vogt,  M. L. Vidal,  O. Vydrov,  M. A. Watson,  J. Wenzel,  
 M. de Wergifosse,  T. A. Wesolowski,  A. White,  J. Witte,  A. Yamada,  
 Jun Yang,  K. Yao,  S. Yeganeh,  S. R. Yost,  Zhi-Qiang You,  A. Zech,  
 Igor Ying Zhang,  Xing Zhang,  Yan Zhao,  Ying Zhu,  B. R. Brooks,  
 G. K. L. Chan,  C. J. Cramer,  M. S. Gordon,  W. J. Hehre,  A. Klamt,  
 M. W. Schmidt,  C. D. Sherrill,  D. G. Truhlar,  A. Aspuru-Guzik,  R. Baer,  
 A. T. Bell,  N. A. Besley,  Jeng-Da Chai,  A. E. DePrince, III,  
 R. A. DiStasio Jr.,  A. Dreuw,  B. D. Dunietz,  T. R. Furlani,  
 Chao-Ping Hsu,  Yousung Jung,  Jing Kong,  D. S. Lambrecht,  WanZhen Liang,  
 C. Ochsenfeld,  V. A. Rassolov,  L. V. Slipchenko,  J. E. Subotnik,  
 T. Van Voorhis,  J. M. Herbert,  A. I. Krylov,  P. M. W. Gill,  M. Head-Gordon

 Contributors to earlier versions of Q-Chem not listed above: 
 R. D. Adamson,  B. Austin,  J. Baker,  G. J. O. Beran,  K. Brandhorst,  
 S. T. Brown,  E. F. C. Byrd,  A. K. Chakraborty,  C.-L. Cheng,  
 Siu Hung Chien,  D. M. Chipman,  D. L. Crittenden,  H. Dachsel,  
 R. J. Doerksen,  A. D. Dutoi,  L. Fusti-Molnar,  W. A. Goddard III,  
 A. Golubeva-Zadorozhnaya,  S. R. Gwaltney,  G. Hawkins,  A. Heyden,  
 S. Hirata,  G. Kedziora,  F. J. Keil,  C. Kelley,  Jihan Kim,  R. A. King,  
 R. Z. Khaliullin,  P. P. Korambath,  W. Kurlancheek,  A. M. Lee,  M. S. Lee,  
 S. V. Levchenko,  Ching Yeh Lin,  D. Liotard,  R. C. Lochan,  I. Lotan,  
 P. E. Maslen,  N. Nair,  D. P. O'Neill,  D. Neuhauser,  E. Neuscamman,  
 C. M. Oana,  R. Olson,  B. Peters,  R. Peverati,  P. A. Pieniazek,  
 Y. M. Rhee,  J. Ritchie,  M. A. Rohrdanz,  E. Rosta,  N. J. Russ,  
 H. F. Schaefer III,  N. E. Schultz,  N. Shenvi,  A. C. Simmonett,  A. Sodt,  
 D. Stuck,  K. S. Thanthiriwatte,  V. Vanovschi,  Tao Wang,  A. Warshel,  
 C. F. Williams,  Q. Wu,  X. Xu,  W. Zhang

 Please cite Q-Chem as follows:
 Y. Shao et al., Mol. Phys. 113, 184-215 (2015)
 DOI: 10.1080/00268976.2014.952696

 Q-Chem 5.1.1 for Intel X86 EM64T Linux

 Parts of Q-Chem use Armadillo 8.300.2 (Tropical Shenanigans).
 http://arma.sourceforge.net/

 Q-Chem begins on Tue Aug 28 08:28:07 2018  

Host: 
0

     Scratch files written to /scratch/taweetham/qchem16162//
Input Ideriv = 2
Curr. Ideriv = -1
Max.  Ideriv = 2

Checking the input file for inconsistencies... 	...done.

--------------------------------------------------------------
User input:
--------------------------------------------------------------
inp/HFIF.inp
$molecule
0	1
H	-2.0	1.0	0.0
F	2.0	1.0	0.0
I	-2.0	-1.0	0.0
F	2.0	-1.0	0.0
C	-1.0	0.0	0.0
C	1.0	0.0	0.0
$end
$rem
   JOB_TYPE		OPTIMIZATION
   BASIS		6-311++G**
   EXCHANGE		B3LYP
$end

--------------------------------------------------------------
 ----------------------------------------------------------------
             Standard Nuclear Orientation (Angstroms)
    I     Atom           X                Y                Z
 ----------------------------------------------------------------
    1      H       0.6700004356    -1.8650836598    -0.0000000000
    2      F      -3.1853112333    -0.7989823814    -0.0000000000
    3      I       1.2030510748     0.0625721746    -0.0000000000
    4      F      -2.6522605941     1.1286734530     0.0000000000
    5      C      -0.0273021621    -0.6347304230    -0.0000000000
    6      C      -1.9549579965    -0.1016797838     0.0000000000
 ----------------------------------------------------------------
 Molecular Point Group                 Cs    NOp =  2
 Largest Abelian Subgroup              Cs    NOp =  2
 Nuclear Repulsion Energy =   400.7212569498 hartrees
 There are       42 alpha and       42 beta electrons
 Requested basis set is 6-311++G(d,p)
 There are 53 shells and 157 basis functions

 Total QAlloc Memory Limit   2000 MB
 Mega-Array Size       188 MB
 MEM_STATIC part       192 MB
 A cutoff of  1.0D-11 yielded   1216 shell pairs
 There are     10874 function pairs (     12128 Cartesian)

 -------------------------------------------------------
 OpenMP Integral Computing Module                       
 Release: version 1.0, May 2013, Q-Chem Inc. Pittsburgh 
 -------------------------------------------------------
 Integral Job Info:
 Integral job number is                      11
 Integral operator is                         1
 short-range coefficients                     0
 long-range coefficients              100000000
 Omega coefficients                           0
 if combine SR and LR in K                    0
 Integral screening is                        0
 Integral computing path is                   2
 max size of driver memory is            800000
 size of driver memory is                593474
 size of scratch memory is             11861008
 max col of scratch BK array               1296
 max len of scratch array in speh3          155
 max len of scratch index in speh4           18
 max int batch size is                      520
 min int batch size is                       52
 fixed nKL is                                52
 max L of basis functions is                  2
 order of int derivative is                   0
 number of shells is                         53
 number of basis is                         166
 number of cartesian basis is               166
 number of contracted shell pairs          1216
 number of primitive shell pairs           2821
 maxK2 (contraction) of shell pair           36
 max number of K2 of shell pair               1
 max number of CS2 of shell pair            124
 max number of PS2 of shell pair            282
 mem total for path MDJ                  523660
 -------------------------------------------------------
 Smallest overlap matrix eigenvalue = 4.35E-04

 Scale SEOQF with 1.000000e-01/1.000000e-01/1.000000e-01

 Standard Electronic Orientation quadrupole field applied
 Nucleus-field energy     =     0.0000000108 hartrees
 Guess from superposition of atomic densities
 Warning:  Energy on first SCF cycle will be non-variational
 SAD guess density has 84.000000 electrons

 -----------------------------------------------------------------------
  General SCF calculation program by
  Eric Jon Sundstrom, Paul Horn, Yuezhi Mao, Dmitri Zuev, Alec White,
  David Stuck, Shaama M.S., Shane Yost, Joonho Lee, David Small,
  Daniel Levine, Susi Lehtola, Hugh Burton, Evgeny Epifanovsky
 -----------------------------------------------------------------------
 Exchange:     0.2000 Hartree-Fock + 0.0800 Slater + 0.7200 B88
 Correlation:  0.1900 VWN1RPA + 0.8100 LYP
 Using SG-1 standard quadrature grid
 using 4 threads for integral computing
 -------------------------------------------------------
 OpenMP Integral computing Module                
 Release: version 2.0, May 2017, Q-Chem Inc. Pleasanton 
 -------------------------------------------------------
 -------------------------------------------------------
 OpenMP BLAS3 based DFT computing Module                
 Release: version 1.0, May 2013, Q-Chem Inc. Pittsburgh 
 -------------------------------------------------------
 A restricted SCF calculation will be
 performed using DIIS
 SCF converges when DIIS error is below 1.0e-08
 ---------------------------------------
  Cycle       Energy         DIIS error
 ---------------------------------------
    1   -7197.1823556449      7.61e-02  
    2   -7195.0965438175      8.97e-03  
    3   -7193.9627158890      1.87e-02  
    4   -7195.1392953809      6.38e-03  
    5   -7195.2673327085      3.79e-03  
    6   -7195.3262135270      1.06e-03  
    7   -7195.3288416270      5.82e-04  
    8   -7195.3295830719      2.45e-04  
    9   -7195.3298095615      7.83e-05  
   10   -7195.3298308008      2.50e-05  
   11   -7195.3298328386      1.01e-05  
   12   -7195.3298331168      3.62e-06  
   13   -7195.3298331677      2.05e-07  
   14   -7195.3298331677      9.76e-08  
   15   -7195.3298331677      5.23e-08  
   16   -7195.3298331676      3.30e-09  Convergence criterion met
 ---------------------------------------
 SCF time:   CPU 26.79s  wall 7.00s 
 SCF   energy in the final basis set =    -7195.3298331676
 Total energy in the final basis set =    -7195.3298331676

 --------------------------------------------------------------
             Orbital Energies (a.u.) and Symmetries
 --------------------------------------------------------------

 Alpha MOs, Restricted
 -- Occupied --                  
******* -176.35 -165.75 -165.75 -165.75  -35.86  -31.34  -31.34
  1 A'    2 A'    3 A'    1 A"    4 A'    5 A'    6 A'    2 A"                 
-31.343 -24.707 -24.702 -22.995 -22.995 -22.995 -22.994 -22.994
  7 A'    8 A'    9 A'   10 A'    3 A"   11 A'   12 A'    4 A"                 
-10.372 -10.286  -6.421  -4.837  -4.819  -4.817  -2.126  -2.101
 13 A'   14 A'   15 A'   16 A'   17 A'    5 A"   18 A'   19 A'                 
 -2.098  -2.083  -2.083  -1.261  -1.183  -0.914  -0.667  -0.547
  6 A"   20 A'    7 A"   21 A'   22 A'   23 A'   24 A'   25 A'                 
 -0.536  -0.526  -0.494  -0.483  -0.436  -0.424  -0.411  -0.387
 26 A'   27 A'    8 A"   28 A'    9 A"   10 A"   29 A'   30 A'                 
 -0.264  -0.190
 31 A'   11 A"                                                                 
 -- Virtual --                   
 -0.115  -0.099  -0.067   0.015   0.022   0.048   0.052   0.054
 32 A'   12 A"   33 A'   34 A'   35 A'   36 A'   13 A"   37 A'                 
  0.076   0.088   0.107   0.118   0.122   0.140   0.209   0.231
 38 A'   14 A"   39 A'   40 A'   41 A'   42 A'   43 A'   15 A"                 
  0.246   0.268   0.278   0.283   0.286   0.327   0.344   0.354
 44 A'   16 A"   45 A'   46 A'   17 A"   47 A'   48 A'   49 A'                 
  0.355   0.370   0.387   0.404   0.429   0.456   0.470   0.493
 18 A"   50 A'   51 A'   52 A'   53 A'   19 A"   54 A'   20 A"                 
  0.504   0.537   0.583   0.660   0.676   0.742   0.750   0.878
 55 A'   56 A'   21 A"   57 A'   58 A'   59 A'   60 A'   61 A'                 
  0.954   1.065   1.205   1.208   1.235   1.250   1.265   1.287
 62 A'   22 A"   63 A'   23 A"   24 A"   64 A'   65 A'   25 A"                 
  1.302   1.357   1.416   1.433   1.439   1.450   1.481   1.497
 66 A'   67 A'   26 A"   68 A'   27 A"   69 A'   70 A'   28 A"                 
  1.549   1.592   1.618   1.685   1.768   1.876   1.931   1.961
 71 A'   29 A"   72 A'   73 A'   74 A'   75 A'   76 A'   77 A'                 
  2.072   2.523   2.572   2.627   2.686   2.820   2.999   3.161
 78 A'   79 A'   30 A"   31 A"   80 A'   81 A'   82 A'   83 A'                 
  3.763   3.768   3.771   3.793   3.825   3.862   3.902   3.945
 32 A"   33 A"   84 A'   85 A'   86 A'   34 A"   35 A"   87 A'                 
  3.966   4.004   4.027   4.193   4.416   4.448   4.592   4.747
 36 A"   37 A"   88 A'   89 A'   90 A'   91 A'   92 A'   93 A'                 
  5.970   6.058   6.143   6.264   6.286   6.340   6.348   6.457
 38 A"   94 A'   95 A'   39 A"   40 A"   96 A'   97 A'   98 A'                 
  6.524  23.336  23.516  27.894  28.311  28.363  28.388  28.482
 99 A'  100 A'  101 A'  102 A'   41 A"  103 A'  104 A'   42 A"                 
 28.501  28.534  28.615  28.894  66.727  66.754 127.860 127.910
105 A'   43 A"  106 A'  107 A'  108 A'  109 A'   44 A"  110 A'                 
127.969 151.6971901.873
111 A'  112 A'  113 A'                                                         

 Beta MOs, Restricted
 -- Occupied --                  
******* -176.35 -165.75 -165.75 -165.75  -35.86  -31.34  -31.34
  1 A'    2 A'    3 A'    1 A"    4 A'    5 A'    6 A'    2 A"                 
-31.343 -24.707 -24.702 -22.995 -22.995 -22.995 -22.994 -22.994
  7 A'    8 A'    9 A'   10 A'    3 A"   11 A'   12 A'    4 A"                 
-10.372 -10.286  -6.421  -4.837  -4.819  -4.817  -2.126  -2.101
 13 A'   14 A'   15 A'   16 A'   17 A'    5 A"   18 A'   19 A'                 
 -2.098  -2.083  -2.083  -1.261  -1.183  -0.914  -0.667  -0.547
  6 A"   20 A'    7 A"   21 A'   22 A'   23 A'   24 A'   25 A'                 
 -0.536  -0.526  -0.494  -0.483  -0.436  -0.424  -0.411  -0.387
 26 A'   27 A'    8 A"   28 A'    9 A"   10 A"   29 A'   30 A'                 
 -0.264  -0.190
 31 A'   11 A"                                                                 
 -- Virtual --                   
 -0.115  -0.099  -0.067   0.015   0.022   0.048   0.052   0.054
 32 A'   12 A"   33 A'   34 A'   35 A'   36 A'   13 A"   37 A'                 
  0.076   0.088   0.107   0.118   0.122   0.140   0.209   0.231
 38 A'   14 A"   39 A'   40 A'   41 A'   42 A'   43 A'   15 A"                 
  0.246   0.268   0.278   0.283   0.286   0.327   0.344   0.354
 44 A'   16 A"   45 A'   46 A'   17 A"   47 A'   48 A'   49 A'                 
  0.355   0.370   0.387   0.404   0.429   0.456   0.470   0.493
 18 A"   50 A'   51 A'   52 A'   53 A'   19 A"   54 A'   20 A"                 
  0.504   0.537   0.583   0.660   0.676   0.742   0.750   0.878
 55 A'   56 A'   21 A"   57 A'   58 A'   59 A'   60 A'   61 A'                 
  0.954   1.065   1.205   1.208   1.235   1.250   1.265   1.287
 62 A'   22 A"   63 A'   23 A"   24 A"   64 A'   65 A'   25 A"                 
  1.302   1.357   1.416   1.433   1.439   1.450   1.481   1.497
 66 A'   67 A'   26 A"   68 A'   27 A"   69 A'   70 A'   28 A"                 
  1.549   1.592   1.618   1.685   1.768   1.876   1.931   1.961
 71 A'   29 A"   72 A'   73 A'   74 A'   75 A'   76 A'   77 A'                 
  2.072   2.523   2.572   2.627   2.686   2.820   2.999   3.161
 78 A'   79 A'   30 A"   31 A"   80 A'   81 A'   82 A'   83 A'                 
  3.763   3.768   3.771   3.793   3.825   3.862   3.902   3.945
 32 A"   33 A"   84 A'   85 A'   86 A'   34 A"   35 A"   87 A'                 
  3.966   4.004   4.027   4.193   4.416   4.448   4.592   4.747
 36 A"   37 A"   88 A'   89 A'   90 A'   91 A'   92 A'   93 A'                 
  5.970   6.058   6.143   6.264   6.286   6.340   6.348   6.457
 38 A"   94 A'   95 A'   39 A"   40 A"   96 A'   97 A'   98 A'                 
  6.524  23.336  23.516  27.894  28.311  28.363  28.388  28.482
 99 A'  100 A'  101 A'  102 A'   41 A"  103 A'  104 A'   42 A"                 
 28.501  28.534  28.615  28.894  66.727  66.754 127.860 127.910
105 A'   43 A"  106 A'  107 A'  108 A'  109 A'   44 A"  110 A'                 
127.969 151.6971901.873
111 A'  112 A'  113 A'                                                         
 --------------------------------------------------------------

          Ground-State Mulliken Net Atomic Charges

     Atom                 Charge (a.u.)
  ----------------------------------------
      1 H                     0.138458
      2 F                    -0.114200
      3 I                     0.709624
      4 F                    -0.113088
      5 C                    -0.593102
      6 C                    -0.027693
  ----------------------------------------
  Sum of atomic charges =     0.000000

 -----------------------------------------------------------------
                    Cartesian Multipole Moments
 -----------------------------------------------------------------
    Charge (ESU x 10^10)
                 0.0000
    Dipole Moment (Debye)
         X       4.2942      Y      -0.9271      Z       0.0000
       Tot       4.3931
    Quadrupole Moments (Debye-Ang)
        XX     -56.9794     XY      -2.3954     YY     -49.9469
        XZ      -0.0000     YZ      -0.0000     ZZ     -50.4801
    Octopole Moments (Debye-Ang^2)
       XXX      55.6963    XXY       1.6192    XYY      16.3805
       YYY       1.6712    XXZ       0.0000    XYZ       0.0000
       YYZ      -0.0000    XZZ       6.7561    YZZ       2.7382
       ZZZ      -0.0000
    Hexadecapole Moments (Debye-Ang^3)
      XXXX   -1026.3912   XXXY      -7.2909   XXYY    -192.9182
      XYYY      -9.6332   YYYY    -145.6796   XXXZ       0.0000
      XXYZ      -0.0000   XYYZ       0.0000   YYYZ      -0.0000
      XXZZ    -169.0179   XYZZ      -2.3907   YYZZ     -35.7500
      XZZZ       0.0000   YZZZ      -0.0000   ZZZZ     -60.4458
 -----------------------------------------------------------------
 Calculating analytic gradient of the SCF energy
 Gradient of SCF Energy
            1           2           3           4           5           6
    1   0.1108541  -0.0560667  -1.0168463  -0.0658733   1.0000656   0.0278667
    2  -0.0194879   0.0360148  -0.6620423  -0.0070188   0.6471668   0.0053674
    3   0.0000000  -0.0000000   0.0000000  -0.0000000  -0.0000000   0.0000000
 Max gradient component =       1.017E+00
 RMS gradient           =       4.023E-01
 Gradient time:  CPU 5.99 s  wall 1.60 s
 Geometry Optimization Parameters
   NAtoms,    NIC,     NZ,  NCons,   NDum,   NFix, NCnnct, MaxDiis
        6      32       0       0       0       0       0       0


** GEOMETRY OPTIMIZATION IN DELOCALIZED INTERNAL COORDINATES **
   Searching for a Minimum

   Optimization Cycle:   1

                       Coordinates (Angstroms)
     ATOM                X               Y               Z
      1  H         0.6700004356   -1.8650836598    0.0000000000
      2  F        -3.1853112333   -0.7989823814    0.0000000000
      3  I         1.2030510748    0.0625721746    0.0000000000
      4  F        -2.6522605941    1.1286734530    0.0000000000
      5  C        -0.0273021621   -0.6347304230    0.0000000000
      6  C        -1.9549579965   -0.1016797838    0.0000000000
   Point Group: cs    Number of degrees of freedom:     9


   Energy is  -7195.329833168


 Attempting to Generate Delocalized Internal Coordinates

 ** Taking Steepest Descent Step **
 Calculated Step too Large.  Step scaled by  0.279232
 Step Taken.  Stepsize is  0.300000

                             Maximum     Tolerance    Cnvgd?
         Gradient           0.567410      0.000300      NO
         Displacement       0.158439      0.001200      NO
         Energy change     *********      0.000001      NO


 New Cartesian Coordinates Obtained by Inverse Iteration

 Displacement from previous Coordinates is:  0.235923
 ----------------------------------------------------------------
             Standard Nuclear Orientation (Angstroms)
    I     Atom           X                Y                Z
 ----------------------------------------------------------------
    1      H       0.6335294079    -1.8444365608     0.0000000000
    2      F      -3.1957798233    -0.8186582367     0.0000000000
    3      I       1.3071087170     0.0809354281     0.0000000000
    4      F      -2.6490854950     1.1295693245     0.0000000000
    5      C      -0.0655197894    -0.6463354837     0.0000000000
    6      C      -1.9770334929    -0.1103050918     0.0000000000
 ----------------------------------------------------------------
 Molecular Point Group                 Cs    NOp =  2
 Largest Abelian Subgroup              Cs    NOp =  2
 Nuclear Repulsion Energy =   384.9969287637 hartrees
 There are       42 alpha and       42 beta electrons
 Applying Cartesian multipole field
    Component          Value
    ---------          -----
     (2,0,0)        1.00000E-11
     (0,2,0)        2.00000E-11
     (0,0,2)       -3.00000E-11
 Nucleus-field energy     =     0.0000000113 hartrees
 Requested basis set is 6-311++G(d,p)
 There are 53 shells and 157 basis functions
 A cutoff of  1.0D-11 yielded   1215 shell pairs
 There are     10862 function pairs (     12116 Cartesian)
 Smallest overlap matrix eigenvalue = 4.28E-04
 Guess MOs from SCF MO coefficient file

 -----------------------------------------------------------------------
  General SCF calculation program by
  Eric Jon Sundstrom, Paul Horn, Yuezhi Mao, Dmitri Zuev, Alec White,
  David Stuck, Shaama M.S., Shane Yost, Joonho Lee, David Small,
  Daniel Levine, Susi Lehtola, Hugh Burton, Evgeny Epifanovsky
 -----------------------------------------------------------------------
 Exchange:     0.2000 Hartree-Fock + 0.0800 Slater + 0.7200 B88
 Correlation:  0.1900 VWN1RPA + 0.8100 LYP
 Using SG-1 standard quadrature grid
 using 4 threads for integral computing
 -------------------------------------------------------
 OpenMP Integral computing Module                
 Release: version 2.0, May 2017, Q-Chem Inc. Pleasanton 
 -------------------------------------------------------
 -------------------------------------------------------
 OpenMP BLAS3 based DFT computing Module                
 Release: version 1.0, May 2013, Q-Chem Inc. Pittsburgh 
 -------------------------------------------------------
 A restricted SCF calculation will be
 performed using DIIS
 SCF converges when DIIS error is below 1.0e-08
 ---------------------------------------
  Cycle       Energy         DIIS error
 ---------------------------------------
    1   -7195.5555590226      2.65e-03  
    2   -7195.5341446590      3.38e-03  
    3   -7195.5283273732      3.27e-03  
    4   -7195.5520345989      2.17e-03  
    5   -7195.5714723626      2.01e-04  
    6   -7195.5715132499      1.35e-04  
    7   -7195.5715579236      3.26e-05  
    8   -7195.5715612580      3.16e-06  
    9   -7195.5715612875      9.64e-07  
   10   -7195.5715612896      6.88e-07  
   11   -7195.5715612905      1.74e-07  
   12   -7195.5715612906      5.20e-08  
   13   -7195.5715612907      2.21e-08  
   14   -7195.5715612907      9.21e-09  Convergence criterion met
 ---------------------------------------
 SCF time:   CPU 22.81s  wall 6.00s 
 SCF   energy in the final basis set =    -7195.5715612907
 Total energy in the final basis set =    -7195.5715612907

 --------------------------------------------------------------
             Orbital Energies (a.u.) and Symmetries
 --------------------------------------------------------------

 Alpha MOs, Restricted
 -- Occupied --                  
******* -176.35 -165.75 -165.75 -165.75  -35.85  -31.34  -31.34
  1 A'    2 A'    3 A'    1 A"    4 A'    5 A'    6 A'    2 A"                 
-31.337 -24.715 -24.712 -22.989 -22.989 -22.989 -22.988 -22.988
  7 A'    8 A'    9 A'   10 A'    3 A"   11 A'   12 A'    4 A"                 
-10.385 -10.281  -6.407  -4.820  -4.807  -4.805  -2.098  -2.084
 13 A'   14 A'   15 A'   16 A'   17 A'    5 A"   18 A'   19 A'                 
 -2.082  -2.071  -2.071  -1.268  -1.193  -0.882  -0.675  -0.557
  6 A"   20 A'    7 A"   21 A'   22 A'   23 A'   24 A'   25 A'                 
 -0.541  -0.521  -0.501  -0.475  -0.432  -0.416  -0.404  -0.399
 26 A'   27 A'    8 A"   28 A'    9 A"   29 A'   10 A"   30 A'                 
 -0.269  -0.199
 31 A'   11 A"                                                                 
 -- Virtual --                   
 -0.117  -0.101  -0.052   0.015   0.025   0.039   0.052   0.056
 32 A'   12 A"   33 A'   34 A'   35 A'   36 A'   37 A'   13 A"                 
  0.083   0.090   0.105   0.117   0.123   0.143   0.203   0.226
 38 A'   14 A"   39 A'   40 A'   41 A'   42 A'   43 A'   15 A"                 
  0.238   0.262   0.272   0.275   0.290   0.320   0.335   0.352
 44 A'   16 A"   45 A'   46 A'   17 A"   47 A'   48 A'   49 A'                 
  0.358   0.365   0.391   0.401   0.425   0.462   0.464   0.482
 18 A"   50 A'   51 A'   52 A'   53 A'   19 A"   54 A'   20 A"                 
  0.492   0.544   0.582   0.667   0.673   0.737   0.752   0.879
 55 A'   56 A'   21 A"   57 A'   58 A'   59 A'   60 A'   61 A'                 
  0.906   1.065   1.193   1.200   1.231   1.235   1.273   1.289
 62 A'   22 A"   63 A'   23 A"   64 A'   24 A"   65 A'   66 A'                 
  1.293   1.346   1.404   1.429   1.436   1.445   1.477   1.499
 25 A"   67 A'   26 A"   27 A"   68 A'   69 A'   70 A'   28 A"                 
  1.548   1.622   1.629   1.671   1.768   1.882   1.928   1.958
 71 A'   29 A"   72 A'   73 A'   74 A'   75 A'   76 A'   77 A'                 
  2.106   2.545   2.569   2.635   2.679   2.821   2.933   3.175
 78 A'   79 A'   30 A"   31 A"   80 A'   81 A'   82 A'   83 A'                 
  3.755   3.759   3.764   3.783   3.809   3.860   3.912   3.950
 32 A"   33 A"   84 A'   85 A'   86 A'   34 A"   35 A"   87 A'                 
  3.960   3.990   4.030   4.148   4.409   4.422   4.465   4.756
 36 A"   37 A"   88 A'   89 A'   90 A'   91 A'   92 A'   93 A'                 
  5.968   6.045   6.141   6.255   6.279   6.333   6.343   6.431
 38 A"   94 A'   95 A'   39 A"   40 A"   96 A'   97 A'   98 A'                 
  6.537  23.326  23.383  27.879  28.311  28.359  28.384  28.489
 99 A'  100 A'  101 A'  102 A'   41 A"  103 A'  104 A'   42 A"                 
 28.506  28.529  28.593  28.794  66.720  66.742 127.857 127.901
105 A'   43 A"  106 A'  107 A'  108 A'  109 A'   44 A"  110 A'                 
127.967 151.6781901.851
111 A'  112 A'  113 A'                                                         

 Beta MOs, Restricted
 -- Occupied --                  
******* -176.35 -165.75 -165.75 -165.75  -35.85  -31.34  -31.34
  1 A'    2 A'    3 A'    1 A"    4 A'    5 A'    6 A'    2 A"                 
-31.337 -24.715 -24.712 -22.989 -22.989 -22.989 -22.988 -22.988
  7 A'    8 A'    9 A'   10 A'    3 A"   11 A'   12 A'    4 A"                 
-10.385 -10.281  -6.407  -4.820  -4.807  -4.805  -2.098  -2.084
 13 A'   14 A'   15 A'   16 A'   17 A'    5 A"   18 A'   19 A'                 
 -2.082  -2.071  -2.071  -1.268  -1.193  -0.882  -0.675  -0.557
  6 A"   20 A'    7 A"   21 A'   22 A'   23 A'   24 A'   25 A'                 
 -0.541  -0.521  -0.501  -0.475  -0.432  -0.416  -0.404  -0.399
 26 A'   27 A'    8 A"   28 A'    9 A"   29 A'   10 A"   30 A'                 
 -0.269  -0.199
 31 A'   11 A"                                                                 
 -- Virtual --                   
 -0.117  -0.101  -0.052   0.015   0.025   0.039   0.052   0.056
 32 A'   12 A"   33 A'   34 A'   35 A'   36 A'   37 A'   13 A"                 
  0.083   0.090   0.105   0.117   0.123   0.143   0.203   0.226
 38 A'   14 A"   39 A'   40 A'   41 A'   42 A'   43 A'   15 A"                 
  0.238   0.262   0.272   0.275   0.290   0.320   0.335   0.352
 44 A'   16 A"   45 A'   46 A'   17 A"   47 A'   48 A'   49 A'                 
  0.358   0.365   0.391   0.401   0.425   0.462   0.464   0.482
 18 A"   50 A'   51 A'   52 A'   53 A'   19 A"   54 A'   20 A"                 
  0.492   0.544   0.582   0.667   0.673   0.737   0.752   0.879
 55 A'   56 A'   21 A"   57 A'   58 A'   59 A'   60 A'   61 A'                 
  0.906   1.065   1.193   1.200   1.231   1.235   1.273   1.289
 62 A'   22 A"   63 A'   23 A"   64 A'   24 A"   65 A'   66 A'                 
  1.293   1.346   1.404   1.429   1.436   1.445   1.477   1.499
 25 A"   67 A'   26 A"   27 A"   68 A'   69 A'   70 A'   28 A"                 
  1.548   1.622   1.629   1.671   1.768   1.882   1.928   1.958
 71 A'   29 A"   72 A'   73 A'   74 A'   75 A'   76 A'   77 A'                 
  2.106   2.545   2.569   2.635   2.679   2.821   2.933   3.175
 78 A'   79 A'   30 A"   31 A"   80 A'   81 A'   82 A'   83 A'                 
  3.755   3.759   3.764   3.783   3.809   3.860   3.912   3.950
 32 A"   33 A"   84 A'   85 A'   86 A'   34 A"   35 A"   87 A'                 
  3.960   3.990   4.030   4.148   4.409   4.422   4.465   4.756
 36 A"   37 A"   88 A'   89 A'   90 A'   91 A'   92 A'   93 A'                 
  5.968   6.045   6.141   6.255   6.279   6.333   6.343   6.431
 38 A"   94 A'   95 A'   39 A"   40 A"   96 A'   97 A'   98 A'                 
  6.537  23.326  23.383  27.879  28.311  28.359  28.384  28.489
 99 A'  100 A'  101 A'  102 A'   41 A"  103 A'  104 A'   42 A"                 
 28.506  28.529  28.593  28.794  66.720  66.742 127.857 127.901
105 A'   43 A"  106 A'  107 A'  108 A'  109 A'   44 A"  110 A'                 
127.967 151.6781901.851
111 A'  112 A'  113 A'                                                         
 --------------------------------------------------------------

          Ground-State Mulliken Net Atomic Charges

     Atom                 Charge (a.u.)
  ----------------------------------------
      1 H                     0.160507
      2 F                    -0.105052
      3 I                     0.527215
      4 F                    -0.105141
      5 C                    -0.455214
      6 C                    -0.022314
  ----------------------------------------
  Sum of atomic charges =     0.000000

 -----------------------------------------------------------------
                    Cartesian Multipole Moments
 -----------------------------------------------------------------
    Charge (ESU x 10^10)
                 0.0000
    Dipole Moment (Debye)
         X       3.8798      Y      -0.7961      Z       0.0000
       Tot       3.9606
    Quadrupole Moments (Debye-Ang)
        XX     -55.5348     XY      -1.9300     YY     -50.1389
        XZ      -0.0000     YZ      -0.0000     ZZ     -50.9357
    Octopole Moments (Debye-Ang^2)
       XXX      46.0793    XXY       2.2256    XYY      12.8185
       YYY       0.8345    XXZ       0.0000    XYZ      -0.0000
       YYZ       0.0000    XZZ       4.0921    YZZ       2.7657
       ZZZ       0.0000
    Hexadecapole Moments (Debye-Ang^3)
      XXXX   -1056.0302   XXXY      -9.1149   XXYY    -200.7734
      XYYY     -13.7172   YYYY    -145.9598   XXXZ      -0.0000
      XXYZ      -0.0000   XYYZ      -0.0000   YYYZ      -0.0000
      XXZZ    -176.1764   XYZZ      -3.6081   YYZZ     -36.2928
      XZZZ      -0.0000   YZZZ      -0.0000   ZZZZ     -61.4577
 -----------------------------------------------------------------
 Calculating analytic gradient of the SCF energy
 Gradient of SCF Energy
            1           2           3           4           5           6
    1   0.1061472  -0.0585688  -0.5443968  -0.0631005   0.5494597   0.0104594
    2  -0.0281653   0.0281320  -0.3592806   0.0022562   0.3524203   0.0046373
    3   0.0000000  -0.0000000  -0.0000000  -0.0000000  -0.0000000   0.0000000
 Max gradient component =       5.495E-01
 RMS gradient           =       2.201E-01
 Gradient time:  CPU 5.79 s  wall 1.55 s
 Geometry Optimization Parameters
   NAtoms,    NIC,     NZ,  NCons,   NDum,   NFix, NCnnct, MaxDiis
        6      32       0       0       0       0       0       0


** GEOMETRY OPTIMIZATION IN DELOCALIZED INTERNAL COORDINATES **
   Searching for a Minimum

   Optimization Cycle:   2

                       Coordinates (Angstroms)
     ATOM                X               Y               Z
      1  H         0.6335294079   -1.8444365608    0.0000000000
      2  F        -3.1957798233   -0.8186582367    0.0000000000
      3  I         1.3071087170    0.0809354281    0.0000000000
      4  F        -2.6490854950    1.1295693245    0.0000000000
      5  C        -0.0655197894   -0.6463354837    0.0000000000
      6  C        -1.9770334929   -0.1103050918    0.0000000000
   Point Group: cs    Number of degrees of freedom:     9


   Energy is  -7195.571561291

 Hessian Updated using BFGS Update

 ** Taking Steepest Descent Step **
 Calculated Step too Large.  Step scaled by  0.508240
 Step Taken.  Stepsize is  0.300000

                             Maximum     Tolerance    Cnvgd?
         Gradient           0.315746      0.000300      NO
         Displacement       0.160475      0.001200      NO
         Energy change     -0.241728      0.000001      NO


 New Cartesian Coordinates Obtained by Inverse Iteration

 Displacement from previous Coordinates is:  0.240605
 ----------------------------------------------------------------
             Standard Nuclear Orientation (Angstroms)
    I     Atom           X                Y                Z
 ----------------------------------------------------------------
    1      H       0.5763379907    -1.8154222998     0.0000000000
    2      F      -3.1870569656    -0.8495670591     0.0000000000
    3      I       1.3938711174     0.1010254436     0.0000000000
    4      F      -2.6256208958     1.1296183120     0.0000000000
    5      C      -0.1123483220    -0.6542702439     0.0000000000
    6      C      -1.9919634003    -0.1206147731     0.0000000000
 ----------------------------------------------------------------
 Molecular Point Group                 Cs    NOp =  2
 Largest Abelian Subgroup              Cs    NOp =  2
 Nuclear Repulsion Energy =   373.3515657912 hartrees
 There are       42 alpha and       42 beta electrons
 Applying Cartesian multipole field
    Component          Value
    ---------          -----
     (2,0,0)        1.00000E-11
     (0,2,0)        2.00000E-11
     (0,0,2)       -3.00000E-11
 Nucleus-field energy     =     0.0000000118 hartrees
 Requested basis set is 6-311++G(d,p)
 There are 53 shells and 157 basis functions
 A cutoff of  1.0D-11 yielded   1217 shell pairs
 There are     10894 function pairs (     12156 Cartesian)
 Smallest overlap matrix eigenvalue = 4.19E-04
 Guess MOs from SCF MO coefficient file

 -----------------------------------------------------------------------
  General SCF calculation program by
  Eric Jon Sundstrom, Paul Horn, Yuezhi Mao, Dmitri Zuev, Alec White,
  David Stuck, Shaama M.S., Shane Yost, Joonho Lee, David Small,
  Daniel Levine, Susi Lehtola, Hugh Burton, Evgeny Epifanovsky
 -----------------------------------------------------------------------
 Exchange:     0.2000 Hartree-Fock + 0.0800 Slater + 0.7200 B88
 Correlation:  0.1900 VWN1RPA + 0.8100 LYP
 Using SG-1 standard quadrature grid
 using 4 threads for integral computing
 -------------------------------------------------------
 OpenMP Integral computing Module                
 Release: version 2.0, May 2017, Q-Chem Inc. Pleasanton 
 -------------------------------------------------------
 -------------------------------------------------------
 OpenMP BLAS3 based DFT computing Module                
 Release: version 1.0, May 2013, Q-Chem Inc. Pittsburgh 
 -------------------------------------------------------
 A restricted SCF calculation will be
 performed using DIIS
 SCF converges when DIIS error is below 1.0e-08
 ---------------------------------------
  Cycle       Energy         DIIS error
 ---------------------------------------
    1   -7195.6977237054      1.92e-03  
    2   -7195.6888383213      2.45e-03  
    3   -7195.6859937731      2.39e-03  
    4   -7195.7006678048      1.38e-03  
    5   -7195.7085315144      1.48e-04  
    6   -7195.7085713828      9.00e-05  
    7   -7195.7085911612      1.49e-05  
    8   -7195.7085918354      3.46e-06  
    9   -7195.7085918629      1.53e-06  
   10   -7195.7085918701      7.83e-07  
   11   -7195.7085918717      2.60e-07  
   12   -7195.7085918720      5.37e-08  
   13   -7195.7085918720      1.36e-08  
   14   -7195.7085918720      3.41e-09  Convergence criterion met
 ---------------------------------------
 SCF time:   CPU 22.55s  wall 6.00s 
 SCF   energy in the final basis set =    -7195.7085918720
 Total energy in the final basis set =    -7195.7085918720

 --------------------------------------------------------------
             Orbital Energies (a.u.) and Symmetries
 --------------------------------------------------------------

 Alpha MOs, Restricted
 -- Occupied --                  
******* -176.34 -165.75 -165.75 -165.75  -35.84  -31.33  -31.33
  1 A'    2 A'    3 A'    1 A"    4 A'    5 A'    6 A'    2 A"                 
-31.331 -24.725 -24.723 -22.985 -22.984 -22.984 -22.982 -22.982
  7 A'    8 A'    9 A'   10 A'    3 A"   11 A'   12 A'    4 A"                 
-10.396 -10.285  -6.398  -4.809  -4.797  -4.796  -2.082  -2.073
 13 A'   14 A'   15 A'   16 A'   17 A'    5 A"   18 A'   19 A'                 
 -2.072  -2.061  -2.061  -1.278  -1.207  -0.846  -0.684  -0.568
  6 A"   20 A'    7 A"   21 A'   22 A'   23 A'   24 A'   25 A'                 
 -0.553  -0.522  -0.511  -0.462  -0.443  -0.417  -0.411  -0.379
 26 A'   27 A'    8 A"   28 A'    9 A"   29 A'   30 A'   10 A"                 
 -0.274  -0.208
 31 A'   11 A"                                                                 
 -- Virtual --                   
 -0.115  -0.102  -0.037   0.013   0.027   0.033   0.054   0.059
 32 A'   12 A"   33 A'   34 A'   35 A'   36 A'   37 A'   13 A"                 
  0.091   0.091   0.103   0.120   0.124   0.146   0.199   0.222
 38 A'   14 A"   39 A'   40 A'   41 A'   42 A'   43 A'   15 A"                 
  0.228   0.257   0.263   0.268   0.294   0.310   0.325   0.349
 44 A'   16 A"   45 A'   46 A'   17 A"   47 A'   48 A'   49 A'                 
  0.357   0.363   0.393   0.404   0.422   0.442   0.461   0.481
 50 A'   18 A"   51 A'   52 A'   53 A'   19 A"   54 A'   55 A'                 
  0.492   0.554   0.586   0.665   0.681   0.732   0.756   0.845
 20 A"   56 A'   21 A"   57 A'   58 A'   59 A'   60 A'   61 A'                 
  0.886   1.061   1.175   1.191   1.232   1.232   1.278   1.293
 62 A'   22 A"   63 A'   23 A"   64 A'   24 A"   65 A'   66 A'                 
  1.297   1.350   1.389   1.421   1.440   1.446   1.472   1.503
 25 A"   67 A'   26 A"   27 A"   68 A'   69 A'   70 A'   28 A"                 
  1.551   1.633   1.659   1.663   1.774   1.886   1.915   1.963
 71 A'   72 A'   29 A"   73 A'   74 A'   75 A'   76 A'   77 A'                 
  2.148   2.563   2.567   2.646   2.673   2.832   2.905   3.218
 78 A'   30 A"   79 A'   31 A"   80 A'   81 A'   82 A'   83 A'                 
  3.746   3.749   3.756   3.771   3.789   3.862   3.920   3.955
 32 A"   33 A"   84 A'   85 A'   86 A'   34 A"   35 A"   87 A'                 
  3.955   3.991   4.043   4.118   4.302   4.418   4.443   4.775
 36 A"   37 A"   88 A'   89 A'   90 A'   91 A'   92 A'   93 A'                 
  5.968   6.032   6.131   6.244   6.271   6.322   6.339   6.398
 38 A"   94 A'   95 A'   39 A"   40 A"   96 A'   97 A'   98 A'                 
  6.565  23.319  23.335  27.876  28.311  28.355  28.391  28.496
 99 A'  100 A'  101 A'  102 A'   41 A"  103 A'  104 A'   42 A"                 
 28.511  28.532  28.582  28.717  66.712  66.727 127.856 127.893
105 A'   43 A"  106 A'  107 A'  108 A'  109 A'   44 A"  110 A'                 
127.957 151.6731901.842
111 A'  112 A'  113 A'                                                         

 Beta MOs, Restricted
 -- Occupied --                  
******* -176.34 -165.75 -165.75 -165.75  -35.84  -31.33  -31.33
  1 A'    2 A'    3 A'    1 A"    4 A'    5 A'    6 A'    2 A"                 
-31.331 -24.725 -24.723 -22.985 -22.984 -22.984 -22.982 -22.982
  7 A'    8 A'    9 A'   10 A'    3 A"   11 A'   12 A'    4 A"                 
-10.396 -10.285  -6.398  -4.809  -4.797  -4.796  -2.082  -2.073
 13 A'   14 A'   15 A'   16 A'   17 A'    5 A"   18 A'   19 A'                 
 -2.072  -2.061  -2.061  -1.278  -1.207  -0.846  -0.684  -0.568
  6 A"   20 A'    7 A"   21 A'   22 A'   23 A'   24 A'   25 A'                 
 -0.553  -0.522  -0.511  -0.462  -0.443  -0.417  -0.411  -0.379
 26 A'   27 A'    8 A"   28 A'    9 A"   29 A'   30 A'   10 A"                 
 -0.274  -0.208
 31 A'   11 A"                                                                 
 -- Virtual --                   
 -0.115  -0.102  -0.037   0.013   0.027   0.033   0.054   0.059
 32 A'   12 A"   33 A'   34 A'   35 A'   36 A'   37 A'   13 A"                 
  0.091   0.091   0.103   0.120   0.124   0.146   0.199   0.222
 38 A'   14 A"   39 A'   40 A'   41 A'   42 A'   43 A'   15 A"                 
  0.228   0.257   0.263   0.268   0.294   0.310   0.325   0.349
 44 A'   16 A"   45 A'   46 A'   17 A"   47 A'   48 A'   49 A'                 
  0.357   0.363   0.393   0.404   0.422   0.442   0.461   0.481
 50 A'   18 A"   51 A'   52 A'   53 A'   19 A"   54 A'   55 A'                 
  0.492   0.554   0.586   0.665   0.681   0.732   0.756   0.845
 20 A"   56 A'   21 A"   57 A'   58 A'   59 A'   60 A'   61 A'                 
  0.886   1.061   1.175   1.191   1.232   1.232   1.278   1.293
 62 A'   22 A"   63 A'   23 A"   64 A'   24 A"   65 A'   66 A'                 
  1.297   1.350   1.389   1.421   1.440   1.446   1.472   1.503
 25 A"   67 A'   26 A"   27 A"   68 A'   69 A'   70 A'   28 A"                 
  1.551   1.633   1.659   1.663   1.774   1.886   1.915   1.963
 71 A'   72 A'   29 A"   73 A'   74 A'   75 A'   76 A'   77 A'                 
  2.148   2.563   2.567   2.646   2.673   2.832   2.905   3.218
 78 A'   30 A"   79 A'   31 A"   80 A'   81 A'   82 A'   83 A'                 
  3.746   3.749   3.756   3.771   3.789   3.862   3.920   3.955
 32 A"   33 A"   84 A'   85 A'   86 A'   34 A"   35 A"   87 A'                 
  3.955   3.991   4.043   4.118   4.302   4.418   4.443   4.775
 36 A"   37 A"   88 A'   89 A'   90 A'   91 A'   92 A'   93 A'                 
  5.968   6.032   6.131   6.244   6.271   6.322   6.339   6.398
 38 A"   94 A'   95 A'   39 A"   40 A"   96 A'   97 A'   98 A'                 
  6.565  23.319  23.335  27.876  28.311  28.355  28.391  28.496
 99 A'  100 A'  101 A'  102 A'   41 A"  103 A'  104 A'   42 A"                 
 28.511  28.532  28.582  28.717  66.712  66.727 127.856 127.893
105 A'   43 A"  106 A'  107 A'  108 A'  109 A'   44 A"  110 A'                 
127.957 151.6731901.842
111 A'  112 A'  113 A'                                                         
 --------------------------------------------------------------

          Ground-State Mulliken Net Atomic Charges

     Atom                 Charge (a.u.)
  ----------------------------------------
      1 H                     0.175821
      2 F                    -0.092321
      3 I                     0.384583
      4 F                    -0.094423
      5 C                    -0.352161
      6 C                    -0.021499
  ----------------------------------------
  Sum of atomic charges =     0.000000

 -----------------------------------------------------------------
                    Cartesian Multipole Moments
 -----------------------------------------------------------------
    Charge (ESU x 10^10)
                 0.0000
    Dipole Moment (Debye)
         X       3.2916      Y      -0.6835      Z      -0.0000
       Tot       3.3618
    Quadrupole Moments (Debye-Ang)
        XX     -54.0214     XY      -1.5035     YY     -50.3458
        XZ      -0.0000     YZ      -0.0000     ZZ     -51.3114
    Octopole Moments (Debye-Ang^2)
       XXX      35.8983    XXY       2.8501    XYY       9.2142
       YYY       0.2504    XXZ      -0.0000    XYZ       0.0000
       YYZ      -0.0000    XZZ       1.4988    YZZ       2.6628
       ZZZ      -0.0000
    Hexadecapole Moments (Debye-Ang^3)
      XXXX   -1070.7442   XXXY     -12.5804   XXYY    -206.5604
      XYYY     -18.7260   YYYY    -147.5280   XXXZ       0.0000
      XXYZ      -0.0000   XYYZ      -0.0000   YYYZ      -0.0000
      XXZZ    -181.4651   XYZZ      -5.2762   YYZZ     -36.8359
      XZZZ      -0.0000   YZZZ       0.0000   ZZZZ     -62.4707
 -----------------------------------------------------------------
 Calculating analytic gradient of the SCF energy
 Gradient of SCF Energy
            1           2           3           4           5           6
    1   0.1018635  -0.0583671  -0.2919139  -0.0574671   0.3173214  -0.0114369
    2  -0.0314240   0.0178279  -0.2082013   0.0123737   0.2019951   0.0074287
    3  -0.0000000  -0.0000000   0.0000000   0.0000000   0.0000000  -0.0000000
 Max gradient component =       3.173E-01
 RMS gradient           =       1.267E-01
 Gradient time:  CPU 5.66 s  wall 1.51 s
 Geometry Optimization Parameters
   NAtoms,    NIC,     NZ,  NCons,   NDum,   NFix, NCnnct, MaxDiis
        6      32       0       0       0       0       0       0

 Cartesian Hessian Update
 Hessian Updated using BFGS Update


** GEOMETRY OPTIMIZATION IN DELOCALIZED INTERNAL COORDINATES **
   Searching for a Minimum

   Optimization Cycle:   3

                       Coordinates (Angstroms)
     ATOM                X               Y               Z
      1  H         0.5763379907   -1.8154222998    0.0000000000
      2  F        -3.1870569656   -0.8495670591    0.0000000000
      3  I         1.3938711174    0.1010254436    0.0000000000
      4  F        -2.6256208958    1.1296183120    0.0000000000
      5  C        -0.1123483220   -0.6542702439    0.0000000000
      6  C        -1.9919634003   -0.1206147731    0.0000000000
   Point Group: cs    Number of degrees of freedom:     9


   Energy is  -7195.708591872

 Hessian Updated using BFGS Update

  9 Hessian modes will be used to form the next step
  Hessian Eigenvalues:
     0.085883    0.088395    0.144758    0.207530    0.250000    0.252163
     0.427410    0.433441    0.978476

 Minimum Search - Taking Simple RFO Step
 Searching for Lamda that Minimizes Along All modes
 Value Taken    Lamda =  -0.21676338
 Calculated Step too Large.  Step scaled by  0.420015
 Step Taken.  Stepsize is  0.300000

                             Maximum     Tolerance    Cnvgd?
         Gradient           0.185293      0.000300      NO
         Displacement       0.215534      0.001200      NO
         Energy change     -0.137031      0.000001      NO


 New Cartesian Coordinates Obtained by Inverse Iteration

 Displacement from previous Coordinates is:  0.403236
 ----------------------------------------------------------------
             Standard Nuclear Orientation (Angstroms)
    I     Atom           X                Y                Z
 ----------------------------------------------------------------
    1      H       0.4502627126    -1.7759736028     0.0000000000
    2      F      -3.1070694166    -0.8976186062     0.0000000000
    3      I       1.3662386859     0.1429719647     0.0000000000
    4      F      -2.5261884677     1.1171933838     0.0000000000
    5      C      -0.1800425674    -0.6536333812     0.0000000000
    6      C      -1.9499814223    -0.1421703786     0.0000000000
 ----------------------------------------------------------------
 Molecular Point Group                 Cs    NOp =  2
 Largest Abelian Subgroup              Cs    NOp =  2
 Nuclear Repulsion Energy =   375.9112811917 hartrees
 There are       42 alpha and       42 beta electrons
 Applying Cartesian multipole field
    Component          Value
    ---------          -----
     (2,0,0)        1.00000E-11
     (0,2,0)        2.00000E-11
     (0,0,2)       -3.00000E-11
 Nucleus-field energy     =     0.0000000113 hartrees
 Requested basis set is 6-311++G(d,p)
 There are 53 shells and 157 basis functions
 A cutoff of  1.0D-11 yielded   1219 shell pairs
 There are     10906 function pairs (     12171 Cartesian)
 Smallest overlap matrix eigenvalue = 3.39E-04
 Guess MOs from SCF MO coefficient file

 -----------------------------------------------------------------------
  General SCF calculation program by
  Eric Jon Sundstrom, Paul Horn, Yuezhi Mao, Dmitri Zuev, Alec White,
  David Stuck, Shaama M.S., Shane Yost, Joonho Lee, David Small,
  Daniel Levine, Susi Lehtola, Hugh Burton, Evgeny Epifanovsky
 -----------------------------------------------------------------------
 Exchange:     0.2000 Hartree-Fock + 0.0800 Slater + 0.7200 B88
 Correlation:  0.1900 VWN1RPA + 0.8100 LYP
 Using SG-1 standard quadrature grid
 using 4 threads for integral computing
 -------------------------------------------------------
 OpenMP Integral computing Module                
 Release: version 2.0, May 2017, Q-Chem Inc. Pleasanton 
 -------------------------------------------------------
 -------------------------------------------------------
 OpenMP BLAS3 based DFT computing Module                
 Release: version 1.0, May 2013, Q-Chem Inc. Pittsburgh 
 -------------------------------------------------------
 A restricted SCF calculation will be
 performed using DIIS
 SCF converges when DIIS error is below 1.0e-08
 ---------------------------------------
  Cycle       Energy         DIIS error
 ---------------------------------------
    1   -7195.7899831425      1.11e-03  
    2   -7195.7944214313      6.64e-04  
    3   -7195.7885367121      1.39e-03  
    4   -7195.7954077110      3.34e-04  
    5   -7195.7958251407      8.18e-05  
    6   -7195.7958450428      2.57e-05  
    7   -7195.7958472018      1.17e-05  
    8   -7195.7958475896      3.97e-06  
    9   -7195.7958476169      1.67e-06  
   10   -7195.7958476276      3.44e-07  
   11   -7195.7958476280      5.00e-08  
   12   -7195.7958476280      3.00e-08  
   13   -7195.7958476280      5.41e-09  Convergence criterion met
 ---------------------------------------
 SCF time:   CPU 21.25s  wall 6.00s 
 SCF   energy in the final basis set =    -7195.7958476280
 Total energy in the final basis set =    -7195.7958476280

 --------------------------------------------------------------
             Orbital Energies (a.u.) and Symmetries
 --------------------------------------------------------------

 Alpha MOs, Restricted
 -- Occupied --                  
******* -176.34 -165.74 -165.74 -165.74  -35.83  -31.33  -31.32
  1 A'    2 A'    3 A'    1 A"    4 A'    5 A'    6 A'    2 A"                 
-31.321 -24.734 -24.732 -22.976 -22.975 -22.975 -22.973 -22.973
  7 A'    8 A'    9 A'   10 A'    3 A"   11 A'   12 A'    4 A"                 
-10.400 -10.284  -6.387  -4.799  -4.786  -4.786  -2.070  -2.062
 13 A'   14 A'   15 A'   16 A'    5 A"   17 A'   18 A'    6 A"                 
 -2.062  -2.050  -2.050  -1.289  -1.223  -0.830  -0.694  -0.582
 19 A'    7 A"   20 A'   21 A'   22 A'   23 A'   24 A'   25 A'                 
 -0.568  -0.528  -0.521  -0.461  -0.454  -0.429  -0.414  -0.367
 26 A'   27 A'    8 A"   28 A'    9 A"   29 A'   30 A'   10 A"                 
 -0.275  -0.215
 31 A'   11 A"                                                                 
 -- Virtual --                   
 -0.095  -0.085  -0.022   0.014   0.025   0.037   0.059   0.059
 12 A"   32 A'   33 A'   34 A'   35 A'   36 A'   13 A"   37 A'                 
  0.091   0.098   0.101   0.127   0.131   0.151   0.204   0.220
 14 A"   38 A'   39 A'   40 A'   41 A'   42 A'   43 A'   15 A"                 
  0.226   0.254   0.262   0.268   0.297   0.307   0.321   0.345
 44 A'   16 A"   45 A'   46 A'   17 A"   47 A'   48 A'   49 A'                 
  0.349   0.371   0.396   0.403   0.431   0.438   0.468   0.482
 50 A'   18 A"   51 A'   52 A'   53 A'   19 A"   54 A'   55 A'                 
  0.499   0.569   0.589   0.659   0.687   0.737   0.764   0.831
 20 A"   56 A'   21 A"   57 A'   58 A'   59 A'   60 A'   61 A'                 
  0.897   1.043   1.182   1.184   1.237   1.255   1.287   1.307
 62 A'   22 A"   23 A"   63 A'   24 A"   64 A'   65 A'   25 A"                 
  1.321   1.363   1.374   1.414   1.442   1.454   1.479   1.525
 66 A'   67 A'   26 A"   27 A"   68 A'   69 A'   70 A'   28 A"                 
  1.562   1.625   1.692   1.718   1.806   1.888   1.908   1.995
 71 A'   72 A'   73 A'   29 A"   74 A'   75 A'   76 A'   77 A'                 
  2.229   2.554   2.597   2.665   2.681   2.867   2.921   3.349
 78 A'   30 A"   79 A'   31 A"   80 A'   81 A'   82 A'   83 A'                 
  3.736   3.740   3.751   3.761   3.775   3.875   3.930   3.957
 32 A"   33 A"   84 A'   85 A'   86 A'   34 A"   35 A"   36 A"                 
  3.961   4.000   4.076   4.127   4.275   4.423   4.452   4.812
 87 A'   37 A"   88 A'   89 A'   90 A'   91 A'   92 A'   93 A'                 
  5.975   6.041   6.132   6.234   6.266   6.317   6.336   6.374
 38 A"   94 A'   95 A'   39 A"   40 A"   96 A'   97 A'   98 A'                 
  6.624  23.335  23.358  27.882  28.318  28.363  28.398  28.505
 99 A'  100 A'  101 A'  102 A'   41 A"  103 A'  104 A'   42 A"                 
 28.518  28.540  28.587  28.703  66.706  66.716 127.863 127.900
105 A'   43 A"  106 A'  107 A'  108 A'  109 A'   44 A"  110 A'                 
127.957 151.6781901.846
111 A'  112 A'  113 A'                                                         

 Beta MOs, Restricted
 -- Occupied --                  
******* -176.34 -165.74 -165.74 -165.74  -35.83  -31.33  -31.32
  1 A'    2 A'    3 A'    1 A"    4 A'    5 A'    6 A'    2 A"                 
-31.321 -24.734 -24.732 -22.976 -22.975 -22.975 -22.973 -22.973
  7 A'    8 A'    9 A'   10 A'    3 A"   11 A'   12 A'    4 A"                 
-10.400 -10.284  -6.387  -4.799  -4.786  -4.786  -2.070  -2.062
 13 A'   14 A'   15 A'   16 A'    5 A"   17 A'   18 A'    6 A"                 
 -2.062  -2.050  -2.050  -1.289  -1.223  -0.830  -0.694  -0.582
 19 A'    7 A"   20 A'   21 A'   22 A'   23 A'   24 A'   25 A'                 
 -0.568  -0.528  -0.521  -0.461  -0.454  -0.429  -0.414  -0.367
 26 A'   27 A'    8 A"   28 A'    9 A"   29 A'   30 A'   10 A"                 
 -0.275  -0.215
 31 A'   11 A"                                                                 
 -- Virtual --                   
 -0.095  -0.085  -0.022   0.014   0.025   0.037   0.059   0.059
 12 A"   32 A'   33 A'   34 A'   35 A'   36 A'   13 A"   37 A'                 
  0.091   0.098   0.101   0.127   0.131   0.151   0.204   0.220
 14 A"   38 A'   39 A'   40 A'   41 A'   42 A'   43 A'   15 A"                 
  0.226   0.254   0.262   0.268   0.297   0.307   0.321   0.345
 44 A'   16 A"   45 A'   46 A'   17 A"   47 A'   48 A'   49 A'                 
  0.349   0.371   0.396   0.403   0.431   0.438   0.468   0.482
 50 A'   18 A"   51 A'   52 A'   53 A'   19 A"   54 A'   55 A'                 
  0.499   0.569   0.589   0.659   0.687   0.737   0.764   0.831
 20 A"   56 A'   21 A"   57 A'   58 A'   59 A'   60 A'   61 A'                 
  0.897   1.043   1.182   1.184   1.237   1.255   1.287   1.307
 62 A'   22 A"   23 A"   63 A'   24 A"   64 A'   65 A'   25 A"                 
  1.321   1.363   1.374   1.414   1.442   1.454   1.479   1.525
 66 A'   67 A'   26 A"   27 A"   68 A'   69 A'   70 A'   28 A"                 
  1.562   1.625   1.692   1.718   1.806   1.888   1.908   1.995
 71 A'   72 A'   73 A'   29 A"   74 A'   75 A'   76 A'   77 A'                 
  2.229   2.554   2.597   2.665   2.681   2.867   2.921   3.349
 78 A'   30 A"   79 A'   31 A"   80 A'   81 A'   82 A'   83 A'                 
  3.736   3.740   3.751   3.761   3.775   3.875   3.930   3.957
 32 A"   33 A"   84 A'   85 A'   86 A'   34 A"   35 A"   36 A"                 
  3.961   4.000   4.076   4.127   4.275   4.423   4.452   4.812
 87 A'   37 A"   88 A'   89 A'   90 A'   91 A'   92 A'   93 A'                 
  5.975   6.041   6.132   6.234   6.266   6.317   6.336   6.374
 38 A"   94 A'   95 A'   39 A"   40 A"   96 A'   97 A'   98 A'                 
  6.624  23.335  23.358  27.882  28.318  28.363  28.398  28.505
 99 A'  100 A'  101 A'  102 A'   41 A"  103 A'  104 A'   42 A"                 
 28.518  28.540  28.587  28.703  66.706  66.716 127.863 127.900
105 A'   43 A"  106 A'  107 A'  108 A'  109 A'   44 A"  110 A'                 
127.957 151.6781901.846
111 A'  112 A'  113 A'                                                         
 --------------------------------------------------------------

          Ground-State Mulliken Net Atomic Charges

     Atom                 Charge (a.u.)
  ----------------------------------------
      1 H                     0.184772
      2 F                    -0.081299
      3 I                     0.307724
      4 F                    -0.086833
      5 C                    -0.309603
      6 C                    -0.014761
  ----------------------------------------
  Sum of atomic charges =     0.000000

 -----------------------------------------------------------------
                    Cartesian Multipole Moments
 -----------------------------------------------------------------
    Charge (ESU x 10^10)
                 0.0000
    Dipole Moment (Debye)
         X       2.5054      Y      -0.6924      Z       0.0000
       Tot       2.5993
    Quadrupole Moments (Debye-Ang)
        XX     -53.1701     XY      -1.0511     YY     -50.2994
        XZ      -0.0000     YZ       0.0000     ZZ     -51.2191
    Octopole Moments (Debye-Ang^2)
       XXX      29.7611    XXY       3.4966    XYY       7.8123
       YYY      -2.1707    XXZ       0.0000    XYZ       0.0000
       YYZ      -0.0000    XZZ       1.0568    YZZ       1.7491
       ZZZ      -0.0000
    Hexadecapole Moments (Debye-Ang^3)
      XXXX   -1007.2409   XXXY     -20.2639   XXYY    -197.6501
      XYYY     -27.2662   YYYY    -149.5004   XXXZ      -0.0000
      XXYZ       0.0000   XYYZ      -0.0000   YYYZ       0.0000
      XXZZ    -172.7248   XYZZ      -8.2718   YYZZ     -37.0426
      XZZZ      -0.0000   YZZZ       0.0000   ZZZZ     -62.2314
 -----------------------------------------------------------------
 Calculating analytic gradient of the SCF energy
 Gradient of SCF Energy
            1           2           3           4           5           6
    1   0.0956698  -0.0518714  -0.2164838  -0.0482294   0.2673950  -0.0464802
    2  -0.0311863   0.0082412  -0.1642801   0.0191502   0.1495711   0.0185038
    3  -0.0000000   0.0000000   0.0000000   0.0000000   0.0000000  -0.0000000
 Max gradient component =       2.674E-01
 RMS gradient           =       1.016E-01
 Gradient time:  CPU 5.76 s  wall 1.54 s
 Geometry Optimization Parameters
   NAtoms,    NIC,     NZ,  NCons,   NDum,   NFix, NCnnct, MaxDiis
        6      32       0       0       0       0       0       0

 Cartesian Hessian Update
 Hessian Updated using BFGS Update


** GEOMETRY OPTIMIZATION IN DELOCALIZED INTERNAL COORDINATES **
   Searching for a Minimum

   Optimization Cycle:   4

                       Coordinates (Angstroms)
     ATOM                X               Y               Z
      1  H         0.4502627126   -1.7759736028    0.0000000000
      2  F        -3.1070694166   -0.8976186062    0.0000000000
      3  I         1.3662386859    0.1429719647    0.0000000000
      4  F        -2.5261884677    1.1171933838    0.0000000000
      5  C        -0.1800425674   -0.6536333812    0.0000000000
      6  C        -1.9499814223   -0.1421703786    0.0000000000
   Point Group: cs    Number of degrees of freedom:     9


   Energy is  -7195.795847628

 Hessian Updated using BFGS Update

  9 Hessian modes will be used to form the next step
  Hessian Eigenvalues:
     0.022794    0.088693    0.143188    0.210192    0.249944    0.281575
     0.416710    0.433669    1.380501

 Minimum Search - Taking Simple RFO Step
 Searching for Lamda that Minimizes Along All modes
 Value Taken    Lamda =  -0.24718373
 Calculated Step too Large.  Step scaled by  0.324287
 Step Taken.  Stepsize is  0.300000

                             Maximum     Tolerance    Cnvgd?
         Gradient           0.143063      0.000300      NO
         Displacement       0.212731      0.001200      NO
         Energy change     -0.087256      0.000001      NO


 New Cartesian Coordinates Obtained by Inverse Iteration

 Displacement from previous Coordinates is:  0.404626
 ----------------------------------------------------------------
             Standard Nuclear Orientation (Angstroms)
    I     Atom           X                Y                Z
 ----------------------------------------------------------------
    1      H       0.3238058415    -1.7340929822     0.0000000000
    2      F      -3.0244268987    -0.9336717920     0.0000000000
    3      I       1.3341480646     0.1789660186     0.0000000000
    4      F      -2.4321199134     1.0916463253     0.0000000000
    5      C      -0.2498224143    -0.6462940316     0.0000000000
    6      C      -1.8983651553    -0.1657841585     0.0000000000
 ----------------------------------------------------------------
 Molecular Point Group                 Cs    NOp =  2
 Largest Abelian Subgroup              Cs    NOp =  2
 Nuclear Repulsion Energy =   380.3124637159 hartrees
 There are       42 alpha and       42 beta electrons
 Applying Cartesian multipole field
    Component          Value
    ---------          -----
     (2,0,0)        1.00000E-11
     (0,2,0)        2.00000E-11
     (0,0,2)       -3.00000E-11
 Nucleus-field energy     =     0.0000000109 hartrees
 Requested basis set is 6-311++G(d,p)
 There are 53 shells and 157 basis functions
 A cutoff of  1.0D-11 yielded   1228 shell pairs
 There are     10975 function pairs (     12242 Cartesian)
 Smallest overlap matrix eigenvalue = 2.54E-04
 Guess MOs from SCF MO coefficient file

 -----------------------------------------------------------------------
  General SCF calculation program by
  Eric Jon Sundstrom, Paul Horn, Yuezhi Mao, Dmitri Zuev, Alec White,
  David Stuck, Shaama M.S., Shane Yost, Joonho Lee, David Small,
  Daniel Levine, Susi Lehtola, Hugh Burton, Evgeny Epifanovsky
 -----------------------------------------------------------------------
 Exchange:     0.2000 Hartree-Fock + 0.0800 Slater + 0.7200 B88
 Correlation:  0.1900 VWN1RPA + 0.8100 LYP
 Using SG-1 standard quadrature grid
 using 4 threads for integral computing
 -------------------------------------------------------
 OpenMP Integral computing Module                
 Release: version 2.0, May 2017, Q-Chem Inc. Pleasanton 
 -------------------------------------------------------
 -------------------------------------------------------
 OpenMP BLAS3 based DFT computing Module                
 Release: version 1.0, May 2013, Q-Chem Inc. Pittsburgh 
 -------------------------------------------------------
 A restricted SCF calculation will be
 performed using DIIS
 SCF converges when DIIS error is below 1.0e-08
 ---------------------------------------
  Cycle       Energy         DIIS error
 ---------------------------------------
    1   -7195.8686213175      1.11e-03  
    2   -7195.8730596528      4.87e-04  
    3   -7195.8708869718      9.04e-04  
    4   -7195.8735517884      2.60e-04  
    5   -7195.8737724937      5.83e-05  
    6   -7195.8737803460      1.70e-05  
    7   -7195.8737809944      5.63e-06  
    8   -7195.8737810810      2.00e-06  
    9   -7195.8737810918      8.40e-07  
   10   -7195.8737810946      2.21e-07  
   11   -7195.8737810948      9.33e-08  
   12   -7195.8737810946      1.41e-08  
   13   -7195.8737810947      3.00e-09  Convergence criterion met
 ---------------------------------------
 SCF time:   CPU 21.59s  wall 6.00s 
 SCF   energy in the final basis set =    -7195.8737810947
 Total energy in the final basis set =    -7195.8737810947

 --------------------------------------------------------------
             Orbital Energies (a.u.) and Symmetries
 --------------------------------------------------------------

 Alpha MOs, Restricted
 -- Occupied --                  
******* -176.33 -165.73 -165.73 -165.73  -35.83  -31.32  -31.31
  1 A'    2 A'    3 A'    1 A"    4 A'    5 A'    6 A'    2 A"                 
-31.314 -24.740 -24.738 -22.969 -22.968 -22.968 -22.965 -22.965
  7 A'    8 A'    9 A'   10 A'    3 A"   11 A'    4 A"   12 A'                 
-10.401 -10.277  -6.379  -4.791  -4.778  -4.777  -2.061  -2.054
 13 A'   14 A'   15 A'   16 A'    5 A"   17 A'   18 A'    6 A"                 
 -2.053  -2.041  -2.041  -1.301  -1.235  -0.819  -0.703  -0.599
 19 A'   20 A'    7 A"   21 A'   22 A'   23 A'   24 A'   25 A'                 
 -0.581  -0.534  -0.531  -0.465  -0.462  -0.438  -0.412  -0.359
 26 A'   27 A'    8 A"   28 A'    9 A"   29 A'   30 A'   10 A"                 
 -0.275  -0.224
 31 A'   11 A"                                                                 
 -- Virtual --                   
 -0.083  -0.054  -0.008   0.017   0.025   0.042   0.059   0.066
 12 A"   32 A'   33 A'   34 A'   35 A'   36 A'   13 A"   37 A'                 
  0.091   0.097   0.105   0.131   0.139   0.163   0.211   0.219
 14 A"   38 A'   39 A'   40 A'   41 A'   42 A'   43 A'   15 A"                 
  0.226   0.253   0.259   0.276   0.300   0.307   0.323   0.342
 44 A'   16 A"   45 A'   46 A'   17 A"   47 A'   48 A'   49 A'                 
  0.344   0.378   0.396   0.405   0.436   0.442   0.470   0.493
 50 A'   18 A"   51 A'   52 A'   19 A"   53 A'   54 A'   55 A'                 
  0.506   0.581   0.592   0.652   0.698   0.739   0.774   0.822
 20 A"   56 A'   21 A"   57 A'   58 A'   59 A'   60 A'   61 A'                 
  0.911   1.027   1.175   1.203   1.239   1.287   1.301   1.315
 62 A'   22 A"   23 A"   63 A'   24 A"   64 A'   65 A'   25 A"                 
  1.351   1.365   1.369   1.410   1.433   1.463   1.496   1.560
 66 A'   26 A"   67 A'   27 A"   68 A'   69 A'   70 A'   28 A"                 
  1.569   1.616   1.747   1.781   1.840   1.898   1.923   2.034
 71 A'   72 A'   73 A'   29 A"   74 A'   75 A'   76 A'   77 A'                 
  2.326   2.550   2.619   2.692   2.720   2.906   2.945   3.488
 78 A'   30 A"   79 A'   31 A"   80 A'   81 A'   82 A'   83 A'                 
  3.728   3.734   3.745   3.757   3.778   3.890   3.938   3.965
 32 A"   33 A"   84 A'   85 A'   86 A'   34 A"   35 A"   36 A"                 
  3.966   4.008   4.096   4.156   4.262   4.441   4.477   4.843
 87 A'   37 A"   88 A'   89 A'   90 A'   91 A'   92 A'   93 A'                 
  5.981   6.047   6.132   6.226   6.263   6.320   6.332   6.380
 38 A"   94 A'   95 A'   39 A"   40 A"   96 A'   97 A'   98 A'                 
  6.682  23.369  23.407  27.886  28.325  28.370  28.404  28.513
 99 A'  100 A'  101 A'  102 A'   41 A"  103 A'  104 A'   42 A"                 
 28.524  28.548  28.593  28.696  66.702  66.713 127.870 127.906
105 A'   43 A"  106 A'  107 A'  108 A'  109 A'   44 A"  110 A'                 
127.957 151.6821901.849
111 A'  112 A'  113 A'                                                         

 Beta MOs, Restricted
 -- Occupied --                  
******* -176.33 -165.73 -165.73 -165.73  -35.83  -31.32  -31.31
  1 A'    2 A'    3 A'    1 A"    4 A'    5 A'    6 A'    2 A"                 
-31.314 -24.740 -24.738 -22.969 -22.968 -22.968 -22.965 -22.965
  7 A'    8 A'    9 A'   10 A'    3 A"   11 A'    4 A"   12 A'                 
-10.401 -10.277  -6.379  -4.791  -4.778  -4.777  -2.061  -2.054
 13 A'   14 A'   15 A'   16 A'    5 A"   17 A'   18 A'    6 A"                 
 -2.053  -2.041  -2.041  -1.301  -1.235  -0.819  -0.703  -0.599
 19 A'   20 A'    7 A"   21 A'   22 A'   23 A'   24 A'   25 A'                 
 -0.581  -0.534  -0.531  -0.465  -0.462  -0.438  -0.412  -0.359
 26 A'   27 A'    8 A"   28 A'    9 A"   29 A'   30 A'   10 A"                 
 -0.275  -0.224
 31 A'   11 A"                                                                 
 -- Virtual --                   
 -0.083  -0.054  -0.008   0.017   0.025   0.042   0.059   0.066
 12 A"   32 A'   33 A'   34 A'   35 A'   36 A'   13 A"   37 A'                 
  0.091   0.097   0.105   0.131   0.139   0.163   0.211   0.219
 14 A"   38 A'   39 A'   40 A'   41 A'   42 A'   43 A'   15 A"                 
  0.226   0.253   0.259   0.276   0.300   0.307   0.323   0.342
 44 A'   16 A"   45 A'   46 A'   17 A"   47 A'   48 A'   49 A'                 
  0.344   0.378   0.396   0.405   0.436   0.442   0.470   0.493
 50 A'   18 A"   51 A'   52 A'   19 A"   53 A'   54 A'   55 A'                 
  0.506   0.581   0.592   0.652   0.698   0.739   0.774   0.822
 20 A"   56 A'   21 A"   57 A'   58 A'   59 A'   60 A'   61 A'                 
  0.911   1.027   1.175   1.203   1.239   1.287   1.301   1.315
 62 A'   22 A"   23 A"   63 A'   24 A"   64 A'   65 A'   25 A"                 
  1.351   1.365   1.369   1.410   1.433   1.463   1.496   1.560
 66 A'   26 A"   67 A'   27 A"   68 A'   69 A'   70 A'   28 A"                 
  1.569   1.616   1.747   1.781   1.840   1.898   1.923   2.034
 71 A'   72 A'   73 A'   29 A"   74 A'   75 A'   76 A'   77 A'                 
  2.326   2.550   2.619   2.692   2.720   2.906   2.945   3.488
 78 A'   30 A"   79 A'   31 A"   80 A'   81 A'   82 A'   83 A'                 
  3.728   3.734   3.745   3.757   3.778   3.890   3.938   3.965
 32 A"   33 A"   84 A'   85 A'   86 A'   34 A"   35 A"   36 A"                 
  3.966   4.008   4.096   4.156   4.262   4.441   4.477   4.843
 87 A'   37 A"   88 A'   89 A'   90 A'   91 A'   92 A'   93 A'                 
  5.981   6.047   6.132   6.226   6.263   6.320   6.332   6.380
 38 A"   94 A'   95 A'   39 A"   40 A"   96 A'   97 A'   98 A'                 
  6.682  23.369  23.407  27.886  28.325  28.370  28.404  28.513
 99 A'  100 A'  101 A'  102 A'   41 A"  103 A'  104 A'   42 A"                 
 28.524  28.548  28.593  28.696  66.702  66.713 127.870 127.906
105 A'   43 A"  106 A'  107 A'  108 A'  109 A'   44 A"  110 A'                 
127.957 151.6821901.849
111 A'  112 A'  113 A'                                                         
 --------------------------------------------------------------

          Ground-State Mulliken Net Atomic Charges

     Atom                 Charge (a.u.)
  ----------------------------------------
      1 H                     0.191545
      2 F                    -0.077036
      3 I                     0.246993
      4 F                    -0.083654
      5 C                    -0.277970
      6 C                     0.000121
  ----------------------------------------
  Sum of atomic charges =    -0.000000

 -----------------------------------------------------------------
                    Cartesian Multipole Moments
 -----------------------------------------------------------------
    Charge (ESU x 10^10)
                -0.0000
    Dipole Moment (Debye)
         X       1.8566      Y      -0.7275      Z      -0.0000
       Tot       1.9941
    Quadrupole Moments (Debye-Ang)
        XX     -52.5568     XY      -0.6613     YY     -50.1915
        XZ       0.0000     YZ       0.0000     ZZ     -51.0707
    Octopole Moments (Debye-Ang^2)
       XXX      25.4617    XXY       3.7693    XYY       6.7915
       YYY      -4.2512    XXZ      -0.0000    XYZ       0.0000
       YYZ      -0.0000    XZZ       0.5518    YZZ       0.8874
       ZZZ      -0.0000
    Hexadecapole Moments (Debye-Ang^3)
      XXXX    -947.1898   XXXY     -27.3399   XXYY    -188.4409
      XYYY     -34.4970   YYYY    -150.0970   XXXZ      -0.0000
      XXYZ       0.0000   XYYZ       0.0000   YYYZ       0.0000
      XXZZ    -163.8686   XYZZ     -10.8564   YYZZ     -36.9790
      XZZZ       0.0000   YZZZ       0.0000   ZZZZ     -61.8989
 -----------------------------------------------------------------
 Calculating analytic gradient of the SCF energy
 Gradient of SCF Energy
            1           2           3           4           5           6
    1   0.0859664  -0.0423791  -0.1684278  -0.0400794   0.2404913  -0.0755713
    2  -0.0272364   0.0067817  -0.1331690   0.0168931   0.1098837   0.0268469
    3  -0.0000000   0.0000000   0.0000000   0.0000000  -0.0000000  -0.0000000
 Max gradient component =       2.405E-01
 RMS gradient           =       8.638E-02
 Gradient time:  CPU 5.86 s  wall 1.57 s
 Geometry Optimization Parameters
   NAtoms,    NIC,     NZ,  NCons,   NDum,   NFix, NCnnct, MaxDiis
        6      32       0       0       0       0       0       0

 Cartesian Hessian Update
 Hessian Updated using BFGS Update


** GEOMETRY OPTIMIZATION IN DELOCALIZED INTERNAL COORDINATES **
   Searching for a Minimum

   Optimization Cycle:   5

                       Coordinates (Angstroms)
     ATOM                X               Y               Z
      1  H         0.3238058415   -1.7340929822    0.0000000000
      2  F        -3.0244268987   -0.9336717920    0.0000000000
      3  I         1.3341480646    0.1789660186    0.0000000000
      4  F        -2.4321199134    1.0916463253    0.0000000000
      5  C        -0.2498224143   -0.6462940316    0.0000000000
      6  C        -1.8983651553   -0.1657841585    0.0000000000
   Point Group: cs    Number of degrees of freedom:     9


   Energy is  -7195.873781095

 Hessian Updated using BFGS Update

  9 Hessian modes will be used to form the next step
  Hessian Eigenvalues:
     0.024852    0.088693    0.159222    0.210434    0.249876    0.285040
     0.432411    0.440652    1.396950

 Minimum Search - Taking Simple RFO Step
 Searching for Lamda that Minimizes Along All modes
 Value Taken    Lamda =  -0.22846115
 Calculated Step too Large.  Step scaled by  0.322230
 Step Taken.  Stepsize is  0.300000

                             Maximum     Tolerance    Cnvgd?
         Gradient           0.147532      0.000300      NO
         Displacement       0.214225      0.001200      NO
         Energy change     -0.077933      0.000001      NO


 New Cartesian Coordinates Obtained by Inverse Iteration

 Displacement from previous Coordinates is:  0.402769
 ----------------------------------------------------------------
             Standard Nuclear Orientation (Angstroms)
    I     Atom           X                Y                Z
 ----------------------------------------------------------------
    1      H       0.2034181787    -1.6945444344     0.0000000000
    2      F      -2.9431471124    -0.9686284035     0.0000000000
    3      I       1.2955365383     0.2134371871     0.0000000000
    4      F      -2.3372505080     1.0670386606     0.0000000000
    5      C      -0.3233277118    -0.6365938406     0.0000000000
    6      C      -1.8420098605    -0.1899397896     0.0000000000
 ----------------------------------------------------------------
 Molecular Point Group                 Cs    NOp =  2
 Largest Abelian Subgroup              Cs    NOp =  2
 Nuclear Repulsion Energy =   385.8788458534 hartrees
 There are       42 alpha and       42 beta electrons
 Applying Cartesian multipole field
    Component          Value
    ---------          -----
     (2,0,0)        1.00000E-11
     (0,2,0)        2.00000E-11
     (0,0,2)       -3.00000E-11
 Nucleus-field energy     =     0.0000000104 hartrees
 Requested basis set is 6-311++G(d,p)
 There are 53 shells and 157 basis functions
 A cutoff of  1.0D-11 yielded   1233 shell pairs
 There are     11030 function pairs (     12301 Cartesian)
 Smallest overlap matrix eigenvalue = 1.76E-04
 Guess MOs from SCF MO coefficient file

 -----------------------------------------------------------------------
  General SCF calculation program by
  Eric Jon Sundstrom, Paul Horn, Yuezhi Mao, Dmitri Zuev, Alec White,
  David Stuck, Shaama M.S., Shane Yost, Joonho Lee, David Small,
  Daniel Levine, Susi Lehtola, Hugh Burton, Evgeny Epifanovsky
 -----------------------------------------------------------------------
 Exchange:     0.2000 Hartree-Fock + 0.0800 Slater + 0.7200 B88
 Correlation:  0.1900 VWN1RPA + 0.8100 LYP
 Using SG-1 standard quadrature grid
 using 4 threads for integral computing
 -------------------------------------------------------
 OpenMP Integral computing Module                
 Release: version 2.0, May 2017, Q-Chem Inc. Pleasanton 
 -------------------------------------------------------
 -------------------------------------------------------
 OpenMP BLAS3 based DFT computing Module                
 Release: version 1.0, May 2013, Q-Chem Inc. Pittsburgh 
 -------------------------------------------------------
 A restricted SCF calculation will be
 performed using DIIS
 SCF converges when DIIS error is below 1.0e-08
 ---------------------------------------
  Cycle       Energy         DIIS error
 ---------------------------------------
    1   -7195.9387548970      1.22e-03  
    2   -7195.9434184337      5.06e-04  
    3   -7195.9427938896      6.65e-04  
    4   -7195.9440158625      1.97e-04  
    5   -7195.9441357524      6.77e-05  
    6   -7195.9441465807      1.23e-05  
    7   -7195.9441469292      2.14e-06  
    8   -7195.9441469347      7.44e-07  
    9   -7195.9441469357      4.71e-07  
   10   -7195.9441469361      1.03e-07  
   11   -7195.9441469361      2.70e-08  
   12   -7195.9441469359      1.01e-08  
   13   -7195.9441469362      2.15e-09  Convergence criterion met
 ---------------------------------------
 SCF time:   CPU 21.88s  wall 6.00s 
 SCF   energy in the final basis set =    -7195.9441469362
 Total energy in the final basis set =    -7195.9441469362

 --------------------------------------------------------------
             Orbital Energies (a.u.) and Symmetries
 --------------------------------------------------------------

 Alpha MOs, Restricted
 -- Occupied --                  
******* -176.32 -165.73 -165.73 -165.72  -35.82  -31.31  -31.31
  1 A'    2 A'    3 A'    1 A"    4 A'    5 A'    6 A'    2 A"                 
-31.308 -24.742 -24.741 -22.964 -22.963 -22.962 -22.959 -22.959
  7 A'    8 A'    9 A'   10 A'    3 A"   11 A'    4 A"   12 A'                 
-10.397 -10.266  -6.373  -4.785  -4.772  -4.770  -2.054  -2.048
 13 A'   14 A'   15 A'   16 A'    5 A"   17 A'   18 A'    6 A"                 
 -2.047  -2.035  -2.035  -1.309  -1.244  -0.815  -0.711  -0.616
 19 A'   20 A'    7 A"   21 A'   22 A'   23 A'   24 A'   25 A'                 
 -0.590  -0.539  -0.537  -0.470  -0.467  -0.445  -0.409  -0.353
 26 A'    8 A"   27 A'   28 A'    9 A"   29 A'   30 A'   10 A"                 
 -0.276  -0.233
 31 A'   11 A"                                                                 
 -- Virtual --                   
 -0.066  -0.036  -0.001   0.021   0.031   0.050   0.058   0.080
 12 A"   32 A'   33 A'   34 A'   35 A'   36 A'   13 A"   37 A'                 
  0.091   0.095   0.108   0.136   0.145   0.176   0.216   0.217
 14 A"   38 A'   39 A'   40 A'   41 A'   42 A'   43 A'   15 A"                 
  0.229   0.252   0.255   0.286   0.303   0.319   0.326   0.341
 44 A'   16 A"   45 A'   46 A'   17 A"   47 A'   48 A'   49 A'                 
  0.345   0.383   0.392   0.412   0.435   0.451   0.472   0.511
 50 A'   18 A"   51 A'   52 A'   19 A"   53 A'   54 A'   55 A'                 
  0.513   0.589   0.596   0.648   0.712   0.739   0.786   0.817
 20 A"   56 A'   21 A"   57 A'   58 A'   59 A'   60 A'   61 A'                 
  0.923   1.020   1.165   1.223   1.241   1.314   1.319   1.327
 62 A'   22 A"   23 A"   63 A'   24 A"   64 A'   25 A"   65 A'                 
  1.365   1.366   1.382   1.414   1.425   1.469   1.514   1.559
 26 A"   66 A'   67 A'   27 A"   68 A'   69 A'   70 A'   71 A'                 
  1.607   1.640   1.809   1.846   1.861   1.908   1.987   2.075
 28 A"   72 A'   73 A'   29 A"   74 A'   75 A'   76 A'   77 A'                 
  2.434   2.555   2.632   2.728   2.798   2.940   2.980   3.589
 78 A'   30 A"   79 A'   31 A"   80 A'   81 A'   82 A'   83 A'                 
  3.724   3.732   3.741   3.766   3.798   3.907   3.944   3.970
 32 A"   33 A"   84 A'   85 A'   86 A'   34 A"   35 A"   87 A'                 
  3.973   4.015   4.103   4.189   4.255   4.452   4.530   4.867
 36 A"   37 A"   88 A'   89 A'   90 A'   91 A'   92 A'   93 A'                 
  5.986   6.050   6.130   6.222   6.263   6.325   6.331   6.402
 38 A"   94 A'   95 A'   39 A"   40 A"   96 A'   97 A'   98 A'                 
  6.739  23.409  23.514  27.889  28.330  28.374  28.407  28.518
 99 A'  100 A'  101 A'  102 A'   41 A"  103 A'  104 A'   42 A"                 
 28.529  28.553  28.598  28.695  66.701  66.716 127.875 127.910
105 A'   43 A"  106 A'  107 A'  108 A'  109 A'   44 A"  110 A'                 
127.957 151.6831901.850
111 A'  112 A'  113 A'                                                         

 Beta MOs, Restricted
 -- Occupied --                  
******* -176.32 -165.73 -165.73 -165.72  -35.82  -31.31  -31.31
  1 A'    2 A'    3 A'    1 A"    4 A'    5 A'    6 A'    2 A"                 
-31.308 -24.742 -24.741 -22.964 -22.963 -22.962 -22.959 -22.959
  7 A'    8 A'    9 A'   10 A'    3 A"   11 A'    4 A"   12 A'                 
-10.397 -10.266  -6.373  -4.785  -4.772  -4.770  -2.054  -2.048
 13 A'   14 A'   15 A'   16 A'    5 A"   17 A'   18 A'    6 A"                 
 -2.047  -2.035  -2.035  -1.309  -1.244  -0.815  -0.711  -0.616
 19 A'   20 A'    7 A"   21 A'   22 A'   23 A'   24 A'   25 A'                 
 -0.590  -0.539  -0.537  -0.470  -0.467  -0.445  -0.409  -0.353
 26 A'    8 A"   27 A'   28 A'    9 A"   29 A'   30 A'   10 A"                 
 -0.276  -0.233
 31 A'   11 A"                                                                 
 -- Virtual --                   
 -0.066  -0.036  -0.001   0.021   0.031   0.050   0.058   0.080
 12 A"   32 A'   33 A'   34 A'   35 A'   36 A'   13 A"   37 A'                 
  0.091   0.095   0.108   0.136   0.145   0.176   0.216   0.217
 14 A"   38 A'   39 A'   40 A'   41 A'   42 A'   43 A'   15 A"                 
  0.229   0.252   0.255   0.286   0.303   0.319   0.326   0.341
 44 A'   16 A"   45 A'   46 A'   17 A"   47 A'   48 A'   49 A'                 
  0.345   0.383   0.392   0.412   0.435   0.451   0.472   0.511
 50 A'   18 A"   51 A'   52 A'   19 A"   53 A'   54 A'   55 A'                 
  0.513   0.589   0.596   0.648   0.712   0.739   0.786   0.817
 20 A"   56 A'   21 A"   57 A'   58 A'   59 A'   60 A'   61 A'                 
  0.923   1.020   1.165   1.223   1.241   1.314   1.319   1.327
 62 A'   22 A"   23 A"   63 A'   24 A"   64 A'   25 A"   65 A'                 
  1.365   1.366   1.382   1.414   1.425   1.469   1.514   1.559
 26 A"   66 A'   67 A'   27 A"   68 A'   69 A'   70 A'   71 A'                 
  1.607   1.640   1.809   1.846   1.861   1.908   1.987   2.075
 28 A"   72 A'   73 A'   29 A"   74 A'   75 A'   76 A'   77 A'                 
  2.434   2.555   2.632   2.728   2.798   2.940   2.980   3.589
 78 A'   30 A"   79 A'   31 A"   80 A'   81 A'   82 A'   83 A'                 
  3.724   3.732   3.741   3.766   3.798   3.907   3.944   3.970
 32 A"   33 A"   84 A'   85 A'   86 A'   34 A"   35 A"   87 A'                 
  3.973   4.015   4.103   4.189   4.255   4.452   4.530   4.867
 36 A"   37 A"   88 A'   89 A'   90 A'   91 A'   92 A'   93 A'                 
  5.986   6.050   6.130   6.222   6.263   6.325   6.331   6.402
 38 A"   94 A'   95 A'   39 A"   40 A"   96 A'   97 A'   98 A'                 
  6.739  23.409  23.514  27.889  28.330  28.374  28.407  28.518
 99 A'  100 A'  101 A'  102 A'   41 A"  103 A'  104 A'   42 A"                 
 28.529  28.553  28.598  28.695  66.701  66.716 127.875 127.910
105 A'   43 A"  106 A'  107 A'  108 A'  109 A'   44 A"  110 A'                 
127.957 151.6831901.850
111 A'  112 A'  113 A'                                                         
 --------------------------------------------------------------

          Ground-State Mulliken Net Atomic Charges

     Atom                 Charge (a.u.)
  ----------------------------------------
      1 H                     0.197760
      2 F                    -0.081514
      3 I                     0.199572
      4 F                    -0.087619
      5 C                    -0.246493
      6 C                     0.018295
  ----------------------------------------
  Sum of atomic charges =    -0.000000

 -----------------------------------------------------------------
                    Cartesian Multipole Moments
 -----------------------------------------------------------------
    Charge (ESU x 10^10)
                -0.0000
    Dipole Moment (Debye)
         X       1.3990      Y      -0.7829      Z      -0.0000
       Tot       1.6032
    Quadrupole Moments (Debye-Ang)
        XX     -52.1871     XY      -0.3297     YY     -50.0669
        XZ       0.0000     YZ       0.0000     ZZ     -50.8608
    Octopole Moments (Debye-Ang^2)
       XXX      23.3739    XXY       3.7513    XYY       6.3260
       YYY      -6.3247    XXZ      -0.0000    XYZ       0.0000
       YYZ      -0.0000    XZZ       0.2169    YZZ      -0.0234
       ZZZ      -0.0000
    Hexadecapole Moments (Debye-Ang^3)
      XXXX    -890.2648   XXXY     -34.2691   XXYY    -179.3958
      XYYY     -40.9863   YYYY    -151.2076   XXXZ       0.0000
      XXYZ       0.0000   XYYZ       0.0000   YYYZ       0.0000
      XXZZ    -154.9165   XYZZ     -13.1792   YYZZ     -36.9747
      XZZZ       0.0000   YZZZ       0.0000   ZZZZ     -61.4151
 -----------------------------------------------------------------
 Calculating analytic gradient of the SCF energy
 Gradient of SCF Energy
            1           2           3           4           5           6
    1   0.0743676  -0.0321013  -0.1356751  -0.0305834   0.2126992  -0.0887071
    2  -0.0200546   0.0053780  -0.1107927   0.0135376   0.0819347   0.0299971
    3  -0.0000000  -0.0000000  -0.0000000  -0.0000000   0.0000000   0.0000000
 Max gradient component =       2.127E-01
 RMS gradient           =       7.436E-02
 Gradient time:  CPU 6.01 s  wall 1.60 s
 Geometry Optimization Parameters
   NAtoms,    NIC,     NZ,  NCons,   NDum,   NFix, NCnnct, MaxDiis
        6      32       0       0       0       0       0       0

 Cartesian Hessian Update
 Hessian Updated using BFGS Update


** GEOMETRY OPTIMIZATION IN DELOCALIZED INTERNAL COORDINATES **
   Searching for a Minimum

   Optimization Cycle:   6

                       Coordinates (Angstroms)
     ATOM                X               Y               Z
      1  H         0.2034181787   -1.6945444344    0.0000000000
      2  F        -2.9431471124   -0.9686284035    0.0000000000
      3  I         1.2955365383    0.2134371871    0.0000000000
      4  F        -2.3372505080    1.0670386606    0.0000000000
      5  C        -0.3233277118   -0.6365938406    0.0000000000
      6  C        -1.8420098605   -0.1899397896    0.0000000000
   Point Group: cs    Number of degrees of freedom:     9


   Energy is  -7195.944146936

 Hessian Updated using BFGS Update

  9 Hessian modes will be used to form the next step
  Hessian Eigenvalues:
     0.064765    0.090518    0.162465    0.210555    0.249880    0.289786
     0.432280    0.444326    1.218867

 Minimum Search - Taking Simple RFO Step
 Searching for Lamda that Minimizes Along All modes
 Value Taken    Lamda =  -0.18253549
 Calculated Step too Large.  Step scaled by  0.357456
 Step Taken.  Stepsize is  0.300000

                             Maximum     Tolerance    Cnvgd?
         Gradient           0.135355      0.000300      NO
         Displacement       0.207162      0.001200      NO
         Energy change     -0.070366      0.000001      NO


 New Cartesian Coordinates Obtained by Inverse Iteration

 Displacement from previous Coordinates is:  0.391726
 ----------------------------------------------------------------
             Standard Nuclear Orientation (Angstroms)
    I     Atom           X                Y                Z
 ----------------------------------------------------------------
    1      H       0.0890487200    -1.6600419688     0.0000000000
    2      F      -2.8663301612    -0.9989488564     0.0000000000
    3      I       1.2545834280     0.2501402081     0.0000000000
    4      F      -2.2449810845     1.0422210989     0.0000000000
    5      C      -0.3970510262    -0.6278038725     0.0000000000
    6      C      -1.7820503517    -0.2147972296     0.0000000000
 ----------------------------------------------------------------
 Molecular Point Group                 Cs    NOp =  2
 Largest Abelian Subgroup              Cs    NOp =  2
 Nuclear Repulsion Energy =   392.1512739296 hartrees
 There are       42 alpha and       42 beta electrons
 Applying Cartesian multipole field
    Component          Value
    ---------          -----
     (2,0,0)        1.00000E-11
     (0,2,0)        2.00000E-11
     (0,0,2)       -3.00000E-11
 Nucleus-field energy     =     0.0000000099 hartrees
 Requested basis set is 6-311++G(d,p)
 There are 53 shells and 157 basis functions
 A cutoff of  1.0D-11 yielded   1238 shell pairs
 There are     11078 function pairs (     12357 Cartesian)
 Smallest overlap matrix eigenvalue = 1.13E-04
 Guess MOs from SCF MO coefficient file

 -----------------------------------------------------------------------
  General SCF calculation program by
  Eric Jon Sundstrom, Paul Horn, Yuezhi Mao, Dmitri Zuev, Alec White,
  David Stuck, Shaama M.S., Shane Yost, Joonho Lee, David Small,
  Daniel Levine, Susi Lehtola, Hugh Burton, Evgeny Epifanovsky
 -----------------------------------------------------------------------
 Exchange:     0.2000 Hartree-Fock + 0.0800 Slater + 0.7200 B88
 Correlation:  0.1900 VWN1RPA + 0.8100 LYP
 Using SG-1 standard quadrature grid
 using 4 threads for integral computing
 -------------------------------------------------------
 OpenMP Integral computing Module                
 Release: version 2.0, May 2017, Q-Chem Inc. Pleasanton 
 -------------------------------------------------------
 -------------------------------------------------------
 OpenMP BLAS3 based DFT computing Module                
 Release: version 1.0, May 2013, Q-Chem Inc. Pittsburgh 
 -------------------------------------------------------
 A restricted SCF calculation will be
 performed using DIIS
 SCF converges when DIIS error is below 1.0e-08
 ---------------------------------------
  Cycle       Energy         DIIS error
 ---------------------------------------
    1   -7195.9957428176      1.42e-03  
    2   -7196.0008809210      6.32e-04  
    3   -7196.0008050243      6.59e-04  
    4   -7196.0019470639      1.03e-04  
    5   -7196.0019647590      5.93e-05  
    6   -7196.0019746063      1.50e-05  
    7   -7196.0019752166      2.47e-06  
    8   -7196.0019752302      1.27e-06  
    9   -7196.0019752342      1.99e-07  
   10   -7196.0019752343      7.59e-08  
   11   -7196.0019752343      3.17e-08  
   12   -7196.0019752344      4.85e-09  Convergence criterion met
 ---------------------------------------
 SCF time:   CPU 20.48s  wall 6.00s 
 SCF   energy in the final basis set =    -7196.0019752344
 Total energy in the final basis set =    -7196.0019752344

 --------------------------------------------------------------
             Orbital Energies (a.u.) and Symmetries
 --------------------------------------------------------------

 Alpha MOs, Restricted
 -- Occupied --                  
******* -176.32 -165.72 -165.72 -165.72  -35.82  -31.31  -31.30
  1 A'    2 A'    3 A'    1 A"    4 A'    5 A'    6 A'    2 A"                 
-31.304 -24.741 -24.741 -22.960 -22.959 -22.959 -22.956 -22.956
  7 A'    8 A'    9 A'   10 A'    3 A"   11 A'    4 A"   12 A'                 
-10.387 -10.251  -6.369  -4.781  -4.767  -4.766  -2.049  -2.043
 13 A'   14 A'   15 A'   16 A'    5 A"   17 A'   18 A'    6 A"                 
 -2.043  -2.030  -2.030  -1.313  -1.249  -0.821  -0.716  -0.631
 19 A'   20 A'    7 A"   21 A'   22 A'   23 A'   24 A'   25 A'                 
 -0.597  -0.544  -0.540  -0.475  -0.469  -0.449  -0.406  -0.351
 26 A'    8 A"   27 A'   28 A'    9 A"   29 A'   30 A'   10 A"                 
 -0.277  -0.244
 31 A'   11 A"                                                                 
 -- Virtual --                   
 -0.044  -0.030  -0.003   0.022   0.039   0.058   0.058   0.092
 12 A"   32 A'   33 A'   34 A'   35 A'   13 A"   36 A'   14 A"                 
  0.092   0.101   0.113   0.141   0.153   0.186   0.216   0.219
 37 A'   38 A'   39 A'   40 A'   41 A'   42 A'   15 A"   43 A'                 
  0.234   0.251   0.252   0.291   0.306   0.325   0.331   0.347
 44 A'   16 A"   45 A'   46 A'   17 A"   47 A'   48 A'   49 A'                 
  0.372   0.387   0.390   0.421   0.434   0.458   0.477   0.518
 50 A'   18 A"   51 A'   52 A'   19 A"   53 A'   54 A'   20 A"                 
  0.538   0.594   0.600   0.650   0.728   0.737   0.800   0.814
 55 A'   56 A'   21 A"   57 A'   58 A'   59 A'   60 A'   61 A'                 
  0.934   1.028   1.151   1.241   1.244   1.321   1.332   1.355
 62 A'   22 A"   23 A"   63 A'   24 A"   25 A"   64 A'   65 A'                 
  1.362   1.369   1.400   1.425   1.428   1.467   1.535   1.552
 66 A'   26 A"   67 A'   68 A'   27 A"   69 A'   70 A'   71 A'                 
  1.664   1.690   1.858   1.881   1.914   1.926   2.076   2.125
 28 A"   72 A'   73 A'   74 A'   29 A"   75 A'   76 A'   77 A'                 
  2.543   2.570   2.636   2.767   2.881   2.970   3.063   3.628
 78 A'   30 A"   79 A'   31 A"   80 A'   81 A'   82 A'   83 A'                 
  3.722   3.734   3.740   3.785   3.843   3.925   3.948   3.973
 32 A"   33 A"   84 A'   85 A'   86 A'   34 A"   35 A"   87 A'                 
  3.981   4.020   4.108   4.213   4.252   4.456   4.593   4.887
 36 A"   37 A"   88 A'   89 A'   90 A'   91 A'   92 A'   93 A'                 
  5.990   6.049   6.127   6.221   6.266   6.331   6.333   6.441
 38 A"   94 A'   95 A'   39 A"   40 A"   96 A'   97 A'   98 A'                 
  6.790  23.433  23.763  27.887  28.333  28.375  28.406  28.522
 99 A'  100 A'  101 A'  102 A'   41 A"  103 A'  104 A'   42 A"                 
 28.532  28.556  28.601  28.695  66.703  66.725 127.878 127.911
105 A'   43 A"  106 A'  107 A'  108 A'  109 A'   44 A"  110 A'                 
127.955 151.6821901.848
111 A'  112 A'  113 A'                                                         

 Beta MOs, Restricted
 -- Occupied --                  
******* -176.32 -165.72 -165.72 -165.72  -35.82  -31.31  -31.30
  1 A'    2 A'    3 A'    1 A"    4 A'    5 A'    6 A'    2 A"                 
-31.304 -24.741 -24.741 -22.960 -22.959 -22.959 -22.956 -22.956
  7 A'    8 A'    9 A'   10 A'    3 A"   11 A'    4 A"   12 A'                 
-10.387 -10.251  -6.369  -4.781  -4.767  -4.766  -2.049  -2.043
 13 A'   14 A'   15 A'   16 A'    5 A"   17 A'   18 A'    6 A"                 
 -2.043  -2.030  -2.030  -1.313  -1.249  -0.821  -0.716  -0.631
 19 A'   20 A'    7 A"   21 A'   22 A'   23 A'   24 A'   25 A'                 
 -0.597  -0.544  -0.540  -0.475  -0.469  -0.449  -0.406  -0.351
 26 A'    8 A"   27 A'   28 A'    9 A"   29 A'   30 A'   10 A"                 
 -0.277  -0.244
 31 A'   11 A"                                                                 
 -- Virtual --                   
 -0.044  -0.030  -0.003   0.022   0.039   0.058   0.058   0.092
 12 A"   32 A'   33 A'   34 A'   35 A'   13 A"   36 A'   14 A"                 
  0.092   0.101   0.113   0.141   0.153   0.186   0.216   0.219
 37 A'   38 A'   39 A'   40 A'   41 A'   42 A'   15 A"   43 A'                 
  0.234   0.251   0.252   0.291   0.306   0.325   0.331   0.347
 44 A'   16 A"   45 A'   46 A'   17 A"   47 A'   48 A'   49 A'                 
  0.372   0.387   0.390   0.421   0.434   0.458   0.477   0.518
 50 A'   18 A"   51 A'   52 A'   19 A"   53 A'   54 A'   20 A"                 
  0.538   0.594   0.600   0.650   0.728   0.737   0.800   0.814
 55 A'   56 A'   21 A"   57 A'   58 A'   59 A'   60 A'   61 A'                 
  0.934   1.028   1.151   1.241   1.244   1.321   1.332   1.355
 62 A'   22 A"   23 A"   63 A'   24 A"   25 A"   64 A'   65 A'                 
  1.362   1.369   1.400   1.425   1.428   1.467   1.535   1.552
 66 A'   26 A"   67 A'   68 A'   27 A"   69 A'   70 A'   71 A'                 
  1.664   1.690   1.858   1.881   1.914   1.926   2.076   2.125
 28 A"   72 A'   73 A'   74 A'   29 A"   75 A'   76 A'   77 A'                 
  2.543   2.570   2.636   2.767   2.881   2.970   3.063   3.628
 78 A'   30 A"   79 A'   31 A"   80 A'   81 A'   82 A'   83 A'                 
  3.722   3.734   3.740   3.785   3.843   3.925   3.948   3.973
 32 A"   33 A"   84 A'   85 A'   86 A'   34 A"   35 A"   87 A'                 
  3.981   4.020   4.108   4.213   4.252   4.456   4.593   4.887
 36 A"   37 A"   88 A'   89 A'   90 A'   91 A'   92 A'   93 A'                 
  5.990   6.049   6.127   6.221   6.266   6.331   6.333   6.441
 38 A"   94 A'   95 A'   39 A"   40 A"   96 A'   97 A'   98 A'                 
  6.790  23.433  23.763  27.887  28.333  28.375  28.406  28.522
 99 A'  100 A'  101 A'  102 A'   41 A"  103 A'  104 A'   42 A"                 
 28.532  28.556  28.601  28.695  66.703  66.725 127.878 127.911
105 A'   43 A"  106 A'  107 A'  108 A'  109 A'   44 A"  110 A'                 
127.955 151.6821901.848
111 A'  112 A'  113 A'                                                         
 --------------------------------------------------------------

          Ground-State Mulliken Net Atomic Charges

     Atom                 Charge (a.u.)
  ----------------------------------------
      1 H                     0.204633
      2 F                    -0.093406
      3 I                     0.163268
      4 F                    -0.098376
      5 C                    -0.206599
      6 C                     0.030480
  ----------------------------------------
  Sum of atomic charges =     0.000000

 -----------------------------------------------------------------
                    Cartesian Multipole Moments
 -----------------------------------------------------------------
    Charge (ESU x 10^10)
                 0.0000
    Dipole Moment (Debye)
         X       1.1325      Y      -0.8528      Z       0.0000
       Tot       1.4177
    Quadrupole Moments (Debye-Ang)
        XX     -52.0353     XY      -0.0222     YY     -49.9076
        XZ      -0.0000     YZ      -0.0000     ZZ     -50.5896
    Octopole Moments (Debye-Ang^2)
       XXX      23.0024    XXY       3.5025    XYY       6.2599
       YYY      -8.6798    XXZ       0.0000    XYZ       0.0000
       YYZ       0.0000    XZZ      -0.0000    YZZ      -1.0614
       ZZZ       0.0000
    Hexadecapole Moments (Debye-Ang^3)
      XXXX    -838.5453   XXXY     -41.1396   XXYY    -170.9575
      XYYY     -47.0059   YYYY    -152.8631   XXXZ      -0.0000
      XXYZ      -0.0000   XYYZ      -0.0000   YYYZ      -0.0000
      XXZZ    -146.3351   XYZZ     -15.3295   YYZZ     -37.0607
      XZZZ      -0.0000   YZZZ      -0.0000   ZZZZ     -60.8028
 -----------------------------------------------------------------
 Calculating analytic gradient of the SCF energy
 Gradient of SCF Energy
            1           2           3           4           5           6
    1   0.0610129  -0.0209310  -0.1082574  -0.0204040   0.1546446  -0.0660650
    2  -0.0103505   0.0052245  -0.0914290   0.0080880   0.0663570   0.0221100
    3   0.0000000   0.0000000  -0.0000000  -0.0000000   0.0000000   0.0000000
 Max gradient component =       1.546E-01
 RMS gradient           =       5.678E-02
 Gradient time:  CPU 6.09 s  wall 1.62 s
 Geometry Optimization Parameters
   NAtoms,    NIC,     NZ,  NCons,   NDum,   NFix, NCnnct, MaxDiis
        6      32       0       0       0       0       0       0

 Cartesian Hessian Update
 Hessian Updated using BFGS Update


** GEOMETRY OPTIMIZATION IN DELOCALIZED INTERNAL COORDINATES **
   Searching for a Minimum

   Optimization Cycle:   7

                       Coordinates (Angstroms)
     ATOM                X               Y               Z
      1  H         0.0890487200   -1.6600419688    0.0000000000
      2  F        -2.8663301612   -0.9989488564    0.0000000000
      3  I         1.2545834280    0.2501402081    0.0000000000
      4  F        -2.2449810845    1.0422210989    0.0000000000
      5  C        -0.3970510262   -0.6278038725    0.0000000000
      6  C        -1.7820503517   -0.2147972296    0.0000000000
   Point Group: cs    Number of degrees of freedom:     9


   Energy is  -7196.001975234

 Hessian Updated using BFGS Update

  9 Hessian modes will be used to form the next step
  Hessian Eigenvalues:
     0.085448    0.155631    0.189076    0.214213    0.250022    0.289599
     0.431789    0.443008    1.137250

 Minimum Search - Taking Simple RFO Step
 Searching for Lamda that Minimizes Along All modes
 Value Taken    Lamda =  -0.09444971
 Calculated Step too Large.  Step scaled by  0.511636
 Step Taken.  Stepsize is  0.300000

                             Maximum     Tolerance    Cnvgd?
         Gradient           0.096231      0.000300      NO
         Displacement       0.194388      0.001200      NO
         Energy change     -0.057828      0.000001      NO


 New Cartesian Coordinates Obtained by Inverse Iteration

 Displacement from previous Coordinates is:  0.375485
 ----------------------------------------------------------------
             Standard Nuclear Orientation (Angstroms)
    I     Atom           X                Y                Z
 ----------------------------------------------------------------
    1      H      -0.0300814129    -1.6342228120     0.0000000000
    2      F      -2.7980841724    -1.0258761415     0.0000000000
    3      I       1.2215750777     0.2984525254     0.0000000000
    4      F      -2.1580752687     1.0182486528     0.0000000000
    5      C      -0.4579432391    -0.6259832602     0.0000000000
    6      C      -1.7241714603    -0.2398495848     0.0000000000
 ----------------------------------------------------------------
 Molecular Point Group                 Cs    NOp =  2
 Largest Abelian Subgroup              Cs    NOp =  2
 Nuclear Repulsion Energy =   397.7347817284 hartrees
 There are       42 alpha and       42 beta electrons
 Applying Cartesian multipole field
    Component          Value
    ---------          -----
     (2,0,0)        1.00000E-11
     (0,2,0)        2.00000E-11
     (0,0,2)       -3.00000E-11
 Nucleus-field energy     =     0.0000000096 hartrees
 Requested basis set is 6-311++G(d,p)
 There are 53 shells and 157 basis functions
 A cutoff of  1.0D-11 yielded   1246 shell pairs
 There are     11123 function pairs (     12402 Cartesian)
 Smallest overlap matrix eigenvalue = 7.52E-05
 Guess MOs from SCF MO coefficient file

 -----------------------------------------------------------------------
  General SCF calculation program by
  Eric Jon Sundstrom, Paul Horn, Yuezhi Mao, Dmitri Zuev, Alec White,
  David Stuck, Shaama M.S., Shane Yost, Joonho Lee, David Small,
  Daniel Levine, Susi Lehtola, Hugh Burton, Evgeny Epifanovsky
 -----------------------------------------------------------------------
 Exchange:     0.2000 Hartree-Fock + 0.0800 Slater + 0.7200 B88
 Correlation:  0.1900 VWN1RPA + 0.8100 LYP
 Using SG-1 standard quadrature grid
 using 4 threads for integral computing
 -------------------------------------------------------
 OpenMP Integral computing Module                
 Release: version 2.0, May 2017, Q-Chem Inc. Pleasanton 
 -------------------------------------------------------
 -------------------------------------------------------
 OpenMP BLAS3 based DFT computing Module                
 Release: version 1.0, May 2013, Q-Chem Inc. Pittsburgh 
 -------------------------------------------------------
 A restricted SCF calculation will be
 performed using DIIS
 SCF converges when DIIS error is below 1.0e-08
 ---------------------------------------
  Cycle       Energy         DIIS error
 ---------------------------------------
    1   -7196.0299319196      1.58e-03  
    2   -7196.0352406689      7.10e-04  
    3   -7196.0354232493      6.73e-04  
    4   -7196.0365818523      9.48e-05  
    5   -7196.0365970635      2.22e-05  
    6   -7196.0365980552      1.08e-05  
    7   -7196.0365983448      2.28e-06  
    8   -7196.0365983541      1.26e-06  
    9   -7196.0365983589      1.55e-07  
   10   -7196.0365983589      4.46e-08  
   11   -7196.0365983589      2.07e-08  
   12   -7196.0365983590      4.49e-09  Convergence criterion met
 ---------------------------------------
 SCF time:   CPU 20.76s  wall 6.00s 
 SCF   energy in the final basis set =    -7196.0365983590
 Total energy in the final basis set =    -7196.0365983590

 --------------------------------------------------------------
             Orbital Energies (a.u.) and Symmetries
 --------------------------------------------------------------

 Alpha MOs, Restricted
 -- Occupied --                  
******* -176.32 -165.72 -165.72 -165.72  -35.82  -31.31  -31.30
  1 A'    2 A'    3 A'    1 A"    4 A'    5 A'    6 A'    2 A"                 
-31.303 -24.738 -24.738 -22.959 -22.958 -22.957 -22.954 -22.954
  7 A'    8 A'    9 A'   10 A'    3 A"   11 A'   12 A'    4 A"                 
-10.372 -10.234  -6.367  -4.779  -4.765  -4.764  -2.047  -2.041
 13 A'   14 A'   15 A'   16 A'    5 A"   17 A'   18 A'    6 A"                 
 -2.040  -2.028  -2.027  -1.314  -1.250  -0.837  -0.716  -0.640
 19 A'   20 A'    7 A"   21 A'   22 A'   23 A'   24 A'   25 A'                 
 -0.602  -0.547  -0.544  -0.476  -0.469  -0.451  -0.404  -0.352
 26 A'    8 A"   27 A'   28 A'    9 A"   29 A'   30 A'   10 A"                 
 -0.279  -0.254
 31 A'   11 A"                                                                 
 -- Virtual --                   
 -0.032  -0.020  -0.006   0.024   0.043   0.057   0.064   0.091
 32 A'   12 A"   33 A'   34 A'   35 A'   13 A"   36 A'   37 A'                 
  0.093   0.108   0.122   0.147   0.164   0.192   0.215   0.218
 14 A"   38 A'   39 A'   40 A'   41 A'   42 A'   15 A"   43 A'                 
  0.236   0.251   0.255   0.295   0.309   0.322   0.332   0.355
 44 A'   16 A"   45 A'   46 A'   17 A"   47 A'   48 A'   49 A'                 
  0.389   0.390   0.405   0.431   0.440   0.461   0.494   0.519
 50 A'   18 A"   51 A'   19 A"   52 A'   53 A'   54 A'   20 A"                 
  0.569   0.604   0.605   0.664   0.731   0.745   0.800   0.829
 55 A'   56 A'   21 A"   57 A'   58 A'   59 A'   60 A'   61 A'                 
  0.943   1.048   1.138   1.249   1.255   1.322   1.346   1.360
 62 A'   22 A"   23 A"   24 A"   63 A'   25 A"   64 A'   65 A'                 
  1.367   1.374   1.404   1.431   1.448   1.470   1.558   1.573
 66 A'   26 A"   67 A'   68 A'   27 A"   69 A'   70 A'   71 A'                 
  1.732   1.747   1.883   1.906   1.953   1.981   2.153   2.209
 28 A"   72 A'   73 A'   74 A'   75 A'   29 A"   76 A'   77 A'                 
  2.591   2.624   2.646   2.800   2.914   2.997   3.195   3.647
 30 A"   78 A'   79 A'   31 A"   80 A'   81 A'   82 A'   83 A'                 
  3.723   3.740   3.743   3.797   3.910   3.944   3.952   3.975
 32 A"   33 A"   84 A'   85 A'   86 A'   34 A"   35 A"   87 A'                 
  3.988   4.022   4.110   4.232   4.252   4.453   4.639   4.903
 36 A"   37 A"   88 A'   89 A'   90 A'   91 A'   92 A'   93 A'                 
  5.992   6.046   6.119   6.222   6.270   6.333   6.340   6.483
 38 A"   94 A'   95 A'   39 A"   40 A"   96 A'   97 A'   98 A'                 
  6.832  23.440  24.168  27.881  28.334  28.373  28.402  28.525
 99 A'  100 A'  101 A'  102 A'   41 A"  103 A'  104 A'   42 A"                 
 28.534  28.557  28.603  28.696  66.708  66.737 127.879 127.909
105 A'   43 A"  106 A'  107 A'  108 A'  109 A'   44 A"  110 A'                 
127.950 151.6751901.841
111 A'  112 A'  113 A'                                                         

 Beta MOs, Restricted
 -- Occupied --                  
******* -176.32 -165.72 -165.72 -165.72  -35.82  -31.31  -31.30
  1 A'    2 A'    3 A'    1 A"    4 A'    5 A'    6 A'    2 A"                 
-31.303 -24.738 -24.738 -22.959 -22.958 -22.957 -22.954 -22.954
  7 A'    8 A'    9 A'   10 A'    3 A"   11 A'   12 A'    4 A"                 
-10.372 -10.234  -6.367  -4.779  -4.765  -4.764  -2.047  -2.041
 13 A'   14 A'   15 A'   16 A'    5 A"   17 A'   18 A'    6 A"                 
 -2.040  -2.028  -2.027  -1.314  -1.250  -0.837  -0.716  -0.640
 19 A'   20 A'    7 A"   21 A'   22 A'   23 A'   24 A'   25 A'                 
 -0.602  -0.547  -0.544  -0.476  -0.469  -0.451  -0.404  -0.352
 26 A'    8 A"   27 A'   28 A'    9 A"   29 A'   30 A'   10 A"                 
 -0.279  -0.254
 31 A'   11 A"                                                                 
 -- Virtual --                   
 -0.032  -0.020  -0.006   0.024   0.043   0.057   0.064   0.091
 32 A'   12 A"   33 A'   34 A'   35 A'   13 A"   36 A'   37 A'                 
  0.093   0.108   0.122   0.147   0.164   0.192   0.215   0.218
 14 A"   38 A'   39 A'   40 A'   41 A'   42 A'   15 A"   43 A'                 
  0.236   0.251   0.255   0.295   0.309   0.322   0.332   0.355
 44 A'   16 A"   45 A'   46 A'   17 A"   47 A'   48 A'   49 A'                 
  0.389   0.390   0.405   0.431   0.440   0.461   0.494   0.519
 50 A'   18 A"   51 A'   19 A"   52 A'   53 A'   54 A'   20 A"                 
  0.569   0.604   0.605   0.664   0.731   0.745   0.800   0.829
 55 A'   56 A'   21 A"   57 A'   58 A'   59 A'   60 A'   61 A'                 
  0.943   1.048   1.138   1.249   1.255   1.322   1.346   1.360
 62 A'   22 A"   23 A"   24 A"   63 A'   25 A"   64 A'   65 A'                 
  1.367   1.374   1.404   1.431   1.448   1.470   1.558   1.573
 66 A'   26 A"   67 A'   68 A'   27 A"   69 A'   70 A'   71 A'                 
  1.732   1.747   1.883   1.906   1.953   1.981   2.153   2.209
 28 A"   72 A'   73 A'   74 A'   75 A'   29 A"   76 A'   77 A'                 
  2.591   2.624   2.646   2.800   2.914   2.997   3.195   3.647
 30 A"   78 A'   79 A'   31 A"   80 A'   81 A'   82 A'   83 A'                 
  3.723   3.740   3.743   3.797   3.910   3.944   3.952   3.975
 32 A"   33 A"   84 A'   85 A'   86 A'   34 A"   35 A"   87 A'                 
  3.988   4.022   4.110   4.232   4.252   4.453   4.639   4.903
 36 A"   37 A"   88 A'   89 A'   90 A'   91 A'   92 A'   93 A'                 
  5.992   6.046   6.119   6.222   6.270   6.333   6.340   6.483
 38 A"   94 A'   95 A'   39 A"   40 A"   96 A'   97 A'   98 A'                 
  6.832  23.440  24.168  27.881  28.334  28.373  28.402  28.525
 99 A'  100 A'  101 A'  102 A'   41 A"  103 A'  104 A'   42 A"                 
 28.534  28.557  28.603  28.696  66.708  66.737 127.879 127.909
105 A'   43 A"  106 A'  107 A'  108 A'  109 A'   44 A"  110 A'                 
127.950 151.6751901.841
111 A'  112 A'  113 A'                                                         
 --------------------------------------------------------------

          Ground-State Mulliken Net Atomic Charges

     Atom                 Charge (a.u.)
  ----------------------------------------
      1 H                     0.210083
      2 F                    -0.108032
      3 I                     0.138337
      4 F                    -0.111965
      5 C                    -0.159345
      6 C                     0.030921
  ----------------------------------------
  Sum of atomic charges =    -0.000000

 -----------------------------------------------------------------
                    Cartesian Multipole Moments
 -----------------------------------------------------------------
    Charge (ESU x 10^10)
                -0.0000
    Dipole Moment (Debye)
         X       1.0112      Y      -0.9101      Z      -0.0000
       Tot       1.3604
    Quadrupole Moments (Debye-Ang)
        XX     -51.9754     XY       0.3229     YY     -49.6730
        XZ       0.0000     YZ      -0.0000     ZZ     -50.3050
    Octopole Moments (Debye-Ang^2)
       XXX      22.9324    XXY       2.9518    XYY       6.2398
       YYY     -11.9676    XXZ       0.0000    XYZ       0.0000
       YYZ       0.0000    XZZ      -0.3021    YZZ      -2.4182
       ZZZ      -0.0000
    Hexadecapole Moments (Debye-Ang^3)
      XXXX    -795.9553   XXXY     -48.7571   XXYY    -163.9177
      XYYY     -53.5216   YYYY    -156.0966   XXXZ      -0.0000
      XXYZ      -0.0000   XYYZ       0.0000   YYYZ      -0.0000
      XXZZ    -139.0593   XYZZ     -17.7260   YYZZ     -37.4771
      XZZZ       0.0000   YZZZ      -0.0000   ZZZZ     -60.2203
 -----------------------------------------------------------------
 Calculating analytic gradient of the SCF energy
 Gradient of SCF Energy
            1           2           3           4           5           6
    1   0.0416494  -0.0094732  -0.0781736  -0.0095223   0.0472773   0.0082423
    2   0.0056546   0.0056153  -0.0691391   0.0012539   0.0593389  -0.0027236
    3   0.0000000   0.0000000   0.0000000  -0.0000000   0.0000000  -0.0000000
 Max gradient component =       7.817E-02
 RMS gradient           =       3.223E-02
 Gradient time:  CPU 6.21 s  wall 1.65 s
 Geometry Optimization Parameters
   NAtoms,    NIC,     NZ,  NCons,   NDum,   NFix, NCnnct, MaxDiis
        6      32       0       0       0       0       0       0

 Cartesian Hessian Update
 Hessian Updated using BFGS Update


** GEOMETRY OPTIMIZATION IN DELOCALIZED INTERNAL COORDINATES **
   Searching for a Minimum

   Optimization Cycle:   8

                       Coordinates (Angstroms)
     ATOM                X               Y               Z
      1  H        -0.0300814129   -1.6342228120    0.0000000000
      2  F        -2.7980841724   -1.0258761415    0.0000000000
      3  I         1.2215750777    0.2984525254    0.0000000000
      4  F        -2.1580752687    1.0182486528    0.0000000000
      5  C        -0.4579432391   -0.6259832602    0.0000000000
      6  C        -1.7241714603   -0.2398495848    0.0000000000
   Point Group: cs    Number of degrees of freedom:     9


   Energy is  -7196.036598359

 Hessian Updated using BFGS Update

  9 Hessian modes will be used to form the next step
  Hessian Eigenvalues:
     0.081231    0.148227    0.209573    0.249675    0.287102    0.415527
     0.432521    0.446113    1.098470

 Minimum Search - Taking Simple RFO Step
 Searching for Lamda that Minimizes Along All modes
 Value Taken    Lamda =  -0.02642465
 Calculated Step too Large.  Step scaled by  0.727373
 Step Taken.  Stepsize is  0.300000

                             Maximum     Tolerance    Cnvgd?
         Gradient           0.047867      0.000300      NO
         Displacement       0.196516      0.001200      NO
         Energy change     -0.034623      0.000001      NO


 New Cartesian Coordinates Obtained by Inverse Iteration

 Displacement from previous Coordinates is:  0.254169
 ----------------------------------------------------------------
             Standard Nuclear Orientation (Angstroms)
    I     Atom           X                Y                Z
 ----------------------------------------------------------------
    1      H      -0.1301897379    -1.6426682124     0.0000000000
    2      F      -2.7676647482    -1.0398120419     0.0000000000
    3      I       1.2243225753     0.3611383125     0.0000000000
    4      F      -2.1148352765     1.0054561618     0.0000000000
    5      C      -0.4571090498    -0.6413724642     0.0000000000
    6      C      -1.7013042385    -0.2519723762     0.0000000000
 ----------------------------------------------------------------
 Molecular Point Group                 Cs    NOp =  2
 Largest Abelian Subgroup              Cs    NOp =  2
 Nuclear Repulsion Energy =   397.6024538641 hartrees
 There are       42 alpha and       42 beta electrons
 Applying Cartesian multipole field
    Component          Value
    ---------          -----
     (2,0,0)        1.00000E-11
     (0,2,0)        2.00000E-11
     (0,0,2)       -3.00000E-11
 Nucleus-field energy     =     0.0000000096 hartrees
 Requested basis set is 6-311++G(d,p)
 There are 53 shells and 157 basis functions
 A cutoff of  1.0D-11 yielded   1248 shell pairs
 There are     11127 function pairs (     12406 Cartesian)
 Smallest overlap matrix eigenvalue = 7.64E-05
 Guess MOs from SCF MO coefficient file

 -----------------------------------------------------------------------
  General SCF calculation program by
  Eric Jon Sundstrom, Paul Horn, Yuezhi Mao, Dmitri Zuev, Alec White,
  David Stuck, Shaama M.S., Shane Yost, Joonho Lee, David Small,
  Daniel Levine, Susi Lehtola, Hugh Burton, Evgeny Epifanovsky
 -----------------------------------------------------------------------
 Exchange:     0.2000 Hartree-Fock + 0.0800 Slater + 0.7200 B88
 Correlation:  0.1900 VWN1RPA + 0.8100 LYP
 Using SG-1 standard quadrature grid
 using 4 threads for integral computing
 -------------------------------------------------------
 OpenMP Integral computing Module                
 Release: version 2.0, May 2017, Q-Chem Inc. Pleasanton 
 -------------------------------------------------------
 -------------------------------------------------------
 OpenMP BLAS3 based DFT computing Module                
 Release: version 1.0, May 2013, Q-Chem Inc. Pittsburgh 
 -------------------------------------------------------
 A restricted SCF calculation will be
 performed using DIIS
 SCF converges when DIIS error is below 1.0e-08
 ---------------------------------------
  Cycle       Energy         DIIS error
 ---------------------------------------
    1   -7196.0491202080      7.75e-04  
    2   -7196.0509513750      2.18e-04  
    3   -7196.0509541991      2.18e-04  
    4   -7196.0510819099      5.65e-05  
    5   -7196.0510900160      1.46e-05  
    6   -7196.0510904615      6.88e-06  
    7   -7196.0510905806      1.02e-06  
    8   -7196.0510905830      3.99e-07  
    9   -7196.0510905834      8.75e-08  
   10   -7196.0510905834      2.52e-08  
   11   -7196.0510905834      1.01e-08  
   12   -7196.0510905834      3.51e-09  Convergence criterion met
 ---------------------------------------
 SCF time:   CPU 20.75s  wall 5.00s 
 SCF   energy in the final basis set =    -7196.0510905834
 Total energy in the final basis set =    -7196.0510905834

 --------------------------------------------------------------
             Orbital Energies (a.u.) and Symmetries
 --------------------------------------------------------------

 Alpha MOs, Restricted
 -- Occupied --                  
******* -176.32 -165.72 -165.72 -165.72  -35.81  -31.31  -31.30
  1 A'    2 A'    3 A'    1 A"    4 A'    5 A'    6 A'    2 A"                 
-31.302 -24.739 -24.738 -22.958 -22.957 -22.957 -22.953 -22.953
  7 A'    8 A'    9 A'   10 A'    3 A"   11 A'   12 A'    4 A"                 
-10.369 -10.229  -6.365  -4.778  -4.763  -4.762  -2.045  -2.039
 13 A'   14 A'   15 A'   16 A'    5 A"   17 A'   18 A'    6 A"                 
 -2.039  -2.026  -2.026  -1.317  -1.254  -0.838  -0.709  -0.643
 19 A'   20 A'    7 A"   21 A'   22 A'   23 A'   24 A'   25 A'                 
 -0.606  -0.550  -0.547  -0.476  -0.471  -0.453  -0.405  -0.348
 26 A'    8 A"   27 A'   28 A'    9 A"   29 A'   30 A'   10 A"                 
 -0.282  -0.256
 31 A'   11 A"                                                                 
 -- Virtual --                   
 -0.036  -0.015  -0.004   0.026   0.044   0.057   0.068   0.091
 32 A'   12 A"   33 A'   34 A'   35 A'   13 A"   36 A'   37 A'                 
  0.094   0.112   0.124   0.151   0.167   0.191   0.213   0.218
 14 A"   38 A'   39 A'   40 A'   41 A'   42 A'   15 A"   43 A'                 
  0.236   0.250   0.256   0.298   0.309   0.317   0.332   0.356
 44 A'   16 A"   45 A'   46 A'   17 A"   47 A'   48 A'   49 A'                 
  0.388   0.392   0.404   0.427   0.448   0.461   0.508   0.520
 50 A'   18 A"   51 A'   19 A"   52 A'   53 A'   54 A'   20 A"                 
  0.575   0.606   0.613   0.679   0.722   0.748   0.791   0.833
 55 A'   21 A"   56 A'   57 A'   58 A'   59 A'   60 A'   61 A'                 
  0.943   1.057   1.136   1.244   1.260   1.322   1.351   1.358
 62 A'   22 A"   23 A"   24 A"   63 A'   25 A"   64 A'   65 A'                 
  1.375   1.380   1.403   1.427   1.452   1.473   1.568   1.598
 26 A"   66 A'   67 A'   68 A'   27 A"   69 A'   70 A'   71 A'                 
  1.764   1.777   1.883   1.914   1.950   1.991   2.158   2.261
 72 A'   28 A"   73 A'   74 A'   75 A'   29 A"   76 A'   77 A'                 
  2.596   2.613   2.678   2.805   2.931   3.021   3.233   3.683
 30 A"   78 A'   79 A'   31 A"   80 A'   81 A'   82 A'   83 A'                 
  3.721   3.741   3.743   3.813   3.932   3.952   3.956   3.976
 32 A"   33 A"   84 A'   85 A'   86 A'   34 A"   35 A"   87 A'                 
  3.990   4.021   4.108   4.237   4.255   4.442   4.656   4.908
 36 A"   37 A"   88 A'   89 A'   90 A'   91 A'   92 A'   93 A'                 
  5.992   6.038   6.108   6.221   6.269   6.331   6.339   6.498
 38 A"   94 A'   95 A'   39 A"   40 A"   96 A'   97 A'   98 A'                 
  6.848  23.469  24.256  27.870  28.334  28.368  28.396  28.526
 99 A'  100 A'  101 A'  102 A'   41 A"  103 A'  104 A'   42 A"                 
 28.536  28.556  28.602  28.695  66.707  66.740 127.878 127.906
105 A'   43 A"  106 A'  107 A'  108 A'  109 A'   44 A"  110 A'                 
127.944 151.6651901.829
111 A'  112 A'  113 A'                                                         

 Beta MOs, Restricted
 -- Occupied --                  
******* -176.32 -165.72 -165.72 -165.72  -35.81  -31.31  -31.30
  1 A'    2 A'    3 A'    1 A"    4 A'    5 A'    6 A'    2 A"                 
-31.302 -24.739 -24.738 -22.958 -22.957 -22.957 -22.953 -22.953
  7 A'    8 A'    9 A'   10 A'    3 A"   11 A'   12 A'    4 A"                 
-10.369 -10.229  -6.365  -4.778  -4.763  -4.762  -2.045  -2.039
 13 A'   14 A'   15 A'   16 A'    5 A"   17 A'   18 A'    6 A"                 
 -2.039  -2.026  -2.026  -1.317  -1.254  -0.838  -0.709  -0.643
 19 A'   20 A'    7 A"   21 A'   22 A'   23 A'   24 A'   25 A'                 
 -0.606  -0.550  -0.547  -0.476  -0.471  -0.453  -0.405  -0.348
 26 A'    8 A"   27 A'   28 A'    9 A"   29 A'   30 A'   10 A"                 
 -0.282  -0.256
 31 A'   11 A"                                                                 
 -- Virtual --                   
 -0.036  -0.015  -0.004   0.026   0.044   0.057   0.068   0.091
 32 A'   12 A"   33 A'   34 A'   35 A'   13 A"   36 A'   37 A'                 
  0.094   0.112   0.124   0.151   0.167   0.191   0.213   0.218
 14 A"   38 A'   39 A'   40 A'   41 A'   42 A'   15 A"   43 A'                 
  0.236   0.250   0.256   0.298   0.309   0.317   0.332   0.356
 44 A'   16 A"   45 A'   46 A'   17 A"   47 A'   48 A'   49 A'                 
  0.388   0.392   0.404   0.427   0.448   0.461   0.508   0.520
 50 A'   18 A"   51 A'   19 A"   52 A'   53 A'   54 A'   20 A"                 
  0.575   0.606   0.613   0.679   0.722   0.748   0.791   0.833
 55 A'   21 A"   56 A'   57 A'   58 A'   59 A'   60 A'   61 A'                 
  0.943   1.057   1.136   1.244   1.260   1.322   1.351   1.358
 62 A'   22 A"   23 A"   24 A"   63 A'   25 A"   64 A'   65 A'                 
  1.375   1.380   1.403   1.427   1.452   1.473   1.568   1.598
 26 A"   66 A'   67 A'   68 A'   27 A"   69 A'   70 A'   71 A'                 
  1.764   1.777   1.883   1.914   1.950   1.991   2.158   2.261
 72 A'   28 A"   73 A'   74 A'   75 A'   29 A"   76 A'   77 A'                 
  2.596   2.613   2.678   2.805   2.931   3.021   3.233   3.683
 30 A"   78 A'   79 A'   31 A"   80 A'   81 A'   82 A'   83 A'                 
  3.721   3.741   3.743   3.813   3.932   3.952   3.956   3.976
 32 A"   33 A"   84 A'   85 A'   86 A'   34 A"   35 A"   87 A'                 
  3.990   4.021   4.108   4.237   4.255   4.442   4.656   4.908
 36 A"   37 A"   88 A'   89 A'   90 A'   91 A'   92 A'   93 A'                 
  5.992   6.038   6.108   6.221   6.269   6.331   6.339   6.498
 38 A"   94 A'   95 A'   39 A"   40 A"   96 A'   97 A'   98 A'                 
  6.848  23.469  24.256  27.870  28.334  28.368  28.396  28.526
 99 A'  100 A'  101 A'  102 A'   41 A"  103 A'  104 A'   42 A"                 
 28.536  28.556  28.602  28.695  66.707  66.740 127.878 127.906
105 A'   43 A"  106 A'  107 A'  108 A'  109 A'   44 A"  110 A'                 
127.944 151.6651901.829
111 A'  112 A'  113 A'                                                         
 --------------------------------------------------------------

          Ground-State Mulliken Net Atomic Charges

     Atom                 Charge (a.u.)
  ----------------------------------------
      1 H                     0.204688
      2 F                    -0.109007
      3 I                     0.127974
      4 F                    -0.111528
      5 C                    -0.158646
      6 C                     0.046519
  ----------------------------------------
  Sum of atomic charges =     0.000000

 -----------------------------------------------------------------
                    Cartesian Multipole Moments
 -----------------------------------------------------------------
    Charge (ESU x 10^10)
                 0.0000
    Dipole Moment (Debye)
         X       0.8735      Y      -0.8815      Z      -0.0000
       Tot       1.2410
    Quadrupole Moments (Debye-Ang)
        XX     -51.7142     XY       0.6689     YY     -49.4075
        XZ       0.0000     YZ       0.0000     ZZ     -50.2948
    Octopole Moments (Debye-Ang^2)
       XXX      20.3203    XXY       1.8884    XYY       5.6881
       YYY     -16.4550    XXZ      -0.0000    XYZ       0.0000
       YYZ      -0.0000    XZZ      -0.9855    YZZ      -4.0300
       ZZZ      -0.0000
    Hexadecapole Moments (Debye-Ang^3)
      XXXX    -782.2498   XXXY     -56.0975   XXYY    -161.6246
      XYYY     -60.2952   YYYY    -162.3113   XXXZ       0.0000
      XXYZ       0.0000   XYYZ       0.0000   YYYZ       0.0000
      XXZZ    -137.0089   XYZZ     -20.4714   YYZZ     -38.6930
      XZZZ       0.0000   YZZZ       0.0000   ZZZZ     -60.3297
 -----------------------------------------------------------------
 Calculating analytic gradient of the SCF energy
 Gradient of SCF Energy
            1           2           3           4           5           6
    1   0.0179911  -0.0039189  -0.0501839  -0.0035972   0.0167099   0.0229990
    2   0.0257397   0.0058415  -0.0464907  -0.0028583   0.0282683  -0.0105006
    3  -0.0000000   0.0000000  -0.0000000   0.0000000   0.0000000  -0.0000000
 Max gradient component =       5.018E-02
 RMS gradient           =       2.035E-02
 Gradient time:  CPU 6.25 s  wall 1.66 s
 Geometry Optimization Parameters
   NAtoms,    NIC,     NZ,  NCons,   NDum,   NFix, NCnnct, MaxDiis
        6      32       0       0       0       0       0       0

 Cartesian Hessian Update
 Hessian Updated using BFGS Update


** GEOMETRY OPTIMIZATION IN DELOCALIZED INTERNAL COORDINATES **
   Searching for a Minimum

   Optimization Cycle:   9

                       Coordinates (Angstroms)
     ATOM                X               Y               Z
      1  H        -0.1301897379   -1.6426682124    0.0000000000
      2  F        -2.7676647482   -1.0398120419    0.0000000000
      3  I         1.2243225753    0.3611383125    0.0000000000
      4  F        -2.1148352765    1.0054561618    0.0000000000
      5  C        -0.4571090498   -0.6413724642    0.0000000000
      6  C        -1.7013042385   -0.2519723762    0.0000000000
   Point Group: cs    Number of degrees of freedom:     9


   Energy is  -7196.051090583

 Hessian Updated using BFGS Update

  9 Hessian modes will be used to form the next step
  Hessian Eigenvalues:
     0.047483    0.183495    0.210071    0.249500    0.284207    0.425816
     0.435962    0.549443    0.992248

 Minimum Search - Taking Simple RFO Step
 Searching for Lamda that Minimizes Along All modes
 Value Taken    Lamda =  -0.01798433
 Calculated Step too Large.  Step scaled by  0.605449
 Step Taken.  Stepsize is  0.300000

                             Maximum     Tolerance    Cnvgd?
         Gradient           0.041531      0.000300      NO
         Displacement       0.254664      0.001200      NO
         Energy change     -0.014492      0.000001      NO


 New Cartesian Coordinates Obtained by Inverse Iteration

 Displacement from previous Coordinates is:  0.207367
 ----------------------------------------------------------------
             Standard Nuclear Orientation (Angstroms)
    I     Atom           X                Y                Z
 ----------------------------------------------------------------
    1      H      -0.1934015714    -1.6929253029     0.0000000000
    2      F      -2.7462250006    -1.0481982800     0.0000000000
    3      I       1.2254386164     0.4249674504     0.0000000000
    4      F      -2.0888396917     1.0087174139     0.0000000000
    5      C      -0.4510957157    -0.6519856082     0.0000000000
    6      C      -1.6926571127    -0.2498062935     0.0000000000
 ----------------------------------------------------------------
 Molecular Point Group                 Cs    NOp =  2
 Largest Abelian Subgroup              Cs    NOp =  2
 Nuclear Repulsion Energy =   396.2109297709 hartrees
 There are       42 alpha and       42 beta electrons
 Applying Cartesian multipole field
    Component          Value
    ---------          -----
     (2,0,0)        1.00000E-11
     (0,2,0)        2.00000E-11
     (0,0,2)       -3.00000E-11
 Nucleus-field energy     =     0.0000000098 hartrees
 Requested basis set is 6-311++G(d,p)
 There are 53 shells and 157 basis functions
 A cutoff of  1.0D-11 yielded   1247 shell pairs
 There are     11124 function pairs (     12403 Cartesian)
 Smallest overlap matrix eigenvalue = 8.23E-05
 Guess MOs from SCF MO coefficient file

 -----------------------------------------------------------------------
  General SCF calculation program by
  Eric Jon Sundstrom, Paul Horn, Yuezhi Mao, Dmitri Zuev, Alec White,
  David Stuck, Shaama M.S., Shane Yost, Joonho Lee, David Small,
  Daniel Levine, Susi Lehtola, Hugh Burton, Evgeny Epifanovsky
 -----------------------------------------------------------------------
 Exchange:     0.2000 Hartree-Fock + 0.0800 Slater + 0.7200 B88
 Correlation:  0.1900 VWN1RPA + 0.8100 LYP
 Using SG-1 standard quadrature grid
 using 4 threads for integral computing
 -------------------------------------------------------
 OpenMP Integral computing Module                
 Release: version 2.0, May 2017, Q-Chem Inc. Pleasanton 
 -------------------------------------------------------
 -------------------------------------------------------
 OpenMP BLAS3 based DFT computing Module                
 Release: version 1.0, May 2013, Q-Chem Inc. Pittsburgh 
 -------------------------------------------------------
 A restricted SCF calculation will be
 performed using DIIS
 SCF converges when DIIS error is below 1.0e-08
 ---------------------------------------
  Cycle       Energy         DIIS error
 ---------------------------------------
    1   -7196.0581670269      6.07e-04  
    2   -7196.0591633689      2.99e-04  
    3   -7196.0590747095      3.50e-04  
    4   -7196.0594409147      3.44e-05  
    5   -7196.0594438060      1.25e-05  
    6   -7196.0594441039      3.54e-06  
    7   -7196.0594441310      9.39e-07  
    8   -7196.0594441326      4.32e-07  
    9   -7196.0594441331      5.22e-08  
   10   -7196.0594441331      2.30e-08  
   11   -7196.0594441331      7.53e-09  Convergence criterion met
 ---------------------------------------
 SCF time:   CPU 18.96s  wall 5.00s 
 SCF   energy in the final basis set =    -7196.0594441331
 Total energy in the final basis set =    -7196.0594441331

 --------------------------------------------------------------
             Orbital Energies (a.u.) and Symmetries
 --------------------------------------------------------------

 Alpha MOs, Restricted
 -- Occupied --                  
******* -176.32 -165.72 -165.72 -165.72  -35.81  -31.31  -31.30
  1 A'    2 A'    3 A'    1 A"    4 A'    5 A'    6 A'    2 A"                 
-31.301 -24.741 -24.740 -22.958 -22.956 -22.956 -22.952 -22.952
  7 A'    8 A'    9 A'   10 A'    3 A"   11 A'   12 A'    4 A"                 
-10.368 -10.230  -6.364  -4.777  -4.762  -4.762  -2.044  -2.038
 13 A'   14 A'   15 A'   16 A'    5 A"   17 A'   18 A'    6 A"                 
 -2.038  -2.025  -2.025  -1.319  -1.258  -0.834  -0.703  -0.644
 19 A'   20 A'    7 A"   21 A'   22 A'   23 A'   24 A'   25 A'                 
 -0.608  -0.552  -0.542  -0.474  -0.474  -0.455  -0.405  -0.343
 26 A'    8 A"   27 A'   28 A'    9 A"   29 A'   30 A'   10 A"                 
 -0.283  -0.257
 31 A'   11 A"                                                                 
 -- Virtual --                   
 -0.040  -0.014  -0.004   0.026   0.044   0.058   0.068   0.091
 32 A'   12 A"   33 A'   34 A'   35 A'   13 A"   36 A'   37 A'                 
  0.094   0.111   0.125   0.148   0.170   0.189   0.212   0.217
 14 A"   38 A'   39 A'   40 A'   41 A'   42 A'   15 A"   43 A'                 
  0.234   0.249   0.257   0.298   0.309   0.311   0.331   0.354
 44 A'   16 A"   45 A'   46 A'   17 A"   47 A'   48 A'   49 A'                 
  0.386   0.394   0.399   0.423   0.450   0.463   0.513   0.522
 50 A'   18 A"   51 A'   19 A"   52 A'   53 A'   54 A'   20 A"                 
  0.573   0.605   0.615   0.673   0.712   0.746   0.786   0.831
 55 A'   21 A"   56 A'   57 A'   58 A'   59 A'   60 A'   61 A'                 
  0.938   1.062   1.135   1.237   1.261   1.321   1.346   1.358
 62 A'   22 A"   23 A"   24 A"   63 A'   25 A"   64 A'   65 A'                 
  1.374   1.389   1.401   1.420   1.447   1.475   1.563   1.614
 26 A"   66 A'   67 A'   68 A'   27 A"   69 A'   70 A'   71 A'                 
  1.765   1.792   1.872   1.910   1.933   1.968   2.152   2.267
 72 A'   28 A"   73 A'   74 A'   75 A'   29 A"   76 A'   77 A'                 
  2.594   2.608   2.627   2.804   2.938   3.037   3.242   3.675
 30 A"   78 A'   79 A'   31 A"   80 A'   81 A'   82 A'   83 A'                 
  3.719   3.740   3.741   3.811   3.941   3.954   3.962   3.978
 32 A"   33 A"   84 A'   85 A'   86 A'   34 A"   35 A"   87 A'                 
  3.987   4.019   4.106   4.233   4.255   4.429   4.657   4.909
 36 A"   37 A"   88 A'   89 A'   90 A'   91 A'   92 A'   93 A'                 
  5.991   6.034   6.099   6.219   6.268   6.329   6.336   6.499
 38 A"   94 A'   95 A'   39 A"   40 A"   96 A'   97 A'   98 A'                 
  6.854  23.460  24.239  27.860  28.333  28.365  28.392  28.526
 99 A'  100 A'  101 A'  102 A'   41 A"  103 A'  104 A'   42 A"                 
 28.537  28.555  28.599  28.695  66.706  66.739 127.878 127.903
105 A'   43 A"  106 A'  107 A'  108 A'  109 A'   44 A"  110 A'                 
127.940 151.6561901.819
111 A'  112 A'  113 A'                                                         

 Beta MOs, Restricted
 -- Occupied --                  
******* -176.32 -165.72 -165.72 -165.72  -35.81  -31.31  -31.30
  1 A'    2 A'    3 A'    1 A"    4 A'    5 A'    6 A'    2 A"                 
-31.301 -24.741 -24.740 -22.958 -22.956 -22.956 -22.952 -22.952
  7 A'    8 A'    9 A'   10 A'    3 A"   11 A'   12 A'    4 A"                 
-10.368 -10.230  -6.364  -4.777  -4.762  -4.762  -2.044  -2.038
 13 A'   14 A'   15 A'   16 A'    5 A"   17 A'   18 A'    6 A"                 
 -2.038  -2.025  -2.025  -1.319  -1.258  -0.834  -0.703  -0.644
 19 A'   20 A'    7 A"   21 A'   22 A'   23 A'   24 A'   25 A'                 
 -0.608  -0.552  -0.542  -0.474  -0.474  -0.455  -0.405  -0.343
 26 A'    8 A"   27 A'   28 A'    9 A"   29 A'   30 A'   10 A"                 
 -0.283  -0.257
 31 A'   11 A"                                                                 
 -- Virtual --                   
 -0.040  -0.014  -0.004   0.026   0.044   0.058   0.068   0.091
 32 A'   12 A"   33 A'   34 A'   35 A'   13 A"   36 A'   37 A'                 
  0.094   0.111   0.125   0.148   0.170   0.189   0.212   0.217
 14 A"   38 A'   39 A'   40 A'   41 A'   42 A'   15 A"   43 A'                 
  0.234   0.249   0.257   0.298   0.309   0.311   0.331   0.354
 44 A'   16 A"   45 A'   46 A'   17 A"   47 A'   48 A'   49 A'                 
  0.386   0.394   0.399   0.423   0.450   0.463   0.513   0.522
 50 A'   18 A"   51 A'   19 A"   52 A'   53 A'   54 A'   20 A"                 
  0.573   0.605   0.615   0.673   0.712   0.746   0.786   0.831
 55 A'   21 A"   56 A'   57 A'   58 A'   59 A'   60 A'   61 A'                 
  0.938   1.062   1.135   1.237   1.261   1.321   1.346   1.358
 62 A'   22 A"   23 A"   24 A"   63 A'   25 A"   64 A'   65 A'                 
  1.374   1.389   1.401   1.420   1.447   1.475   1.563   1.614
 26 A"   66 A'   67 A'   68 A'   27 A"   69 A'   70 A'   71 A'                 
  1.765   1.792   1.872   1.910   1.933   1.968   2.152   2.267
 72 A'   28 A"   73 A'   74 A'   75 A'   29 A"   76 A'   77 A'                 
  2.594   2.608   2.627   2.804   2.938   3.037   3.242   3.675
 30 A"   78 A'   79 A'   31 A"   80 A'   81 A'   82 A'   83 A'                 
  3.719   3.740   3.741   3.811   3.941   3.954   3.962   3.978
 32 A"   33 A"   84 A'   85 A'   86 A'   34 A"   35 A"   87 A'                 
  3.987   4.019   4.106   4.233   4.255   4.429   4.657   4.909
 36 A"   37 A"   88 A'   89 A'   90 A'   91 A'   92 A'   93 A'                 
  5.991   6.034   6.099   6.219   6.268   6.329   6.336   6.499
 38 A"   94 A'   95 A'   39 A"   40 A"   96 A'   97 A'   98 A'                 
  6.854  23.460  24.239  27.860  28.333  28.365  28.392  28.526
 99 A'  100 A'  101 A'  102 A'   41 A"  103 A'  104 A'   42 A"                 
 28.537  28.555  28.599  28.695  66.706  66.739 127.878 127.903
105 A'   43 A"  106 A'  107 A'  108 A'  109 A'   44 A"  110 A'                 
127.940 151.6561901.819
111 A'  112 A'  113 A'                                                         
 --------------------------------------------------------------

          Ground-State Mulliken Net Atomic Charges

     Atom                 Charge (a.u.)
  ----------------------------------------
      1 H                     0.196060
      2 F                    -0.105924
      3 I                     0.119505
      4 F                    -0.106706
      5 C                    -0.155168
      6 C                     0.052234
  ----------------------------------------
  Sum of atomic charges =    -0.000000

 -----------------------------------------------------------------
                    Cartesian Multipole Moments
 -----------------------------------------------------------------
    Charge (ESU x 10^10)
                -0.0000
    Dipole Moment (Debye)
         X       0.7574      Y      -0.8410      Z       0.0000
       Tot       1.1318
    Quadrupole Moments (Debye-Ang)
        XX     -51.5053     XY       0.8853     YY     -49.1783
        XZ      -0.0000     YZ       0.0000     ZZ     -50.3987
    Octopole Moments (Debye-Ang^2)
       XXX      18.2358    XXY       0.5917    XYY       5.5640
       YYY     -21.4884    XXZ       0.0000    XYZ      -0.0000
       YYZ      -0.0000    XZZ      -1.3460    YZZ      -5.7093
       ZZZ       0.0000
    Hexadecapole Moments (Debye-Ang^3)
      XXXX    -773.7465   XXXY     -62.3919   XXYY    -160.6636
      XYYY     -66.0351   YYYY    -171.0802   XXXZ      -0.0000
      XXYZ      -0.0000   XYYZ      -0.0000   YYYZ      -0.0000
      XXZZ    -135.8081   XYZZ     -22.8949   YYZZ     -40.5250
      XZZZ      -0.0000   YZZZ       0.0000   ZZZZ     -60.6307
 -----------------------------------------------------------------
 Calculating analytic gradient of the SCF energy
 Gradient of SCF Energy
            1           2           3           4           5           6
    1   0.0111061   0.0011759  -0.0309461   0.0007663   0.0028239   0.0150738
    2   0.0075770   0.0040273  -0.0288386  -0.0035529   0.0297921  -0.0090050
    3   0.0000000  -0.0000000  -0.0000000  -0.0000000   0.0000000   0.0000000
 Max gradient component =       3.095E-02
 RMS gradient           =       1.334E-02
 Gradient time:  CPU 6.18 s  wall 1.64 s
 Geometry Optimization Parameters
   NAtoms,    NIC,     NZ,  NCons,   NDum,   NFix, NCnnct, MaxDiis
        6      32       0       0       0       0       0       0

 Cartesian Hessian Update
 Hessian Updated using BFGS Update


** GEOMETRY OPTIMIZATION IN DELOCALIZED INTERNAL COORDINATES **
   Searching for a Minimum

   Optimization Cycle:  10

                       Coordinates (Angstroms)
     ATOM                X               Y               Z
      1  H        -0.1934015714   -1.6929253029    0.0000000000
      2  F        -2.7462250006   -1.0481982800    0.0000000000
      3  I         1.2254386164    0.4249674504    0.0000000000
      4  F        -2.0888396917    1.0087174139    0.0000000000
      5  C        -0.4510957157   -0.6519856082    0.0000000000
      6  C        -1.6926571127   -0.2498062935    0.0000000000
   Point Group: cs    Number of degrees of freedom:     9


   Energy is  -7196.059444133

 Hessian Updated using BFGS Update

  9 Hessian modes will be used to form the next step
  Hessian Eigenvalues:
     0.047155    0.197852    0.213069    0.249144    0.287217    0.426032
     0.436742    0.556003    0.892187

 Minimum Search - Taking Simple RFO Step
 Searching for Lamda that Minimizes Along All modes
 Value Taken    Lamda =  -0.00867446
 Calculated Step too Large.  Step scaled by  0.821980
 Step Taken.  Stepsize is  0.300000

                             Maximum     Tolerance    Cnvgd?
         Gradient           0.021970      0.000300      NO
         Displacement       0.227821      0.001200      NO
         Energy change     -0.008354      0.000001      NO


 New Cartesian Coordinates Obtained by Inverse Iteration

 Displacement from previous Coordinates is:  0.198800
 ----------------------------------------------------------------
             Standard Nuclear Orientation (Angstroms)
    I     Atom           X                Y                Z
 ----------------------------------------------------------------
    1      H      -0.2600489282    -1.7242227015     0.0000000000
    2      F      -2.7366503230    -1.0523996555     0.0000000000
    3      I       1.2373856018     0.4869323587     0.0000000000
    4      F      -2.0757796621     1.0099667540     0.0000000000
    5      C      -0.4276507534    -0.6795155860     0.0000000000
    6      C      -1.6840364107    -0.2499917900     0.0000000000
 ----------------------------------------------------------------
 Molecular Point Group                 Cs    NOp =  2
 Largest Abelian Subgroup              Cs    NOp =  2
 Nuclear Repulsion Energy =   393.1801213938 hartrees
 There are       42 alpha and       42 beta electrons
 Applying Cartesian multipole field
    Component          Value
    ---------          -----
     (2,0,0)        1.00000E-11
     (0,2,0)        2.00000E-11
     (0,0,2)       -3.00000E-11
 Nucleus-field energy     =     0.0000000100 hartrees
 Requested basis set is 6-311++G(d,p)
 There are 53 shells and 157 basis functions
 A cutoff of  1.0D-11 yielded   1243 shell pairs
 There are     11120 function pairs (     12399 Cartesian)
 Smallest overlap matrix eigenvalue = 9.56E-05
 Guess MOs from SCF MO coefficient file

 -----------------------------------------------------------------------
  General SCF calculation program by
  Eric Jon Sundstrom, Paul Horn, Yuezhi Mao, Dmitri Zuev, Alec White,
  David Stuck, Shaama M.S., Shane Yost, Joonho Lee, David Small,
  Daniel Levine, Susi Lehtola, Hugh Burton, Evgeny Epifanovsky
 -----------------------------------------------------------------------
 Exchange:     0.2000 Hartree-Fock + 0.0800 Slater + 0.7200 B88
 Correlation:  0.1900 VWN1RPA + 0.8100 LYP
 Using SG-1 standard quadrature grid
 using 4 threads for integral computing
 -------------------------------------------------------
 OpenMP Integral computing Module                
 Release: version 2.0, May 2017, Q-Chem Inc. Pleasanton 
 -------------------------------------------------------
 -------------------------------------------------------
 OpenMP BLAS3 based DFT computing Module                
 Release: version 1.0, May 2013, Q-Chem Inc. Pittsburgh 
 -------------------------------------------------------
 A restricted SCF calculation will be
 performed using DIIS
 SCF converges when DIIS error is below 1.0e-08
 ---------------------------------------
  Cycle       Energy         DIIS error
 ---------------------------------------
    1   -7196.0620307841      6.91e-04  
    2   -7196.0633834504      2.72e-04  
    3   -7196.0632305748      3.60e-04  
    4   -7196.0636063390      4.51e-05  
    5   -7196.0636115632      1.61e-05  
    6   -7196.0636123174      4.83e-06  
    7   -7196.0636123802      1.32e-06  
    8   -7196.0636123842      4.96e-07  
    9   -7196.0636123847      1.08e-07  
   10   -7196.0636123848      3.62e-08  
   11   -7196.0636123848      1.46e-08  
   12   -7196.0636123848      1.26e-09  Convergence criterion met
 ---------------------------------------
 SCF time:   CPU 20.55s  wall 6.00s 
 SCF   energy in the final basis set =    -7196.0636123848
 Total energy in the final basis set =    -7196.0636123848

 --------------------------------------------------------------
             Orbital Energies (a.u.) and Symmetries
 --------------------------------------------------------------

 Alpha MOs, Restricted
 -- Occupied --                  
******* -176.32 -165.72 -165.72 -165.72  -35.81  -31.31  -31.30
  1 A'    2 A'    3 A'    1 A"    4 A'    5 A'    6 A'    2 A"                 
-31.302 -24.742 -24.742 -22.959 -22.957 -22.957 -22.953 -22.953
  7 A'    8 A'    9 A'   10 A'    3 A"   11 A'   12 A'    4 A"                 
-10.371 -10.234  -6.365  -4.777  -4.762  -4.762  -2.044  -2.038
 13 A'   14 A'   15 A'   16 A'    5 A"   17 A'   18 A'    6 A"                 
 -2.038  -2.025  -2.025  -1.320  -1.259  -0.827  -0.697  -0.645
 19 A'   20 A'    7 A"   21 A'   22 A'   23 A'   24 A'   25 A'                 
 -0.607  -0.552  -0.541  -0.475  -0.473  -0.456  -0.407  -0.338
 26 A'    8 A"   27 A'    9 A"   28 A'   29 A'   30 A'   10 A"                 
 -0.284  -0.257
 31 A'   11 A"                                                                 
 -- Virtual --                   
 -0.046  -0.018  -0.004   0.027   0.044   0.058   0.070   0.091
 32 A'   12 A"   33 A'   34 A'   35 A'   13 A"   36 A'   37 A'                 
  0.095   0.110   0.126   0.142   0.172   0.186   0.211   0.215
 14 A"   38 A'   39 A'   40 A'   41 A'   42 A'   15 A"   43 A'                 
  0.235   0.248   0.256   0.298   0.306   0.308   0.332   0.351
 44 A'   16 A"   45 A'   46 A'   47 A'   17 A"   48 A'   49 A'                 
  0.376   0.394   0.396   0.417   0.451   0.462   0.513   0.524
 50 A'   51 A'   18 A"   19 A"   52 A'   53 A'   54 A'   20 A"                 
  0.572   0.602   0.611   0.664   0.705   0.741   0.783   0.823
 55 A'   21 A"   56 A'   57 A'   58 A'   59 A'   60 A'   61 A'                 
  0.935   1.064   1.132   1.228   1.262   1.319   1.332   1.355
 62 A'   22 A"   23 A"   24 A"   63 A'   25 A"   64 A'   65 A'                 
  1.373   1.396   1.400   1.416   1.440   1.481   1.552   1.624
 26 A"   66 A'   67 A'   68 A'   27 A"   69 A'   70 A'   71 A'                 
  1.750   1.808   1.857   1.904   1.924   1.949   2.130   2.272
 72 A'   28 A"   73 A'   74 A'   75 A'   29 A"   76 A'   77 A'                 
  2.573   2.588   2.631   2.801   2.941   3.043   3.234   3.680
 78 A'   30 A"   79 A'   31 A"   80 A'   81 A'   82 A'   83 A'                 
  3.718   3.737   3.740   3.816   3.931   3.954   3.959   3.980
 32 A"   33 A"   84 A'   85 A'   86 A'   34 A"   35 A"   87 A'                 
  3.983   4.014   4.097   4.226   4.250   4.414   4.657   4.905
 36 A"   37 A"   88 A'   89 A'   90 A'   91 A'   92 A'   93 A'                 
  5.988   6.028   6.090   6.218   6.266   6.326   6.332   6.490
 38 A"   94 A'   95 A'   39 A"   40 A"   96 A'   97 A'   98 A'                 
  6.847  23.475  24.149  27.849  28.331  28.361  28.387  28.526
 99 A'  100 A'  101 A'  102 A'   41 A"  103 A'  104 A'   42 A"                 
 28.537  28.551  28.591  28.691  66.704  66.735 127.876 127.899
105 A'   43 A"  106 A'  107 A'  108 A'  109 A'   44 A"  110 A'                 
127.935 151.6461901.808
111 A'  112 A'  113 A'                                                         

 Beta MOs, Restricted
 -- Occupied --                  
******* -176.32 -165.72 -165.72 -165.72  -35.81  -31.31  -31.30
  1 A'    2 A'    3 A'    1 A"    4 A'    5 A'    6 A'    2 A"                 
-31.302 -24.742 -24.742 -22.959 -22.957 -22.957 -22.953 -22.953
  7 A'    8 A'    9 A'   10 A'    3 A"   11 A'   12 A'    4 A"                 
-10.371 -10.234  -6.365  -4.777  -4.762  -4.762  -2.044  -2.038
 13 A'   14 A'   15 A'   16 A'    5 A"   17 A'   18 A'    6 A"                 
 -2.038  -2.025  -2.025  -1.320  -1.259  -0.827  -0.697  -0.645
 19 A'   20 A'    7 A"   21 A'   22 A'   23 A'   24 A'   25 A'                 
 -0.607  -0.552  -0.541  -0.475  -0.473  -0.456  -0.407  -0.338
 26 A'    8 A"   27 A'    9 A"   28 A'   29 A'   30 A'   10 A"                 
 -0.284  -0.257
 31 A'   11 A"                                                                 
 -- Virtual --                   
 -0.046  -0.018  -0.004   0.027   0.044   0.058   0.070   0.091
 32 A'   12 A"   33 A'   34 A'   35 A'   13 A"   36 A'   37 A'                 
  0.095   0.110   0.126   0.142   0.172   0.186   0.211   0.215
 14 A"   38 A'   39 A'   40 A'   41 A'   42 A'   15 A"   43 A'                 
  0.235   0.248   0.256   0.298   0.306   0.308   0.332   0.351
 44 A'   16 A"   45 A'   46 A'   47 A'   17 A"   48 A'   49 A'                 
  0.376   0.394   0.396   0.417   0.451   0.462   0.513   0.524
 50 A'   51 A'   18 A"   19 A"   52 A'   53 A'   54 A'   20 A"                 
  0.572   0.602   0.611   0.664   0.705   0.741   0.783   0.823
 55 A'   21 A"   56 A'   57 A'   58 A'   59 A'   60 A'   61 A'                 
  0.935   1.064   1.132   1.228   1.262   1.319   1.332   1.355
 62 A'   22 A"   23 A"   24 A"   63 A'   25 A"   64 A'   65 A'                 
  1.373   1.396   1.400   1.416   1.440   1.481   1.552   1.624
 26 A"   66 A'   67 A'   68 A'   27 A"   69 A'   70 A'   71 A'                 
  1.750   1.808   1.857   1.904   1.924   1.949   2.130   2.272
 72 A'   28 A"   73 A'   74 A'   75 A'   29 A"   76 A'   77 A'                 
  2.573   2.588   2.631   2.801   2.941   3.043   3.234   3.680
 78 A'   30 A"   79 A'   31 A"   80 A'   81 A'   82 A'   83 A'                 
  3.718   3.737   3.740   3.816   3.931   3.954   3.959   3.980
 32 A"   33 A"   84 A'   85 A'   86 A'   34 A"   35 A"   87 A'                 
  3.983   4.014   4.097   4.226   4.250   4.414   4.657   4.905
 36 A"   37 A"   88 A'   89 A'   90 A'   91 A'   92 A'   93 A'                 
  5.988   6.028   6.090   6.218   6.266   6.326   6.332   6.490
 38 A"   94 A'   95 A'   39 A"   40 A"   96 A'   97 A'   98 A'                 
  6.847  23.475  24.149  27.849  28.331  28.361  28.387  28.526
 99 A'  100 A'  101 A'  102 A'   41 A"  103 A'  104 A'   42 A"                 
 28.537  28.551  28.591  28.691  66.704  66.735 127.876 127.899
105 A'   43 A"  106 A'  107 A'  108 A'  109 A'   44 A"  110 A'                 
127.935 151.6461901.808
111 A'  112 A'  113 A'                                                         
 --------------------------------------------------------------

          Ground-State Mulliken Net Atomic Charges

     Atom                 Charge (a.u.)
  ----------------------------------------
      1 H                     0.187600
      2 F                    -0.102605
      3 I                     0.111106
      4 F                    -0.100808
      5 C                    -0.149692
      6 C                     0.054398
  ----------------------------------------
  Sum of atomic charges =    -0.000000

 -----------------------------------------------------------------
                    Cartesian Multipole Moments
 -----------------------------------------------------------------
    Charge (ESU x 10^10)
                -0.0000
    Dipole Moment (Debye)
         X       0.6863      Y      -0.7753      Z      -0.0000
       Tot       1.0354
    Quadrupole Moments (Debye-Ang)
        XX     -51.4491     XY       1.1324     YY     -48.9347
        XZ       0.0000     YZ       0.0000     ZZ     -50.5462
    Octopole Moments (Debye-Ang^2)
       XXX      15.8633    XXY      -0.5470    XYY       5.2335
       YYY     -25.9322    XXZ      -0.0000    XYZ      -0.0000
       YYZ      -0.0000    XZZ      -1.8817    YZZ      -7.2452
       ZZZ      -0.0000
    Hexadecapole Moments (Debye-Ang^3)
      XXXX    -774.8565   XXXY     -68.9955   XXYY    -161.0225
      XYYY     -71.5939   YYYY    -180.6716   XXXZ      -0.0000
      XXYZ       0.0000   XYYZ       0.0000   YYYZ       0.0000
      XXZZ    -136.0617   XYZZ     -25.3965   YYZZ     -42.5209
      XZZZ       0.0000   YZZZ       0.0000   ZZZZ     -61.0528
 -----------------------------------------------------------------
 Calculating analytic gradient of the SCF energy
 Gradient of SCF Energy
            1           2           3           4           5           6
    1  -0.0016700   0.0007559  -0.0153766  -0.0000370   0.0239387  -0.0076109
    2   0.0157330   0.0017616  -0.0123779  -0.0006276  -0.0030545  -0.0014346
    3  -0.0000000   0.0000000   0.0000000  -0.0000000   0.0000000  -0.0000000
 Max gradient component =       2.394E-02
 RMS gradient           =       8.454E-03
 Gradient time:  CPU 6.09 s  wall 1.62 s
 Geometry Optimization Parameters
   NAtoms,    NIC,     NZ,  NCons,   NDum,   NFix, NCnnct, MaxDiis
        6      32       0       0       0       0       0       0

 Cartesian Hessian Update
 Hessian Updated using BFGS Update


** GEOMETRY OPTIMIZATION IN DELOCALIZED INTERNAL COORDINATES **
   Searching for a Minimum

   Optimization Cycle:  11

                       Coordinates (Angstroms)
     ATOM                X               Y               Z
      1  H        -0.2600489282   -1.7242227015    0.0000000000
      2  F        -2.7366503230   -1.0523996555    0.0000000000
      3  I         1.2373856018    0.4869323587    0.0000000000
      4  F        -2.0757796621    1.0099667540    0.0000000000
      5  C        -0.4276507534   -0.6795155860    0.0000000000
      6  C        -1.6840364107   -0.2499917900    0.0000000000
   Point Group: cs    Number of degrees of freedom:     9


   Energy is  -7196.063612385

 Hessian Updated using BFGS Update

  9 Hessian modes will be used to form the next step
  Hessian Eigenvalues:
     0.039931    0.206982    0.247847    0.277496    0.290794    0.427430
     0.438504    0.564417    0.857749

 Minimum Search - Taking Simple RFO Step
 Searching for Lamda that Minimizes Along All modes
 Value Taken    Lamda =  -0.00239824
 Step Taken.  Stepsize is  0.195957

                             Maximum     Tolerance    Cnvgd?
         Gradient           0.015356      0.000300      NO
         Displacement       0.166868      0.001200      NO
         Energy change     -0.004168      0.000001      NO


 New Cartesian Coordinates Obtained by Inverse Iteration

 Displacement from previous Coordinates is:  0.137649
 ----------------------------------------------------------------
             Standard Nuclear Orientation (Angstroms)
    I     Atom           X                Y                Z
 ----------------------------------------------------------------
    1      H      -0.2887930897    -1.7680022475     0.0000000000
    2      F      -2.7256601558    -1.0509881851     0.0000000000
    3      I       1.2319182985     0.5305921630     0.0000000000
    4      F      -2.0600744380     1.0138907269     0.0000000000
    5      C      -0.4317217178    -0.6883519100     0.0000000000
    6      C      -1.6724493728    -0.2463711676     0.0000000000
 ----------------------------------------------------------------
 Molecular Point Group                 Cs    NOp =  2
 Largest Abelian Subgroup              Cs    NOp =  2
 Nuclear Repulsion Energy =   392.4969160498 hartrees
 There are       42 alpha and       42 beta electrons
 Applying Cartesian multipole field
    Component          Value
    ---------          -----
     (2,0,0)        1.00000E-11
     (0,2,0)        2.00000E-11
     (0,0,2)       -3.00000E-11
 Nucleus-field energy     =     0.0000000102 hartrees
 Requested basis set is 6-311++G(d,p)
 There are 53 shells and 157 basis functions
 A cutoff of  1.0D-11 yielded   1237 shell pairs
 There are     11132 function pairs (     12422 Cartesian)
 Smallest overlap matrix eigenvalue = 9.39E-05
 Guess MOs from SCF MO coefficient file

 -----------------------------------------------------------------------
  General SCF calculation program by
  Eric Jon Sundstrom, Paul Horn, Yuezhi Mao, Dmitri Zuev, Alec White,
  David Stuck, Shaama M.S., Shane Yost, Joonho Lee, David Small,
  Daniel Levine, Susi Lehtola, Hugh Burton, Evgeny Epifanovsky
 -----------------------------------------------------------------------
 Exchange:     0.2000 Hartree-Fock + 0.0800 Slater + 0.7200 B88
 Correlation:  0.1900 VWN1RPA + 0.8100 LYP
 Using SG-1 standard quadrature grid
 using 4 threads for integral computing
 -------------------------------------------------------
 OpenMP Integral computing Module                
 Release: version 2.0, May 2017, Q-Chem Inc. Pleasanton 
 -------------------------------------------------------
 -------------------------------------------------------
 OpenMP BLAS3 based DFT computing Module                
 Release: version 1.0, May 2013, Q-Chem Inc. Pittsburgh 
 -------------------------------------------------------
 A restricted SCF calculation will be
 performed using DIIS
 SCF converges when DIIS error is below 1.0e-08
 ---------------------------------------
  Cycle       Energy         DIIS error
 ---------------------------------------
    1   -7196.0640360395      4.41e-04  
    2   -7196.0644501502      2.38e-04  
    3   -7196.0644082667      2.71e-04  
    4   -7196.0646307640      2.65e-05  
    5   -7196.0646320608      1.29e-05  
    6   -7196.0646323490      2.25e-06  
    7   -7196.0646323628      6.72e-07  
    8   -7196.0646323636      3.32e-07  
    9   -7196.0646323638      5.58e-08  
   10   -7196.0646323639      2.59e-08  
   11   -7196.0646323639      4.55e-09  Convergence criterion met
 ---------------------------------------
 SCF time:   CPU 18.83s  wall 5.00s 
 SCF   energy in the final basis set =    -7196.0646323639
 Total energy in the final basis set =    -7196.0646323639

 --------------------------------------------------------------
             Orbital Energies (a.u.) and Symmetries
 --------------------------------------------------------------

 Alpha MOs, Restricted
 -- Occupied --                  
******* -176.32 -165.72 -165.72 -165.72  -35.82  -31.31  -31.30
  1 A'    2 A'    3 A'    1 A"    4 A'    5 A'    6 A'    2 A"                 
-31.302 -24.743 -24.740 -22.959 -22.958 -22.957 -22.953 -22.953
  7 A'    8 A'    9 A'   10 A'    3 A"   11 A'   12 A'    4 A"                 
-10.369 -10.236  -6.365  -4.778  -4.762  -4.762  -2.044  -2.038
 13 A'   14 A'   15 A'   16 A'    5 A"   17 A'   18 A'    6 A"                 
 -2.038  -2.025  -2.025  -1.319  -1.259  -0.827  -0.694  -0.645
 19 A'   20 A'    7 A"   21 A'   22 A'   23 A'   24 A'   25 A'                 
 -0.607  -0.552  -0.536  -0.475  -0.472  -0.455  -0.405  -0.336
 26 A'    8 A"   27 A'    9 A"   28 A'   29 A'   30 A'   10 A"                 
 -0.285  -0.258
 31 A'   11 A"                                                                 
 -- Virtual --                   
 -0.052  -0.016  -0.005   0.027   0.043   0.058   0.068   0.090
 32 A'   12 A"   33 A'   34 A'   35 A'   13 A"   36 A'   37 A'                 
  0.095   0.109   0.126   0.137   0.173   0.185   0.210   0.214
 14 A"   38 A'   39 A'   40 A'   41 A'   42 A'   15 A"   43 A'                 
  0.235   0.247   0.258   0.296   0.304   0.308   0.332   0.351
 44 A'   16 A"   45 A'   46 A'   47 A'   17 A"   48 A'   49 A'                 
  0.372   0.394   0.397   0.414   0.452   0.465   0.516   0.525
 50 A'   51 A'   18 A"   19 A"   52 A'   53 A'   54 A'   20 A"                 
  0.569   0.601   0.604   0.657   0.704   0.736   0.784   0.824
 55 A'   21 A"   56 A'   57 A'   58 A'   59 A'   60 A'   61 A'                 
  0.932   1.065   1.130   1.226   1.261   1.318   1.324   1.356
 62 A'   22 A"   23 A"   24 A"   63 A'   25 A"   64 A'   65 A'                 
  1.373   1.396   1.398   1.415   1.437   1.480   1.550   1.631
 26 A"   66 A'   67 A'   68 A'   27 A"   69 A'   70 A'   71 A'                 
  1.740   1.809   1.847   1.904   1.923   1.938   2.140   2.264
 72 A'   28 A"   73 A'   74 A'   75 A'   29 A"   76 A'   77 A'                 
  2.548   2.589   2.616   2.802   2.940   3.045   3.239   3.661
 78 A'   30 A"   79 A'   31 A"   80 A'   81 A'   82 A'   83 A'                 
  3.718   3.738   3.740   3.803   3.937   3.954   3.960   3.982
 32 A"   33 A"   84 A'   85 A'   86 A'   34 A"   35 A"   87 A'                 
  3.982   4.010   4.090   4.224   4.247   4.405   4.654   4.905
 36 A"   37 A"   88 A'   89 A'   90 A'   91 A'   92 A'   93 A'                 
  5.987   6.025   6.081   6.218   6.266   6.327   6.333   6.490
 38 A"   94 A'   95 A'   39 A"   40 A"   96 A'   97 A'   98 A'                 
  6.846  23.448  24.179  27.843  28.330  28.358  28.382  28.526
 99 A'  100 A'  101 A'  102 A'   41 A"  103 A'  104 A'   42 A"                 
 28.538  28.549  28.587  28.688  66.705  66.735 127.875 127.897
105 A'   43 A"  106 A'  107 A'  108 A'  109 A'   44 A"  110 A'                 
127.931 151.6401901.803
111 A'  112 A'  113 A'                                                         

 Beta MOs, Restricted
 -- Occupied --                  
******* -176.32 -165.72 -165.72 -165.72  -35.82  -31.31  -31.30
  1 A'    2 A'    3 A'    1 A"    4 A'    5 A'    6 A'    2 A"                 
-31.302 -24.743 -24.740 -22.959 -22.958 -22.957 -22.953 -22.953
  7 A'    8 A'    9 A'   10 A'    3 A"   11 A'   12 A'    4 A"                 
-10.369 -10.236  -6.365  -4.778  -4.762  -4.762  -2.044  -2.038
 13 A'   14 A'   15 A'   16 A'    5 A"   17 A'   18 A'    6 A"                 
 -2.038  -2.025  -2.025  -1.319  -1.259  -0.827  -0.694  -0.645
 19 A'   20 A'    7 A"   21 A'   22 A'   23 A'   24 A'   25 A'                 
 -0.607  -0.552  -0.536  -0.475  -0.472  -0.455  -0.405  -0.336
 26 A'    8 A"   27 A'    9 A"   28 A'   29 A'   30 A'   10 A"                 
 -0.285  -0.258
 31 A'   11 A"                                                                 
 -- Virtual --                   
 -0.052  -0.016  -0.005   0.027   0.043   0.058   0.068   0.090
 32 A'   12 A"   33 A'   34 A'   35 A'   13 A"   36 A'   37 A'                 
  0.095   0.109   0.126   0.137   0.173   0.185   0.210   0.214
 14 A"   38 A'   39 A'   40 A'   41 A'   42 A'   15 A"   43 A'                 
  0.235   0.247   0.258   0.296   0.304   0.308   0.332   0.351
 44 A'   16 A"   45 A'   46 A'   47 A'   17 A"   48 A'   49 A'                 
  0.372   0.394   0.397   0.414   0.452   0.465   0.516   0.525
 50 A'   51 A'   18 A"   19 A"   52 A'   53 A'   54 A'   20 A"                 
  0.569   0.601   0.604   0.657   0.704   0.736   0.784   0.824
 55 A'   21 A"   56 A'   57 A'   58 A'   59 A'   60 A'   61 A'                 
  0.932   1.065   1.130   1.226   1.261   1.318   1.324   1.356
 62 A'   22 A"   23 A"   24 A"   63 A'   25 A"   64 A'   65 A'                 
  1.373   1.396   1.398   1.415   1.437   1.480   1.550   1.631
 26 A"   66 A'   67 A'   68 A'   27 A"   69 A'   70 A'   71 A'                 
  1.740   1.809   1.847   1.904   1.923   1.938   2.140   2.264
 72 A'   28 A"   73 A'   74 A'   75 A'   29 A"   76 A'   77 A'                 
  2.548   2.589   2.616   2.802   2.940   3.045   3.239   3.661
 78 A'   30 A"   79 A'   31 A"   80 A'   81 A'   82 A'   83 A'                 
  3.718   3.738   3.740   3.803   3.937   3.954   3.960   3.982
 32 A"   33 A"   84 A'   85 A'   86 A'   34 A"   35 A"   87 A'                 
  3.982   4.010   4.090   4.224   4.247   4.405   4.654   4.905
 36 A"   37 A"   88 A'   89 A'   90 A'   91 A'   92 A'   93 A'                 
  5.987   6.025   6.081   6.218   6.266   6.327   6.333   6.490
 38 A"   94 A'   95 A'   39 A"   40 A"   96 A'   97 A'   98 A'                 
  6.846  23.448  24.179  27.843  28.330  28.358  28.382  28.526
 99 A'  100 A'  101 A'  102 A'   41 A"  103 A'  104 A'   42 A"                 
 28.538  28.549  28.587  28.688  66.705  66.735 127.875 127.897
105 A'   43 A"  106 A'  107 A'  108 A'  109 A'   44 A"  110 A'                 
127.931 151.6401901.803
111 A'  112 A'  113 A'                                                         
 --------------------------------------------------------------

          Ground-State Mulliken Net Atomic Charges

     Atom                 Charge (a.u.)
  ----------------------------------------
      1 H                     0.184485
      2 F                    -0.104504
      3 I                     0.104627
      4 F                    -0.098906
      5 C                    -0.130832
      6 C                     0.045131
  ----------------------------------------
  Sum of atomic charges =    -0.000000

 -----------------------------------------------------------------
                    Cartesian Multipole Moments
 -----------------------------------------------------------------
    Charge (ESU x 10^10)
                -0.0000
    Dipole Moment (Debye)
         X       0.6806      Y      -0.7625      Z      -0.0000
       Tot       1.0221
    Quadrupole Moments (Debye-Ang)
        XX     -51.5655     XY       1.2075     YY     -48.7466
        XZ       0.0000     YZ      -0.0000     ZZ     -50.6032
    Octopole Moments (Debye-Ang^2)
       XXX      15.7114    XXY      -1.4041    XYY       5.4592
       YYY     -29.5034    XXZ      -0.0000    XYZ       0.0000
       YYZ      -0.0000    XZZ      -1.9048    YZZ      -8.4272
       ZZZ       0.0000
    Hexadecapole Moments (Debye-Ang^3)
      XXXX    -769.4945   XXXY     -73.4826   XXYY    -160.5667
      XYYY     -74.9570   YYYY    -188.0275   XXXZ       0.0000
      XXYZ      -0.0000   XYYZ       0.0000   YYYZ      -0.0000
      XXZZ    -134.9752   XYZZ     -26.8957   YYZZ     -44.0849
      XZZZ       0.0000   YZZZ      -0.0000   ZZZZ     -61.1777
 -----------------------------------------------------------------
 Calculating analytic gradient of the SCF energy
 Gradient of SCF Energy
            1           2           3           4           5           6
    1  -0.0021142   0.0021302  -0.0083341   0.0005371   0.0039981   0.0037828
    2  -0.0068473   0.0002822  -0.0042703  -0.0004989   0.0135906  -0.0022563
    3   0.0000000   0.0000000  -0.0000000  -0.0000000   0.0000000  -0.0000000
 Max gradient component =       1.359E-02
 RMS gradient           =       4.499E-03
 Gradient time:  CPU 6.10 s  wall 1.62 s
 Geometry Optimization Parameters
   NAtoms,    NIC,     NZ,  NCons,   NDum,   NFix, NCnnct, MaxDiis
        6      32       0       0       0       0       0       0

 Cartesian Hessian Update
 Hessian Updated using BFGS Update


** GEOMETRY OPTIMIZATION IN DELOCALIZED INTERNAL COORDINATES **
   Searching for a Minimum

   Optimization Cycle:  12

                       Coordinates (Angstroms)
     ATOM                X               Y               Z
      1  H        -0.2887930897   -1.7680022475    0.0000000000
      2  F        -2.7256601558   -1.0509881851    0.0000000000
      3  I         1.2319182985    0.5305921630    0.0000000000
      4  F        -2.0600744380    1.0138907269    0.0000000000
      5  C        -0.4317217178   -0.6883519100    0.0000000000
      6  C        -1.6724493728   -0.2463711676    0.0000000000
   Point Group: cs    Number of degrees of freedom:     9


   Energy is  -7196.064632364

 Hessian Updated using BFGS Update

  9 Hessian modes will be used to form the next step
  Hessian Eigenvalues:
     0.042120    0.203369    0.247848    0.286708    0.326678    0.430878
     0.436642    0.538969    0.868771

 Minimum Search - Taking Simple RFO Step
 Searching for Lamda that Minimizes Along All modes
 Value Taken    Lamda =  -0.00028269
 Step Taken.  Stepsize is  0.022166

                             Maximum     Tolerance    Cnvgd?
         Gradient           0.008056      0.000300      NO
         Displacement       0.015769      0.001200      NO
         Energy change     -0.001020      0.000001      NO


 New Cartesian Coordinates Obtained by Inverse Iteration

 Displacement from previous Coordinates is:  0.022275
 ----------------------------------------------------------------
             Standard Nuclear Orientation (Angstroms)
    I     Atom           X                Y                Z
 ----------------------------------------------------------------
    1      H      -0.2850734727    -1.7648197604     0.0000000000
    2      F      -2.7325786641    -1.0478069642     0.0000000000
    3      I       1.2364896921     0.5325215286     0.0000000000
    4      F      -2.0610516439     1.0118328886     0.0000000000
    5      C      -0.4306380422    -0.6929508609     0.0000000000
    6      C      -1.6739283448    -0.2480074521     0.0000000000
 ----------------------------------------------------------------
 Molecular Point Group                 Cs    NOp =  2
 Largest Abelian Subgroup              Cs    NOp =  2
 Nuclear Repulsion Energy =   391.7951792086 hartrees
 There are       42 alpha and       42 beta electrons
 Applying Cartesian multipole field
    Component          Value
    ---------          -----
     (2,0,0)        1.00000E-11
     (0,2,0)        2.00000E-11
     (0,0,2)       -3.00000E-11
 Nucleus-field energy     =     0.0000000102 hartrees
 Requested basis set is 6-311++G(d,p)
 There are 53 shells and 157 basis functions
 A cutoff of  1.0D-11 yielded   1237 shell pairs
 There are     11132 function pairs (     12422 Cartesian)
 Smallest overlap matrix eigenvalue = 9.54E-05
 Guess MOs from SCF MO coefficient file

 -----------------------------------------------------------------------
  General SCF calculation program by
  Eric Jon Sundstrom, Paul Horn, Yuezhi Mao, Dmitri Zuev, Alec White,
  David Stuck, Shaama M.S., Shane Yost, Joonho Lee, David Small,
  Daniel Levine, Susi Lehtola, Hugh Burton, Evgeny Epifanovsky
 -----------------------------------------------------------------------
 Exchange:     0.2000 Hartree-Fock + 0.0800 Slater + 0.7200 B88
 Correlation:  0.1900 VWN1RPA + 0.8100 LYP
 Using SG-1 standard quadrature grid
 using 4 threads for integral computing
 -------------------------------------------------------
 OpenMP Integral computing Module                
 Release: version 2.0, May 2017, Q-Chem Inc. Pleasanton 
 -------------------------------------------------------
 -------------------------------------------------------
 OpenMP BLAS3 based DFT computing Module                
 Release: version 1.0, May 2013, Q-Chem Inc. Pittsburgh 
 -------------------------------------------------------
 A restricted SCF calculation will be
 performed using DIIS
 SCF converges when DIIS error is below 1.0e-08
 ---------------------------------------
  Cycle       Energy         DIIS error
 ---------------------------------------
    1   -7196.0648075852      1.06e-04  
    2   -7196.0648430266      2.62e-05  
    3   -7196.0648424578      2.87e-05  
    4   -7196.0648448378      7.46e-06  
    5   -7196.0648449608      2.98e-06  
    6   -7196.0648449855      5.20e-07  
    7   -7196.0648449860      2.11e-07  
    8   -7196.0648449862      5.20e-08  
    9   -7196.0648449862      1.60e-08  
   10   -7196.0648449863      2.06e-09  Convergence criterion met
 ---------------------------------------
 SCF time:   CPU 17.11s  wall 5.00s 
 SCF   energy in the final basis set =    -7196.0648449863
 Total energy in the final basis set =    -7196.0648449863

 --------------------------------------------------------------
             Orbital Energies (a.u.) and Symmetries
 --------------------------------------------------------------

 Alpha MOs, Restricted
 -- Occupied --                  
******* -176.32 -165.72 -165.72 -165.72  -35.82  -31.31  -31.30
  1 A'    2 A'    3 A'    1 A"    4 A'    5 A'    6 A'    2 A"                 
-31.302 -24.743 -24.740 -22.959 -22.958 -22.958 -22.953 -22.953
  7 A'    8 A'    9 A'   10 A'    3 A"   11 A'   12 A'    4 A"                 
-10.370 -10.237  -6.365  -4.778  -4.762  -4.762  -2.044  -2.039
 13 A'   14 A'   15 A'   16 A'    5 A"   17 A'   18 A'    6 A"                 
 -2.039  -2.025  -2.025  -1.319  -1.259  -0.827  -0.693  -0.645
 19 A'   20 A'    7 A"   21 A'   22 A'   23 A'   24 A'   25 A'                 
 -0.606  -0.552  -0.538  -0.475  -0.472  -0.455  -0.404  -0.336
 26 A'    8 A"   27 A'    9 A"   28 A'   29 A'   30 A'   10 A"                 
 -0.285  -0.259
 31 A'   11 A"                                                                 
 -- Virtual --                   
 -0.054  -0.017  -0.005   0.027   0.043   0.058   0.069   0.090
 32 A'   12 A"   33 A'   34 A'   35 A'   13 A"   36 A'   37 A'                 
  0.095   0.109   0.126   0.138   0.173   0.185   0.210   0.214
 14 A"   38 A'   39 A'   40 A'   41 A'   42 A'   15 A"   43 A'                 
  0.235   0.247   0.257   0.296   0.304   0.308   0.332   0.351
 44 A'   16 A"   45 A'   46 A'   47 A'   17 A"   48 A'   49 A'                 
  0.371   0.394   0.397   0.413   0.452   0.464   0.515   0.525
 50 A'   51 A'   18 A"   19 A"   52 A'   53 A'   54 A'   20 A"                 
  0.570   0.601   0.605   0.655   0.703   0.736   0.783   0.824
 55 A'   21 A"   56 A'   57 A'   58 A'   59 A'   60 A'   61 A'                 
  0.933   1.064   1.130   1.225   1.261   1.317   1.324   1.354
 62 A'   22 A"   23 A"   24 A"   63 A'   25 A"   64 A'   65 A'                 
  1.373   1.396   1.399   1.415   1.437   1.480   1.550   1.629
 26 A"   66 A'   67 A'   68 A'   27 A"   69 A'   70 A'   71 A'                 
  1.740   1.809   1.848   1.904   1.922   1.941   2.136   2.264
 72 A'   28 A"   73 A'   74 A'   75 A'   29 A"   76 A'   77 A'                 
  2.559   2.588   2.615   2.801   2.938   3.042   3.237   3.665
 78 A'   30 A"   79 A'   31 A"   80 A'   81 A'   82 A'   83 A'                 
  3.718   3.738   3.740   3.805   3.933   3.954   3.958   3.982
 32 A"   33 A"   84 A'   85 A'   86 A'   34 A"   35 A"   87 A'                 
  3.983   4.010   4.089   4.224   4.246   4.402   4.653   4.905
 36 A"   37 A"   88 A'   89 A'   90 A'   91 A'   92 A'   93 A'                 
  5.987   6.025   6.079   6.218   6.266   6.327   6.333   6.489
 38 A"   94 A'   95 A'   39 A"   40 A"   96 A'   97 A'   98 A'                 
  6.845  23.454  24.167  27.841  28.329  28.358  28.381  28.525
 99 A'  100 A'  101 A'  102 A'   41 A"  103 A'  104 A'   42 A"                 
 28.538  28.549  28.586  28.687  66.705  66.734 127.874 127.896
105 A'   43 A"  106 A'  107 A'  108 A'  109 A'   44 A"  110 A'                 
127.930 151.6391901.801
111 A'  112 A'  113 A'                                                         

 Beta MOs, Restricted
 -- Occupied --                  
******* -176.32 -165.72 -165.72 -165.72  -35.82  -31.31  -31.30
  1 A'    2 A'    3 A'    1 A"    4 A'    5 A'    6 A'    2 A"                 
-31.302 -24.743 -24.740 -22.959 -22.958 -22.958 -22.953 -22.953
  7 A'    8 A'    9 A'   10 A'    3 A"   11 A'   12 A'    4 A"                 
-10.370 -10.237  -6.365  -4.778  -4.762  -4.762  -2.044  -2.039
 13 A'   14 A'   15 A'   16 A'    5 A"   17 A'   18 A'    6 A"                 
 -2.039  -2.025  -2.025  -1.319  -1.259  -0.827  -0.693  -0.645
 19 A'   20 A'    7 A"   21 A'   22 A'   23 A'   24 A'   25 A'                 
 -0.606  -0.552  -0.538  -0.475  -0.472  -0.455  -0.404  -0.336
 26 A'    8 A"   27 A'    9 A"   28 A'   29 A'   30 A'   10 A"                 
 -0.285  -0.259
 31 A'   11 A"                                                                 
 -- Virtual --                   
 -0.054  -0.017  -0.005   0.027   0.043   0.058   0.069   0.090
 32 A'   12 A"   33 A'   34 A'   35 A'   13 A"   36 A'   37 A'                 
  0.095   0.109   0.126   0.138   0.173   0.185   0.210   0.214
 14 A"   38 A'   39 A'   40 A'   41 A'   42 A'   15 A"   43 A'                 
  0.235   0.247   0.257   0.296   0.304   0.308   0.332   0.351
 44 A'   16 A"   45 A'   46 A'   47 A'   17 A"   48 A'   49 A'                 
  0.371   0.394   0.397   0.413   0.452   0.464   0.515   0.525
 50 A'   51 A'   18 A"   19 A"   52 A'   53 A'   54 A'   20 A"                 
  0.570   0.601   0.605   0.655   0.703   0.736   0.783   0.824
 55 A'   21 A"   56 A'   57 A'   58 A'   59 A'   60 A'   61 A'                 
  0.933   1.064   1.130   1.225   1.261   1.317   1.324   1.354
 62 A'   22 A"   23 A"   24 A"   63 A'   25 A"   64 A'   65 A'                 
  1.373   1.396   1.399   1.415   1.437   1.480   1.550   1.629
 26 A"   66 A'   67 A'   68 A'   27 A"   69 A'   70 A'   71 A'                 
  1.740   1.809   1.848   1.904   1.922   1.941   2.136   2.264
 72 A'   28 A"   73 A'   74 A'   75 A'   29 A"   76 A'   77 A'                 
  2.559   2.588   2.615   2.801   2.938   3.042   3.237   3.665
 78 A'   30 A"   79 A'   31 A"   80 A'   81 A'   82 A'   83 A'                 
  3.718   3.738   3.740   3.805   3.933   3.954   3.958   3.982
 32 A"   33 A"   84 A'   85 A'   86 A'   34 A"   35 A"   87 A'                 
  3.983   4.010   4.089   4.224   4.246   4.402   4.653   4.905
 36 A"   37 A"   88 A'   89 A'   90 A'   91 A'   92 A'   93 A'                 
  5.987   6.025   6.079   6.218   6.266   6.327   6.333   6.489
 38 A"   94 A'   95 A'   39 A"   40 A"   96 A'   97 A'   98 A'                 
  6.845  23.454  24.167  27.841  28.329  28.358  28.381  28.525
 99 A'  100 A'  101 A'  102 A'   41 A"  103 A'  104 A'   42 A"                 
 28.538  28.549  28.586  28.687  66.705  66.734 127.874 127.896
105 A'   43 A"  106 A'  107 A'  108 A'  109 A'   44 A"  110 A'                 
127.930 151.6391901.801
111 A'  112 A'  113 A'                                                         
 --------------------------------------------------------------

          Ground-State Mulliken Net Atomic Charges

     Atom                 Charge (a.u.)
  ----------------------------------------
      1 H                     0.185264
      2 F                    -0.105097
      3 I                     0.103700
      4 F                    -0.097976
      5 C                    -0.130875
      6 C                     0.044984
  ----------------------------------------
  Sum of atomic charges =    -0.000000

 -----------------------------------------------------------------
                    Cartesian Multipole Moments
 -----------------------------------------------------------------
    Charge (ESU x 10^10)
                -0.0000
    Dipole Moment (Debye)
         X       0.6873      Y      -0.7587      Z       0.0000
       Tot       1.0237
    Quadrupole Moments (Debye-Ang)
        XX     -51.5846     XY       1.2057     YY     -48.7385
        XZ      -0.0000     YZ      -0.0000     ZZ     -50.6209
    Octopole Moments (Debye-Ang^2)
       XXX      15.5730    XXY      -1.3713    XYY       5.3875
       YYY     -29.5672    XXZ      -0.0000    XYZ       0.0000
       YYZ       0.0000    XZZ      -1.9908    YZZ      -8.4526
       ZZZ       0.0000
    Hexadecapole Moments (Debye-Ang^3)
      XXXX    -773.0740   XXXY     -73.9877   XXYY    -161.0622
      XYYY     -75.4524   YYYY    -188.1781   XXXZ       0.0000
      XXYZ      -0.0000   XYYZ      -0.0000   YYYZ      -0.0000
      XXZZ    -135.5511   XYZZ     -27.0710   YYZZ     -44.1205
      XZZZ      -0.0000   YZZZ      -0.0000   ZZZZ     -61.2364
 -----------------------------------------------------------------
 Calculating analytic gradient of the SCF energy
 Gradient of SCF Energy
            1           2           3           4           5           6
    1  -0.0026290   0.0004642  -0.0066985  -0.0001099   0.0073401   0.0016331
    2  -0.0020503   0.0004256  -0.0031128  -0.0010216   0.0064312  -0.0006720
    3   0.0000000  -0.0000000  -0.0000000  -0.0000000   0.0000000  -0.0000000
 Max gradient component =       7.340E-03
 RMS gradient           =       3.032E-03
 Gradient time:  CPU 6.09 s  wall 1.62 s
 Geometry Optimization Parameters
   NAtoms,    NIC,     NZ,  NCons,   NDum,   NFix, NCnnct, MaxDiis
        6      32       0       0       0       0       0       0

 Cartesian Hessian Update
 Hessian Updated using BFGS Update


** GEOMETRY OPTIMIZATION IN DELOCALIZED INTERNAL COORDINATES **
   Searching for a Minimum

   Optimization Cycle:  13

                       Coordinates (Angstroms)
     ATOM                X               Y               Z
      1  H        -0.2850734727   -1.7648197604    0.0000000000
      2  F        -2.7325786641   -1.0478069642    0.0000000000
      3  I         1.2364896921    0.5325215286    0.0000000000
      4  F        -2.0610516439    1.0118328886    0.0000000000
      5  C        -0.4306380422   -0.6929508609    0.0000000000
      6  C        -1.6739283448   -0.2480074521    0.0000000000
   Point Group: cs    Number of degrees of freedom:     9


   Energy is  -7196.064844986

 Hessian Updated using BFGS Update

  9 Hessian modes will be used to form the next step
  Hessian Eigenvalues:
     0.042034    0.163685    0.247607    0.270039    0.317205    0.399085
     0.437535    0.485684    0.702011

 Minimum Search - Taking Simple RFO Step
 Searching for Lamda that Minimizes Along All modes
 Value Taken    Lamda =  -0.00030799
 Step Taken.  Stepsize is  0.038725

                             Maximum     Tolerance    Cnvgd?
         Gradient           0.004477      0.000300      NO
         Displacement       0.025228      0.001200      NO
         Energy change     -0.000213      0.000001      NO


 New Cartesian Coordinates Obtained by Inverse Iteration

 Displacement from previous Coordinates is:  0.035029
 ----------------------------------------------------------------
             Standard Nuclear Orientation (Angstroms)
    I     Atom           X                Y                Z
 ----------------------------------------------------------------
    1      H      -0.2747800108    -1.7617880322     0.0000000000
    2      F      -2.7418538397    -1.0448302715     0.0000000000
    3      I       1.2446623542     0.5337904440     0.0000000000
    4      F      -2.0624956299     1.0115212639     0.0000000000
    5      C      -0.4342451223    -0.6985042728     0.0000000000
    6      C      -1.6780682271    -0.2494197518     0.0000000000
 ----------------------------------------------------------------
 Molecular Point Group                 Cs    NOp =  2
 Largest Abelian Subgroup              Cs    NOp =  2
 Nuclear Repulsion Energy =   390.5393737514 hartrees
 There are       42 alpha and       42 beta electrons
 Applying Cartesian multipole field
    Component          Value
    ---------          -----
     (2,0,0)        1.00000E-11
     (0,2,0)        2.00000E-11
     (0,0,2)       -3.00000E-11
 Nucleus-field energy     =     0.0000000103 hartrees
 Requested basis set is 6-311++G(d,p)
 There are 53 shells and 157 basis functions
 A cutoff of  1.0D-11 yielded   1235 shell pairs
 There are     11130 function pairs (     12420 Cartesian)
 Smallest overlap matrix eigenvalue = 9.64E-05
 Guess MOs from SCF MO coefficient file

 -----------------------------------------------------------------------
  General SCF calculation program by
  Eric Jon Sundstrom, Paul Horn, Yuezhi Mao, Dmitri Zuev, Alec White,
  David Stuck, Shaama M.S., Shane Yost, Joonho Lee, David Small,
  Daniel Levine, Susi Lehtola, Hugh Burton, Evgeny Epifanovsky
 -----------------------------------------------------------------------
 Exchange:     0.2000 Hartree-Fock + 0.0800 Slater + 0.7200 B88
 Correlation:  0.1900 VWN1RPA + 0.8100 LYP
 Using SG-1 standard quadrature grid
 using 4 threads for integral computing
 -------------------------------------------------------
 OpenMP Integral computing Module                
 Release: version 2.0, May 2017, Q-Chem Inc. Pleasanton 
 -------------------------------------------------------
 -------------------------------------------------------
 OpenMP BLAS3 based DFT computing Module                
 Release: version 1.0, May 2013, Q-Chem Inc. Pittsburgh 
 -------------------------------------------------------
 A restricted SCF calculation will be
 performed using DIIS
 SCF converges when DIIS error is below 1.0e-08
 ---------------------------------------
  Cycle       Energy         DIIS error
 ---------------------------------------
    1   -7196.0649865105      1.37e-04  
    2   -7196.0650467071      4.73e-05  
    3   -7196.0650406808      6.44e-05  
    4   -7196.0650534446      1.03e-05  
    5   -7196.0650537067      3.44e-06  
    6   -7196.0650537422      6.81e-07  
    7   -7196.0650537434      2.33e-07  
    8   -7196.0650537435      8.30e-08  
    9   -7196.0650537436      2.00e-08  
   10   -7196.0650537434      2.92e-09  Convergence criterion met
 ---------------------------------------
 SCF time:   CPU 17.08s  wall 4.00s 
 SCF   energy in the final basis set =    -7196.0650537434
 Total energy in the final basis set =    -7196.0650537434

 --------------------------------------------------------------
             Orbital Energies (a.u.) and Symmetries
 --------------------------------------------------------------

 Alpha MOs, Restricted
 -- Occupied --                  
******* -176.32 -165.72 -165.72 -165.72  -35.82  -31.31  -31.30
  1 A'    2 A'    3 A'    1 A"    4 A'    5 A'    6 A'    2 A"                 
-31.302 -24.743 -24.740 -22.959 -22.958 -22.958 -22.953 -22.953
  7 A'    8 A'    9 A'   10 A'    3 A"   11 A'   12 A'    4 A"                 
-10.371 -10.237  -6.365  -4.778  -4.762  -4.762  -2.044  -2.038
 13 A'   14 A'   15 A'   16 A'    5 A"   17 A'   18 A'    6 A"                 
 -2.038  -2.025  -2.025  -1.319  -1.258  -0.826  -0.693  -0.645
 19 A'   20 A'    7 A"   21 A'   22 A'   23 A'   24 A'   25 A'                 
 -0.606  -0.552  -0.539  -0.475  -0.473  -0.455  -0.403  -0.335
 26 A'    8 A"   27 A'    9 A"   28 A'   29 A'   30 A'   10 A"                 
 -0.285  -0.259
 31 A'   11 A"                                                                 
 -- Virtual --                   
 -0.056  -0.017  -0.005   0.027   0.044   0.058   0.069   0.090
 32 A'   12 A"   33 A'   34 A'   35 A'   13 A"   36 A'   37 A'                 
  0.095   0.109   0.126   0.139   0.172   0.184   0.210   0.214
 14 A"   38 A'   39 A'   40 A'   41 A'   42 A'   15 A"   43 A'                 
  0.235   0.247   0.256   0.296   0.304   0.307   0.331   0.351
 44 A'   16 A"   45 A'   46 A'   47 A'   17 A"   48 A'   49 A'                 
  0.370   0.393   0.397   0.411   0.452   0.462   0.512   0.525
 50 A'   51 A'   18 A"   19 A"   52 A'   53 A'   54 A'   20 A"                 
  0.569   0.601   0.606   0.653   0.702   0.736   0.782   0.823
 55 A'   21 A"   56 A'   57 A'   58 A'   59 A'   60 A'   61 A'                 
  0.934   1.063   1.129   1.225   1.261   1.316   1.323   1.352
 62 A'   22 A"   23 A"   24 A"   63 A'   25 A"   64 A'   65 A'                 
  1.373   1.394   1.398   1.416   1.437   1.480   1.550   1.625
 26 A"   66 A'   67 A'   68 A'   27 A"   69 A'   70 A'   71 A'                 
  1.741   1.806   1.851   1.905   1.921   1.947   2.134   2.261
 72 A'   28 A"   73 A'   74 A'   75 A'   29 A"   76 A'   77 A'                 
  2.572   2.588   2.617   2.800   2.933   3.038   3.234   3.669
 78 A'   30 A"   79 A'   31 A"   80 A'   81 A'   82 A'   83 A'                 
  3.718   3.738   3.740   3.807   3.931   3.954   3.957   3.981
 32 A"   33 A"   84 A'   85 A'   86 A'   34 A"   35 A"   87 A'                 
  3.982   4.008   4.088   4.223   4.245   4.397   4.653   4.904
 36 A"   37 A"   88 A'   89 A'   90 A'   91 A'   92 A'   93 A'                 
  5.986   6.024   6.074   6.218   6.266   6.326   6.333   6.487
 38 A"   94 A'   95 A'   39 A"   40 A"   96 A'   97 A'   98 A'                 
  6.843  23.458  24.160  27.837  28.329  28.357  28.378  28.525
 99 A'  100 A'  101 A'  102 A'   41 A"  103 A'  104 A'   42 A"                 
 28.537  28.548  28.585  28.685  66.704  66.734 127.874 127.896
105 A'   43 A"  106 A'  107 A'  108 A'  109 A'   44 A"  110 A'                 
127.928 151.6361901.798
111 A'  112 A'  113 A'                                                         

 Beta MOs, Restricted
 -- Occupied --                  
******* -176.32 -165.72 -165.72 -165.72  -35.82  -31.31  -31.30
  1 A'    2 A'    3 A'    1 A"    4 A'    5 A'    6 A'    2 A"                 
-31.302 -24.743 -24.740 -22.959 -22.958 -22.958 -22.953 -22.953
  7 A'    8 A'    9 A'   10 A'    3 A"   11 A'   12 A'    4 A"                 
-10.371 -10.237  -6.365  -4.778  -4.762  -4.762  -2.044  -2.038
 13 A'   14 A'   15 A'   16 A'    5 A"   17 A'   18 A'    6 A"                 
 -2.038  -2.025  -2.025  -1.319  -1.258  -0.826  -0.693  -0.645
 19 A'   20 A'    7 A"   21 A'   22 A'   23 A'   24 A'   25 A'                 
 -0.606  -0.552  -0.539  -0.475  -0.473  -0.455  -0.403  -0.335
 26 A'    8 A"   27 A'    9 A"   28 A'   29 A'   30 A'   10 A"                 
 -0.285  -0.259
 31 A'   11 A"                                                                 
 -- Virtual --                   
 -0.056  -0.017  -0.005   0.027   0.044   0.058   0.069   0.090
 32 A'   12 A"   33 A'   34 A'   35 A'   13 A"   36 A'   37 A'                 
  0.095   0.109   0.126   0.139   0.172   0.184   0.210   0.214
 14 A"   38 A'   39 A'   40 A'   41 A'   42 A'   15 A"   43 A'                 
  0.235   0.247   0.256   0.296   0.304   0.307   0.331   0.351
 44 A'   16 A"   45 A'   46 A'   47 A'   17 A"   48 A'   49 A'                 
  0.370   0.393   0.397   0.411   0.452   0.462   0.512   0.525
 50 A'   51 A'   18 A"   19 A"   52 A'   53 A'   54 A'   20 A"                 
  0.569   0.601   0.606   0.653   0.702   0.736   0.782   0.823
 55 A'   21 A"   56 A'   57 A'   58 A'   59 A'   60 A'   61 A'                 
  0.934   1.063   1.129   1.225   1.261   1.316   1.323   1.352
 62 A'   22 A"   23 A"   24 A"   63 A'   25 A"   64 A'   65 A'                 
  1.373   1.394   1.398   1.416   1.437   1.480   1.550   1.625
 26 A"   66 A'   67 A'   68 A'   27 A"   69 A'   70 A'   71 A'                 
  1.741   1.806   1.851   1.905   1.921   1.947   2.134   2.261
 72 A'   28 A"   73 A'   74 A'   75 A'   29 A"   76 A'   77 A'                 
  2.572   2.588   2.617   2.800   2.933   3.038   3.234   3.669
 78 A'   30 A"   79 A'   31 A"   80 A'   81 A'   82 A'   83 A'                 
  3.718   3.738   3.740   3.807   3.931   3.954   3.957   3.981
 32 A"   33 A"   84 A'   85 A'   86 A'   34 A"   35 A"   87 A'                 
  3.982   4.008   4.088   4.223   4.245   4.397   4.653   4.904
 36 A"   37 A"   88 A'   89 A'   90 A'   91 A'   92 A'   93 A'                 
  5.986   6.024   6.074   6.218   6.266   6.326   6.333   6.487
 38 A"   94 A'   95 A'   39 A"   40 A"   96 A'   97 A'   98 A'                 
  6.843  23.458  24.160  27.837  28.329  28.357  28.378  28.525
 99 A'  100 A'  101 A'  102 A'   41 A"  103 A'  104 A'   42 A"                 
 28.537  28.548  28.585  28.685  66.704  66.734 127.874 127.896
105 A'   43 A"  106 A'  107 A'  108 A'  109 A'   44 A"  110 A'                 
127.928 151.6361901.798
111 A'  112 A'  113 A'                                                         
 --------------------------------------------------------------

          Ground-State Mulliken Net Atomic Charges

     Atom                 Charge (a.u.)
  ----------------------------------------
      1 H                     0.187569
      2 F                    -0.105293
      3 I                     0.101316
      4 F                    -0.098153
      5 C                    -0.130199
      6 C                     0.044761
  ----------------------------------------
  Sum of atomic charges =    -0.000000

 -----------------------------------------------------------------
                    Cartesian Multipole Moments
 -----------------------------------------------------------------
    Charge (ESU x 10^10)
                -0.0000
    Dipole Moment (Debye)
         X       0.6899      Y      -0.7645      Z      -0.0000
       Tot       1.0298
    Quadrupole Moments (Debye-Ang)
        XX     -51.5885     XY       1.1946     YY     -48.7406
        XZ       0.0000     YZ       0.0000     ZZ     -50.6492
    Octopole Moments (Debye-Ang^2)
       XXX      15.2970    XXY      -1.3106    XYY       5.2656
       YYY     -29.6386    XXZ      -0.0000    XYZ      -0.0000
       YYZ      -0.0000    XZZ      -2.1419    YZZ      -8.4659
       ZZZ      -0.0000
    Hexadecapole Moments (Debye-Ang^3)
      XXXX    -778.7881   XXXY     -74.5410   XXYY    -162.0184
      XYYY     -76.1582   YYYY    -188.4226   XXXZ      -0.0000
      XXYZ       0.0000   XYYZ      -0.0000   YYYZ       0.0000
      XXZZ    -136.5314   XYZZ     -27.2836   YYZZ     -44.1748
      XZZZ       0.0000   YZZZ       0.0000   ZZZZ     -61.3290
 -----------------------------------------------------------------
 Calculating analytic gradient of the SCF energy
 Gradient of SCF Energy
            1           2           3           4           5           6
    1  -0.0021039  -0.0009476  -0.0037030  -0.0007163   0.0068294   0.0006414
    2   0.0022733   0.0001355  -0.0013224  -0.0006316  -0.0008838   0.0004290
    3  -0.0000000   0.0000000   0.0000000  -0.0000000   0.0000000   0.0000000
 Max gradient component =       6.829E-03
 RMS gradient           =       2.040E-03
 Gradient time:  CPU 6.04 s  wall 1.61 s
 Geometry Optimization Parameters
   NAtoms,    NIC,     NZ,  NCons,   NDum,   NFix, NCnnct, MaxDiis
        6      32       0       0       0       0       0       0

 Cartesian Hessian Update
 Hessian Updated using BFGS Update


** GEOMETRY OPTIMIZATION IN DELOCALIZED INTERNAL COORDINATES **
   Searching for a Minimum

   Optimization Cycle:  14

                       Coordinates (Angstroms)
     ATOM                X               Y               Z
      1  H        -0.2747800108   -1.7617880322    0.0000000000
      2  F        -2.7418538397   -1.0448302715    0.0000000000
      3  I         1.2446623542    0.5337904440    0.0000000000
      4  F        -2.0624956299    1.0115212639    0.0000000000
      5  C        -0.4342451223   -0.6985042728    0.0000000000
      6  C        -1.6780682271   -0.2494197518    0.0000000000
   Point Group: cs    Number of degrees of freedom:     9


   Energy is  -7196.065053743

 Hessian Updated using BFGS Update

  9 Hessian modes will be used to form the next step
  Hessian Eigenvalues:
     0.041170    0.111837    0.242846    0.248411    0.298584    0.413510
     0.437584    0.483444    0.765619

 Minimum Search - Taking Simple RFO Step
 Searching for Lamda that Minimizes Along All modes
 Value Taken    Lamda =  -0.00015226
 Step Taken.  Stepsize is  0.034386

                             Maximum     Tolerance    Cnvgd?
         Gradient           0.003465      0.000300      NO
         Displacement       0.020975      0.001200      NO
         Energy change     -0.000209      0.000001      NO


 New Cartesian Coordinates Obtained by Inverse Iteration

 Displacement from previous Coordinates is:  0.029392
 ----------------------------------------------------------------
             Standard Nuclear Orientation (Angstroms)
    I     Atom           X                Y                Z
 ----------------------------------------------------------------
    1      H      -0.2653381795    -1.7610800137     0.0000000000
    2      F      -2.7472574580    -1.0439881671     0.0000000000
    3      I       1.2526159579     0.5333409285     0.0000000000
    4      F      -2.0642443058     1.0121889723     0.0000000000
    5      C      -0.4397358527    -0.7001277193     0.0000000000
    6      C      -1.6828206376    -0.2495646212     0.0000000000
 ----------------------------------------------------------------
 Molecular Point Group                 Cs    NOp =  2
 Largest Abelian Subgroup              Cs    NOp =  2
 Nuclear Repulsion Energy =   389.4768305767 hartrees
 There are       42 alpha and       42 beta electrons
 Applying Cartesian multipole field
    Component          Value
    ---------          -----
     (2,0,0)        1.00000E-11
     (0,2,0)        2.00000E-11
     (0,0,2)       -3.00000E-11
 Nucleus-field energy     =     0.0000000103 hartrees
 Requested basis set is 6-311++G(d,p)
 There are 53 shells and 157 basis functions
 A cutoff of  1.0D-11 yielded   1235 shell pairs
 There are     11108 function pairs (     12387 Cartesian)
 Smallest overlap matrix eigenvalue = 9.65E-05
 Guess MOs from SCF MO coefficient file

 -----------------------------------------------------------------------
  General SCF calculation program by
  Eric Jon Sundstrom, Paul Horn, Yuezhi Mao, Dmitri Zuev, Alec White,
  David Stuck, Shaama M.S., Shane Yost, Joonho Lee, David Small,
  Daniel Levine, Susi Lehtola, Hugh Burton, Evgeny Epifanovsky
 -----------------------------------------------------------------------
 Exchange:     0.2000 Hartree-Fock + 0.0800 Slater + 0.7200 B88
 Correlation:  0.1900 VWN1RPA + 0.8100 LYP
 Using SG-1 standard quadrature grid
 using 4 threads for integral computing
 -------------------------------------------------------
 OpenMP Integral computing Module                
 Release: version 2.0, May 2017, Q-Chem Inc. Pleasanton 
 -------------------------------------------------------
 -------------------------------------------------------
 OpenMP BLAS3 based DFT computing Module                
 Release: version 1.0, May 2013, Q-Chem Inc. Pittsburgh 
 -------------------------------------------------------
 A restricted SCF calculation will be
 performed using DIIS
 SCF converges when DIIS error is below 1.0e-08
 ---------------------------------------
  Cycle       Energy         DIIS error
 ---------------------------------------
    1   -7196.0651143284      1.02e-04  
    2   -7196.0651450350      5.26e-05  
    3   -7196.0651415642      6.27e-05  
    4   -7196.0651537049      7.64e-06  
    5   -7196.0651538635      2.11e-06  
    6   -7196.0651538750      5.35e-07  
    7   -7196.0651538757      1.17e-07  
    8   -7196.0651538757      6.51e-08  
    9   -7196.0651538756      1.36e-08  
   10   -7196.0651538757      3.30e-09  Convergence criterion met
 ---------------------------------------
 SCF time:   CPU 17.04s  wall 5.00s 
 SCF   energy in the final basis set =    -7196.0651538757
 Total energy in the final basis set =    -7196.0651538757

 --------------------------------------------------------------
             Orbital Energies (a.u.) and Symmetries
 --------------------------------------------------------------

 Alpha MOs, Restricted
 -- Occupied --                  
******* -176.32 -165.72 -165.72 -165.72  -35.82  -31.31  -31.30
  1 A'    2 A'    3 A'    1 A"    4 A'    5 A'    6 A'    2 A"                 
-31.302 -24.743 -24.741 -22.959 -22.958 -22.958 -22.953 -22.953
  7 A'    8 A'    9 A'   10 A'    3 A"   11 A'   12 A'    4 A"                 
-10.372 -10.238  -6.365  -4.778  -4.762  -4.762  -2.043  -2.038
 13 A'   14 A'   15 A'   16 A'    5 A"   17 A'   18 A'    6 A"                 
 -2.038  -2.025  -2.025  -1.319  -1.259  -0.825  -0.692  -0.645
 19 A'   20 A'    7 A"   21 A'   22 A'   23 A'   24 A'   25 A'                 
 -0.607  -0.552  -0.540  -0.475  -0.473  -0.456  -0.401  -0.334
 26 A'    8 A"   27 A'    9 A"   28 A'   29 A'   30 A'   10 A"                 
 -0.285  -0.260
 31 A'   11 A"                                                                 
 -- Virtual --                   
 -0.059  -0.018  -0.005   0.027   0.044   0.058   0.069   0.090
 32 A'   12 A"   33 A'   34 A'   35 A'   13 A"   36 A'   37 A'                 
  0.095   0.109   0.126   0.140   0.172   0.183   0.210   0.213
 14 A"   38 A'   39 A'   40 A'   41 A'   42 A'   15 A"   43 A'                 
  0.234   0.247   0.255   0.296   0.304   0.307   0.331   0.351
 44 A'   16 A"   45 A'   46 A'   47 A'   17 A"   48 A'   49 A'                 
  0.371   0.393   0.397   0.410   0.451   0.461   0.510   0.525
 50 A'   51 A'   18 A"   19 A"   52 A'   53 A'   54 A'   20 A"                 
  0.569   0.601   0.607   0.651   0.700   0.736   0.782   0.823
 55 A'   21 A"   56 A'   57 A'   58 A'   59 A'   60 A'   61 A'                 
  0.936   1.063   1.128   1.225   1.261   1.316   1.323   1.350
 62 A'   22 A"   23 A"   24 A"   63 A'   25 A"   64 A'   65 A'                 
  1.372   1.393   1.398   1.415   1.437   1.479   1.552   1.622
 26 A"   66 A'   67 A'   68 A'   27 A"   69 A'   70 A'   71 A'                 
  1.742   1.802   1.853   1.905   1.920   1.951   2.134   2.256
 72 A'   28 A"   73 A'   74 A'   75 A'   29 A"   76 A'   77 A'                 
  2.579   2.588   2.619   2.800   2.930   3.035   3.231   3.670
 78 A'   30 A"   79 A'   31 A"   80 A'   81 A'   82 A'   83 A'                 
  3.718   3.737   3.740   3.808   3.931   3.954   3.957   3.981
 32 A"   33 A"   84 A'   85 A'   86 A'   34 A"   35 A"   87 A'                 
  3.982   4.008   4.088   4.222   4.244   4.393   4.652   4.903
 36 A"   37 A"   88 A'   89 A'   90 A'   91 A'   92 A'   93 A'                 
  5.986   6.023   6.070   6.218   6.265   6.326   6.332   6.487
 38 A"   94 A'   95 A'   39 A"   40 A"   96 A'   97 A'   98 A'                 
  6.843  23.458  24.160  27.834  28.329  28.357  28.376  28.525
 99 A'  100 A'  101 A'  102 A'   41 A"  103 A'  104 A'   42 A"                 
 28.537  28.547  28.585  28.684  66.704  66.733 127.874 127.896
105 A'   43 A"  106 A'  107 A'  108 A'  109 A'   44 A"  110 A'                 
127.926 151.6331901.795
111 A'  112 A'  113 A'                                                         

 Beta MOs, Restricted
 -- Occupied --                  
******* -176.32 -165.72 -165.72 -165.72  -35.82  -31.31  -31.30
  1 A'    2 A'    3 A'    1 A"    4 A'    5 A'    6 A'    2 A"                 
-31.302 -24.743 -24.741 -22.959 -22.958 -22.958 -22.953 -22.953
  7 A'    8 A'    9 A'   10 A'    3 A"   11 A'   12 A'    4 A"                 
-10.372 -10.238  -6.365  -4.778  -4.762  -4.762  -2.043  -2.038
 13 A'   14 A'   15 A'   16 A'    5 A"   17 A'   18 A'    6 A"                 
 -2.038  -2.025  -2.025  -1.319  -1.259  -0.825  -0.692  -0.645
 19 A'   20 A'    7 A"   21 A'   22 A'   23 A'   24 A'   25 A'                 
 -0.607  -0.552  -0.540  -0.475  -0.473  -0.456  -0.401  -0.334
 26 A'    8 A"   27 A'    9 A"   28 A'   29 A'   30 A'   10 A"                 
 -0.285  -0.260
 31 A'   11 A"                                                                 
 -- Virtual --                   
 -0.059  -0.018  -0.005   0.027   0.044   0.058   0.069   0.090
 32 A'   12 A"   33 A'   34 A'   35 A'   13 A"   36 A'   37 A'                 
  0.095   0.109   0.126   0.140   0.172   0.183   0.210   0.213
 14 A"   38 A'   39 A'   40 A'   41 A'   42 A'   15 A"   43 A'                 
  0.234   0.247   0.255   0.296   0.304   0.307   0.331   0.351
 44 A'   16 A"   45 A'   46 A'   47 A'   17 A"   48 A'   49 A'                 
  0.371   0.393   0.397   0.410   0.451   0.461   0.510   0.525
 50 A'   51 A'   18 A"   19 A"   52 A'   53 A'   54 A'   20 A"                 
  0.569   0.601   0.607   0.651   0.700   0.736   0.782   0.823
 55 A'   21 A"   56 A'   57 A'   58 A'   59 A'   60 A'   61 A'                 
  0.936   1.063   1.128   1.225   1.261   1.316   1.323   1.350
 62 A'   22 A"   23 A"   24 A"   63 A'   25 A"   64 A'   65 A'                 
  1.372   1.393   1.398   1.415   1.437   1.479   1.552   1.622
 26 A"   66 A'   67 A'   68 A'   27 A"   69 A'   70 A'   71 A'                 
  1.742   1.802   1.853   1.905   1.920   1.951   2.134   2.256
 72 A'   28 A"   73 A'   74 A'   75 A'   29 A"   76 A'   77 A'                 
  2.579   2.588   2.619   2.800   2.930   3.035   3.231   3.670
 78 A'   30 A"   79 A'   31 A"   80 A'   81 A'   82 A'   83 A'                 
  3.718   3.737   3.740   3.808   3.931   3.954   3.957   3.981
 32 A"   33 A"   84 A'   85 A'   86 A'   34 A"   35 A"   87 A'                 
  3.982   4.008   4.088   4.222   4.244   4.393   4.652   4.903
 36 A"   37 A"   88 A'   89 A'   90 A'   91 A'   92 A'   93 A'                 
  5.986   6.023   6.070   6.218   6.265   6.326   6.332   6.487
 38 A"   94 A'   95 A'   39 A"   40 A"   96 A'   97 A'   98 A'                 
  6.843  23.458  24.160  27.834  28.329  28.357  28.376  28.525
 99 A'  100 A'  101 A'  102 A'   41 A"  103 A'  104 A'   42 A"                 
 28.537  28.547  28.585  28.684  66.704  66.733 127.874 127.896
105 A'   43 A"  106 A'  107 A'  108 A'  109 A'   44 A"  110 A'                 
127.926 151.6331901.795
111 A'  112 A'  113 A'                                                         
 --------------------------------------------------------------

          Ground-State Mulliken Net Atomic Charges

     Atom                 Charge (a.u.)
  ----------------------------------------
      1 H                     0.189516
      2 F                    -0.104713
      3 I                     0.099133
      4 F                    -0.098671
      5 C                    -0.129795
      6 C                     0.044530
  ----------------------------------------
  Sum of atomic charges =    -0.000000

 -----------------------------------------------------------------
                    Cartesian Multipole Moments
 -----------------------------------------------------------------
    Charge (ESU x 10^10)
                -0.0000
    Dipole Moment (Debye)
         X       0.6804      Y      -0.7727      Z       0.0000
       Tot       1.0295
    Quadrupole Moments (Debye-Ang)
        XX     -51.5497     XY       1.1814     YY     -48.7567
        XZ       0.0000     YZ      -0.0000     ZZ     -50.6722
    Octopole Moments (Debye-Ang^2)
       XXX      14.9052    XXY      -1.2606    XYY       5.1141
       YYY     -29.6486    XXZ       0.0000    XYZ       0.0000
       YYZ       0.0000    XZZ      -2.3033    YZZ      -8.4490
       ZZZ       0.0000
    Hexadecapole Moments (Debye-Ang^3)
      XXXX    -783.3871   XXXY     -74.7860   XXYY    -162.8950
      XYYY     -76.6727   YYYY    -188.4952   XXXZ       0.0000
      XXYZ      -0.0000   XYYZ      -0.0000   YYYZ      -0.0000
      XXZZ    -137.3917   XYZZ     -27.4134   YYZZ     -44.1934
      XZZZ       0.0000   YZZZ      -0.0000   ZZZZ     -61.4045
 -----------------------------------------------------------------
 Calculating analytic gradient of the SCF energy
 Gradient of SCF Energy
            1           2           3           4           5           6
    1  -0.0008274  -0.0009034  -0.0012006  -0.0005902   0.0034637   0.0000579
    2   0.0021566  -0.0000350  -0.0001507  -0.0004763  -0.0022263   0.0007317
    3   0.0000000  -0.0000000  -0.0000000   0.0000000  -0.0000000   0.0000000
 Max gradient component =       3.464E-03
 RMS gradient           =       1.195E-03
 Gradient time:  CPU 6.03 s  wall 1.61 s
 Geometry Optimization Parameters
   NAtoms,    NIC,     NZ,  NCons,   NDum,   NFix, NCnnct, MaxDiis
        6      32       0       0       0       0       0       0

 Cartesian Hessian Update
 Hessian Updated using BFGS Update


** GEOMETRY OPTIMIZATION IN DELOCALIZED INTERNAL COORDINATES **
   Searching for a Minimum

   Optimization Cycle:  15

                       Coordinates (Angstroms)
     ATOM                X               Y               Z
      1  H        -0.2653381795   -1.7610800137    0.0000000000
      2  F        -2.7472574580   -1.0439881671    0.0000000000
      3  I         1.2526159579    0.5333409285    0.0000000000
      4  F        -2.0642443058    1.0121889723    0.0000000000
      5  C        -0.4397358527   -0.7001277193    0.0000000000
      6  C        -1.6828206376   -0.2495646212    0.0000000000
   Point Group: cs    Number of degrees of freedom:     9


   Energy is  -7196.065153876

 Hessian Updated using BFGS Update

  9 Hessian modes will be used to form the next step
  Hessian Eigenvalues:
     0.040554    0.094295    0.228826    0.248030    0.292618    0.402782
     0.437187    0.451814    0.747890

 Minimum Search - Taking Simple RFO Step
 Searching for Lamda that Minimizes Along All modes
 Value Taken    Lamda =  -0.00003972
 Step Taken.  Stepsize is  0.016897

                             Maximum     Tolerance    Cnvgd?
         Gradient           0.001969      0.000300      NO
         Displacement       0.012047      0.001200      NO
         Energy change     -0.000100      0.000001      NO


 New Cartesian Coordinates Obtained by Inverse Iteration

 Displacement from previous Coordinates is:  0.013600
 ----------------------------------------------------------------
             Standard Nuclear Orientation (Angstroms)
    I     Atom           X                Y                Z
 ----------------------------------------------------------------
    1      H      -0.2617741199    -1.7613004274     0.0000000000
    2      F      -2.7479078471    -1.0450159962     0.0000000000
    3      I       1.2565902527     0.5323777560     0.0000000000
    4      F      -2.0651922041     1.0132204036     0.0000000000
    5      C      -0.4431684381    -0.6992985653     0.0000000000
    6      C      -1.6853281192    -0.2492137910     0.0000000000
 ----------------------------------------------------------------
 Molecular Point Group                 Cs    NOp =  2
 Largest Abelian Subgroup              Cs    NOp =  2
 Nuclear Repulsion Energy =   389.0157948230 hartrees
 There are       42 alpha and       42 beta electrons
 Applying Cartesian multipole field
    Component          Value
    ---------          -----
     (2,0,0)        1.00000E-11
     (0,2,0)        2.00000E-11
     (0,0,2)       -3.00000E-11
 Nucleus-field energy     =     0.0000000103 hartrees
 Requested basis set is 6-311++G(d,p)
 There are 53 shells and 157 basis functions
 A cutoff of  1.0D-11 yielded   1234 shell pairs
 There are     11107 function pairs (     12386 Cartesian)
 Smallest overlap matrix eigenvalue = 9.61E-05
 Guess MOs from SCF MO coefficient file

 -----------------------------------------------------------------------
  General SCF calculation program by
  Eric Jon Sundstrom, Paul Horn, Yuezhi Mao, Dmitri Zuev, Alec White,
  David Stuck, Shaama M.S., Shane Yost, Joonho Lee, David Small,
  Daniel Levine, Susi Lehtola, Hugh Burton, Evgeny Epifanovsky
 -----------------------------------------------------------------------
 Exchange:     0.2000 Hartree-Fock + 0.0800 Slater + 0.7200 B88
 Correlation:  0.1900 VWN1RPA + 0.8100 LYP
 Using SG-1 standard quadrature grid
 using 4 threads for integral computing
 -------------------------------------------------------
 OpenMP Integral computing Module                
 Release: version 2.0, May 2017, Q-Chem Inc. Pleasanton 
 -------------------------------------------------------
 -------------------------------------------------------
 OpenMP BLAS3 based DFT computing Module                
 Release: version 1.0, May 2013, Q-Chem Inc. Pittsburgh 
 -------------------------------------------------------
 A restricted SCF calculation will be
 performed using DIIS
 SCF converges when DIIS error is below 1.0e-08
 ---------------------------------------
  Cycle       Energy         DIIS error
 ---------------------------------------
    1   -7196.0651643428      5.58e-05  
    2   -7196.0651735307      2.91e-05  
    3   -7196.0651724172      3.48e-05  
    4   -7196.0651761561      3.61e-06  
    5   -7196.0651761883      1.54e-06  
    6   -7196.0651761935      2.84e-07  
    7   -7196.0651761937      8.80e-08  
    8   -7196.0651761937      4.73e-08  
    9   -7196.0651761937      5.60e-09  Convergence criterion met
 ---------------------------------------
 SCF time:   CPU 15.34s  wall 4.00s 
 SCF   energy in the final basis set =    -7196.0651761937
 Total energy in the final basis set =    -7196.0651761937

 --------------------------------------------------------------
             Orbital Energies (a.u.) and Symmetries
 --------------------------------------------------------------

 Alpha MOs, Restricted
 -- Occupied --                  
******* -176.32 -165.72 -165.72 -165.72  -35.82  -31.31  -31.30
  1 A'    2 A'    3 A'    1 A"    4 A'    5 A'    6 A'    2 A"                 
-31.302 -24.743 -24.741 -22.959 -22.958 -22.957 -22.953 -22.953
  7 A'    8 A'    9 A'   10 A'    3 A"   11 A'   12 A'    4 A"                 
-10.372 -10.238  -6.364  -4.777  -4.762  -4.762  -2.043  -2.038
 13 A'   14 A'   15 A'   16 A'    5 A"   17 A'   18 A'    6 A"                 
 -2.038  -2.025  -2.025  -1.319  -1.259  -0.825  -0.692  -0.645
 19 A'   20 A'    7 A"   21 A'   22 A'   23 A'   24 A'   25 A'                 
 -0.607  -0.552  -0.540  -0.475  -0.473  -0.456  -0.401  -0.334
 26 A'    8 A"   27 A'    9 A"   28 A'   29 A'   30 A'   10 A"                 
 -0.284  -0.260
 31 A'   11 A"                                                                 
 -- Virtual --                   
 -0.060  -0.017  -0.005   0.027   0.044   0.058   0.069   0.090
 32 A'   12 A"   33 A'   34 A'   35 A'   13 A"   36 A'   37 A'                 
  0.096   0.109   0.126   0.140   0.172   0.183   0.210   0.213
 14 A"   38 A'   39 A'   40 A'   41 A'   42 A'   15 A"   43 A'                 
  0.234   0.247   0.255   0.296   0.304   0.307   0.330   0.351
 44 A'   16 A"   45 A'   46 A'   47 A'   17 A"   48 A'   49 A'                 
  0.371   0.393   0.397   0.410   0.451   0.460   0.509   0.525
 50 A'   51 A'   18 A"   19 A"   52 A'   53 A'   54 A'   20 A"                 
  0.568   0.602   0.608   0.651   0.699   0.735   0.782   0.823
 55 A'   21 A"   56 A'   57 A'   58 A'   59 A'   60 A'   61 A'                 
  0.936   1.062   1.128   1.224   1.261   1.316   1.324   1.350
 62 A'   22 A"   23 A"   24 A"   63 A'   25 A"   64 A'   65 A'                 
  1.372   1.393   1.397   1.415   1.437   1.479   1.552   1.621
 26 A"   66 A'   67 A'   68 A'   27 A"   69 A'   70 A'   71 A'                 
  1.744   1.800   1.854   1.905   1.920   1.952   2.135   2.254
 72 A'   28 A"   73 A'   74 A'   75 A'   29 A"   76 A'   77 A'                 
  2.580   2.589   2.619   2.800   2.928   3.035   3.231   3.668
 78 A'   30 A"   79 A'   31 A"   80 A'   81 A'   82 A'   83 A'                 
  3.718   3.737   3.739   3.807   3.933   3.954   3.957   3.980
 32 A"   33 A"   84 A'   85 A'   86 A'   34 A"   35 A"   87 A'                 
  3.981   4.007   4.088   4.222   4.244   4.392   4.652   4.903
 36 A"   37 A"   88 A'   89 A'   90 A'   91 A'   92 A'   93 A'                 
  5.986   6.023   6.069   6.217   6.265   6.325   6.332   6.487
 38 A"   94 A'   95 A'   39 A"   40 A"   96 A'   97 A'   98 A'                 
  6.844  23.457  24.163  27.833  28.329  28.357  28.375  28.526
 99 A'  100 A'  101 A'  102 A'   41 A"  103 A'  104 A'   42 A"                 
 28.537  28.547  28.585  28.684  66.704  66.733 127.874 127.896
105 A'   43 A"  106 A'  107 A'  108 A'  109 A'   44 A"  110 A'                 
127.925 151.6321901.794
111 A'  112 A'  113 A'                                                         

 Beta MOs, Restricted
 -- Occupied --                  
******* -176.32 -165.72 -165.72 -165.72  -35.82  -31.31  -31.30
  1 A'    2 A'    3 A'    1 A"    4 A'    5 A'    6 A'    2 A"                 
-31.302 -24.743 -24.741 -22.959 -22.958 -22.957 -22.953 -22.953
  7 A'    8 A'    9 A'   10 A'    3 A"   11 A'   12 A'    4 A"                 
-10.372 -10.238  -6.364  -4.777  -4.762  -4.762  -2.043  -2.038
 13 A'   14 A'   15 A'   16 A'    5 A"   17 A'   18 A'    6 A"                 
 -2.038  -2.025  -2.025  -1.319  -1.259  -0.825  -0.692  -0.645
 19 A'   20 A'    7 A"   21 A'   22 A'   23 A'   24 A'   25 A'                 
 -0.607  -0.552  -0.540  -0.475  -0.473  -0.456  -0.401  -0.334
 26 A'    8 A"   27 A'    9 A"   28 A'   29 A'   30 A'   10 A"                 
 -0.284  -0.260
 31 A'   11 A"                                                                 
 -- Virtual --                   
 -0.060  -0.017  -0.005   0.027   0.044   0.058   0.069   0.090
 32 A'   12 A"   33 A'   34 A'   35 A'   13 A"   36 A'   37 A'                 
  0.096   0.109   0.126   0.140   0.172   0.183   0.210   0.213
 14 A"   38 A'   39 A'   40 A'   41 A'   42 A'   15 A"   43 A'                 
  0.234   0.247   0.255   0.296   0.304   0.307   0.330   0.351
 44 A'   16 A"   45 A'   46 A'   47 A'   17 A"   48 A'   49 A'                 
  0.371   0.393   0.397   0.410   0.451   0.460   0.509   0.525
 50 A'   51 A'   18 A"   19 A"   52 A'   53 A'   54 A'   20 A"                 
  0.568   0.602   0.608   0.651   0.699   0.735   0.782   0.823
 55 A'   21 A"   56 A'   57 A'   58 A'   59 A'   60 A'   61 A'                 
  0.936   1.062   1.128   1.224   1.261   1.316   1.324   1.350
 62 A'   22 A"   23 A"   24 A"   63 A'   25 A"   64 A'   65 A'                 
  1.372   1.393   1.397   1.415   1.437   1.479   1.552   1.621
 26 A"   66 A'   67 A'   68 A'   27 A"   69 A'   70 A'   71 A'                 
  1.744   1.800   1.854   1.905   1.920   1.952   2.135   2.254
 72 A'   28 A"   73 A'   74 A'   75 A'   29 A"   76 A'   77 A'                 
  2.580   2.589   2.619   2.800   2.928   3.035   3.231   3.668
 78 A'   30 A"   79 A'   31 A"   80 A'   81 A'   82 A'   83 A'                 
  3.718   3.737   3.739   3.807   3.933   3.954   3.957   3.980
 32 A"   33 A"   84 A'   85 A'   86 A'   34 A"   35 A"   87 A'                 
  3.981   4.007   4.088   4.222   4.244   4.392   4.652   4.903
 36 A"   37 A"   88 A'   89 A'   90 A'   91 A'   92 A'   93 A'                 
  5.986   6.023   6.069   6.217   6.265   6.325   6.332   6.487
 38 A"   94 A'   95 A'   39 A"   40 A"   96 A'   97 A'   98 A'                 
  6.844  23.457  24.163  27.833  28.329  28.357  28.375  28.526
 99 A'  100 A'  101 A'  102 A'   41 A"  103 A'  104 A'   42 A"                 
 28.537  28.547  28.585  28.684  66.704  66.733 127.874 127.896
105 A'   43 A"  106 A'  107 A'  108 A'  109 A'   44 A"  110 A'                 
127.925 151.6321901.794
111 A'  112 A'  113 A'                                                         
 --------------------------------------------------------------

          Ground-State Mulliken Net Atomic Charges

     Atom                 Charge (a.u.)
  ----------------------------------------
      1 H                     0.190257
      2 F                    -0.104041
      3 I                     0.098184
      4 F                    -0.099357
      5 C                    -0.129565
      6 C                     0.044520
  ----------------------------------------
  Sum of atomic charges =    -0.000000

 -----------------------------------------------------------------
                    Cartesian Multipole Moments
 -----------------------------------------------------------------
    Charge (ESU x 10^10)
                -0.0000
    Dipole Moment (Debye)
         X       0.6713      Y      -0.7785      Z       0.0000
       Tot       1.0280
    Quadrupole Moments (Debye-Ang)
        XX     -51.5117     XY       1.1791     YY     -48.7715
        XZ      -0.0000     YZ      -0.0000     ZZ     -50.6808
    Octopole Moments (Debye-Ang^2)
       XXX      14.6455    XXY      -1.2449    XYY       5.0226
       YYY     -29.6210    XXZ       0.0000    XYZ       0.0000
       YYZ       0.0000    XZZ      -2.3921    YZZ      -8.4278
       ZZZ       0.0000
    Hexadecapole Moments (Debye-Ang^3)
      XXXX    -785.1479   XXXY     -74.7663   XXYY    -163.3005
      XYYY     -76.8463   YYYY    -188.4980   XXXZ      -0.0000
      XXYZ      -0.0000   XYYZ      -0.0000   YYYZ      -0.0000
      XXZZ    -137.7643   XYZZ     -27.4443   YYZZ     -44.1920
      XZZZ      -0.0000   YZZZ      -0.0000   ZZZZ     -61.4325
 -----------------------------------------------------------------
 Calculating analytic gradient of the SCF energy
 Gradient of SCF Energy
            1           2           3           4           5           6
    1   0.0000277  -0.0002569  -0.0000861  -0.0002466   0.0005325   0.0000293
    2   0.0006118  -0.0001860   0.0002323  -0.0001464  -0.0007749   0.0002632
    3  -0.0000000  -0.0000000   0.0000000   0.0000000  -0.0000000   0.0000000
 Max gradient component =       7.749E-04
 RMS gradient           =       2.957E-04
 Gradient time:  CPU 6.01 s  wall 1.60 s
 Geometry Optimization Parameters
   NAtoms,    NIC,     NZ,  NCons,   NDum,   NFix, NCnnct, MaxDiis
        6      32       0       0       0       0       0       0

 Cartesian Hessian Update
 Hessian Updated using BFGS Update


** GEOMETRY OPTIMIZATION IN DELOCALIZED INTERNAL COORDINATES **
   Searching for a Minimum

   Optimization Cycle:  16

                       Coordinates (Angstroms)
     ATOM                X               Y               Z
      1  H        -0.2617741199   -1.7613004274    0.0000000000
      2  F        -2.7479078471   -1.0450159962    0.0000000000
      3  I         1.2565902527    0.5323777560    0.0000000000
      4  F        -2.0651922041    1.0132204036    0.0000000000
      5  C        -0.4431684381   -0.6992985653    0.0000000000
      6  C        -1.6853281192   -0.2492137910    0.0000000000
   Point Group: cs    Number of degrees of freedom:     9


   Energy is  -7196.065176194

 Hessian Updated using BFGS Update

  9 Hessian modes will be used to form the next step
  Hessian Eigenvalues:
     0.040750    0.100248    0.219246    0.247904    0.288751    0.380109
     0.432907    0.441428    0.711079

 Minimum Search - Taking Simple RFO Step
 Searching for Lamda that Minimizes Along All modes
 Value Taken    Lamda =  -0.00000164
 Step Taken.  Stepsize is  0.002174

                             Maximum     Tolerance    Cnvgd?
         Gradient           0.000428      0.000300      NO
         Displacement       0.001226      0.001200      NO
         Energy change     -0.000022      0.000001      NO


 New Cartesian Coordinates Obtained by Inverse Iteration

 Displacement from previous Coordinates is:  0.002152
 ----------------------------------------------------------------
             Standard Nuclear Orientation (Angstroms)
    I     Atom           X                Y                Z
 ----------------------------------------------------------------
    1      H      -0.2619445879    -1.7614130084     0.0000000000
    2      F      -2.7473456118    -1.0454497890     0.0000000000
    3      I       1.2568902671     0.5320839896     0.0000000000
    4      F      -2.0652853574     1.0133895466     0.0000000000
    5      C      -0.4435416112    -0.6987165177     0.0000000000
    6      C      -1.6855535744    -0.2491248414     0.0000000000
 ----------------------------------------------------------------
 Molecular Point Group                 Cs    NOp =  2
 Largest Abelian Subgroup              Cs    NOp =  2
 Nuclear Repulsion Energy =   389.0086692373 hartrees
 There are       42 alpha and       42 beta electrons
 Applying Cartesian multipole field
    Component          Value
    ---------          -----
     (2,0,0)        1.00000E-11
     (0,2,0)        2.00000E-11
     (0,0,2)       -3.00000E-11
 Nucleus-field energy     =     0.0000000103 hartrees
 Requested basis set is 6-311++G(d,p)
 There are 53 shells and 157 basis functions
 A cutoff of  1.0D-11 yielded   1234 shell pairs
 There are     11107 function pairs (     12386 Cartesian)
 Smallest overlap matrix eigenvalue = 9.60E-05
 Guess MOs from SCF MO coefficient file

 -----------------------------------------------------------------------
  General SCF calculation program by
  Eric Jon Sundstrom, Paul Horn, Yuezhi Mao, Dmitri Zuev, Alec White,
  David Stuck, Shaama M.S., Shane Yost, Joonho Lee, David Small,
  Daniel Levine, Susi Lehtola, Hugh Burton, Evgeny Epifanovsky
 -----------------------------------------------------------------------
 Exchange:     0.2000 Hartree-Fock + 0.0800 Slater + 0.7200 B88
 Correlation:  0.1900 VWN1RPA + 0.8100 LYP
 Using SG-1 standard quadrature grid
 using 4 threads for integral computing
 -------------------------------------------------------
 OpenMP Integral computing Module                
 Release: version 2.0, May 2017, Q-Chem Inc. Pleasanton 
 -------------------------------------------------------
 -------------------------------------------------------
 OpenMP BLAS3 based DFT computing Module                
 Release: version 1.0, May 2013, Q-Chem Inc. Pittsburgh 
 -------------------------------------------------------
 A restricted SCF calculation will be
 performed using DIIS
 SCF converges when DIIS error is below 1.0e-08
 ---------------------------------------
  Cycle       Energy         DIIS error
 ---------------------------------------
    1   -7196.0651765996      1.21e-05  
    2   -7196.0651770815      3.52e-06  
    3   -7196.0651770444      4.92e-06  
    4   -7196.0651771131      7.69e-07  
    5   -7196.0651771148      3.26e-07  
    6   -7196.0651771150      5.86e-08  
    7   -7196.0651771150      1.74e-08  
    8   -7196.0651771150      5.34e-09  Convergence criterion met
 ---------------------------------------
 SCF time:   CPU 13.63s  wall 4.00s 
 SCF   energy in the final basis set =    -7196.0651771150
 Total energy in the final basis set =    -7196.0651771150

 --------------------------------------------------------------
             Orbital Energies (a.u.) and Symmetries
 --------------------------------------------------------------

 Alpha MOs, Restricted
 -- Occupied --                  
******* -176.32 -165.72 -165.72 -165.72  -35.82  -31.31  -31.30
  1 A'    2 A'    3 A'    1 A"    4 A'    5 A'    6 A'    2 A"                 
-31.302 -24.743 -24.741 -22.959 -22.957 -22.957 -22.953 -22.953
  7 A'    8 A'    9 A'   10 A'    3 A"   11 A'   12 A'    4 A"                 
-10.372 -10.238  -6.364  -4.777  -4.762  -4.762  -2.043  -2.038
 13 A'   14 A'   15 A'   16 A'    5 A"   17 A'   18 A'    6 A"                 
 -2.038  -2.025  -2.025  -1.319  -1.259  -0.825  -0.692  -0.645
 19 A'   20 A'    7 A"   21 A'   22 A'   23 A'   24 A'   25 A'                 
 -0.607  -0.552  -0.540  -0.475  -0.473  -0.456  -0.401  -0.334
 26 A'    8 A"   27 A'    9 A"   28 A'   29 A'   30 A'   10 A"                 
 -0.284  -0.260
 31 A'   11 A"                                                                 
 -- Virtual --                   
 -0.060  -0.017  -0.005   0.027   0.044   0.058   0.069   0.090
 32 A'   12 A"   33 A'   34 A'   35 A'   13 A"   36 A'   37 A'                 
  0.096   0.109   0.126   0.140   0.172   0.183   0.210   0.213
 14 A"   38 A'   39 A'   40 A'   41 A'   42 A'   15 A"   43 A'                 
  0.234   0.247   0.255   0.296   0.304   0.307   0.330   0.351
 44 A'   16 A"   45 A'   46 A'   47 A'   17 A"   48 A'   49 A'                 
  0.371   0.393   0.397   0.410   0.451   0.460   0.509   0.525
 50 A'   51 A'   18 A"   19 A"   52 A'   53 A'   54 A'   20 A"                 
  0.568   0.602   0.608   0.651   0.699   0.735   0.782   0.823
 55 A'   21 A"   56 A'   57 A'   58 A'   59 A'   60 A'   61 A'                 
  0.936   1.062   1.128   1.225   1.261   1.316   1.324   1.350
 62 A'   22 A"   23 A"   24 A"   63 A'   25 A"   64 A'   65 A'                 
  1.372   1.393   1.397   1.415   1.437   1.479   1.552   1.621
 26 A"   66 A'   67 A'   68 A'   27 A"   69 A'   70 A'   71 A'                 
  1.744   1.800   1.854   1.905   1.920   1.951   2.135   2.253
 72 A'   28 A"   73 A'   74 A'   75 A'   29 A"   76 A'   77 A'                 
  2.579   2.589   2.619   2.800   2.929   3.035   3.231   3.668
 78 A'   30 A"   79 A'   31 A"   80 A'   81 A'   82 A'   83 A'                 
  3.718   3.737   3.739   3.807   3.934   3.954   3.958   3.980
 32 A"   33 A"   84 A'   85 A'   86 A'   34 A"   35 A"   87 A'                 
  3.981   4.007   4.088   4.222   4.244   4.392   4.652   4.903
 36 A"   37 A"   88 A'   89 A'   90 A'   91 A'   92 A'   93 A'                 
  5.986   6.023   6.069   6.217   6.265   6.325   6.332   6.487
 38 A"   94 A'   95 A'   39 A"   40 A"   96 A'   97 A'   98 A'                 
  6.844  23.456  24.164  27.833  28.329  28.357  28.375  28.526
 99 A'  100 A'  101 A'  102 A'   41 A"  103 A'  104 A'   42 A"                 
 28.537  28.547  28.585  28.684  66.704  66.733 127.874 127.896
105 A'   43 A"  106 A'  107 A'  108 A'  109 A'   44 A"  110 A'                 
127.925 151.6321901.794
111 A'  112 A'  113 A'                                                         

 Beta MOs, Restricted
 -- Occupied --                  
******* -176.32 -165.72 -165.72 -165.72  -35.82  -31.31  -31.30
  1 A'    2 A'    3 A'    1 A"    4 A'    5 A'    6 A'    2 A"                 
-31.302 -24.743 -24.741 -22.959 -22.957 -22.957 -22.953 -22.953
  7 A'    8 A'    9 A'   10 A'    3 A"   11 A'   12 A'    4 A"                 
-10.372 -10.238  -6.364  -4.777  -4.762  -4.762  -2.043  -2.038
 13 A'   14 A'   15 A'   16 A'    5 A"   17 A'   18 A'    6 A"                 
 -2.038  -2.025  -2.025  -1.319  -1.259  -0.825  -0.692  -0.645
 19 A'   20 A'    7 A"   21 A'   22 A'   23 A'   24 A'   25 A'                 
 -0.607  -0.552  -0.540  -0.475  -0.473  -0.456  -0.401  -0.334
 26 A'    8 A"   27 A'    9 A"   28 A'   29 A'   30 A'   10 A"                 
 -0.284  -0.260
 31 A'   11 A"                                                                 
 -- Virtual --                   
 -0.060  -0.017  -0.005   0.027   0.044   0.058   0.069   0.090
 32 A'   12 A"   33 A'   34 A'   35 A'   13 A"   36 A'   37 A'                 
  0.096   0.109   0.126   0.140   0.172   0.183   0.210   0.213
 14 A"   38 A'   39 A'   40 A'   41 A'   42 A'   15 A"   43 A'                 
  0.234   0.247   0.255   0.296   0.304   0.307   0.330   0.351
 44 A'   16 A"   45 A'   46 A'   47 A'   17 A"   48 A'   49 A'                 
  0.371   0.393   0.397   0.410   0.451   0.460   0.509   0.525
 50 A'   51 A'   18 A"   19 A"   52 A'   53 A'   54 A'   20 A"                 
  0.568   0.602   0.608   0.651   0.699   0.735   0.782   0.823
 55 A'   21 A"   56 A'   57 A'   58 A'   59 A'   60 A'   61 A'                 
  0.936   1.062   1.128   1.225   1.261   1.316   1.324   1.350
 62 A'   22 A"   23 A"   24 A"   63 A'   25 A"   64 A'   65 A'                 
  1.372   1.393   1.397   1.415   1.437   1.479   1.552   1.621
 26 A"   66 A'   67 A'   68 A'   27 A"   69 A'   70 A'   71 A'                 
  1.744   1.800   1.854   1.905   1.920   1.951   2.135   2.253
 72 A'   28 A"   73 A'   74 A'   75 A'   29 A"   76 A'   77 A'                 
  2.579   2.589   2.619   2.800   2.929   3.035   3.231   3.668
 78 A'   30 A"   79 A'   31 A"   80 A'   81 A'   82 A'   83 A'                 
  3.718   3.737   3.739   3.807   3.934   3.954   3.958   3.980
 32 A"   33 A"   84 A'   85 A'   86 A'   34 A"   35 A"   87 A'                 
  3.981   4.007   4.088   4.222   4.244   4.392   4.652   4.903
 36 A"   37 A"   88 A'   89 A'   90 A'   91 A'   92 A'   93 A'                 
  5.986   6.023   6.069   6.217   6.265   6.325   6.332   6.487
 38 A"   94 A'   95 A'   39 A"   40 A"   96 A'   97 A'   98 A'                 
  6.844  23.456  24.164  27.833  28.329  28.357  28.375  28.526
 99 A'  100 A'  101 A'  102 A'   41 A"  103 A'  104 A'   42 A"                 
 28.537  28.547  28.585  28.684  66.704  66.733 127.874 127.896
105 A'   43 A"  106 A'  107 A'  108 A'  109 A'   44 A"  110 A'                 
127.925 151.6321901.794
111 A'  112 A'  113 A'                                                         
 --------------------------------------------------------------

          Ground-State Mulliken Net Atomic Charges

     Atom                 Charge (a.u.)
  ----------------------------------------
      1 H                     0.190206
      2 F                    -0.103842
      3 I                     0.098188
      4 F                    -0.099512
      5 C                    -0.129614
      6 C                     0.044575
  ----------------------------------------
  Sum of atomic charges =    -0.000000

 -----------------------------------------------------------------
                    Cartesian Multipole Moments
 -----------------------------------------------------------------
    Charge (ESU x 10^10)
                -0.0000
    Dipole Moment (Debye)
         X       0.6690      Y      -0.7794      Z       0.0000
       Tot       1.0271
    Quadrupole Moments (Debye-Ang)
        XX     -51.5016     XY       1.1812     YY     -48.7746
        XZ      -0.0000     YZ      -0.0000     ZZ     -50.6805
    Octopole Moments (Debye-Ang^2)
       XXX      14.6011    XXY      -1.2484    XYY       5.0090
       YYY     -29.6073    XXZ       0.0000    XYZ       0.0000
       YYZ       0.0000    XZZ      -2.4020    YZZ      -8.4220
       ZZZ       0.0000
    Hexadecapole Moments (Debye-Ang^3)
      XXXX    -785.0980   XXXY     -74.7169   XXYY    -163.3138
      XYYY     -76.8327   YYYY    -188.4758   XXXZ      -0.0000
      XXYZ      -0.0000   XYYZ      -0.0000   YYYZ      -0.0000
      XXZZ    -137.7728   XYZZ     -27.4365   YYZZ     -44.1862
      XZZZ      -0.0000   YZZZ      -0.0000   ZZZZ     -61.4316
 -----------------------------------------------------------------
 Calculating analytic gradient of the SCF energy
 Gradient of SCF Energy
            1           2           3           4           5           6
    1   0.0001257   0.0000063  -0.0000458  -0.0001303   0.0000309   0.0000132
    2   0.0001221  -0.0001570   0.0002054  -0.0001097  -0.0000917   0.0000309
    3   0.0000000  -0.0000000  -0.0000000  -0.0000000   0.0000000   0.0000000
 Max gradient component =       2.054E-04
 RMS gradient           =       8.793E-05
 Gradient time:  CPU 6.03 s  wall 1.62 s
 Geometry Optimization Parameters
   NAtoms,    NIC,     NZ,  NCons,   NDum,   NFix, NCnnct, MaxDiis
        6      32       0       0       0       0       0       0

 Cartesian Hessian Update
 Hessian Updated using BFGS Update


** GEOMETRY OPTIMIZATION IN DELOCALIZED INTERNAL COORDINATES **
   Searching for a Minimum

   Optimization Cycle:  17

                       Coordinates (Angstroms)
     ATOM                X               Y               Z
      1  H        -0.2619445879   -1.7614130084    0.0000000000
      2  F        -2.7473456118   -1.0454497890    0.0000000000
      3  I         1.2568902671    0.5320839896    0.0000000000
      4  F        -2.0652853574    1.0133895466    0.0000000000
      5  C        -0.4435416112   -0.6987165177    0.0000000000
      6  C        -1.6855535744   -0.2491248414    0.0000000000
   Point Group: cs    Number of degrees of freedom:     9


   Energy is  -7196.065177115

 Hessian Updated using BFGS Update

  9 Hessian modes will be used to form the next step
  Hessian Eigenvalues:
     0.040795    0.101635    0.207593    0.247005    0.285189    0.368424
     0.425642    0.440925    0.690289

 Minimum Search - Taking Simple RFO Step
 Searching for Lamda that Minimizes Along All modes
 Value Taken    Lamda =   0.00000000
 Step Taken.  Stepsize is  0.000613

                             Maximum     Tolerance    Cnvgd?
         Gradient           0.000090      0.000300     YES
         Displacement       0.000501      0.001200     YES
         Energy change     -0.000001      0.000001     YES


                       Distance Matrix (Angstroms)
             H (  1)   F (  2)   I (  3)   F (  4)   C (  5)
   F (  2)  2.586469
   I (  3)  2.750816  4.303779
   F (  4)  3.309315  2.168877  3.356860
   C (  5)  1.078101  2.329750  2.099128  2.358254
   C (  6)  2.076940  1.327229  3.044382  1.318385  1.320881

 Final energy is   -7196.0651771149978     


 ******************************
 **  OPTIMIZATION CONVERGED  **
 ******************************

                       Coordinates (Angstroms)
     ATOM                X               Y               Z
      1  H        -0.2619445879   -1.7614130084    0.0000000000
      2  F        -2.7473456118   -1.0454497890    0.0000000000
      3  I         1.2568902671    0.5320839896    0.0000000000
      4  F        -2.0652853574    1.0133895466    0.0000000000
      5  C        -0.4435416112   -0.6987165177    0.0000000000
      6  C        -1.6855535744   -0.2491248414    0.0000000000

Z-matrix Print:
$molecule
0 1
I 
C  1 2.099128
H  2 1.078101 1 116.200414
C  2 1.320881 1 124.202787 3 -180.000000 0
F  4 1.318385 2 126.639509 1 -0.000000 0
F  4 1.327229 2 123.231185 1 -180.000000 0
$end


 --------------------------------------------------------------
             Orbital Energies (a.u.) and Symmetries
 --------------------------------------------------------------

 Alpha MOs, Restricted
 -- Occupied --                  
******* -176.32 -165.72 -165.72 -165.72  -35.82  -31.31  -31.30
  1 A'    2 A'    3 A'    1 A"    4 A'    5 A'    6 A'    2 A"                 
-31.302 -24.743 -24.741 -22.959 -22.957 -22.957 -22.953 -22.953
  7 A'    8 A'    9 A'   10 A'    3 A"   11 A'   12 A'    4 A"                 
-10.372 -10.238  -6.364  -4.777  -4.762  -4.762  -2.043  -2.038
 13 A'   14 A'   15 A'   16 A'    5 A"   17 A'   18 A'    6 A"                 
 -2.038  -2.025  -2.025  -1.319  -1.259  -0.825  -0.692  -0.645
 19 A'   20 A'    7 A"   21 A'   22 A'   23 A'   24 A'   25 A'                 
 -0.607  -0.552  -0.540  -0.475  -0.473  -0.456  -0.401  -0.334
 26 A'    8 A"   27 A'    9 A"   28 A'   29 A'   30 A'   10 A"                 
 -0.284  -0.260
 31 A'   11 A"                                                                 
 -- Virtual --                   
 -0.060  -0.017  -0.005   0.027   0.044   0.058   0.069   0.090
 32 A'   12 A"   33 A'   34 A'   35 A'   13 A"   36 A'   37 A'                 
  0.096   0.109   0.126   0.140   0.172   0.183   0.210   0.213
 14 A"   38 A'   39 A'   40 A'   41 A'   42 A'   15 A"   43 A'                 
  0.234   0.247   0.255   0.296   0.304   0.307   0.330   0.351
 44 A'   16 A"   45 A'   46 A'   47 A'   17 A"   48 A'   49 A'                 
  0.371   0.393   0.397   0.410   0.451   0.460   0.509   0.525
 50 A'   51 A'   18 A"   19 A"   52 A'   53 A'   54 A'   20 A"                 
  0.568   0.602   0.608   0.651   0.699   0.735   0.782   0.823
 55 A'   21 A"   56 A'   57 A'   58 A'   59 A'   60 A'   61 A'                 
  0.936   1.062   1.128   1.225   1.261   1.316   1.324   1.350
 62 A'   22 A"   23 A"   24 A"   63 A'   25 A"   64 A'   65 A'                 
  1.372   1.393   1.397   1.415   1.437   1.479   1.552   1.621
 26 A"   66 A'   67 A'   68 A'   27 A"   69 A'   70 A'   71 A'                 
  1.744   1.800   1.854   1.905   1.920   1.951   2.135   2.253
 72 A'   28 A"   73 A'   74 A'   75 A'   29 A"   76 A'   77 A'                 
  2.579   2.589   2.619   2.800   2.929   3.035   3.231   3.668
 78 A'   30 A"   79 A'   31 A"   80 A'   81 A'   82 A'   83 A'                 
  3.718   3.737   3.739   3.807   3.934   3.954   3.958   3.980
 32 A"   33 A"   84 A'   85 A'   86 A'   34 A"   35 A"   87 A'                 
  3.981   4.007   4.088   4.222   4.244   4.392   4.652   4.903
 36 A"   37 A"   88 A'   89 A'   90 A'   91 A'   92 A'   93 A'                 
  5.986   6.023   6.069   6.217   6.265   6.325   6.332   6.487
 38 A"   94 A'   95 A'   39 A"   40 A"   96 A'   97 A'   98 A'                 
  6.844  23.456  24.164  27.833  28.329  28.357  28.375  28.526
 99 A'  100 A'  101 A'  102 A'   41 A"  103 A'  104 A'   42 A"                 
 28.537  28.547  28.585  28.684  66.704  66.733 127.874 127.896
105 A'   43 A"  106 A'  107 A'  108 A'  109 A'   44 A"  110 A'                 
127.925 151.6321901.794
111 A'  112 A'  113 A'                                                         

 Beta MOs, Restricted
 -- Occupied --                  
******* -176.32 -165.72 -165.72 -165.72  -35.82  -31.31  -31.30
  1 A'    2 A'    3 A'    1 A"    4 A'    5 A'    6 A'    2 A"                 
-31.302 -24.743 -24.741 -22.959 -22.957 -22.957 -22.953 -22.953
  7 A'    8 A'    9 A'   10 A'    3 A"   11 A'   12 A'    4 A"                 
-10.372 -10.238  -6.364  -4.777  -4.762  -4.762  -2.043  -2.038
 13 A'   14 A'   15 A'   16 A'    5 A"   17 A'   18 A'    6 A"                 
 -2.038  -2.025  -2.025  -1.319  -1.259  -0.825  -0.692  -0.645
 19 A'   20 A'    7 A"   21 A'   22 A'   23 A'   24 A'   25 A'                 
 -0.607  -0.552  -0.540  -0.475  -0.473  -0.456  -0.401  -0.334
 26 A'    8 A"   27 A'    9 A"   28 A'   29 A'   30 A'   10 A"                 
 -0.284  -0.260
 31 A'   11 A"                                                                 
 -- Virtual --                   
 -0.060  -0.017  -0.005   0.027   0.044   0.058   0.069   0.090
 32 A'   12 A"   33 A'   34 A'   35 A'   13 A"   36 A'   37 A'                 
  0.096   0.109   0.126   0.140   0.172   0.183   0.210   0.213
 14 A"   38 A'   39 A'   40 A'   41 A'   42 A'   15 A"   43 A'                 
  0.234   0.247   0.255   0.296   0.304   0.307   0.330   0.351
 44 A'   16 A"   45 A'   46 A'   47 A'   17 A"   48 A'   49 A'                 
  0.371   0.393   0.397   0.410   0.451   0.460   0.509   0.525
 50 A'   51 A'   18 A"   19 A"   52 A'   53 A'   54 A'   20 A"                 
  0.568   0.602   0.608   0.651   0.699   0.735   0.782   0.823
 55 A'   21 A"   56 A'   57 A'   58 A'   59 A'   60 A'   61 A'                 
  0.936   1.062   1.128   1.225   1.261   1.316   1.324   1.350
 62 A'   22 A"   23 A"   24 A"   63 A'   25 A"   64 A'   65 A'                 
  1.372   1.393   1.397   1.415   1.437   1.479   1.552   1.621
 26 A"   66 A'   67 A'   68 A'   27 A"   69 A'   70 A'   71 A'                 
  1.744   1.800   1.854   1.905   1.920   1.951   2.135   2.253
 72 A'   28 A"   73 A'   74 A'   75 A'   29 A"   76 A'   77 A'                 
  2.579   2.589   2.619   2.800   2.929   3.035   3.231   3.668
 78 A'   30 A"   79 A'   31 A"   80 A'   81 A'   82 A'   83 A'                 
  3.718   3.737   3.739   3.807   3.934   3.954   3.958   3.980
 32 A"   33 A"   84 A'   85 A'   86 A'   34 A"   35 A"   87 A'                 
  3.981   4.007   4.088   4.222   4.244   4.392   4.652   4.903
 36 A"   37 A"   88 A'   89 A'   90 A'   91 A'   92 A'   93 A'                 
  5.986   6.023   6.069   6.217   6.265   6.325   6.332   6.487
 38 A"   94 A'   95 A'   39 A"   40 A"   96 A'   97 A'   98 A'                 
  6.844  23.456  24.164  27.833  28.329  28.357  28.375  28.526
 99 A'  100 A'  101 A'  102 A'   41 A"  103 A'  104 A'   42 A"                 
 28.537  28.547  28.585  28.684  66.704  66.733 127.874 127.896
105 A'   43 A"  106 A'  107 A'  108 A'  109 A'   44 A"  110 A'                 
127.925 151.6321901.794
111 A'  112 A'  113 A'                                                         
 --------------------------------------------------------------

          Ground-State Mulliken Net Atomic Charges

     Atom                 Charge (a.u.)
  ----------------------------------------
      1 H                     0.190206
      2 F                    -0.103842
      3 I                     0.098188
      4 F                    -0.099512
      5 C                    -0.129614
      6 C                     0.044575
  ----------------------------------------
  Sum of atomic charges =    -0.000000

 -----------------------------------------------------------------
                    Cartesian Multipole Moments
 -----------------------------------------------------------------
    Charge (ESU x 10^10)
                -0.0000
    Dipole Moment (Debye)
         X       0.6690      Y      -0.7794      Z       0.0000
       Tot       1.0271
    Quadrupole Moments (Debye-Ang)
        XX     -51.5016     XY       1.1812     YY     -48.7746
        XZ      -0.0000     YZ      -0.0000     ZZ     -50.6805
    Octopole Moments (Debye-Ang^2)
       XXX      14.6011    XXY      -1.2484    XYY       5.0090
       YYY     -29.6073    XXZ       0.0000    XYZ       0.0000
       YYZ       0.0000    XZZ      -2.4020    YZZ      -8.4220
       ZZZ       0.0000
    Hexadecapole Moments (Debye-Ang^3)
      XXXX    -785.0980   XXXY     -74.7169   XXYY    -163.3138
      XYYY     -76.8327   YYYY    -188.4758   XXXZ      -0.0000
      XXYZ      -0.0000   XYYZ      -0.0000   YYYZ      -0.0000
      XXZZ    -137.7728   XYZZ     -27.4365   YYZZ     -44.1862
      XZZZ      -0.0000   YZZZ      -0.0000   ZZZZ     -61.4316
 -----------------------------------------------------------------
Archival summary:
1\1\TWL01\OPT\ProcedureUnspecified\BasisUnspecified\1221\taweetha\TueAug2808:30:072018TueAug2808:30:072018\0\\#,OPT,ProcedureUnspecified,BasisUnspecified,\\0,1\I\C,1,2.09913\H,2,1.0781,1,116.2\C,2,1.32088,1,124.203,3,-180,0\F,4,1.31838,2,126.64,1,-0,0\F,4,1.32723,2,123.231,1,-180,0\\\@

 Total job time:  120.58s(wall), 441.34s(cpu) 
 Tue Aug 28 08:30:07 2018

        *************************************************************
        *                                                           *
        *  Thank you very much for using Q-Chem.  Have a nice day.  *
        *                                                           *
        *************************************************************


 
User input: 2 of 2 
 
Q-Chem Developer Version!
                  Welcome to Q-Chem
     A Quantum Leap Into The Future Of Chemistry


 Q-Chem 5.1, Q-Chem, Inc., Pleasanton, CA (2018)

 Yihan Shao,  Zhengting Gan,  E. Epifanovsky,  A. T. B. Gilbert,  M. Wormit,  
 J. Kussmann,  A. W. Lange,  A. Behn,  Jia Deng,  Xintian Feng,  D. Ghosh,  
 M. Goldey,  P. R. Horn,  L. D. Jacobson,  I. Kaliman,  T. Kus,  A. Landau,  
 Jie Liu,  E. I. Proynov,  R. M. Richard,  R. P. Steele,  E. J. Sundstrom,  
 H. L. Woodcock III,  P. M. Zimmerman,  D. Zuev,  B. Albrecht,  E. Alguire,  
 S. A. Baeppler,  D. Barton,  Z. Benda,  Y. A. Bernard,  E. J. Berquist,  
 K. B. Bravaya,  H. Burton,  D. Casanova,  Chun-Min Chang,  Yunqing Chen,  
 A. Chien,  K. D. Closser,  M. P. Coons,  S. Coriani,  S. Dasgupta,  
 A. L. Dempwolff,  M. Diedenhofen,  Hainam Do,  R. G. Edgar,  Po-Tung Fang,  
 S. Faraji,  S. Fatehi,  Qingguo Feng,  K. D. Fenk,  J. Fosso-Tande,  
 Qinghui Ge,  A. Ghysels,  G. Gidofalvi,  J. Gomes,  J. Gonthier,  A. Gunina,  
 D. Hait,  M. W. D. Hanson-Heine,  P. H. P. Harbach,  A. W. Hauser,  
 J. E. Herr,  E. G. Hohenstein,  Z. C. Holden,  Kerwin Hui,  B. C. Huynh,  
 T.-C. Jagau,  Hyunjun Ji,  B. Kaduk,  K. Khistyaev,  Jaehoon Kim,  
 P. Klunzinger,  K. Koh,  D. Kosenkov,  L. Koulias,  T. Kowalczyk,  
 C. M. Krauter,  A. Kunitsa,  Ka Un Lao,  A. Laurent,  K. V. Lawler,  
 Joonho Lee,  D. Lefrancois,  S. Lehtola,  D. S. Levine,  Yi-Pei Li,  
 You-Sheng Lin,  Fenglai Liu,  E. Livshits,  A. Luenser,  P. Manohar,  
 E. Mansoor,  S. F. Manzer,  Shan-Ping Mao,  Yuezhi Mao,  N. Mardirossian,  
 A. V. Marenich,  T. Markovich,  L. A. Martinez-Martinez,  S. A. Maurer,  
 N. J. Mayhall,  S. C. McKenzie,  J.-M. Mewes,  A. F. Morrison,  
 J. W. Mullinax,  K. Nanda,  T. S. Nguyen-Beck,  R. Olivares-Amaya,  
 J. A. Parkhill,  T. M. Perrine,  F. Plasser,  P. Pokhilko,  S. Prager,  
 A. Prociuk,  E. Ramos,  D. R. Rehn,  F. Rob,  M. Schneider,  N. Sergueev,  
 S. M. Sharada,  S. Sharma,  D. W. Small,  T. Stauch,  T. Stein,  
 Yu-Chuan Su,  A. J. W. Thom,  A. Tkatchenko,  T. Tsuchimochi,  N. M. Tubman,  
 L. Vogt,  M. L. Vidal,  O. Vydrov,  M. A. Watson,  J. Wenzel,  
 M. de Wergifosse,  T. A. Wesolowski,  A. White,  J. Witte,  A. Yamada,  
 Jun Yang,  K. Yao,  S. Yeganeh,  S. R. Yost,  Zhi-Qiang You,  A. Zech,  
 Igor Ying Zhang,  Xing Zhang,  Yan Zhao,  Ying Zhu,  B. R. Brooks,  
 G. K. L. Chan,  C. J. Cramer,  M. S. Gordon,  W. J. Hehre,  A. Klamt,  
 M. W. Schmidt,  C. D. Sherrill,  D. G. Truhlar,  A. Aspuru-Guzik,  R. Baer,  
 A. T. Bell,  N. A. Besley,  Jeng-Da Chai,  A. E. DePrince, III,  
 R. A. DiStasio Jr.,  A. Dreuw,  B. D. Dunietz,  T. R. Furlani,  
 Chao-Ping Hsu,  Yousung Jung,  Jing Kong,  D. S. Lambrecht,  WanZhen Liang,  
 C. Ochsenfeld,  V. A. Rassolov,  L. V. Slipchenko,  J. E. Subotnik,  
 T. Van Voorhis,  J. M. Herbert,  A. I. Krylov,  P. M. W. Gill,  M. Head-Gordon

 Contributors to earlier versions of Q-Chem not listed above: 
 R. D. Adamson,  B. Austin,  J. Baker,  G. J. O. Beran,  K. Brandhorst,  
 S. T. Brown,  E. F. C. Byrd,  A. K. Chakraborty,  C.-L. Cheng,  
 Siu Hung Chien,  D. M. Chipman,  D. L. Crittenden,  H. Dachsel,  
 R. J. Doerksen,  A. D. Dutoi,  L. Fusti-Molnar,  W. A. Goddard III,  
 A. Golubeva-Zadorozhnaya,  S. R. Gwaltney,  G. Hawkins,  A. Heyden,  
 S. Hirata,  G. Kedziora,  F. J. Keil,  C. Kelley,  Jihan Kim,  R. A. King,  
 R. Z. Khaliullin,  P. P. Korambath,  W. Kurlancheek,  A. M. Lee,  M. S. Lee,  
 S. V. Levchenko,  Ching Yeh Lin,  D. Liotard,  R. C. Lochan,  I. Lotan,  
 P. E. Maslen,  N. Nair,  D. P. O'Neill,  D. Neuhauser,  E. Neuscamman,  
 C. M. Oana,  R. Olson,  B. Peters,  R. Peverati,  P. A. Pieniazek,  
 Y. M. Rhee,  J. Ritchie,  M. A. Rohrdanz,  E. Rosta,  N. J. Russ,  
 H. F. Schaefer III,  N. E. Schultz,  N. Shenvi,  A. C. Simmonett,  A. Sodt,  
 D. Stuck,  K. S. Thanthiriwatte,  V. Vanovschi,  Tao Wang,  A. Warshel,  
 C. F. Williams,  Q. Wu,  X. Xu,  W. Zhang

 Please cite Q-Chem as follows:
 Y. Shao et al., Mol. Phys. 113, 184-215 (2015)
 DOI: 10.1080/00268976.2014.952696

 Q-Chem 5.1.1 for Intel X86 EM64T Linux

 Parts of Q-Chem use Armadillo 8.300.2 (Tropical Shenanigans).
 http://arma.sourceforge.net/

 Q-Chem begins on Tue Aug 28 08:30:07 2018  

Host: 
0

     Scratch files written to /scratch/taweetham/qchem16162//
The previous job contains 0 fragments, simply inherited here
Input Ideriv = 2
Curr. Ideriv = -1
Max.  Ideriv = 2

Checking the input file for inconsistencies... 	...done.

--------------------------------------------------------------
User input:
--------------------------------------------------------------

$molecule
read
$end

$rem
   SCF_GUESS 	READ
   JOB_TYPE 	FREQUENCY
   BASIS 	6-311++G**
   EXCHANGE 	B3LYP
   MEM_TOTAL	7500	
$end


--------------------------------------------------------------
 ----------------------------------------------------------------
             Standard Nuclear Orientation (Angstroms)
    I     Atom           X                Y                Z
 ----------------------------------------------------------------
    1      H      -0.8508702074    -1.8557251651    -0.0000000000
    2      F      -3.0940619926    -0.5681257726     0.0000000000
    3      I       1.1707421758     0.0097697205    -0.0000000000
    4      F      -1.9410368716     1.2688714159     0.0000000000
    5      C      -0.7739995132    -0.7803683841    -0.0000000000
    6      C      -1.8730963757    -0.0477617509     0.0000000000
 ----------------------------------------------------------------
 Molecular Point Group                 Cs    NOp =  2
 Largest Abelian Subgroup              Cs    NOp =  2
 Nuclear Repulsion Energy =   389.0086692373 hartrees
 There are       42 alpha and       42 beta electrons
 Requested basis set is 6-311++G(d,p)
 There are 53 shells and 157 basis functions

 Total QAlloc Memory Limit   7500 MB
 Mega-Array Size       188 MB
 MEM_STATIC part       192 MB

                       Distance Matrix (Angstroms)
             H (  1)   F (  2)   I (  3)   F (  4)   C (  5)
   F (  2)  2.586469
   I (  3)  2.750816  4.303779
   F (  4)  3.309315  2.168877  3.356860
   C (  5)  1.078101  2.329750  2.099128  2.358254
   C (  6)  2.076940  1.327229  3.044382  1.318385  1.320881

 A cutoff of  1.0D-11 yielded   1234 shell pairs
 There are     11107 function pairs (     12386 Cartesian)

 -------------------------------------------------------
 OpenMP Integral Computing Module                       
 Release: version 1.0, May 2013, Q-Chem Inc. Pittsburgh 
 -------------------------------------------------------
 Integral Job Info:
 Integral job number is                      11
 Integral operator is                         1
 short-range coefficients                     0
 long-range coefficients              100000000
 Omega coefficients                           0
 if combine SR and LR in K                    0
 Integral screening is                        0
 Integral computing path is                   2
 max size of driver memory is            800000
 size of driver memory is                593474
 size of scratch memory is             11861008
 max col of scratch BK array               1296
 max len of scratch array in speh3          155
 max len of scratch index in speh4           18
 max int batch size is                      520
 min int batch size is                       52
 fixed nKL is                                52
 max L of basis functions is                  2
 order of int derivative is                   0
 number of shells is                         53
 number of basis is                         166
 number of cartesian basis is               166
 number of contracted shell pairs          1234
 number of primitive shell pairs           2859
 maxK2 (contraction) of shell pair           36
 max number of K2 of shell pair               1
 max number of CS2 of shell pair            130
 max number of PS2 of shell pair            288
 mem total for path MDJ                  524284
 -------------------------------------------------------
 Smallest overlap matrix eigenvalue = 9.60E-05
 Guess MOs from SCF MO coefficient file

 -----------------------------------------------------------------------
  General SCF calculation program by
  Eric Jon Sundstrom, Paul Horn, Yuezhi Mao, Dmitri Zuev, Alec White,
  David Stuck, Shaama M.S., Shane Yost, Joonho Lee, David Small,
  Daniel Levine, Susi Lehtola, Hugh Burton, Evgeny Epifanovsky
 -----------------------------------------------------------------------
 Exchange:     0.2000 Hartree-Fock + 0.0800 Slater + 0.7200 B88
 Correlation:  0.1900 VWN1RPA + 0.8100 LYP
 Using SG-1 standard quadrature grid
 using 4 threads for integral computing
 -------------------------------------------------------
 OpenMP Integral computing Module                
 Release: version 2.0, May 2017, Q-Chem Inc. Pleasanton 
 -------------------------------------------------------
 -------------------------------------------------------
 OpenMP BLAS3 based DFT computing Module                
 Release: version 1.0, May 2013, Q-Chem Inc. Pittsburgh 
 -------------------------------------------------------
 A restricted SCF calculation will be
 performed using DIIS
 SCF converges when DIIS error is below 1.0e-08
 ---------------------------------------
  Cycle       Energy         DIIS error
 ---------------------------------------
    1   -7195.9722476988      4.83e-03  
    2   -7196.0625468020      1.00e-03  
    3   -7196.0612507605      1.33e-03  
    4   -7196.0647224404      2.06e-04  
    5   -7196.0647996283      1.06e-04  
    6   -7196.0648310561      2.27e-05  
    7   -7196.0648327489      4.49e-06  
    8   -7196.0648327871      1.68e-06  
    9   -7196.0648327908      5.20e-07  
   10   -7196.0648327914      1.13e-07  
   11   -7196.0648327914      1.26e-08  
   12   -7196.0648327916      3.38e-09  Convergence criterion met
 ---------------------------------------
 SCF time:   CPU 21.23s  wall 5.00s 
 SCF   energy in the final basis set =    -7196.0648327916
 Total energy in the final basis set =    -7196.0648327916

 --------------------------------------------------------------
             Orbital Energies (a.u.) and Symmetries
 --------------------------------------------------------------

 Alpha MOs, Restricted
 -- Occupied --                  
******* -176.32 -165.72 -165.72 -165.72  -35.82  -31.31  -31.30
  1 A'    2 A'    3 A'    1 A"    4 A'    5 A'    6 A'    2 A"                 
-31.302 -24.743 -24.741 -22.959 -22.958 -22.958 -22.953 -22.953
  7 A'    8 A'    9 A'   10 A'    3 A"   11 A'   12 A'    4 A"                 
-10.372 -10.238  -6.364  -4.777  -4.762  -4.762  -2.043  -2.038
 13 A'   14 A'   15 A'   16 A'    5 A"   17 A'   18 A'   19 A'                 
 -2.038  -2.025  -2.025  -1.319  -1.259  -0.825  -0.692  -0.645
  6 A"    7 A"   20 A'   21 A'   22 A'   23 A'   24 A'   25 A'                 
 -0.607  -0.552  -0.540  -0.475  -0.473  -0.456  -0.401  -0.334
 26 A'    8 A"   27 A'    9 A"   28 A'   29 A'   30 A'   10 A"                 
 -0.284  -0.260
 31 A'   11 A"                                                                 
 -- Virtual --                   
 -0.060  -0.017  -0.005   0.027   0.044   0.059   0.069   0.090
 32 A'   12 A"   33 A'   34 A'   35 A'   13 A"   36 A'   37 A'                 
  0.096   0.109   0.126   0.140   0.172   0.183   0.210   0.213
 14 A"   38 A'   39 A'   40 A'   41 A'   42 A'   15 A"   43 A'                 
  0.234   0.247   0.255   0.296   0.304   0.307   0.330   0.351
 44 A'   16 A"   45 A'   46 A'   47 A'   17 A"   48 A'   49 A'                 
  0.371   0.393   0.397   0.410   0.451   0.461   0.510   0.525
 50 A'   51 A'   18 A"   19 A"   52 A'   53 A'   54 A'   20 A"                 
  0.568   0.602   0.608   0.651   0.699   0.735   0.782   0.823
 55 A'   21 A"   56 A'   57 A'   58 A'   59 A'   60 A'   61 A'                 
  0.936   1.062   1.128   1.224   1.261   1.316   1.324   1.350
 62 A'   22 A"   23 A"   24 A"   63 A'   25 A"   64 A'   65 A'                 
  1.372   1.393   1.397   1.414   1.437   1.479   1.552   1.621
 26 A"   66 A'   67 A'   68 A'   27 A"   69 A'   70 A'   71 A'                 
  1.744   1.800   1.854   1.905   1.920   1.952   2.135   2.254
 72 A'   28 A"   73 A'   74 A'   75 A'   29 A"   76 A'   77 A'                 
  2.579   2.589   2.619   2.800   2.929   3.035   3.231   3.668
 78 A'   30 A"   79 A'   31 A"   80 A'   81 A'   82 A'   83 A'                 
  3.718   3.737   3.739   3.807   3.934   3.955   3.958   3.980
 32 A"   33 A"   84 A'   85 A'   86 A'   34 A"   35 A"   87 A'                 
  3.981   4.007   4.087   4.222   4.244   4.391   4.652   4.903
 36 A"   37 A"   88 A'   89 A'   90 A'   91 A'   92 A'   93 A'                 
  5.985   6.023   6.069   6.217   6.265   6.325   6.332   6.487
 38 A"   94 A'   95 A'   39 A"   40 A"   96 A'   97 A'   98 A'                 
  6.844  23.456  24.164  27.833  28.329  28.357  28.375  28.526
 99 A'  100 A'  101 A'  102 A'   41 A"  103 A'  104 A'   42 A"                 
 28.537  28.547  28.585  28.683  66.704  66.733 127.874 127.896
105 A'   43 A"  106 A'  107 A'  108 A'  109 A'   44 A"  110 A'                 
127.925 151.6321901.794
111 A'  112 A'  113 A'                                                         

 Beta MOs, Restricted
 -- Occupied --                  
******* -176.32 -165.72 -165.72 -165.72  -35.82  -31.31  -31.30
  1 A'    2 A'    3 A'    1 A"    4 A'    5 A'    6 A'    2 A"                 
-31.302 -24.743 -24.741 -22.959 -22.958 -22.958 -22.953 -22.953
  7 A'    8 A'    9 A'   10 A'    3 A"   11 A'   12 A'    4 A"                 
-10.372 -10.238  -6.364  -4.777  -4.762  -4.762  -2.043  -2.038
 13 A'   14 A'   15 A'   16 A'    5 A"   17 A'   18 A'   19 A'                 
 -2.038  -2.025  -2.025  -1.319  -1.259  -0.825  -0.692  -0.645
  6 A"    7 A"   20 A'   21 A'   22 A'   23 A'   24 A'   25 A'                 
 -0.607  -0.552  -0.540  -0.475  -0.473  -0.456  -0.401  -0.334
 26 A'    8 A"   27 A'    9 A"   28 A'   29 A'   30 A'   10 A"                 
 -0.284  -0.260
 31 A'   11 A"                                                                 
 -- Virtual --                   
 -0.060  -0.017  -0.005   0.027   0.044   0.059   0.069   0.090
 32 A'   12 A"   33 A'   34 A'   35 A'   13 A"   36 A'   37 A'                 
  0.096   0.109   0.126   0.140   0.172   0.183   0.210   0.213
 14 A"   38 A'   39 A'   40 A'   41 A'   42 A'   15 A"   43 A'                 
  0.234   0.247   0.255   0.296   0.304   0.307   0.330   0.351
 44 A'   16 A"   45 A'   46 A'   47 A'   17 A"   48 A'   49 A'                 
  0.371   0.393   0.397   0.410   0.451   0.461   0.510   0.525
 50 A'   51 A'   18 A"   19 A"   52 A'   53 A'   54 A'   20 A"                 
  0.568   0.602   0.608   0.651   0.699   0.735   0.782   0.823
 55 A'   21 A"   56 A'   57 A'   58 A'   59 A'   60 A'   61 A'                 
  0.936   1.062   1.128   1.224   1.261   1.316   1.324   1.350
 62 A'   22 A"   23 A"   24 A"   63 A'   25 A"   64 A'   65 A'                 
  1.372   1.393   1.397   1.414   1.437   1.479   1.552   1.621
 26 A"   66 A'   67 A'   68 A'   27 A"   69 A'   70 A'   71 A'                 
  1.744   1.800   1.854   1.905   1.920   1.952   2.135   2.254
 72 A'   28 A"   73 A'   74 A'   75 A'   29 A"   76 A'   77 A'                 
  2.579   2.589   2.619   2.800   2.929   3.035   3.231   3.668
 78 A'   30 A"   79 A'   31 A"   80 A'   81 A'   82 A'   83 A'                 
  3.718   3.737   3.739   3.807   3.934   3.955   3.958   3.980
 32 A"   33 A"   84 A'   85 A'   86 A'   34 A"   35 A"   87 A'                 
  3.981   4.007   4.087   4.222   4.244   4.391   4.652   4.903
 36 A"   37 A"   88 A'   89 A'   90 A'   91 A'   92 A'   93 A'                 
  5.985   6.023   6.069   6.217   6.265   6.325   6.332   6.487
 38 A"   94 A'   95 A'   39 A"   40 A"   96 A'   97 A'   98 A'                 
  6.844  23.456  24.164  27.833  28.329  28.357  28.375  28.526
 99 A'  100 A'  101 A'  102 A'   41 A"  103 A'  104 A'   42 A"                 
 28.537  28.547  28.585  28.683  66.704  66.733 127.874 127.896
105 A'   43 A"  106 A'  107 A'  108 A'  109 A'   44 A"  110 A'                 
127.925 151.6321901.794
111 A'  112 A'  113 A'                                                         
 --------------------------------------------------------------

          Ground-State Mulliken Net Atomic Charges

     Atom                 Charge (a.u.)
  ----------------------------------------
      1 H                     0.189695
      2 F                    -0.104048
      3 I                     0.098422
      4 F                    -0.099843
      5 C                    -0.131329
      6 C                     0.047103
  ----------------------------------------
  Sum of atomic charges =    -0.000000

 -----------------------------------------------------------------
                    Cartesian Multipole Moments
 -----------------------------------------------------------------
    Charge (ESU x 10^10)
                -0.0000
    Dipole Moment (Debye)
         X       0.4655      Y      -0.9156      Z       0.0000
       Tot       1.0272
    Quadrupole Moments (Debye-Ang)
        XX     -50.9662     XY       1.7455     YY     -49.0979
        XZ      -0.0000     YZ      -0.0000     ZZ     -50.6807
    Octopole Moments (Debye-Ang^2)
       XXX      39.9413    XXY       6.2249    XYY       6.7305
       YYY      -0.2143    XXZ       0.0000    XYZ       0.0000
       YYZ       0.0000    XZZ       4.6151    YZZ       2.9129
       ZZZ       0.0000
    Hexadecapole Moments (Debye-Ang^3)
      XXXX    -839.5921   XXXY      -4.2910   XXYY    -165.3322
      XYYY       2.9700   YYYY    -138.7963   XXXZ      -0.0000
      XXYZ      -0.0000   XYYZ      -0.0000   YYYZ      -0.0000
      XXZZ    -145.2141   XYZZ      -2.2687   YYZZ     -35.8283
      XZZZ      -0.0000   YZZZ      -0.0000   ZZZZ     -61.4320
 -----------------------------------------------------------------
 Calculating MO derivatives via CPSCF
 D1JvT checksum  = 243576 17557.8834605518
 D1KAT checksum  = 543528 1006.2981972203
   1         3          18      0.118900    0.031624
   2         3          18      0.013108    0.003278
   3         3          18      0.001516    0.000554
   4         5          16      0.000151    0.000063
   5        18           3      0.000007    0.000004
   6        21           0      0.000000    0.000000    Roots Converged
 Time for AOints: 8.0 s (CPU) 2.0 s (wall)
 ------------------------------------------------------------------------------
                     AOints        : Timing summary (seconds)
 ------------------------------------------------------------------------------
     job step          cpu (% of tot)      sys (% of tot)     wall (% of tot)
 ------------------------------------------------------------------------------
  cpscf_lag         0.4420E+02 (33.3)   0.7000E-05 (29.2)   0.1140E+02 (32.8)
  iterzp            0.8027E+02 (60.5)   0.1600E-04 (66.7)   0.2114E+02 (60.9)
  make_fx           0.0000E+00 ( 0.0)   0.0000E+00 ( 0.0)   0.0000E+00 ( 0.0)
  AOints            0.8043E+01 ( 6.1)   0.0000E+00 ( 0.0)   0.2041E+01 ( 5.9)
 ------------------------------------------------------------------------------
   Grand Totals     0.1327E+03          0.2400E-04          0.3474E+02
 ------------------------------------------------------------------------------
 Calculating analytic Hessian of the SCF energy
 Polarizability Matrix (a.u.)
            1           2           3
    1 -75.3482189  -0.9877731  -0.0000000
    2  -0.9877731 -45.8701904  -0.0000000
    3  -0.0000000  -0.0000000 -36.5818097

 Direct stationary perturbation theory relativistic correction:

 rels  =      97.068252972066
 relv  =    -321.314515256969
 rel2e =      41.348059736702
 E_rel =    -182.898202548200

 Hessian of the SCF Energy
            1           2           3           4           5           6
    1   0.0494575   0.0155800  -0.0000000   0.0005341  -0.0001801   0.0000000
    2   0.0155800   0.3697923   0.0000000  -0.0012981   0.0010278  -0.0000000
    3  -0.0000000   0.0000000   0.0185621  -0.0000000   0.0000000  -0.0048964
    4   0.0005341  -0.0012981  -0.0000000   0.3672688   0.1202868   0.0000000
    5  -0.0001801   0.0010278   0.0000000   0.1202868   0.1330324   0.0000000
    6   0.0000000  -0.0000000  -0.0048964   0.0000000   0.0000000   0.0206519
    7  -0.0109137  -0.0008171  -0.0000000  -0.0038134   0.0015198   0.0000000
    8  -0.0177174   0.0005906   0.0000000   0.0008137   0.0000677  -0.0000000
    9   0.0000000  -0.0000000   0.0007689   0.0000000  -0.0000000   0.0052578
   10  -0.0044562   0.0016250  -0.0000000  -0.0070180  -0.0560961   0.0000000
   11   0.0045913   0.0014395   0.0000000  -0.0334574  -0.0512885  -0.0000000
   12  -0.0000000   0.0000000   0.0101823  -0.0000000  -0.0000000   0.0076615
   13  -0.0410609  -0.0101502   0.0000000  -0.0521985   0.0096932  -0.0000000
   14  -0.0261202  -0.3595473  -0.0000000  -0.0177685   0.0123217   0.0000000
   15   0.0000000   0.0000000  -0.0240543  -0.0000000   0.0000000   0.0126183
   16   0.0064392  -0.0049397   0.0000000  -0.3047730  -0.0752237  -0.0000000
   17   0.0238464  -0.0133029  -0.0000000  -0.0685766  -0.0951610  -0.0000000
   18   0.0000000  -0.0000000  -0.0005627   0.0000000  -0.0000000  -0.0412931
            7           8           9          10          11          12
    1  -0.0109137  -0.0177174   0.0000000  -0.0044562   0.0045913  -0.0000000
    2  -0.0008171   0.0005906  -0.0000000   0.0016250   0.0014395   0.0000000
    3  -0.0000000   0.0000000   0.0007689  -0.0000000   0.0000000   0.0101823
    4  -0.0038134   0.0008137   0.0000000  -0.0070180  -0.0334574  -0.0000000
    5   0.0015198   0.0000677  -0.0000000  -0.0560961  -0.0512885  -0.0000000
    6   0.0000000  -0.0000000   0.0052578   0.0000000  -0.0000000   0.0076615
    7   0.1396292   0.0383798   0.0000000   0.0007356   0.0011699   0.0000000
    8   0.0383798   0.0271987  -0.0000000   0.0021066   0.0016705  -0.0000000
    9   0.0000000  -0.0000000   0.0065163   0.0000000  -0.0000000  -0.0026809
   10   0.0007356   0.0021066   0.0000000   0.0847935  -0.0184287  -0.0000000
   11   0.0011699   0.0016705  -0.0000000  -0.0184287   0.4362014   0.0000000
   12   0.0000000  -0.0000000  -0.0026809  -0.0000000   0.0000000   0.0217145
   13  -0.1016553  -0.0254148  -0.0000000   0.0064160   0.0000386  -0.0000000
   14  -0.0240067  -0.0305056   0.0000000   0.0378750  -0.0496691   0.0000000
   15  -0.0000000   0.0000000  -0.0108219  -0.0000000   0.0000000   0.0078182
   16  -0.0239824   0.0018321  -0.0000000  -0.0804708   0.0460863   0.0000000
   17  -0.0162458   0.0009781   0.0000000   0.0329182  -0.3383537  -0.0000000
   18   0.0000000  -0.0000000   0.0009598   0.0000000  -0.0000000  -0.0446957
           13          14          15          16          17          18
    1  -0.0410609  -0.0261202   0.0000000   0.0064392   0.0238464   0.0000000
    2  -0.0101502  -0.3595473   0.0000000  -0.0049397  -0.0133029  -0.0000000
    3   0.0000000  -0.0000000  -0.0240543   0.0000000  -0.0000000  -0.0005627
    4  -0.0521985  -0.0177685  -0.0000000  -0.3047730  -0.0685766   0.0000000
    5   0.0096932   0.0123217   0.0000000  -0.0752237  -0.0951610  -0.0000000
    6  -0.0000000   0.0000000   0.0126183  -0.0000000  -0.0000000  -0.0412931
    7  -0.1016553  -0.0240067  -0.0000000  -0.0239824  -0.0162458   0.0000000
    8  -0.0254148  -0.0305056   0.0000000   0.0018321   0.0009781  -0.0000000
    9  -0.0000000   0.0000000  -0.0108219  -0.0000000   0.0000000   0.0009598
   10   0.0064160   0.0378750  -0.0000000  -0.0804708   0.0329182   0.0000000
   11   0.0000386  -0.0496691   0.0000000   0.0460863  -0.3383537  -0.0000000
   12  -0.0000000   0.0000000   0.0078182   0.0000000  -0.0000000  -0.0446957
   13   0.5892331  -0.1920234  -0.0000000  -0.4007343   0.2178566   0.0000000
   14  -0.1920234   0.6569660   0.0000000   0.2220438  -0.2295657  -0.0000000
   15  -0.0000000   0.0000000   0.0639304   0.0000000  -0.0000000  -0.0494906
   16  -0.4007343   0.2220438   0.0000000   0.8035213  -0.1897988  -0.0000000
   17   0.2178566  -0.2295657  -0.0000000  -0.1897988   0.6754053   0.0000000
   18   0.0000000  -0.0000000  -0.0494906  -0.0000000   0.0000000   0.1350823
 Gradient time:  CPU 198.45 s  wall 52.08 s
 **********************************************************************
 **                                                                  **
 **                       VIBRATIONAL ANALYSIS                       **
 **                       --------------------                       **
 **                                                                  **
 **        VIBRATIONAL FREQUENCIES (CM**-1) AND NORMAL MODES         **
 **     FORCE CONSTANTS (mDYN/ANGSTROM) AND REDUCED MASSES (AMU)     **
 **                  INFRARED INTENSITIES (KM/MOL)                   **
 **                                                                  **
 **********************************************************************


 Mode:                 1                      2                      3
 Frequency:       146.88                 194.86                 315.50
 Force Cnst:      0.2060                 0.1855                 1.0566
 Red. Mass:      16.2042                 8.2906                18.0149
 IR Active:          YES                    YES                    YES
 IR Intens:        1.595                  0.005                  0.824
 Raman Active:       YES                    YES                    YES
               X      Y      Z        X      Y      Z        X      Y      Z
 H          0.114 -0.414 -0.000    0.000 -0.000  0.673    0.034  0.287  0.000
 F          0.046  0.186  0.000   -0.000  0.000 -0.365    0.631 -0.278 -0.000
 I         -0.133  0.064  0.000   -0.000  0.000 -0.044   -0.157 -0.050 -0.000
 F          0.677 -0.191 -0.000    0.000 -0.000  0.129    0.018  0.259  0.000
 C          0.057 -0.413 -0.000    0.000 -0.000  0.603    0.285  0.269  0.000
 C          0.199 -0.220 -0.000   -0.000 -0.000  0.178    0.348  0.269  0.000
 TransDip  -0.036 -0.019  0.000   -0.000 -0.000  0.002   -0.017  0.024  0.000

 Mode:                 4                      5                      6
 Frequency:       564.47                 607.09                 683.22
 Force Cnst:      2.7887                 1.5439                 1.5170
 Red. Mass:      14.8549                 7.1097                 5.5158
 IR Active:          YES                    YES                    YES
 IR Intens:        3.654                  1.667                  6.359
 Raman Active:       YES                    YES                    YES
               X      Y      Z        X      Y      Z        X      Y      Z
 H          0.210 -0.280 -0.000   -0.000  0.000 -0.685    0.675  0.424  0.000
 F          0.217  0.520 -0.000   -0.000 -0.000 -0.114   -0.129  0.061 -0.000
 I         -0.022 -0.003 -0.000    0.000  0.000  0.001   -0.023 -0.016  0.000
 F         -0.471 -0.229 -0.000    0.000  0.000 -0.162    0.064 -0.182  0.000
 C          0.275 -0.280 -0.000   -0.000  0.000 -0.189    0.316  0.440 -0.000
 C          0.339 -0.126  0.000   -0.000 -0.000  0.675   -0.027 -0.110  0.000
 TransDip   0.047 -0.039  0.000    0.000 -0.000  0.041    0.080 -0.007  0.000

 Mode:                 7                      8                      9
 Frequency:       760.18                 954.03                1148.24
 Force Cnst:      0.4220                 3.0687                 1.3318
 Red. Mass:       1.2393                 5.7224                 1.7144
 IR Active:          YES                    YES                    YES
 IR Intens:       44.138                114.265                172.793
 Raman Active:       YES                    YES                    YES
               X      Y      Z        X      Y      Z        X      Y      Z
 H          0.000 -0.000  0.990    0.781 -0.251  0.000    0.970 -0.064 -0.000
 F          0.000  0.000 -0.021   -0.227 -0.077 -0.000    0.105  0.035  0.000
 I          0.000  0.000  0.001   -0.008 -0.004  0.000    0.001 -0.002  0.000
 F         -0.000 -0.000  0.017   -0.041  0.313 -0.000    0.001  0.041 -0.000
 C         -0.000 -0.000 -0.132    0.315 -0.205 -0.000   -0.106 -0.006  0.000
 C          0.000  0.000  0.048    0.134 -0.107  0.000   -0.151 -0.085  0.000
 TransDip  -0.000 -0.000  0.213    0.302 -0.161  0.000   -0.353 -0.229 -0.000

 Mode:                10                     11                     12
 Frequency:      1297.60                1756.40                3247.26
 Force Cnst:      3.3675                19.1368                 6.7871
 Red. Mass:       3.3945                10.5286                 1.0924
 IR Active:          YES                    YES                    YES
 IR Intens:      107.753                308.321                 17.565
 Raman Active:       YES                    YES                    YES
               X      Y      Z        X      Y      Z        X      Y      Z
 H          0.890 -0.090 -0.000    0.183  0.332 -0.000    0.050  0.995  0.000
 F         -0.089 -0.050 -0.000   -0.075 -0.009 -0.000    0.000  0.000 -0.000
 I         -0.001 -0.001 -0.000    0.002  0.000 -0.000    0.000  0.000 -0.000
 F         -0.004 -0.129 -0.000   -0.027  0.091  0.000   -0.000  0.001  0.000
 C         -0.100 -0.051  0.000   -0.482  0.262  0.000    0.002 -0.087 -0.000
 C          0.183  0.356  0.000    0.603 -0.421 -0.000   -0.006  0.002  0.000
 TransDip   0.102  0.316 -0.000    0.494 -0.269 -0.000   -0.103  0.086  0.000

 STANDARD THERMODYNAMIC QUANTITIES AT   298.15 K  AND     1.00 ATM

   This Molecule has  0 Imaginary Frequencies
   Zero point vibrational energy:       16.691 kcal/mol

   Atom    1 Element H  Has Mass    1.00783
   Atom    2 Element F  Has Mass   18.99840
   Atom    3 Element I  Has Mass  126.90440
   Atom    4 Element F  Has Mass   18.99840
   Atom    5 Element C  Has Mass   12.00000
   Atom    6 Element C  Has Mass   12.00000
   Molecular Mass:   189.909030 amu
   Principal axes and moments of inertia in amu*Bohr^2:
                             1           2           3
    Eigenvalues --      169.57447  1697.18311  1866.75759
          X               0.99999     0.00543     0.00000
          Y              -0.00543     0.99999     0.00000
          Z               0.00000    -0.00000     1.00000
   Rotational Symmetry Number is   1
   The Molecule is an Asymmetric Top
   Translational Enthalpy:        0.889 kcal/mol
   Rotational Enthalpy:           0.889 kcal/mol
   Vibrational Enthalpy:         18.099 kcal/mol
   gas constant (RT):             0.592 kcal/mol
   Translational Entropy:        41.630  cal/mol.K
   Rotational Entropy:           27.776  cal/mol.K
   Vibrational Entropy:           7.943  cal/mol.K

   Total Enthalpy:               20.469 kcal/mol
   Total Entropy:                77.349  cal/mol.K

 ======================================================================

 STANDARD THERMODYNAMIC QUANTITIES FOR ANHARMONIC VIBRATION -- TOSH

   Zero point vibrational energy: ************ kcal/mol

   Vibrational Enthalpy:       Infinity kcal/mol
   Vibrational Entropy:             NaN  cal/mol.K

   Total Enthalpy:             Infinity kcal/mol
   Total Entropy:                   NaN  cal/mol.K

 ======================================================================

 STANDARD THERMODYNAMIC QUANTITIES FOR ANHARMONIC VIBRATION -- VPT2

   Zero point vibrational energy: ************ kcal/mol

   Vibrational Enthalpy:       Infinity kcal/mol
   Vibrational Entropy:             NaN  cal/mol.K

   Total Enthalpy:             Infinity kcal/mol
   Total Entropy:                   NaN  cal/mol.K

 ======================================================================

Archival summary:
1\1\TWL01\FREQ\ProcedureUnspecified\BasisUnspecified\1221\taweetha\TueAug2808:31:052018TueAug2808:31:052018\0\\#,FREQ,ProcedureUnspecified,BasisUnspecified,\\0,1\I\C,1,2.09913\H,2,1.0781,1,116.2\C,2,1.32088,1,124.203,3,180,0\F,4,1.31838,2,126.64,1,-0,0\F,4,1.32723,2,123.231,1,180,0\\\@

 Total job time:  57.94s(wall), 219.80s(cpu) 
 Tue Aug 28 08:31:05 2018

        *************************************************************
        *                                                           *
        *  Thank you very much for using Q-Chem.  Have a nice day.  *
        *                                                           *
        *************************************************************
