# Supplementary material for: Geometric and energetic data from ab initio calculations of haloethene, haloimine, halomethylenephosphine, haloiminophosphine, halodiazene, halodiphosphene and halocyclopropane
Source: Data Brief. 2019 Nov 2;27:104738. doi: 10.1016/j.dib.2019.104738 (PMC6861602; doi:10.1016/j.dib.2019.104738)
Supplement: Multimedia component 2 [file mmc2.zip › CC/B3LYP/HICCFH.out]

Q-Chem Developer Version!
                  Welcome to Q-Chem
     A Quantum Leap Into The Future Of Chemistry


 Q-Chem 5.1, Q-Chem, Inc., Pleasanton, CA (2018)

 Yihan Shao,  Zhengting Gan,  E. Epifanovsky,  A. T. B. Gilbert,  M. Wormit,  
 J. Kussmann,  A. W. Lange,  A. Behn,  Jia Deng,  Xintian Feng,  D. Ghosh,  
 M. Goldey,  P. R. Horn,  L. D. Jacobson,  I. Kaliman,  T. Kus,  A. Landau,  
 Jie Liu,  E. I. Proynov,  R. M. Richard,  R. P. Steele,  E. J. Sundstrom,  
 H. L. Woodcock III,  P. M. Zimmerman,  D. Zuev,  B. Albrecht,  E. Alguire,  
 S. A. Baeppler,  D. Barton,  Z. Benda,  Y. A. Bernard,  E. J. Berquist,  
 K. B. Bravaya,  H. Burton,  D. Casanova,  Chun-Min Chang,  Yunqing Chen,  
 A. Chien,  K. D. Closser,  M. P. Coons,  S. Coriani,  S. Dasgupta,  
 A. L. Dempwolff,  M. Diedenhofen,  Hainam Do,  R. G. Edgar,  Po-Tung Fang,  
 S. Faraji,  S. Fatehi,  Qingguo Feng,  K. D. Fenk,  J. Fosso-Tande,  
 Qinghui Ge,  A. Ghysels,  G. Gidofalvi,  J. Gomes,  J. Gonthier,  A. Gunina,  
 D. Hait,  M. W. D. Hanson-Heine,  P. H. P. Harbach,  A. W. Hauser,  
 J. E. Herr,  E. G. Hohenstein,  Z. C. Holden,  Kerwin Hui,  B. C. Huynh,  
 T.-C. Jagau,  Hyunjun Ji,  B. Kaduk,  K. Khistyaev,  Jaehoon Kim,  
 P. Klunzinger,  K. Koh,  D. Kosenkov,  L. Koulias,  T. Kowalczyk,  
 C. M. Krauter,  A. Kunitsa,  Ka Un Lao,  A. Laurent,  K. V. Lawler,  
 Joonho Lee,  D. Lefrancois,  S. Lehtola,  D. S. Levine,  Yi-Pei Li,  
 You-Sheng Lin,  Fenglai Liu,  E. Livshits,  A. Luenser,  P. Manohar,  
 E. Mansoor,  S. F. Manzer,  Shan-Ping Mao,  Yuezhi Mao,  N. Mardirossian,  
 A. V. Marenich,  T. Markovich,  L. A. Martinez-Martinez,  S. A. Maurer,  
 N. J. Mayhall,  S. C. McKenzie,  J.-M. Mewes,  A. F. Morrison,  
 J. W. Mullinax,  K. Nanda,  T. S. Nguyen-Beck,  R. Olivares-Amaya,  
 J. A. Parkhill,  T. M. Perrine,  F. Plasser,  P. Pokhilko,  S. Prager,  
 A. Prociuk,  E. Ramos,  D. R. Rehn,  F. Rob,  M. Schneider,  N. Sergueev,  
 S. M. Sharada,  S. Sharma,  D. W. Small,  T. Stauch,  T. Stein,  
 Yu-Chuan Su,  A. J. W. Thom,  A. Tkatchenko,  T. Tsuchimochi,  N. M. Tubman,  
 L. Vogt,  M. L. Vidal,  O. Vydrov,  M. A. Watson,  J. Wenzel,  
 M. de Wergifosse,  T. A. Wesolowski,  A. White,  J. Witte,  A. Yamada,  
 Jun Yang,  K. Yao,  S. Yeganeh,  S. R. Yost,  Zhi-Qiang You,  A. Zech,  
 Igor Ying Zhang,  Xing Zhang,  Yan Zhao,  Ying Zhu,  B. R. Brooks,  
 G. K. L. Chan,  C. J. Cramer,  M. S. Gordon,  W. J. Hehre,  A. Klamt,  
 M. W. Schmidt,  C. D. Sherrill,  D. G. Truhlar,  A. Aspuru-Guzik,  R. Baer,  
 A. T. Bell,  N. A. Besley,  Jeng-Da Chai,  A. E. DePrince, III,  
 R. A. DiStasio Jr.,  A. Dreuw,  B. D. Dunietz,  T. R. Furlani,  
 Chao-Ping Hsu,  Yousung Jung,  Jing Kong,  D. S. Lambrecht,  WanZhen Liang,  
 C. Ochsenfeld,  V. A. Rassolov,  L. V. Slipchenko,  J. E. Subotnik,  
 T. Van Voorhis,  J. M. Herbert,  A. I. Krylov,  P. M. W. Gill,  M. Head-Gordon

 Contributors to earlier versions of Q-Chem not listed above: 
 R. D. Adamson,  B. Austin,  J. Baker,  G. J. O. Beran,  K. Brandhorst,  
 S. T. Brown,  E. F. C. Byrd,  A. K. Chakraborty,  C.-L. Cheng,  
 Siu Hung Chien,  D. M. Chipman,  D. L. Crittenden,  H. Dachsel,  
 R. J. Doerksen,  A. D. Dutoi,  L. Fusti-Molnar,  W. A. Goddard III,  
 A. Golubeva-Zadorozhnaya,  S. R. Gwaltney,  G. Hawkins,  A. Heyden,  
 S. Hirata,  G. Kedziora,  F. J. Keil,  C. Kelley,  Jihan Kim,  R. A. King,  
 R. Z. Khaliullin,  P. P. Korambath,  W. Kurlancheek,  A. M. Lee,  M. S. Lee,  
 S. V. Levchenko,  Ching Yeh Lin,  D. Liotard,  R. C. Lochan,  I. Lotan,  
 P. E. Maslen,  N. Nair,  D. P. O'Neill,  D. Neuhauser,  E. Neuscamman,  
 C. M. Oana,  R. Olson,  B. Peters,  R. Peverati,  P. A. Pieniazek,  
 Y. M. Rhee,  J. Ritchie,  M. A. Rohrdanz,  E. Rosta,  N. J. Russ,  
 H. F. Schaefer III,  N. E. Schultz,  N. Shenvi,  A. C. Simmonett,  A. Sodt,  
 D. Stuck,  K. S. Thanthiriwatte,  V. Vanovschi,  Tao Wang,  A. Warshel,  
 C. F. Williams,  Q. Wu,  X. Xu,  W. Zhang

 Please cite Q-Chem as follows:
 Y. Shao et al., Mol. Phys. 113, 184-215 (2015)
 DOI: 10.1080/00268976.2014.952696

 Q-Chem 5.1.1 for Intel X86 EM64T Linux

 Parts of Q-Chem use Armadillo 8.300.2 (Tropical Shenanigans).
 http://arma.sourceforge.net/

 Q-Chem begins on Tue Aug 28 08:31:05 2018  

Host: 
0

     Scratch files written to /scratch/taweetham/qchem16236//
Input Ideriv = 2
Curr. Ideriv = -1
Max.  Ideriv = 2

Checking the input file for inconsistencies... 	...done.

--------------------------------------------------------------
User input:
--------------------------------------------------------------
inp/HFIH.inp
$molecule
0	1
H	-2.0	1.0	0.0
F	2.0	1.0	0.0
I	-2.0	-1.0	0.0
H	2.0	-1.0	0.0
C	-1.0	0.0	0.0
C	1.0	0.0	0.0
$end
$rem
   JOB_TYPE		OPTIMIZATION
   BASIS		6-311++G**
   EXCHANGE		B3LYP
$end

--------------------------------------------------------------
 ----------------------------------------------------------------
             Standard Nuclear Orientation (Angstroms)
    I     Atom           X                Y                Z
 ----------------------------------------------------------------
    1      H       0.1384718727    -1.7841080704    -0.0000000000
    2      F      -3.5260161877    -0.1805098491    -0.0000000000
    3      I       0.9402709834     0.0481359598     0.0000000000
    4      H      -2.7242170770     1.6517341810     0.0000000000
    5      C      -0.3767505870    -0.4670865000    -0.0000000000
    6      C      -2.2089946172     0.3347126106    -0.0000000000
 ----------------------------------------------------------------
 Molecular Point Group                 Cs    NOp =  2
 Largest Abelian Subgroup              Cs    NOp =  2
 Nuclear Repulsion Energy =   298.6382566164 hartrees
 There are       38 alpha and       38 beta electrons
 Requested basis set is 6-311++G(d,p)
 There are 52 shells and 142 basis functions

 Total QAlloc Memory Limit   2000 MB
 Mega-Array Size       188 MB
 MEM_STATIC part       192 MB
 A cutoff of  1.0D-11 yielded   1214 shell pairs
 There are      9173 function pairs (     10238 Cartesian)

 -------------------------------------------------------
 OpenMP Integral Computing Module                       
 Release: version 1.0, May 2013, Q-Chem Inc. Pittsburgh 
 -------------------------------------------------------
 Integral Job Info:
 Integral job number is                      11
 Integral operator is                         1
 short-range coefficients                     0
 long-range coefficients              100000000
 Omega coefficients                           0
 if combine SR and LR in K                    0
 Integral screening is                        0
 Integral computing path is                   2
 max size of driver memory is            800000
 size of driver memory is                593474
 size of scratch memory is             11861008
 max col of scratch BK array               1296
 max len of scratch array in speh3          155
 max len of scratch index in speh4           18
 max int batch size is                      520
 min int batch size is                       52
 fixed nKL is                                52
 max L of basis functions is                  2
 order of int derivative is                   0
 number of shells is                         52
 number of basis is                         150
 number of cartesian basis is               150
 number of contracted shell pairs          1214
 number of primitive shell pairs           2663
 maxK2 (contraction) of shell pair           36
 max number of K2 of shell pair               1
 max number of CS2 of shell pair            142
 max number of PS2 of shell pair            168
 mem total for path MDJ                  519524
 -------------------------------------------------------
 Smallest overlap matrix eigenvalue = 4.56E-04

 Scale SEOQF with 1.000000e-01/1.000000e-01/1.000000e-01

 Standard Electronic Orientation quadrupole field applied
 Nucleus-field energy     =     0.0000000076 hartrees
 Guess from superposition of atomic densities
 Warning:  Energy on first SCF cycle will be non-variational
 SAD guess density has 76.000000 electrons

 -----------------------------------------------------------------------
  General SCF calculation program by
  Eric Jon Sundstrom, Paul Horn, Yuezhi Mao, Dmitri Zuev, Alec White,
  David Stuck, Shaama M.S., Shane Yost, Joonho Lee, David Small,
  Daniel Levine, Susi Lehtola, Hugh Burton, Evgeny Epifanovsky
 -----------------------------------------------------------------------
 Exchange:     0.2000 Hartree-Fock + 0.0800 Slater + 0.7200 B88
 Correlation:  0.1900 VWN1RPA + 0.8100 LYP
 Using SG-1 standard quadrature grid
 using 4 threads for integral computing
 -------------------------------------------------------
 OpenMP Integral computing Module                
 Release: version 2.0, May 2017, Q-Chem Inc. Pleasanton 
 -------------------------------------------------------
 -------------------------------------------------------
 OpenMP BLAS3 based DFT computing Module                
 Release: version 1.0, May 2013, Q-Chem Inc. Pittsburgh 
 -------------------------------------------------------
 A restricted SCF calculation will be
 performed using DIIS
 SCF converges when DIIS error is below 1.0e-08
 ---------------------------------------
  Cycle       Energy         DIIS error
 ---------------------------------------
    1   -7097.6987745711      8.25e-02  
    2   -7095.8900952280      7.99e-03  
    3   -7095.2702189997      1.56e-02  
    4   -7095.7931095405      7.90e-03  
    5   -7096.0343019850      1.36e-03  
    6   -7096.0391098615      7.58e-04  
    7   -7096.0399851672      4.00e-04  
    8   -7096.0403542710      1.59e-04  
    9   -7096.0404216209      7.17e-05  
   10   -7096.0404366539      1.78e-05  
   11   -7096.0404375990      3.80e-06  
   12   -7096.0404376418      1.67e-06  
   13   -7096.0404376510      4.69e-07  
   14   -7096.0404376517      1.41e-07  
   15   -7096.0404376517      4.83e-08  
   16   -7096.0404376516      4.12e-09  Convergence criterion met
 ---------------------------------------
 SCF time:   CPU 21.59s  wall 5.00s 
 SCF   energy in the final basis set =    -7096.0404376516
 Total energy in the final basis set =    -7096.0404376516

 --------------------------------------------------------------
             Orbital Energies (a.u.) and Symmetries
 --------------------------------------------------------------

 Alpha MOs, Restricted
 -- Occupied --                  
******* -176.34 -165.74 -165.74 -165.74  -35.85  -31.34  -31.33
  1 A'    2 A'    1 A"    3 A'    4 A'    5 A'    2 A"    6 A'                 
-31.334 -24.695 -22.986 -22.986 -22.985 -22.985 -22.985 -10.314
  7 A'    8 A'    9 A'    3 A"   10 A'    4 A"   11 A'   12 A'                 
-10.275  -6.412  -4.828  -4.810  -4.809  -2.117  -2.090  -2.090
 13 A'   14 A'   15 A'    5 A"   16 A'   17 A'    6 A"   18 A'                 
 -2.074  -2.074  -1.209  -0.905  -0.635  -0.532  -0.508  -0.472
 19 A'    7 A"   20 A'   21 A'   22 A'   23 A'   24 A'   25 A'                 
 -0.450  -0.428  -0.427  -0.344  -0.243  -0.183
  8 A"   26 A'    9 A"   27 A'   28 A'   10 A"                                 
 -- Virtual --                   
 -0.096  -0.089  -0.055  -0.001   0.027   0.033   0.056   0.059
 11 A"   29 A'   30 A'   31 A'   32 A'   33 A'   34 A'   12 A"                 
  0.078   0.086   0.087   0.116   0.124   0.141   0.155   0.189
 35 A'   13 A"   36 A'   37 A'   38 A'   39 A'   40 A'   41 A'                 
  0.241   0.269   0.277   0.280   0.338   0.345   0.364   0.382
 14 A"   42 A'   15 A"   43 A'   44 A'   16 A"   45 A'   46 A'                 
  0.393   0.405   0.465   0.470   0.478   0.502   0.511   0.546
 47 A'   48 A'   49 A'   17 A"   50 A'   18 A"   51 A'   52 A'                 
  0.575   0.645   0.680   0.702   0.768   0.855   0.943   1.038
 19 A"   53 A'   54 A'   55 A'   56 A'   57 A'   58 A'   20 A"                 
  1.181   1.239   1.251   1.263   1.292   1.300   1.302   1.358
 21 A"   59 A'   22 A"   60 A'   23 A"   61 A'   62 A'   63 A'                 
  1.434   1.453   1.473   1.474   1.556   1.573   1.637   1.672
 64 A'   24 A"   25 A"   65 A'   66 A'   26 A"   67 A'   68 A'                 
  1.673   1.753   1.885   1.912   2.076   2.155   2.528   2.599
 27 A"   69 A'   70 A'   71 A'   72 A'   73 A'   74 A'   28 A"                 
  2.601   2.657   2.765   2.949   3.011   3.243   3.778   3.782
 75 A'   29 A"   76 A'   77 A'   78 A'   79 A'   30 A"   80 A'                 
  3.909   3.926   3.954   3.981   4.008   4.198   4.421   4.580
 31 A"   32 A"   81 A'   82 A'   33 A"   83 A'   84 A'   85 A'                 
  4.609   5.978   6.069   6.158   6.282   6.364   6.450  23.335
 86 A'   34 A"   87 A'   88 A'   35 A"   89 A'   90 A'   91 A'                 
 23.525  27.893  28.317  28.371  28.400  28.490  28.510  28.541
 92 A'   93 A'   36 A"   94 A'   95 A'   37 A"   96 A'   38 A"                 
 28.622  28.901  66.743 127.867 127.919 127.980 151.6971901.873
 97 A'   98 A'   99 A'   39 A"  100 A'  101 A'  102 A'  103 A'                 

 Beta MOs, Restricted
 -- Occupied --                  
******* -176.34 -165.74 -165.74 -165.74  -35.85  -31.34  -31.33
  1 A'    2 A'    1 A"    3 A'    4 A'    5 A'    2 A"    6 A'                 
-31.334 -24.695 -22.986 -22.986 -22.985 -22.985 -22.985 -10.314
  7 A'    8 A'    9 A'    3 A"   10 A'    4 A"   11 A'   12 A'                 
-10.275  -6.412  -4.828  -4.810  -4.809  -2.117  -2.090  -2.090
 13 A'   14 A'   15 A'    5 A"   16 A'   17 A'    6 A"   18 A'                 
 -2.074  -2.074  -1.209  -0.905  -0.635  -0.532  -0.508  -0.472
 19 A'    7 A"   20 A'   21 A'   22 A'   23 A'   24 A'   25 A'                 
 -0.450  -0.428  -0.427  -0.344  -0.243  -0.183
  8 A"   26 A'    9 A"   27 A'   28 A'   10 A"                                 
 -- Virtual --                   
 -0.096  -0.089  -0.055  -0.001   0.027   0.033   0.056   0.059
 11 A"   29 A'   30 A'   31 A'   32 A'   33 A'   34 A'   12 A"                 
  0.078   0.086   0.087   0.116   0.124   0.141   0.155   0.189
 35 A'   13 A"   36 A'   37 A'   38 A'   39 A'   40 A'   41 A'                 
  0.241   0.269   0.277   0.280   0.338   0.345   0.364   0.382
 14 A"   42 A'   15 A"   43 A'   44 A'   16 A"   45 A'   46 A'                 
  0.393   0.405   0.465   0.470   0.478   0.502   0.511   0.546
 47 A'   48 A'   49 A'   17 A"   50 A'   18 A"   51 A'   52 A'                 
  0.575   0.645   0.680   0.702   0.768   0.855   0.943   1.038
 19 A"   53 A'   54 A'   55 A'   56 A'   57 A'   58 A'   20 A"                 
  1.181   1.239   1.251   1.263   1.292   1.300   1.302   1.358
 21 A"   59 A'   22 A"   60 A'   23 A"   61 A'   62 A'   63 A'                 
  1.434   1.453   1.473   1.474   1.556   1.573   1.637   1.672
 64 A'   24 A"   25 A"   65 A'   66 A'   26 A"   67 A'   68 A'                 
  1.673   1.753   1.885   1.912   2.076   2.155   2.528   2.599
 27 A"   69 A'   70 A'   71 A'   72 A'   73 A'   74 A'   28 A"                 
  2.601   2.657   2.765   2.949   3.011   3.243   3.778   3.782
 75 A'   29 A"   76 A'   77 A'   78 A'   79 A'   30 A"   80 A'                 
  3.909   3.926   3.954   3.981   4.008   4.198   4.421   4.580
 31 A"   32 A"   81 A'   82 A'   33 A"   83 A'   84 A'   85 A'                 
  4.609   5.978   6.069   6.158   6.282   6.364   6.450  23.335
 86 A'   34 A"   87 A'   88 A'   35 A"   89 A'   90 A'   91 A'                 
 23.525  27.893  28.317  28.371  28.400  28.490  28.510  28.541
 92 A'   93 A'   36 A"   94 A'   95 A'   37 A"   96 A'   38 A"                 
 28.622  28.901  66.743 127.867 127.919 127.980 151.6971901.873
 97 A'   98 A'   99 A'   39 A"  100 A'  101 A'  102 A'  103 A'                 
 --------------------------------------------------------------

          Ground-State Mulliken Net Atomic Charges

     Atom                 Charge (a.u.)
  ----------------------------------------
      1 H                     0.107822
      2 F                    -0.091832
      3 I                     0.706193
      4 H                     0.109164
      5 C                    -0.628725
      6 C                    -0.202622
  ----------------------------------------
  Sum of atomic charges =    -0.000000

 -----------------------------------------------------------------
                    Cartesian Multipole Moments
 -----------------------------------------------------------------
    Charge (ESU x 10^10)
                -0.0000
    Dipole Moment (Debye)
         X       3.0315      Y      -0.0958      Z       0.0000
       Tot       3.0330
    Quadrupole Moments (Debye-Ang)
        XX     -52.1402     XY      -4.5989     YY     -43.6967
        XZ      -0.0000     YZ      -0.0000     ZZ     -47.1737
    Octopole Moments (Debye-Ang^2)
       XXX      55.7463    XXY      10.5314    XYY       7.7256
       YYY      -2.1032    XXZ       0.0000    XYZ      -0.0000
       YYZ       0.0000    XZZ      12.2247    YZZ      -0.4957
       ZZZ       0.0000
    Hexadecapole Moments (Debye-Ang^3)
      XXXX    -882.0487   XXXY     -21.6669   XXYY    -138.6899
      XYYY      -4.9926   YYYY     -96.0198   XXXZ      -0.0000
      XXYZ      -0.0000   XYYZ       0.0000   YYYZ       0.0000
      XXZZ    -149.1323   XYZZ       3.4199   YYZZ     -28.2942
      XZZZ       0.0000   YZZZ       0.0000   ZZZZ     -60.4750
 -----------------------------------------------------------------
 Calculating analytic gradient of the SCF energy
 Gradient of SCF Energy
            1           2           3           4           5           6
    1   0.1050122  -0.0453881  -1.0972304  -0.0579800   1.0966538  -0.0010675
    2  -0.0326938   0.0205924  -0.5130824   0.0655466   0.4992118  -0.0395745
    3   0.0000000  -0.0000000   0.0000000  -0.0000000  -0.0000000   0.0000000
 Max gradient component =       1.097E+00
 RMS gradient           =       4.043E-01
 Gradient time:  CPU 4.72 s  wall 1.28 s
 Geometry Optimization Parameters
   NAtoms,    NIC,     NZ,  NCons,   NDum,   NFix, NCnnct, MaxDiis
        6      32       0       0       0       0       0       0


** GEOMETRY OPTIMIZATION IN DELOCALIZED INTERNAL COORDINATES **
   Searching for a Minimum

   Optimization Cycle:   1

                       Coordinates (Angstroms)
     ATOM                X               Y               Z
      1  H         0.1384718727   -1.7841080704    0.0000000000
      2  F        -3.5260161877   -0.1805098491    0.0000000000
      3  I         0.9402709834    0.0481359598    0.0000000000
      4  H        -2.7242170770    1.6517341810    0.0000000000
      5  C        -0.3767505870   -0.4670865000    0.0000000000
      6  C        -2.2089946172    0.3347126106    0.0000000000
   Point Group: cs    Number of degrees of freedom:     9


   Energy is  -7096.040437652


 Attempting to Generate Delocalized Internal Coordinates

 ** Taking Steepest Descent Step **
 Calculated Step too Large.  Step scaled by  0.280354
 Step Taken.  Stepsize is  0.300000

                             Maximum     Tolerance    Cnvgd?
         Gradient           0.589774      0.000300      NO
         Displacement       0.165346      0.001200      NO
         Energy change     *********      0.000001      NO


 New Cartesian Coordinates Obtained by Inverse Iteration

 Displacement from previous Coordinates is:  0.233415
 ----------------------------------------------------------------
             Standard Nuclear Orientation (Angstroms)
    I     Atom           X                Y                Z
 ----------------------------------------------------------------
    1      H       0.1055093074    -1.7587150803     0.0000000000
    2      F      -3.5383257967    -0.1896631231     0.0000000000
    3      I       1.0459879755     0.0516677597     0.0000000000
    4      H      -2.7252966608     1.6420155029     0.0000000000
    5      C      -0.4161980571    -0.4732394304     0.0000000000
    6      C      -2.2289123811     0.3308127031     0.0000000000
 ----------------------------------------------------------------
 Molecular Point Group                 Cs    NOp =  2
 Largest Abelian Subgroup              Cs    NOp =  2
 Nuclear Repulsion Energy =   284.3811081340 hartrees
 There are       38 alpha and       38 beta electrons
 Applying Cartesian multipole field
    Component          Value
    ---------          -----
     (2,0,0)        1.00000E-11
     (0,2,0)        2.00000E-11
     (0,0,2)       -3.00000E-11
 Nucleus-field energy     =     0.0000000081 hartrees
 Requested basis set is 6-311++G(d,p)
 There are 52 shells and 142 basis functions
 A cutoff of  1.0D-11 yielded   1212 shell pairs
 There are      9146 function pairs (     10208 Cartesian)
 Smallest overlap matrix eigenvalue = 4.43E-04
 Guess MOs from SCF MO coefficient file

 -----------------------------------------------------------------------
  General SCF calculation program by
  Eric Jon Sundstrom, Paul Horn, Yuezhi Mao, Dmitri Zuev, Alec White,
  David Stuck, Shaama M.S., Shane Yost, Joonho Lee, David Small,
  Daniel Levine, Susi Lehtola, Hugh Burton, Evgeny Epifanovsky
 -----------------------------------------------------------------------
 Exchange:     0.2000 Hartree-Fock + 0.0800 Slater + 0.7200 B88
 Correlation:  0.1900 VWN1RPA + 0.8100 LYP
 Using SG-1 standard quadrature grid
 using 4 threads for integral computing
 -------------------------------------------------------
 OpenMP Integral computing Module                
 Release: version 2.0, May 2017, Q-Chem Inc. Pleasanton 
 -------------------------------------------------------
 -------------------------------------------------------
 OpenMP BLAS3 based DFT computing Module                
 Release: version 1.0, May 2013, Q-Chem Inc. Pittsburgh 
 -------------------------------------------------------
 A restricted SCF calculation will be
 performed using DIIS
 SCF converges when DIIS error is below 1.0e-08
 ---------------------------------------
  Cycle       Energy         DIIS error
 ---------------------------------------
    1   -7096.2666465573      2.94e-03  
    2   -7096.2412706821      3.91e-03  
    3   -7096.2228358029      4.21e-03  
    4   -7096.2652741852      2.25e-03  
    5   -7096.2825038600      2.49e-04  
    6   -7096.2825954192      1.58e-04  
    7   -7096.2826464968      3.55e-05  
    8   -7096.2826486857      3.31e-06  
    9   -7096.2826486968      1.84e-06  
   10   -7096.2826487098      2.16e-07  
   11   -7096.2826487101      1.27e-07  
   12   -7096.2826487100      4.96e-08  
   13   -7096.2826487100      1.20e-08  
   14   -7096.2826487100      5.25e-09  Convergence criterion met
 ---------------------------------------
 SCF time:   CPU 18.41s  wall 5.00s 
 SCF   energy in the final basis set =    -7096.2826487100
 Total energy in the final basis set =    -7096.2826487100

 --------------------------------------------------------------
             Orbital Energies (a.u.) and Symmetries
 --------------------------------------------------------------

 Alpha MOs, Restricted
 -- Occupied --                  
******* -176.34 -165.74 -165.74 -165.74  -35.84  -31.33  -31.33
  1 A'    2 A'    3 A'    1 A"    4 A'    5 A'    6 A'    2 A"                 
-31.327 -24.703 -22.980 -22.979 -22.979 -22.978 -22.978 -10.324
  7 A'    8 A'    9 A'    3 A"   10 A'    4 A"   11 A'   12 A'                 
-10.269  -6.398  -4.810  -4.797  -4.796  -2.089  -2.074  -2.073
 13 A'   14 A'   15 A'    5 A"   16 A'   17 A'    6 A"   18 A'                 
 -2.062  -2.062  -1.217  -0.872  -0.643  -0.539  -0.490  -0.480
  7 A"   19 A'   20 A'   21 A'   22 A'   23 A'   24 A'   25 A'                 
 -0.457  -0.428  -0.396  -0.351  -0.250  -0.192
  8 A"   26 A'    9 A"   27 A'   28 A'   10 A"                                 
 -- Virtual --                   
 -0.097  -0.090  -0.042  -0.005   0.027   0.039   0.049   0.063
 11 A"   29 A'   30 A'   31 A'   32 A'   33 A'   34 A'   12 A"                 
  0.082   0.085   0.088   0.115   0.125   0.141   0.155   0.189
 35 A'   36 A'   13 A"   37 A'   38 A'   39 A'   40 A'   41 A'                 
  0.236   0.260   0.272   0.275   0.326   0.353   0.364   0.371
 14 A"   42 A'   43 A'   15 A"   44 A'   16 A"   45 A'   46 A'                 
  0.398   0.403   0.463   0.472   0.473   0.494   0.501   0.553
 47 A'   48 A'   49 A'   50 A'   17 A"   18 A"   51 A'   52 A'                 
  0.573   0.648   0.673   0.705   0.770   0.848   0.895   1.035
 19 A"   53 A'   54 A'   55 A'   56 A'   57 A'   58 A'   20 A"                 
  1.176   1.232   1.249   1.252   1.287   1.295   1.302   1.352
 21 A"   59 A'   60 A'   22 A"   61 A'   23 A"   62 A'   63 A'                 
  1.429   1.443   1.466   1.468   1.560   1.598   1.643   1.672
 64 A'   24 A"   25 A"   65 A'   66 A'   26 A"   67 A'   68 A'                 
  1.684   1.748   1.893   1.911   2.101   2.172   2.543   2.604
 27 A"   69 A'   70 A'   71 A'   72 A'   73 A'   74 A'   28 A"                 
  2.605   2.659   2.757   2.931   2.969   3.259   3.771   3.774
 75 A'   29 A"   76 A'   77 A'   78 A'   79 A'   30 A"   80 A'                 
  3.920   3.922   3.960   3.979   3.995   4.152   4.410   4.456
 31 A"   32 A"   81 A'   82 A'   33 A"   83 A'   84 A'   85 A'                 
  4.598   5.977   6.056   6.156   6.274   6.356   6.448  23.329
 86 A'   34 A"   87 A'   88 A'   35 A"   89 A'   90 A'   91 A'                 
 23.392  27.881  28.319  28.368  28.396  28.498  28.516  28.537
 92 A'   93 A'   36 A"   94 A'   95 A'   37 A"   96 A'   38 A"                 
 28.601  28.800  66.735 127.866 127.910 127.978 151.6821901.854
 97 A'   98 A'   99 A'   39 A"  100 A'  101 A'  102 A'  103 A'                 

 Beta MOs, Restricted
 -- Occupied --                  
******* -176.34 -165.74 -165.74 -165.74  -35.84  -31.33  -31.33
  1 A'    2 A'    3 A'    1 A"    4 A'    5 A'    6 A'    2 A"                 
-31.327 -24.703 -22.980 -22.979 -22.979 -22.978 -22.978 -10.324
  7 A'    8 A'    9 A'    3 A"   10 A'    4 A"   11 A'   12 A'                 
-10.269  -6.398  -4.810  -4.797  -4.796  -2.089  -2.074  -2.073
 13 A'   14 A'   15 A'    5 A"   16 A'   17 A'    6 A"   18 A'                 
 -2.062  -2.062  -1.217  -0.872  -0.643  -0.539  -0.490  -0.480
  7 A"   19 A'   20 A'   21 A'   22 A'   23 A'   24 A'   25 A'                 
 -0.457  -0.428  -0.396  -0.351  -0.250  -0.192
  8 A"   26 A'    9 A"   27 A'   28 A'   10 A"                                 
 -- Virtual --                   
 -0.097  -0.090  -0.042  -0.005   0.027   0.039   0.049   0.063
 11 A"   29 A'   30 A'   31 A'   32 A'   33 A'   34 A'   12 A"                 
  0.082   0.085   0.088   0.115   0.125   0.141   0.155   0.189
 35 A'   36 A'   13 A"   37 A'   38 A'   39 A'   40 A'   41 A'                 
  0.236   0.260   0.272   0.275   0.326   0.353   0.364   0.371
 14 A"   42 A'   43 A'   15 A"   44 A'   16 A"   45 A'   46 A'                 
  0.398   0.403   0.463   0.472   0.473   0.494   0.501   0.553
 47 A'   48 A'   49 A'   50 A'   17 A"   18 A"   51 A'   52 A'                 
  0.573   0.648   0.673   0.705   0.770   0.848   0.895   1.035
 19 A"   53 A'   54 A'   55 A'   56 A'   57 A'   58 A'   20 A"                 
  1.176   1.232   1.249   1.252   1.287   1.295   1.302   1.352
 21 A"   59 A'   60 A'   22 A"   61 A'   23 A"   62 A'   63 A'                 
  1.429   1.443   1.466   1.468   1.560   1.598   1.643   1.672
 64 A'   24 A"   25 A"   65 A'   66 A'   26 A"   67 A'   68 A'                 
  1.684   1.748   1.893   1.911   2.101   2.172   2.543   2.604
 27 A"   69 A'   70 A'   71 A'   72 A'   73 A'   74 A'   28 A"                 
  2.605   2.659   2.757   2.931   2.969   3.259   3.771   3.774
 75 A'   29 A"   76 A'   77 A'   78 A'   79 A'   30 A"   80 A'                 
  3.920   3.922   3.960   3.979   3.995   4.152   4.410   4.456
 31 A"   32 A"   81 A'   82 A'   33 A"   83 A'   84 A'   85 A'                 
  4.598   5.977   6.056   6.156   6.274   6.356   6.448  23.329
 86 A'   34 A"   87 A'   88 A'   35 A"   89 A'   90 A'   91 A'                 
 23.392  27.881  28.319  28.368  28.396  28.498  28.516  28.537
 92 A'   93 A'   36 A"   94 A'   95 A'   37 A"   96 A'   38 A"                 
 28.601  28.800  66.735 127.866 127.910 127.978 151.6821901.854
 97 A'   98 A'   99 A'   39 A"  100 A'  101 A'  102 A'  103 A'                 
 --------------------------------------------------------------

          Ground-State Mulliken Net Atomic Charges

     Atom                 Charge (a.u.)
  ----------------------------------------
      1 H                     0.133589
      2 F                    -0.083887
      3 I                     0.513250
      4 H                     0.120580
      5 C                    -0.477101
      6 C                    -0.206431
  ----------------------------------------
  Sum of atomic charges =     0.000000

 -----------------------------------------------------------------
                    Cartesian Multipole Moments
 -----------------------------------------------------------------
    Charge (ESU x 10^10)
                 0.0000
    Dipole Moment (Debye)
         X       2.6336      Y       0.0909      Z      -0.0000
       Tot       2.6351
    Quadrupole Moments (Debye-Ang)
        XX     -50.6658     XY      -4.5440     YY     -43.7235
        XZ       0.0000     YZ       0.0000     ZZ     -47.6646
    Octopole Moments (Debye-Ang^2)
       XXX      45.8475    XXY      11.5486    XYY       3.9816
       YYY      -1.6036    XXZ      -0.0000    XYZ       0.0000
       YYZ      -0.0000    XZZ       9.4077    YZZ      -0.1778
       ZZZ      -0.0000
    Hexadecapole Moments (Debye-Ang^3)
      XXXX    -905.3271   XXXY     -24.6850   XXYY    -144.4729
      XYYY      -7.3561   YYYY     -92.8636   XXXZ       0.0000
      XXYZ       0.0000   XYYZ      -0.0000   YYYZ      -0.0000
      XXZZ    -155.0479   XYZZ       2.6359   YYZZ     -28.2936
      XZZZ      -0.0000   YZZZ      -0.0000   ZZZZ     -61.5848
 -----------------------------------------------------------------
 Calculating analytic gradient of the SCF energy
 Gradient of SCF Energy
            1           2           3           4           5           6
    1   0.0994232  -0.0473535  -0.5887128  -0.0571236   0.6065222  -0.0127555
    2  -0.0407913   0.0203940  -0.2823971   0.0675773   0.2748656  -0.0396485
    3  -0.0000000   0.0000000  -0.0000000   0.0000000   0.0000000  -0.0000000
 Max gradient component =       6.065E-01
 RMS gradient           =       2.228E-01
 Gradient time:  CPU 4.55 s  wall 1.23 s
 Geometry Optimization Parameters
   NAtoms,    NIC,     NZ,  NCons,   NDum,   NFix, NCnnct, MaxDiis
        6      32       0       0       0       0       0       0


** GEOMETRY OPTIMIZATION IN DELOCALIZED INTERNAL COORDINATES **
   Searching for a Minimum

   Optimization Cycle:   2

                       Coordinates (Angstroms)
     ATOM                X               Y               Z
      1  H         0.1055093074   -1.7587150803    0.0000000000
      2  F        -3.5383257967   -0.1896631231    0.0000000000
      3  I         1.0459879755    0.0516677597    0.0000000000
      4  H        -2.7252966608    1.6420155029    0.0000000000
      5  C        -0.4161980571   -0.4732394304    0.0000000000
      6  C        -2.2289123811    0.3308127031    0.0000000000
   Point Group: cs    Number of degrees of freedom:     9


   Energy is  -7096.282648710

 Hessian Updated using BFGS Update

 ** Taking Steepest Descent Step **
 Calculated Step too Large.  Step scaled by  0.509330
 Step Taken.  Stepsize is  0.300000

                             Maximum     Tolerance    Cnvgd?
         Gradient           0.339332      0.000300      NO
         Displacement       0.172832      0.001200      NO
         Energy change     -0.242211      0.000001      NO


 New Cartesian Coordinates Obtained by Inverse Iteration

 Displacement from previous Coordinates is:  0.234170
 ----------------------------------------------------------------
             Standard Nuclear Orientation (Angstroms)
    I     Atom           X                Y                Z
 ----------------------------------------------------------------
    1      H       0.0535570770    -1.7224581050     0.0000000000
    2      F      -3.5334144403    -0.2088757489     0.0000000000
    3      I       1.1345718565     0.0597226637     0.0000000000
    4      H      -2.7080543483     1.6236009312     0.0000000000
    5      C      -0.4635386611    -0.4748744793     0.0000000000
    6      C      -2.2403570966     0.3257630702     0.0000000000
 ----------------------------------------------------------------
 Molecular Point Group                 Cs    NOp =  2
 Largest Abelian Subgroup              Cs    NOp =  2
 Nuclear Repulsion Energy =   273.6712710075 hartrees
 There are       38 alpha and       38 beta electrons
 Applying Cartesian multipole field
    Component          Value
    ---------          -----
     (2,0,0)        1.00000E-11
     (0,2,0)        2.00000E-11
     (0,0,2)       -3.00000E-11
 Nucleus-field energy     =     0.0000000084 hartrees
 Requested basis set is 6-311++G(d,p)
 There are 52 shells and 142 basis functions
 A cutoff of  1.0D-11 yielded   1214 shell pairs
 There are      9175 function pairs (     10241 Cartesian)
 Smallest overlap matrix eigenvalue = 4.25E-04
 Guess MOs from SCF MO coefficient file

 -----------------------------------------------------------------------
  General SCF calculation program by
  Eric Jon Sundstrom, Paul Horn, Yuezhi Mao, Dmitri Zuev, Alec White,
  David Stuck, Shaama M.S., Shane Yost, Joonho Lee, David Small,
  Daniel Levine, Susi Lehtola, Hugh Burton, Evgeny Epifanovsky
 -----------------------------------------------------------------------
 Exchange:     0.2000 Hartree-Fock + 0.0800 Slater + 0.7200 B88
 Correlation:  0.1900 VWN1RPA + 0.8100 LYP
 Using SG-1 standard quadrature grid
 using 4 threads for integral computing
 -------------------------------------------------------
 OpenMP Integral computing Module                
 Release: version 2.0, May 2017, Q-Chem Inc. Pleasanton 
 -------------------------------------------------------
 -------------------------------------------------------
 OpenMP BLAS3 based DFT computing Module                
 Release: version 1.0, May 2013, Q-Chem Inc. Pittsburgh 
 -------------------------------------------------------
 A restricted SCF calculation will be
 performed using DIIS
 SCF converges when DIIS error is below 1.0e-08
 ---------------------------------------
  Cycle       Energy         DIIS error
 ---------------------------------------
    1   -7096.4087311760      2.09e-03  
    2   -7096.3972571866      2.84e-03  
    3   -7096.3907746367      2.94e-03  
    4   -7096.4125040804      1.40e-03  
    5   -7096.4191100919      1.63e-04  
    6   -7096.4191624289      9.63e-05  
    7   -7096.4191800073      1.72e-05  
    8   -7096.4191805642      2.91e-06  
    9   -7096.4191805735      1.47e-06  
   10   -7096.4191805818      1.81e-07  
   11   -7096.4191805819      9.21e-08  
   12   -7096.4191805818      3.21e-08  
   13   -7096.4191805818      7.44e-09  Convergence criterion met
 ---------------------------------------
 SCF time:   CPU 16.92s  wall 5.00s 
 SCF   energy in the final basis set =    -7096.4191805818
 Total energy in the final basis set =    -7096.4191805818

 --------------------------------------------------------------
             Orbital Energies (a.u.) and Symmetries
 --------------------------------------------------------------

 Alpha MOs, Restricted
 -- Occupied --                  
******* -176.33 -165.74 -165.74 -165.74  -35.83  -31.32  -31.32
  1 A'    2 A'    3 A'    1 A"    4 A'    5 A'    6 A'    2 A"                 
-31.321 -24.711 -22.975 -22.975 -22.974 -22.973 -22.973 -10.333
  7 A'    8 A'    9 A'    3 A"   10 A'    4 A"   11 A'   12 A'                 
-10.273  -6.388  -4.799  -4.788  -4.787  -2.072  -2.063  -2.062
 13 A'   14 A'   15 A'    5 A"   16 A'   17 A'    6 A"   18 A'                 
 -2.052  -2.052  -1.228  -0.836  -0.652  -0.549  -0.490  -0.482
  7 A"   19 A'   20 A'   21 A'   22 A'   23 A'   24 A'   25 A'                 
 -0.466  -0.421  -0.370  -0.358  -0.258  -0.201
  8 A"   26 A'    9 A"   27 A'   28 A'   10 A"                                 
 -- Virtual --                   
 -0.098  -0.088  -0.029  -0.008   0.028   0.040   0.048   0.065
 11 A"   29 A'   30 A'   31 A'   32 A'   33 A'   34 A'   12 A"                 
  0.085   0.088   0.090   0.114   0.127   0.142   0.156   0.190
 35 A'   36 A'   13 A"   37 A'   38 A'   39 A'   40 A'   41 A'                 
  0.231   0.248   0.267   0.273   0.308   0.359   0.362   0.365
 14 A"   42 A'   43 A'   15 A"   44 A'   45 A'   16 A"   46 A'                 
  0.404   0.405   0.449   0.461   0.473   0.490   0.508   0.562
 47 A'   48 A'   17 A"   49 A'   50 A'   51 A'   18 A"   52 A'                 
  0.575   0.642   0.674   0.710   0.770   0.837   0.844   1.026
 19 A"   53 A'   54 A'   55 A'   56 A'   57 A'   58 A'   20 A"                 
  1.169   1.212   1.243   1.248   1.292   1.298   1.316   1.361
 21 A"   59 A'   60 A'   22 A"   61 A'   23 A"   62 A'   63 A'                 
  1.429   1.434   1.462   1.468   1.567   1.622   1.652   1.680
 64 A'   24 A"   25 A"   65 A'   66 A'   26 A"   67 A'   68 A'                 
  1.709   1.742   1.896   1.914   2.126   2.206   2.556   2.603
 27 A"   69 A'   70 A'   71 A'   72 A'   73 A'   74 A'   28 A"                 
  2.616   2.666   2.750   2.911   2.979   3.305   3.764   3.767
 75 A'   29 A"   76 A'   77 A'   78 A'   79 A'   30 A"   80 A'                 
  3.922   3.929   3.964   3.983   3.997   4.118   4.302   4.442
 31 A"   32 A"   81 A'   82 A'   33 A"   83 A'   84 A'   85 A'                 
  4.607   5.976   6.043   6.144   6.266   6.349   6.452  23.326
 86 A'   34 A"   87 A'   88 A'   35 A"   89 A'   90 A'   91 A'                 
 23.345  27.881  28.319  28.364  28.403  28.505  28.520  28.540
 92 A'   93 A'   36 A"   94 A'   95 A'   37 A"   96 A'   38 A"                 
 28.589  28.722  66.726 127.865 127.902 127.967 151.6791901.848
 97 A'   98 A'   99 A'   39 A"  100 A'  101 A'  102 A'  103 A'                 

 Beta MOs, Restricted
 -- Occupied --                  
******* -176.33 -165.74 -165.74 -165.74  -35.83  -31.32  -31.32
  1 A'    2 A'    3 A'    1 A"    4 A'    5 A'    6 A'    2 A"                 
-31.321 -24.711 -22.975 -22.975 -22.974 -22.973 -22.973 -10.333
  7 A'    8 A'    9 A'    3 A"   10 A'    4 A"   11 A'   12 A'                 
-10.273  -6.388  -4.799  -4.788  -4.787  -2.072  -2.063  -2.062
 13 A'   14 A'   15 A'    5 A"   16 A'   17 A'    6 A"   18 A'                 
 -2.052  -2.052  -1.228  -0.836  -0.652  -0.549  -0.490  -0.482
  7 A"   19 A'   20 A'   21 A'   22 A'   23 A'   24 A'   25 A'                 
 -0.466  -0.421  -0.370  -0.358  -0.258  -0.201
  8 A"   26 A'    9 A"   27 A'   28 A'   10 A"                                 
 -- Virtual --                   
 -0.098  -0.088  -0.029  -0.008   0.028   0.040   0.048   0.065
 11 A"   29 A'   30 A'   31 A'   32 A'   33 A'   34 A'   12 A"                 
  0.085   0.088   0.090   0.114   0.127   0.142   0.156   0.190
 35 A'   36 A'   13 A"   37 A'   38 A'   39 A'   40 A'   41 A'                 
  0.231   0.248   0.267   0.273   0.308   0.359   0.362   0.365
 14 A"   42 A'   43 A'   15 A"   44 A'   45 A'   16 A"   46 A'                 
  0.404   0.405   0.449   0.461   0.473   0.490   0.508   0.562
 47 A'   48 A'   17 A"   49 A'   50 A'   51 A'   18 A"   52 A'                 
  0.575   0.642   0.674   0.710   0.770   0.837   0.844   1.026
 19 A"   53 A'   54 A'   55 A'   56 A'   57 A'   58 A'   20 A"                 
  1.169   1.212   1.243   1.248   1.292   1.298   1.316   1.361
 21 A"   59 A'   60 A'   22 A"   61 A'   23 A"   62 A'   63 A'                 
  1.429   1.434   1.462   1.468   1.567   1.622   1.652   1.680
 64 A'   24 A"   25 A"   65 A'   66 A'   26 A"   67 A'   68 A'                 
  1.709   1.742   1.896   1.914   2.126   2.206   2.556   2.603
 27 A"   69 A'   70 A'   71 A'   72 A'   73 A'   74 A'   28 A"                 
  2.616   2.666   2.750   2.911   2.979   3.305   3.764   3.767
 75 A'   29 A"   76 A'   77 A'   78 A'   79 A'   30 A"   80 A'                 
  3.922   3.929   3.964   3.983   3.997   4.118   4.302   4.442
 31 A"   32 A"   81 A'   82 A'   33 A"   83 A'   84 A'   85 A'                 
  4.607   5.976   6.043   6.144   6.266   6.349   6.452  23.326
 86 A'   34 A"   87 A'   88 A'   35 A"   89 A'   90 A'   91 A'                 
 23.345  27.881  28.319  28.364  28.403  28.505  28.520  28.540
 92 A'   93 A'   36 A"   94 A'   95 A'   37 A"   96 A'   38 A"                 
 28.589  28.722  66.726 127.865 127.902 127.967 151.6791901.848
 97 A'   98 A'   99 A'   39 A"  100 A'  101 A'  102 A'  103 A'                 
 --------------------------------------------------------------

          Ground-State Mulliken Net Atomic Charges

     Atom                 Charge (a.u.)
  ----------------------------------------
      1 H                     0.152785
      2 F                    -0.073993
      3 I                     0.365785
      4 H                     0.132242
      5 C                    -0.363519
      6 C                    -0.213300
  ----------------------------------------
  Sum of atomic charges =     0.000000

 -----------------------------------------------------------------
                    Cartesian Multipole Moments
 -----------------------------------------------------------------
    Charge (ESU x 10^10)
                 0.0000
    Dipole Moment (Debye)
         X       2.1491      Y       0.2643      Z      -0.0000
       Tot       2.1653
    Quadrupole Moments (Debye-Ang)
        XX     -49.2617     XY      -4.4720     YY     -43.8014
        XZ      -0.0000     YZ      -0.0000     ZZ     -48.0581
    Octopole Moments (Debye-Ang^2)
       XXX      36.5105    XXY      12.2495    XYY       0.5901
       YYY      -1.1294    XXZ      -0.0000    XYZ       0.0000
       YYZ      -0.0000    XZZ       6.7226    YZZ      -0.0251
       ZZZ      -0.0000
    Hexadecapole Moments (Debye-Ang^3)
      XXXX    -919.5950   XXXY     -28.6630   XXYY    -149.1686
      XYYY     -10.5387   YYYY     -90.6593   XXXZ      -0.0000
      XXYZ      -0.0000   XYYZ      -0.0000   YYYZ      -0.0000
      XXZZ    -159.6754   XYZZ       1.4370   YYZZ     -28.2137
      XZZZ      -0.0000   YZZZ      -0.0000   ZZZZ     -62.6204
 -----------------------------------------------------------------
 Calculating analytic gradient of the SCF energy
 Gradient of SCF Energy
            1           2           3           4           5           6
    1   0.0943642  -0.0469346  -0.3211343  -0.0554592   0.3556906  -0.0265267
    2  -0.0444899   0.0195047  -0.1665053   0.0694034   0.1589079  -0.0368207
    3  -0.0000000   0.0000000  -0.0000000   0.0000000   0.0000000  -0.0000000
 Max gradient component =       3.557E-01
 RMS gradient           =       1.304E-01
 Gradient time:  CPU 4.47 s  wall 1.22 s
 Geometry Optimization Parameters
   NAtoms,    NIC,     NZ,  NCons,   NDum,   NFix, NCnnct, MaxDiis
        6      32       0       0       0       0       0       0

 Cartesian Hessian Update
 Hessian Updated using BFGS Update


** GEOMETRY OPTIMIZATION IN DELOCALIZED INTERNAL COORDINATES **
   Searching for a Minimum

   Optimization Cycle:   3

                       Coordinates (Angstroms)
     ATOM                X               Y               Z
      1  H         0.0535570770   -1.7224581050    0.0000000000
      2  F        -3.5334144403   -0.2088757489    0.0000000000
      3  I         1.1345718565    0.0597226637    0.0000000000
      4  H        -2.7080543483    1.6236009312    0.0000000000
      5  C        -0.4635386611   -0.4748744793    0.0000000000
      6  C        -2.2403570966    0.3257630702    0.0000000000
   Point Group: cs    Number of degrees of freedom:     9


   Energy is  -7096.419180582

 Hessian Updated using BFGS Update

  9 Hessian modes will be used to form the next step
  Hessian Eigenvalues:
     0.086131    0.088488    0.137938    0.144965    0.159911    0.207862
     0.219444    0.431897    0.960595

 Minimum Search - Taking Simple RFO Step
 Searching for Lamda that Minimizes Along All modes
 Value Taken    Lamda =  -0.22712768
 Calculated Step too Large.  Step scaled by  0.409546
 Step Taken.  Stepsize is  0.300000

                             Maximum     Tolerance    Cnvgd?
         Gradient           0.209523      0.000300      NO
         Displacement       0.204807      0.001200      NO
         Energy change     -0.136532      0.000001      NO


 New Cartesian Coordinates Obtained by Inverse Iteration

 Displacement from previous Coordinates is:  0.397269
 ----------------------------------------------------------------
             Standard Nuclear Orientation (Angstroms)
    I     Atom           X                Y                Z
 ----------------------------------------------------------------
    1      H      -0.0643286173    -1.6648764149     0.0000000000
    2      F      -3.4646305471    -0.2568384686     0.0000000000
    3      I       1.1162747378     0.1010601164     0.0000000000
    4      H      -2.6134934536     1.5716148002     0.0000000000
    5      C      -0.5293448852    -0.4595570385     0.0000000000
    6      C      -2.2017128475     0.3114753373     0.0000000000
 ----------------------------------------------------------------
 Molecular Point Group                 Cs    NOp =  2
 Largest Abelian Subgroup              Cs    NOp =  2
 Nuclear Repulsion Energy =   274.0529393565 hartrees
 There are       38 alpha and       38 beta electrons
 Applying Cartesian multipole field
    Component          Value
    ---------          -----
     (2,0,0)        1.00000E-11
     (0,2,0)        2.00000E-11
     (0,0,2)       -3.00000E-11
 Nucleus-field energy     =     0.0000000081 hartrees
 Requested basis set is 6-311++G(d,p)
 There are 52 shells and 142 basis functions
 A cutoff of  1.0D-11 yielded   1218 shell pairs
 There are      9207 function pairs (     10279 Cartesian)
 Smallest overlap matrix eigenvalue = 3.40E-04
 Guess MOs from SCF MO coefficient file

 -----------------------------------------------------------------------
  General SCF calculation program by
  Eric Jon Sundstrom, Paul Horn, Yuezhi Mao, Dmitri Zuev, Alec White,
  David Stuck, Shaama M.S., Shane Yost, Joonho Lee, David Small,
  Daniel Levine, Susi Lehtola, Hugh Burton, Evgeny Epifanovsky
 -----------------------------------------------------------------------
 Exchange:     0.2000 Hartree-Fock + 0.0800 Slater + 0.7200 B88
 Correlation:  0.1900 VWN1RPA + 0.8100 LYP
 Using SG-1 standard quadrature grid
 using 4 threads for integral computing
 -------------------------------------------------------
 OpenMP Integral computing Module                
 Release: version 2.0, May 2017, Q-Chem Inc. Pleasanton 
 -------------------------------------------------------
 -------------------------------------------------------
 OpenMP BLAS3 based DFT computing Module                
 Release: version 1.0, May 2013, Q-Chem Inc. Pittsburgh 
 -------------------------------------------------------
 A restricted SCF calculation will be
 performed using DIIS
 SCF converges when DIIS error is below 1.0e-08
 ---------------------------------------
  Cycle       Energy         DIIS error
 ---------------------------------------
    1   -7096.5041905811      1.10e-03  
    2   -7096.5066411517      8.69e-04  
    3   -7096.5005811739      1.60e-03  
    4   -7096.5083816440      3.40e-04  
    5   -7096.5086903535      7.26e-05  
    6   -7096.5087042478      1.85e-05  
    7   -7096.5087047501      5.39e-06  
    8   -7096.5087047880      2.76e-06  
    9   -7096.5087048063      1.09e-06  
   10   -7096.5087048105      2.31e-07  
   11   -7096.5087048106      3.31e-08  
   12   -7096.5087048107      1.08e-08  
   13   -7096.5087048107      1.16e-09  Convergence criterion met
 ---------------------------------------
 SCF time:   CPU 17.13s  wall 5.00s 
 SCF   energy in the final basis set =    -7096.5087048107
 Total energy in the final basis set =    -7096.5087048107

 --------------------------------------------------------------
             Orbital Energies (a.u.) and Symmetries
 --------------------------------------------------------------

 Alpha MOs, Restricted
 -- Occupied --                  
******* -176.33 -165.73 -165.73 -165.73  -35.83  -31.32  -31.32
  1 A'    2 A'    3 A'    1 A"    4 A'    5 A'    6 A'    2 A"                 
-31.314 -24.714 -22.969 -22.968 -22.968 -22.966 -22.966 -10.332
  7 A'    8 A'    9 A'    3 A"   10 A'    4 A"   11 A'   12 A'                 
-10.271  -6.380  -4.792  -4.780  -4.778  -2.063  -2.055  -2.054
 13 A'   14 A'   15 A'    5 A"   16 A'   17 A'    6 A"   18 A'                 
 -2.044  -2.044  -1.235  -0.821  -0.663  -0.557  -0.499  -0.490
 19 A'    7 A"   20 A'   21 A'   22 A'   23 A'   24 A'   25 A'                 
 -0.471  -0.414  -0.369  -0.360  -0.262  -0.209
  8 A"   26 A'   27 A'    9 A"   28 A'   10 A"                                 
 -- Virtual --                   
 -0.091  -0.061  -0.018  -0.005   0.029   0.042   0.054   0.065
 11 A"   29 A'   30 A'   31 A'   32 A'   33 A'   34 A'   12 A"                 
  0.090   0.091   0.094   0.119   0.130   0.143   0.157   0.200
 13 A"   35 A'   36 A'   37 A'   38 A'   39 A'   40 A'   41 A'                 
  0.230   0.247   0.266   0.271   0.305   0.353   0.363   0.370
 14 A"   42 A'   43 A'   15 A"   44 A'   45 A'   46 A'   16 A"                 
  0.406   0.413   0.444   0.468   0.480   0.493   0.516   0.574
 47 A'   48 A'   17 A"   49 A'   50 A'   51 A'   18 A"   19 A"                 
  0.575   0.621   0.673   0.723   0.770   0.817   0.846   1.007
 52 A'   53 A'   54 A'   55 A'   56 A'   57 A'   58 A'   20 A"                 
  1.162   1.224   1.253   1.266   1.300   1.307   1.342   1.378
 21 A"   59 A'   22 A"   60 A'   61 A'   23 A"   62 A'   63 A'                 
  1.424   1.439   1.470   1.483   1.593   1.659   1.686   1.707
 24 A"   64 A'   25 A"   65 A'   66 A'   26 A"   67 A'   68 A'                 
  1.767   1.767   1.898   1.946   2.161   2.290   2.572   2.596
 69 A'   27 A"   70 A'   71 A'   72 A'   73 A'   74 A'   28 A"                 
  2.643   2.684   2.760   2.929   3.011   3.451   3.761   3.765
 75 A'   29 A"   76 A'   77 A'   78 A'   79 A'   30 A"   80 A'                 
  3.931   3.936   3.968   3.999   4.004   4.115   4.273   4.447
 31 A"   32 A"   81 A'   82 A'   33 A"   83 A'   84 A'   85 A'                 
  4.640   5.981   6.048   6.144   6.263   6.348   6.472  23.349
 86 A'   34 A"   87 A'   88 A'   35 A"   89 A'   90 A'   91 A'                 
 23.371  27.884  28.324  28.370  28.408  28.512  28.525  28.546
 92 A'   93 A'   36 A"   94 A'   95 A'   37 A"   96 A'   38 A"                 
 28.591  28.705  66.724 127.870 127.907 127.965 151.6811901.849
 97 A'   98 A'   99 A'   39 A"  100 A'  101 A'  102 A'  103 A'                 

 Beta MOs, Restricted
 -- Occupied --                  
******* -176.33 -165.73 -165.73 -165.73  -35.83  -31.32  -31.32
  1 A'    2 A'    3 A'    1 A"    4 A'    5 A'    6 A'    2 A"                 
-31.314 -24.714 -22.969 -22.968 -22.968 -22.966 -22.966 -10.332
  7 A'    8 A'    9 A'    3 A"   10 A'    4 A"   11 A'   12 A'                 
-10.271  -6.380  -4.792  -4.780  -4.778  -2.063  -2.055  -2.054
 13 A'   14 A'   15 A'    5 A"   16 A'   17 A'    6 A"   18 A'                 
 -2.044  -2.044  -1.235  -0.821  -0.663  -0.557  -0.499  -0.490
 19 A'    7 A"   20 A'   21 A'   22 A'   23 A'   24 A'   25 A'                 
 -0.471  -0.414  -0.369  -0.360  -0.262  -0.209
  8 A"   26 A'   27 A'    9 A"   28 A'   10 A"                                 
 -- Virtual --                   
 -0.091  -0.061  -0.018  -0.005   0.029   0.042   0.054   0.065
 11 A"   29 A'   30 A'   31 A'   32 A'   33 A'   34 A'   12 A"                 
  0.090   0.091   0.094   0.119   0.130   0.143   0.157   0.200
 13 A"   35 A'   36 A'   37 A'   38 A'   39 A'   40 A'   41 A'                 
  0.230   0.247   0.266   0.271   0.305   0.353   0.363   0.370
 14 A"   42 A'   43 A'   15 A"   44 A'   45 A'   46 A'   16 A"                 
  0.406   0.413   0.444   0.468   0.480   0.493   0.516   0.574
 47 A'   48 A'   17 A"   49 A'   50 A'   51 A'   18 A"   19 A"                 
  0.575   0.621   0.673   0.723   0.770   0.817   0.846   1.007
 52 A'   53 A'   54 A'   55 A'   56 A'   57 A'   58 A'   20 A"                 
  1.162   1.224   1.253   1.266   1.300   1.307   1.342   1.378
 21 A"   59 A'   22 A"   60 A'   61 A'   23 A"   62 A'   63 A'                 
  1.424   1.439   1.470   1.483   1.593   1.659   1.686   1.707
 24 A"   64 A'   25 A"   65 A'   66 A'   26 A"   67 A'   68 A'                 
  1.767   1.767   1.898   1.946   2.161   2.290   2.572   2.596
 69 A'   27 A"   70 A'   71 A'   72 A'   73 A'   74 A'   28 A"                 
  2.643   2.684   2.760   2.929   3.011   3.451   3.761   3.765
 75 A'   29 A"   76 A'   77 A'   78 A'   79 A'   30 A"   80 A'                 
  3.931   3.936   3.968   3.999   4.004   4.115   4.273   4.447
 31 A"   32 A"   81 A'   82 A'   33 A"   83 A'   84 A'   85 A'                 
  4.640   5.981   6.048   6.144   6.263   6.348   6.472  23.349
 86 A'   34 A"   87 A'   88 A'   35 A"   89 A'   90 A'   91 A'                 
 23.371  27.884  28.324  28.370  28.408  28.512  28.525  28.546
 92 A'   93 A'   36 A"   94 A'   95 A'   37 A"   96 A'   38 A"                 
 28.591  28.705  66.724 127.870 127.907 127.965 151.6811901.849
 97 A'   98 A'   99 A'   39 A"  100 A'  101 A'  102 A'  103 A'                 
 --------------------------------------------------------------

          Ground-State Mulliken Net Atomic Charges

     Atom                 Charge (a.u.)
  ----------------------------------------
      1 H                     0.166194
      2 F                    -0.071985
      3 I                     0.295446
      4 H                     0.139788
      5 C                    -0.314199
      6 C                    -0.215245
  ----------------------------------------
  Sum of atomic charges =     0.000000

 -----------------------------------------------------------------
                    Cartesian Multipole Moments
 -----------------------------------------------------------------
    Charge (ESU x 10^10)
                 0.0000
    Dipole Moment (Debye)
         X       1.6618      Y       0.3270      Z      -0.0000
       Tot       1.6936
    Quadrupole Moments (Debye-Ang)
        XX     -48.8122     XY      -4.1278     YY     -43.7737
        XZ       0.0000     YZ      -0.0000     ZZ     -47.9692
    Octopole Moments (Debye-Ang^2)
       XXX      34.8124    XXY      11.6992    XYY       0.0539
       YYY      -3.6985    XXZ      -0.0000    XYZ       0.0000
       YYZ       0.0000    XZZ       6.1909    YZZ      -0.8905
       ZZZ      -0.0000
    Hexadecapole Moments (Debye-Ang^3)
      XXXX    -882.2001   XXXY     -34.8310   XXYY    -144.7929
      XYYY     -17.7514   YYYY     -88.9915   XXXZ       0.0000
      XXYZ      -0.0000   XYYZ      -0.0000   YYYZ      -0.0000
      XXZZ    -153.7135   XYZZ      -1.5455   YYZZ     -27.6876
      XZZZ       0.0000   YZZZ      -0.0000   ZZZZ     -62.3475
 -----------------------------------------------------------------
 Calculating analytic gradient of the SCF energy
 Gradient of SCF Energy
            1           2           3           4           5           6
    1   0.0876826  -0.0416940  -0.2428293  -0.0508246   0.2974141  -0.0497487
    2  -0.0441851   0.0167662  -0.1339923   0.0694954   0.1171461  -0.0252302
    3  -0.0000000   0.0000000  -0.0000000   0.0000000   0.0000000  -0.0000000
 Max gradient component =       2.974E-01
 RMS gradient           =       1.057E-01
 Gradient time:  CPU 4.52 s  wall 1.23 s
 Geometry Optimization Parameters
   NAtoms,    NIC,     NZ,  NCons,   NDum,   NFix, NCnnct, MaxDiis
        6      32       0       0       0       0       0       0

 Cartesian Hessian Update
 Hessian Updated using BFGS Update


** GEOMETRY OPTIMIZATION IN DELOCALIZED INTERNAL COORDINATES **
   Searching for a Minimum

   Optimization Cycle:   4

                       Coordinates (Angstroms)
     ATOM                X               Y               Z
      1  H        -0.0643286173   -1.6648764149    0.0000000000
      2  F        -3.4646305471   -0.2568384686    0.0000000000
      3  I         1.1162747378    0.1010601164    0.0000000000
      4  H        -2.6134934536    1.5716148002    0.0000000000
      5  C        -0.5293448852   -0.4595570385    0.0000000000
      6  C        -2.2017128475    0.3114753373    0.0000000000
   Point Group: cs    Number of degrees of freedom:     9


   Energy is  -7096.508704811

 Hessian Updated using BFGS Update

  9 Hessian modes will be used to form the next step
  Hessian Eigenvalues:
     0.025647    0.088594    0.136425    0.143914    0.161800    0.208498
     0.222332    0.432948    1.311070

 Minimum Search - Taking Simple RFO Step
 Searching for Lamda that Minimizes Along All modes
 Value Taken    Lamda =  -0.25359284
 Calculated Step too Large.  Step scaled by  0.325923
 Step Taken.  Stepsize is  0.300000

                             Maximum     Tolerance    Cnvgd?
         Gradient           0.169137      0.000300      NO
         Displacement       0.211094      0.001200      NO
         Energy change     -0.089524      0.000001      NO


 New Cartesian Coordinates Obtained by Inverse Iteration

 Displacement from previous Coordinates is:  0.406081
 ----------------------------------------------------------------
             Standard Nuclear Orientation (Angstroms)
    I     Atom           X                Y                Z
 ----------------------------------------------------------------
    1      H      -0.1814773624    -1.6060060556     0.0000000000
    2      F      -3.3920699323    -0.2999041553     0.0000000000
    3      I       1.0883101516     0.1408239897     0.0000000000
    4      H      -2.5195174969     1.5152752026     0.0000000000
    5      C      -0.5973795165    -0.4404962638     0.0000000000
    6      C      -2.1551014563     0.2931856143     0.0000000000
 ----------------------------------------------------------------
 Molecular Point Group                 Cs    NOp =  2
 Largest Abelian Subgroup              Cs    NOp =  2
 Nuclear Repulsion Energy =   275.8722522454 hartrees
 There are       38 alpha and       38 beta electrons
 Applying Cartesian multipole field
    Component          Value
    ---------          -----
     (2,0,0)        1.00000E-11
     (0,2,0)        2.00000E-11
     (0,0,2)       -3.00000E-11
 Nucleus-field energy     =     0.0000000078 hartrees
 Requested basis set is 6-311++G(d,p)
 There are 52 shells and 142 basis functions
 A cutoff of  1.0D-11 yielded   1228 shell pairs
 There are      9274 function pairs (     10347 Cartesian)
 Smallest overlap matrix eigenvalue = 2.54E-04
 Guess MOs from SCF MO coefficient file

 -----------------------------------------------------------------------
  General SCF calculation program by
  Eric Jon Sundstrom, Paul Horn, Yuezhi Mao, Dmitri Zuev, Alec White,
  David Stuck, Shaama M.S., Shane Yost, Joonho Lee, David Small,
  Daniel Levine, Susi Lehtola, Hugh Burton, Evgeny Epifanovsky
 -----------------------------------------------------------------------
 Exchange:     0.2000 Hartree-Fock + 0.0800 Slater + 0.7200 B88
 Correlation:  0.1900 VWN1RPA + 0.8100 LYP
 Using SG-1 standard quadrature grid
 using 4 threads for integral computing
 -------------------------------------------------------
 OpenMP Integral computing Module                
 Release: version 2.0, May 2017, Q-Chem Inc. Pleasanton 
 -------------------------------------------------------
 -------------------------------------------------------
 OpenMP BLAS3 based DFT computing Module                
 Release: version 1.0, May 2013, Q-Chem Inc. Pittsburgh 
 -------------------------------------------------------
 A restricted SCF calculation will be
 performed using DIIS
 SCF converges when DIIS error is below 1.0e-08
 ---------------------------------------
  Cycle       Energy         DIIS error
 ---------------------------------------
    1   -7096.5843755632      1.11e-03  
    2   -7096.5876645341      6.26e-04  
    3   -7096.5848675890      1.12e-03  
    4   -7096.5884800749      2.95e-04  
    5   -7096.5886975388      5.91e-05  
    6   -7096.5887049252      1.49e-05  
    7   -7096.5887051960      3.62e-06  
    8   -7096.5887052168      1.42e-06  
    9   -7096.5887052213      4.97e-07  
   10   -7096.5887052221      7.77e-08  
   11   -7096.5887052223      1.41e-08  
   12   -7096.5887052223      5.42e-09  Convergence criterion met
 ---------------------------------------
 SCF time:   CPU 16.02s  wall 4.00s 
 SCF   energy in the final basis set =    -7096.5887052223
 Total energy in the final basis set =    -7096.5887052223

 --------------------------------------------------------------
             Orbital Energies (a.u.) and Symmetries
 --------------------------------------------------------------

 Alpha MOs, Restricted
 -- Occupied --                  
******* -176.32 -165.73 -165.73 -165.72  -35.82  -31.31  -31.31
  1 A'    2 A'    3 A'    1 A"    4 A'    5 A'    6 A'    2 A"                 
-31.309 -24.715 -22.964 -22.963 -22.962 -22.960 -22.960 -10.328
  7 A'    8 A'    9 A'    3 A"   10 A'    4 A"   11 A'   12 A'                 
-10.265  -6.374  -4.785  -4.773  -4.772  -2.056  -2.049  -2.048
 13 A'   14 A'   15 A'    5 A"   16 A'   17 A'    6 A"   18 A'                 
 -2.037  -2.037  -1.241  -0.811  -0.674  -0.568  -0.510  -0.498
 19 A'    7 A"   20 A'   21 A'   22 A'   23 A'   24 A'   25 A'                 
 -0.476  -0.409  -0.378  -0.353  -0.266  -0.218
  8 A"   26 A'   27 A'    9 A"   28 A'   10 A"                                 
 -- Virtual --                   
 -0.081  -0.036  -0.010  -0.000   0.031   0.049   0.061   0.064
 11 A"   29 A'   30 A'   31 A'   32 A'   33 A'   34 A'   12 A"                 
  0.091   0.093   0.102   0.126   0.133   0.147   0.161   0.213
 13 A"   35 A'   36 A'   37 A'   38 A'   39 A'   40 A'   41 A'                 
  0.229   0.249   0.265   0.270   0.307   0.349   0.363   0.378
 14 A"   42 A'   43 A'   15 A"   44 A'   45 A'   46 A'   16 A"                 
  0.409   0.420   0.440   0.470   0.486   0.507   0.522   0.573
 47 A'   48 A'   17 A"   49 A'   50 A'   51 A'   18 A"   19 A"                 
  0.582   0.611   0.677   0.731   0.774   0.803   0.850   0.993
 52 A'   53 A'   54 A'   55 A'   56 A'   57 A'   58 A'   20 A"                 
  1.156   1.249   1.254   1.294   1.307   1.317   1.358   1.393
 21 A"   59 A'   22 A"   60 A'   61 A'   23 A"   62 A'   63 A'                 
  1.419   1.445   1.484   1.499   1.608   1.702   1.738   1.747
 24 A"   64 A'   25 A"   65 A'   66 A'   26 A"   67 A'   68 A'                 
  1.804   1.831   1.906   1.996   2.200   2.388   2.582   2.594
 69 A'   27 A"   70 A'   71 A'   72 A'   73 A'   74 A'   28 A"                 
  2.664   2.709   2.796   2.951   3.053   3.611   3.760   3.767
 75 A'   29 A"   76 A'   77 A'   78 A'   79 A'   30 A"   80 A'                 
  3.940   3.942   3.972   4.010   4.015   4.114   4.257   4.452
 31 A"   32 A"   81 A'   33 A"   82 A'   83 A'   84 A'   85 A'                 
  4.679   5.985   6.052   6.144   6.261   6.348   6.503  23.399
 86 A'   34 A"   87 A'   88 A'   35 A"   89 A'   90 A'   91 A'                 
 23.411  27.886  28.329  28.375  28.411  28.517  28.529  28.552
 92 A'   93 A'   36 A"   94 A'   95 A'   37 A"   96 A'   38 A"                 
 28.595  28.696  66.724 127.874 127.911 127.963 151.6831901.850
 97 A'   98 A'   99 A'   39 A"  100 A'  101 A'  102 A'  103 A'                 

 Beta MOs, Restricted
 -- Occupied --                  
******* -176.32 -165.73 -165.73 -165.72  -35.82  -31.31  -31.31
  1 A'    2 A'    3 A'    1 A"    4 A'    5 A'    6 A'    2 A"                 
-31.309 -24.715 -22.964 -22.963 -22.962 -22.960 -22.960 -10.328
  7 A'    8 A'    9 A'    3 A"   10 A'    4 A"   11 A'   12 A'                 
-10.265  -6.374  -4.785  -4.773  -4.772  -2.056  -2.049  -2.048
 13 A'   14 A'   15 A'    5 A"   16 A'   17 A'    6 A"   18 A'                 
 -2.037  -2.037  -1.241  -0.811  -0.674  -0.568  -0.510  -0.498
 19 A'    7 A"   20 A'   21 A'   22 A'   23 A'   24 A'   25 A'                 
 -0.476  -0.409  -0.378  -0.353  -0.266  -0.218
  8 A"   26 A'   27 A'    9 A"   28 A'   10 A"                                 
 -- Virtual --                   
 -0.081  -0.036  -0.010  -0.000   0.031   0.049   0.061   0.064
 11 A"   29 A'   30 A'   31 A'   32 A'   33 A'   34 A'   12 A"                 
  0.091   0.093   0.102   0.126   0.133   0.147   0.161   0.213
 13 A"   35 A'   36 A'   37 A'   38 A'   39 A'   40 A'   41 A'                 
  0.229   0.249   0.265   0.270   0.307   0.349   0.363   0.378
 14 A"   42 A'   43 A'   15 A"   44 A'   45 A'   46 A'   16 A"                 
  0.409   0.420   0.440   0.470   0.486   0.507   0.522   0.573
 47 A'   48 A'   17 A"   49 A'   50 A'   51 A'   18 A"   19 A"                 
  0.582   0.611   0.677   0.731   0.774   0.803   0.850   0.993
 52 A'   53 A'   54 A'   55 A'   56 A'   57 A'   58 A'   20 A"                 
  1.156   1.249   1.254   1.294   1.307   1.317   1.358   1.393
 21 A"   59 A'   22 A"   60 A'   61 A'   23 A"   62 A'   63 A'                 
  1.419   1.445   1.484   1.499   1.608   1.702   1.738   1.747
 24 A"   64 A'   25 A"   65 A'   66 A'   26 A"   67 A'   68 A'                 
  1.804   1.831   1.906   1.996   2.200   2.388   2.582   2.594
 69 A'   27 A"   70 A'   71 A'   72 A'   73 A'   74 A'   28 A"                 
  2.664   2.709   2.796   2.951   3.053   3.611   3.760   3.767
 75 A'   29 A"   76 A'   77 A'   78 A'   79 A'   30 A"   80 A'                 
  3.940   3.942   3.972   4.010   4.015   4.114   4.257   4.452
 31 A"   32 A"   81 A'   33 A"   82 A'   83 A'   84 A'   85 A'                 
  4.679   5.985   6.052   6.144   6.261   6.348   6.503  23.399
 86 A'   34 A"   87 A'   88 A'   35 A"   89 A'   90 A'   91 A'                 
 23.411  27.886  28.329  28.375  28.411  28.517  28.529  28.552
 92 A'   93 A'   36 A"   94 A'   95 A'   37 A"   96 A'   38 A"                 
 28.595  28.696  66.724 127.874 127.911 127.963 151.6831901.850
 97 A'   98 A'   99 A'   39 A"  100 A'  101 A'  102 A'  103 A'                 
 --------------------------------------------------------------

          Ground-State Mulliken Net Atomic Charges

     Atom                 Charge (a.u.)
  ----------------------------------------
      1 H                     0.177637
      2 F                    -0.074798
      3 I                     0.239454
      4 H                     0.142289
      5 C                    -0.272874
      6 C                    -0.211708
  ----------------------------------------
  Sum of atomic charges =    -0.000000

 -----------------------------------------------------------------
                    Cartesian Multipole Moments
 -----------------------------------------------------------------
    Charge (ESU x 10^10)
                -0.0000
    Dipole Moment (Debye)
         X       1.2553      Y       0.3434      Z      -0.0000
       Tot       1.3014
    Quadrupole Moments (Debye-Ang)
        XX     -48.5483     XY      -3.7563     YY     -43.7787
        XZ       0.0000     YZ      -0.0000     ZZ     -47.8009
    Octopole Moments (Debye-Ang^2)
       XXX      34.5186    XXY      10.7661    XYY       0.0899
       YYY      -6.4463    XXZ      -0.0000    XYZ      -0.0000
       YYZ      -0.0000    XZZ       5.7725    YZZ      -1.7889
       ZZZ      -0.0000
    Hexadecapole Moments (Debye-Ang^3)
      XXXX    -844.1789   XXXY     -40.0358   XXYY    -140.0589
      XYYY     -23.8959   YYYY     -88.3678   XXXZ       0.0000
      XXYZ      -0.0000   XYYZ      -0.0000   YYYZ      -0.0000
      XXZZ    -147.0135   XYZZ      -4.2980   YYZZ     -27.2261
      XZZZ       0.0000   YZZZ      -0.0000   ZZZZ     -61.8538
 -----------------------------------------------------------------
 Calculating analytic gradient of the SCF energy
 Gradient of SCF Energy
            1           2           3           4           5           6
    1   0.0792408  -0.0342919  -0.1864898  -0.0452161   0.2567822  -0.0700253
    2  -0.0394137   0.0153991  -0.1087918   0.0655326   0.0810911  -0.0138173
    3   0.0000000  -0.0000000  -0.0000000  -0.0000000   0.0000000   0.0000000
 Max gradient component =       2.568E-01
 RMS gradient           =       8.813E-02
 Gradient time:  CPU 4.58 s  wall 1.24 s
 Geometry Optimization Parameters
   NAtoms,    NIC,     NZ,  NCons,   NDum,   NFix, NCnnct, MaxDiis
        6      32       0       0       0       0       0       0

 Cartesian Hessian Update
 Hessian Updated using BFGS Update


** GEOMETRY OPTIMIZATION IN DELOCALIZED INTERNAL COORDINATES **
   Searching for a Minimum

   Optimization Cycle:   5

                       Coordinates (Angstroms)
     ATOM                X               Y               Z
      1  H        -0.1814773624   -1.6060060556    0.0000000000
      2  F        -3.3920699323   -0.2999041553    0.0000000000
      3  I         1.0883101516    0.1408239897    0.0000000000
      4  H        -2.5195174969    1.5152752026    0.0000000000
      5  C        -0.5973795165   -0.4404962638    0.0000000000
      6  C        -2.1551014563    0.2931856143    0.0000000000
   Point Group: cs    Number of degrees of freedom:     9


   Energy is  -7096.588705222

 Hessian Updated using BFGS Update

  9 Hessian modes will be used to form the next step
  Hessian Eigenvalues:
     0.030994    0.088578    0.139940    0.152469    0.165638    0.209099
     0.225459    0.437860    1.315836

 Minimum Search - Taking Simple RFO Step
 Searching for Lamda that Minimizes Along All modes
 Value Taken    Lamda =  -0.22984805
 Calculated Step too Large.  Step scaled by  0.327097
 Step Taken.  Stepsize is  0.300000

                             Maximum     Tolerance    Cnvgd?
         Gradient           0.143650      0.000300      NO
         Displacement       0.214620      0.001200      NO
         Energy change     -0.080000      0.000001      NO


 New Cartesian Coordinates Obtained by Inverse Iteration

 Displacement from previous Coordinates is:  0.408164
 ----------------------------------------------------------------
             Standard Nuclear Orientation (Angstroms)
    I     Atom           X                Y                Z
 ----------------------------------------------------------------
    1      H      -0.2957123216    -1.5490668702     0.0000000000
    2      F      -3.3192534990    -0.3410247088     0.0000000000
    3      I       1.0536790993     0.1801139416     0.0000000000
    4      H      -2.4252868360     1.4589195653     0.0000000000
    5      C      -0.6675742832    -0.4182469693     0.0000000000
    6      C      -2.1030877724     0.2721833733     0.0000000000
 ----------------------------------------------------------------
 Molecular Point Group                 Cs    NOp =  2
 Largest Abelian Subgroup              Cs    NOp =  2
 Nuclear Repulsion Energy =   278.7085421324 hartrees
 There are       38 alpha and       38 beta electrons
 Applying Cartesian multipole field
    Component          Value
    ---------          -----
     (2,0,0)        1.00000E-11
     (0,2,0)        2.00000E-11
     (0,0,2)       -3.00000E-11
 Nucleus-field energy     =     0.0000000075 hartrees
 Requested basis set is 6-311++G(d,p)
 There are 52 shells and 142 basis functions
 A cutoff of  1.0D-11 yielded   1231 shell pairs
 There are      9298 function pairs (     10372 Cartesian)
 Smallest overlap matrix eigenvalue = 1.76E-04
 Guess MOs from SCF MO coefficient file

 -----------------------------------------------------------------------
  General SCF calculation program by
  Eric Jon Sundstrom, Paul Horn, Yuezhi Mao, Dmitri Zuev, Alec White,
  David Stuck, Shaama M.S., Shane Yost, Joonho Lee, David Small,
  Daniel Levine, Susi Lehtola, Hugh Burton, Evgeny Epifanovsky
 -----------------------------------------------------------------------
 Exchange:     0.2000 Hartree-Fock + 0.0800 Slater + 0.7200 B88
 Correlation:  0.1900 VWN1RPA + 0.8100 LYP
 Using SG-1 standard quadrature grid
 using 4 threads for integral computing
 -------------------------------------------------------
 OpenMP Integral computing Module                
 Release: version 2.0, May 2017, Q-Chem Inc. Pleasanton 
 -------------------------------------------------------
 -------------------------------------------------------
 OpenMP BLAS3 based DFT computing Module                
 Release: version 1.0, May 2013, Q-Chem Inc. Pittsburgh 
 -------------------------------------------------------
 A restricted SCF calculation will be
 performed using DIIS
 SCF converges when DIIS error is below 1.0e-08
 ---------------------------------------
  Cycle       Energy         DIIS error
 ---------------------------------------
    1   -7096.6558537969      1.22e-03  
    2   -7096.6596435688      5.96e-04  
    3   -7096.6588186950      7.87e-04  
    4   -7096.6603598964      2.56e-04  
    5   -7096.6605333695      6.39e-05  
    6   -7096.6605408058      1.21e-05  
    7   -7096.6605409835      3.20e-06  
    8   -7096.6605410058      1.59e-06  
    9   -7096.6605410116      2.79e-07  
   10   -7096.6605410117      3.95e-08  
   11   -7096.6605410118      8.36e-09  Convergence criterion met
 ---------------------------------------
 SCF time:   CPU 14.90s  wall 4.00s 
 SCF   energy in the final basis set =    -7096.6605410118
 Total energy in the final basis set =    -7096.6605410118

 --------------------------------------------------------------
             Orbital Energies (a.u.) and Symmetries
 --------------------------------------------------------------

 Alpha MOs, Restricted
 -- Occupied --                  
******* -176.32 -165.72 -165.72 -165.72  -35.82  -31.31  -31.30
  1 A'    2 A'    3 A'    1 A"    4 A'    5 A'    6 A'    2 A"                 
-31.304 -24.714 -22.959 -22.958 -22.958 -22.955 -22.955 -10.319
  7 A'    8 A'    9 A'    3 A"   10 A'    4 A"   11 A'   12 A'                 
-10.256  -6.369  -4.780  -4.768  -4.766  -2.050  -2.043  -2.042
 13 A'   14 A'   15 A'    5 A"   16 A'   17 A'    6 A"   18 A'                 
 -2.031  -2.031  -1.245  -0.807  -0.685  -0.579  -0.521  -0.505
  7 A"   19 A'   20 A'   21 A'   22 A'   23 A'   24 A'   25 A'                 
 -0.479  -0.404  -0.387  -0.349  -0.269  -0.228
  8 A"   26 A'   27 A'    9 A"   28 A'   10 A"                                 
 -- Virtual --                   
 -0.068  -0.024  -0.005   0.005   0.031   0.058   0.063   0.076
 11 A"   29 A'   30 A'   31 A'   32 A'   33 A'   12 A"   34 A'                 
  0.092   0.094   0.107   0.132   0.138   0.153   0.169   0.227
 13 A"   35 A'   36 A'   37 A'   38 A'   39 A'   40 A'   41 A'                 
  0.228   0.254   0.268   0.270   0.313   0.349   0.363   0.384
 14 A"   42 A'   15 A"   43 A'   44 A'   45 A'   46 A'   16 A"                 
  0.411   0.425   0.438   0.470   0.492   0.521   0.525   0.575
 47 A'   48 A'   17 A"   49 A'   50 A'   51 A'   18 A"   19 A"                 
  0.584   0.617   0.684   0.734   0.778   0.796   0.857   0.988
 52 A'   53 A'   54 A'   55 A'   56 A'   57 A'   58 A'   20 A"                 
  1.147   1.256   1.277   1.310   1.326   1.331   1.370   1.403
 21 A"   22 A"   59 A'   60 A'   23 A"   61 A'   62 A'   63 A'                 
  1.419   1.447   1.506   1.506   1.625   1.752   1.782   1.804
 24 A"   64 A'   25 A"   65 A'   66 A'   26 A"   67 A'   68 A'                 
  1.853   1.897   1.934   2.062   2.246   2.498   2.589   2.598
 69 A'   27 A"   70 A'   71 A'   72 A'   73 A'   74 A'   28 A"                 
  2.674   2.743   2.861   2.979   3.114   3.737   3.761   3.785
 75 A'   29 A"   76 A'   77 A'   78 A'   79 A'   30 A"   80 A'                 
  3.947   3.950   3.975   4.016   4.031   4.116   4.249   4.456
 31 A"   32 A"   81 A'   33 A"   82 A'   83 A'   84 A'   85 A'                 
  4.720   5.990   6.055   6.144   6.262   6.348   6.543  23.453
 86 A'   34 A"   87 A'   88 A'   35 A"   89 A'   90 A'   91 A'                 
 23.512  27.888  28.333  28.378  28.413  28.522  28.533  28.556
 92 A'   93 A'   36 A"   94 A'   95 A'   37 A"   96 A'   38 A"                 
 28.599  28.693  66.727 127.878 127.914 127.962 151.6841901.850
 97 A'   98 A'   99 A'   39 A"  100 A'  101 A'  102 A'  103 A'                 

 Beta MOs, Restricted
 -- Occupied --                  
******* -176.32 -165.72 -165.72 -165.72  -35.82  -31.31  -31.30
  1 A'    2 A'    3 A'    1 A"    4 A'    5 A'    6 A'    2 A"                 
-31.304 -24.714 -22.959 -22.958 -22.958 -22.955 -22.955 -10.319
  7 A'    8 A'    9 A'    3 A"   10 A'    4 A"   11 A'   12 A'                 
-10.256  -6.369  -4.780  -4.768  -4.766  -2.050  -2.043  -2.042
 13 A'   14 A'   15 A'    5 A"   16 A'   17 A'    6 A"   18 A'                 
 -2.031  -2.031  -1.245  -0.807  -0.685  -0.579  -0.521  -0.505
  7 A"   19 A'   20 A'   21 A'   22 A'   23 A'   24 A'   25 A'                 
 -0.479  -0.404  -0.387  -0.349  -0.269  -0.228
  8 A"   26 A'   27 A'    9 A"   28 A'   10 A"                                 
 -- Virtual --                   
 -0.068  -0.024  -0.005   0.005   0.031   0.058   0.063   0.076
 11 A"   29 A'   30 A'   31 A'   32 A'   33 A'   12 A"   34 A'                 
  0.092   0.094   0.107   0.132   0.138   0.153   0.169   0.227
 13 A"   35 A'   36 A'   37 A'   38 A'   39 A'   40 A'   41 A'                 
  0.228   0.254   0.268   0.270   0.313   0.349   0.363   0.384
 14 A"   42 A'   15 A"   43 A'   44 A'   45 A'   46 A'   16 A"                 
  0.411   0.425   0.438   0.470   0.492   0.521   0.525   0.575
 47 A'   48 A'   17 A"   49 A'   50 A'   51 A'   18 A"   19 A"                 
  0.584   0.617   0.684   0.734   0.778   0.796   0.857   0.988
 52 A'   53 A'   54 A'   55 A'   56 A'   57 A'   58 A'   20 A"                 
  1.147   1.256   1.277   1.310   1.326   1.331   1.370   1.403
 21 A"   22 A"   59 A'   60 A'   23 A"   61 A'   62 A'   63 A'                 
  1.419   1.447   1.506   1.506   1.625   1.752   1.782   1.804
 24 A"   64 A'   25 A"   65 A'   66 A'   26 A"   67 A'   68 A'                 
  1.853   1.897   1.934   2.062   2.246   2.498   2.589   2.598
 69 A'   27 A"   70 A'   71 A'   72 A'   73 A'   74 A'   28 A"                 
  2.674   2.743   2.861   2.979   3.114   3.737   3.761   3.785
 75 A'   29 A"   76 A'   77 A'   78 A'   79 A'   30 A"   80 A'                 
  3.947   3.950   3.975   4.016   4.031   4.116   4.249   4.456
 31 A"   32 A"   81 A'   33 A"   82 A'   83 A'   84 A'   85 A'                 
  4.720   5.990   6.055   6.144   6.262   6.348   6.543  23.453
 86 A'   34 A"   87 A'   88 A'   35 A"   89 A'   90 A'   91 A'                 
 23.512  27.888  28.333  28.378  28.413  28.522  28.533  28.556
 92 A'   93 A'   36 A"   94 A'   95 A'   37 A"   96 A'   38 A"                 
 28.599  28.693  66.727 127.878 127.914 127.962 151.6841901.850
 97 A'   98 A'   99 A'   39 A"  100 A'  101 A'  102 A'  103 A'                 
 --------------------------------------------------------------

          Ground-State Mulliken Net Atomic Charges

     Atom                 Charge (a.u.)
  ----------------------------------------
      1 H                     0.187313
      2 F                    -0.084523
      3 I                     0.193665
      4 H                     0.141172
      5 C                    -0.231620
      6 C                    -0.206007
  ----------------------------------------
  Sum of atomic charges =     0.000000

 -----------------------------------------------------------------
                    Cartesian Multipole Moments
 -----------------------------------------------------------------
    Charge (ESU x 10^10)
                -0.0000
    Dipole Moment (Debye)
         X       0.9501      Y       0.3363      Z      -0.0000
       Tot       1.0078
    Quadrupole Moments (Debye-Ang)
        XX     -48.4781     XY      -3.4088     YY     -43.7916
        XZ       0.0000     YZ      -0.0000     ZZ     -47.5585
    Octopole Moments (Debye-Ang^2)
       XXX      35.6326    XXY       9.6440    XYY       0.5276
       YYY      -9.3106    XXZ      -0.0000    XYZ       0.0000
       YYZ      -0.0000    XZZ       5.4728    YZZ      -2.7308
       ZZZ       0.0000
    Hexadecapole Moments (Debye-Ang^3)
      XXXX    -808.0279   XXXY     -44.8657   XXYY    -135.2117
      XYYY     -29.4149   YYYY     -88.7115   XXXZ       0.0000
      XXYZ      -0.0000   XYYZ       0.0000   YYYZ      -0.0000
      XXZZ    -140.0382   XYZZ      -6.8516   YYZZ     -26.8803
      XZZZ      -0.0000   YZZZ      -0.0000   ZZZZ     -61.1583
 -----------------------------------------------------------------
 Calculating analytic gradient of the SCF energy
 Gradient of SCF Energy
            1           2           3           4           5           6
    1   0.0696364  -0.0258604  -0.1494609  -0.0381657   0.2221728  -0.0783222
    2  -0.0313543   0.0140251  -0.0897940   0.0582938   0.0548664  -0.0060369
    3   0.0000000  -0.0000000   0.0000000   0.0000000  -0.0000000   0.0000000
 Max gradient component =       2.222E-01
 RMS gradient           =       7.472E-02
 Gradient time:  CPU 4.67 s  wall 1.27 s
 Geometry Optimization Parameters
   NAtoms,    NIC,     NZ,  NCons,   NDum,   NFix, NCnnct, MaxDiis
        6      32       0       0       0       0       0       0

 Cartesian Hessian Update
 Hessian Updated using BFGS Update


** GEOMETRY OPTIMIZATION IN DELOCALIZED INTERNAL COORDINATES **
   Searching for a Minimum

   Optimization Cycle:   6

                       Coordinates (Angstroms)
     ATOM                X               Y               Z
      1  H        -0.2957123216   -1.5490668702    0.0000000000
      2  F        -3.3192534990   -0.3410247088    0.0000000000
      3  I         1.0536790993    0.1801139416    0.0000000000
      4  H        -2.4252868360    1.4589195653    0.0000000000
      5  C        -0.6675742832   -0.4182469693    0.0000000000
      6  C        -2.1030877724    0.2721833733    0.0000000000
   Point Group: cs    Number of degrees of freedom:     9


   Energy is  -7096.660541012

 Hessian Updated using BFGS Update

  9 Hessian modes will be used to form the next step
  Hessian Eigenvalues:
     0.063892    0.089543    0.139991    0.154450    0.168778    0.209785
     0.226505    0.441575    1.177709

 Minimum Search - Taking Simple RFO Step
 Searching for Lamda that Minimizes Along All modes
 Value Taken    Lamda =  -0.18743872
 Calculated Step too Large.  Step scaled by  0.356854
 Step Taken.  Stepsize is  0.300000

                             Maximum     Tolerance    Cnvgd?
         Gradient           0.135639      0.000300      NO
         Displacement       0.212391      0.001200      NO
         Energy change     -0.071836      0.000001      NO


 New Cartesian Coordinates Obtained by Inverse Iteration

 Displacement from previous Coordinates is:  0.403117
 ----------------------------------------------------------------
             Standard Nuclear Orientation (Angstroms)
    I     Atom           X                Y                Z
 ----------------------------------------------------------------
    1      H      -0.4082899427    -1.4945819796     0.0000000000
    2      F      -3.2487547179    -0.3808738530     0.0000000000
    3      I       1.0193224180     0.2185079507     0.0000000000
    4      H      -2.3334214091     1.4025673788     0.0000000000
    5      C      -0.7377206225    -0.3929630680     0.0000000000
    6      C      -2.0483713387     0.2502219030     0.0000000000
 ----------------------------------------------------------------
 Molecular Point Group                 Cs    NOp =  2
 Largest Abelian Subgroup              Cs    NOp =  2
 Nuclear Repulsion Energy =   282.0074906363 hartrees
 There are       38 alpha and       38 beta electrons
 Applying Cartesian multipole field
    Component          Value
    ---------          -----
     (2,0,0)        1.00000E-11
     (0,2,0)        2.00000E-11
     (0,0,2)       -3.00000E-11
 Nucleus-field energy     =     0.0000000072 hartrees
 Requested basis set is 6-311++G(d,p)
 There are 52 shells and 142 basis functions
 A cutoff of  1.0D-11 yielded   1235 shell pairs
 There are      9337 function pairs (     10418 Cartesian)
 Smallest overlap matrix eigenvalue = 1.15E-04
 Guess MOs from SCF MO coefficient file

 -----------------------------------------------------------------------
  General SCF calculation program by
  Eric Jon Sundstrom, Paul Horn, Yuezhi Mao, Dmitri Zuev, Alec White,
  David Stuck, Shaama M.S., Shane Yost, Joonho Lee, David Small,
  Daniel Levine, Susi Lehtola, Hugh Burton, Evgeny Epifanovsky
 -----------------------------------------------------------------------
 Exchange:     0.2000 Hartree-Fock + 0.0800 Slater + 0.7200 B88
 Correlation:  0.1900 VWN1RPA + 0.8100 LYP
 Using SG-1 standard quadrature grid
 using 4 threads for integral computing
 -------------------------------------------------------
 OpenMP Integral computing Module                
 Release: version 2.0, May 2017, Q-Chem Inc. Pleasanton 
 -------------------------------------------------------
 -------------------------------------------------------
 OpenMP BLAS3 based DFT computing Module                
 Release: version 1.0, May 2013, Q-Chem Inc. Pittsburgh 
 -------------------------------------------------------
 A restricted SCF calculation will be
 performed using DIIS
 SCF converges when DIIS error is below 1.0e-08
 ---------------------------------------
  Cycle       Energy         DIIS error
 ---------------------------------------
    1   -7096.7150891385      1.43e-03  
    2   -7096.7194939846      6.85e-04  
    3   -7096.7194023536      7.02e-04  
    4   -7096.7205791177      1.51e-04  
    5   -7096.7206251088      7.51e-05  
    6   -7096.7206381514      1.42e-05  
    7   -7096.7206384711      4.14e-06  
    8   -7096.7206385115      1.50e-06  
    9   -7096.7206385151      2.09e-07  
   10   -7096.7206385152      4.35e-08  
   11   -7096.7206385151      9.31e-09  Convergence criterion met
 ---------------------------------------
 SCF time:   CPU 15.17s  wall 4.00s 
 SCF   energy in the final basis set =    -7096.7206385151
 Total energy in the final basis set =    -7096.7206385151

 --------------------------------------------------------------
             Orbital Energies (a.u.) and Symmetries
 --------------------------------------------------------------

 Alpha MOs, Restricted
 -- Occupied --                  
******* -176.32 -165.72 -165.72 -165.72  -35.81  -31.31  -31.30
  1 A'    2 A'    3 A'    1 A"    4 A'    5 A'    6 A'    2 A"                 
-31.301 -24.711 -22.956 -22.955 -22.955 -22.952 -22.952 -10.306
  7 A'    8 A'    9 A'    3 A"   10 A'    4 A"   11 A'   12 A'                 
-10.243  -6.365  -4.777  -4.764  -4.763  -2.046  -2.039  -2.039
 13 A'   14 A'   15 A'    5 A"   16 A'   17 A'    6 A"   18 A'                 
 -2.027  -2.027  -1.245  -0.810  -0.696  -0.588  -0.532  -0.509
  7 A"   19 A'   20 A'   21 A'   22 A'   23 A'   24 A'   25 A'                 
 -0.480  -0.399  -0.394  -0.347  -0.271  -0.239
  8 A"   26 A'   27 A'    9 A"   28 A'   10 A"                                 
 -- Virtual --                   
 -0.050  -0.022  -0.001   0.008   0.032   0.061   0.062   0.094
 11 A"   29 A'   30 A'   31 A'   32 A'   12 A"   33 A'   13 A"                 
  0.094   0.096   0.110   0.135   0.142   0.161   0.180   0.228
 34 A'   35 A'   36 A'   37 A'   38 A'   39 A'   40 A'   14 A"                 
  0.234   0.257   0.267   0.296   0.321   0.357   0.365   0.388
 41 A'   42 A'   15 A"   43 A'   44 A'   45 A'   46 A'   16 A"                 
  0.411   0.431   0.435   0.468   0.496   0.525   0.533   0.579
 47 A'   48 A'   17 A"   49 A'   50 A'   18 A"   51 A'   19 A"                 
  0.596   0.633   0.694   0.737   0.772   0.803   0.868   0.999
 52 A'   53 A'   54 A'   55 A'   56 A'   57 A'   58 A'   20 A"                 
  1.135   1.258   1.295   1.324   1.332   1.357   1.384   1.415
 21 A"   22 A"   59 A'   60 A'   23 A"   61 A'   62 A'   63 A'                 
  1.428   1.451   1.512   1.535   1.650   1.813   1.824   1.840
 24 A"   64 A'   65 A'   25 A"   66 A'   26 A"   67 A'   68 A'                 
  1.912   1.964   1.978   2.147   2.303   2.594   2.611   2.611
 69 A'   27 A"   70 A'   71 A'   72 A'   73 A'   28 A"   74 A'                 
  2.690   2.781   2.921   3.023   3.224   3.765   3.765   3.837
 75 A'   29 A"   76 A'   77 A'   78 A'   30 A"   79 A'   80 A'                 
  3.952   3.958   3.977   4.020   4.052   4.118   4.245   4.458
 31 A"   32 A"   81 A'   33 A"   82 A'   83 A'   84 A'   85 A'                 
  4.762   5.993   6.054   6.144   6.264   6.348   6.586  23.491
 86 A'   34 A"   87 A'   88 A'   35 A"   89 A'   90 A'   91 A'                 
 23.752  27.887  28.336  28.380  28.414  28.526  28.536  28.559
 92 A'   93 A'   36 A"   94 A'   95 A'   37 A"   96 A'   38 A"                 
 28.602  28.692  66.734 127.881 127.915 127.961 151.6831901.849
 97 A'   98 A'   99 A'   39 A"  100 A'  101 A'  102 A'  103 A'                 

 Beta MOs, Restricted
 -- Occupied --                  
******* -176.32 -165.72 -165.72 -165.72  -35.81  -31.31  -31.30
  1 A'    2 A'    3 A'    1 A"    4 A'    5 A'    6 A'    2 A"                 
-31.301 -24.711 -22.956 -22.955 -22.955 -22.952 -22.952 -10.306
  7 A'    8 A'    9 A'    3 A"   10 A'    4 A"   11 A'   12 A'                 
-10.243  -6.365  -4.777  -4.764  -4.763  -2.046  -2.039  -2.039
 13 A'   14 A'   15 A'    5 A"   16 A'   17 A'    6 A"   18 A'                 
 -2.027  -2.027  -1.245  -0.810  -0.696  -0.588  -0.532  -0.509
  7 A"   19 A'   20 A'   21 A'   22 A'   23 A'   24 A'   25 A'                 
 -0.480  -0.399  -0.394  -0.347  -0.271  -0.239
  8 A"   26 A'   27 A'    9 A"   28 A'   10 A"                                 
 -- Virtual --                   
 -0.050  -0.022  -0.001   0.008   0.032   0.061   0.062   0.094
 11 A"   29 A'   30 A'   31 A'   32 A'   12 A"   33 A'   13 A"                 
  0.094   0.096   0.110   0.135   0.142   0.161   0.180   0.228
 34 A'   35 A'   36 A'   37 A'   38 A'   39 A'   40 A'   14 A"                 
  0.234   0.257   0.267   0.296   0.321   0.357   0.365   0.388
 41 A'   42 A'   15 A"   43 A'   44 A'   45 A'   46 A'   16 A"                 
  0.411   0.431   0.435   0.468   0.496   0.525   0.533   0.579
 47 A'   48 A'   17 A"   49 A'   50 A'   18 A"   51 A'   19 A"                 
  0.596   0.633   0.694   0.737   0.772   0.803   0.868   0.999
 52 A'   53 A'   54 A'   55 A'   56 A'   57 A'   58 A'   20 A"                 
  1.135   1.258   1.295   1.324   1.332   1.357   1.384   1.415
 21 A"   22 A"   59 A'   60 A'   23 A"   61 A'   62 A'   63 A'                 
  1.428   1.451   1.512   1.535   1.650   1.813   1.824   1.840
 24 A"   64 A'   65 A'   25 A"   66 A'   26 A"   67 A'   68 A'                 
  1.912   1.964   1.978   2.147   2.303   2.594   2.611   2.611
 69 A'   27 A"   70 A'   71 A'   72 A'   73 A'   28 A"   74 A'                 
  2.690   2.781   2.921   3.023   3.224   3.765   3.765   3.837
 75 A'   29 A"   76 A'   77 A'   78 A'   30 A"   79 A'   80 A'                 
  3.952   3.958   3.977   4.020   4.052   4.118   4.245   4.458
 31 A"   32 A"   81 A'   33 A"   82 A'   83 A'   84 A'   85 A'                 
  4.762   5.993   6.054   6.144   6.264   6.348   6.586  23.491
 86 A'   34 A"   87 A'   88 A'   35 A"   89 A'   90 A'   91 A'                 
 23.752  27.887  28.336  28.380  28.414  28.526  28.536  28.559
 92 A'   93 A'   36 A"   94 A'   95 A'   37 A"   96 A'   38 A"                 
 28.602  28.692  66.734 127.881 127.915 127.961 151.6831901.849
 97 A'   98 A'   99 A'   39 A"  100 A'  101 A'  102 A'  103 A'                 
 --------------------------------------------------------------

          Ground-State Mulliken Net Atomic Charges

     Atom                 Charge (a.u.)
  ----------------------------------------
      1 H                     0.195667
      2 F                    -0.101057
      3 I                     0.155506
      4 H                     0.137581
      5 C                    -0.184096
      6 C                    -0.203602
  ----------------------------------------
  Sum of atomic charges =     0.000000

 -----------------------------------------------------------------
                    Cartesian Multipole Moments
 -----------------------------------------------------------------
    Charge (ESU x 10^10)
                 0.0000
    Dipole Moment (Debye)
         X       0.7550      Y       0.3212      Z      -0.0000
       Tot       0.8205
    Quadrupole Moments (Debye-Ang)
        XX     -48.5566     XY      -3.1000     YY     -43.8001
        XZ       0.0000     YZ       0.0000     ZZ     -47.2519
    Octopole Moments (Debye-Ang^2)
       XXX      37.5666    XXY       8.4787    XYY       1.1051
       YYY     -12.1941    XXZ      -0.0000    XYZ      -0.0000
       YYZ      -0.0000    XZZ       5.1655    YZZ      -3.6950
       ZZZ      -0.0000
    Hexadecapole Moments (Debye-Ang^3)
      XXXX    -776.2165   XXXY     -49.5627   XXYY    -130.7380
      XYYY     -34.3960   YYYY     -89.8357   XXXZ       0.0000
      XXYZ       0.0000   XYYZ       0.0000   YYYZ       0.0000
      XXZZ    -133.3941   XYZZ      -9.1925   YYZZ     -26.6577
      XZZZ       0.0000   YZZZ       0.0000   ZZZZ     -60.3250
 -----------------------------------------------------------------
 Calculating analytic gradient of the SCF energy
 Gradient of SCF Energy
            1           2           3           4           5           6
    1   0.0586140  -0.0167738  -0.1230400  -0.0296446   0.1695628  -0.0587185
    2  -0.0208703   0.0123549  -0.0742490   0.0473863   0.0449656  -0.0095876
    3  -0.0000000  -0.0000000  -0.0000000   0.0000000   0.0000000  -0.0000000
 Max gradient component =       1.696E-01
 RMS gradient           =       5.888E-02
 Gradient time:  CPU 4.73 s  wall 1.30 s
 Geometry Optimization Parameters
   NAtoms,    NIC,     NZ,  NCons,   NDum,   NFix, NCnnct, MaxDiis
        6      32       0       0       0       0       0       0

 Cartesian Hessian Update
 Hessian Updated using BFGS Update


** GEOMETRY OPTIMIZATION IN DELOCALIZED INTERNAL COORDINATES **
   Searching for a Minimum

   Optimization Cycle:   7

                       Coordinates (Angstroms)
     ATOM                X               Y               Z
      1  H        -0.4082899427   -1.4945819796    0.0000000000
      2  F        -3.2487547179   -0.3808738530    0.0000000000
      3  I         1.0193224180    0.2185079507    0.0000000000
      4  H        -2.3334214091    1.4025673788    0.0000000000
      5  C        -0.7377206225   -0.3929630680    0.0000000000
      6  C        -2.0483713387    0.2502219030    0.0000000000
   Point Group: cs    Number of degrees of freedom:     9


   Energy is  -7096.720638515

 Hessian Updated using BFGS Update

  9 Hessian modes will be used to form the next step
  Hessian Eigenvalues:
     0.085573    0.138774    0.148573    0.161812    0.176665    0.209498
     0.224149    0.443140    1.091261

 Minimum Search - Taking Simple RFO Step
 Searching for Lamda that Minimizes Along All modes
 Value Taken    Lamda =  -0.10855587
 Calculated Step too Large.  Step scaled by  0.480146
 Step Taken.  Stepsize is  0.300000

                             Maximum     Tolerance    Cnvgd?
         Gradient           0.101973      0.000300      NO
         Displacement       0.205052      0.001200      NO
         Energy change     -0.060098      0.000001      NO


 New Cartesian Coordinates Obtained by Inverse Iteration

 Displacement from previous Coordinates is:  0.392717
 ----------------------------------------------------------------
             Standard Nuclear Orientation (Angstroms)
    I     Atom           X                Y                Z
 ----------------------------------------------------------------
    1      H      -0.5263163642    -1.4427903976     0.0000000000
    2      F      -3.1868551367    -0.4192560025     0.0000000000
    3      I       0.9968076283     0.2619089895     0.0000000000
    4      H      -2.2431268592     1.3409093904     0.0000000000
    5      C      -0.7985573405    -0.3706243898     0.0000000000
    6      C      -1.9991875406     0.2327307419     0.0000000000
 ----------------------------------------------------------------
 Molecular Point Group                 Cs    NOp =  2
 Largest Abelian Subgroup              Cs    NOp =  2
 Nuclear Repulsion Energy =   284.5573632405 hartrees
 There are       38 alpha and       38 beta electrons
 Applying Cartesian multipole field
    Component          Value
    ---------          -----
     (2,0,0)        1.00000E-11
     (0,2,0)        2.00000E-11
     (0,0,2)       -3.00000E-11
 Nucleus-field energy     =     0.0000000071 hartrees
 Requested basis set is 6-311++G(d,p)
 There are 52 shells and 142 basis functions
 A cutoff of  1.0D-11 yielded   1246 shell pairs
 There are      9404 function pairs (     10492 Cartesian)
 Smallest overlap matrix eigenvalue = 7.82E-05
 Guess MOs from SCF MO coefficient file

 -----------------------------------------------------------------------
  General SCF calculation program by
  Eric Jon Sundstrom, Paul Horn, Yuezhi Mao, Dmitri Zuev, Alec White,
  David Stuck, Shaama M.S., Shane Yost, Joonho Lee, David Small,
  Daniel Levine, Susi Lehtola, Hugh Burton, Evgeny Epifanovsky
 -----------------------------------------------------------------------
 Exchange:     0.2000 Hartree-Fock + 0.0800 Slater + 0.7200 B88
 Correlation:  0.1900 VWN1RPA + 0.8100 LYP
 Using SG-1 standard quadrature grid
 using 4 threads for integral computing
 -------------------------------------------------------
 OpenMP Integral computing Module                
 Release: version 2.0, May 2017, Q-Chem Inc. Pleasanton 
 -------------------------------------------------------
 -------------------------------------------------------
 OpenMP BLAS3 based DFT computing Module                
 Release: version 1.0, May 2013, Q-Chem Inc. Pittsburgh 
 -------------------------------------------------------
 A restricted SCF calculation will be
 performed using DIIS
 SCF converges when DIIS error is below 1.0e-08
 ---------------------------------------
  Cycle       Energy         DIIS error
 ---------------------------------------
    1   -7096.7545712729      1.59e-03  
    2   -7096.7591522388      7.53e-04  
    3   -7096.7593627388      6.92e-04  
    4   -7096.7604880409      1.11e-04  
    5   -7096.7605079619      3.46e-05  
    6   -7096.7605103416      1.59e-05  
    7   -7096.7605109069      3.76e-06  
    8   -7096.7605109360      1.42e-06  
    9   -7096.7605109390      1.95e-07  
   10   -7096.7605109391      4.24e-08  
   11   -7096.7605109391      7.86e-09  Convergence criterion met
 ---------------------------------------
 SCF time:   CPU 15.34s  wall 4.00s 
 SCF   energy in the final basis set =    -7096.7605109391
 Total energy in the final basis set =    -7096.7605109391

 --------------------------------------------------------------
             Orbital Energies (a.u.) and Symmetries
 --------------------------------------------------------------

 Alpha MOs, Restricted
 -- Occupied --                  
******* -176.31 -165.72 -165.72 -165.72  -35.81  -31.30  -31.30
  1 A'    2 A'    3 A'    1 A"    4 A'    5 A'    6 A'    2 A"                 
-31.299 -24.706 -22.954 -22.953 -22.953 -22.950 -22.950 -10.288
  7 A'    8 A'    9 A'    3 A"   10 A'    4 A"   11 A'   12 A'                 
-10.229  -6.362  -4.775  -4.761  -4.760  -2.043  -2.036  -2.036
 13 A'   14 A'   15 A'    5 A"   16 A'   17 A'    6 A"   18 A'                 
 -2.024  -2.024  -1.242  -0.821  -0.702  -0.597  -0.543  -0.511
  7 A"   19 A'   20 A'   21 A'   22 A'   23 A'   24 A'   25 A'                 
 -0.480  -0.399  -0.395  -0.348  -0.275  -0.249
  8 A"   26 A'   27 A'    9 A"   28 A'   10 A"                                 
 -- Virtual --                   
 -0.031  -0.026   0.003   0.010   0.034   0.060   0.064   0.094
 11 A"   29 A'   30 A'   31 A'   32 A'   12 A"   33 A'   34 A'                 
  0.097   0.108   0.113   0.138   0.145   0.170   0.190   0.227
 13 A"   35 A'   36 A'   37 A'   38 A'   39 A'   40 A'   14 A"                 
  0.230   0.260   0.266   0.316   0.332   0.365   0.383   0.392
 41 A'   42 A'   15 A"   43 A'   44 A'   45 A'   46 A'   16 A"                 
  0.412   0.430   0.437   0.463   0.497   0.523   0.552   0.584
 47 A'   17 A"   48 A'   49 A'   50 A'   18 A"   51 A'   19 A"                 
  0.611   0.662   0.705   0.746   0.764   0.813   0.885   1.023
 52 A'   53 A'   54 A'   55 A'   56 A'   57 A'   58 A'   20 A"                 
  1.119   1.262   1.305   1.336   1.342   1.364   1.386   1.441
 21 A"   22 A"   59 A'   23 A"   60 A'   61 A'   62 A'   24 A"                 
  1.445   1.463   1.532   1.575   1.681   1.844   1.886   1.891
 63 A'   64 A'   65 A'   25 A"   66 A'   67 A'   68 A'   26 A"                 
  1.963   2.021   2.025   2.250   2.365   2.612   2.629   2.634
 69 A'   70 A'   27 A"   71 A'   72 A'   73 A'   28 A"   74 A'                 
  2.791   2.813   2.951   3.069   3.395   3.771   3.779   3.844
 75 A'   29 A"   76 A'   77 A'   78 A'   30 A"   79 A'   80 A'                 
  3.955   3.964   3.977   4.021   4.082   4.118   4.243   4.455
 31 A"   32 A"   81 A'   33 A"   82 A'   83 A'   84 A'   85 A'                 
  4.794   5.994   6.051   6.139   6.268   6.349   6.625  23.525
 86 A'   34 A"   87 A'   88 A'   35 A"   89 A'   90 A'   91 A'                 
 24.125  27.883  28.338  28.378  28.412  28.528  28.537  28.560
 92 A'   93 A'   36 A"   94 A'   95 A'   37 A"   96 A'   38 A"                 
 28.604  28.692  66.742 127.883 127.914 127.958 151.6781901.843
 97 A'   98 A'   99 A'   39 A"  100 A'  101 A'  102 A'  103 A'                 

 Beta MOs, Restricted
 -- Occupied --                  
******* -176.31 -165.72 -165.72 -165.72  -35.81  -31.30  -31.30
  1 A'    2 A'    3 A'    1 A"    4 A'    5 A'    6 A'    2 A"                 
-31.299 -24.706 -22.954 -22.953 -22.953 -22.950 -22.950 -10.288
  7 A'    8 A'    9 A'    3 A"   10 A'    4 A"   11 A'   12 A'                 
-10.229  -6.362  -4.775  -4.761  -4.760  -2.043  -2.036  -2.036
 13 A'   14 A'   15 A'    5 A"   16 A'   17 A'    6 A"   18 A'                 
 -2.024  -2.024  -1.242  -0.821  -0.702  -0.597  -0.543  -0.511
  7 A"   19 A'   20 A'   21 A'   22 A'   23 A'   24 A'   25 A'                 
 -0.480  -0.399  -0.395  -0.348  -0.275  -0.249
  8 A"   26 A'   27 A'    9 A"   28 A'   10 A"                                 
 -- Virtual --                   
 -0.031  -0.026   0.003   0.010   0.034   0.060   0.064   0.094
 11 A"   29 A'   30 A'   31 A'   32 A'   12 A"   33 A'   34 A'                 
  0.097   0.108   0.113   0.138   0.145   0.170   0.190   0.227
 13 A"   35 A'   36 A'   37 A'   38 A'   39 A'   40 A'   14 A"                 
  0.230   0.260   0.266   0.316   0.332   0.365   0.383   0.392
 41 A'   42 A'   15 A"   43 A'   44 A'   45 A'   46 A'   16 A"                 
  0.412   0.430   0.437   0.463   0.497   0.523   0.552   0.584
 47 A'   17 A"   48 A'   49 A'   50 A'   18 A"   51 A'   19 A"                 
  0.611   0.662   0.705   0.746   0.764   0.813   0.885   1.023
 52 A'   53 A'   54 A'   55 A'   56 A'   57 A'   58 A'   20 A"                 
  1.119   1.262   1.305   1.336   1.342   1.364   1.386   1.441
 21 A"   22 A"   59 A'   23 A"   60 A'   61 A'   62 A'   24 A"                 
  1.445   1.463   1.532   1.575   1.681   1.844   1.886   1.891
 63 A'   64 A'   65 A'   25 A"   66 A'   67 A'   68 A'   26 A"                 
  1.963   2.021   2.025   2.250   2.365   2.612   2.629   2.634
 69 A'   70 A'   27 A"   71 A'   72 A'   73 A'   28 A"   74 A'                 
  2.791   2.813   2.951   3.069   3.395   3.771   3.779   3.844
 75 A'   29 A"   76 A'   77 A'   78 A'   30 A"   79 A'   80 A'                 
  3.955   3.964   3.977   4.021   4.082   4.118   4.243   4.455
 31 A"   32 A"   81 A'   33 A"   82 A'   83 A'   84 A'   85 A'                 
  4.794   5.994   6.051   6.139   6.268   6.349   6.625  23.525
 86 A'   34 A"   87 A'   88 A'   35 A"   89 A'   90 A'   91 A'                 
 24.125  27.883  28.338  28.378  28.412  28.528  28.537  28.560
 92 A'   93 A'   36 A"   94 A'   95 A'   37 A"   96 A'   38 A"                 
 28.604  28.692  66.742 127.883 127.914 127.958 151.6781901.843
 97 A'   98 A'   99 A'   39 A"  100 A'  101 A'  102 A'  103 A'                 
 --------------------------------------------------------------

          Ground-State Mulliken Net Atomic Charges

     Atom                 Charge (a.u.)
  ----------------------------------------
      1 H                     0.202827
      2 F                    -0.121239
      3 I                     0.125211
      4 H                     0.133187
      5 C                    -0.138743
      6 C                    -0.201243
  ----------------------------------------
  Sum of atomic charges =     0.000000

 -----------------------------------------------------------------
                    Cartesian Multipole Moments
 -----------------------------------------------------------------
    Charge (ESU x 10^10)
                 0.0000
    Dipole Moment (Debye)
         X       0.6631      Y       0.3271      Z       0.0000
       Tot       0.7394
    Quadrupole Moments (Debye-Ang)
        XX     -48.6933     XY      -2.8129     YY     -43.7698
        XZ       0.0000     YZ       0.0000     ZZ     -46.9297
    Octopole Moments (Debye-Ang^2)
       XXX      39.1915    XXY       7.2569    XYY       1.4697
       YYY     -15.4885    XXZ       0.0000    XYZ       0.0000
       YYZ      -0.0000    XZZ       4.6600    YZZ      -4.8125
       ZZZ      -0.0000
    Hexadecapole Moments (Debye-Ang^3)
      XXXX    -753.0639   XXXY     -54.7018   XXYY    -127.4099
      XYYY     -39.5036   YYYY     -92.0179   XXXZ      -0.0000
      XXYZ       0.0000   XYYZ       0.0000   YYYZ       0.0000
      XXZZ    -128.1099   XYZZ     -11.5600   YYZZ     -26.6526
      XZZZ       0.0000   YZZZ       0.0000   ZZZZ     -59.5505
 -----------------------------------------------------------------
 Calculating analytic gradient of the SCF energy
 Gradient of SCF Energy
            1           2           3           4           5           6
    1   0.0433859  -0.0081114  -0.0973349  -0.0178152   0.0812227  -0.0013471
    2  -0.0048270   0.0094097  -0.0586064   0.0272235   0.0515091  -0.0247088
    3  -0.0000000   0.0000000  -0.0000000  -0.0000000   0.0000000  -0.0000000
 Max gradient component =       9.733E-02
 RMS gradient           =       3.793E-02
 Gradient time:  CPU 4.81 s  wall 1.34 s
 Geometry Optimization Parameters
   NAtoms,    NIC,     NZ,  NCons,   NDum,   NFix, NCnnct, MaxDiis
        6      32       0       0       0       0       0       0

 Cartesian Hessian Update
 Hessian Updated using BFGS Update


** GEOMETRY OPTIMIZATION IN DELOCALIZED INTERNAL COORDINATES **
   Searching for a Minimum

   Optimization Cycle:   8

                       Coordinates (Angstroms)
     ATOM                X               Y               Z
      1  H        -0.5263163642   -1.4427903976    0.0000000000
      2  F        -3.1868551367   -0.4192560025    0.0000000000
      3  I         0.9968076283    0.2619089895    0.0000000000
      4  H        -2.2431268592    1.3409093904    0.0000000000
      5  C        -0.7985573405   -0.3706243898    0.0000000000
      6  C        -1.9991875406    0.2327307419    0.0000000000
   Point Group: cs    Number of degrees of freedom:     9


   Energy is  -7096.760510939

 Hessian Updated using BFGS Update

  9 Hessian modes will be used to form the next step
  Hessian Eigenvalues:
     0.082046    0.135547    0.144063    0.161477    0.208742    0.221463
     0.362128    0.446060    1.049676

 Minimum Search - Taking Simple RFO Step
 Searching for Lamda that Minimizes Along All modes
 Value Taken    Lamda =  -0.03822845
 Calculated Step too Large.  Step scaled by  0.660077
 Step Taken.  Stepsize is  0.300000

                             Maximum     Tolerance    Cnvgd?
         Gradient           0.061978      0.000300      NO
         Displacement       0.198186      0.001200      NO
         Energy change     -0.039872      0.000001      NO


 New Cartesian Coordinates Obtained by Inverse Iteration

 Displacement from previous Coordinates is:  0.293612
 ----------------------------------------------------------------
             Standard Nuclear Orientation (Angstroms)
    I     Atom           X                Y                Z
 ----------------------------------------------------------------
    1      H      -0.6326427625    -1.4175037732     0.0000000000
    2      F      -3.1569904159    -0.4458573483     0.0000000000
    3      I       1.0072026816     0.3158862968     0.0000000000
    4      H      -2.1774540608     1.2884262809     0.0000000000
    5      C      -0.8142196316    -0.3721854488     0.0000000000
    6      C      -1.9831314237     0.2341123245     0.0000000000
 ----------------------------------------------------------------
 Molecular Point Group                 Cs    NOp =  2
 Largest Abelian Subgroup              Cs    NOp =  2
 Nuclear Repulsion Energy =   283.4484173946 hartrees
 There are       38 alpha and       38 beta electrons
 Applying Cartesian multipole field
    Component          Value
    ---------          -----
     (2,0,0)        1.00000E-11
     (0,2,0)        2.00000E-11
     (0,0,2)       -3.00000E-11
 Nucleus-field energy     =     0.0000000071 hartrees
 Requested basis set is 6-311++G(d,p)
 There are 52 shells and 142 basis functions
 A cutoff of  1.0D-11 yielded   1253 shell pairs
 There are      9441 function pairs (     10529 Cartesian)
 Smallest overlap matrix eigenvalue = 7.94E-05
 Guess MOs from SCF MO coefficient file

 -----------------------------------------------------------------------
  General SCF calculation program by
  Eric Jon Sundstrom, Paul Horn, Yuezhi Mao, Dmitri Zuev, Alec White,
  David Stuck, Shaama M.S., Shane Yost, Joonho Lee, David Small,
  Daniel Levine, Susi Lehtola, Hugh Burton, Evgeny Epifanovsky
 -----------------------------------------------------------------------
 Exchange:     0.2000 Hartree-Fock + 0.0800 Slater + 0.7200 B88
 Correlation:  0.1900 VWN1RPA + 0.8100 LYP
 Using SG-1 standard quadrature grid
 using 4 threads for integral computing
 -------------------------------------------------------
 OpenMP Integral computing Module                
 Release: version 2.0, May 2017, Q-Chem Inc. Pleasanton 
 -------------------------------------------------------
 -------------------------------------------------------
 OpenMP BLAS3 based DFT computing Module                
 Release: version 1.0, May 2013, Q-Chem Inc. Pittsburgh 
 -------------------------------------------------------
 A restricted SCF calculation will be
 performed using DIIS
 SCF converges when DIIS error is below 1.0e-08
 ---------------------------------------
  Cycle       Energy         DIIS error
 ---------------------------------------
    1   -7096.7760266130      1.02e-03  
    2   -7096.7783492151      3.99e-04  
    3   -7096.7782334437      4.53e-04  
    4   -7096.7787320640      7.10e-05  
    5   -7096.7787413303      3.19e-05  
    6   -7096.7787434180      9.64e-06  
    7   -7096.7787435571      1.53e-06  
    8   -7096.7787435602      8.79e-07  
    9   -7096.7787435618      1.20e-07  
   10   -7096.7787435619      2.79e-08  
   11   -7096.7787435618      4.68e-09  Convergence criterion met
 ---------------------------------------
 SCF time:   CPU 15.36s  wall 4.00s 
 SCF   energy in the final basis set =    -7096.7787435618
 Total energy in the final basis set =    -7096.7787435618

 --------------------------------------------------------------
             Orbital Energies (a.u.) and Symmetries
 --------------------------------------------------------------

 Alpha MOs, Restricted
 -- Occupied --                  
******* -176.31 -165.72 -165.72 -165.72  -35.81  -31.30  -31.30
  1 A'    2 A'    3 A'    1 A"    4 A'    5 A'    6 A'    2 A"                 
-31.298 -24.705 -22.954 -22.953 -22.953 -22.949 -22.949 -10.279
  7 A'    8 A'    9 A'    3 A"   10 A'    4 A"   11 A'   12 A'                 
-10.222  -6.361  -4.774  -4.759  -4.759  -2.041  -2.035  -2.035
 13 A'   14 A'   15 A'    5 A"   16 A'   17 A'    6 A"   18 A'                 
 -2.023  -2.023  -1.241  -0.823  -0.698  -0.605  -0.549  -0.513
  7 A"   19 A'   20 A'   21 A'   22 A'   23 A'   24 A'   25 A'                 
 -0.480  -0.405  -0.396  -0.345  -0.278  -0.253
  8 A"   26 A'   27 A'    9 A"   28 A'   10 A"                                 
 -- Virtual --                   
 -0.030  -0.027   0.006   0.011   0.034   0.060   0.067   0.095
 29 A'   11 A"   30 A'   31 A'   32 A'   12 A"   33 A'   34 A'                 
  0.099   0.110   0.123   0.138   0.148   0.179   0.195   0.221
 13 A"   35 A'   36 A'   37 A'   38 A'   39 A'   40 A'   41 A'                 
  0.225   0.260   0.265   0.320   0.338   0.364   0.388   0.394
 14 A"   42 A'   15 A"   43 A'   44 A'   45 A'   46 A'   16 A"                 
  0.414   0.424   0.442   0.454   0.499   0.523   0.573   0.588
 47 A'   17 A"   48 A'   49 A'   50 A'   18 A"   51 A'   19 A"                 
  0.619   0.685   0.705   0.741   0.764   0.819   0.886   1.036
 52 A'   53 A'   54 A'   55 A'   56 A'   57 A'   58 A'   20 A"                 
  1.111   1.257   1.313   1.336   1.352   1.361   1.390   1.444
 21 A"   22 A"   59 A'   23 A"   60 A'   61 A'   62 A'   24 A"                 
  1.451   1.492   1.549   1.619   1.697   1.841   1.915   1.953
 63 A'   64 A'   65 A'   25 A"   66 A'   67 A'   68 A'   26 A"                 
  1.964   2.037   2.081   2.277   2.389   2.627   2.639   2.656
 69 A'   27 A"   70 A'   71 A'   72 A'   73 A'   28 A"   74 A'                 
  2.820   2.847   2.983   3.094   3.481   3.774   3.795   3.904
 29 A"   75 A'   76 A'   77 A'   78 A'   30 A"   79 A'   80 A'                 
  3.956   3.963   3.976   4.020   4.093   4.117   4.240   4.444
 31 A"   32 A"   81 A'   33 A"   82 A'   83 A'   84 A'   85 A'                 
  4.806   5.993   6.043   6.126   6.269   6.347   6.639  23.596
 86 A'   34 A"   87 A'   88 A'   35 A"   89 A'   90 A'   91 A'                 
 24.248  27.871  28.337  28.373  28.404  28.529  28.537  28.559
 92 A'   93 A'   36 A"   94 A'   95 A'   37 A"   96 A'   38 A"                 
 28.602  28.690  66.744 127.882 127.910 127.951 151.6671901.831
 97 A'   98 A'   99 A'   39 A"  100 A'  101 A'  102 A'  103 A'                 

 Beta MOs, Restricted
 -- Occupied --                  
******* -176.31 -165.72 -165.72 -165.72  -35.81  -31.30  -31.30
  1 A'    2 A'    3 A'    1 A"    4 A'    5 A'    6 A'    2 A"                 
-31.298 -24.705 -22.954 -22.953 -22.953 -22.949 -22.949 -10.279
  7 A'    8 A'    9 A'    3 A"   10 A'    4 A"   11 A'   12 A'                 
-10.222  -6.361  -4.774  -4.759  -4.759  -2.041  -2.035  -2.035
 13 A'   14 A'   15 A'    5 A"   16 A'   17 A'    6 A"   18 A'                 
 -2.023  -2.023  -1.241  -0.823  -0.698  -0.605  -0.549  -0.513
  7 A"   19 A'   20 A'   21 A'   22 A'   23 A'   24 A'   25 A'                 
 -0.480  -0.405  -0.396  -0.345  -0.278  -0.253
  8 A"   26 A'   27 A'    9 A"   28 A'   10 A"                                 
 -- Virtual --                   
 -0.030  -0.027   0.006   0.011   0.034   0.060   0.067   0.095
 29 A'   11 A"   30 A'   31 A'   32 A'   12 A"   33 A'   34 A'                 
  0.099   0.110   0.123   0.138   0.148   0.179   0.195   0.221
 13 A"   35 A'   36 A'   37 A'   38 A'   39 A'   40 A'   41 A'                 
  0.225   0.260   0.265   0.320   0.338   0.364   0.388   0.394
 14 A"   42 A'   15 A"   43 A'   44 A'   45 A'   46 A'   16 A"                 
  0.414   0.424   0.442   0.454   0.499   0.523   0.573   0.588
 47 A'   17 A"   48 A'   49 A'   50 A'   18 A"   51 A'   19 A"                 
  0.619   0.685   0.705   0.741   0.764   0.819   0.886   1.036
 52 A'   53 A'   54 A'   55 A'   56 A'   57 A'   58 A'   20 A"                 
  1.111   1.257   1.313   1.336   1.352   1.361   1.390   1.444
 21 A"   22 A"   59 A'   23 A"   60 A'   61 A'   62 A'   24 A"                 
  1.451   1.492   1.549   1.619   1.697   1.841   1.915   1.953
 63 A'   64 A'   65 A'   25 A"   66 A'   67 A'   68 A'   26 A"                 
  1.964   2.037   2.081   2.277   2.389   2.627   2.639   2.656
 69 A'   27 A"   70 A'   71 A'   72 A'   73 A'   28 A"   74 A'                 
  2.820   2.847   2.983   3.094   3.481   3.774   3.795   3.904
 29 A"   75 A'   76 A'   77 A'   78 A'   30 A"   79 A'   80 A'                 
  3.956   3.963   3.976   4.020   4.093   4.117   4.240   4.444
 31 A"   32 A"   81 A'   33 A"   82 A'   83 A'   84 A'   85 A'                 
  4.806   5.993   6.043   6.126   6.269   6.347   6.639  23.596
 86 A'   34 A"   87 A'   88 A'   35 A"   89 A'   90 A'   91 A'                 
 24.248  27.871  28.337  28.373  28.404  28.529  28.537  28.559
 92 A'   93 A'   36 A"   94 A'   95 A'   37 A"   96 A'   38 A"                 
 28.602  28.690  66.744 127.882 127.910 127.951 151.6671901.831
 97 A'   98 A'   99 A'   39 A"  100 A'  101 A'  102 A'  103 A'                 
 --------------------------------------------------------------

          Ground-State Mulliken Net Atomic Charges

     Atom                 Charge (a.u.)
  ----------------------------------------
      1 H                     0.203682
      2 F                    -0.132050
      3 I                     0.109000
      4 H                     0.131745
      5 C                    -0.146972
      6 C                    -0.165405
  ----------------------------------------
  Sum of atomic charges =     0.000000

 -----------------------------------------------------------------
                    Cartesian Multipole Moments
 -----------------------------------------------------------------
    Charge (ESU x 10^10)
                 0.0000
    Dipole Moment (Debye)
         X       0.6013      Y       0.3851      Z       0.0000
       Tot       0.7141
    Quadrupole Moments (Debye-Ang)
        XX     -48.5964     XY      -2.5527     YY     -43.6695
        XZ      -0.0000     YZ       0.0000     ZZ     -46.8364
    Octopole Moments (Debye-Ang^2)
       XXX      37.8629    XXY       6.0246    XYY       1.0999
       YYY     -19.5829    XXZ       0.0000    XYZ       0.0000
       YYZ      -0.0000    XZZ       3.8470    YZZ      -6.2012
       ZZZ       0.0000
    Hexadecapole Moments (Debye-Ang^3)
      XXXX    -748.1019   XXXY     -60.1811   XXYY    -126.9458
      XYYY     -45.1318   YYYY     -96.4313   XXXZ      -0.0000
      XXYZ      -0.0000   XYYZ       0.0000   YYYZ      -0.0000
      XXZZ    -126.8625   XYZZ     -14.0069   YYZZ     -27.2628
      XZZZ       0.0000   YZZZ      -0.0000   ZZZZ     -59.4681
 -----------------------------------------------------------------
 Calculating analytic gradient of the SCF energy
 Gradient of SCF Energy
            1           2           3           4           5           6
    1   0.0243924  -0.0048848  -0.0691598  -0.0034495   0.0429547   0.0101470
    2   0.0191074   0.0038736  -0.0432455  -0.0081341   0.0287215  -0.0003229
    3  -0.0000000  -0.0000000  -0.0000000   0.0000000   0.0000000   0.0000000
 Max gradient component =       6.916E-02
 RMS gradient           =       2.416E-02
 Gradient time:  CPU 4.82 s  wall 1.30 s
 Geometry Optimization Parameters
   NAtoms,    NIC,     NZ,  NCons,   NDum,   NFix, NCnnct, MaxDiis
        6      32       0       0       0       0       0       0

 Cartesian Hessian Update
 Hessian Updated using BFGS Update


** GEOMETRY OPTIMIZATION IN DELOCALIZED INTERNAL COORDINATES **
   Searching for a Minimum

   Optimization Cycle:   9

                       Coordinates (Angstroms)
     ATOM                X               Y               Z
      1  H        -0.6326427625   -1.4175037732    0.0000000000
      2  F        -3.1569904159   -0.4458573483    0.0000000000
      3  I         1.0072026816    0.3158862968    0.0000000000
      4  H        -2.1774540608    1.2884262809    0.0000000000
      5  C        -0.8142196316   -0.3721854488    0.0000000000
      6  C        -1.9831314237    0.2341123245    0.0000000000
   Point Group: cs    Number of degrees of freedom:     9


   Energy is  -7096.778743562

 Hessian Updated using BFGS Update

  9 Hessian modes will be used to form the next step
  Hessian Eigenvalues:
     0.058297    0.140122    0.159578    0.191421    0.207018    0.220722
     0.434670    0.456020    0.977642

 Minimum Search - Taking Simple RFO Step
 Searching for Lamda that Minimizes Along All modes
 Value Taken    Lamda =  -0.02042982
 Calculated Step too Large.  Step scaled by  0.636913
 Step Taken.  Stepsize is  0.300000

                             Maximum     Tolerance    Cnvgd?
         Gradient           0.042078      0.000300      NO
         Displacement       0.235038      0.001200      NO
         Energy change     -0.018233      0.000001      NO


 New Cartesian Coordinates Obtained by Inverse Iteration

 Displacement from previous Coordinates is:  0.237482
 ----------------------------------------------------------------
             Standard Nuclear Orientation (Angstroms)
    I     Atom           X                Y                Z
 ----------------------------------------------------------------
    1      H      -0.7133553806    -1.4475396368     0.0000000000
    2      F      -3.1277914695    -0.4725816113     0.0000000000
    3      I       1.0112458077     0.3809535862     0.0000000000
    4      H      -2.1343243558     1.3008455411     0.0000000000
    5      C      -0.8237245477    -0.3874591447     0.0000000000
    6      C      -1.9692856669     0.2286595974     0.0000000000
 ----------------------------------------------------------------
 Molecular Point Group                 Cs    NOp =  2
 Largest Abelian Subgroup              Cs    NOp =  2
 Nuclear Repulsion Energy =   281.8098004344 hartrees
 There are       38 alpha and       38 beta electrons
 Applying Cartesian multipole field
    Component          Value
    ---------          -----
     (2,0,0)        1.00000E-11
     (0,2,0)        2.00000E-11
     (0,0,2)       -3.00000E-11
 Nucleus-field energy     =     0.0000000073 hartrees
 Requested basis set is 6-311++G(d,p)
 There are 52 shells and 142 basis functions
 A cutoff of  1.0D-11 yielded   1255 shell pairs
 There are      9447 function pairs (     10535 Cartesian)
 Smallest overlap matrix eigenvalue = 8.32E-05
 Guess MOs from SCF MO coefficient file

 -----------------------------------------------------------------------
  General SCF calculation program by
  Eric Jon Sundstrom, Paul Horn, Yuezhi Mao, Dmitri Zuev, Alec White,
  David Stuck, Shaama M.S., Shane Yost, Joonho Lee, David Small,
  Daniel Levine, Susi Lehtola, Hugh Burton, Evgeny Epifanovsky
 -----------------------------------------------------------------------
 Exchange:     0.2000 Hartree-Fock + 0.0800 Slater + 0.7200 B88
 Correlation:  0.1900 VWN1RPA + 0.8100 LYP
 Using SG-1 standard quadrature grid
 using 4 threads for integral computing
 -------------------------------------------------------
 OpenMP Integral computing Module                
 Release: version 2.0, May 2017, Q-Chem Inc. Pleasanton 
 -------------------------------------------------------
 -------------------------------------------------------
 OpenMP BLAS3 based DFT computing Module                
 Release: version 1.0, May 2013, Q-Chem Inc. Pittsburgh 
 -------------------------------------------------------
 A restricted SCF calculation will be
 performed using DIIS
 SCF converges when DIIS error is below 1.0e-08
 ---------------------------------------
  Cycle       Energy         DIIS error
 ---------------------------------------
    1   -7096.7870415598      7.45e-04  
    2   -7096.7884153831      2.72e-04  
    3   -7096.7883116428      3.39e-04  
    4   -7096.7886003146      5.64e-05  
    5   -7096.7886074493      1.81e-05  
    6   -7096.7886079161      5.18e-06  
    7   -7096.7886079623      1.03e-06  
    8   -7096.7886079642      3.59e-07  
    9   -7096.7886079643      8.20e-08  
   10   -7096.7886079645      1.82e-08  
   11   -7096.7886079644      5.25e-09  Convergence criterion met
 ---------------------------------------
 SCF time:   CPU 15.30s  wall 4.00s 
 SCF   energy in the final basis set =    -7096.7886079644
 Total energy in the final basis set =    -7096.7886079644

 --------------------------------------------------------------
             Orbital Energies (a.u.) and Symmetries
 --------------------------------------------------------------

 Alpha MOs, Restricted
 -- Occupied --                  
******* -176.31 -165.72 -165.72 -165.72  -35.81  -31.30  -31.30
  1 A'    2 A'    3 A'    1 A"    4 A'    5 A'    6 A'    2 A"                 
-31.297 -24.706 -22.954 -22.952 -22.952 -22.948 -22.948 -10.277
  7 A'    8 A'    9 A'    3 A"   10 A'   11 A'    4 A"   12 A'                 
-10.222  -6.360  -4.773  -4.758  -4.758  -2.040  -2.034  -2.034
 13 A'   14 A'   15 A'    5 A"   16 A'   17 A'    6 A"   18 A'                 
 -2.022  -2.022  -1.243  -0.822  -0.690  -0.606  -0.550  -0.508
  7 A"   19 A'   20 A'   21 A'   22 A'   23 A'   24 A'   25 A'                 
 -0.482  -0.405  -0.395  -0.342  -0.280  -0.255
  8 A"   26 A'   27 A'    9 A"   28 A'   10 A"                                 
 -- Virtual --                   
 -0.035  -0.024   0.007   0.011   0.033   0.060   0.066   0.094
 29 A'   11 A"   30 A'   31 A'   32 A'   12 A"   33 A'   34 A'                 
  0.100   0.111   0.123   0.137   0.147   0.178   0.198   0.210
 13 A"   35 A'   36 A'   37 A'   38 A'   39 A'   40 A'   41 A'                 
  0.223   0.261   0.264   0.322   0.339   0.359   0.386   0.396
 14 A"   42 A'   15 A"   43 A'   44 A'   45 A'   46 A'   16 A"                 
  0.414   0.419   0.443   0.451   0.496   0.523   0.579   0.589
 47 A'   17 A"   48 A'   49 A'   50 A'   18 A"   51 A'   19 A"                 
  0.616   0.693   0.698   0.726   0.767   0.814   0.885   1.046
 52 A'   53 A'   54 A'   55 A'   56 A'   57 A'   58 A'   20 A"                 
  1.104   1.252   1.312   1.335   1.351   1.354   1.391   1.439
 21 A"   22 A"   59 A'   23 A"   60 A'   61 A'   62 A'   24 A"                 
  1.458   1.495   1.565   1.633   1.704   1.821   1.914   1.957
 63 A'   64 A'   65 A'   25 A"   66 A'   67 A'   68 A'   69 A'                 
  1.958   2.028   2.099   2.277   2.404   2.619   2.640   2.653
 26 A"   27 A"   70 A'   71 A'   72 A'   73 A'   28 A"   74 A'                 
  2.822   2.825   2.992   3.104   3.504   3.773   3.798   3.889
 29 A"   75 A'   76 A'   77 A'   78 A'   30 A"   79 A'   80 A'                 
  3.957   3.965   3.976   4.018   4.096   4.115   4.239   4.429
 31 A"   32 A"   81 A'   33 A"   82 A'   83 A'   84 A'   85 A'                 
  4.808   5.993   6.037   6.113   6.268   6.346   6.645  23.573
 86 A'   34 A"   87 A'   88 A'   35 A"   89 A'   90 A'   91 A'                 
 24.303  27.859  28.336  28.369  28.398  28.530  28.538  28.557
 92 A'   93 A'   36 A"   94 A'   95 A'   37 A"   96 A'   38 A"                 
 28.600  28.689  66.744 127.881 127.907 127.945 151.6561901.819
 97 A'   98 A'   99 A'   39 A"  100 A'  101 A'  102 A'  103 A'                 

 Beta MOs, Restricted
 -- Occupied --                  
******* -176.31 -165.72 -165.72 -165.72  -35.81  -31.30  -31.30
  1 A'    2 A'    3 A'    1 A"    4 A'    5 A'    6 A'    2 A"                 
-31.297 -24.706 -22.954 -22.952 -22.952 -22.948 -22.948 -10.277
  7 A'    8 A'    9 A'    3 A"   10 A'   11 A'    4 A"   12 A'                 
-10.222  -6.360  -4.773  -4.758  -4.758  -2.040  -2.034  -2.034
 13 A'   14 A'   15 A'    5 A"   16 A'   17 A'    6 A"   18 A'                 
 -2.022  -2.022  -1.243  -0.822  -0.690  -0.606  -0.550  -0.508
  7 A"   19 A'   20 A'   21 A'   22 A'   23 A'   24 A'   25 A'                 
 -0.482  -0.405  -0.395  -0.342  -0.280  -0.255
  8 A"   26 A'   27 A'    9 A"   28 A'   10 A"                                 
 -- Virtual --                   
 -0.035  -0.024   0.007   0.011   0.033   0.060   0.066   0.094
 29 A'   11 A"   30 A'   31 A'   32 A'   12 A"   33 A'   34 A'                 
  0.100   0.111   0.123   0.137   0.147   0.178   0.198   0.210
 13 A"   35 A'   36 A'   37 A'   38 A'   39 A'   40 A'   41 A'                 
  0.223   0.261   0.264   0.322   0.339   0.359   0.386   0.396
 14 A"   42 A'   15 A"   43 A'   44 A'   45 A'   46 A'   16 A"                 
  0.414   0.419   0.443   0.451   0.496   0.523   0.579   0.589
 47 A'   17 A"   48 A'   49 A'   50 A'   18 A"   51 A'   19 A"                 
  0.616   0.693   0.698   0.726   0.767   0.814   0.885   1.046
 52 A'   53 A'   54 A'   55 A'   56 A'   57 A'   58 A'   20 A"                 
  1.104   1.252   1.312   1.335   1.351   1.354   1.391   1.439
 21 A"   22 A"   59 A'   23 A"   60 A'   61 A'   62 A'   24 A"                 
  1.458   1.495   1.565   1.633   1.704   1.821   1.914   1.957
 63 A'   64 A'   65 A'   25 A"   66 A'   67 A'   68 A'   69 A'                 
  1.958   2.028   2.099   2.277   2.404   2.619   2.640   2.653
 26 A"   27 A"   70 A'   71 A'   72 A'   73 A'   28 A"   74 A'                 
  2.822   2.825   2.992   3.104   3.504   3.773   3.798   3.889
 29 A"   75 A'   76 A'   77 A'   78 A'   30 A"   79 A'   80 A'                 
  3.957   3.965   3.976   4.018   4.096   4.115   4.239   4.429
 31 A"   32 A"   81 A'   33 A"   82 A'   83 A'   84 A'   85 A'                 
  4.808   5.993   6.037   6.113   6.268   6.346   6.645  23.573
 86 A'   34 A"   87 A'   88 A'   35 A"   89 A'   90 A'   91 A'                 
 24.303  27.859  28.336  28.369  28.398  28.530  28.538  28.557
 92 A'   93 A'   36 A"   94 A'   95 A'   37 A"   96 A'   38 A"                 
 28.600  28.689  66.744 127.881 127.907 127.945 151.6561901.819
 97 A'   98 A'   99 A'   39 A"  100 A'  101 A'  102 A'  103 A'                 
 --------------------------------------------------------------

          Ground-State Mulliken Net Atomic Charges

     Atom                 Charge (a.u.)
  ----------------------------------------
      1 H                     0.198905
      2 F                    -0.133546
      3 I                     0.095265
      4 H                     0.132178
      5 C                    -0.148802
      6 C                    -0.143999
  ----------------------------------------
  Sum of atomic charges =     0.000000

 -----------------------------------------------------------------
                    Cartesian Multipole Moments
 -----------------------------------------------------------------
    Charge (ESU x 10^10)
                 0.0000
    Dipole Moment (Debye)
         X       0.5189      Y       0.4171      Z       0.0000
       Tot       0.6657
    Quadrupole Moments (Debye-Ang)
        XX     -48.4491     XY      -2.3020     YY     -43.5103
        XZ       0.0000     YZ       0.0000     ZZ     -46.9042
    Octopole Moments (Debye-Ang^2)
       XXX      36.4183    XXY       4.6980    XYY       1.0198
       YYY     -24.3726    XXZ       0.0000    XYZ       0.0000
       YYZ       0.0000    XZZ       3.4653    YZZ      -7.8514
       ZZZ       0.0000
    Hexadecapole Moments (Debye-Ang^3)
      XXXX    -741.1563   XXXY     -66.0802   XXYY    -126.5179
      XYYY     -51.6037   YYYY    -104.9863   XXXZ      -0.0000
      XXYZ       0.0000   XYYZ       0.0000   YYYZ       0.0000
      XXZZ    -125.8677   XYZZ     -16.5416   YYZZ     -28.8763
      XZZZ       0.0000   YZZZ       0.0000   ZZZZ     -59.6672
 -----------------------------------------------------------------
 Calculating analytic gradient of the SCF energy
 Gradient of SCF Energy
            1           2           3           4           5           6
    1   0.0131825  -0.0000624  -0.0433894   0.0001459   0.0070108   0.0231126
    2   0.0128317  -0.0008375  -0.0283961   0.0017492   0.0295926  -0.0149398
    3  -0.0000000   0.0000000   0.0000000  -0.0000000  -0.0000000   0.0000000
 Max gradient component =       4.339E-02
 RMS gradient           =       1.618E-02
 Gradient time:  CPU 4.81 s  wall 1.34 s
 Geometry Optimization Parameters
   NAtoms,    NIC,     NZ,  NCons,   NDum,   NFix, NCnnct, MaxDiis
        6      32       0       0       0       0       0       0

 Cartesian Hessian Update
 Hessian Updated using BFGS Update


** GEOMETRY OPTIMIZATION IN DELOCALIZED INTERNAL COORDINATES **
   Searching for a Minimum

   Optimization Cycle:  10

                       Coordinates (Angstroms)
     ATOM                X               Y               Z
      1  H        -0.7133553806   -1.4475396368    0.0000000000
      2  F        -3.1277914695   -0.4725816113    0.0000000000
      3  I         1.0112458077    0.3809535862    0.0000000000
      4  H        -2.1343243558    1.3008455411    0.0000000000
      5  C        -0.8237245477   -0.3874591447    0.0000000000
      6  C        -1.9692856669    0.2286595974    0.0000000000
   Point Group: cs    Number of degrees of freedom:     9


   Energy is  -7096.788607964

 Hessian Updated using BFGS Update

  9 Hessian modes will be used to form the next step
  Hessian Eigenvalues:
     0.042850    0.142998    0.162533    0.204499    0.218085    0.245835
     0.439376    0.522953    0.872308

 Minimum Search - Taking Simple RFO Step
 Searching for Lamda that Minimizes Along All modes
 Value Taken    Lamda =  -0.01320662
 Calculated Step too Large.  Step scaled by  0.668576
 Step Taken.  Stepsize is  0.300000

                             Maximum     Tolerance    Cnvgd?
         Gradient           0.031382      0.000300      NO
         Displacement       0.256421      0.001200      NO
         Energy change     -0.009864      0.000001      NO


 New Cartesian Coordinates Obtained by Inverse Iteration

 Displacement from previous Coordinates is:  0.206820
 ----------------------------------------------------------------
             Standard Nuclear Orientation (Angstroms)
    I     Atom           X                Y                Z
 ----------------------------------------------------------------
    1      H      -0.7696981774    -1.4831229744     0.0000000000
    2      F      -3.1291457535    -0.4627376004     0.0000000000
    3      I       1.0241933065     0.4513125760     0.0000000000
    4      H      -2.1034795829     1.2839623238     0.0000000000
    5      C      -0.8102536816    -0.4174185894     0.0000000000
    6      C      -1.9688517239     0.2308825963     0.0000000000
 ----------------------------------------------------------------
 Molecular Point Group                 Cs    NOp =  2
 Largest Abelian Subgroup              Cs    NOp =  2
 Nuclear Repulsion Energy =   278.7835456629 hartrees
 There are       38 alpha and       38 beta electrons
 Applying Cartesian multipole field
    Component          Value
    ---------          -----
     (2,0,0)        1.00000E-11
     (0,2,0)        2.00000E-11
     (0,0,2)       -3.00000E-11
 Nucleus-field energy     =     0.0000000076 hartrees
 Requested basis set is 6-311++G(d,p)
 There are 52 shells and 142 basis functions
 A cutoff of  1.0D-11 yielded   1255 shell pairs
 There are      9451 function pairs (     10539 Cartesian)
 Smallest overlap matrix eigenvalue = 1.03E-04
 Guess MOs from SCF MO coefficient file

 -----------------------------------------------------------------------
  General SCF calculation program by
  Eric Jon Sundstrom, Paul Horn, Yuezhi Mao, Dmitri Zuev, Alec White,
  David Stuck, Shaama M.S., Shane Yost, Joonho Lee, David Small,
  Daniel Levine, Susi Lehtola, Hugh Burton, Evgeny Epifanovsky
 -----------------------------------------------------------------------
 Exchange:     0.2000 Hartree-Fock + 0.0800 Slater + 0.7200 B88
 Correlation:  0.1900 VWN1RPA + 0.8100 LYP
 Using SG-1 standard quadrature grid
 using 4 threads for integral computing
 -------------------------------------------------------
 OpenMP Integral computing Module                
 Release: version 2.0, May 2017, Q-Chem Inc. Pleasanton 
 -------------------------------------------------------
 -------------------------------------------------------
 OpenMP BLAS3 based DFT computing Module                
 Release: version 1.0, May 2013, Q-Chem Inc. Pittsburgh 
 -------------------------------------------------------
 A restricted SCF calculation will be
 performed using DIIS
 SCF converges when DIIS error is below 1.0e-08
 ---------------------------------------
  Cycle       Energy         DIIS error
 ---------------------------------------
    1   -7096.7921549777      7.94e-04  
    2   -7096.7935310729      3.78e-04  
    3   -7096.7933422226      4.70e-04  
    4   -7096.7939038089      5.81e-05  
    5   -7096.7939110147      1.92e-05  
    6   -7096.7939117620      4.96e-06  
    7   -7096.7939118196      8.46e-07  
    8   -7096.7939118204      6.36e-07  
    9   -7096.7939118214      7.64e-08  
   10   -7096.7939118213      1.34e-08  
   11   -7096.7939118213      1.77e-09  Convergence criterion met
 ---------------------------------------
 SCF time:   CPU 15.22s  wall 4.00s 
 SCF   energy in the final basis set =    -7096.7939118213
 Total energy in the final basis set =    -7096.7939118213

 --------------------------------------------------------------
             Orbital Energies (a.u.) and Symmetries
 --------------------------------------------------------------

 Alpha MOs, Restricted
 -- Occupied --                  
******* -176.31 -165.72 -165.72 -165.72  -35.81  -31.30  -31.30
  1 A'    2 A'    3 A'    1 A"    4 A'    5 A'    6 A'    2 A"                 
-31.298 -24.708 -22.954 -22.953 -22.953 -22.949 -22.949 -10.279
  7 A'    8 A'    9 A'    3 A"   10 A'   11 A'    4 A"   12 A'                 
-10.227  -6.360  -4.773  -4.758  -4.758  -2.039  -2.034  -2.034
 13 A'   14 A'   15 A'    5 A"   16 A'   17 A'   18 A'    6 A"                 
 -2.021  -2.021  -1.245  -0.815  -0.684  -0.611  -0.550  -0.505
  7 A"   19 A'   20 A'   21 A'   22 A'   23 A'   24 A'   25 A'                 
 -0.483  -0.408  -0.395  -0.336  -0.282  -0.254
  8 A"   26 A'   27 A'    9 A"   28 A'   10 A"                                 
 -- Virtual --                   
 -0.040  -0.029   0.007   0.012   0.033   0.060   0.067   0.093
 29 A'   11 A"   30 A'   31 A'   32 A'   12 A"   33 A'   34 A'                 
  0.100   0.111   0.125   0.135   0.146   0.181   0.198   0.205
 13 A"   35 A'   36 A'   37 A'   38 A'   39 A'   40 A'   41 A'                 
  0.221   0.260   0.263   0.321   0.340   0.353   0.378   0.398
 14 A"   42 A'   15 A"   43 A'   44 A'   45 A'   46 A'   16 A"                 
  0.409   0.413   0.440   0.452   0.496   0.524   0.586   0.588
 47 A'   17 A"   48 A'   49 A'   50 A'   18 A"   51 A'   19 A"                 
  0.610   0.672   0.699   0.721   0.764   0.814   0.871   1.043
 52 A'   53 A'   54 A'   55 A'   56 A'   57 A'   58 A'   20 A"                 
  1.104   1.243   1.313   1.332   1.343   1.349   1.391   1.432
 21 A"   22 A"   59 A'   23 A"   60 A'   61 A'   62 A'   24 A"                 
  1.463   1.494   1.569   1.647   1.700   1.802   1.901   1.947
 63 A'   64 A'   65 A'   25 A"   66 A'   67 A'   68 A'   69 A'                 
  1.959   2.010   2.119   2.245   2.401   2.625   2.638   2.650
 26 A"   27 A"   70 A'   71 A'   72 A'   73 A'   28 A"   74 A'                 
  2.796   2.816   3.008   3.107   3.482   3.771   3.798   3.930
 75 A'   29 A"   76 A'   77 A'   78 A'   30 A"   79 A'   80 A'                 
  3.957   3.964   3.979   4.013   4.091   4.110   4.236   4.413
 31 A"   32 A"   81 A'   33 A"   82 A'   83 A'   84 A'   85 A'                 
  4.807   5.991   6.032   6.101   6.266   6.343   6.645  23.601
 86 A'   34 A"   87 A'   88 A'   35 A"   89 A'   90 A'   91 A'                 
 24.195  27.848  28.334  28.365  28.392  28.530  28.538  28.554
 92 A'   93 A'   36 A"   94 A'   95 A'   37 A"   96 A'   38 A"                 
 28.593  28.685  66.742 127.879 127.903 127.939 151.6461901.808
 97 A'   98 A'   99 A'   39 A"  100 A'  101 A'  102 A'  103 A'                 

 Beta MOs, Restricted
 -- Occupied --                  
******* -176.31 -165.72 -165.72 -165.72  -35.81  -31.30  -31.30
  1 A'    2 A'    3 A'    1 A"    4 A'    5 A'    6 A'    2 A"                 
-31.298 -24.708 -22.954 -22.953 -22.953 -22.949 -22.949 -10.279
  7 A'    8 A'    9 A'    3 A"   10 A'   11 A'    4 A"   12 A'                 
-10.227  -6.360  -4.773  -4.758  -4.758  -2.039  -2.034  -2.034
 13 A'   14 A'   15 A'    5 A"   16 A'   17 A'   18 A'    6 A"                 
 -2.021  -2.021  -1.245  -0.815  -0.684  -0.611  -0.550  -0.505
  7 A"   19 A'   20 A'   21 A'   22 A'   23 A'   24 A'   25 A'                 
 -0.483  -0.408  -0.395  -0.336  -0.282  -0.254
  8 A"   26 A'   27 A'    9 A"   28 A'   10 A"                                 
 -- Virtual --                   
 -0.040  -0.029   0.007   0.012   0.033   0.060   0.067   0.093
 29 A'   11 A"   30 A'   31 A'   32 A'   12 A"   33 A'   34 A'                 
  0.100   0.111   0.125   0.135   0.146   0.181   0.198   0.205
 13 A"   35 A'   36 A'   37 A'   38 A'   39 A'   40 A'   41 A'                 
  0.221   0.260   0.263   0.321   0.340   0.353   0.378   0.398
 14 A"   42 A'   15 A"   43 A'   44 A'   45 A'   46 A'   16 A"                 
  0.409   0.413   0.440   0.452   0.496   0.524   0.586   0.588
 47 A'   17 A"   48 A'   49 A'   50 A'   18 A"   51 A'   19 A"                 
  0.610   0.672   0.699   0.721   0.764   0.814   0.871   1.043
 52 A'   53 A'   54 A'   55 A'   56 A'   57 A'   58 A'   20 A"                 
  1.104   1.243   1.313   1.332   1.343   1.349   1.391   1.432
 21 A"   22 A"   59 A'   23 A"   60 A'   61 A'   62 A'   24 A"                 
  1.463   1.494   1.569   1.647   1.700   1.802   1.901   1.947
 63 A'   64 A'   65 A'   25 A"   66 A'   67 A'   68 A'   69 A'                 
  1.959   2.010   2.119   2.245   2.401   2.625   2.638   2.650
 26 A"   27 A"   70 A'   71 A'   72 A'   73 A'   28 A"   74 A'                 
  2.796   2.816   3.008   3.107   3.482   3.771   3.798   3.930
 75 A'   29 A"   76 A'   77 A'   78 A'   30 A"   79 A'   80 A'                 
  3.957   3.964   3.979   4.013   4.091   4.110   4.236   4.413
 31 A"   32 A"   81 A'   33 A"   82 A'   83 A'   84 A'   85 A'                 
  4.807   5.991   6.032   6.101   6.266   6.343   6.645  23.601
 86 A'   34 A"   87 A'   88 A'   35 A"   89 A'   90 A'   91 A'                 
 24.195  27.848  28.334  28.365  28.392  28.530  28.538  28.554
 92 A'   93 A'   36 A"   94 A'   95 A'   37 A"   96 A'   38 A"                 
 28.593  28.685  66.742 127.879 127.903 127.939 151.6461901.808
 97 A'   98 A'   99 A'   39 A"  100 A'  101 A'  102 A'  103 A'                 
 --------------------------------------------------------------

          Ground-State Mulliken Net Atomic Charges

     Atom                 Charge (a.u.)
  ----------------------------------------
      1 H                     0.192570
      2 F                    -0.130383
      3 I                     0.086277
      4 H                     0.132893
      5 C                    -0.159110
      6 C                    -0.122248
  ----------------------------------------
  Sum of atomic charges =    -0.000000

 -----------------------------------------------------------------
                    Cartesian Multipole Moments
 -----------------------------------------------------------------
    Charge (ESU x 10^10)
                -0.0000
    Dipole Moment (Debye)
         X       0.4547      Y       0.4300      Z      -0.0000
       Tot       0.6258
    Quadrupole Moments (Debye-Ang)
        XX     -48.3137     XY      -1.9689     YY     -43.3295
        XZ      -0.0000     YZ      -0.0000     ZZ     -47.0553
    Octopole Moments (Debye-Ang^2)
       XXX      34.4476    XXY       2.9539    XYY       0.8884
       YYY     -29.8902    XXZ      -0.0000    XYZ      -0.0000
       YYZ      -0.0000    XZZ       3.0739    YZZ      -9.6919
       ZZZ      -0.0000
    Hexadecapole Moments (Debye-Ang^3)
      XXXX    -744.3496   XXXY     -70.7021   XXYY    -127.3678
      XYYY     -56.9556   YYYY    -114.7438   XXXZ       0.0000
      XXYZ      -0.0000   XYYZ      -0.0000   YYYZ      -0.0000
      XXZZ    -126.5617   XYZZ     -18.9014   YYZZ     -30.7325
      XZZZ      -0.0000   YZZZ      -0.0000   ZZZZ     -60.1395
 -----------------------------------------------------------------
 Calculating analytic gradient of the SCF energy
 Gradient of SCF Energy
            1           2           3           4           5           6
    1   0.0031731   0.0005640  -0.0204628   0.0039445   0.0213469  -0.0085658
    2   0.0110863  -0.0018615  -0.0127519  -0.0144088   0.0010446   0.0168913
    3   0.0000000  -0.0000000   0.0000000  -0.0000000  -0.0000000   0.0000000
 Max gradient component =       2.135E-02
 RMS gradient           =       9.879E-03
 Gradient time:  CPU 4.73 s  wall 1.28 s
 Geometry Optimization Parameters
   NAtoms,    NIC,     NZ,  NCons,   NDum,   NFix, NCnnct, MaxDiis
        6      32       0       0       0       0       0       0

 Cartesian Hessian Update
 Hessian Updated using BFGS Update


** GEOMETRY OPTIMIZATION IN DELOCALIZED INTERNAL COORDINATES **
   Searching for a Minimum

   Optimization Cycle:  11

                       Coordinates (Angstroms)
     ATOM                X               Y               Z
      1  H        -0.7696981774   -1.4831229744    0.0000000000
      2  F        -3.1291457535   -0.4627376004    0.0000000000
      3  I         1.0241933065    0.4513125760    0.0000000000
      4  H        -2.1034795829    1.2839623238    0.0000000000
      5  C        -0.8102536816   -0.4174185894    0.0000000000
      6  C        -1.9688517239    0.2308825963    0.0000000000
   Point Group: cs    Number of degrees of freedom:     9


   Energy is  -7096.793911821

 Hessian Updated using BFGS Update

  9 Hessian modes will be used to form the next step
  Hessian Eigenvalues:
     0.046059    0.142311    0.164287    0.202928    0.227038    0.323216
     0.440280    0.536880    0.837470

 Minimum Search - Taking Simple RFO Step
 Searching for Lamda that Minimizes Along All modes
 Value Taken    Lamda =  -0.00340826
 Step Taken.  Stepsize is  0.219092

                             Maximum     Tolerance    Cnvgd?
         Gradient           0.016829      0.000300      NO
         Displacement       0.158677      0.001200      NO
         Energy change     -0.005304      0.000001      NO


 New Cartesian Coordinates Obtained by Inverse Iteration

 Displacement from previous Coordinates is:  0.162657
 ----------------------------------------------------------------
             Standard Nuclear Orientation (Angstroms)
    I     Atom           X                Y                Z
 ----------------------------------------------------------------
    1      H      -0.8060253032    -1.5221149888     0.0000000000
    2      F      -3.1238851827    -0.4554940445     0.0000000000
    3      I       1.0229509878     0.5054681151     0.0000000000
    4      H      -2.0859603439     1.2996146329     0.0000000000
    5      C      -0.8105470521    -0.4414722393     0.0000000000
    6      C      -1.9537687187     0.2168768565     0.0000000000
 ----------------------------------------------------------------
 Molecular Point Group                 Cs    NOp =  2
 Largest Abelian Subgroup              Cs    NOp =  2
 Nuclear Repulsion Energy =   277.3083259096 hartrees
 There are       38 alpha and       38 beta electrons
 Applying Cartesian multipole field
    Component          Value
    ---------          -----
     (2,0,0)        1.00000E-11
     (0,2,0)        2.00000E-11
     (0,0,2)       -3.00000E-11
 Nucleus-field energy     =     0.0000000077 hartrees
 Requested basis set is 6-311++G(d,p)
 There are 52 shells and 142 basis functions
 A cutoff of  1.0D-11 yielded   1248 shell pairs
 There are      9442 function pairs (     10530 Cartesian)
 Smallest overlap matrix eigenvalue = 1.05E-04
 Guess MOs from SCF MO coefficient file

 -----------------------------------------------------------------------
  General SCF calculation program by
  Eric Jon Sundstrom, Paul Horn, Yuezhi Mao, Dmitri Zuev, Alec White,
  David Stuck, Shaama M.S., Shane Yost, Joonho Lee, David Small,
  Daniel Levine, Susi Lehtola, Hugh Burton, Evgeny Epifanovsky
 -----------------------------------------------------------------------
 Exchange:     0.2000 Hartree-Fock + 0.0800 Slater + 0.7200 B88
 Correlation:  0.1900 VWN1RPA + 0.8100 LYP
 Using SG-1 standard quadrature grid
 using 4 threads for integral computing
 -------------------------------------------------------
 OpenMP Integral computing Module                
 Release: version 2.0, May 2017, Q-Chem Inc. Pleasanton 
 -------------------------------------------------------
 -------------------------------------------------------
 OpenMP BLAS3 based DFT computing Module                
 Release: version 1.0, May 2013, Q-Chem Inc. Pittsburgh 
 -------------------------------------------------------
 A restricted SCF calculation will be
 performed using DIIS
 SCF converges when DIIS error is below 1.0e-08
 ---------------------------------------
  Cycle       Energy         DIIS error
 ---------------------------------------
    1   -7096.7946552933      5.70e-04  
    2   -7096.7955571689      1.87e-04  
    3   -7096.7954954945      2.45e-04  
    4   -7096.7956507489      4.63e-05  
    5   -7096.7956553399      1.74e-05  
    6   -7096.7956559580      3.55e-06  
    7   -7096.7956559856      7.43e-07  
    8   -7096.7956559864      4.64e-07  
    9   -7096.7956559868      6.55e-08  
   10   -7096.7956559869      1.08e-08  
   11   -7096.7956559869      2.00e-09  Convergence criterion met
 ---------------------------------------
 SCF time:   CPU 15.15s  wall 4.00s 
 SCF   energy in the final basis set =    -7096.7956559869
 Total energy in the final basis set =    -7096.7956559869

 --------------------------------------------------------------
             Orbital Energies (a.u.) and Symmetries
 --------------------------------------------------------------

 Alpha MOs, Restricted
 -- Occupied --                  
******* -176.31 -165.72 -165.72 -165.72  -35.81  -31.30  -31.30
  1 A'    2 A'    3 A'    1 A"    4 A'    5 A'    6 A'    2 A"                 
-31.298 -24.708 -22.954 -22.953 -22.953 -22.949 -22.949 -10.280
  7 A'    8 A'    9 A'   10 A'    3 A"   11 A'    4 A"   12 A'                 
-10.229  -6.360  -4.773  -4.758  -4.758  -2.039  -2.034  -2.034
 13 A'   14 A'   15 A'   16 A'    5 A"   17 A'   18 A'    6 A"                 
 -2.021  -2.021  -1.247  -0.814  -0.679  -0.610  -0.549  -0.501
 19 A'    7 A"   20 A'   21 A'   22 A'   23 A'   24 A'   25 A'                 
 -0.484  -0.406  -0.394  -0.335  -0.282  -0.256
  8 A"   26 A'   27 A'    9 A"   28 A'   10 A"                                 
 -- Virtual --                   
 -0.047  -0.026   0.006   0.011   0.033   0.060   0.065   0.092
 29 A'   11 A"   30 A'   31 A'   32 A'   12 A"   33 A'   34 A'                 
  0.101   0.111   0.123   0.134   0.144   0.178   0.193   0.207
 13 A"   35 A'   36 A'   37 A'   38 A'   39 A'   40 A'   41 A'                 
  0.219   0.261   0.263   0.323   0.340   0.348   0.373   0.399
 14 A"   42 A'   15 A"   43 A'   44 A'   45 A'   46 A'   16 A"                 
  0.407   0.409   0.441   0.454   0.493   0.524   0.584   0.588
 47 A'   17 A"   48 A'   49 A'   50 A'   18 A"   51 A'   19 A"                 
  0.600   0.659   0.700   0.722   0.765   0.808   0.871   1.046
 52 A'   53 A'   54 A'   55 A'   56 A'   57 A'   58 A'   20 A"                 
  1.101   1.239   1.309   1.329   1.333   1.346   1.391   1.430
 21 A"   22 A"   59 A'   23 A"   60 A'   61 A'   62 A'   24 A"                 
  1.461   1.492   1.576   1.642   1.694   1.795   1.900   1.936
 63 A'   64 A'   65 A'   25 A"   66 A'   67 A'   68 A'   69 A'                 
  1.946   2.005   2.106   2.243   2.407   2.609   2.634   2.637
 26 A"   27 A"   70 A'   71 A'   72 A'   73 A'   74 A'   28 A"                 
  2.775   2.817   3.007   3.108   3.478   3.770   3.796   3.893
 75 A'   29 A"   76 A'   77 A'   78 A'   30 A"   79 A'   80 A'                 
  3.957   3.966   3.981   4.010   4.088   4.105   4.233   4.403
 31 A"   32 A"   81 A'   33 A"   82 A'   83 A'   84 A'   85 A'                 
  4.807   5.990   6.029   6.091   6.265   6.343   6.646  23.562
 86 A'   34 A"   87 A'   88 A'   35 A"   89 A'   90 A'   91 A'                 
 24.216  27.842  28.333  28.362  28.387  28.530  28.539  28.552
 92 A'   93 A'   36 A"   94 A'   95 A'   37 A"   96 A'   38 A"                 
 28.588  28.682  66.741 127.878 127.901 127.935 151.6401901.802
 97 A'   98 A'   99 A'   39 A"  100 A'  101 A'  102 A'  103 A'                 

 Beta MOs, Restricted
 -- Occupied --                  
******* -176.31 -165.72 -165.72 -165.72  -35.81  -31.30  -31.30
  1 A'    2 A'    3 A'    1 A"    4 A'    5 A'    6 A'    2 A"                 
-31.298 -24.708 -22.954 -22.953 -22.953 -22.949 -22.949 -10.280
  7 A'    8 A'    9 A'   10 A'    3 A"   11 A'    4 A"   12 A'                 
-10.229  -6.360  -4.773  -4.758  -4.758  -2.039  -2.034  -2.034
 13 A'   14 A'   15 A'   16 A'    5 A"   17 A'   18 A'    6 A"                 
 -2.021  -2.021  -1.247  -0.814  -0.679  -0.610  -0.549  -0.501
 19 A'    7 A"   20 A'   21 A'   22 A'   23 A'   24 A'   25 A'                 
 -0.484  -0.406  -0.394  -0.335  -0.282  -0.256
  8 A"   26 A'   27 A'    9 A"   28 A'   10 A"                                 
 -- Virtual --                   
 -0.047  -0.026   0.006   0.011   0.033   0.060   0.065   0.092
 29 A'   11 A"   30 A'   31 A'   32 A'   12 A"   33 A'   34 A'                 
  0.101   0.111   0.123   0.134   0.144   0.178   0.193   0.207
 13 A"   35 A'   36 A'   37 A'   38 A'   39 A'   40 A'   41 A'                 
  0.219   0.261   0.263   0.323   0.340   0.348   0.373   0.399
 14 A"   42 A'   15 A"   43 A'   44 A'   45 A'   46 A'   16 A"                 
  0.407   0.409   0.441   0.454   0.493   0.524   0.584   0.588
 47 A'   17 A"   48 A'   49 A'   50 A'   18 A"   51 A'   19 A"                 
  0.600   0.659   0.700   0.722   0.765   0.808   0.871   1.046
 52 A'   53 A'   54 A'   55 A'   56 A'   57 A'   58 A'   20 A"                 
  1.101   1.239   1.309   1.329   1.333   1.346   1.391   1.430
 21 A"   22 A"   59 A'   23 A"   60 A'   61 A'   62 A'   24 A"                 
  1.461   1.492   1.576   1.642   1.694   1.795   1.900   1.936
 63 A'   64 A'   65 A'   25 A"   66 A'   67 A'   68 A'   69 A'                 
  1.946   2.005   2.106   2.243   2.407   2.609   2.634   2.637
 26 A"   27 A"   70 A'   71 A'   72 A'   73 A'   74 A'   28 A"                 
  2.775   2.817   3.007   3.108   3.478   3.770   3.796   3.893
 75 A'   29 A"   76 A'   77 A'   78 A'   30 A"   79 A'   80 A'                 
  3.957   3.966   3.981   4.010   4.088   4.105   4.233   4.403
 31 A"   32 A"   81 A'   33 A"   82 A'   83 A'   84 A'   85 A'                 
  4.807   5.990   6.029   6.091   6.265   6.343   6.646  23.562
 86 A'   34 A"   87 A'   88 A'   35 A"   89 A'   90 A'   91 A'                 
 24.216  27.842  28.333  28.362  28.387  28.530  28.539  28.552
 92 A'   93 A'   36 A"   94 A'   95 A'   37 A"   96 A'   38 A"                 
 28.588  28.682  66.741 127.878 127.901 127.935 151.6401901.802
 97 A'   98 A'   99 A'   39 A"  100 A'  101 A'  102 A'  103 A'                 
 --------------------------------------------------------------

          Ground-State Mulliken Net Atomic Charges

     Atom                 Charge (a.u.)
  ----------------------------------------
      1 H                     0.187684
      2 F                    -0.128510
      3 I                     0.078011
      4 H                     0.134031
      5 C                    -0.146443
      6 C                    -0.124773
  ----------------------------------------
  Sum of atomic charges =     0.000000

 -----------------------------------------------------------------
                    Cartesian Multipole Moments
 -----------------------------------------------------------------
    Charge (ESU x 10^10)
                 0.0000
    Dipole Moment (Debye)
         X       0.4198      Y       0.4041      Z       0.0000
       Tot       0.5827
    Quadrupole Moments (Debye-Ang)
        XX     -48.3555     XY      -1.6952     YY     -43.1593
        XZ       0.0000     YZ       0.0000     ZZ     -47.1452
    Octopole Moments (Debye-Ang^2)
       XXX      34.0335    XXY       1.5627    XYY       1.0698
       YYY     -33.9603    XXZ       0.0000    XYZ      -0.0000
       YYZ       0.0000    XZZ       3.0042    YZZ     -11.0913
       ZZZ       0.0000
    Hexadecapole Moments (Debye-Ang^3)
      XXXX    -742.4705   XXXY     -74.2887   XXYY    -127.3519
      XYYY     -60.9892   YYYY    -123.7261   XXXZ      -0.0000
      XXYZ       0.0000   XYYZ      -0.0000   YYYZ       0.0000
      XXZZ    -126.1155   XYZZ     -20.6448   YYZZ     -32.4997
      XZZZ      -0.0000   YZZZ       0.0000   ZZZZ     -60.3385
 -----------------------------------------------------------------
 Calculating analytic gradient of the SCF energy
 Gradient of SCF Energy
            1           2           3           4           5           6
    1  -0.0022685   0.0020110  -0.0098325   0.0002714   0.0068837   0.0029350
    2   0.0009431  -0.0002632  -0.0050809   0.0059202   0.0076564  -0.0091755
    3  -0.0000000  -0.0000000  -0.0000000   0.0000000   0.0000000   0.0000000
 Max gradient component =       9.833E-03
 RMS gradient           =       4.513E-03
 Gradient time:  CPU 4.76 s  wall 1.31 s
 Geometry Optimization Parameters
   NAtoms,    NIC,     NZ,  NCons,   NDum,   NFix, NCnnct, MaxDiis
        6      32       0       0       0       0       0       0

 Cartesian Hessian Update
 Hessian Updated using BFGS Update


** GEOMETRY OPTIMIZATION IN DELOCALIZED INTERNAL COORDINATES **
   Searching for a Minimum

   Optimization Cycle:  12

                       Coordinates (Angstroms)
     ATOM                X               Y               Z
      1  H        -0.8060253032   -1.5221149888    0.0000000000
      2  F        -3.1238851827   -0.4554940445    0.0000000000
      3  I         1.0229509878    0.5054681151    0.0000000000
      4  H        -2.0859603439    1.2996146329    0.0000000000
      5  C        -0.8105470521   -0.4414722393    0.0000000000
      6  C        -1.9537687187    0.2168768565    0.0000000000
   Point Group: cs    Number of degrees of freedom:     9


   Energy is  -7096.795655987

 Hessian Updated using BFGS Update

  9 Hessian modes will be used to form the next step
  Hessian Eigenvalues:
     0.039677    0.147026    0.163671    0.198598    0.225287    0.389036
     0.440330    0.523044    0.818455

 Minimum Search - Taking Simple RFO Step
 Searching for Lamda that Minimizes Along All modes
 Value Taken    Lamda =  -0.00047384
 Step Taken.  Stepsize is  0.067225

                             Maximum     Tolerance    Cnvgd?
         Gradient           0.007621      0.000300      NO
         Displacement       0.056801      0.001200      NO
         Energy change     -0.001744      0.000001      NO


 New Cartesian Coordinates Obtained by Inverse Iteration

 Displacement from previous Coordinates is:  0.063353
 ----------------------------------------------------------------
             Standard Nuclear Orientation (Angstroms)
    I     Atom           X                Y                Z
 ----------------------------------------------------------------
    1      H      -0.8071318118    -1.5377043939     0.0000000000
    2      F      -3.1312509376    -0.4412656395     0.0000000000
    3      I       1.0226771843     0.5252740070     0.0000000000
    4      H      -2.0783205344     1.2900868289     0.0000000000
    5      C      -0.8114787461    -0.4502133309     0.0000000000
    6      C      -1.9517307671     0.2167008603     0.0000000000
 ----------------------------------------------------------------
 Molecular Point Group                 Cs    NOp =  2
 Largest Abelian Subgroup              Cs    NOp =  2
 Nuclear Repulsion Energy =   276.5328220003 hartrees
 There are       38 alpha and       38 beta electrons
 Applying Cartesian multipole field
    Component          Value
    ---------          -----
     (2,0,0)        1.00000E-11
     (0,2,0)        2.00000E-11
     (0,0,2)       -3.00000E-11
 Nucleus-field energy     =     0.0000000078 hartrees
 Requested basis set is 6-311++G(d,p)
 There are 52 shells and 142 basis functions
 A cutoff of  1.0D-11 yielded   1246 shell pairs
 There are      9438 function pairs (     10526 Cartesian)
 Smallest overlap matrix eigenvalue = 1.07E-04
 Guess MOs from SCF MO coefficient file

 -----------------------------------------------------------------------
  General SCF calculation program by
  Eric Jon Sundstrom, Paul Horn, Yuezhi Mao, Dmitri Zuev, Alec White,
  David Stuck, Shaama M.S., Shane Yost, Joonho Lee, David Small,
  Daniel Levine, Susi Lehtola, Hugh Burton, Evgeny Epifanovsky
 -----------------------------------------------------------------------
 Exchange:     0.2000 Hartree-Fock + 0.0800 Slater + 0.7200 B88
 Correlation:  0.1900 VWN1RPA + 0.8100 LYP
 Using SG-1 standard quadrature grid
 using 4 threads for integral computing
 -------------------------------------------------------
 OpenMP Integral computing Module                
 Release: version 2.0, May 2017, Q-Chem Inc. Pleasanton 
 -------------------------------------------------------
 -------------------------------------------------------
 OpenMP BLAS3 based DFT computing Module                
 Release: version 1.0, May 2013, Q-Chem Inc. Pittsburgh 
 -------------------------------------------------------
 A restricted SCF calculation will be
 performed using DIIS
 SCF converges when DIIS error is below 1.0e-08
 ---------------------------------------
  Cycle       Energy         DIIS error
 ---------------------------------------
    1   -7096.7957733311      2.40e-04  
    2   -7096.7959186557      1.16e-04  
    3   -7096.7958989309      1.47e-04  
    4   -7096.7959537686      1.76e-05  
    5   -7096.7959542894      7.03e-06  
    6   -7096.7959543598      1.36e-06  
    7   -7096.7959543640      3.55e-07  
    8   -7096.7959543643      1.58e-07  
    9   -7096.7959543643      1.44e-08  
   10   -7096.7959543643      5.44e-09  Convergence criterion met
 ---------------------------------------
 SCF time:   CPU 13.75s  wall 4.00s 
 SCF   energy in the final basis set =    -7096.7959543643
 Total energy in the final basis set =    -7096.7959543643

 --------------------------------------------------------------
             Orbital Energies (a.u.) and Symmetries
 --------------------------------------------------------------

 Alpha MOs, Restricted
 -- Occupied --                  
******* -176.31 -165.72 -165.72 -165.72  -35.81  -31.30  -31.30
  1 A'    2 A'    3 A'    1 A"    4 A'    5 A'    6 A'    7 A'                 
-31.298 -24.708 -22.955 -22.953 -22.953 -22.949 -22.949 -10.280
  2 A"    8 A'    9 A'   10 A'    3 A"   11 A'    4 A"   12 A'                 
-10.231  -6.360  -4.773  -4.758  -4.758  -2.039  -2.034  -2.034
 13 A'   14 A'   15 A'   16 A'    5 A"   17 A'   18 A'    6 A"                 
 -2.021  -2.021  -1.246  -0.813  -0.677  -0.611  -0.549  -0.501
 19 A'    7 A"   20 A'   21 A'   22 A'   23 A'   24 A'   25 A'                 
 -0.484  -0.406  -0.393  -0.334  -0.283  -0.256
  8 A"   26 A'   27 A'    9 A"   28 A'   10 A"                                 
 -- Virtual --                   
 -0.050  -0.027   0.006   0.011   0.034   0.060   0.065   0.092
 29 A'   11 A"   30 A'   31 A'   32 A'   12 A"   33 A'   34 A'                 
  0.101   0.112   0.123   0.133   0.143   0.178   0.193   0.207
 13 A"   35 A'   36 A'   37 A'   38 A'   39 A'   40 A'   41 A'                 
  0.219   0.261   0.263   0.323   0.339   0.347   0.370   0.400
 14 A"   42 A'   15 A"   43 A'   44 A'   45 A'   46 A'   16 A"                 
  0.407   0.407   0.440   0.455   0.492   0.525   0.585   0.587
 47 A'   17 A"   48 A'   49 A'   50 A'   18 A"   51 A'   19 A"                 
  0.598   0.654   0.700   0.723   0.766   0.809   0.870   1.045
 52 A'   53 A'   54 A'   55 A'   56 A'   57 A'   58 A'   20 A"                 
  1.101   1.238   1.309   1.328   1.330   1.346   1.392   1.430
 21 A"   22 A"   59 A'   23 A"   60 A'   61 A'   62 A'   24 A"                 
  1.461   1.490   1.575   1.642   1.693   1.797   1.899   1.931
 63 A'   64 A'   65 A'   25 A"   66 A'   67 A'   68 A'   69 A'                 
  1.945   2.008   2.103   2.244   2.403   2.613   2.631   2.637
 26 A"   27 A"   70 A'   71 A'   72 A'   73 A'   74 A'   28 A"                 
  2.777   2.816   3.005   3.107   3.476   3.770   3.796   3.894
 75 A'   29 A"   76 A'   77 A'   78 A'   30 A"   79 A'   80 A'                 
  3.957   3.965   3.982   4.008   4.086   4.104   4.231   4.398
 31 A"   32 A"   81 A'   33 A"   82 A'   83 A'   84 A'   85 A'                 
  4.806   5.990   6.028   6.085   6.265   6.343   6.645  23.565
 86 A'   34 A"   87 A'   88 A'   35 A"   89 A'   90 A'   91 A'                 
 24.209  27.839  28.333  28.361  28.385  28.530  28.540  28.551
 92 A'   93 A'   36 A"   94 A'   95 A'   37 A"   96 A'   38 A"                 
 28.587  28.680  66.740 127.878 127.900 127.933 151.6371901.799
 97 A'   98 A'   99 A'   39 A"  100 A'  101 A'  102 A'  103 A'                 

 Beta MOs, Restricted
 -- Occupied --                  
******* -176.31 -165.72 -165.72 -165.72  -35.81  -31.30  -31.30
  1 A'    2 A'    3 A'    1 A"    4 A'    5 A'    6 A'    7 A'                 
-31.298 -24.708 -22.955 -22.953 -22.953 -22.949 -22.949 -10.280
  2 A"    8 A'    9 A'   10 A'    3 A"   11 A'    4 A"   12 A'                 
-10.231  -6.360  -4.773  -4.758  -4.758  -2.039  -2.034  -2.034
 13 A'   14 A'   15 A'   16 A'    5 A"   17 A'   18 A'    6 A"                 
 -2.021  -2.021  -1.246  -0.813  -0.677  -0.611  -0.549  -0.501
 19 A'    7 A"   20 A'   21 A'   22 A'   23 A'   24 A'   25 A'                 
 -0.484  -0.406  -0.393  -0.334  -0.283  -0.256
  8 A"   26 A'   27 A'    9 A"   28 A'   10 A"                                 
 -- Virtual --                   
 -0.050  -0.027   0.006   0.011   0.034   0.060   0.065   0.092
 29 A'   11 A"   30 A'   31 A'   32 A'   12 A"   33 A'   34 A'                 
  0.101   0.112   0.123   0.133   0.143   0.178   0.193   0.207
 13 A"   35 A'   36 A'   37 A'   38 A'   39 A'   40 A'   41 A'                 
  0.219   0.261   0.263   0.323   0.339   0.347   0.370   0.400
 14 A"   42 A'   15 A"   43 A'   44 A'   45 A'   46 A'   16 A"                 
  0.407   0.407   0.440   0.455   0.492   0.525   0.585   0.587
 47 A'   17 A"   48 A'   49 A'   50 A'   18 A"   51 A'   19 A"                 
  0.598   0.654   0.700   0.723   0.766   0.809   0.870   1.045
 52 A'   53 A'   54 A'   55 A'   56 A'   57 A'   58 A'   20 A"                 
  1.101   1.238   1.309   1.328   1.330   1.346   1.392   1.430
 21 A"   22 A"   59 A'   23 A"   60 A'   61 A'   62 A'   24 A"                 
  1.461   1.490   1.575   1.642   1.693   1.797   1.899   1.931
 63 A'   64 A'   65 A'   25 A"   66 A'   67 A'   68 A'   69 A'                 
  1.945   2.008   2.103   2.244   2.403   2.613   2.631   2.637
 26 A"   27 A"   70 A'   71 A'   72 A'   73 A'   74 A'   28 A"                 
  2.777   2.816   3.005   3.107   3.476   3.770   3.796   3.894
 75 A'   29 A"   76 A'   77 A'   78 A'   30 A"   79 A'   80 A'                 
  3.957   3.965   3.982   4.008   4.086   4.104   4.231   4.398
 31 A"   32 A"   81 A'   33 A"   82 A'   83 A'   84 A'   85 A'                 
  4.806   5.990   6.028   6.085   6.265   6.343   6.645  23.565
 86 A'   34 A"   87 A'   88 A'   35 A"   89 A'   90 A'   91 A'                 
 24.209  27.839  28.333  28.361  28.385  28.530  28.540  28.551
 92 A'   93 A'   36 A"   94 A'   95 A'   37 A"   96 A'   38 A"                 
 28.587  28.680  66.740 127.878 127.900 127.933 151.6371901.799
 97 A'   98 A'   99 A'   39 A"  100 A'  101 A'  102 A'  103 A'                 
 --------------------------------------------------------------

          Ground-State Mulliken Net Atomic Charges

     Atom                 Charge (a.u.)
  ----------------------------------------
      1 H                     0.187419
      2 F                    -0.129324
      3 I                     0.074808
      4 H                     0.134264
      5 C                    -0.140542
      6 C                    -0.126626
  ----------------------------------------
  Sum of atomic charges =     0.000000

 -----------------------------------------------------------------
                    Cartesian Multipole Moments
 -----------------------------------------------------------------
    Charge (ESU x 10^10)
                 0.0000
    Dipole Moment (Debye)
         X       0.4232      Y       0.3853      Z       0.0000
       Tot       0.5723
    Quadrupole Moments (Debye-Ang)
        XX     -48.4445     XY      -1.6119     YY     -43.0878
        XZ       0.0000     YZ       0.0000     ZZ     -47.1757
    Octopole Moments (Debye-Ang^2)
       XXX      34.2995    XXY       0.9817    XYY       1.1873
       YYY     -35.6816    XXZ       0.0000    XYZ       0.0000
       YYZ       0.0000    XZZ       3.0213    YZZ     -11.6410
       ZZZ       0.0000
    Hexadecapole Moments (Debye-Ang^3)
      XXXX    -744.9540   XXXY     -75.1537   XXYY    -127.6832
      XYYY     -61.9477   YYYY    -126.8031   XXXZ      -0.0000
      XXYZ       0.0000   XYYZ       0.0000   YYYZ       0.0000
      XXZZ    -126.2786   XYZZ     -21.1582   YYZZ     -33.0983
      XZZZ       0.0000   YZZZ       0.0000   ZZZZ     -60.4297
 -----------------------------------------------------------------
 Calculating analytic gradient of the SCF energy
 Gradient of SCF Energy
            1           2           3           4           5           6
    1  -0.0028428   0.0009865  -0.0068873   0.0003071   0.0065472   0.0018893
    2  -0.0038638   0.0004761  -0.0030924  -0.0007590   0.0089116  -0.0016725
    3   0.0000000   0.0000000  -0.0000000  -0.0000000  -0.0000000  -0.0000000
 Max gradient component =       8.912E-03
 RMS gradient           =       3.420E-03
 Gradient time:  CPU 4.75 s  wall 1.32 s
 Geometry Optimization Parameters
   NAtoms,    NIC,     NZ,  NCons,   NDum,   NFix, NCnnct, MaxDiis
        6      32       0       0       0       0       0       0

 Cartesian Hessian Update
 Hessian Updated using BFGS Update


** GEOMETRY OPTIMIZATION IN DELOCALIZED INTERNAL COORDINATES **
   Searching for a Minimum

   Optimization Cycle:  13

                       Coordinates (Angstroms)
     ATOM                X               Y               Z
      1  H        -0.8071318118   -1.5377043939    0.0000000000
      2  F        -3.1312509376   -0.4412656395    0.0000000000
      3  I         1.0226771843    0.5252740070    0.0000000000
      4  H        -2.0783205344    1.2900868289    0.0000000000
      5  C        -0.8114787461   -0.4502133309    0.0000000000
      6  C        -1.9517307671    0.2167008603    0.0000000000
   Point Group: cs    Number of degrees of freedom:     9


   Energy is  -7096.795954364

 Hessian Updated using BFGS Update

  9 Hessian modes will be used to form the next step
  Hessian Eigenvalues:
     0.035331    0.153612    0.169354    0.205953    0.233491    0.361562
     0.439280    0.519570    0.638251

 Minimum Search - Taking Simple RFO Step
 Searching for Lamda that Minimizes Along All modes
 Value Taken    Lamda =  -0.00036656
 Step Taken.  Stepsize is  0.058614

                             Maximum     Tolerance    Cnvgd?
         Gradient           0.005898      0.000300      NO
         Displacement       0.035634      0.001200      NO
         Energy change     -0.000298      0.000001      NO


 New Cartesian Coordinates Obtained by Inverse Iteration

 Displacement from previous Coordinates is:  0.060505
 ----------------------------------------------------------------
             Standard Nuclear Orientation (Angstroms)
    I     Atom           X                Y                Z
 ----------------------------------------------------------------
    1      H      -0.8041845480    -1.5440421349     0.0000000000
    2      F      -3.1425157605    -0.4289458877     0.0000000000
    3      I       1.0233569670     0.5431357778     0.0000000000
    4      H      -2.0692740414     1.2865856925     0.0000000000
    5      C      -0.8130815535    -0.4664877610     0.0000000000
    6      C      -1.9515366764     0.2126326452     0.0000000000
 ----------------------------------------------------------------
 Molecular Point Group                 Cs    NOp =  2
 Largest Abelian Subgroup              Cs    NOp =  2
 Nuclear Repulsion Energy =   275.4452955473 hartrees
 There are       38 alpha and       38 beta electrons
 Applying Cartesian multipole field
    Component          Value
    ---------          -----
     (2,0,0)        1.00000E-11
     (0,2,0)        2.00000E-11
     (0,0,2)       -3.00000E-11
 Nucleus-field energy     =     0.0000000079 hartrees
 Requested basis set is 6-311++G(d,p)
 There are 52 shells and 142 basis functions
 A cutoff of  1.0D-11 yielded   1245 shell pairs
 There are      9435 function pairs (     10523 Cartesian)
 Smallest overlap matrix eigenvalue = 1.11E-04
 Guess MOs from SCF MO coefficient file

 -----------------------------------------------------------------------
  General SCF calculation program by
  Eric Jon Sundstrom, Paul Horn, Yuezhi Mao, Dmitri Zuev, Alec White,
  David Stuck, Shaama M.S., Shane Yost, Joonho Lee, David Small,
  Daniel Levine, Susi Lehtola, Hugh Burton, Evgeny Epifanovsky
 -----------------------------------------------------------------------
 Exchange:     0.2000 Hartree-Fock + 0.0800 Slater + 0.7200 B88
 Correlation:  0.1900 VWN1RPA + 0.8100 LYP
 Using SG-1 standard quadrature grid
 using 4 threads for integral computing
 -------------------------------------------------------
 OpenMP Integral computing Module                
 Release: version 2.0, May 2017, Q-Chem Inc. Pleasanton 
 -------------------------------------------------------
 -------------------------------------------------------
 OpenMP BLAS3 based DFT computing Module                
 Release: version 1.0, May 2013, Q-Chem Inc. Pittsburgh 
 -------------------------------------------------------
 A restricted SCF calculation will be
 performed using DIIS
 SCF converges when DIIS error is below 1.0e-08
 ---------------------------------------
  Cycle       Energy         DIIS error
 ---------------------------------------
    1   -7096.7958665277      2.77e-04  
    2   -7096.7961074946      7.79e-05  
    3   -7096.7960925090      1.08e-04  
    4   -7096.7961226433      2.10e-05  
    5   -7096.7961235551      8.33e-06  
    6   -7096.7961237025      1.38e-06  
    7   -7096.7961237067      3.27e-07  
    8   -7096.7961237067      1.86e-07  
    9   -7096.7961237068      3.94e-08  
   10   -7096.7961237069      5.92e-09  Convergence criterion met
 ---------------------------------------
 SCF time:   CPU 13.72s  wall 4.00s 
 SCF   energy in the final basis set =    -7096.7961237069
 Total energy in the final basis set =    -7096.7961237069

 --------------------------------------------------------------
             Orbital Energies (a.u.) and Symmetries
 --------------------------------------------------------------

 Alpha MOs, Restricted
 -- Occupied --                  
******* -176.31 -165.72 -165.72 -165.72  -35.81  -31.30  -31.30
  1 A'    2 A'    3 A'    4 A'    1 A"    5 A'    6 A'    7 A'                 
-31.298 -24.709 -22.955 -22.953 -22.953 -22.949 -22.949 -10.281
  2 A"    8 A'    9 A'   10 A'    3 A"   11 A'    4 A"   12 A'                 
-10.232  -6.360  -4.773  -4.758  -4.758  -2.039  -2.034  -2.034
 13 A'   14 A'   15 A'   16 A'    5 A"   17 A'   18 A'    6 A"                 
 -2.021  -2.021  -1.246  -0.812  -0.675  -0.613  -0.549  -0.503
 19 A'    7 A"   20 A'   21 A'   22 A'   23 A'   24 A'   25 A'                 
 -0.483  -0.406  -0.392  -0.333  -0.283  -0.257
  8 A"   26 A'   27 A'    9 A"   28 A'   10 A"                                 
 -- Virtual --                   
 -0.053  -0.028   0.006   0.011   0.034   0.060   0.065   0.091
 29 A'   11 A"   30 A'   31 A'   32 A'   12 A"   33 A'   34 A'                 
  0.101   0.112   0.122   0.133   0.144   0.177   0.192   0.208
 13 A"   35 A'   36 A'   37 A'   38 A'   39 A'   40 A'   41 A'                 
  0.218   0.260   0.263   0.323   0.338   0.346   0.367   0.400
 14 A"   42 A'   15 A"   43 A'   44 A'   45 A'   46 A'   16 A"                 
  0.405   0.406   0.439   0.455   0.492   0.525   0.585   0.587
 17 A"   47 A'   48 A'   49 A'   50 A'   18 A"   51 A'   19 A"                 
  0.596   0.648   0.700   0.724   0.766   0.808   0.868   1.042
 52 A'   53 A'   54 A'   55 A'   56 A'   57 A'   58 A'   20 A"                 
  1.100   1.236   1.308   1.327   1.327   1.345   1.392   1.430
 21 A"   22 A"   59 A'   23 A"   60 A'   61 A'   62 A'   24 A"                 
  1.460   1.491   1.573   1.640   1.690   1.799   1.897   1.930
 63 A'   64 A'   65 A'   25 A"   66 A'   67 A'   68 A'   69 A'                 
  1.948   2.008   2.102   2.244   2.398   2.612   2.637   2.638
 26 A"   27 A"   70 A'   71 A'   72 A'   73 A'   28 A"   74 A'                 
  2.784   2.815   3.000   3.105   3.471   3.770   3.794   3.905
 75 A'   29 A"   76 A'   77 A'   78 A'   30 A"   79 A'   80 A'                 
  3.957   3.963   3.983   4.006   4.083   4.099   4.229   4.392
 31 A"   32 A"   81 A'   33 A"   82 A'   83 A'   84 A'   85 A'                 
  4.804   5.989   6.026   6.079   6.265   6.342   6.642  23.574
 86 A'   34 A"   87 A'   88 A'   35 A"   89 A'   90 A'   91 A'                 
 24.192  27.835  28.332  28.360  28.382  28.530  28.540  28.550
 92 A'   93 A'   36 A"   94 A'   95 A'   37 A"   96 A'   38 A"                 
 28.585  28.677  66.740 127.877 127.899 127.930 151.6341901.796
 97 A'   98 A'   99 A'   39 A"  100 A'  101 A'  102 A'  103 A'                 

 Beta MOs, Restricted
 -- Occupied --                  
******* -176.31 -165.72 -165.72 -165.72  -35.81  -31.30  -31.30
  1 A'    2 A'    3 A'    4 A'    1 A"    5 A'    6 A'    7 A'                 
-31.298 -24.709 -22.955 -22.953 -22.953 -22.949 -22.949 -10.281
  2 A"    8 A'    9 A'   10 A'    3 A"   11 A'    4 A"   12 A'                 
-10.232  -6.360  -4.773  -4.758  -4.758  -2.039  -2.034  -2.034
 13 A'   14 A'   15 A'   16 A'    5 A"   17 A'   18 A'    6 A"                 
 -2.021  -2.021  -1.246  -0.812  -0.675  -0.613  -0.549  -0.503
 19 A'    7 A"   20 A'   21 A'   22 A'   23 A'   24 A'   25 A'                 
 -0.483  -0.406  -0.392  -0.333  -0.283  -0.257
  8 A"   26 A'   27 A'    9 A"   28 A'   10 A"                                 
 -- Virtual --                   
 -0.053  -0.028   0.006   0.011   0.034   0.060   0.065   0.091
 29 A'   11 A"   30 A'   31 A'   32 A'   12 A"   33 A'   34 A'                 
  0.101   0.112   0.122   0.133   0.144   0.177   0.192   0.208
 13 A"   35 A'   36 A'   37 A'   38 A'   39 A'   40 A'   41 A'                 
  0.218   0.260   0.263   0.323   0.338   0.346   0.367   0.400
 14 A"   42 A'   15 A"   43 A'   44 A'   45 A'   46 A'   16 A"                 
  0.405   0.406   0.439   0.455   0.492   0.525   0.585   0.587
 17 A"   47 A'   48 A'   49 A'   50 A'   18 A"   51 A'   19 A"                 
  0.596   0.648   0.700   0.724   0.766   0.808   0.868   1.042
 52 A'   53 A'   54 A'   55 A'   56 A'   57 A'   58 A'   20 A"                 
  1.100   1.236   1.308   1.327   1.327   1.345   1.392   1.430
 21 A"   22 A"   59 A'   23 A"   60 A'   61 A'   62 A'   24 A"                 
  1.460   1.491   1.573   1.640   1.690   1.799   1.897   1.930
 63 A'   64 A'   65 A'   25 A"   66 A'   67 A'   68 A'   69 A'                 
  1.948   2.008   2.102   2.244   2.398   2.612   2.637   2.638
 26 A"   27 A"   70 A'   71 A'   72 A'   73 A'   28 A"   74 A'                 
  2.784   2.815   3.000   3.105   3.471   3.770   3.794   3.905
 75 A'   29 A"   76 A'   77 A'   78 A'   30 A"   79 A'   80 A'                 
  3.957   3.963   3.983   4.006   4.083   4.099   4.229   4.392
 31 A"   32 A"   81 A'   33 A"   82 A'   83 A'   84 A'   85 A'                 
  4.804   5.989   6.026   6.079   6.265   6.342   6.642  23.574
 86 A'   34 A"   87 A'   88 A'   35 A"   89 A'   90 A'   91 A'                 
 24.192  27.835  28.332  28.360  28.382  28.530  28.540  28.550
 92 A'   93 A'   36 A"   94 A'   95 A'   37 A"   96 A'   38 A"                 
 28.585  28.677  66.740 127.877 127.899 127.930 151.6341901.796
 97 A'   98 A'   99 A'   39 A"  100 A'  101 A'  102 A'  103 A'                 
 --------------------------------------------------------------

          Ground-State Mulliken Net Atomic Charges

     Atom                 Charge (a.u.)
  ----------------------------------------
      1 H                     0.188452
      2 F                    -0.129882
      3 I                     0.069915
      4 H                     0.135342
      5 C                    -0.135701
      6 C                    -0.128125
  ----------------------------------------
  Sum of atomic charges =    -0.000000

 -----------------------------------------------------------------
                    Cartesian Multipole Moments
 -----------------------------------------------------------------
    Charge (ESU x 10^10)
                -0.0000
    Dipole Moment (Debye)
         X       0.4215      Y       0.3649      Z       0.0000
       Tot       0.5575
    Quadrupole Moments (Debye-Ang)
        XX     -48.5510     XY      -1.5267     YY     -43.0122
        XZ       0.0000     YZ       0.0000     ZZ     -47.2184
    Octopole Moments (Debye-Ang^2)
       XXX      34.6260    XXY       0.4885    XYY       1.3184
       YYY     -37.0555    XXZ       0.0000    XYZ      -0.0000
       YYZ       0.0000    XZZ       3.0570    YZZ     -12.1083
       ZZZ       0.0000
    Hexadecapole Moments (Debye-Ang^3)
      XXXX    -749.2547   XXXY     -76.0732   XXYY    -128.2361
      XYYY     -63.0382   YYYY    -129.7382   XXXZ       0.0000
      XXYZ       0.0000   XYYZ       0.0000   YYYZ       0.0000
      XXZZ    -126.7256   XYZZ     -21.6764   YYZZ     -33.6749
      XZZZ       0.0000   YZZZ       0.0000   ZZZZ     -60.5677
 -----------------------------------------------------------------
 Calculating analytic gradient of the SCF energy
 Gradient of SCF Energy
            1           2           3           4           5           6
    1  -0.0033421  -0.0011135  -0.0034779  -0.0002161   0.0087169  -0.0005672
    2   0.0025817   0.0005442  -0.0006143  -0.0009944  -0.0034159   0.0018987
    3   0.0000000  -0.0000000   0.0000000  -0.0000000  -0.0000000   0.0000000
 Max gradient component =       8.717E-03
 RMS gradient           =       2.630E-03
 Gradient time:  CPU 4.73 s  wall 1.29 s
 Geometry Optimization Parameters
   NAtoms,    NIC,     NZ,  NCons,   NDum,   NFix, NCnnct, MaxDiis
        6      32       0       0       0       0       0       0

 Cartesian Hessian Update
 Hessian Updated using BFGS Update


** GEOMETRY OPTIMIZATION IN DELOCALIZED INTERNAL COORDINATES **
   Searching for a Minimum

   Optimization Cycle:  14

                       Coordinates (Angstroms)
     ATOM                X               Y               Z
      1  H        -0.8041845480   -1.5440421349    0.0000000000
      2  F        -3.1425157605   -0.4289458877    0.0000000000
      3  I         1.0233569670    0.5431357778    0.0000000000
      4  H        -2.0692740414    1.2865856925    0.0000000000
      5  C        -0.8130815535   -0.4664877610    0.0000000000
      6  C        -1.9515366764    0.2126326452    0.0000000000
   Point Group: cs    Number of degrees of freedom:     9


   Energy is  -7096.796123707

 Hessian Updated using BFGS Update

  9 Hessian modes will be used to form the next step
  Hessian Eigenvalues:
     0.040796    0.118614    0.165821    0.226751    0.307537    0.334724
     0.435107    0.459893    0.674783

 Minimum Search - Taking Simple RFO Step
 Searching for Lamda that Minimizes Along All modes
 Value Taken    Lamda =  -0.00015701
 Step Taken.  Stepsize is  0.027757

                             Maximum     Tolerance    Cnvgd?
         Gradient           0.004700      0.000300      NO
         Displacement       0.019803      0.001200      NO
         Energy change     -0.000169      0.000001      NO


 New Cartesian Coordinates Obtained by Inverse Iteration

 Displacement from previous Coordinates is:  0.023550
 ----------------------------------------------------------------
             Standard Nuclear Orientation (Angstroms)
    I     Atom           X                Y                Z
 ----------------------------------------------------------------
    1      H      -0.7951881561    -1.5476952263     0.0000000000
    2      F      -3.1458963326    -0.4265422681     0.0000000000
    3      I       1.0244568430     0.5430437336     0.0000000000
    4      H      -2.0676897775     1.2871964995     0.0000000000
    5      C      -0.8186443129    -0.4668329093     0.0000000000
    6      C      -1.9542738768     0.2137085026     0.0000000000
 ----------------------------------------------------------------
 Molecular Point Group                 Cs    NOp =  2
 Largest Abelian Subgroup              Cs    NOp =  2
 Nuclear Repulsion Energy =   275.1130180386 hartrees
 There are       38 alpha and       38 beta electrons
 Applying Cartesian multipole field
    Component          Value
    ---------          -----
     (2,0,0)        1.00000E-11
     (0,2,0)        2.00000E-11
     (0,0,2)       -3.00000E-11
 Nucleus-field energy     =     0.0000000079 hartrees
 Requested basis set is 6-311++G(d,p)
 There are 52 shells and 142 basis functions
 A cutoff of  1.0D-11 yielded   1244 shell pairs
 There are      9434 function pairs (     10522 Cartesian)
 Smallest overlap matrix eigenvalue = 1.10E-04
 Guess MOs from SCF MO coefficient file

 -----------------------------------------------------------------------
  General SCF calculation program by
  Eric Jon Sundstrom, Paul Horn, Yuezhi Mao, Dmitri Zuev, Alec White,
  David Stuck, Shaama M.S., Shane Yost, Joonho Lee, David Small,
  Daniel Levine, Susi Lehtola, Hugh Burton, Evgeny Epifanovsky
 -----------------------------------------------------------------------
 Exchange:     0.2000 Hartree-Fock + 0.0800 Slater + 0.7200 B88
 Correlation:  0.1900 VWN1RPA + 0.8100 LYP
 Using SG-1 standard quadrature grid
 using 4 threads for integral computing
 -------------------------------------------------------
 OpenMP Integral computing Module                
 Release: version 2.0, May 2017, Q-Chem Inc. Pleasanton 
 -------------------------------------------------------
 -------------------------------------------------------
 OpenMP BLAS3 based DFT computing Module                
 Release: version 1.0, May 2013, Q-Chem Inc. Pittsburgh 
 -------------------------------------------------------
 A restricted SCF calculation will be
 performed using DIIS
 SCF converges when DIIS error is below 1.0e-08
 ---------------------------------------
  Cycle       Energy         DIIS error
 ---------------------------------------
    1   -7096.7962193586      8.55e-05  
    2   -7096.7962380089      3.89e-05  
    3   -7096.7962345803      5.35e-05  
    4   -7096.7962419431      5.08e-06  
    5   -7096.7962419934      2.23e-06  
    6   -7096.7962420005      3.74e-07  
    7   -7096.7962420010      1.80e-07  
    8   -7096.7962420010      4.28e-08  
    9   -7096.7962420010      1.17e-08  
   10   -7096.7962420010      1.47e-09  Convergence criterion met
 ---------------------------------------
 SCF time:   CPU 13.70s  wall 4.00s 
 SCF   energy in the final basis set =    -7096.7962420010
 Total energy in the final basis set =    -7096.7962420010

 --------------------------------------------------------------
             Orbital Energies (a.u.) and Symmetries
 --------------------------------------------------------------

 Alpha MOs, Restricted
 -- Occupied --                  
******* -176.31 -165.72 -165.72 -165.72  -35.81  -31.30  -31.30
  1 A'    2 A'    3 A'    4 A'    1 A"    5 A'    6 A'    7 A'                 
-31.298 -24.709 -22.954 -22.953 -22.953 -22.949 -22.949 -10.281
  2 A"    8 A'    9 A'   10 A'    3 A"   11 A'    4 A"   12 A'                 
-10.233  -6.360  -4.773  -4.758  -4.757  -2.038  -2.034  -2.034
 13 A'   14 A'   15 A'   16 A'    5 A"   17 A'   18 A'    6 A"                 
 -2.021  -2.021  -1.246  -0.812  -0.675  -0.612  -0.549  -0.504
 19 A'    7 A"   20 A'   21 A'   22 A'   23 A'   24 A'   25 A'                 
 -0.484  -0.406  -0.391  -0.332  -0.283  -0.257
  8 A"   26 A'   27 A'    9 A"   28 A'   10 A"                                 
 -- Virtual --                   
 -0.054  -0.028   0.006   0.011   0.034   0.060   0.065   0.091
 29 A'   11 A"   30 A'   31 A'   32 A'   12 A"   33 A'   34 A'                 
  0.101   0.112   0.122   0.133   0.144   0.177   0.192   0.208
 13 A"   35 A'   36 A'   37 A'   38 A'   39 A'   40 A'   41 A'                 
  0.218   0.260   0.263   0.323   0.337   0.346   0.368   0.401
 14 A"   42 A'   15 A"   43 A'   44 A'   45 A'   46 A'   16 A"                 
  0.405   0.406   0.439   0.454   0.491   0.525   0.584   0.587
 17 A"   47 A'   48 A'   49 A'   50 A'   18 A"   51 A'   19 A"                 
  0.597   0.647   0.700   0.724   0.766   0.807   0.869   1.041
 52 A'   53 A'   54 A'   55 A'   56 A'   57 A'   58 A'   20 A"                 
  1.100   1.237   1.307   1.327   1.328   1.345   1.392   1.430
 21 A"   22 A"   59 A'   23 A"   60 A'   61 A'   62 A'   24 A"                 
  1.460   1.489   1.571   1.637   1.692   1.800   1.896   1.930
 63 A'   64 A'   65 A'   25 A"   66 A'   67 A'   68 A'   69 A'                 
  1.947   2.010   2.098   2.248   2.397   2.611   2.637   2.639
 26 A"   27 A"   70 A'   71 A'   72 A'   73 A'   28 A"   74 A'                 
  2.789   2.814   2.994   3.105   3.472   3.770   3.794   3.900
 75 A'   29 A"   76 A'   77 A'   78 A'   30 A"   79 A'   80 A'                 
  3.958   3.963   3.983   4.006   4.083   4.099   4.229   4.390
 31 A"   32 A"   81 A'   33 A"   82 A'   83 A'   84 A'   85 A'                 
  4.804   5.989   6.026   6.077   6.265   6.342   6.643  23.572
 86 A'   34 A"   87 A'   88 A'   35 A"   89 A'   90 A'   91 A'                 
 24.197  27.833  28.332  28.360  28.381  28.530  28.540  28.550
 92 A'   93 A'   36 A"   94 A'   95 A'   37 A"   96 A'   38 A"                 
 28.585  28.677  66.740 127.877 127.899 127.929 151.6331901.794
 97 A'   98 A'   99 A'   39 A"  100 A'  101 A'  102 A'  103 A'                 

 Beta MOs, Restricted
 -- Occupied --                  
******* -176.31 -165.72 -165.72 -165.72  -35.81  -31.30  -31.30
  1 A'    2 A'    3 A'    4 A'    1 A"    5 A'    6 A'    7 A'                 
-31.298 -24.709 -22.954 -22.953 -22.953 -22.949 -22.949 -10.281
  2 A"    8 A'    9 A'   10 A'    3 A"   11 A'    4 A"   12 A'                 
-10.233  -6.360  -4.773  -4.758  -4.757  -2.038  -2.034  -2.034
 13 A'   14 A'   15 A'   16 A'    5 A"   17 A'   18 A'    6 A"                 
 -2.021  -2.021  -1.246  -0.812  -0.675  -0.612  -0.549  -0.504
 19 A'    7 A"   20 A'   21 A'   22 A'   23 A'   24 A'   25 A'                 
 -0.484  -0.406  -0.391  -0.332  -0.283  -0.257
  8 A"   26 A'   27 A'    9 A"   28 A'   10 A"                                 
 -- Virtual --                   
 -0.054  -0.028   0.006   0.011   0.034   0.060   0.065   0.091
 29 A'   11 A"   30 A'   31 A'   32 A'   12 A"   33 A'   34 A'                 
  0.101   0.112   0.122   0.133   0.144   0.177   0.192   0.208
 13 A"   35 A'   36 A'   37 A'   38 A'   39 A'   40 A'   41 A'                 
  0.218   0.260   0.263   0.323   0.337   0.346   0.368   0.401
 14 A"   42 A'   15 A"   43 A'   44 A'   45 A'   46 A'   16 A"                 
  0.405   0.406   0.439   0.454   0.491   0.525   0.584   0.587
 17 A"   47 A'   48 A'   49 A'   50 A'   18 A"   51 A'   19 A"                 
  0.597   0.647   0.700   0.724   0.766   0.807   0.869   1.041
 52 A'   53 A'   54 A'   55 A'   56 A'   57 A'   58 A'   20 A"                 
  1.100   1.237   1.307   1.327   1.328   1.345   1.392   1.430
 21 A"   22 A"   59 A'   23 A"   60 A'   61 A'   62 A'   24 A"                 
  1.460   1.489   1.571   1.637   1.692   1.800   1.896   1.930
 63 A'   64 A'   65 A'   25 A"   66 A'   67 A'   68 A'   69 A'                 
  1.947   2.010   2.098   2.248   2.397   2.611   2.637   2.639
 26 A"   27 A"   70 A'   71 A'   72 A'   73 A'   28 A"   74 A'                 
  2.789   2.814   2.994   3.105   3.472   3.770   3.794   3.900
 75 A'   29 A"   76 A'   77 A'   78 A'   30 A"   79 A'   80 A'                 
  3.958   3.963   3.983   4.006   4.083   4.099   4.229   4.390
 31 A"   32 A"   81 A'   33 A"   82 A'   83 A'   84 A'   85 A'                 
  4.804   5.989   6.026   6.077   6.265   6.342   6.643  23.572
 86 A'   34 A"   87 A'   88 A'   35 A"   89 A'   90 A'   91 A'                 
 24.197  27.833  28.332  28.360  28.381  28.530  28.540  28.550
 92 A'   93 A'   36 A"   94 A'   95 A'   37 A"   96 A'   38 A"                 
 28.585  28.677  66.740 127.877 127.899 127.929 151.6331901.794
 97 A'   98 A'   99 A'   39 A"  100 A'  101 A'  102 A'  103 A'                 
 --------------------------------------------------------------

          Ground-State Mulliken Net Atomic Charges

     Atom                 Charge (a.u.)
  ----------------------------------------
      1 H                     0.190044
      2 F                    -0.129584
      3 I                     0.067580
      4 H                     0.135766
      5 C                    -0.132294
      6 C                    -0.131512
  ----------------------------------------
  Sum of atomic charges =    -0.000000

 -----------------------------------------------------------------
                    Cartesian Multipole Moments
 -----------------------------------------------------------------
    Charge (ESU x 10^10)
                -0.0000
    Dipole Moment (Debye)
         X       0.4132      Y       0.3546      Z      -0.0000
       Tot       0.5445
    Quadrupole Moments (Debye-Ang)
        XX     -48.5651     XY      -1.5477     YY     -43.0055
        XZ      -0.0000     YZ      -0.0000     ZZ     -47.2290
    Octopole Moments (Debye-Ang^2)
       XXX      34.7395    XXY       0.4906    XYY       1.3099
       YYY     -37.1392    XXZ       0.0000    XYZ      -0.0000
       YYZ      -0.0000    XZZ       3.0628    YZZ     -12.1190
       ZZZ      -0.0000
    Hexadecapole Moments (Debye-Ang^3)
      XXXX    -750.9959   XXXY     -76.0453   XXYY    -128.5409
      XYYY     -63.0836   YYYY    -129.7333   XXXZ      -0.0000
      XXYZ      -0.0000   XYYZ      -0.0000   YYYZ      -0.0000
      XXZZ    -126.9814   XYZZ     -21.6694   YYZZ     -33.6932
      XZZZ      -0.0000   YZZZ      -0.0000   ZZZZ     -60.6023
 -----------------------------------------------------------------
 Calculating analytic gradient of the SCF energy
 Gradient of SCF Energy
            1           2           3           4           5           6
    1  -0.0020381  -0.0008628  -0.0023887   0.0000867   0.0046805   0.0005223
    2  -0.0001225   0.0002949  -0.0004657  -0.0015649  -0.0006339   0.0024921
    3   0.0000000  -0.0000000   0.0000000  -0.0000000  -0.0000000   0.0000000
 Max gradient component =       4.681E-03
 RMS gradient           =       1.531E-03
 Gradient time:  CPU 4.69 s  wall 1.30 s
 Geometry Optimization Parameters
   NAtoms,    NIC,     NZ,  NCons,   NDum,   NFix, NCnnct, MaxDiis
        6      32       0       0       0       0       0       0

 Cartesian Hessian Update
 Hessian Updated using BFGS Update


** GEOMETRY OPTIMIZATION IN DELOCALIZED INTERNAL COORDINATES **
   Searching for a Minimum

   Optimization Cycle:  15

                       Coordinates (Angstroms)
     ATOM                X               Y               Z
      1  H        -0.7951881561   -1.5476952263    0.0000000000
      2  F        -3.1458963326   -0.4265422681    0.0000000000
      3  I         1.0244568430    0.5430437336    0.0000000000
      4  H        -2.0676897775    1.2871964995    0.0000000000
      5  C        -0.8186443129   -0.4668329093    0.0000000000
      6  C        -1.9542738768    0.2137085026    0.0000000000
   Point Group: cs    Number of degrees of freedom:     9


   Energy is  -7096.796242001

 Hessian Updated using BFGS Update

  9 Hessian modes will be used to form the next step
  Hessian Eigenvalues:
     0.037513    0.079557    0.162834    0.226353    0.257965    0.366475
     0.403425    0.440019    0.673389

 Minimum Search - Taking Simple RFO Step
 Searching for Lamda that Minimizes Along All modes
 Value Taken    Lamda =  -0.00014136
 Step Taken.  Stepsize is  0.044097

                             Maximum     Tolerance    Cnvgd?
         Gradient           0.002301      0.000300      NO
         Displacement       0.032145      0.001200      NO
         Energy change     -0.000118      0.000001      NO


 New Cartesian Coordinates Obtained by Inverse Iteration

 Displacement from previous Coordinates is:  0.036256
 ----------------------------------------------------------------
             Standard Nuclear Orientation (Angstroms)
    I     Atom           X                Y                Z
 ----------------------------------------------------------------
    1      H      -0.7823434481    -1.5458500563     0.0000000000
    2      F      -3.1501229941    -0.4267243910     0.0000000000
    3      I       1.0309086554     0.5364392644     0.0000000000
    4      H      -2.0701700337     1.2899151145     0.0000000000
    5      C      -0.8255449244    -0.4651917695     0.0000000000
    6      C      -1.9599628679     0.2142901696     0.0000000000
 ----------------------------------------------------------------
 Molecular Point Group                 Cs    NOp =  2
 Largest Abelian Subgroup              Cs    NOp =  2
 Nuclear Repulsion Energy =   274.5123099213 hartrees
 There are       38 alpha and       38 beta electrons
 Applying Cartesian multipole field
    Component          Value
    ---------          -----
     (2,0,0)        1.00000E-11
     (0,2,0)        2.00000E-11
     (0,0,2)       -3.00000E-11
 Nucleus-field energy     =     0.0000000080 hartrees
 Requested basis set is 6-311++G(d,p)
 There are 52 shells and 142 basis functions
 A cutoff of  1.0D-11 yielded   1243 shell pairs
 There are      9433 function pairs (     10521 Cartesian)
 Smallest overlap matrix eigenvalue = 1.08E-04
 Guess MOs from SCF MO coefficient file

 -----------------------------------------------------------------------
  General SCF calculation program by
  Eric Jon Sundstrom, Paul Horn, Yuezhi Mao, Dmitri Zuev, Alec White,
  David Stuck, Shaama M.S., Shane Yost, Joonho Lee, David Small,
  Daniel Levine, Susi Lehtola, Hugh Burton, Evgeny Epifanovsky
 -----------------------------------------------------------------------
 Exchange:     0.2000 Hartree-Fock + 0.0800 Slater + 0.7200 B88
 Correlation:  0.1900 VWN1RPA + 0.8100 LYP
 Using SG-1 standard quadrature grid
 using 4 threads for integral computing
 -------------------------------------------------------
 OpenMP Integral computing Module                
 Release: version 2.0, May 2017, Q-Chem Inc. Pleasanton 
 -------------------------------------------------------
 -------------------------------------------------------
 OpenMP BLAS3 based DFT computing Module                
 Release: version 1.0, May 2013, Q-Chem Inc. Pittsburgh 
 -------------------------------------------------------
 A restricted SCF calculation will be
 performed using DIIS
 SCF converges when DIIS error is below 1.0e-08
 ---------------------------------------
  Cycle       Energy         DIIS error
 ---------------------------------------
    1   -7096.7962753366      1.14e-04  
    2   -7096.7963159777      3.89e-05  
    3   -7096.7963122484      5.56e-05  
    4   -7096.7963199081      8.41e-06  
    5   -7096.7963200909      2.91e-06  
    6   -7096.7963201109      8.13e-07  
    7   -7096.7963201126      1.37e-07  
    8   -7096.7963201125      6.11e-08  
    9   -7096.7963201126      1.57e-08  
   10   -7096.7963201127      2.72e-09  Convergence criterion met
 ---------------------------------------
 SCF time:   CPU 13.70s  wall 3.00s 
 SCF   energy in the final basis set =    -7096.7963201127
 Total energy in the final basis set =    -7096.7963201127

 --------------------------------------------------------------
             Orbital Energies (a.u.) and Symmetries
 --------------------------------------------------------------

 Alpha MOs, Restricted
 -- Occupied --                  
******* -176.31 -165.72 -165.72 -165.72  -35.81  -31.30  -31.30
  1 A'    2 A'    3 A'    4 A'    1 A"    5 A'    6 A'    7 A'                 
-31.297 -24.709 -22.954 -22.953 -22.953 -22.948 -22.948 -10.282
  2 A"    8 A'    9 A'   10 A'    3 A"   11 A'    4 A"   12 A'                 
-10.233  -6.360  -4.772  -4.757  -4.757  -2.038  -2.033  -2.033
 13 A'   14 A'   15 A'   16 A'    5 A"   17 A'   18 A'    6 A"                 
 -2.020  -2.020  -1.247  -0.812  -0.675  -0.612  -0.550  -0.505
 19 A'    7 A"   20 A'   21 A'   22 A'   23 A'   24 A'   25 A'                 
 -0.484  -0.407  -0.389  -0.332  -0.282  -0.257
  8 A"   26 A'   27 A'    9 A"   28 A'   10 A"                                 
 -- Virtual --                   
 -0.056  -0.028   0.006   0.011   0.034   0.060   0.066   0.091
 29 A'   11 A"   30 A'   31 A'   32 A'   12 A"   33 A'   34 A'                 
  0.101   0.112   0.122   0.134   0.144   0.176   0.192   0.208
 13 A"   35 A'   36 A'   37 A'   38 A'   39 A'   40 A'   41 A'                 
  0.218   0.260   0.263   0.322   0.337   0.346   0.368   0.401
 14 A"   42 A'   15 A"   43 A'   44 A'   45 A'   46 A'   16 A"                 
  0.404   0.406   0.438   0.453   0.490   0.524   0.583   0.588
 17 A"   47 A'   48 A'   49 A'   50 A'   18 A"   51 A'   19 A"                 
  0.598   0.647   0.699   0.722   0.766   0.806   0.871   1.040
 52 A'   53 A'   54 A'   55 A'   56 A'   57 A'   58 A'   20 A"                 
  1.100   1.237   1.306   1.327   1.329   1.344   1.391   1.431
 21 A"   22 A"   59 A'   23 A"   60 A'   61 A'   62 A'   24 A"                 
  1.461   1.487   1.568   1.634   1.695   1.800   1.894   1.932
 63 A'   64 A'   65 A'   25 A"   66 A'   67 A'   68 A'   69 A'                 
  1.946   2.013   2.095   2.253   2.395   2.609   2.637   2.641
 26 A"   27 A"   70 A'   71 A'   72 A'   73 A'   28 A"   74 A'                 
  2.795   2.814   2.986   3.106   3.472   3.769   3.793   3.896
 75 A'   29 A"   76 A'   77 A'   78 A'   30 A"   79 A'   80 A'                 
  3.958   3.963   3.983   4.005   4.084   4.099   4.229   4.387
 31 A"   32 A"   81 A'   33 A"   82 A'   83 A'   84 A'   85 A'                 
  4.804   5.989   6.026   6.075   6.265   6.342   6.644  23.571
 86 A'   34 A"   87 A'   88 A'   35 A"   89 A'   90 A'   91 A'                 
 24.202  27.831  28.332  28.360  28.380  28.530  28.540  28.550
 92 A'   93 A'   36 A"   94 A'   95 A'   37 A"   96 A'   38 A"                 
 28.586  28.676  66.740 127.878 127.900 127.928 151.6311901.793
 97 A'   98 A'   99 A'   39 A"  100 A'  101 A'  102 A'  103 A'                 

 Beta MOs, Restricted
 -- Occupied --                  
******* -176.31 -165.72 -165.72 -165.72  -35.81  -31.30  -31.30
  1 A'    2 A'    3 A'    4 A'    1 A"    5 A'    6 A'    7 A'                 
-31.297 -24.709 -22.954 -22.953 -22.953 -22.948 -22.948 -10.282
  2 A"    8 A'    9 A'   10 A'    3 A"   11 A'    4 A"   12 A'                 
-10.233  -6.360  -4.772  -4.757  -4.757  -2.038  -2.033  -2.033
 13 A'   14 A'   15 A'   16 A'    5 A"   17 A'   18 A'    6 A"                 
 -2.020  -2.020  -1.247  -0.812  -0.675  -0.612  -0.550  -0.505
 19 A'    7 A"   20 A'   21 A'   22 A'   23 A'   24 A'   25 A'                 
 -0.484  -0.407  -0.389  -0.332  -0.282  -0.257
  8 A"   26 A'   27 A'    9 A"   28 A'   10 A"                                 
 -- Virtual --                   
 -0.056  -0.028   0.006   0.011   0.034   0.060   0.066   0.091
 29 A'   11 A"   30 A'   31 A'   32 A'   12 A"   33 A'   34 A'                 
  0.101   0.112   0.122   0.134   0.144   0.176   0.192   0.208
 13 A"   35 A'   36 A'   37 A'   38 A'   39 A'   40 A'   41 A'                 
  0.218   0.260   0.263   0.322   0.337   0.346   0.368   0.401
 14 A"   42 A'   15 A"   43 A'   44 A'   45 A'   46 A'   16 A"                 
  0.404   0.406   0.438   0.453   0.490   0.524   0.583   0.588
 17 A"   47 A'   48 A'   49 A'   50 A'   18 A"   51 A'   19 A"                 
  0.598   0.647   0.699   0.722   0.766   0.806   0.871   1.040
 52 A'   53 A'   54 A'   55 A'   56 A'   57 A'   58 A'   20 A"                 
  1.100   1.237   1.306   1.327   1.329   1.344   1.391   1.431
 21 A"   22 A"   59 A'   23 A"   60 A'   61 A'   62 A'   24 A"                 
  1.461   1.487   1.568   1.634   1.695   1.800   1.894   1.932
 63 A'   64 A'   65 A'   25 A"   66 A'   67 A'   68 A'   69 A'                 
  1.946   2.013   2.095   2.253   2.395   2.609   2.637   2.641
 26 A"   27 A"   70 A'   71 A'   72 A'   73 A'   28 A"   74 A'                 
  2.795   2.814   2.986   3.106   3.472   3.769   3.793   3.896
 75 A'   29 A"   76 A'   77 A'   78 A'   30 A"   79 A'   80 A'                 
  3.958   3.963   3.983   4.005   4.084   4.099   4.229   4.387
 31 A"   32 A"   81 A'   33 A"   82 A'   83 A'   84 A'   85 A'                 
  4.804   5.989   6.026   6.075   6.265   6.342   6.644  23.571
 86 A'   34 A"   87 A'   88 A'   35 A"   89 A'   90 A'   91 A'                 
 24.202  27.831  28.332  28.360  28.380  28.530  28.540  28.550
 92 A'   93 A'   36 A"   94 A'   95 A'   37 A"   96 A'   38 A"                 
 28.586  28.676  66.740 127.878 127.900 127.928 151.6311901.793
 97 A'   98 A'   99 A'   39 A"  100 A'  101 A'  102 A'  103 A'                 
 --------------------------------------------------------------

          Ground-State Mulliken Net Atomic Charges

     Atom                 Charge (a.u.)
  ----------------------------------------
      1 H                     0.192249
      2 F                    -0.128285
      3 I                     0.064893
      4 H                     0.136283
      5 C                    -0.129089
      6 C                    -0.136051
  ----------------------------------------
  Sum of atomic charges =    -0.000000

 -----------------------------------------------------------------
                    Cartesian Multipole Moments
 -----------------------------------------------------------------
    Charge (ESU x 10^10)
                -0.0000
    Dipole Moment (Debye)
         X       0.3964      Y       0.3460      Z       0.0000
       Tot       0.5261
    Quadrupole Moments (Debye-Ang)
        XX     -48.5220     XY      -1.5915     YY     -43.0320
        XZ      -0.0000     YZ       0.0000     ZZ     -47.2432
    Octopole Moments (Debye-Ang^2)
       XXX      34.4184    XXY       0.6856    XYY       1.1368
       YYY     -36.6811    XXZ       0.0000    XYZ      -0.0000
       YYZ       0.0000    XZZ       2.9417    YZZ     -11.9506
       ZZZ       0.0000
    Hexadecapole Moments (Debye-Ang^3)
      XXXX    -754.4303   XXXY     -75.8219   XXYY    -129.1761
      XYYY     -63.0367   YYYY    -128.6500   XXXZ      -0.0000
      XXYZ       0.0000   XYYZ      -0.0000   YYYZ       0.0000
      XXZZ    -127.6531   XYZZ     -21.5590   YYZZ     -33.5062
      XZZZ      -0.0000   YZZZ       0.0000   ZZZZ     -60.6537
 -----------------------------------------------------------------
 Calculating analytic gradient of the SCF energy
 Gradient of SCF Energy
            1           2           3           4           5           6
    1  -0.0002686  -0.0002459  -0.0005569   0.0002917  -0.0000379   0.0008175
    2  -0.0006237   0.0001873  -0.0005642  -0.0002921   0.0004664   0.0008263
    3  -0.0000000   0.0000000  -0.0000000   0.0000000   0.0000000  -0.0000000
 Max gradient component =       8.263E-04
 RMS gradient           =       4.032E-04
 Gradient time:  CPU 4.71 s  wall 1.31 s
 Geometry Optimization Parameters
   NAtoms,    NIC,     NZ,  NCons,   NDum,   NFix, NCnnct, MaxDiis
        6      32       0       0       0       0       0       0

 Cartesian Hessian Update
 Hessian Updated using BFGS Update


** GEOMETRY OPTIMIZATION IN DELOCALIZED INTERNAL COORDINATES **
   Searching for a Minimum

   Optimization Cycle:  16

                       Coordinates (Angstroms)
     ATOM                X               Y               Z
      1  H        -0.7823434481   -1.5458500563    0.0000000000
      2  F        -3.1501229941   -0.4267243910    0.0000000000
      3  I         1.0309086554    0.5364392644    0.0000000000
      4  H        -2.0701700337    1.2899151145    0.0000000000
      5  C        -0.8255449244   -0.4651917695    0.0000000000
      6  C        -1.9599628679    0.2142901696    0.0000000000
   Point Group: cs    Number of degrees of freedom:     9


   Energy is  -7096.796320113

 Hessian Updated using BFGS Update

  9 Hessian modes will be used to form the next step
  Hessian Eigenvalues:
     0.037170    0.077257    0.162326    0.227237    0.242451    0.371013
     0.389228    0.439443    0.680544

 Minimum Search - Taking Simple RFO Step
 Searching for Lamda that Minimizes Along All modes
 Value Taken    Lamda =  -0.00000543
 Step Taken.  Stepsize is  0.005758

                             Maximum     Tolerance    Cnvgd?
         Gradient           0.000867      0.000300      NO
         Displacement       0.003156      0.001200      NO
         Energy change     -0.000078      0.000001      NO


 New Cartesian Coordinates Obtained by Inverse Iteration

 Displacement from previous Coordinates is:  0.006964
 ----------------------------------------------------------------
             Standard Nuclear Orientation (Angstroms)
    I     Atom           X                Y                Z
 ----------------------------------------------------------------
    1      H      -0.7813808376    -1.5446956211     0.0000000000
    2      F      -3.1507398244    -0.4271181412     0.0000000000
    3      I       1.0333236358     0.5351526833     0.0000000000
    4      H      -2.0713900898     1.2902484466     0.0000000000
    5      C      -0.8259677823    -0.4647416023     0.0000000000
    6      C      -1.9610807146     0.2140325666     0.0000000000
 ----------------------------------------------------------------
 Molecular Point Group                 Cs    NOp =  2
 Largest Abelian Subgroup              Cs    NOp =  2
 Nuclear Repulsion Energy =   274.3419805218 hartrees
 There are       38 alpha and       38 beta electrons
 Applying Cartesian multipole field
    Component          Value
    ---------          -----
     (2,0,0)        1.00000E-11
     (0,2,0)        2.00000E-11
     (0,0,2)       -3.00000E-11
 Nucleus-field energy     =     0.0000000080 hartrees
 Requested basis set is 6-311++G(d,p)
 There are 52 shells and 142 basis functions
 A cutoff of  1.0D-11 yielded   1243 shell pairs
 There are      9433 function pairs (     10521 Cartesian)
 Smallest overlap matrix eigenvalue = 1.08E-04
 Guess MOs from SCF MO coefficient file

 -----------------------------------------------------------------------
  General SCF calculation program by
  Eric Jon Sundstrom, Paul Horn, Yuezhi Mao, Dmitri Zuev, Alec White,
  David Stuck, Shaama M.S., Shane Yost, Joonho Lee, David Small,
  Daniel Levine, Susi Lehtola, Hugh Burton, Evgeny Epifanovsky
 -----------------------------------------------------------------------
 Exchange:     0.2000 Hartree-Fock + 0.0800 Slater + 0.7200 B88
 Correlation:  0.1900 VWN1RPA + 0.8100 LYP
 Using SG-1 standard quadrature grid
 using 4 threads for integral computing
 -------------------------------------------------------
 OpenMP Integral computing Module                
 Release: version 2.0, May 2017, Q-Chem Inc. Pleasanton 
 -------------------------------------------------------
 -------------------------------------------------------
 OpenMP BLAS3 based DFT computing Module                
 Release: version 1.0, May 2013, Q-Chem Inc. Pittsburgh 
 -------------------------------------------------------
 A restricted SCF calculation will be
 performed using DIIS
 SCF converges when DIIS error is below 1.0e-08
 ---------------------------------------
  Cycle       Energy         DIIS error
 ---------------------------------------
    1   -7096.7963218417      2.22e-05  
    2   -7096.7963231497      9.09e-06  
    3   -7096.7963230887      1.06e-05  
    4   -7096.7963233394      1.99e-06  
    5   -7096.7963233487      6.96e-07  
    6   -7096.7963233500      1.73e-07  
    7   -7096.7963233499      5.27e-08  
    8   -7096.7963233500      2.16e-08  
    9   -7096.7963233501      3.59e-09  Convergence criterion met
 ---------------------------------------
 SCF time:   CPU 12.31s  wall 3.00s 
 SCF   energy in the final basis set =    -7096.7963233501
 Total energy in the final basis set =    -7096.7963233501

 --------------------------------------------------------------
             Orbital Energies (a.u.) and Symmetries
 --------------------------------------------------------------

 Alpha MOs, Restricted
 -- Occupied --                  
******* -176.31 -165.72 -165.72 -165.72  -35.81  -31.30  -31.30
  1 A'    2 A'    3 A'    4 A'    1 A"    5 A'    6 A'    7 A'                 
-31.297 -24.709 -22.954 -22.953 -22.953 -22.948 -22.948 -10.282
  2 A"    8 A'    9 A'   10 A'    3 A"   11 A'    4 A"   12 A'                 
-10.233  -6.360  -4.772  -4.757  -4.757  -2.038  -2.033  -2.033
 13 A'   14 A'   15 A'   16 A'    5 A"   17 A'   18 A'    6 A"                 
 -2.020  -2.020  -1.247  -0.812  -0.675  -0.612  -0.550  -0.505
 19 A'    7 A"   20 A'   21 A'   22 A'   23 A'   24 A'   25 A'                 
 -0.484  -0.407  -0.389  -0.332  -0.282  -0.257
  8 A"   26 A'   27 A'    9 A"   28 A'   10 A"                                 
 -- Virtual --                   
 -0.056  -0.028   0.006   0.011   0.034   0.060   0.066   0.091
 29 A'   11 A"   30 A'   31 A'   32 A'   12 A"   33 A'   34 A'                 
  0.101   0.112   0.122   0.134   0.145   0.176   0.192   0.208
 13 A"   35 A'   36 A'   37 A'   38 A'   39 A'   40 A'   41 A'                 
  0.218   0.259   0.263   0.322   0.337   0.346   0.368   0.401
 14 A"   42 A'   15 A"   43 A'   44 A'   45 A'   46 A'   16 A"                 
  0.404   0.406   0.438   0.453   0.490   0.524   0.583   0.588
 17 A"   47 A'   48 A'   49 A'   50 A'   18 A"   51 A'   19 A"                 
  0.598   0.647   0.699   0.721   0.766   0.806   0.872   1.040
 52 A'   53 A'   54 A'   55 A'   56 A'   57 A'   58 A'   20 A"                 
  1.100   1.237   1.305   1.327   1.329   1.343   1.391   1.431
 21 A"   22 A"   59 A'   23 A"   60 A'   61 A'   62 A'   24 A"                 
  1.461   1.488   1.567   1.634   1.695   1.800   1.894   1.932
 63 A'   64 A'   65 A'   25 A"   66 A'   67 A'   68 A'   69 A'                 
  1.946   2.012   2.095   2.252   2.395   2.609   2.637   2.642
 26 A"   27 A"   70 A'   71 A'   72 A'   73 A'   28 A"   74 A'                 
  2.795   2.814   2.986   3.106   3.472   3.769   3.793   3.896
 75 A'   29 A"   76 A'   77 A'   78 A'   30 A"   79 A'   80 A'                 
  3.958   3.963   3.982   4.005   4.083   4.099   4.229   4.387
 31 A"   32 A"   81 A'   33 A"   82 A'   83 A'   84 A'   85 A'                 
  4.804   5.989   6.026   6.074   6.265   6.342   6.644  23.571
 86 A'   34 A"   87 A'   88 A'   35 A"   89 A'   90 A'   91 A'                 
 24.201  27.831  28.332  28.360  28.379  28.530  28.540  28.550
 92 A'   93 A'   36 A"   94 A'   95 A'   37 A"   96 A'   38 A"                 
 28.586  28.676  66.739 127.878 127.899 127.928 151.6311901.792
 97 A'   98 A'   99 A'   39 A"  100 A'  101 A'  102 A'  103 A'                 

 Beta MOs, Restricted
 -- Occupied --                  
******* -176.31 -165.72 -165.72 -165.72  -35.81  -31.30  -31.30
  1 A'    2 A'    3 A'    4 A'    1 A"    5 A'    6 A'    7 A'                 
-31.297 -24.709 -22.954 -22.953 -22.953 -22.948 -22.948 -10.282
  2 A"    8 A'    9 A'   10 A'    3 A"   11 A'    4 A"   12 A'                 
-10.233  -6.360  -4.772  -4.757  -4.757  -2.038  -2.033  -2.033
 13 A'   14 A'   15 A'   16 A'    5 A"   17 A'   18 A'    6 A"                 
 -2.020  -2.020  -1.247  -0.812  -0.675  -0.612  -0.550  -0.505
 19 A'    7 A"   20 A'   21 A'   22 A'   23 A'   24 A'   25 A'                 
 -0.484  -0.407  -0.389  -0.332  -0.282  -0.257
  8 A"   26 A'   27 A'    9 A"   28 A'   10 A"                                 
 -- Virtual --                   
 -0.056  -0.028   0.006   0.011   0.034   0.060   0.066   0.091
 29 A'   11 A"   30 A'   31 A'   32 A'   12 A"   33 A'   34 A'                 
  0.101   0.112   0.122   0.134   0.145   0.176   0.192   0.208
 13 A"   35 A'   36 A'   37 A'   38 A'   39 A'   40 A'   41 A'                 
  0.218   0.259   0.263   0.322   0.337   0.346   0.368   0.401
 14 A"   42 A'   15 A"   43 A'   44 A'   45 A'   46 A'   16 A"                 
  0.404   0.406   0.438   0.453   0.490   0.524   0.583   0.588
 17 A"   47 A'   48 A'   49 A'   50 A'   18 A"   51 A'   19 A"                 
  0.598   0.647   0.699   0.721   0.766   0.806   0.872   1.040
 52 A'   53 A'   54 A'   55 A'   56 A'   57 A'   58 A'   20 A"                 
  1.100   1.237   1.305   1.327   1.329   1.343   1.391   1.431
 21 A"   22 A"   59 A'   23 A"   60 A'   61 A'   62 A'   24 A"                 
  1.461   1.488   1.567   1.634   1.695   1.800   1.894   1.932
 63 A'   64 A'   65 A'   25 A"   66 A'   67 A'   68 A'   69 A'                 
  1.946   2.012   2.095   2.252   2.395   2.609   2.637   2.642
 26 A"   27 A"   70 A'   71 A'   72 A'   73 A'   28 A"   74 A'                 
  2.795   2.814   2.986   3.106   3.472   3.769   3.793   3.896
 75 A'   29 A"   76 A'   77 A'   78 A'   30 A"   79 A'   80 A'                 
  3.958   3.963   3.982   4.005   4.083   4.099   4.229   4.387
 31 A"   32 A"   81 A'   33 A"   82 A'   83 A'   84 A'   85 A'                 
  4.804   5.989   6.026   6.074   6.265   6.342   6.644  23.571
 86 A'   34 A"   87 A'   88 A'   35 A"   89 A'   90 A'   91 A'                 
 24.201  27.831  28.332  28.360  28.379  28.530  28.540  28.550
 92 A'   93 A'   36 A"   94 A'   95 A'   37 A"   96 A'   38 A"                 
 28.586  28.676  66.739 127.878 127.899 127.928 151.6311901.792
 97 A'   98 A'   99 A'   39 A"  100 A'  101 A'  102 A'  103 A'                 
 --------------------------------------------------------------

          Ground-State Mulliken Net Atomic Charges

     Atom                 Charge (a.u.)
  ----------------------------------------
      1 H                     0.192370
      2 F                    -0.127877
      3 I                     0.064644
      4 H                     0.136297
      5 C                    -0.129009
      6 C                    -0.136426
  ----------------------------------------
  Sum of atomic charges =    -0.000000

 -----------------------------------------------------------------
                    Cartesian Multipole Moments
 -----------------------------------------------------------------
    Charge (ESU x 10^10)
                -0.0000
    Dipole Moment (Debye)
         X       0.3928      Y       0.3458      Z      -0.0000
       Tot       0.5233
    Quadrupole Moments (Debye-Ang)
        XX     -48.4997     XY      -1.5939     YY     -43.0419
        XZ      -0.0000     YZ      -0.0000     ZZ     -47.2471
    Octopole Moments (Debye-Ang^2)
       XXX      34.2225    XXY       0.7228    XYY       1.0695
       YYY     -36.5764    XXZ      -0.0000    XYZ       0.0000
       YYZ       0.0000    XZZ       2.8836    YZZ     -11.9152
       ZZZ       0.0000
    Hexadecapole Moments (Debye-Ang^3)
      XXXX    -755.2630   XXXY     -75.8168   XXYY    -129.3455
      XYYY     -63.0813   YYYY    -128.4432   XXXZ      -0.0000
      XXYZ      -0.0000   XYYZ      -0.0000   YYYZ      -0.0000
      XXZZ    -127.8414   XYZZ     -21.5585   YYZZ     -33.4678
      XZZZ      -0.0000   YZZZ      -0.0000   ZZZZ     -60.6673
 -----------------------------------------------------------------
 Calculating analytic gradient of the SCF energy
 Gradient of SCF Energy
            1           2           3           4           5           6
    1  -0.0001951  -0.0001231  -0.0000559   0.0002687  -0.0001761   0.0002815
    2  -0.0001796   0.0003067  -0.0004971   0.0001019  -0.0000205   0.0002886
    3  -0.0000000   0.0000000  -0.0000000   0.0000000   0.0000000  -0.0000000
 Max gradient component =       4.971E-04
 RMS gradient           =       1.981E-04
 Gradient time:  CPU 4.71 s  wall 1.28 s
 Geometry Optimization Parameters
   NAtoms,    NIC,     NZ,  NCons,   NDum,   NFix, NCnnct, MaxDiis
        6      32       0       0       0       0       0       0

 Cartesian Hessian Update
 Hessian Updated using BFGS Update


** GEOMETRY OPTIMIZATION IN DELOCALIZED INTERNAL COORDINATES **
   Searching for a Minimum

   Optimization Cycle:  17

                       Coordinates (Angstroms)
     ATOM                X               Y               Z
      1  H        -0.7813808376   -1.5446956211    0.0000000000
      2  F        -3.1507398244   -0.4271181412    0.0000000000
      3  I         1.0333236358    0.5351526833    0.0000000000
      4  H        -2.0713900898    1.2902484466    0.0000000000
      5  C        -0.8259677823   -0.4647416023    0.0000000000
      6  C        -1.9610807146    0.2140325666    0.0000000000
   Point Group: cs    Number of degrees of freedom:     9


   Energy is  -7096.796323350

 Hessian Updated using BFGS Update

  9 Hessian modes will be used to form the next step
  Hessian Eigenvalues:
     0.038605    0.082203    0.160078    0.197531    0.227365    0.347375
     0.388000    0.438040    0.665057

 Minimum Search - Taking Simple RFO Step
 Searching for Lamda that Minimizes Along All modes
 Value Taken    Lamda =   0.00000000
 Step Taken.  Stepsize is  0.001570

                             Maximum     Tolerance    Cnvgd?
         Gradient           0.000183      0.000300     YES
         Displacement       0.000905      0.001200     YES
         Energy change     -0.000003      0.000001      NO


                       Distance Matrix (Angstroms)
             H (  1)   F (  2)   I (  3)   H (  4)   C (  5)
   F (  2)  2.619703
   I (  3)  2.760239  4.293292
   H (  4)  3.114648  2.028385  3.195218
   C (  5)  1.080874  2.325076  2.111102  2.151991
   C (  6)  2.117739  1.351430  3.011574  1.081854  1.322579

 Final energy is   -7096.7963233501014     


 ******************************
 **  OPTIMIZATION CONVERGED  **
 ******************************

                       Coordinates (Angstroms)
     ATOM                X               Y               Z
      1  H        -0.7813808376   -1.5446956211    0.0000000000
      2  F        -3.1507398244   -0.4271181412    0.0000000000
      3  I         1.0333236358    0.5351526833    0.0000000000
      4  H        -2.0713900898    1.2902484466    0.0000000000
      5  C        -0.8259677823   -0.4647416023    0.0000000000
      6  C        -1.9610807146    0.2140325666    0.0000000000

Z-matrix Print:
$molecule
0 1
I 
C  1 2.111102
H  2 1.080874 1 115.906415
C  2 1.322579 1 120.850861 3 -180.000000 0
H  4 1.081854 2 126.730789 1 -0.000000 0
F  4 1.351430 2 120.799597 1 -180.000000 0
$end


 --------------------------------------------------------------
             Orbital Energies (a.u.) and Symmetries
 --------------------------------------------------------------

 Alpha MOs, Restricted
 -- Occupied --                  
******* -176.31 -165.72 -165.72 -165.72  -35.81  -31.30  -31.30
  1 A'    2 A'    3 A'    4 A'    1 A"    5 A'    6 A'    7 A'                 
-31.297 -24.709 -22.954 -22.953 -22.953 -22.948 -22.948 -10.282
  2 A"    8 A'    9 A'   10 A'    3 A"   11 A'    4 A"   12 A'                 
-10.233  -6.360  -4.772  -4.757  -4.757  -2.038  -2.033  -2.033
 13 A'   14 A'   15 A'   16 A'    5 A"   17 A'   18 A'    6 A"                 
 -2.020  -2.020  -1.247  -0.812  -0.675  -0.612  -0.550  -0.505
 19 A'    7 A"   20 A'   21 A'   22 A'   23 A'   24 A'   25 A'                 
 -0.484  -0.407  -0.389  -0.332  -0.282  -0.257
  8 A"   26 A'   27 A'    9 A"   28 A'   10 A"                                 
 -- Virtual --                   
 -0.056  -0.028   0.006   0.011   0.034   0.060   0.066   0.091
 29 A'   11 A"   30 A'   31 A'   32 A'   12 A"   33 A'   34 A'                 
  0.101   0.112   0.122   0.134   0.145   0.176   0.192   0.208
 13 A"   35 A'   36 A'   37 A'   38 A'   39 A'   40 A'   41 A'                 
  0.218   0.259   0.263   0.322   0.337   0.346   0.368   0.401
 14 A"   42 A'   15 A"   43 A'   44 A'   45 A'   46 A'   16 A"                 
  0.404   0.406   0.438   0.453   0.490   0.524   0.583   0.588
 17 A"   47 A'   48 A'   49 A'   50 A'   18 A"   51 A'   19 A"                 
  0.598   0.647   0.699   0.721   0.766   0.806   0.872   1.040
 52 A'   53 A'   54 A'   55 A'   56 A'   57 A'   58 A'   20 A"                 
  1.100   1.237   1.305   1.327   1.329   1.343   1.391   1.431
 21 A"   22 A"   59 A'   23 A"   60 A'   61 A'   62 A'   24 A"                 
  1.461   1.488   1.567   1.634   1.695   1.800   1.894   1.932
 63 A'   64 A'   65 A'   25 A"   66 A'   67 A'   68 A'   69 A'                 
  1.946   2.012   2.095   2.252   2.395   2.609   2.637   2.642
 26 A"   27 A"   70 A'   71 A'   72 A'   73 A'   28 A"   74 A'                 
  2.795   2.814   2.986   3.106   3.472   3.769   3.793   3.896
 75 A'   29 A"   76 A'   77 A'   78 A'   30 A"   79 A'   80 A'                 
  3.958   3.963   3.982   4.005   4.083   4.099   4.229   4.387
 31 A"   32 A"   81 A'   33 A"   82 A'   83 A'   84 A'   85 A'                 
  4.804   5.989   6.026   6.074   6.265   6.342   6.644  23.571
 86 A'   34 A"   87 A'   88 A'   35 A"   89 A'   90 A'   91 A'                 
 24.201  27.831  28.332  28.360  28.379  28.530  28.540  28.550
 92 A'   93 A'   36 A"   94 A'   95 A'   37 A"   96 A'   38 A"                 
 28.586  28.676  66.739 127.878 127.899 127.928 151.6311901.792
 97 A'   98 A'   99 A'   39 A"  100 A'  101 A'  102 A'  103 A'                 

 Beta MOs, Restricted
 -- Occupied --                  
******* -176.31 -165.72 -165.72 -165.72  -35.81  -31.30  -31.30
  1 A'    2 A'    3 A'    4 A'    1 A"    5 A'    6 A'    7 A'                 
-31.297 -24.709 -22.954 -22.953 -22.953 -22.948 -22.948 -10.282
  2 A"    8 A'    9 A'   10 A'    3 A"   11 A'    4 A"   12 A'                 
-10.233  -6.360  -4.772  -4.757  -4.757  -2.038  -2.033  -2.033
 13 A'   14 A'   15 A'   16 A'    5 A"   17 A'   18 A'    6 A"                 
 -2.020  -2.020  -1.247  -0.812  -0.675  -0.612  -0.550  -0.505
 19 A'    7 A"   20 A'   21 A'   22 A'   23 A'   24 A'   25 A'                 
 -0.484  -0.407  -0.389  -0.332  -0.282  -0.257
  8 A"   26 A'   27 A'    9 A"   28 A'   10 A"                                 
 -- Virtual --                   
 -0.056  -0.028   0.006   0.011   0.034   0.060   0.066   0.091
 29 A'   11 A"   30 A'   31 A'   32 A'   12 A"   33 A'   34 A'                 
  0.101   0.112   0.122   0.134   0.145   0.176   0.192   0.208
 13 A"   35 A'   36 A'   37 A'   38 A'   39 A'   40 A'   41 A'                 
  0.218   0.259   0.263   0.322   0.337   0.346   0.368   0.401
 14 A"   42 A'   15 A"   43 A'   44 A'   45 A'   46 A'   16 A"                 
  0.404   0.406   0.438   0.453   0.490   0.524   0.583   0.588
 17 A"   47 A'   48 A'   49 A'   50 A'   18 A"   51 A'   19 A"                 
  0.598   0.647   0.699   0.721   0.766   0.806   0.872   1.040
 52 A'   53 A'   54 A'   55 A'   56 A'   57 A'   58 A'   20 A"                 
  1.100   1.237   1.305   1.327   1.329   1.343   1.391   1.431
 21 A"   22 A"   59 A'   23 A"   60 A'   61 A'   62 A'   24 A"                 
  1.461   1.488   1.567   1.634   1.695   1.800   1.894   1.932
 63 A'   64 A'   65 A'   25 A"   66 A'   67 A'   68 A'   69 A'                 
  1.946   2.012   2.095   2.252   2.395   2.609   2.637   2.642
 26 A"   27 A"   70 A'   71 A'   72 A'   73 A'   28 A"   74 A'                 
  2.795   2.814   2.986   3.106   3.472   3.769   3.793   3.896
 75 A'   29 A"   76 A'   77 A'   78 A'   30 A"   79 A'   80 A'                 
  3.958   3.963   3.982   4.005   4.083   4.099   4.229   4.387
 31 A"   32 A"   81 A'   33 A"   82 A'   83 A'   84 A'   85 A'                 
  4.804   5.989   6.026   6.074   6.265   6.342   6.644  23.571
 86 A'   34 A"   87 A'   88 A'   35 A"   89 A'   90 A'   91 A'                 
 24.201  27.831  28.332  28.360  28.379  28.530  28.540  28.550
 92 A'   93 A'   36 A"   94 A'   95 A'   37 A"   96 A'   38 A"                 
 28.586  28.676  66.739 127.878 127.899 127.928 151.6311901.792
 97 A'   98 A'   99 A'   39 A"  100 A'  101 A'  102 A'  103 A'                 
 --------------------------------------------------------------

          Ground-State Mulliken Net Atomic Charges

     Atom                 Charge (a.u.)
  ----------------------------------------
      1 H                     0.192370
      2 F                    -0.127877
      3 I                     0.064644
      4 H                     0.136297
      5 C                    -0.129009
      6 C                    -0.136426
  ----------------------------------------
  Sum of atomic charges =    -0.000000

 -----------------------------------------------------------------
                    Cartesian Multipole Moments
 -----------------------------------------------------------------
    Charge (ESU x 10^10)
                -0.0000
    Dipole Moment (Debye)
         X       0.3928      Y       0.3458      Z      -0.0000
       Tot       0.5233
    Quadrupole Moments (Debye-Ang)
        XX     -48.4997     XY      -1.5939     YY     -43.0419
        XZ      -0.0000     YZ      -0.0000     ZZ     -47.2471
    Octopole Moments (Debye-Ang^2)
       XXX      34.2225    XXY       0.7228    XYY       1.0695
       YYY     -36.5764    XXZ      -0.0000    XYZ       0.0000
       YYZ       0.0000    XZZ       2.8836    YZZ     -11.9152
       ZZZ       0.0000
    Hexadecapole Moments (Debye-Ang^3)
      XXXX    -755.2630   XXXY     -75.8168   XXYY    -129.3455
      XYYY     -63.0813   YYYY    -128.4432   XXXZ      -0.0000
      XXYZ      -0.0000   XYYZ      -0.0000   YYYZ      -0.0000
      XXZZ    -127.8414   XYZZ     -21.5585   YYZZ     -33.4678
      XZZZ      -0.0000   YZZZ      -0.0000   ZZZZ     -60.6673
 -----------------------------------------------------------------
Archival summary:
1\1\TWL01\OPT\ProcedureUnspecified\BasisUnspecified\1122\taweetha\TueAug2808:32:402018TueAug2808:32:402018\0\\#,OPT,ProcedureUnspecified,BasisUnspecified,\\0,1\I\C,1,2.1111\H,2,1.08087,1,115.906\C,2,1.32258,1,120.851,3,-180,0\H,4,1.08185,2,126.731,1,-0,0\F,4,1.35143,2,120.8,1,-180,0\\\@

 Total job time:  94.85s(wall), 344.92s(cpu) 
 Tue Aug 28 08:32:40 2018

        *************************************************************
        *                                                           *
        *  Thank you very much for using Q-Chem.  Have a nice day.  *
        *                                                           *
        *************************************************************


 
User input: 2 of 2 
 
Q-Chem Developer Version!
                  Welcome to Q-Chem
     A Quantum Leap Into The Future Of Chemistry


 Q-Chem 5.1, Q-Chem, Inc., Pleasanton, CA (2018)

 Yihan Shao,  Zhengting Gan,  E. Epifanovsky,  A. T. B. Gilbert,  M. Wormit,  
 J. Kussmann,  A. W. Lange,  A. Behn,  Jia Deng,  Xintian Feng,  D. Ghosh,  
 M. Goldey,  P. R. Horn,  L. D. Jacobson,  I. Kaliman,  T. Kus,  A. Landau,  
 Jie Liu,  E. I. Proynov,  R. M. Richard,  R. P. Steele,  E. J. Sundstrom,  
 H. L. Woodcock III,  P. M. Zimmerman,  D. Zuev,  B. Albrecht,  E. Alguire,  
 S. A. Baeppler,  D. Barton,  Z. Benda,  Y. A. Bernard,  E. J. Berquist,  
 K. B. Bravaya,  H. Burton,  D. Casanova,  Chun-Min Chang,  Yunqing Chen,  
 A. Chien,  K. D. Closser,  M. P. Coons,  S. Coriani,  S. Dasgupta,  
 A. L. Dempwolff,  M. Diedenhofen,  Hainam Do,  R. G. Edgar,  Po-Tung Fang,  
 S. Faraji,  S. Fatehi,  Qingguo Feng,  K. D. Fenk,  J. Fosso-Tande,  
 Qinghui Ge,  A. Ghysels,  G. Gidofalvi,  J. Gomes,  J. Gonthier,  A. Gunina,  
 D. Hait,  M. W. D. Hanson-Heine,  P. H. P. Harbach,  A. W. Hauser,  
 J. E. Herr,  E. G. Hohenstein,  Z. C. Holden,  Kerwin Hui,  B. C. Huynh,  
 T.-C. Jagau,  Hyunjun Ji,  B. Kaduk,  K. Khistyaev,  Jaehoon Kim,  
 P. Klunzinger,  K. Koh,  D. Kosenkov,  L. Koulias,  T. Kowalczyk,  
 C. M. Krauter,  A. Kunitsa,  Ka Un Lao,  A. Laurent,  K. V. Lawler,  
 Joonho Lee,  D. Lefrancois,  S. Lehtola,  D. S. Levine,  Yi-Pei Li,  
 You-Sheng Lin,  Fenglai Liu,  E. Livshits,  A. Luenser,  P. Manohar,  
 E. Mansoor,  S. F. Manzer,  Shan-Ping Mao,  Yuezhi Mao,  N. Mardirossian,  
 A. V. Marenich,  T. Markovich,  L. A. Martinez-Martinez,  S. A. Maurer,  
 N. J. Mayhall,  S. C. McKenzie,  J.-M. Mewes,  A. F. Morrison,  
 J. W. Mullinax,  K. Nanda,  T. S. Nguyen-Beck,  R. Olivares-Amaya,  
 J. A. Parkhill,  T. M. Perrine,  F. Plasser,  P. Pokhilko,  S. Prager,  
 A. Prociuk,  E. Ramos,  D. R. Rehn,  F. Rob,  M. Schneider,  N. Sergueev,  
 S. M. Sharada,  S. Sharma,  D. W. Small,  T. Stauch,  T. Stein,  
 Yu-Chuan Su,  A. J. W. Thom,  A. Tkatchenko,  T. Tsuchimochi,  N. M. Tubman,  
 L. Vogt,  M. L. Vidal,  O. Vydrov,  M. A. Watson,  J. Wenzel,  
 M. de Wergifosse,  T. A. Wesolowski,  A. White,  J. Witte,  A. Yamada,  
 Jun Yang,  K. Yao,  S. Yeganeh,  S. R. Yost,  Zhi-Qiang You,  A. Zech,  
 Igor Ying Zhang,  Xing Zhang,  Yan Zhao,  Ying Zhu,  B. R. Brooks,  
 G. K. L. Chan,  C. J. Cramer,  M. S. Gordon,  W. J. Hehre,  A. Klamt,  
 M. W. Schmidt,  C. D. Sherrill,  D. G. Truhlar,  A. Aspuru-Guzik,  R. Baer,  
 A. T. Bell,  N. A. Besley,  Jeng-Da Chai,  A. E. DePrince, III,  
 R. A. DiStasio Jr.,  A. Dreuw,  B. D. Dunietz,  T. R. Furlani,  
 Chao-Ping Hsu,  Yousung Jung,  Jing Kong,  D. S. Lambrecht,  WanZhen Liang,  
 C. Ochsenfeld,  V. A. Rassolov,  L. V. Slipchenko,  J. E. Subotnik,  
 T. Van Voorhis,  J. M. Herbert,  A. I. Krylov,  P. M. W. Gill,  M. Head-Gordon

 Contributors to earlier versions of Q-Chem not listed above: 
 R. D. Adamson,  B. Austin,  J. Baker,  G. J. O. Beran,  K. Brandhorst,  
 S. T. Brown,  E. F. C. Byrd,  A. K. Chakraborty,  C.-L. Cheng,  
 Siu Hung Chien,  D. M. Chipman,  D. L. Crittenden,  H. Dachsel,  
 R. J. Doerksen,  A. D. Dutoi,  L. Fusti-Molnar,  W. A. Goddard III,  
 A. Golubeva-Zadorozhnaya,  S. R. Gwaltney,  G. Hawkins,  A. Heyden,  
 S. Hirata,  G. Kedziora,  F. J. Keil,  C. Kelley,  Jihan Kim,  R. A. King,  
 R. Z. Khaliullin,  P. P. Korambath,  W. Kurlancheek,  A. M. Lee,  M. S. Lee,  
 S. V. Levchenko,  Ching Yeh Lin,  D. Liotard,  R. C. Lochan,  I. Lotan,  
 P. E. Maslen,  N. Nair,  D. P. O'Neill,  D. Neuhauser,  E. Neuscamman,  
 C. M. Oana,  R. Olson,  B. Peters,  R. Peverati,  P. A. Pieniazek,  
 Y. M. Rhee,  J. Ritchie,  M. A. Rohrdanz,  E. Rosta,  N. J. Russ,  
 H. F. Schaefer III,  N. E. Schultz,  N. Shenvi,  A. C. Simmonett,  A. Sodt,  
 D. Stuck,  K. S. Thanthiriwatte,  V. Vanovschi,  Tao Wang,  A. Warshel,  
 C. F. Williams,  Q. Wu,  X. Xu,  W. Zhang

 Please cite Q-Chem as follows:
 Y. Shao et al., Mol. Phys. 113, 184-215 (2015)
 DOI: 10.1080/00268976.2014.952696

 Q-Chem 5.1.1 for Intel X86 EM64T Linux

 Parts of Q-Chem use Armadillo 8.300.2 (Tropical Shenanigans).
 http://arma.sourceforge.net/

 Q-Chem begins on Tue Aug 28 08:32:40 2018  

Host: 
0

     Scratch files written to /scratch/taweetham/qchem16236//
The previous job contains 0 fragments, simply inherited here
Input Ideriv = 2
Curr. Ideriv = -1
Max.  Ideriv = 2

Checking the input file for inconsistencies... 	...done.

--------------------------------------------------------------
User input:
--------------------------------------------------------------

$molecule
read
$end

$rem
   SCF_GUESS 	READ
   JOB_TYPE 	FREQUENCY
   BASIS 	6-311++G**
   EXCHANGE 	B3LYP
   MEM_TOTAL	7500	
$end


--------------------------------------------------------------
 ----------------------------------------------------------------
             Standard Nuclear Orientation (Angstroms)
    I     Atom           X                Y                Z
 ----------------------------------------------------------------
    1      H      -1.2496115775    -1.6120248529     0.0000000000
    2      F      -3.3211130294    -0.0083655480    -0.0000000000
    3      I       0.9720408232     0.0260172423     0.0000000000
    4      H      -1.8958163935     1.4348507720    -0.0000000000
    5      C      -1.0595253590    -0.5479967011     0.0000000000
    6      C      -2.0209277069     0.3602550630    -0.0000000000
 ----------------------------------------------------------------
 Molecular Point Group                 Cs    NOp =  2
 Largest Abelian Subgroup              Cs    NOp =  2
 Nuclear Repulsion Energy =   274.3419805218 hartrees
 There are       38 alpha and       38 beta electrons
 Requested basis set is 6-311++G(d,p)
 There are 52 shells and 142 basis functions

 Total QAlloc Memory Limit   7500 MB
 Mega-Array Size       188 MB
 MEM_STATIC part       192 MB

                       Distance Matrix (Angstroms)
             H (  1)   F (  2)   I (  3)   H (  4)   C (  5)
   F (  2)  2.619703
   I (  3)  2.760239  4.293292
   H (  4)  3.114648  2.028385  3.195218
   C (  5)  1.080874  2.325076  2.111102  2.151991
   C (  6)  2.117739  1.351430  3.011574  1.081854  1.322579

 A cutoff of  1.0D-11 yielded   1243 shell pairs
 There are      9433 function pairs (     10521 Cartesian)

 -------------------------------------------------------
 OpenMP Integral Computing Module                       
 Release: version 1.0, May 2013, Q-Chem Inc. Pittsburgh 
 -------------------------------------------------------
 Integral Job Info:
 Integral job number is                      11
 Integral operator is                         1
 short-range coefficients                     0
 long-range coefficients              100000000
 Omega coefficients                           0
 if combine SR and LR in K                    0
 Integral screening is                        0
 Integral computing path is                   2
 max size of driver memory is            800000
 size of driver memory is                593474
 size of scratch memory is             11861008
 max col of scratch BK array               1296
 max len of scratch array in speh3          155
 max len of scratch index in speh4           18
 max int batch size is                      520
 min int batch size is                       52
 fixed nKL is                                52
 max L of basis functions is                  2
 order of int derivative is                   0
 number of shells is                         52
 number of basis is                         150
 number of cartesian basis is               150
 number of contracted shell pairs          1243
 number of primitive shell pairs           2734
 maxK2 (contraction) of shell pair           36
 max number of K2 of shell pair               1
 max number of CS2 of shell pair            148
 max number of PS2 of shell pair            162
 mem total for path MDJ                  519732
 -------------------------------------------------------
 Smallest overlap matrix eigenvalue = 1.08E-04
 Guess MOs from SCF MO coefficient file

 -----------------------------------------------------------------------
  General SCF calculation program by
  Eric Jon Sundstrom, Paul Horn, Yuezhi Mao, Dmitri Zuev, Alec White,
  David Stuck, Shaama M.S., Shane Yost, Joonho Lee, David Small,
  Daniel Levine, Susi Lehtola, Hugh Burton, Evgeny Epifanovsky
 -----------------------------------------------------------------------
 Exchange:     0.2000 Hartree-Fock + 0.0800 Slater + 0.7200 B88
 Correlation:  0.1900 VWN1RPA + 0.8100 LYP
 Using SG-1 standard quadrature grid
 using 4 threads for integral computing
 -------------------------------------------------------
 OpenMP Integral computing Module                
 Release: version 2.0, May 2017, Q-Chem Inc. Pleasanton 
 -------------------------------------------------------
 -------------------------------------------------------
 OpenMP BLAS3 based DFT computing Module                
 Release: version 1.0, May 2013, Q-Chem Inc. Pittsburgh 
 -------------------------------------------------------
 A restricted SCF calculation will be
 performed using DIIS
 SCF converges when DIIS error is below 1.0e-08
 ---------------------------------------
  Cycle       Energy         DIIS error
 ---------------------------------------
    1   -7096.7409393397      4.02e-03  
    2   -7096.7944483610      1.02e-03  
    3   -7096.7927627590      1.51e-03  
    4   -7096.7963001802      1.74e-04  
    5   -7096.7963521756      9.78e-05  
    6   -7096.7963746428      2.28e-05  
    7   -7096.7963760776      2.71e-06  
    8   -7096.7963760887      9.88e-07  
    9   -7096.7963760910      3.70e-07  
   10   -7096.7963760914      8.86e-08  
   11   -7096.7963760912      1.08e-08  
   12   -7096.7963760913      2.94e-09  Convergence criterion met
 ---------------------------------------
 SCF time:   CPU 16.91s  wall 5.00s 
 SCF   energy in the final basis set =    -7096.7963760913
 Total energy in the final basis set =    -7096.7963760913

 --------------------------------------------------------------
             Orbital Energies (a.u.) and Symmetries
 --------------------------------------------------------------

 Alpha MOs, Restricted
 -- Occupied --                  
******* -176.31 -165.72 -165.72 -165.72  -35.81  -31.30  -31.30
  1 A'    2 A'    3 A'    1 A"    4 A'    5 A'    6 A'    2 A"                 
-31.298 -24.709 -22.954 -22.953 -22.953 -22.948 -22.948 -10.282
  7 A'    8 A'    9 A'   10 A'    3 A"   11 A'    4 A"   12 A'                 
-10.233  -6.360  -4.772  -4.757  -4.757  -2.038  -2.033  -2.033
 13 A'   14 A'   15 A'   16 A'    5 A"   17 A'   18 A'    6 A"                 
 -2.020  -2.020  -1.247  -0.811  -0.675  -0.612  -0.550  -0.505
  7 A"   19 A'   20 A'   21 A'   22 A'   23 A'   24 A'   25 A'                 
 -0.484  -0.407  -0.389  -0.332  -0.282  -0.257
  8 A"   26 A'   27 A'    9 A"   28 A'   10 A"                                 
 -- Virtual --                   
 -0.056  -0.028   0.006   0.011   0.034   0.060   0.066   0.092
 29 A'   11 A"   30 A'   31 A'   32 A'   12 A"   33 A'   34 A'                 
  0.101   0.111   0.122   0.134   0.145   0.176   0.192   0.208
 13 A"   35 A'   36 A'   37 A'   38 A'   39 A'   40 A'   41 A'                 
  0.219   0.260   0.263   0.322   0.337   0.346   0.368   0.401
 14 A"   42 A'   15 A"   43 A'   44 A'   45 A'   46 A'   16 A"                 
  0.404   0.406   0.437   0.453   0.490   0.524   0.583   0.588
 17 A"   47 A'   48 A'   49 A'   50 A'   18 A"   51 A'   19 A"                 
  0.598   0.647   0.699   0.722   0.766   0.806   0.872   1.040
 52 A'   53 A'   54 A'   55 A'   56 A'   57 A'   58 A'   20 A"                 
  1.100   1.237   1.305   1.327   1.328   1.343   1.391   1.431
 21 A"   22 A"   59 A'   23 A"   60 A'   61 A'   62 A'   24 A"                 
  1.461   1.488   1.567   1.634   1.695   1.800   1.894   1.932
 63 A'   64 A'   65 A'   25 A"   66 A'   67 A'   68 A'   69 A'                 
  1.947   2.012   2.095   2.252   2.395   2.609   2.637   2.642
 26 A"   27 A"   70 A'   71 A'   72 A'   73 A'   28 A"   74 A'                 
  2.795   2.814   2.986   3.106   3.472   3.769   3.793   3.896
 75 A'   29 A"   76 A'   77 A'   78 A'   30 A"   79 A'   80 A'                 
  3.958   3.963   3.982   4.005   4.083   4.099   4.229   4.387
 31 A"   32 A"   81 A'   33 A"   82 A'   83 A'   84 A'   85 A'                 
  4.804   5.988   6.026   6.074   6.265   6.342   6.644  23.571
 86 A'   34 A"   87 A'   88 A'   35 A"   89 A'   90 A'   91 A'                 
 24.202  27.831  28.332  28.360  28.379  28.530  28.540  28.550
 92 A'   93 A'   36 A"   94 A'   95 A'   37 A"   96 A'   38 A"                 
 28.586  28.676  66.739 127.877 127.899 127.928 151.6301901.792
 97 A'   98 A'   99 A'   39 A"  100 A'  101 A'  102 A'  103 A'                 

 Beta MOs, Restricted
 -- Occupied --                  
******* -176.31 -165.72 -165.72 -165.72  -35.81  -31.30  -31.30
  1 A'    2 A'    3 A'    1 A"    4 A'    5 A'    6 A'    2 A"                 
-31.298 -24.709 -22.954 -22.953 -22.953 -22.948 -22.948 -10.282
  7 A'    8 A'    9 A'   10 A'    3 A"   11 A'    4 A"   12 A'                 
-10.233  -6.360  -4.772  -4.757  -4.757  -2.038  -2.033  -2.033
 13 A'   14 A'   15 A'   16 A'    5 A"   17 A'   18 A'    6 A"                 
 -2.020  -2.020  -1.247  -0.811  -0.675  -0.612  -0.550  -0.505
  7 A"   19 A'   20 A'   21 A'   22 A'   23 A'   24 A'   25 A'                 
 -0.484  -0.407  -0.389  -0.332  -0.282  -0.257
  8 A"   26 A'   27 A'    9 A"   28 A'   10 A"                                 
 -- Virtual --                   
 -0.056  -0.028   0.006   0.011   0.034   0.060   0.066   0.092
 29 A'   11 A"   30 A'   31 A'   32 A'   12 A"   33 A'   34 A'                 
  0.101   0.111   0.122   0.134   0.145   0.176   0.192   0.208
 13 A"   35 A'   36 A'   37 A'   38 A'   39 A'   40 A'   41 A'                 
  0.219   0.260   0.263   0.322   0.337   0.346   0.368   0.401
 14 A"   42 A'   15 A"   43 A'   44 A'   45 A'   46 A'   16 A"                 
  0.404   0.406   0.437   0.453   0.490   0.524   0.583   0.588
 17 A"   47 A'   48 A'   49 A'   50 A'   18 A"   51 A'   19 A"                 
  0.598   0.647   0.699   0.722   0.766   0.806   0.872   1.040
 52 A'   53 A'   54 A'   55 A'   56 A'   57 A'   58 A'   20 A"                 
  1.100   1.237   1.305   1.327   1.328   1.343   1.391   1.431
 21 A"   22 A"   59 A'   23 A"   60 A'   61 A'   62 A'   24 A"                 
  1.461   1.488   1.567   1.634   1.695   1.800   1.894   1.932
 63 A'   64 A'   65 A'   25 A"   66 A'   67 A'   68 A'   69 A'                 
  1.947   2.012   2.095   2.252   2.395   2.609   2.637   2.642
 26 A"   27 A"   70 A'   71 A'   72 A'   73 A'   28 A"   74 A'                 
  2.795   2.814   2.986   3.106   3.472   3.769   3.793   3.896
 75 A'   29 A"   76 A'   77 A'   78 A'   30 A"   79 A'   80 A'                 
  3.958   3.963   3.982   4.005   4.083   4.099   4.229   4.387
 31 A"   32 A"   81 A'   33 A"   82 A'   83 A'   84 A'   85 A'                 
  4.804   5.988   6.026   6.074   6.265   6.342   6.644  23.571
 86 A'   34 A"   87 A'   88 A'   35 A"   89 A'   90 A'   91 A'                 
 24.202  27.831  28.332  28.360  28.379  28.530  28.540  28.550
 92 A'   93 A'   36 A"   94 A'   95 A'   37 A"   96 A'   38 A"                 
 28.586  28.676  66.739 127.877 127.899 127.928 151.6301901.792
 97 A'   98 A'   99 A'   39 A"  100 A'  101 A'  102 A'  103 A'                 
 --------------------------------------------------------------

          Ground-State Mulliken Net Atomic Charges

     Atom                 Charge (a.u.)
  ----------------------------------------
      1 H                     0.192423
      2 F                    -0.127925
      3 I                     0.064691
      4 H                     0.136073
      5 C                    -0.132109
      6 C                    -0.133153
  ----------------------------------------
  Sum of atomic charges =    -0.000000

 -----------------------------------------------------------------
                    Cartesian Multipole Moments
 -----------------------------------------------------------------
    Charge (ESU x 10^10)
                -0.0000
    Dipole Moment (Debye)
         X       0.4595      Y       0.2547      Z       0.0000
       Tot       0.5254
    Quadrupole Moments (Debye-Ang)
        XX     -49.0542     XY      -0.4537     YY     -42.7538
        XZ       0.0000     YZ      -0.0000     ZZ     -47.2467
    Octopole Moments (Debye-Ang^2)
       XXX      54.5126    XXY       5.7990    XYY       1.3581
       YYY       0.0244    XXZ       0.0000    XYZ       0.0000
       YYZ       0.0000    XZZ       7.4485    YZZ       0.6415
       ZZZ      -0.0000
    Hexadecapole Moments (Debye-Ang^3)
      XXXX    -811.0625   XXXY      -1.9180   XXYY    -128.1103
      XYYY       1.3709   YYYY     -80.0320   XXXZ       0.0000
      XXYZ      -0.0000   XYYZ      -0.0000   YYYZ      -0.0000
      XXZZ    -133.7028   XYZZ       0.2305   YYZZ     -25.5959
      XZZZ       0.0000   YZZZ      -0.0000   ZZZZ     -60.6712
 -----------------------------------------------------------------
 Calculating MO derivatives via CPSCF
 D1JvT checksum  = 215712 14043.1291016963
 D1KAT checksum  = 462096 830.1195027307
   1         3          18      0.128238    0.036291
   2         3          18      0.013169    0.004254
   3         3          18      0.001467    0.000697
   4         6          15      0.000132    0.000073
   5        19           2      0.000006    0.000005
   6        21           0      0.000000    0.000000    Roots Converged
 Time for AOints: 5.9 s (CPU) 1.5 s (wall)
 ------------------------------------------------------------------------------
                     AOints        : Timing summary (seconds)
 ------------------------------------------------------------------------------
     job step          cpu (% of tot)      sys (% of tot)     wall (% of tot)
 ------------------------------------------------------------------------------
  cpscf_lag         0.3332E+02 (32.9)   0.4000E-05 (30.8)   0.8609E+01 (32.5)
  iterzp            0.6199E+02 (61.2)   0.9000E-05 (69.2)   0.1629E+02 (61.4)
  make_fx           0.0000E+00 ( 0.0)   0.0000E+00 ( 0.0)   0.0000E+00 ( 0.0)
  AOints            0.5882E+01 ( 5.8)   0.0000E+00 ( 0.0)   0.1497E+01 ( 5.6)
 ------------------------------------------------------------------------------
   Grand Totals     0.1013E+03          0.1300E-04          0.2651E+02
 ------------------------------------------------------------------------------
 Calculating analytic Hessian of the SCF energy
 Polarizability Matrix (a.u.)
            1           2           3
    1 -76.4148416   2.0598477   0.0000000
    2   2.0598477 -45.4546274  -0.0000000
    3   0.0000000  -0.0000000 -36.6041296

 Direct stationary perturbation theory relativistic correction:

 rels  =      97.017688114732
 relv  =    -320.855748309416
 rel2e =      41.025216379463
 E_rel =    -182.812843815221

 Hessian of the SCF Energy
            1           2           3           4           5           6
    1   0.0552234   0.0474243  -0.0000000   0.0018932  -0.0014487   0.0000000
    2   0.0474243   0.3583495   0.0000000  -0.0009817   0.0017188  -0.0000000
    3  -0.0000000   0.0000000   0.0200989  -0.0000000   0.0000000  -0.0071556
    4   0.0018932  -0.0009817  -0.0000000   0.3613671   0.0795570   0.0000000
    5  -0.0014487   0.0017188   0.0000000   0.0795570   0.0804230  -0.0000000
    6   0.0000000  -0.0000000  -0.0071556   0.0000000  -0.0000000   0.0200875
    7  -0.0131820   0.0010807  -0.0000000  -0.0039991   0.0028484   0.0000000
    8  -0.0156838   0.0017309   0.0000000   0.0015109   0.0000809  -0.0000000
    9   0.0000000  -0.0000000   0.0009487  -0.0000000   0.0000000   0.0061161
   10  -0.0030885   0.0023873   0.0000000  -0.0222247  -0.0380295  -0.0000000
   11   0.0018207  -0.0004194  -0.0000000  -0.0079063  -0.0030094   0.0000000
   12  -0.0000000   0.0000000   0.0089309  -0.0000000   0.0000000   0.0057783
   13  -0.0494914  -0.0417406   0.0000000  -0.0587327   0.0200061   0.0000000
   14  -0.0559943  -0.3468226  -0.0000000  -0.0057141   0.0179242   0.0000000
   15   0.0000000  -0.0000000  -0.0300612   0.0000000  -0.0000000   0.0120261
   16   0.0086452  -0.0081700  -0.0000000  -0.2783039  -0.0629334  -0.0000000
   17   0.0238817  -0.0145571   0.0000000  -0.0664658  -0.0971375   0.0000000
   18  -0.0000000  -0.0000000   0.0072384  -0.0000000   0.0000000  -0.0368524
            7           8           9          10          11          12
    1  -0.0131820  -0.0156838   0.0000000  -0.0030885   0.0018207  -0.0000000
    2   0.0010807   0.0017309  -0.0000000   0.0023873  -0.0004194   0.0000000
    3  -0.0000000   0.0000000   0.0009487   0.0000000  -0.0000000   0.0089309
    4  -0.0039991   0.0015109  -0.0000000  -0.0222247  -0.0079063  -0.0000000
    5   0.0028484   0.0000809   0.0000000  -0.0380295  -0.0030094   0.0000000
    6   0.0000000  -0.0000000   0.0061161  -0.0000000   0.0000000   0.0057783
    7   0.1145945   0.0390166  -0.0000000   0.0004090   0.0003260  -0.0000000
    8   0.0390166   0.0290306   0.0000000   0.0002922  -0.0000153   0.0000000
    9  -0.0000000   0.0000000   0.0047563  -0.0000000   0.0000000  -0.0025908
   10   0.0004090   0.0002922  -0.0000000   0.0668520   0.0334125   0.0000000
   11   0.0003260  -0.0000153   0.0000000   0.0334125   0.3620640   0.0000000
   12  -0.0000000   0.0000000  -0.0025908   0.0000000   0.0000000   0.0224600
   13  -0.0700654  -0.0309636  -0.0000000   0.0068311  -0.0056091  -0.0000000
   14  -0.0316679  -0.0352006  -0.0000000   0.0227977  -0.0115609  -0.0000000
   15   0.0000000  -0.0000000  -0.0089351   0.0000000  -0.0000000   0.0053047
   16  -0.0277571   0.0058277   0.0000000  -0.0487788  -0.0220438   0.0000000
   17  -0.0116039   0.0043735  -0.0000000  -0.0208602  -0.3470589  -0.0000000
   18   0.0000000  -0.0000000  -0.0002952  -0.0000000  -0.0000000  -0.0398832
           13          14          15          16          17          18
    1  -0.0494914  -0.0559943   0.0000000   0.0086452   0.0238817  -0.0000000
    2  -0.0417406  -0.3468226  -0.0000000  -0.0081700  -0.0145571  -0.0000000
    3   0.0000000  -0.0000000  -0.0300612  -0.0000000   0.0000000   0.0072384
    4  -0.0587327  -0.0057141   0.0000000  -0.2783039  -0.0664658  -0.0000000
    5   0.0200061   0.0179242  -0.0000000  -0.0629334  -0.0971375   0.0000000
    6   0.0000000   0.0000000   0.0120261  -0.0000000   0.0000000  -0.0368524
    7  -0.0700654  -0.0316679   0.0000000  -0.0277571  -0.0116039   0.0000000
    8  -0.0309636  -0.0352006  -0.0000000   0.0058277   0.0043735  -0.0000000
    9  -0.0000000  -0.0000000  -0.0089351   0.0000000  -0.0000000  -0.0002952
   10   0.0068311   0.0227977   0.0000000  -0.0487788  -0.0208602  -0.0000000
   11  -0.0056091  -0.0115609  -0.0000000  -0.0220438  -0.3470589  -0.0000000
   12  -0.0000000  -0.0000000   0.0053047   0.0000000  -0.0000000  -0.0398832
   13   0.4799771  -0.1714789   0.0000000  -0.3085188   0.2297859  -0.0000000
   14  -0.1714789   0.7244424  -0.0000000   0.2420574  -0.3487825   0.0000000
   15   0.0000000  -0.0000000   0.0702130  -0.0000000   0.0000000  -0.0485474
   16  -0.3085188   0.2420574  -0.0000000   0.6547134  -0.1547379   0.0000000
   17   0.2297859  -0.3487825   0.0000000  -0.1547379   0.8031626  -0.0000000
   18  -0.0000000   0.0000000  -0.0485474   0.0000000  -0.0000000   0.1183397
 Gradient time:  CPU 147.75 s  wall 38.82 s
 **********************************************************************
 **                                                                  **
 **                       VIBRATIONAL ANALYSIS                       **
 **                       --------------------                       **
 **                                                                  **
 **        VIBRATIONAL FREQUENCIES (CM**-1) AND NORMAL MODES         **
 **     FORCE CONSTANTS (mDYN/ANGSTROM) AND REDUCED MASSES (AMU)     **
 **                  INFRARED INTENSITIES (KM/MOL)                   **
 **                                                                  **
 **********************************************************************


 Mode:                 1                      2                      3
 Frequency:       203.57                 226.97                 327.41
 Force Cnst:      0.1711                 0.2029                 0.7035
 Red. Mass:       7.0088                 6.6839                11.1382
 IR Active:          YES                    YES                    YES
 IR Intens:        1.869                  0.366                  2.811
 Raman Active:       YES                    YES                    YES
               X      Y      Z        X      Y      Z        X      Y      Z
 H         -0.148  0.363  0.000    0.000 -0.000  0.023   -0.037  0.446  0.000
 F         -0.230 -0.207 -0.000    0.000  0.000 -0.326    0.419 -0.282  0.000
 I          0.085 -0.027 -0.000   -0.000  0.000 -0.034   -0.102 -0.034  0.000
 H         -0.624  0.235  0.000    0.000 -0.000  0.750   -0.135  0.380 -0.000
 C         -0.155  0.366  0.000    0.000 -0.000  0.412    0.224  0.399 -0.000
 C         -0.316  0.200  0.000    0.000 -0.000  0.399    0.210  0.341 -0.000
 TransDip   0.013  0.042  0.000   -0.000 -0.000  0.019   -0.012  0.052 -0.000

 Mode:                 4                      5                      6
 Frequency:       701.64                 795.45                 933.52
 Force Cnst:      1.2606                 0.6591                 0.5790
 Red. Mass:       4.3461                 1.7679                 1.1277
 IR Active:          YES                    YES                    YES
 IR Intens:       30.132                 16.151                 54.131
 Raman Active:       YES                    YES                    YES
               X      Y      Z        X      Y      Z        X      Y      Z
 H          0.814  0.144  0.000    0.000 -0.000  0.891    0.000 -0.000  0.553
 F         -0.160  0.070 -0.000    0.000  0.000 -0.040    0.000  0.000  0.007
 I         -0.019 -0.013 -0.000   -0.000  0.000  0.001    0.000  0.000 -0.000
 H         -0.109 -0.164  0.000    0.000  0.000 -0.373    0.000 -0.000  0.826
 C          0.413  0.211 -0.000   -0.000 -0.000 -0.178   -0.000 -0.000 -0.022
 C         -0.014 -0.179 -0.000   -0.000  0.000  0.187   -0.000 -0.000 -0.102
 TransDip   0.166 -0.057  0.000   -0.000 -0.000  0.129   -0.000 -0.000  0.236

 Mode:                 7                      8                      9
 Frequency:      1085.59                1193.59                1330.47
 Force Cnst:      3.5044                 1.0935                 1.1997
 Red. Mass:       5.0471                 1.3027                 1.1504
 IR Active:          YES                    YES                    YES
 IR Intens:      236.339                  1.592                  3.857
 Raman Active:       YES                    YES                    YES
               X      Y      Z        X      Y      Z        X      Y      Z
 H         -0.779  0.027  0.000    0.911 -0.192 -0.000   -0.202  0.126  0.000
 F         -0.287 -0.095  0.000   -0.035 -0.034  0.000   -0.013 -0.024 -0.000
 I         -0.002  0.003  0.000   -0.001 -0.002 -0.000    0.000  0.000 -0.000
 H          0.164  0.238  0.000    0.314  0.093 -0.000    0.951 -0.164  0.000
 C          0.155 -0.117 -0.000   -0.076 -0.039  0.000   -0.024  0.090 -0.000
 C          0.367  0.215 -0.000    0.040  0.118 -0.000   -0.021 -0.050  0.000
 TransDip   0.488  0.063  0.000    0.002 -0.040 -0.000    0.058 -0.025  0.000

 Mode:                10                     11                     12
 Frequency:      1663.96                3223.53                3228.31
 Force Cnst:     10.4502                 6.6474                 6.7788
 Red. Mass:       6.4060                 1.0858                 1.1040
 IR Active:          YES                    YES                    YES
 IR Intens:       67.299                  8.748                  4.171
 Raman Active:       YES                    YES                    YES
               X      Y      Z        X      Y      Z        X      Y      Z
 H          0.257  0.282  0.000    0.102  0.666  0.000    0.113  0.725  0.000
 F         -0.043  0.010 -0.000   -0.000  0.000 -0.000    0.000 -0.000  0.000
 I          0.000 -0.000 -0.000    0.000  0.000 -0.000    0.000  0.000  0.000
 H         -0.531 -0.287 -0.000    0.079  0.729  0.000   -0.072 -0.669  0.000
 C         -0.356  0.282 -0.000   -0.009 -0.056 -0.000   -0.001 -0.068 -0.000
 C          0.443 -0.293  0.000   -0.006 -0.062 -0.000   -0.003  0.064 -0.000
 TransDip   0.252 -0.076  0.000   -0.090  0.029  0.000   -0.032  0.057  0.000

 STANDARD THERMODYNAMIC QUANTITIES AT   298.15 K  AND     1.00 ATM

   This Molecule has  0 Imaginary Frequencies
   Zero point vibrational energy:       21.321 kcal/mol

   Atom    1 Element H  Has Mass    1.00783
   Atom    2 Element F  Has Mass   18.99840
   Atom    3 Element I  Has Mass  126.90440
   Atom    4 Element H  Has Mass    1.00783
   Atom    5 Element C  Has Mass   12.00000
   Atom    6 Element C  Has Mass   12.00000
   Molecular Mass:   171.918460 amu
   Principal axes and moments of inertia in amu*Bohr^2:
                             1           2           3
    Eigenvalues --       35.48070  1409.78633  1445.26703
          X               1.00000    -0.00305    -0.00000
          Y               0.00305     1.00000     0.00000
          Z               0.00000    -0.00000     1.00000
   Rotational Symmetry Number is   1
   The Molecule is an Asymmetric Top
   Translational Enthalpy:        0.889 kcal/mol
   Rotational Enthalpy:           0.889 kcal/mol
   Vibrational Enthalpy:         22.423 kcal/mol
   gas constant (RT):             0.592 kcal/mol
   Translational Entropy:        41.333  cal/mol.K
   Rotational Entropy:           25.783  cal/mol.K
   Vibrational Entropy:           6.052  cal/mol.K

   Total Enthalpy:               24.793 kcal/mol
   Total Entropy:                73.168  cal/mol.K

 ======================================================================

 STANDARD THERMODYNAMIC QUANTITIES FOR ANHARMONIC VIBRATION -- TOSH

   Zero point vibrational energy: ************ kcal/mol

   Vibrational Enthalpy:       Infinity kcal/mol
   Vibrational Entropy:             NaN  cal/mol.K

   Total Enthalpy:             Infinity kcal/mol
   Total Entropy:                   NaN  cal/mol.K

 ======================================================================

 STANDARD THERMODYNAMIC QUANTITIES FOR ANHARMONIC VIBRATION -- VPT2

   Zero point vibrational energy: ************ kcal/mol

   Vibrational Enthalpy:       Infinity kcal/mol
   Vibrational Entropy:             NaN  cal/mol.K

   Total Enthalpy:             Infinity kcal/mol
   Total Entropy:                   NaN  cal/mol.K

 ======================================================================

Archival summary:
1\1\TWL01\FREQ\ProcedureUnspecified\BasisUnspecified\1122\taweetha\TueAug2808:33:242018TueAug2808:33:242018\0\\#,FREQ,ProcedureUnspecified,BasisUnspecified,\\0,1\I\C,1,2.1111\H,2,1.08087,1,115.906\C,2,1.32258,1,120.851,3,-180,0\H,4,1.08185,2,126.731,1,0,0\F,4,1.35143,2,120.8,1,180,0\\\@

 Total job time:  43.53s(wall), 164.77s(cpu) 
 Tue Aug 28 08:33:24 2018

        *************************************************************
        *                                                           *
        *  Thank you very much for using Q-Chem.  Have a nice day.  *
        *                                                           *
        *************************************************************
