# Supplementary material for: Geometric and energetic data from ab initio calculations of haloethene, haloimine, halomethylenephosphine, haloiminophosphine, halodiazene, halodiphosphene and halocyclopropane
Source: Data Brief. 2019 Nov 2;27:104738. doi: 10.1016/j.dib.2019.104738 (PMC6861602; doi:10.1016/j.dib.2019.104738)
Supplement: Multimedia component 2 [file mmc2.zip › CC/B3LYP/HICCFI.out]

Q-Chem Developer Version!
                  Welcome to Q-Chem
     A Quantum Leap Into The Future Of Chemistry


 Q-Chem 5.1, Q-Chem, Inc., Pleasanton, CA (2018)

 Yihan Shao,  Zhengting Gan,  E. Epifanovsky,  A. T. B. Gilbert,  M. Wormit,  
 J. Kussmann,  A. W. Lange,  A. Behn,  Jia Deng,  Xintian Feng,  D. Ghosh,  
 M. Goldey,  P. R. Horn,  L. D. Jacobson,  I. Kaliman,  T. Kus,  A. Landau,  
 Jie Liu,  E. I. Proynov,  R. M. Richard,  R. P. Steele,  E. J. Sundstrom,  
 H. L. Woodcock III,  P. M. Zimmerman,  D. Zuev,  B. Albrecht,  E. Alguire,  
 S. A. Baeppler,  D. Barton,  Z. Benda,  Y. A. Bernard,  E. J. Berquist,  
 K. B. Bravaya,  H. Burton,  D. Casanova,  Chun-Min Chang,  Yunqing Chen,  
 A. Chien,  K. D. Closser,  M. P. Coons,  S. Coriani,  S. Dasgupta,  
 A. L. Dempwolff,  M. Diedenhofen,  Hainam Do,  R. G. Edgar,  Po-Tung Fang,  
 S. Faraji,  S. Fatehi,  Qingguo Feng,  K. D. Fenk,  J. Fosso-Tande,  
 Qinghui Ge,  A. Ghysels,  G. Gidofalvi,  J. Gomes,  J. Gonthier,  A. Gunina,  
 D. Hait,  M. W. D. Hanson-Heine,  P. H. P. Harbach,  A. W. Hauser,  
 J. E. Herr,  E. G. Hohenstein,  Z. C. Holden,  Kerwin Hui,  B. C. Huynh,  
 T.-C. Jagau,  Hyunjun Ji,  B. Kaduk,  K. Khistyaev,  Jaehoon Kim,  
 P. Klunzinger,  K. Koh,  D. Kosenkov,  L. Koulias,  T. Kowalczyk,  
 C. M. Krauter,  A. Kunitsa,  Ka Un Lao,  A. Laurent,  K. V. Lawler,  
 Joonho Lee,  D. Lefrancois,  S. Lehtola,  D. S. Levine,  Yi-Pei Li,  
 You-Sheng Lin,  Fenglai Liu,  E. Livshits,  A. Luenser,  P. Manohar,  
 E. Mansoor,  S. F. Manzer,  Shan-Ping Mao,  Yuezhi Mao,  N. Mardirossian,  
 A. V. Marenich,  T. Markovich,  L. A. Martinez-Martinez,  S. A. Maurer,  
 N. J. Mayhall,  S. C. McKenzie,  J.-M. Mewes,  A. F. Morrison,  
 J. W. Mullinax,  K. Nanda,  T. S. Nguyen-Beck,  R. Olivares-Amaya,  
 J. A. Parkhill,  T. M. Perrine,  F. Plasser,  P. Pokhilko,  S. Prager,  
 A. Prociuk,  E. Ramos,  D. R. Rehn,  F. Rob,  M. Schneider,  N. Sergueev,  
 S. M. Sharada,  S. Sharma,  D. W. Small,  T. Stauch,  T. Stein,  
 Yu-Chuan Su,  A. J. W. Thom,  A. Tkatchenko,  T. Tsuchimochi,  N. M. Tubman,  
 L. Vogt,  M. L. Vidal,  O. Vydrov,  M. A. Watson,  J. Wenzel,  
 M. de Wergifosse,  T. A. Wesolowski,  A. White,  J. Witte,  A. Yamada,  
 Jun Yang,  K. Yao,  S. Yeganeh,  S. R. Yost,  Zhi-Qiang You,  A. Zech,  
 Igor Ying Zhang,  Xing Zhang,  Yan Zhao,  Ying Zhu,  B. R. Brooks,  
 G. K. L. Chan,  C. J. Cramer,  M. S. Gordon,  W. J. Hehre,  A. Klamt,  
 M. W. Schmidt,  C. D. Sherrill,  D. G. Truhlar,  A. Aspuru-Guzik,  R. Baer,  
 A. T. Bell,  N. A. Besley,  Jeng-Da Chai,  A. E. DePrince, III,  
 R. A. DiStasio Jr.,  A. Dreuw,  B. D. Dunietz,  T. R. Furlani,  
 Chao-Ping Hsu,  Yousung Jung,  Jing Kong,  D. S. Lambrecht,  WanZhen Liang,  
 C. Ochsenfeld,  V. A. Rassolov,  L. V. Slipchenko,  J. E. Subotnik,  
 T. Van Voorhis,  J. M. Herbert,  A. I. Krylov,  P. M. W. Gill,  M. Head-Gordon

 Contributors to earlier versions of Q-Chem not listed above: 
 R. D. Adamson,  B. Austin,  J. Baker,  G. J. O. Beran,  K. Brandhorst,  
 S. T. Brown,  E. F. C. Byrd,  A. K. Chakraborty,  C.-L. Cheng,  
 Siu Hung Chien,  D. M. Chipman,  D. L. Crittenden,  H. Dachsel,  
 R. J. Doerksen,  A. D. Dutoi,  L. Fusti-Molnar,  W. A. Goddard III,  
 A. Golubeva-Zadorozhnaya,  S. R. Gwaltney,  G. Hawkins,  A. Heyden,  
 S. Hirata,  G. Kedziora,  F. J. Keil,  C. Kelley,  Jihan Kim,  R. A. King,  
 R. Z. Khaliullin,  P. P. Korambath,  W. Kurlancheek,  A. M. Lee,  M. S. Lee,  
 S. V. Levchenko,  Ching Yeh Lin,  D. Liotard,  R. C. Lochan,  I. Lotan,  
 P. E. Maslen,  N. Nair,  D. P. O'Neill,  D. Neuhauser,  E. Neuscamman,  
 C. M. Oana,  R. Olson,  B. Peters,  R. Peverati,  P. A. Pieniazek,  
 Y. M. Rhee,  J. Ritchie,  M. A. Rohrdanz,  E. Rosta,  N. J. Russ,  
 H. F. Schaefer III,  N. E. Schultz,  N. Shenvi,  A. C. Simmonett,  A. Sodt,  
 D. Stuck,  K. S. Thanthiriwatte,  V. Vanovschi,  Tao Wang,  A. Warshel,  
 C. F. Williams,  Q. Wu,  X. Xu,  W. Zhang

 Please cite Q-Chem as follows:
 Y. Shao et al., Mol. Phys. 113, 184-215 (2015)
 DOI: 10.1080/00268976.2014.952696

 Q-Chem 5.1.1 for Intel X86 EM64T Linux

 Parts of Q-Chem use Armadillo 8.300.2 (Tropical Shenanigans).
 http://arma.sourceforge.net/

 Q-Chem begins on Tue Aug 28 08:33:24 2018  

Host: 
0

     Scratch files written to /scratch/taweetham/qchem16290//
Input Ideriv = 2
Curr. Ideriv = -1
Max.  Ideriv = 2

Checking the input file for inconsistencies... 	...done.

--------------------------------------------------------------
User input:
--------------------------------------------------------------
inp/HFII.inp
$molecule
0	1
H	-2.0	1.0	0.0
F	2.0	1.0	0.0
I	-2.0	-1.0	0.0
I	2.0	-1.0	0.0
C	-1.0	0.0	0.0
C	1.0	0.0	0.0
$end
$rem
   JOB_TYPE		OPTIMIZATION
   BASIS		6-311++G**
   EXCHANGE		B3LYP
$end

--------------------------------------------------------------
 ----------------------------------------------------------------
             Standard Nuclear Orientation (Angstroms)
    I     Atom           X                Y                Z
 ----------------------------------------------------------------
    1      H       2.0073101441     1.8838341184     0.0000000000
    2      F      -1.9843071825     1.6250076939    -0.0000000000
    3      I       2.1367233563    -0.1119745449     0.0000000000
    4      I      -1.8548939703    -0.3708009694    -0.0000000000
    5      C       1.0741124185     0.8212231806     0.0000000000
    6      C      -0.9216962448     0.6918099684    -0.0000000000
 ----------------------------------------------------------------
 Molecular Point Group                 Cs    NOp =  2
 Largest Abelian Subgroup              Cs    NOp =  2
 Nuclear Repulsion Energy =   962.1777587835 hartrees
 There are       64 alpha and       64 beta electrons
 Requested basis set is 6-311++G(d,p)
 There are 71 shells and 197 basis functions

 Total QAlloc Memory Limit   2000 MB
 Mega-Array Size       188 MB
 MEM_STATIC part       192 MB
 A cutoff of  1.0D-11 yielded   2004 shell pairs
 There are     16114 function pairs (     18270 Cartesian)

 -------------------------------------------------------
 OpenMP Integral Computing Module                       
 Release: version 1.0, May 2013, Q-Chem Inc. Pittsburgh 
 -------------------------------------------------------
 Integral Job Info:
 Integral job number is                      11
 Integral operator is                         1
 short-range coefficients                     0
 long-range coefficients              100000000
 Omega coefficients                           0
 if combine SR and LR in K                    0
 Integral screening is                        0
 Integral computing path is                   2
 max size of driver memory is            800000
 size of driver memory is                593474
 size of scratch memory is             11861008
 max col of scratch BK array               1296
 max len of scratch array in speh3          155
 max len of scratch index in speh4           18
 max int batch size is                      520
 min int batch size is                       52
 fixed nKL is                                52
 max L of basis functions is                  2
 order of int derivative is                   0
 number of shells is                         71
 number of basis is                         210
 number of cartesian basis is               210
 number of contracted shell pairs          2004
 number of primitive shell pairs           4071
 maxK2 (contraction) of shell pair           36
 max number of K2 of shell pair               1
 max number of CS2 of shell pair            261
 max number of PS2 of shell pair            261
 mem total for path MDJ                  535308
 -------------------------------------------------------
 Smallest overlap matrix eigenvalue = 3.60E-04

 Scale SEOQF with 1.000000e-01/1.000000e-01/1.000000e-01

 Standard Electronic Orientation quadrupole field applied
 Nucleus-field energy     =     0.0000000200 hartrees
 Guess from superposition of atomic densities
 Warning:  Energy on first SCF cycle will be non-variational
 SAD guess density has 128.000000 electrons

 -----------------------------------------------------------------------
  General SCF calculation program by
  Eric Jon Sundstrom, Paul Horn, Yuezhi Mao, Dmitri Zuev, Alec White,
  David Stuck, Shaama M.S., Shane Yost, Joonho Lee, David Small,
  Daniel Levine, Susi Lehtola, Hugh Burton, Evgeny Epifanovsky
 -----------------------------------------------------------------------
 Exchange:     0.2000 Hartree-Fock + 0.0800 Slater + 0.7200 B88
 Correlation:  0.1900 VWN1RPA + 0.8100 LYP
 Using SG-1 standard quadrature grid
 using 4 threads for integral computing
 -------------------------------------------------------
 OpenMP Integral computing Module                
 Release: version 2.0, May 2017, Q-Chem Inc. Pleasanton 
 -------------------------------------------------------
 -------------------------------------------------------
 OpenMP BLAS3 based DFT computing Module                
 Release: version 1.0, May 2013, Q-Chem Inc. Pittsburgh 
 -------------------------------------------------------
 A restricted SCF calculation will be
 performed using DIIS
 SCF converges when DIIS error is below 1.0e-08
 ---------------------------------------
  Cycle       Energy         DIIS error
 ---------------------------------------
    1  -14018.2008093835      8.33e-02  
    2  -14014.2533234567      7.23e-03  
    3  -14013.6403344278      1.26e-02  
    4  -14014.4576852550      2.44e-03  
    5  -14014.3694967651      4.18e-03  
    6  -14014.4889838385      8.05e-04  
    7  -14014.4933374559      1.74e-04  
    8  -14014.4934022941      9.85e-05  
    9  -14014.4934468961      2.78e-05  
   10  -14014.4934508465      9.08e-06  
   11  -14014.4934512187      2.40e-06  
   12  -14014.4934512585      5.25e-07  
   13  -14014.4934512603      1.06e-07  
   14  -14014.4934512604      3.51e-08  
   15  -14014.4934512604      2.16e-08  
   16  -14014.4934512603      5.07e-09  Convergence criterion met
 ---------------------------------------
 SCF time:   CPU 52.76s  wall 14.00s 
 SCF   energy in the final basis set =   -14014.4934512603
 Total energy in the final basis set =   -14014.4934512603

 --------------------------------------------------------------
             Orbital Energies (a.u.) and Symmetries
 --------------------------------------------------------------

 Alpha MOs, Restricted
 -- Occupied --                  
*******-1165.89 -176.33 -176.32 -165.73 -165.73 -165.73 -165.73
  1 A'    2 A'    3 A'    4 A'    1 A"    5 A'    6 A'    2 A"                 
-165.73 -165.73  -35.84  -35.83  -31.32  -31.32  -31.32  -31.32
  7 A'    8 A'    9 A'   10 A'    3 A"   11 A'   12 A'    4 A"                 
-31.317 -31.317 -24.701 -22.976 -22.975 -22.975 -22.975 -22.974
 13 A'   14 A'   15 A'   16 A'    5 A"    6 A"   17 A'   18 A'                 
-22.968 -22.968 -22.968 -22.968 -22.967 -10.288 -10.259  -6.401
 19 A'    7 A"    8 A"   20 A'   21 A'   22 A'   23 A'   24 A'                 
 -6.395  -4.817  -4.812  -4.799  -4.798  -4.793  -4.791  -2.106
 25 A'   26 A'   27 A'    9 A"   28 A'   10 A"   29 A'   30 A'                 
 -2.101  -2.080  -2.079  -2.075  -2.074  -2.064  -2.064  -2.057
 31 A'   11 A"   32 A'   33 A'   12 A"   34 A'   13 A"   35 A'                 
 -2.057  -1.274  -0.895  -0.863  -0.593  -0.555  -0.520  -0.517
 14 A"   36 A'   37 A'   38 A'   39 A'   40 A'   15 A"   41 A'                 
 -0.478  -0.446  -0.419  -0.376  -0.359  -0.248  -0.235  -0.165
 42 A'   43 A'   16 A"   44 A'   17 A"   45 A'   46 A'   18 A"                 
 -- Virtual --                   
 -0.094  -0.067  -0.046   0.010   0.037   0.051   0.051   0.058
 19 A"   47 A'   48 A'   49 A'   50 A'   51 A'   20 A"   52 A'                 
  0.071   0.074   0.085   0.093   0.117   0.131   0.154   0.203
 53 A'   54 A'   21 A"   55 A'   56 A'   57 A'   58 A'   22 A"                 
  0.239   0.254   0.270   0.286   0.300   0.311   0.330   0.353
 59 A'   23 A"   60 A'   24 A"   61 A'   62 A'   63 A'   25 A"                 
  0.358   0.382   0.397   0.409   0.418   0.436   0.458   0.459
 64 A'   65 A'   66 A'   26 A"   67 A'   68 A'   27 A"   69 A'                 
  0.501   0.504   0.509   0.531   0.539   0.601   0.627   0.658
 28 A"   29 A"   70 A'   71 A'   72 A'   30 A"   73 A'   74 A'                 
  0.692   0.730   0.789   0.935   0.978   1.015   1.091   1.210
 75 A'   76 A'   77 A'   78 A'   79 A'   80 A'   31 A"   32 A"                 
  1.243   1.273   1.289   1.304   1.318   1.351   1.386   1.401
 81 A'   33 A"   82 A'   83 A'   34 A"   84 A'   85 A'   86 A'                 
  1.410   1.420   1.433   1.482   1.520   1.555   1.616   1.643
 35 A"   87 A'   36 A"   88 A'   37 A"   89 A'   38 A"   90 A'                 
  1.714   1.769   1.889   1.961   2.095   2.555   2.582   2.639
 91 A'   92 A'   93 A'   94 A'   95 A'   96 A'   39 A"   40 A"                 
  2.727   2.899   3.027   3.241   3.715   3.739   3.820   3.866
 97 A'   98 A'   99 A'  100 A'   41 A"  101 A'  102 A'   42 A"                 
  3.920   3.964   3.966   4.012   4.037   4.081   4.197   4.267
 43 A"  103 A'   44 A"   45 A"  104 A'   46 A"  105 A'  106 A'                 
  4.402   4.479   4.591   4.669   4.765   5.976   6.012   6.056
107 A'  108 A'  109 A'  110 A'  111 A'   47 A"   48 A"  112 A'                 
  6.086   6.157   6.213   6.266   6.361   6.496  23.542  23.551
113 A'  114 A'  115 A'   49 A"  116 A'  117 A'  118 A'  119 A'                 
 27.881  27.987  28.320  28.350  28.362  28.388  28.406  28.431
120 A'  121 A'   50 A"   51 A"  122 A'  123 A'  124 A'  125 A'                 
 28.501  28.517  28.521  28.543  28.557  28.572  28.630  28.677
 52 A"   53 A"  126 A'   54 A"  127 A'   55 A"  128 A'  129 A'                 
 28.897  28.951  66.752 127.872 127.896 127.919 127.934 127.985
130 A'  131 A'  132 A'   56 A"   57 A"  133 A'  134 A'  135 A'                 
128.017 151.688 151.7831901.8631901.962
136 A'  137 A'  138 A'  139 A'  140 A'                                         

 Beta MOs, Restricted
 -- Occupied --                  
*******-1165.89 -176.33 -176.32 -165.73 -165.73 -165.73 -165.73
  1 A'    2 A'    3 A'    4 A'    1 A"    5 A'    6 A'    2 A"                 
-165.73 -165.73  -35.84  -35.83  -31.32  -31.32  -31.32  -31.32
  7 A'    8 A'    9 A'   10 A'    3 A"   11 A'   12 A'    4 A"                 
-31.317 -31.317 -24.701 -22.976 -22.975 -22.975 -22.975 -22.974
 13 A'   14 A'   15 A'   16 A'    5 A"    6 A"   17 A'   18 A'                 
-22.968 -22.968 -22.968 -22.968 -22.967 -10.288 -10.259  -6.401
 19 A'    7 A"    8 A"   20 A'   21 A'   22 A'   23 A'   24 A'                 
 -6.395  -4.817  -4.812  -4.799  -4.798  -4.793  -4.791  -2.106
 25 A'   26 A'   27 A'    9 A"   28 A'   10 A"   29 A'   30 A'                 
 -2.101  -2.080  -2.079  -2.075  -2.074  -2.064  -2.064  -2.057
 31 A'   11 A"   32 A'   33 A'   12 A"   34 A'   13 A"   35 A'                 
 -2.057  -1.274  -0.895  -0.863  -0.593  -0.555  -0.520  -0.517
 14 A"   36 A'   37 A'   38 A'   39 A'   40 A'   15 A"   41 A'                 
 -0.478  -0.446  -0.419  -0.376  -0.359  -0.248  -0.235  -0.165
 42 A'   43 A'   16 A"   44 A'   17 A"   45 A'   46 A'   18 A"                 
 -- Virtual --                   
 -0.094  -0.067  -0.046   0.010   0.037   0.051   0.051   0.058
 19 A"   47 A'   48 A'   49 A'   50 A'   51 A'   20 A"   52 A'                 
  0.071   0.074   0.085   0.093   0.117   0.131   0.154   0.203
 53 A'   54 A'   21 A"   55 A'   56 A'   57 A'   58 A'   22 A"                 
  0.239   0.254   0.270   0.286   0.300   0.311   0.330   0.353
 59 A'   23 A"   60 A'   24 A"   61 A'   62 A'   63 A'   25 A"                 
  0.358   0.382   0.397   0.409   0.418   0.436   0.458   0.459
 64 A'   65 A'   66 A'   26 A"   67 A'   68 A'   27 A"   69 A'                 
  0.501   0.504   0.509   0.531   0.539   0.601   0.627   0.658
 28 A"   29 A"   70 A'   71 A'   72 A'   30 A"   73 A'   74 A'                 
  0.692   0.730   0.789   0.935   0.978   1.015   1.091   1.210
 75 A'   76 A'   77 A'   78 A'   79 A'   80 A'   31 A"   32 A"                 
  1.243   1.273   1.289   1.304   1.318   1.351   1.386   1.401
 81 A'   33 A"   82 A'   83 A'   34 A"   84 A'   85 A'   86 A'                 
  1.410   1.420   1.433   1.482   1.520   1.555   1.616   1.643
 35 A"   87 A'   36 A"   88 A'   37 A"   89 A'   38 A"   90 A'                 
  1.714   1.769   1.889   1.961   2.095   2.555   2.582   2.639
 91 A'   92 A'   93 A'   94 A'   95 A'   96 A'   39 A"   40 A"                 
  2.727   2.899   3.027   3.241   3.715   3.739   3.820   3.866
 97 A'   98 A'   99 A'  100 A'   41 A"  101 A'  102 A'   42 A"                 
  3.920   3.964   3.966   4.012   4.037   4.081   4.197   4.267
 43 A"  103 A'   44 A"   45 A"  104 A'   46 A"  105 A'  106 A'                 
  4.402   4.479   4.591   4.669   4.765   5.976   6.012   6.056
107 A'  108 A'  109 A'  110 A'  111 A'   47 A"   48 A"  112 A'                 
  6.086   6.157   6.213   6.266   6.361   6.496  23.542  23.551
113 A'  114 A'  115 A'   49 A"  116 A'  117 A'  118 A'  119 A'                 
 27.881  27.987  28.320  28.350  28.362  28.388  28.406  28.431
120 A'  121 A'   50 A"   51 A"  122 A'  123 A'  124 A'  125 A'                 
 28.501  28.517  28.521  28.543  28.557  28.572  28.630  28.677
 52 A"   53 A"  126 A'   54 A"  127 A'   55 A"  128 A'  129 A'                 
 28.897  28.951  66.752 127.872 127.896 127.919 127.934 127.985
130 A'  131 A'  132 A'   56 A"   57 A"  133 A'  134 A'  135 A'                 
128.017 151.688 151.7831901.8631901.962
136 A'  137 A'  138 A'  139 A'  140 A'                                         
 --------------------------------------------------------------

          Ground-State Mulliken Net Atomic Charges

     Atom                 Charge (a.u.)
  ----------------------------------------
      1 H                     0.088579
      2 F                    -0.003057
      3 I                     0.649408
      4 I                     0.555957
      5 C                    -0.674123
      6 C                    -0.616764
  ----------------------------------------
  Sum of atomic charges =     0.000000

 -----------------------------------------------------------------
                    Cartesian Multipole Moments
 -----------------------------------------------------------------
    Charge (ESU x 10^10)
                 0.0000
    Dipole Moment (Debye)
         X       1.5670      Y      -0.2949      Z       0.0000
       Tot       1.5945
    Quadrupole Moments (Debye-Ang)
        XX     -67.6940     XY       4.5692     YY     -76.1610
        XZ       0.0000     YZ       0.0000     ZZ     -72.3448
    Octopole Moments (Debye-Ang^2)
       XXX      10.2186    XXY      -3.8663    XYY       6.9343
       YYY     -16.5306    XXZ      -0.0000    XYZ      -0.0000
       YYZ       0.0000    XZZ      -1.7049    YZZ      -4.0710
       ZZZ       0.0000
    Hexadecapole Moments (Debye-Ang^3)
      XXXX   -1583.8589   XXXY      24.5092   XXYY    -306.1031
      XYYY      14.4874   YYYY    -278.3717   XXXZ       0.0000
      XXYZ       0.0000   XYYZ      -0.0000   YYYZ       0.0000
      XXZZ    -288.3540   XYZZ      -0.9192   YYZZ     -61.3570
      XZZZ       0.0000   YZZZ       0.0000   ZZZZ     -92.0207
 -----------------------------------------------------------------
 Calculating analytic gradient of the SCF energy
 Gradient of SCF Energy
            1           2           3           4           5           6
    1   0.1098335  -0.0096232  -0.8497427   0.7141752   0.8465203  -0.8111632
    2  -0.0054495  -0.2238246   0.8619172   1.0518938  -0.8578434  -0.8266935
    3   0.0000000   0.0000000   0.0000000   0.0000000  -0.0000000  -0.0000000
 Max gradient component =       1.052E+00
 RMS gradient           =       5.743E-01
 Gradient time:  CPU 12.82 s  wall 3.31 s
 Geometry Optimization Parameters
   NAtoms,    NIC,     NZ,  NCons,   NDum,   NFix, NCnnct, MaxDiis
        6      37       0       0       0       0       0       0


** GEOMETRY OPTIMIZATION IN DELOCALIZED INTERNAL COORDINATES **
   Searching for a Minimum

   Optimization Cycle:   1

                       Coordinates (Angstroms)
     ATOM                X               Y               Z
      1  H         2.0073101441    1.8838341184    0.0000000000
      2  F        -1.9843071825    1.6250076939    0.0000000000
      3  I         2.1367233563   -0.1119745449    0.0000000000
      4  I        -1.8548939703   -0.3708009694    0.0000000000
      5  C         1.0741124185    0.8212231806    0.0000000000
      6  C        -0.9216962448    0.6918099684    0.0000000000
   Point Group: cs    Number of degrees of freedom:     9


   Energy is -14014.493451260


 Attempting to Generate Delocalized Internal Coordinates

 ** Taking Steepest Descent Step **
 Calculated Step too Large.  Step scaled by  0.200844
 Step Taken.  Stepsize is  0.300000

                             Maximum     Tolerance    Cnvgd?
         Gradient           1.098081      0.000300      NO
         Displacement       0.220543      0.001200      NO
         Energy change     *********      0.000001      NO


 New Cartesian Coordinates Obtained by Inverse Iteration

 Displacement from previous Coordinates is:  0.240706
 ----------------------------------------------------------------
             Standard Nuclear Orientation (Angstroms)
    I     Atom           X                Y                Z
 ----------------------------------------------------------------
    1      H       2.0013934634     1.8832921089     0.0000000000
    2      F      -1.9842972358     1.6332816610     0.0000000000
    3      I       2.2211341291    -0.1337217262     0.0000000000
    4      I      -1.9325678234    -0.4057558641     0.0000000000
    5      C       1.0679626802     0.8468313859     0.0000000000
    6      C      -0.9163766922     0.7151718814     0.0000000000
 ----------------------------------------------------------------
 Molecular Point Group                 Cs    NOp =  2
 Largest Abelian Subgroup              Cs    NOp =  2
 Nuclear Repulsion Energy =   925.5070208478 hartrees
 There are       64 alpha and       64 beta electrons
 Applying Cartesian multipole field
    Component          Value
    ---------          -----
     (2,0,0)        1.00000E-11
     (0,2,0)        2.00000E-11
     (0,0,2)       -3.00000E-11
 Nucleus-field energy     =     0.0000000214 hartrees
 Requested basis set is 6-311++G(d,p)
 There are 71 shells and 197 basis functions
 A cutoff of  1.0D-11 yielded   1991 shell pairs
 There are     16030 function pairs (     18186 Cartesian)
 Smallest overlap matrix eigenvalue = 3.43E-04
 Guess MOs from SCF MO coefficient file

 -----------------------------------------------------------------------
  General SCF calculation program by
  Eric Jon Sundstrom, Paul Horn, Yuezhi Mao, Dmitri Zuev, Alec White,
  David Stuck, Shaama M.S., Shane Yost, Joonho Lee, David Small,
  Daniel Levine, Susi Lehtola, Hugh Burton, Evgeny Epifanovsky
 -----------------------------------------------------------------------
 Exchange:     0.2000 Hartree-Fock + 0.0800 Slater + 0.7200 B88
 Correlation:  0.1900 VWN1RPA + 0.8100 LYP
 Using SG-1 standard quadrature grid
 using 4 threads for integral computing
 -------------------------------------------------------
 OpenMP Integral computing Module                
 Release: version 2.0, May 2017, Q-Chem Inc. Pleasanton 
 -------------------------------------------------------
 -------------------------------------------------------
 OpenMP BLAS3 based DFT computing Module                
 Release: version 1.0, May 2013, Q-Chem Inc. Pittsburgh 
 -------------------------------------------------------
 A restricted SCF calculation will be
 performed using DIIS
 SCF converges when DIIS error is below 1.0e-08
 ---------------------------------------
  Cycle       Energy         DIIS error
 ---------------------------------------
    1  -14014.8421074653      2.19e-03  
    2  -14014.8347792212      2.22e-03  
    3  -14014.8475997619      1.40e-03  
    4  -14014.8468296499      1.28e-03  
    5  -14014.8580803303      1.61e-04  
    6  -14014.8581824214      5.20e-05  
    7  -14014.8582005729      1.24e-05  
    8  -14014.8582011383      2.36e-06  
    9  -14014.8582011685      5.01e-07  
   10  -14014.8582011693      2.53e-07  
   11  -14014.8582011694      1.12e-07  
   12  -14014.8582011695      1.95e-08  
   13  -14014.8582011697      1.37e-08  
   14  -14014.8582011697      1.74e-09  Convergence criterion met
 ---------------------------------------
 SCF time:   CPU 44.28s  wall 11.00s 
 SCF   energy in the final basis set =   -14014.8582011697
 Total energy in the final basis set =   -14014.8582011697

 --------------------------------------------------------------
             Orbital Energies (a.u.) and Symmetries
 --------------------------------------------------------------

 Alpha MOs, Restricted
 -- Occupied --                  
*******-1165.89 -176.33 -176.32 -165.73 -165.73 -165.73 -165.72
  1 A'    2 A'    3 A'    4 A'    1 A"    5 A'    6 A'    2 A"                 
-165.72 -165.72  -35.83  -35.82  -31.32  -31.32  -31.32  -31.31
  7 A'    8 A'    9 A'   10 A'   11 A'    3 A"   12 A'   13 A'                 
-31.313 -31.312 -24.706 -22.973 -22.973 -22.972 -22.972 -22.972
  4 A"   14 A'   15 A'   16 A'    5 A"   17 A'    6 A"   18 A'                 
-22.965 -22.965 -22.964 -22.964 -22.964 -10.294 -10.257  -6.393
 19 A'    7 A"   20 A'    8 A"   21 A'   22 A'   23 A'   24 A'                 
 -6.385  -4.806  -4.799  -4.792  -4.791  -4.785  -4.783  -2.087
 25 A'   26 A'   27 A'    9 A"   28 A'   10 A"   29 A'   30 A'                 
 -2.081  -2.070  -2.069  -2.063  -2.063  -2.057  -2.057  -2.049
 31 A'   11 A"   32 A'   12 A"   33 A'   34 A'   13 A"   35 A'                 
 -2.049  -1.273  -0.876  -0.847  -0.598  -0.550  -0.517  -0.514
 14 A"   36 A'   37 A'   38 A'   39 A'   40 A'   41 A'   15 A"                 
 -0.475  -0.445  -0.399  -0.382  -0.346  -0.250  -0.242  -0.174
 42 A'   43 A'   16 A"   44 A'   17 A"   45 A'   46 A'   18 A"                 
 -- Virtual --                   
 -0.097  -0.072  -0.040   0.010   0.036   0.051   0.053   0.055
 19 A"   47 A'   48 A'   49 A'   50 A'   51 A'   52 A'   20 A"                 
  0.064   0.082   0.088   0.095   0.116   0.132   0.154   0.205
 53 A'   54 A'   21 A"   55 A'   56 A'   57 A'   58 A'   22 A"                 
  0.236   0.248   0.258   0.278   0.293   0.303   0.326   0.347
 59 A'   23 A"   60 A'   24 A"   61 A'   62 A'   63 A'   64 A'                 
  0.357   0.388   0.397   0.408   0.417   0.437   0.456   0.457
 25 A"   65 A'   66 A'   67 A'   26 A"   68 A'   69 A'   27 A"                 
  0.493   0.497   0.501   0.521   0.537   0.597   0.609   0.649
 28 A"   29 A"   70 A'   71 A'   72 A'   30 A"   73 A'   74 A'                 
  0.698   0.728   0.788   0.900   0.966   0.989   1.093   1.211
 75 A'   76 A'   77 A'   78 A'   79 A'   80 A'   31 A"   32 A"                 
  1.233   1.274   1.279   1.287   1.323   1.350   1.371   1.388
 81 A'   82 A'   33 A"   83 A'   34 A"   84 A'   85 A'   86 A'                 
  1.402   1.422   1.424   1.467   1.514   1.553   1.635   1.650
 35 A"   87 A'   36 A"   88 A'   37 A"   89 A'   38 A"   90 A'                 
  1.709   1.772   1.887   1.970   2.119   2.568   2.583   2.648
 91 A'   92 A'   93 A'   94 A'   95 A'   96 A'   39 A"   40 A"                 
  2.724   2.855   2.977   3.222   3.717   3.739   3.828   3.875
 97 A'   98 A'   99 A'  100 A'   41 A"  101 A'  102 A'   42 A"                 
  3.926   3.966   3.966   3.999   4.030   4.060   4.168   4.235
 43 A"  103 A'   44 A"   45 A"  104 A'   46 A"  105 A'  106 A'                 
  4.410   4.458   4.500   4.595   4.682   5.974   6.009   6.047
107 A'  108 A'  109 A'  110 A'  111 A'   47 A"   48 A"  112 A'                 
  6.076   6.154   6.207   6.263   6.364   6.484  23.436  23.446
113 A'  114 A'  115 A'   49 A"  116 A'  117 A'  118 A'  119 A'                 
 27.873  27.960  28.320  28.349  28.362  28.385  28.400  28.422
120 A'  121 A'   50 A"   51 A"  122 A'  123 A'  124 A'  125 A'                 
 28.505  28.522  28.523  28.539  28.557  28.564  28.612  28.655
 52 A"   53 A"  126 A'   54 A"  127 A'   55 A"  128 A'  129 A'                 
 28.822  28.877  66.745 127.869 127.893 127.913 127.928 127.982
130 A'  131 A'  132 A'   56 A"   57 A"  133 A'  134 A'  135 A'                 
128.015 151.678 151.7531901.8511901.929
136 A'  137 A'  138 A'  139 A'  140 A'                                         

 Beta MOs, Restricted
 -- Occupied --                  
*******-1165.89 -176.33 -176.32 -165.73 -165.73 -165.73 -165.72
  1 A'    2 A'    3 A'    4 A'    1 A"    5 A'    6 A'    2 A"                 
-165.72 -165.72  -35.83  -35.82  -31.32  -31.32  -31.32  -31.31
  7 A'    8 A'    9 A'   10 A'   11 A'    3 A"   12 A'   13 A'                 
-31.313 -31.312 -24.706 -22.973 -22.973 -22.972 -22.972 -22.972
  4 A"   14 A'   15 A'   16 A'    5 A"   17 A'    6 A"   18 A'                 
-22.965 -22.965 -22.964 -22.964 -22.964 -10.294 -10.257  -6.393
 19 A'    7 A"   20 A'    8 A"   21 A'   22 A'   23 A'   24 A'                 
 -6.385  -4.806  -4.799  -4.792  -4.791  -4.785  -4.783  -2.087
 25 A'   26 A'   27 A'    9 A"   28 A'   10 A"   29 A'   30 A'                 
 -2.081  -2.070  -2.069  -2.063  -2.063  -2.057  -2.057  -2.049
 31 A'   11 A"   32 A'   12 A"   33 A'   34 A'   13 A"   35 A'                 
 -2.049  -1.273  -0.876  -0.847  -0.598  -0.550  -0.517  -0.514
 14 A"   36 A'   37 A'   38 A'   39 A'   40 A'   41 A'   15 A"                 
 -0.475  -0.445  -0.399  -0.382  -0.346  -0.250  -0.242  -0.174
 42 A'   43 A'   16 A"   44 A'   17 A"   45 A'   46 A'   18 A"                 
 -- Virtual --                   
 -0.097  -0.072  -0.040   0.010   0.036   0.051   0.053   0.055
 19 A"   47 A'   48 A'   49 A'   50 A'   51 A'   52 A'   20 A"                 
  0.064   0.082   0.088   0.095   0.116   0.132   0.154   0.205
 53 A'   54 A'   21 A"   55 A'   56 A'   57 A'   58 A'   22 A"                 
  0.236   0.248   0.258   0.278   0.293   0.303   0.326   0.347
 59 A'   23 A"   60 A'   24 A"   61 A'   62 A'   63 A'   64 A'                 
  0.357   0.388   0.397   0.408   0.417   0.437   0.456   0.457
 25 A"   65 A'   66 A'   67 A'   26 A"   68 A'   69 A'   27 A"                 
  0.493   0.497   0.501   0.521   0.537   0.597   0.609   0.649
 28 A"   29 A"   70 A'   71 A'   72 A'   30 A"   73 A'   74 A'                 
  0.698   0.728   0.788   0.900   0.966   0.989   1.093   1.211
 75 A'   76 A'   77 A'   78 A'   79 A'   80 A'   31 A"   32 A"                 
  1.233   1.274   1.279   1.287   1.323   1.350   1.371   1.388
 81 A'   82 A'   33 A"   83 A'   34 A"   84 A'   85 A'   86 A'                 
  1.402   1.422   1.424   1.467   1.514   1.553   1.635   1.650
 35 A"   87 A'   36 A"   88 A'   37 A"   89 A'   38 A"   90 A'                 
  1.709   1.772   1.887   1.970   2.119   2.568   2.583   2.648
 91 A'   92 A'   93 A'   94 A'   95 A'   96 A'   39 A"   40 A"                 
  2.724   2.855   2.977   3.222   3.717   3.739   3.828   3.875
 97 A'   98 A'   99 A'  100 A'   41 A"  101 A'  102 A'   42 A"                 
  3.926   3.966   3.966   3.999   4.030   4.060   4.168   4.235
 43 A"  103 A'   44 A"   45 A"  104 A'   46 A"  105 A'  106 A'                 
  4.410   4.458   4.500   4.595   4.682   5.974   6.009   6.047
107 A'  108 A'  109 A'  110 A'  111 A'   47 A"   48 A"  112 A'                 
  6.076   6.154   6.207   6.263   6.364   6.484  23.436  23.446
113 A'  114 A'  115 A'   49 A"  116 A'  117 A'  118 A'  119 A'                 
 27.873  27.960  28.320  28.349  28.362  28.385  28.400  28.422
120 A'  121 A'   50 A"   51 A"  122 A'  123 A'  124 A'  125 A'                 
 28.505  28.522  28.523  28.539  28.557  28.564  28.612  28.655
 52 A"   53 A"  126 A'   54 A"  127 A'   55 A"  128 A'  129 A'                 
 28.822  28.877  66.745 127.869 127.893 127.913 127.928 127.982
130 A'  131 A'  132 A'   56 A"   57 A"  133 A'  134 A'  135 A'                 
128.015 151.678 151.7531901.8511901.929
136 A'  137 A'  138 A'  139 A'  140 A'                                         
 --------------------------------------------------------------

          Ground-State Mulliken Net Atomic Charges

     Atom                 Charge (a.u.)
  ----------------------------------------
      1 H                     0.116633
      2 F                     0.000921
      3 I                     0.530417
      4 I                     0.429214
      5 C                    -0.576491
      6 C                    -0.500694
  ----------------------------------------
  Sum of atomic charges =     0.000000

 -----------------------------------------------------------------
                    Cartesian Multipole Moments
 -----------------------------------------------------------------
    Charge (ESU x 10^10)
                 0.0000
    Dipole Moment (Debye)
         X       1.5760      Y      -0.3538      Z       0.0000
       Tot       1.6152
    Quadrupole Moments (Debye-Ang)
        XX     -67.2142     XY       4.3319     YY     -75.8213
        XZ      -0.0000     YZ       0.0000     ZZ     -73.0197
    Octopole Moments (Debye-Ang^2)
       XXX      10.4190    XXY      -4.8230    XYY       6.6218
       YYY     -12.1378    XXZ      -0.0000    XYZ       0.0000
       YYZ       0.0000    XZZ      -1.8288    YZZ      -3.3786
       ZZZ       0.0000
    Hexadecapole Moments (Debye-Ang^3)
      XXXX   -1680.8979   XXXY      19.5103   XXYY    -323.0284
      XYYY      12.4248   YYYY    -283.5878   XXXZ      -0.0000
      XXYZ       0.0000   XYYZ      -0.0000   YYYZ       0.0000
      XXZZ    -307.0689   XYZZ      -2.3785   YYZZ     -62.9713
      XZZZ      -0.0000   YZZZ       0.0000   ZZZZ     -93.4889
 -----------------------------------------------------------------
 Calculating analytic gradient of the SCF energy
 Gradient of SCF Energy
            1           2           3           4           5           6
    1   0.1089882  -0.0219445  -0.5441587   0.4589722   0.5527375  -0.5545947
    2   0.0019483  -0.2008521   0.5642431   0.7132007  -0.5672232  -0.5113168
    3  -0.0000000   0.0000000   0.0000000  -0.0000000   0.0000000  -0.0000000
 Max gradient component =       7.132E-01
 RMS gradient           =       3.788E-01
 Gradient time:  CPU 12.29 s  wall 3.18 s
 Geometry Optimization Parameters
   NAtoms,    NIC,     NZ,  NCons,   NDum,   NFix, NCnnct, MaxDiis
        6      37       0       0       0       0       0       0


** GEOMETRY OPTIMIZATION IN DELOCALIZED INTERNAL COORDINATES **
   Searching for a Minimum

   Optimization Cycle:   2

                       Coordinates (Angstroms)
     ATOM                X               Y               Z
      1  H         2.0013934634    1.8832921089    0.0000000000
      2  F        -1.9842972358    1.6332816610    0.0000000000
      3  I         2.2211341291   -0.1337217262    0.0000000000
      4  I        -1.9325678234   -0.4057558641    0.0000000000
      5  C         1.0679626802    0.8468313859    0.0000000000
      6  C        -0.9163766922    0.7151718814    0.0000000000
   Point Group: cs    Number of degrees of freedom:     9


   Energy is -14014.858201170

 Hessian Updated using BFGS Update

 ** Taking Steepest Descent Step **
 Calculated Step too Large.  Step scaled by  0.309915
 Step Taken.  Stepsize is  0.300000

                             Maximum     Tolerance    Cnvgd?
         Gradient           0.710213      0.000300      NO
         Displacement       0.220106      0.001200      NO
         Energy change     -0.364750      0.000001      NO


 New Cartesian Coordinates Obtained by Inverse Iteration

 Displacement from previous Coordinates is:  0.228723
 ----------------------------------------------------------------
             Standard Nuclear Orientation (Angstroms)
    I     Atom           X                Y                Z
 ----------------------------------------------------------------
    1      H       1.9856176802     1.8813908392     0.0000000000
    2      F      -1.9759811278     1.6447984329     0.0000000000
    3      I       2.2993076470    -0.1549450399     0.0000000000
    4      I      -2.0038865325    -0.4410940085     0.0000000000
    5      C       1.0585114991     0.8720561582     0.0000000000
    6      C      -0.9063206448     0.7368930651     0.0000000000
 ----------------------------------------------------------------
 Molecular Point Group                 Cs    NOp =  2
 Largest Abelian Subgroup              Cs    NOp =  2
 Nuclear Repulsion Energy =   893.5480146705 hartrees
 There are       64 alpha and       64 beta electrons
 Applying Cartesian multipole field
    Component          Value
    ---------          -----
     (2,0,0)        1.00000E-11
     (0,2,0)        2.00000E-11
     (0,0,2)       -3.00000E-11
 Nucleus-field energy     =     0.0000000228 hartrees
 Requested basis set is 6-311++G(d,p)
 There are 71 shells and 197 basis functions
 A cutoff of  1.0D-11 yielded   1977 shell pairs
 There are     15883 function pairs (     18021 Cartesian)
 Smallest overlap matrix eigenvalue = 3.24E-04
 Guess MOs from SCF MO coefficient file

 -----------------------------------------------------------------------
  General SCF calculation program by
  Eric Jon Sundstrom, Paul Horn, Yuezhi Mao, Dmitri Zuev, Alec White,
  David Stuck, Shaama M.S., Shane Yost, Joonho Lee, David Small,
  Daniel Levine, Susi Lehtola, Hugh Burton, Evgeny Epifanovsky
 -----------------------------------------------------------------------
 Exchange:     0.2000 Hartree-Fock + 0.0800 Slater + 0.7200 B88
 Correlation:  0.1900 VWN1RPA + 0.8100 LYP
 Using SG-1 standard quadrature grid
 using 4 threads for integral computing
 -------------------------------------------------------
 OpenMP Integral computing Module                
 Release: version 2.0, May 2017, Q-Chem Inc. Pleasanton 
 -------------------------------------------------------
 -------------------------------------------------------
 OpenMP BLAS3 based DFT computing Module                
 Release: version 1.0, May 2013, Q-Chem Inc. Pittsburgh 
 -------------------------------------------------------
 A restricted SCF calculation will be
 performed using DIIS
 SCF converges when DIIS error is below 1.0e-08
 ---------------------------------------
  Cycle       Energy         DIIS error
 ---------------------------------------
    1  -14015.0804114139      1.72e-03  
    2  -14015.0776130958      1.74e-03  
    3  -14015.0854956785      1.11e-03  
    4  -14015.0852806891      1.03e-03  
    5  -14015.0923100635      1.20e-04  
    6  -14015.0923678685      4.25e-05  
    7  -14015.0923791019      9.20e-06  
    8  -14015.0923793722      3.03e-06  
    9  -14015.0923793924      1.58e-06  
   10  -14015.0923794015      2.20e-07  
   11  -14015.0923794017      7.15e-08  
   12  -14015.0923794017      2.82e-08  
   13  -14015.0923794018      1.24e-08  
   14  -14015.0923794016      1.31e-09  Convergence criterion met
 ---------------------------------------
 SCF time:   CPU 43.43s  wall 11.00s 
 SCF   energy in the final basis set =   -14015.0923794016
 Total energy in the final basis set =   -14015.0923794016

 --------------------------------------------------------------
             Orbital Energies (a.u.) and Symmetries
 --------------------------------------------------------------

 Alpha MOs, Restricted
 -- Occupied --                  
*******-1165.89 -176.33 -176.32 -165.73 -165.73 -165.73 -165.72
  1 A'    2 A'    3 A'    4 A'    5 A'    1 A"    6 A'    7 A'                 
-165.72 -165.72  -35.83  -35.82  -31.32  -31.32  -31.32  -31.31
  2 A"    8 A'    9 A'   10 A'   11 A'    3 A"   12 A'   13 A'                 
-31.311 -31.310 -24.710 -22.973 -22.973 -22.972 -22.971 -22.971
  4 A"   14 A'   15 A'   16 A'    5 A"   17 A'    6 A"   18 A'                 
-22.964 -22.963 -22.963 -22.962 -22.962 -10.305 -10.262  -6.388
 19 A'    7 A"   20 A'    8 A"   21 A'   22 A'   23 A'   24 A'                 
 -6.380  -4.800  -4.792  -4.788  -4.787  -4.779  -4.777  -2.076
 25 A'   26 A'   27 A'    9 A"   28 A'   10 A"   29 A'   30 A'                 
 -2.069  -2.064  -2.063  -2.056  -2.056  -2.053  -2.052  -2.043
 31 A'   11 A"   32 A'   12 A"   33 A'   34 A'   13 A"   35 A'                 
 -2.043  -1.272  -0.853  -0.828  -0.604  -0.551  -0.516  -0.509
 14 A"   36 A'   37 A'   38 A'   39 A'   40 A'   41 A'   15 A"                 
 -0.475  -0.438  -0.386  -0.381  -0.335  -0.253  -0.249  -0.184
 42 A'   43 A'   44 A'   16 A"   17 A"   45 A'   46 A'   18 A"                 
 -- Virtual --                   
 -0.100  -0.077  -0.033   0.008   0.037   0.044   0.055   0.058
 19 A"   47 A'   48 A'   49 A'   50 A'   51 A'   52 A'   53 A'                 
  0.058   0.091   0.091   0.098   0.115   0.134   0.154   0.206
 20 A"   21 A"   54 A'   55 A'   56 A'   57 A'   58 A'   22 A"                 
  0.230   0.243   0.248   0.272   0.280   0.299   0.322   0.332
 59 A'   23 A"   60 A'   24 A"   61 A'   62 A'   63 A'   64 A'                 
  0.361   0.388   0.396   0.406   0.423   0.439   0.446   0.453
 25 A"   65 A'   66 A'   67 A'   26 A"   68 A'   27 A"   69 A'                 
  0.481   0.494   0.494   0.509   0.539   0.591   0.602   0.647
 28 A"   29 A"   70 A'   71 A'   72 A'   73 A'   30 A"   74 A'                 
  0.702   0.724   0.787   0.858   0.917   0.985   1.091   1.213
 75 A'   76 A'   77 A'   78 A'   79 A'   80 A'   31 A"   32 A"                 
  1.228   1.251   1.281   1.287   1.325   1.345   1.362   1.385
 81 A'   82 A'   33 A"   83 A'   34 A"   84 A'   85 A'   35 A"                 
  1.386   1.423   1.428   1.462   1.512   1.554   1.658   1.659
 86 A'   36 A"   87 A'   88 A'   37 A"   89 A'   38 A"   90 A'                 
  1.696   1.775   1.884   1.977   2.147   2.581   2.583   2.656
 91 A'   92 A'   93 A'   94 A'   95 A'   96 A'   39 A"   40 A"                 
  2.717   2.822   2.943   3.232   3.719   3.740   3.840   3.884
 97 A'   98 A'   99 A'  100 A'   41 A"  101 A'  102 A'   42 A"                 
  3.930   3.967   3.967   3.994   4.022   4.045   4.140   4.207
 43 A"  103 A'   44 A"   45 A"  104 A'   46 A"  105 A'  106 A'                 
  4.376   4.414   4.463   4.508   4.643   5.970   6.004   6.035
107 A'  108 A'  109 A'  110 A'  111 A'   47 A"   48 A"  112 A'                 
  6.064   6.144   6.195   6.260   6.370   6.475  23.374  23.385
113 A'  114 A'  115 A'   49 A"  116 A'  117 A'  118 A'  119 A'                 
 27.872  27.943  28.317  28.345  28.359  28.381  28.400  28.424
120 A'  121 A'   50 A"   51 A"  122 A'  123 A'  124 A'  125 A'                 
 28.506  28.523  28.523  28.538  28.554  28.560  28.598  28.638
 52 A"  126 A'   53 A"   54 A"  127 A'   55 A"  128 A'  129 A'                 
 28.754  28.809  66.739 127.865 127.888 127.905 127.921 127.973
130 A'  131 A'  132 A'   56 A"   57 A"  133 A'  134 A'  135 A'                 
128.008 151.675 151.7351901.8451901.908
136 A'  137 A'  138 A'  139 A'  140 A'                                         

 Beta MOs, Restricted
 -- Occupied --                  
*******-1165.89 -176.33 -176.32 -165.73 -165.73 -165.73 -165.72
  1 A'    2 A'    3 A'    4 A'    5 A'    1 A"    6 A'    7 A'                 
-165.72 -165.72  -35.83  -35.82  -31.32  -31.32  -31.32  -31.31
  2 A"    8 A'    9 A'   10 A'   11 A'    3 A"   12 A'   13 A'                 
-31.311 -31.310 -24.710 -22.973 -22.973 -22.972 -22.971 -22.971
  4 A"   14 A'   15 A'   16 A'    5 A"   17 A'    6 A"   18 A'                 
-22.964 -22.963 -22.963 -22.962 -22.962 -10.305 -10.262  -6.388
 19 A'    7 A"   20 A'    8 A"   21 A'   22 A'   23 A'   24 A'                 
 -6.380  -4.800  -4.792  -4.788  -4.787  -4.779  -4.777  -2.076
 25 A'   26 A'   27 A'    9 A"   28 A'   10 A"   29 A'   30 A'                 
 -2.069  -2.064  -2.063  -2.056  -2.056  -2.053  -2.052  -2.043
 31 A'   11 A"   32 A'   12 A"   33 A'   34 A'   13 A"   35 A'                 
 -2.043  -1.272  -0.853  -0.828  -0.604  -0.551  -0.516  -0.509
 14 A"   36 A'   37 A'   38 A'   39 A'   40 A'   41 A'   15 A"                 
 -0.475  -0.438  -0.386  -0.381  -0.335  -0.253  -0.249  -0.184
 42 A'   43 A'   44 A'   16 A"   17 A"   45 A'   46 A'   18 A"                 
 -- Virtual --                   
 -0.100  -0.077  -0.033   0.008   0.037   0.044   0.055   0.058
 19 A"   47 A'   48 A'   49 A'   50 A'   51 A'   52 A'   53 A'                 
  0.058   0.091   0.091   0.098   0.115   0.134   0.154   0.206
 20 A"   21 A"   54 A'   55 A'   56 A'   57 A'   58 A'   22 A"                 
  0.230   0.243   0.248   0.272   0.280   0.299   0.322   0.332
 59 A'   23 A"   60 A'   24 A"   61 A'   62 A'   63 A'   64 A'                 
  0.361   0.388   0.396   0.406   0.423   0.439   0.446   0.453
 25 A"   65 A'   66 A'   67 A'   26 A"   68 A'   27 A"   69 A'                 
  0.481   0.494   0.494   0.509   0.539   0.591   0.602   0.647
 28 A"   29 A"   70 A'   71 A'   72 A'   73 A'   30 A"   74 A'                 
  0.702   0.724   0.787   0.858   0.917   0.985   1.091   1.213
 75 A'   76 A'   77 A'   78 A'   79 A'   80 A'   31 A"   32 A"                 
  1.228   1.251   1.281   1.287   1.325   1.345   1.362   1.385
 81 A'   82 A'   33 A"   83 A'   34 A"   84 A'   85 A'   35 A"                 
  1.386   1.423   1.428   1.462   1.512   1.554   1.658   1.659
 86 A'   36 A"   87 A'   88 A'   37 A"   89 A'   38 A"   90 A'                 
  1.696   1.775   1.884   1.977   2.147   2.581   2.583   2.656
 91 A'   92 A'   93 A'   94 A'   95 A'   96 A'   39 A"   40 A"                 
  2.717   2.822   2.943   3.232   3.719   3.740   3.840   3.884
 97 A'   98 A'   99 A'  100 A'   41 A"  101 A'  102 A'   42 A"                 
  3.930   3.967   3.967   3.994   4.022   4.045   4.140   4.207
 43 A"  103 A'   44 A"   45 A"  104 A'   46 A"  105 A'  106 A'                 
  4.376   4.414   4.463   4.508   4.643   5.970   6.004   6.035
107 A'  108 A'  109 A'  110 A'  111 A'   47 A"   48 A"  112 A'                 
  6.064   6.144   6.195   6.260   6.370   6.475  23.374  23.385
113 A'  114 A'  115 A'   49 A"  116 A'  117 A'  118 A'  119 A'                 
 27.872  27.943  28.317  28.345  28.359  28.381  28.400  28.424
120 A'  121 A'   50 A"   51 A"  122 A'  123 A'  124 A'  125 A'                 
 28.506  28.523  28.523  28.538  28.554  28.560  28.598  28.638
 52 A"  126 A'   53 A"   54 A"  127 A'   55 A"  128 A'  129 A'                 
 28.754  28.809  66.739 127.865 127.888 127.905 127.921 127.973
130 A'  131 A'  132 A'   56 A"   57 A"  133 A'  134 A'  135 A'                 
128.008 151.675 151.7351901.8451901.908
136 A'  137 A'  138 A'  139 A'  140 A'                                         
 --------------------------------------------------------------

          Ground-State Mulliken Net Atomic Charges

     Atom                 Charge (a.u.)
  ----------------------------------------
      1 H                     0.139105
      2 F                     0.006601
      3 I                     0.429204
      4 I                     0.326866
      5 C                    -0.490701
      6 C                    -0.411074
  ----------------------------------------
  Sum of atomic charges =     0.000000

 -----------------------------------------------------------------
                    Cartesian Multipole Moments
 -----------------------------------------------------------------
    Charge (ESU x 10^10)
                 0.0000
    Dipole Moment (Debye)
         X       1.5575      Y      -0.3985      Z       0.0000
       Tot       1.6077
    Quadrupole Moments (Debye-Ang)
        XX     -66.8429     XY       4.0725     YY     -75.5429
        XZ      -0.0000     YZ       0.0000     ZZ     -73.6768
    Octopole Moments (Debye-Ang^2)
       XXX      10.1366    XXY      -5.7877    XYY       6.0807
       YYY      -7.9581    XXZ       0.0000    XYZ      -0.0000
       YYZ       0.0000    XZZ      -2.0031    YZZ      -2.5244
       ZZZ      -0.0000
    Hexadecapole Moments (Debye-Ang^3)
      XXXX   -1770.9379   XXXY      13.9856   XXYY    -339.9487
      XYYY       9.4685   YYYY    -290.4717   XXXZ      -0.0000
      XXYZ       0.0000   XYYZ      -0.0000   YYYZ      -0.0000
      XXZZ    -325.2439   XYZZ      -3.9117   YYZZ     -64.7394
      XZZZ       0.0000   YZZZ      -0.0000   ZZZZ     -95.1625
 -----------------------------------------------------------------
 Calculating analytic gradient of the SCF energy
 Gradient of SCF Energy
            1           2           3           4           5           6
    1   0.1069536  -0.0322117  -0.3448397   0.2824070   0.3652854  -0.3775947
    2   0.0066212  -0.1756607   0.3697085   0.4828730  -0.3767824  -0.3067596
    3  -0.0000000  -0.0000000  -0.0000000   0.0000000  -0.0000000  -0.0000000
 Max gradient component =       4.829E-01
 RMS gradient           =       2.499E-01
 Gradient time:  CPU 11.72 s  wall 3.03 s
 Geometry Optimization Parameters
   NAtoms,    NIC,     NZ,  NCons,   NDum,   NFix, NCnnct, MaxDiis
        6      37       0       0       0       0       0       0


** GEOMETRY OPTIMIZATION IN DELOCALIZED INTERNAL COORDINATES **
   Searching for a Minimum

   Optimization Cycle:   3

                       Coordinates (Angstroms)
     ATOM                X               Y               Z
      1  H         1.9856176802    1.8813908392    0.0000000000
      2  F        -1.9759811278    1.6447984329    0.0000000000
      3  I         2.2993076470   -0.1549450399    0.0000000000
      4  I        -2.0038865325   -0.4410940085    0.0000000000
      5  C         1.0585114991    0.8720561582    0.0000000000
      6  C        -0.9063206448    0.7368930651    0.0000000000
   Point Group: cs    Number of degrees of freedom:     9


   Energy is -14015.092379402

 Hessian Updated using BFGS Update

 ** Taking Steepest Descent Step **
 Calculated Step too Large.  Step scaled by  0.477646
 Step Taken.  Stepsize is  0.300000

                             Maximum     Tolerance    Cnvgd?
         Gradient           0.456380      0.000300      NO
         Displacement       0.217988      0.001200      NO
         Energy change     -0.234178      0.000001      NO


 New Cartesian Coordinates Obtained by Inverse Iteration

 Displacement from previous Coordinates is:  0.214954
 ----------------------------------------------------------------
             Standard Nuclear Orientation (Angstroms)
    I     Atom           X                Y                Z
 ----------------------------------------------------------------
    1      H       1.9533611117     1.8773757799     0.0000000000
    2      F      -1.9544084496     1.6614347515     0.0000000000
    3      I       2.3666725602    -0.1763672241     0.0000000000
    4      I      -2.0618090515    -0.4766738966     0.0000000000
    5      C       1.0428871414     0.8963342239     0.0000000000
    6      C      -0.8894547910     0.7569958124     0.0000000000
 ----------------------------------------------------------------
 Molecular Point Group                 Cs    NOp =  2
 Largest Abelian Subgroup              Cs    NOp =  2
 Nuclear Repulsion Energy =   867.0100834928 hartrees
 There are       64 alpha and       64 beta electrons
 Applying Cartesian multipole field
    Component          Value
    ---------          -----
     (2,0,0)        1.00000E-11
     (0,2,0)        2.00000E-11
     (0,0,2)       -3.00000E-11
 Nucleus-field energy     =     0.0000000240 hartrees
 Requested basis set is 6-311++G(d,p)
 There are 71 shells and 197 basis functions
 A cutoff of  1.0D-11 yielded   1977 shell pairs
 There are     15901 function pairs (     18043 Cartesian)
 Smallest overlap matrix eigenvalue = 3.01E-04
 Guess MOs from SCF MO coefficient file

 -----------------------------------------------------------------------
  General SCF calculation program by
  Eric Jon Sundstrom, Paul Horn, Yuezhi Mao, Dmitri Zuev, Alec White,
  David Stuck, Shaama M.S., Shane Yost, Joonho Lee, David Small,
  Daniel Levine, Susi Lehtola, Hugh Burton, Evgeny Epifanovsky
 -----------------------------------------------------------------------
 Exchange:     0.2000 Hartree-Fock + 0.0800 Slater + 0.7200 B88
 Correlation:  0.1900 VWN1RPA + 0.8100 LYP
 Using SG-1 standard quadrature grid
 using 4 threads for integral computing
 -------------------------------------------------------
 OpenMP Integral computing Module                
 Release: version 2.0, May 2017, Q-Chem Inc. Pleasanton 
 -------------------------------------------------------
 -------------------------------------------------------
 OpenMP BLAS3 based DFT computing Module                
 Release: version 1.0, May 2013, Q-Chem Inc. Pittsburgh 
 -------------------------------------------------------
 A restricted SCF calculation will be
 performed using DIIS
 SCF converges when DIIS error is below 1.0e-08
 ---------------------------------------
  Cycle       Energy         DIIS error
 ---------------------------------------
    1  -14015.2395565020      1.37e-03  
    2  -14015.2401140554      1.29e-03  
    3  -14015.2436943360      9.18e-04  
    4  -14015.2447389978      7.57e-04  
    5  -14015.2483959890      9.91e-05  
    6  -14015.2484394292      3.35e-05  
    7  -14015.2484448927      8.34e-06  
    8  -14015.2484451337      3.35e-06  
    9  -14015.2484451713      1.01e-06  
   10  -14015.2484451753      2.16e-07  
   11  -14015.2484451752      6.68e-08  
   12  -14015.2484451756      2.79e-08  
   13  -14015.2484451756      7.50e-09  Convergence criterion met
 ---------------------------------------
 SCF time:   CPU 39.60s  wall 10.00s 
 SCF   energy in the final basis set =   -14015.2484451756
 Total energy in the final basis set =   -14015.2484451756

 --------------------------------------------------------------
             Orbital Energies (a.u.) and Symmetries
 --------------------------------------------------------------

 Alpha MOs, Restricted
 -- Occupied --                  
*******-1165.89 -176.33 -176.32 -165.73 -165.73 -165.73 -165.73
  1 A'    2 A'    3 A'    4 A'    5 A'    1 A"    6 A'    7 A'                 
-165.72 -165.72  -35.83  -35.82  -31.32  -31.32  -31.32  -31.31
  2 A"    8 A'    9 A'   10 A'   11 A'    3 A"   12 A'   13 A'                 
-31.310 -31.309 -24.715 -22.973 -22.972 -22.972 -22.970 -22.970
  4 A"   14 A'   15 A'   16 A'    5 A"   17 A'    6 A"   18 A'                 
-22.964 -22.963 -22.962 -22.960 -22.960 -10.318 -10.269  -6.385
 19 A'    7 A"   20 A'    8 A"   21 A'   22 A'   23 A'   24 A'                 
 -6.376  -4.796  -4.789  -4.785  -4.783  -4.776  -4.774  -2.069
 25 A'   26 A'   27 A'    9 A"   28 A'   10 A"   29 A'   30 A'                 
 -2.062  -2.060  -2.059  -2.052  -2.051  -2.049  -2.049  -2.039
 31 A'   11 A"   32 A'   12 A"   33 A'   34 A'   13 A"   35 A'                 
 -2.039  -1.270  -0.831  -0.808  -0.611  -0.557  -0.514  -0.506
 14 A"   36 A'   37 A'   38 A'   39 A'   40 A'   41 A'   15 A"                 
 -0.478  -0.427  -0.388  -0.367  -0.327  -0.260  -0.255  -0.193
 42 A'   43 A'   44 A'   16 A"   17 A"   45 A'   46 A'   18 A"                 
 -- Virtual --                   
 -0.102  -0.080  -0.026   0.002   0.036   0.037   0.052   0.057
 19 A"   47 A'   48 A'   49 A'   50 A'   51 A'   52 A'   53 A'                 
  0.061   0.093   0.099   0.102   0.113   0.136   0.155   0.206
 20 A"   21 A"   54 A'   55 A'   56 A'   57 A'   58 A'   22 A"                 
  0.223   0.239   0.240   0.266   0.267   0.295   0.315   0.322
 59 A'   23 A"   60 A'   61 A'   24 A"   62 A'   63 A'   64 A'                 
  0.365   0.377   0.400   0.408   0.423   0.434   0.438   0.451
 25 A"   65 A'   66 A'   67 A'   26 A"   27 A"   68 A'   69 A'                 
  0.464   0.489   0.498   0.499   0.543   0.575   0.609   0.651
 28 A"   70 A'   29 A"   71 A'   72 A'   73 A'   30 A"   74 A'                 
  0.704   0.720   0.786   0.816   0.867   0.978   1.086   1.214
 75 A'   76 A'   77 A'   78 A'   79 A'   80 A'   31 A"   32 A"                 
  1.231   1.237   1.277   1.299   1.324   1.334   1.362   1.369
 81 A'   82 A'   33 A"   83 A'   34 A"   84 A'   85 A'   35 A"                 
  1.388   1.423   1.433   1.466   1.514   1.561   1.668   1.675
 86 A'   36 A"   87 A'   88 A'   37 A"   89 A'   90 A'   91 A'                 
  1.686   1.781   1.880   1.984   2.181   2.581   2.595   2.664
 38 A"   92 A'   93 A'   94 A'   95 A'   39 A"   96 A'   40 A"                 
  2.705   2.806   2.927   3.266   3.723   3.742   3.858   3.893
 97 A'   98 A'   99 A'  100 A'   41 A"  101 A'  102 A'   42 A"                 
  3.932   3.967   3.967   3.992   4.014   4.035   4.116   4.181
 43 A"  103 A'   44 A"   45 A"  104 A'   46 A"  105 A'  106 A'                 
  4.298   4.381   4.425   4.478   4.626   5.968   6.000   6.025
107 A'  108 A'  109 A'  110 A'  111 A'   47 A"   48 A"  112 A'                 
  6.053   6.129   6.180   6.257   6.373   6.470  23.343  23.355
113 A'  114 A'  115 A'   49 A"  116 A'  117 A'  118 A'  119 A'                 
 27.870  27.929  28.315  28.342  28.355  28.377  28.399  28.426
120 A'  121 A'   50 A"   51 A"  122 A'  123 A'  124 A'  125 A'                 
 28.508  28.523  28.524  28.538  28.551  28.558  28.588  28.624
 52 A"  126 A'   53 A"   54 A"  127 A'   55 A"  128 A'  129 A'                 
 28.702  28.755  66.733 127.863 127.884 127.897 127.915 127.959
130 A'  131 A'  132 A'   56 A"   57 A"  133 A'  134 A'  135 A'                 
127.996 151.671 151.7211901.8391901.891
136 A'  137 A'  138 A'  139 A'  140 A'                                         

 Beta MOs, Restricted
 -- Occupied --                  
*******-1165.89 -176.33 -176.32 -165.73 -165.73 -165.73 -165.73
  1 A'    2 A'    3 A'    4 A'    5 A'    1 A"    6 A'    7 A'                 
-165.72 -165.72  -35.83  -35.82  -31.32  -31.32  -31.32  -31.31
  2 A"    8 A'    9 A'   10 A'   11 A'    3 A"   12 A'   13 A'                 
-31.310 -31.309 -24.715 -22.973 -22.972 -22.972 -22.970 -22.970
  4 A"   14 A'   15 A'   16 A'    5 A"   17 A'    6 A"   18 A'                 
-22.964 -22.963 -22.962 -22.960 -22.960 -10.318 -10.269  -6.385
 19 A'    7 A"   20 A'    8 A"   21 A'   22 A'   23 A'   24 A'                 
 -6.376  -4.796  -4.789  -4.785  -4.783  -4.776  -4.774  -2.069
 25 A'   26 A'   27 A'    9 A"   28 A'   10 A"   29 A'   30 A'                 
 -2.062  -2.060  -2.059  -2.052  -2.051  -2.049  -2.049  -2.039
 31 A'   11 A"   32 A'   12 A"   33 A'   34 A'   13 A"   35 A'                 
 -2.039  -1.270  -0.831  -0.808  -0.611  -0.557  -0.514  -0.506
 14 A"   36 A'   37 A'   38 A'   39 A'   40 A'   41 A'   15 A"                 
 -0.478  -0.427  -0.388  -0.367  -0.327  -0.260  -0.255  -0.193
 42 A'   43 A'   44 A'   16 A"   17 A"   45 A'   46 A'   18 A"                 
 -- Virtual --                   
 -0.102  -0.080  -0.026   0.002   0.036   0.037   0.052   0.057
 19 A"   47 A'   48 A'   49 A'   50 A'   51 A'   52 A'   53 A'                 
  0.061   0.093   0.099   0.102   0.113   0.136   0.155   0.206
 20 A"   21 A"   54 A'   55 A'   56 A'   57 A'   58 A'   22 A"                 
  0.223   0.239   0.240   0.266   0.267   0.295   0.315   0.322
 59 A'   23 A"   60 A'   61 A'   24 A"   62 A'   63 A'   64 A'                 
  0.365   0.377   0.400   0.408   0.423   0.434   0.438   0.451
 25 A"   65 A'   66 A'   67 A'   26 A"   27 A"   68 A'   69 A'                 
  0.464   0.489   0.498   0.499   0.543   0.575   0.609   0.651
 28 A"   70 A'   29 A"   71 A'   72 A'   73 A'   30 A"   74 A'                 
  0.704   0.720   0.786   0.816   0.867   0.978   1.086   1.214
 75 A'   76 A'   77 A'   78 A'   79 A'   80 A'   31 A"   32 A"                 
  1.231   1.237   1.277   1.299   1.324   1.334   1.362   1.369
 81 A'   82 A'   33 A"   83 A'   34 A"   84 A'   85 A'   35 A"                 
  1.388   1.423   1.433   1.466   1.514   1.561   1.668   1.675
 86 A'   36 A"   87 A'   88 A'   37 A"   89 A'   90 A'   91 A'                 
  1.686   1.781   1.880   1.984   2.181   2.581   2.595   2.664
 38 A"   92 A'   93 A'   94 A'   95 A'   39 A"   96 A'   40 A"                 
  2.705   2.806   2.927   3.266   3.723   3.742   3.858   3.893
 97 A'   98 A'   99 A'  100 A'   41 A"  101 A'  102 A'   42 A"                 
  3.932   3.967   3.967   3.992   4.014   4.035   4.116   4.181
 43 A"  103 A'   44 A"   45 A"  104 A'   46 A"  105 A'  106 A'                 
  4.298   4.381   4.425   4.478   4.626   5.968   6.000   6.025
107 A'  108 A'  109 A'  110 A'  111 A'   47 A"   48 A"  112 A'                 
  6.053   6.129   6.180   6.257   6.373   6.470  23.343  23.355
113 A'  114 A'  115 A'   49 A"  116 A'  117 A'  118 A'  119 A'                 
 27.870  27.929  28.315  28.342  28.355  28.377  28.399  28.426
120 A'  121 A'   50 A"   51 A"  122 A'  123 A'  124 A'  125 A'                 
 28.508  28.523  28.524  28.538  28.551  28.558  28.588  28.624
 52 A"  126 A'   53 A"   54 A"  127 A'   55 A"  128 A'  129 A'                 
 28.702  28.755  66.733 127.863 127.884 127.897 127.915 127.959
130 A'  131 A'  132 A'   56 A"   57 A"  133 A'  134 A'  135 A'                 
127.996 151.671 151.7211901.8391901.891
136 A'  137 A'  138 A'  139 A'  140 A'                                         
 --------------------------------------------------------------

          Ground-State Mulliken Net Atomic Charges

     Atom                 Charge (a.u.)
  ----------------------------------------
      1 H                     0.157595
      2 F                     0.012140
      3 I                     0.344827
      4 I                     0.252659
      5 C                    -0.419843
      6 C                    -0.347378
  ----------------------------------------
  Sum of atomic charges =     0.000000

 -----------------------------------------------------------------
                    Cartesian Multipole Moments
 -----------------------------------------------------------------
    Charge (ESU x 10^10)
                 0.0000
    Dipole Moment (Debye)
         X       1.4795      Y      -0.4177      Z      -0.0000
       Tot       1.5373
    Quadrupole Moments (Debye-Ang)
        XX     -66.6642     XY       3.8419     YY     -75.2461
        XZ       0.0000     YZ      -0.0000     ZZ     -74.2629
    Octopole Moments (Debye-Ang^2)
       XXX       8.7262    XXY      -6.6961    XYY       5.2878
       YYY      -3.8587    XXZ      -0.0000    XYZ      -0.0000
       YYZ      -0.0000    XZZ      -2.3552    YZZ      -1.4869
       ZZZ      -0.0000
    Hexadecapole Moments (Debye-Ang^3)
      XXXX   -1845.8278   XXXY       8.2703   XXYY    -354.7694
      XYYY       6.3941   YYYY    -298.5599   XXXZ       0.0000
      XXYZ      -0.0000   XYYZ       0.0000   YYYZ      -0.0000
      XXZZ    -341.0588   XYZZ      -5.3344   YYZZ     -66.6040
      XZZZ       0.0000   YZZZ      -0.0000   ZZZZ     -96.7986
 -----------------------------------------------------------------
 Calculating analytic gradient of the SCF energy
 Gradient of SCF Energy
            1           2           3           4           5           6
    1   0.1036107  -0.0404909  -0.2152684   0.1782357   0.2486405  -0.2747276
    2   0.0090547  -0.1495429   0.2464394   0.3409344  -0.2550885  -0.1917970
    3  -0.0000000  -0.0000000  -0.0000000   0.0000000   0.0000000  -0.0000000
 Max gradient component =       3.409E-01
 RMS gradient           =       1.714E-01
 Gradient time:  CPU 11.44 s  wall 2.97 s
 Geometry Optimization Parameters
   NAtoms,    NIC,     NZ,  NCons,   NDum,   NFix, NCnnct, MaxDiis
        6      37       0       0       0       0       0       0

 Cartesian Hessian Update
 Hessian Updated using BFGS Update


** GEOMETRY OPTIMIZATION IN DELOCALIZED INTERNAL COORDINATES **
   Searching for a Minimum

   Optimization Cycle:   4

                       Coordinates (Angstroms)
     ATOM                X               Y               Z
      1  H         1.9533611117    1.8773757799    0.0000000000
      2  F        -1.9544084496    1.6614347515    0.0000000000
      3  I         2.3666725602   -0.1763672241    0.0000000000
      4  I        -2.0618090515   -0.4766738966    0.0000000000
      5  C         1.0428871414    0.8963342239    0.0000000000
      6  C        -0.8894547910    0.7569958124    0.0000000000
   Point Group: cs    Number of degrees of freedom:     9


   Energy is -14015.248445176

 Hessian Updated using BFGS Update

  9 Hessian modes will be used to form the next step
  Hessian Eigenvalues:
     0.086560    0.088339    0.144808    0.186772    0.207832    0.250063
     0.391875    0.803405    0.956591

 Minimum Search - Taking Simple RFO Step
 Searching for Lamda that Minimizes Along All modes
 Value Taken    Lamda =  -0.27011596
 Calculated Step too Large.  Step scaled by  0.422747
 Step Taken.  Stepsize is  0.300000

                             Maximum     Tolerance    Cnvgd?
         Gradient           0.302782      0.000300      NO
         Displacement       0.157377      0.001200      NO
         Energy change     -0.156066      0.000001      NO


 New Cartesian Coordinates Obtained by Inverse Iteration

 Displacement from previous Coordinates is:  0.301626
 ----------------------------------------------------------------
             Standard Nuclear Orientation (Angstroms)
    I     Atom           X                Y                Z
 ----------------------------------------------------------------
    1      H       1.8533481912     1.8708718238     0.0000000000
    2      F      -1.8750804036     1.6936793136     0.0000000000
    3      I       2.3504751670    -0.2023456863     0.0000000000
    4      I      -2.0338303033    -0.5086855712     0.0000000000
    5      C       0.9983974365     0.9138829821     0.0000000000
    6      C      -0.8360615666     0.7716965850     0.0000000000
 ----------------------------------------------------------------
 Molecular Point Group                 Cs    NOp =  2
 Largest Abelian Subgroup              Cs    NOp =  2
 Nuclear Repulsion Energy =   864.4076303997 hartrees
 There are       64 alpha and       64 beta electrons
 Applying Cartesian multipole field
    Component          Value
    ---------          -----
     (2,0,0)        1.00000E-11
     (0,2,0)        2.00000E-11
     (0,0,2)       -3.00000E-11
 Nucleus-field energy     =     0.0000000237 hartrees
 Requested basis set is 6-311++G(d,p)
 There are 71 shells and 197 basis functions
 A cutoff of  1.0D-11 yielded   1978 shell pairs
 There are     15886 function pairs (     18026 Cartesian)
 Smallest overlap matrix eigenvalue = 2.46E-04
 Guess MOs from SCF MO coefficient file

 -----------------------------------------------------------------------
  General SCF calculation program by
  Eric Jon Sundstrom, Paul Horn, Yuezhi Mao, Dmitri Zuev, Alec White,
  David Stuck, Shaama M.S., Shane Yost, Joonho Lee, David Small,
  Daniel Levine, Susi Lehtola, Hugh Burton, Evgeny Epifanovsky
 -----------------------------------------------------------------------
 Exchange:     0.2000 Hartree-Fock + 0.0800 Slater + 0.7200 B88
 Correlation:  0.1900 VWN1RPA + 0.8100 LYP
 Using SG-1 standard quadrature grid
 using 4 threads for integral computing
 -------------------------------------------------------
 OpenMP Integral computing Module                
 Release: version 2.0, May 2017, Q-Chem Inc. Pleasanton 
 -------------------------------------------------------
 -------------------------------------------------------
 OpenMP BLAS3 based DFT computing Module                
 Release: version 1.0, May 2013, Q-Chem Inc. Pittsburgh 
 -------------------------------------------------------
 A restricted SCF calculation will be
 performed using DIIS
 SCF converges when DIIS error is below 1.0e-08
 ---------------------------------------
  Cycle       Energy         DIIS error
 ---------------------------------------
    1  -14015.3497001876      8.82e-04  
    2  -14015.3534944349      4.58e-04  
    3  -14015.3503246235      8.58e-04  
    4  -14015.3537589853      3.65e-04  
    5  -14015.3545439019      6.17e-05  
    6  -14015.3545626844      2.01e-05  
    7  -14015.3545643132      6.80e-06  
    8  -14015.3545644577      1.98e-06  
    9  -14015.3545644701      8.07e-07  
   10  -14015.3545644731      2.01e-07  
   11  -14015.3545644732      6.19e-08  
   12  -14015.3545644732      1.58e-08  
   13  -14015.3545644734      4.40e-09  Convergence criterion met
 ---------------------------------------
 SCF time:   CPU 39.73s  wall 11.00s 
 SCF   energy in the final basis set =   -14015.3545644734
 Total energy in the final basis set =   -14015.3545644734

 --------------------------------------------------------------
             Orbital Energies (a.u.) and Symmetries
 --------------------------------------------------------------

 Alpha MOs, Restricted
 -- Occupied --                  
*******-1165.89 -176.33 -176.32 -165.73 -165.73 -165.73 -165.73
  1 A'    2 A'    3 A'    4 A'    5 A'    1 A"    6 A'    7 A'                 
-165.72 -165.72  -35.83  -35.82  -31.32  -31.32  -31.31  -31.31
  2 A"    8 A'    9 A'   10 A'   11 A'    3 A"   12 A'   13 A'                 
-31.309 -31.308 -24.716 -22.969 -22.969 -22.968 -22.966 -22.966
  4 A"   14 A'   15 A'   16 A'    5 A"   17 A'    6 A"   18 A'                 
-22.964 -22.963 -22.962 -22.960 -22.960 -10.325 -10.269  -6.380
 19 A'    7 A"   20 A'    8 A"   21 A'   22 A'   23 A'   24 A'                 
 -6.375  -4.792  -4.787  -4.780  -4.778  -4.774  -4.772  -2.063
 25 A'   26 A'   27 A'    9 A"   28 A'   10 A"   29 A'   30 A'                 
 -2.059  -2.055  -2.054  -2.050  -2.049  -2.043  -2.043  -2.037
 31 A'   11 A"   32 A'   12 A"   33 A'   13 A"   34 A'   35 A'                 
 -2.037  -1.267  -0.821  -0.795  -0.617  -0.565  -0.514  -0.503
 14 A"   36 A'   37 A'   38 A'   39 A'   40 A'   41 A'   15 A"                 
 -0.483  -0.419  -0.393  -0.361  -0.322  -0.266  -0.261  -0.202
 42 A'   43 A'   44 A'   16 A"   17 A"   45 A'   46 A'   18 A"                 
 -- Virtual --                   
 -0.097  -0.060  -0.016  -0.003   0.032   0.039   0.056   0.061
 19 A"   47 A'   48 A'   49 A'   50 A'   51 A'   52 A'   53 A'                 
  0.062   0.094   0.100   0.108   0.113   0.140   0.157   0.205
 20 A"   21 A"   54 A'   55 A'   56 A'   57 A'   58 A'   22 A"                 
  0.222   0.239   0.240   0.261   0.266   0.291   0.311   0.323
 59 A'   23 A"   60 A'   61 A'   24 A"   62 A'   63 A'   64 A'                 
  0.367   0.371   0.404   0.409   0.418   0.430   0.437   0.457
 65 A'   25 A"   66 A'   67 A'   26 A"   27 A"   68 A'   28 A"                 
  0.458   0.489   0.496   0.505   0.553   0.565   0.613   0.654
 69 A'   70 A'   71 A'   29 A"   72 A'   73 A'   30 A"   74 A'                 
  0.712   0.716   0.784   0.798   0.845   0.981   1.072   1.223
 75 A'   76 A'   77 A'   78 A'   79 A'   80 A'   31 A"   32 A"                 
  1.236   1.259   1.270   1.313   1.326   1.336   1.350   1.371
 81 A'   82 A'   33 A"   83 A'   34 A"   84 A'   35 A"   85 A'                 
  1.391   1.424   1.444   1.481   1.534   1.575   1.641   1.703
 86 A'   36 A"   87 A'   88 A'   37 A"   89 A'   90 A'   91 A'                 
  1.739   1.813   1.883   2.012   2.249   2.574   2.616   2.682
 38 A"   92 A'   93 A'   94 A'   95 A'   39 A"   96 A'   40 A"                 
  2.703   2.815   2.938   3.374   3.729   3.747   3.881   3.905
 97 A'   98 A'   99 A'  100 A'   41 A"  101 A'  102 A'   42 A"                 
  3.937   3.964   3.968   3.994   4.012   4.033   4.109   4.166
 43 A"   44 A"  103 A'   45 A"  104 A'   46 A"  105 A'  106 A'                 
  4.269   4.338   4.420   4.479   4.637   5.970   6.000   6.025
107 A'  108 A'  109 A'  110 A'  111 A'   47 A"   48 A"  112 A'                 
  6.051   6.125   6.173   6.258   6.375   6.478  23.343  23.372
113 A'  114 A'  115 A'   49 A"  116 A'  117 A'  118 A'  119 A'                 
 27.867  27.923  28.317  28.342  28.357  28.376  28.401  28.426
120 A'  121 A'   50 A"   51 A"  122 A'  123 A'  124 A'  125 A'                 
 28.512  28.524  28.525  28.541  28.550  28.559  28.587  28.618
 52 A"   53 A"  126 A'   54 A"  127 A'   55 A"  128 A'  129 A'                 
 28.683  28.735  66.730 127.864 127.884 127.898 127.913 127.954
130 A'  131 A'  132 A'   56 A"   57 A"  133 A'  134 A'  135 A'                 
127.989 151.668 151.7161901.8351901.885
136 A'  137 A'  138 A'  139 A'  140 A'                                         

 Beta MOs, Restricted
 -- Occupied --                  
*******-1165.89 -176.33 -176.32 -165.73 -165.73 -165.73 -165.73
  1 A'    2 A'    3 A'    4 A'    5 A'    1 A"    6 A'    7 A'                 
-165.72 -165.72  -35.83  -35.82  -31.32  -31.32  -31.31  -31.31
  2 A"    8 A'    9 A'   10 A'   11 A'    3 A"   12 A'   13 A'                 
-31.309 -31.308 -24.716 -22.969 -22.969 -22.968 -22.966 -22.966
  4 A"   14 A'   15 A'   16 A'    5 A"   17 A'    6 A"   18 A'                 
-22.964 -22.963 -22.962 -22.960 -22.960 -10.325 -10.269  -6.380
 19 A'    7 A"   20 A'    8 A"   21 A'   22 A'   23 A'   24 A'                 
 -6.375  -4.792  -4.787  -4.780  -4.778  -4.774  -4.772  -2.063
 25 A'   26 A'   27 A'    9 A"   28 A'   10 A"   29 A'   30 A'                 
 -2.059  -2.055  -2.054  -2.050  -2.049  -2.043  -2.043  -2.037
 31 A'   11 A"   32 A'   12 A"   33 A'   13 A"   34 A'   35 A'                 
 -2.037  -1.267  -0.821  -0.795  -0.617  -0.565  -0.514  -0.503
 14 A"   36 A'   37 A'   38 A'   39 A'   40 A'   41 A'   15 A"                 
 -0.483  -0.419  -0.393  -0.361  -0.322  -0.266  -0.261  -0.202
 42 A'   43 A'   44 A'   16 A"   17 A"   45 A'   46 A'   18 A"                 
 -- Virtual --                   
 -0.097  -0.060  -0.016  -0.003   0.032   0.039   0.056   0.061
 19 A"   47 A'   48 A'   49 A'   50 A'   51 A'   52 A'   53 A'                 
  0.062   0.094   0.100   0.108   0.113   0.140   0.157   0.205
 20 A"   21 A"   54 A'   55 A'   56 A'   57 A'   58 A'   22 A"                 
  0.222   0.239   0.240   0.261   0.266   0.291   0.311   0.323
 59 A'   23 A"   60 A'   61 A'   24 A"   62 A'   63 A'   64 A'                 
  0.367   0.371   0.404   0.409   0.418   0.430   0.437   0.457
 65 A'   25 A"   66 A'   67 A'   26 A"   27 A"   68 A'   28 A"                 
  0.458   0.489   0.496   0.505   0.553   0.565   0.613   0.654
 69 A'   70 A'   71 A'   29 A"   72 A'   73 A'   30 A"   74 A'                 
  0.712   0.716   0.784   0.798   0.845   0.981   1.072   1.223
 75 A'   76 A'   77 A'   78 A'   79 A'   80 A'   31 A"   32 A"                 
  1.236   1.259   1.270   1.313   1.326   1.336   1.350   1.371
 81 A'   82 A'   33 A"   83 A'   34 A"   84 A'   35 A"   85 A'                 
  1.391   1.424   1.444   1.481   1.534   1.575   1.641   1.703
 86 A'   36 A"   87 A'   88 A'   37 A"   89 A'   90 A'   91 A'                 
  1.739   1.813   1.883   2.012   2.249   2.574   2.616   2.682
 38 A"   92 A'   93 A'   94 A'   95 A'   39 A"   96 A'   40 A"                 
  2.703   2.815   2.938   3.374   3.729   3.747   3.881   3.905
 97 A'   98 A'   99 A'  100 A'   41 A"  101 A'  102 A'   42 A"                 
  3.937   3.964   3.968   3.994   4.012   4.033   4.109   4.166
 43 A"   44 A"  103 A'   45 A"  104 A'   46 A"  105 A'  106 A'                 
  4.269   4.338   4.420   4.479   4.637   5.970   6.000   6.025
107 A'  108 A'  109 A'  110 A'  111 A'   47 A"   48 A"  112 A'                 
  6.051   6.125   6.173   6.258   6.375   6.478  23.343  23.372
113 A'  114 A'  115 A'   49 A"  116 A'  117 A'  118 A'  119 A'                 
 27.867  27.923  28.317  28.342  28.357  28.376  28.401  28.426
120 A'  121 A'   50 A"   51 A"  122 A'  123 A'  124 A'  125 A'                 
 28.512  28.524  28.525  28.541  28.550  28.559  28.587  28.618
 52 A"   53 A"  126 A'   54 A"  127 A'   55 A"  128 A'  129 A'                 
 28.683  28.735  66.730 127.864 127.884 127.898 127.913 127.954
130 A'  131 A'  132 A'   56 A"   57 A"  133 A'  134 A'  135 A'                 
127.989 151.668 151.7161901.8351901.885
136 A'  137 A'  138 A'  139 A'  140 A'                                         
 --------------------------------------------------------------

          Ground-State Mulliken Net Atomic Charges

     Atom                 Charge (a.u.)
  ----------------------------------------
      1 H                     0.172793
      2 F                     0.005530
      3 I                     0.291030
      4 I                     0.224680
      5 C                    -0.380193
      6 C                    -0.313840
  ----------------------------------------
  Sum of atomic charges =     0.000000

 -----------------------------------------------------------------
                    Cartesian Multipole Moments
 -----------------------------------------------------------------
    Charge (ESU x 10^10)
                 0.0000
    Dipole Moment (Debye)
         X       1.2529      Y      -0.3890      Z      -0.0000
       Tot       1.3119
    Quadrupole Moments (Debye-Ang)
        XX     -67.3601     XY       3.7660     YY     -74.7738
        XZ      -0.0000     YZ       0.0000     ZZ     -74.4296
    Octopole Moments (Debye-Ang^2)
       XXX       3.4963    XXY      -7.1880    XYY       4.2763
       YYY       0.3230    XXZ      -0.0000    XYZ      -0.0000
       YYZ      -0.0000    XZZ      -3.0635    YZZ      -0.0260
       ZZZ      -0.0000
    Hexadecapole Moments (Debye-Ang^3)
      XXXX   -1803.5900   XXXY       3.8588   XXYY    -347.3932
      XYYY       6.9024   YYYY    -306.7471   XXXZ      -0.0000
      XXYZ       0.0000   XYYZ       0.0000   YYYZ       0.0000
      XXZZ    -333.9297   XYZZ      -5.4026   YYZZ     -68.1750
      XZZZ      -0.0000   YZZZ       0.0000   ZZZZ     -97.3010
 -----------------------------------------------------------------
 Calculating analytic gradient of the SCF energy
 Gradient of SCF Energy
            1           2           3           4           5           6
    1   0.0968183  -0.0445625  -0.1587877   0.1286492   0.2116531  -0.2337704
    2   0.0097291  -0.1233482   0.1954845   0.2623160  -0.2025459  -0.1416355
    3  -0.0000000  -0.0000000   0.0000000  -0.0000000  -0.0000000   0.0000000
 Max gradient component =       2.623E-01
 RMS gradient           =       1.366E-01
 Gradient time:  CPU 11.42 s  wall 2.96 s
 Geometry Optimization Parameters
   NAtoms,    NIC,     NZ,  NCons,   NDum,   NFix, NCnnct, MaxDiis
        6      37       0       0       0       0       0       0

 Cartesian Hessian Update
 Hessian Updated using BFGS Update


** GEOMETRY OPTIMIZATION IN DELOCALIZED INTERNAL COORDINATES **
   Searching for a Minimum

   Optimization Cycle:   5

                       Coordinates (Angstroms)
     ATOM                X               Y               Z
      1  H         1.8533481912    1.8708718238    0.0000000000
      2  F        -1.8750804036    1.6936793136    0.0000000000
      3  I         2.3504751670   -0.2023456863    0.0000000000
      4  I        -2.0338303033   -0.5086855712    0.0000000000
      5  C         0.9983974365    0.9138829821    0.0000000000
      6  C        -0.8360615666    0.7716965850    0.0000000000
   Point Group: cs    Number of degrees of freedom:     9


   Energy is -14015.354564473

 Hessian Updated using BFGS Update

  9 Hessian modes will be used to form the next step
  Hessian Eigenvalues:
     0.051662    0.088313    0.140166    0.189972    0.207705    0.248811
     0.386968    0.920833    0.960001

 Minimum Search - Taking Simple RFO Step
 Searching for Lamda that Minimizes Along All modes
 Value Taken    Lamda =  -0.26044793
 Calculated Step too Large.  Step scaled by  0.355048
 Step Taken.  Stepsize is  0.300000

                             Maximum     Tolerance    Cnvgd?
         Gradient           0.233264      0.000300      NO
         Displacement       0.192035      0.001200      NO
         Energy change     -0.106119      0.000001      NO


 New Cartesian Coordinates Obtained by Inverse Iteration

 Displacement from previous Coordinates is:  0.342411
 ----------------------------------------------------------------
             Standard Nuclear Orientation (Angstroms)
    I     Atom           X                Y                Z
 ----------------------------------------------------------------
    1      H       1.7414245291     1.8647087756     0.0000000000
    2      F      -1.7795126586     1.7211735781     0.0000000000
    3      I       2.3199312066    -0.2240346506     0.0000000000
    4      I      -1.9953811399    -0.5313776152     0.0000000000
    5      C       0.9448674268     0.9275005642     0.0000000000
    6      C      -0.7740808428     0.7811287949     0.0000000000
 ----------------------------------------------------------------
 Molecular Point Group                 Cs    NOp =  2
 Largest Abelian Subgroup              Cs    NOp =  2
 Nuclear Repulsion Energy =   867.6727467713 hartrees
 There are       64 alpha and       64 beta electrons
 Applying Cartesian multipole field
    Component          Value
    ---------          -----
     (2,0,0)        1.00000E-11
     (0,2,0)        2.00000E-11
     (0,0,2)       -3.00000E-11
 Nucleus-field energy     =     0.0000000232 hartrees
 Requested basis set is 6-311++G(d,p)
 There are 71 shells and 197 basis functions
 A cutoff of  1.0D-11 yielded   1978 shell pairs
 There are     15890 function pairs (     18027 Cartesian)
 Smallest overlap matrix eigenvalue = 1.87E-04
 Guess MOs from SCF MO coefficient file

 -----------------------------------------------------------------------
  General SCF calculation program by
  Eric Jon Sundstrom, Paul Horn, Yuezhi Mao, Dmitri Zuev, Alec White,
  David Stuck, Shaama M.S., Shane Yost, Joonho Lee, David Small,
  Daniel Levine, Susi Lehtola, Hugh Burton, Evgeny Epifanovsky
 -----------------------------------------------------------------------
 Exchange:     0.2000 Hartree-Fock + 0.0800 Slater + 0.7200 B88
 Correlation:  0.1900 VWN1RPA + 0.8100 LYP
 Using SG-1 standard quadrature grid
 using 4 threads for integral computing
 -------------------------------------------------------
 OpenMP Integral computing Module                
 Release: version 2.0, May 2017, Q-Chem Inc. Pleasanton 
 -------------------------------------------------------
 -------------------------------------------------------
 OpenMP BLAS3 based DFT computing Module                
 Release: version 1.0, May 2013, Q-Chem Inc. Pittsburgh 
 -------------------------------------------------------
 A restricted SCF calculation will be
 performed using DIIS
 SCF converges when DIIS error is below 1.0e-08
 ---------------------------------------
  Cycle       Energy         DIIS error
 ---------------------------------------
    1  -14015.4380600974      8.75e-04  
    2  -14015.4423454391      2.88e-04  
    3  -14015.4406565791      6.27e-04  
    4  -14015.4425945217      1.65e-04  
    5  -14015.4427401897      4.69e-05  
    6  -14015.4427490255      9.13e-06  
    7  -14015.4427493774      3.71e-06  
    8  -14015.4427494342      1.52e-06  
    9  -14015.4427494427      4.54e-07  
   10  -14015.4427494433      9.83e-08  
   11  -14015.4427494435      3.24e-08  
   12  -14015.4427494438      8.89e-09  Convergence criterion met
 ---------------------------------------
 SCF time:   CPU 37.09s  wall 10.00s 
 SCF   energy in the final basis set =   -14015.4427494438
 Total energy in the final basis set =   -14015.4427494438

 --------------------------------------------------------------
             Orbital Energies (a.u.) and Symmetries
 --------------------------------------------------------------

 Alpha MOs, Restricted
 -- Occupied --                  
*******-1165.89 -176.33 -176.32 -165.73 -165.73 -165.73 -165.73
  1 A'    2 A'    3 A'    4 A'    5 A'    1 A"    6 A'    7 A'                 
-165.72 -165.72  -35.82  -35.82  -31.31  -31.31  -31.31  -31.31
  2 A"    8 A'    9 A'   10 A'   11 A'   12 A'    3 A"   13 A'                 
-31.309 -31.308 -24.718 -22.966 -22.965 -22.964 -22.963 -22.962
  4 A"   14 A'   15 A'   16 A'    5 A"   17 A'   18 A'    6 A"                 
-22.962 -22.962 -22.962 -22.959 -22.959 -10.328 -10.266  -6.376
 19 A'    7 A"   20 A'    8 A"   21 A'   22 A'   23 A'   24 A'                 
 -6.373  -4.787  -4.786  -4.775  -4.773  -4.772  -4.771  -2.057
 25 A'   26 A'   27 A'    9 A"   28 A'   10 A"   29 A'   30 A'                 
 -2.056  -2.050  -2.049  -2.048  -2.047  -2.038  -2.038  -2.036
 31 A'   11 A"   32 A'   12 A"   33 A'   13 A"   34 A'   35 A'                 
 -2.035  -1.268  -0.817  -0.785  -0.628  -0.575  -0.518  -0.504
 14 A"   36 A'   37 A'   38 A'   39 A'   40 A'   41 A'   15 A"                 
 -0.488  -0.413  -0.397  -0.357  -0.319  -0.272  -0.266  -0.211
 42 A'   43 A'   44 A'   16 A"   17 A"   45 A'   46 A'   18 A"                 
 -- Virtual --                   
 -0.089  -0.040  -0.012  -0.004   0.030   0.041   0.063   0.063
 19 A"   47 A'   48 A'   49 A'   50 A'   51 A'   52 A'   20 A"                 
  0.071   0.094   0.101   0.110   0.119   0.145   0.161   0.204
 53 A'   21 A"   54 A'   55 A'   56 A'   57 A'   58 A'   22 A"                 
  0.224   0.240   0.241   0.260   0.266   0.287   0.311   0.324
 59 A'   23 A"   60 A'   61 A'   24 A"   62 A'   63 A'   64 A'                 
  0.358   0.377   0.404   0.411   0.412   0.427   0.437   0.453
 65 A'   25 A"   66 A'   67 A'   26 A"   27 A"   68 A'   28 A"                 
  0.462   0.488   0.503   0.513   0.554   0.571   0.617   0.659
 69 A'   70 A'   71 A'   29 A"   72 A'   73 A'   30 A"   74 A'                 
  0.707   0.722   0.773   0.799   0.831   0.985   1.060   1.232
 75 A'   76 A'   77 A'   78 A'   79 A'   80 A'   31 A"   32 A"                 
  1.248   1.257   1.293   1.314   1.328   1.338   1.358   1.375
 81 A'   33 A"   82 A'   83 A'   34 A"   35 A"   84 A'   85 A'                 
  1.394   1.425   1.454   1.497   1.566   1.583   1.625   1.752
 86 A'   36 A"   87 A'   88 A'   37 A"   89 A'   90 A'   91 A'                 
  1.797   1.859   1.894   2.046   2.331   2.570   2.632   2.707
 38 A"   92 A'   93 A'   94 A'   95 A'   39 A"   96 A'   40 A"                 
  2.723   2.837   2.956   3.493   3.733   3.752   3.905   3.917
 97 A'   98 A'   99 A'  100 A'   41 A"  101 A'  102 A'   42 A"                 
  3.941   3.962   3.970   3.996   4.012   4.035   4.107   4.158
 43 A"   44 A"  103 A'   45 A"  104 A'   46 A"  105 A'  106 A'                 
  4.251   4.311   4.419   4.486   4.664   5.972   6.001   6.027
107 A'  108 A'  109 A'  110 A'  111 A'   47 A"   48 A"  112 A'                 
  6.051   6.123   6.172   6.259   6.373   6.498  23.358  23.420
113 A'  114 A'  115 A'   49 A"  116 A'  117 A'  118 A'  119 A'                 
 27.865  27.922  28.319  28.343  28.358  28.376  28.402  28.426
120 A'  121 A'   50 A"   51 A"  122 A'  123 A'  124 A'  125 A'                 
 28.516  28.524  28.528  28.543  28.549  28.561  28.588  28.615
 52 A"   53 A"  126 A'   54 A"  127 A'   55 A"  128 A'  129 A'                 
 28.674  28.726  66.729 127.867 127.885 127.900 127.912 127.951
130 A'  131 A'  132 A'   56 A"   57 A"  133 A'  134 A'  135 A'                 
127.984 151.665 151.7141901.8321901.882
136 A'  137 A'  138 A'  139 A'  140 A'                                         

 Beta MOs, Restricted
 -- Occupied --                  
*******-1165.89 -176.33 -176.32 -165.73 -165.73 -165.73 -165.73
  1 A'    2 A'    3 A'    4 A'    5 A'    1 A"    6 A'    7 A'                 
-165.72 -165.72  -35.82  -35.82  -31.31  -31.31  -31.31  -31.31
  2 A"    8 A'    9 A'   10 A'   11 A'   12 A'    3 A"   13 A'                 
-31.309 -31.308 -24.718 -22.966 -22.965 -22.964 -22.963 -22.962
  4 A"   14 A'   15 A'   16 A'    5 A"   17 A'   18 A'    6 A"                 
-22.962 -22.962 -22.962 -22.959 -22.959 -10.328 -10.266  -6.376
 19 A'    7 A"   20 A'    8 A"   21 A'   22 A'   23 A'   24 A'                 
 -6.373  -4.787  -4.786  -4.775  -4.773  -4.772  -4.771  -2.057
 25 A'   26 A'   27 A'    9 A"   28 A'   10 A"   29 A'   30 A'                 
 -2.056  -2.050  -2.049  -2.048  -2.047  -2.038  -2.038  -2.036
 31 A'   11 A"   32 A'   12 A"   33 A'   13 A"   34 A'   35 A'                 
 -2.035  -1.268  -0.817  -0.785  -0.628  -0.575  -0.518  -0.504
 14 A"   36 A'   37 A'   38 A'   39 A'   40 A'   41 A'   15 A"                 
 -0.488  -0.413  -0.397  -0.357  -0.319  -0.272  -0.266  -0.211
 42 A'   43 A'   44 A'   16 A"   17 A"   45 A'   46 A'   18 A"                 
 -- Virtual --                   
 -0.089  -0.040  -0.012  -0.004   0.030   0.041   0.063   0.063
 19 A"   47 A'   48 A'   49 A'   50 A'   51 A'   52 A'   20 A"                 
  0.071   0.094   0.101   0.110   0.119   0.145   0.161   0.204
 53 A'   21 A"   54 A'   55 A'   56 A'   57 A'   58 A'   22 A"                 
  0.224   0.240   0.241   0.260   0.266   0.287   0.311   0.324
 59 A'   23 A"   60 A'   61 A'   24 A"   62 A'   63 A'   64 A'                 
  0.358   0.377   0.404   0.411   0.412   0.427   0.437   0.453
 65 A'   25 A"   66 A'   67 A'   26 A"   27 A"   68 A'   28 A"                 
  0.462   0.488   0.503   0.513   0.554   0.571   0.617   0.659
 69 A'   70 A'   71 A'   29 A"   72 A'   73 A'   30 A"   74 A'                 
  0.707   0.722   0.773   0.799   0.831   0.985   1.060   1.232
 75 A'   76 A'   77 A'   78 A'   79 A'   80 A'   31 A"   32 A"                 
  1.248   1.257   1.293   1.314   1.328   1.338   1.358   1.375
 81 A'   33 A"   82 A'   83 A'   34 A"   35 A"   84 A'   85 A'                 
  1.394   1.425   1.454   1.497   1.566   1.583   1.625   1.752
 86 A'   36 A"   87 A'   88 A'   37 A"   89 A'   90 A'   91 A'                 
  1.797   1.859   1.894   2.046   2.331   2.570   2.632   2.707
 38 A"   92 A'   93 A'   94 A'   95 A'   39 A"   96 A'   40 A"                 
  2.723   2.837   2.956   3.493   3.733   3.752   3.905   3.917
 97 A'   98 A'   99 A'  100 A'   41 A"  101 A'  102 A'   42 A"                 
  3.941   3.962   3.970   3.996   4.012   4.035   4.107   4.158
 43 A"   44 A"  103 A'   45 A"  104 A'   46 A"  105 A'  106 A'                 
  4.251   4.311   4.419   4.486   4.664   5.972   6.001   6.027
107 A'  108 A'  109 A'  110 A'  111 A'   47 A"   48 A"  112 A'                 
  6.051   6.123   6.172   6.259   6.373   6.498  23.358  23.420
113 A'  114 A'  115 A'   49 A"  116 A'  117 A'  118 A'  119 A'                 
 27.865  27.922  28.319  28.343  28.358  28.376  28.402  28.426
120 A'  121 A'   50 A"   51 A"  122 A'  123 A'  124 A'  125 A'                 
 28.516  28.524  28.528  28.543  28.549  28.561  28.588  28.615
 52 A"   53 A"  126 A'   54 A"  127 A'   55 A"  128 A'  129 A'                 
 28.674  28.726  66.729 127.867 127.885 127.900 127.912 127.951
130 A'  131 A'  132 A'   56 A"   57 A"  133 A'  134 A'  135 A'                 
127.984 151.665 151.7141901.8321901.882
136 A'  137 A'  138 A'  139 A'  140 A'                                         
 --------------------------------------------------------------

          Ground-State Mulliken Net Atomic Charges

     Atom                 Charge (a.u.)
  ----------------------------------------
      1 H                     0.186450
      2 F                     0.003428
      3 I                     0.247113
      4 I                     0.201218
      5 C                    -0.348092
      6 C                    -0.290117
  ----------------------------------------
  Sum of atomic charges =     0.000000

 -----------------------------------------------------------------
                    Cartesian Multipole Moments
 -----------------------------------------------------------------
    Charge (ESU x 10^10)
                 0.0000
    Dipole Moment (Debye)
         X       1.0268      Y      -0.2964      Z       0.0000
       Tot       1.0687
    Quadrupole Moments (Debye-Ang)
        XX     -68.1718     XY       3.6434     YY     -74.2789
        XZ      -0.0000     YZ       0.0000     ZZ     -74.4847
    Octopole Moments (Debye-Ang^2)
       XXX      -1.5326    XXY      -7.3865    XYY       3.3515
       YYY       3.8752    XXZ       0.0000    XYZ      -0.0000
       YYZ      -0.0000    XZZ      -3.7943    YZZ       1.2987
       ZZZ       0.0000
    Hexadecapole Moments (Debye-Ang^3)
      XXXX   -1744.1133   XXXY       0.1688   XXYY    -336.5997
      XYYY       7.3279   YYYY    -312.4830   XXXZ      -0.0000
      XXYZ       0.0000   XYYZ      -0.0000   YYYZ       0.0000
      XXZZ    -323.5396   XYZZ      -5.2377   YYZZ     -69.2170
      XZZZ      -0.0000   YZZZ       0.0000   ZZZZ     -97.5528
 -----------------------------------------------------------------
 Calculating analytic gradient of the SCF energy
 Gradient of SCF Energy
            1           2           3           4           5           6
    1   0.0870695  -0.0436722  -0.1248403   0.0985429   0.1951373  -0.2122373
    2   0.0076457  -0.1068217   0.1597477   0.2111399  -0.1617873  -0.1099242
    3  -0.0000000   0.0000000   0.0000000  -0.0000000   0.0000000  -0.0000000
 Max gradient component =       2.122E-01
 RMS gradient           =       1.149E-01
 Gradient time:  CPU 11.56 s  wall 3.00 s
 Geometry Optimization Parameters
   NAtoms,    NIC,     NZ,  NCons,   NDum,   NFix, NCnnct, MaxDiis
        6      37       0       0       0       0       0       0

 Cartesian Hessian Update
 Hessian Updated using BFGS Update


** GEOMETRY OPTIMIZATION IN DELOCALIZED INTERNAL COORDINATES **
   Searching for a Minimum

   Optimization Cycle:   6

                       Coordinates (Angstroms)
     ATOM                X               Y               Z
      1  H         1.7414245291    1.8647087756    0.0000000000
      2  F        -1.7795126586    1.7211735781    0.0000000000
      3  I         2.3199312066   -0.2240346506    0.0000000000
      4  I        -1.9953811399   -0.5313776152    0.0000000000
      5  C         0.9448674268    0.9275005642    0.0000000000
      6  C        -0.7740808428    0.7811287949    0.0000000000
   Point Group: cs    Number of degrees of freedom:     9


   Energy is -14015.442749444

 Hessian Updated using BFGS Update

  9 Hessian modes will be used to form the next step
  Hessian Eigenvalues:
     0.042738    0.088335    0.149113    0.190714    0.212066    0.248214
     0.387126    0.923465    0.985443

 Minimum Search - Taking Simple RFO Step
 Searching for Lamda that Minimizes Along All modes
 Value Taken    Lamda =  -0.23800487
 Calculated Step too Large.  Step scaled by  0.341819
 Step Taken.  Stepsize is  0.300000

                             Maximum     Tolerance    Cnvgd?
         Gradient           0.184445      0.000300      NO
         Displacement       0.203216      0.001200      NO
         Energy change     -0.088185      0.000001      NO


 New Cartesian Coordinates Obtained by Inverse Iteration

 Displacement from previous Coordinates is:  0.354757
 ----------------------------------------------------------------
             Standard Nuclear Orientation (Angstroms)
    I     Atom           X                Y                Z
 ----------------------------------------------------------------
    1      H       1.6273409461     1.8582013394     0.0000000000
    2      F      -1.6797508072     1.7479033126     0.0000000000
    3      I       2.2866229942    -0.2412564178     0.0000000000
    4      I      -1.9526061691    -0.5495000529     0.0000000000
    5      C       0.8847339963     0.9350615545     0.0000000000
    6      C      -0.7090924390     0.7886897113     0.0000000000
 ----------------------------------------------------------------
 Molecular Point Group                 Cs    NOp =  2
 Largest Abelian Subgroup              Cs    NOp =  2
 Nuclear Repulsion Energy =   873.5191981602 hartrees
 There are       64 alpha and       64 beta electrons
 Applying Cartesian multipole field
    Component          Value
    ---------          -----
     (2,0,0)        1.00000E-11
     (0,2,0)        2.00000E-11
     (0,0,2)       -3.00000E-11
 Nucleus-field energy     =     0.0000000226 hartrees
 Requested basis set is 6-311++G(d,p)
 There are 71 shells and 197 basis functions
 A cutoff of  1.0D-11 yielded   1983 shell pairs
 There are     15946 function pairs (     18083 Cartesian)
 Smallest overlap matrix eigenvalue = 1.34E-04
 Guess MOs from SCF MO coefficient file

 -----------------------------------------------------------------------
  General SCF calculation program by
  Eric Jon Sundstrom, Paul Horn, Yuezhi Mao, Dmitri Zuev, Alec White,
  David Stuck, Shaama M.S., Shane Yost, Joonho Lee, David Small,
  Daniel Levine, Susi Lehtola, Hugh Burton, Evgeny Epifanovsky
 -----------------------------------------------------------------------
 Exchange:     0.2000 Hartree-Fock + 0.0800 Slater + 0.7200 B88
 Correlation:  0.1900 VWN1RPA + 0.8100 LYP
 Using SG-1 standard quadrature grid
 using 4 threads for integral computing
 -------------------------------------------------------
 OpenMP Integral computing Module                
 Release: version 2.0, May 2017, Q-Chem Inc. Pleasanton 
 -------------------------------------------------------
 -------------------------------------------------------
 OpenMP BLAS3 based DFT computing Module                
 Release: version 1.0, May 2013, Q-Chem Inc. Pittsburgh 
 -------------------------------------------------------
 A restricted SCF calculation will be
 performed using DIIS
 SCF converges when DIIS error is below 1.0e-08
 ---------------------------------------
  Cycle       Energy         DIIS error
 ---------------------------------------
    1  -14015.5149836682      9.60e-04  
    2  -14015.5197474737      2.82e-04  
    3  -14015.5190780483      4.73e-04  
    4  -14015.5200036027      1.32e-04  
    5  -14015.5200850952      5.67e-05  
    6  -14015.5200991922      8.65e-06  
    7  -14015.5200994549      3.23e-06  
    8  -14015.5200995016      1.23e-06  
    9  -14015.5200995088      2.66e-07  
   10  -14015.5200995089      5.40e-08  
   11  -14015.5200995089      1.61e-08  
   12  -14015.5200995090      3.41e-09  Convergence criterion met
 ---------------------------------------
 SCF time:   CPU 37.45s  wall 10.00s 
 SCF   energy in the final basis set =   -14015.5200995090
 Total energy in the final basis set =   -14015.5200995090

 --------------------------------------------------------------
             Orbital Energies (a.u.) and Symmetries
 --------------------------------------------------------------

 Alpha MOs, Restricted
 -- Occupied --                  
*******-1165.89 -176.32 -176.32 -165.73 -165.73 -165.72 -165.72
  1 A'    2 A'    3 A'    4 A'    5 A'    6 A'    1 A"    7 A'                 
-165.72 -165.72  -35.82  -35.82  -31.31  -31.31  -31.31  -31.31
  2 A"    8 A'    9 A'   10 A'   11 A'   12 A'    3 A"    4 A"                 
-31.307 -31.307 -24.718 -22.963 -22.963 -22.962 -22.962 -22.961
 13 A'   14 A'   15 A'   16 A'   17 A'    5 A"    6 A"   18 A'                 
-22.961 -22.958 -22.958 -22.958 -22.958 -10.327 -10.259  -6.372
 19 A'    7 A"   20 A'    8 A"   21 A'   22 A'   23 A'   24 A'                 
 -6.372  -4.784  -4.783  -4.771  -4.771  -4.769  -4.769  -2.054
 25 A'   26 A'   27 A'    9 A"   10 A"   28 A'   29 A'   30 A'                 
 -2.053  -2.047  -2.046  -2.046  -2.045  -2.034  -2.034  -2.034
 31 A'   11 A"   12 A"   32 A'   33 A'   13 A"   34 A'   35 A'                 
 -2.034  -1.269  -0.817  -0.775  -0.642  -0.583  -0.524  -0.505
 14 A"   36 A'   37 A'   38 A'   39 A'   40 A'   41 A'   15 A"                 
 -0.493  -0.406  -0.402  -0.356  -0.314  -0.276  -0.269  -0.221
 42 A'   43 A'   44 A'   16 A"   17 A"   45 A'   46 A'   18 A"                 
 -- Virtual --                   
 -0.077  -0.029  -0.016   0.002   0.029   0.042   0.063   0.066
 19 A"   47 A'   48 A'   49 A'   50 A'   51 A'   20 A"   52 A'                 
  0.091   0.094   0.101   0.112   0.129   0.151   0.167   0.203
 53 A'   21 A"   54 A'   55 A'   56 A'   57 A'   58 A'   22 A"                 
  0.227   0.239   0.241   0.266   0.268   0.285   0.314   0.325
 59 A'   60 A'   23 A"   24 A"   61 A'   62 A'   63 A'   64 A'                 
  0.354   0.381   0.403   0.406   0.415   0.425   0.436   0.452
 65 A'   25 A"   66 A'   26 A"   67 A'   27 A"   68 A'   28 A"                 
  0.464   0.488   0.509   0.521   0.559   0.584   0.622   0.668
 69 A'   70 A'   71 A'   29 A"   72 A'   73 A'   30 A"   74 A'                 
  0.698   0.727   0.769   0.805   0.824   0.990   1.053   1.236
 75 A'   76 A'   77 A'   78 A'   79 A'   80 A'   31 A"   32 A"                 
  1.243   1.256   1.320   1.323   1.326   1.342   1.374   1.379
 33 A"   81 A'   82 A'   34 A"   83 A'   35 A"   84 A'   85 A'                 
  1.404   1.430   1.459   1.509   1.575   1.607   1.649   1.807
 86 A'   36 A"   87 A'   88 A'   89 A'   37 A"   90 A'   91 A'                 
  1.857   1.893   1.943   2.087   2.420   2.571   2.642   2.740
 38 A"   92 A'   93 A'   94 A'   95 A'   39 A"   96 A'   40 A"                 
  2.763   2.874   2.986   3.584   3.737   3.762   3.929   3.930
 97 A'   98 A'   99 A'  100 A'   41 A"  101 A'  102 A'   42 A"                 
  3.945   3.960   3.972   3.998   4.013   4.037   4.108   4.153
 43 A"   44 A"  103 A'   45 A"  104 A'   46 A"  105 A'  106 A'                 
  4.235   4.298   4.419   4.494   4.705   5.975   6.002   6.030
107 A'  108 A'  109 A'  110 A'  111 A'   47 A"   48 A"  112 A'                 
  6.051   6.121   6.175   6.260   6.369   6.531  23.386  23.515
113 A'  114 A'  115 A'   49 A"  116 A'  117 A'  118 A'  119 A'                 
 27.862  27.924  28.322  28.344  28.360  28.377  28.403  28.427
120 A'  121 A'   50 A"   51 A"  122 A'  123 A'  124 A'  125 A'                 
 28.520  28.524  28.530  28.545  28.548  28.563  28.590  28.615
 52 A"   53 A"  126 A'   54 A"  127 A'   55 A"  128 A'  129 A'                 
 28.671  28.724  66.731 127.869 127.886 127.900 127.912 127.950
130 A'  131 A'  132 A'   56 A"   57 A"  133 A'  134 A'  135 A'                 
127.982 151.662 151.7141901.8281901.882
136 A'  137 A'  138 A'  139 A'  140 A'                                         

 Beta MOs, Restricted
 -- Occupied --                  
*******-1165.89 -176.32 -176.32 -165.73 -165.73 -165.72 -165.72
  1 A'    2 A'    3 A'    4 A'    5 A'    6 A'    1 A"    7 A'                 
-165.72 -165.72  -35.82  -35.82  -31.31  -31.31  -31.31  -31.31
  2 A"    8 A'    9 A'   10 A'   11 A'   12 A'    3 A"    4 A"                 
-31.307 -31.307 -24.718 -22.963 -22.963 -22.962 -22.962 -22.961
 13 A'   14 A'   15 A'   16 A'   17 A'    5 A"    6 A"   18 A'                 
-22.961 -22.958 -22.958 -22.958 -22.958 -10.327 -10.259  -6.372
 19 A'    7 A"   20 A'    8 A"   21 A'   22 A'   23 A'   24 A'                 
 -6.372  -4.784  -4.783  -4.771  -4.771  -4.769  -4.769  -2.054
 25 A'   26 A'   27 A'    9 A"   10 A"   28 A'   29 A'   30 A'                 
 -2.053  -2.047  -2.046  -2.046  -2.045  -2.034  -2.034  -2.034
 31 A'   11 A"   12 A"   32 A'   33 A'   13 A"   34 A'   35 A'                 
 -2.034  -1.269  -0.817  -0.775  -0.642  -0.583  -0.524  -0.505
 14 A"   36 A'   37 A'   38 A'   39 A'   40 A'   41 A'   15 A"                 
 -0.493  -0.406  -0.402  -0.356  -0.314  -0.276  -0.269  -0.221
 42 A'   43 A'   44 A'   16 A"   17 A"   45 A'   46 A'   18 A"                 
 -- Virtual --                   
 -0.077  -0.029  -0.016   0.002   0.029   0.042   0.063   0.066
 19 A"   47 A'   48 A'   49 A'   50 A'   51 A'   20 A"   52 A'                 
  0.091   0.094   0.101   0.112   0.129   0.151   0.167   0.203
 53 A'   21 A"   54 A'   55 A'   56 A'   57 A'   58 A'   22 A"                 
  0.227   0.239   0.241   0.266   0.268   0.285   0.314   0.325
 59 A'   60 A'   23 A"   24 A"   61 A'   62 A'   63 A'   64 A'                 
  0.354   0.381   0.403   0.406   0.415   0.425   0.436   0.452
 65 A'   25 A"   66 A'   26 A"   67 A'   27 A"   68 A'   28 A"                 
  0.464   0.488   0.509   0.521   0.559   0.584   0.622   0.668
 69 A'   70 A'   71 A'   29 A"   72 A'   73 A'   30 A"   74 A'                 
  0.698   0.727   0.769   0.805   0.824   0.990   1.053   1.236
 75 A'   76 A'   77 A'   78 A'   79 A'   80 A'   31 A"   32 A"                 
  1.243   1.256   1.320   1.323   1.326   1.342   1.374   1.379
 33 A"   81 A'   82 A'   34 A"   83 A'   35 A"   84 A'   85 A'                 
  1.404   1.430   1.459   1.509   1.575   1.607   1.649   1.807
 86 A'   36 A"   87 A'   88 A'   89 A'   37 A"   90 A'   91 A'                 
  1.857   1.893   1.943   2.087   2.420   2.571   2.642   2.740
 38 A"   92 A'   93 A'   94 A'   95 A'   39 A"   96 A'   40 A"                 
  2.763   2.874   2.986   3.584   3.737   3.762   3.929   3.930
 97 A'   98 A'   99 A'  100 A'   41 A"  101 A'  102 A'   42 A"                 
  3.945   3.960   3.972   3.998   4.013   4.037   4.108   4.153
 43 A"   44 A"  103 A'   45 A"  104 A'   46 A"  105 A'  106 A'                 
  4.235   4.298   4.419   4.494   4.705   5.975   6.002   6.030
107 A'  108 A'  109 A'  110 A'  111 A'   47 A"   48 A"  112 A'                 
  6.051   6.121   6.175   6.260   6.369   6.531  23.386  23.515
113 A'  114 A'  115 A'   49 A"  116 A'  117 A'  118 A'  119 A'                 
 27.862  27.924  28.322  28.344  28.360  28.377  28.403  28.427
120 A'  121 A'   50 A"   51 A"  122 A'  123 A'  124 A'  125 A'                 
 28.520  28.524  28.530  28.545  28.548  28.563  28.590  28.615
 52 A"   53 A"  126 A'   54 A"  127 A'   55 A"  128 A'  129 A'                 
 28.671  28.724  66.731 127.869 127.886 127.900 127.912 127.950
130 A'  131 A'  132 A'   56 A"   57 A"  133 A'  134 A'  135 A'                 
127.982 151.662 151.7141901.8281901.882
136 A'  137 A'  138 A'  139 A'  140 A'                                         
 --------------------------------------------------------------

          Ground-State Mulliken Net Atomic Charges

     Atom                 Charge (a.u.)
  ----------------------------------------
      1 H                     0.197559
      2 F                    -0.001364
      3 I                     0.210092
      4 I                     0.179461
      5 C                    -0.316250
      6 C                    -0.269498
  ----------------------------------------
  Sum of atomic charges =     0.000000

 -----------------------------------------------------------------
                    Cartesian Multipole Moments
 -----------------------------------------------------------------
    Charge (ESU x 10^10)
                 0.0000
    Dipole Moment (Debye)
         X       0.8610      Y      -0.1937      Z      -0.0000
       Tot       0.8825
    Quadrupole Moments (Debye-Ang)
        XX     -68.9506     XY       3.5429     YY     -73.8352
        XZ      -0.0000     YZ      -0.0000     ZZ     -74.4621
    Octopole Moments (Debye-Ang^2)
       XXX      -5.8668    XXY      -7.4625    XYY       2.4432
       YYY       6.8207    XXZ      -0.0000    XYZ      -0.0000
       YYZ      -0.0000    XZZ      -4.5687    YZZ       2.5233
       ZZZ      -0.0000
    Hexadecapole Moments (Debye-Ang^3)
      XXXX   -1680.0893   XXXY      -2.8525   XXYY    -325.3906
      XYYY       7.6751   YYYY    -317.1973   XXXZ       0.0000
      XXYZ       0.0000   XYYZ      -0.0000   YYYZ      -0.0000
      XXZZ    -312.4908   XYZZ      -5.0021   YYZZ     -69.9648
      XZZZ      -0.0000   YZZZ      -0.0000   ZZZZ     -97.6329
 -----------------------------------------------------------------
 Calculating analytic gradient of the SCF energy
 Gradient of SCF Energy
            1           2           3           4           5           6
    1   0.0752450  -0.0392878  -0.1036098   0.0795676   0.1796874  -0.1916024
    2   0.0035484  -0.0932828   0.1320902   0.1751896  -0.1281948  -0.0893506
    3   0.0000000  -0.0000000   0.0000000  -0.0000000  -0.0000000   0.0000000
 Max gradient component =       1.916E-01
 RMS gradient           =       9.847E-02
 Gradient time:  CPU 11.65 s  wall 3.02 s
 Geometry Optimization Parameters
   NAtoms,    NIC,     NZ,  NCons,   NDum,   NFix, NCnnct, MaxDiis
        6      37       0       0       0       0       0       0

 Cartesian Hessian Update
 Hessian Updated using BFGS Update


** GEOMETRY OPTIMIZATION IN DELOCALIZED INTERNAL COORDINATES **
   Searching for a Minimum

   Optimization Cycle:   7

                       Coordinates (Angstroms)
     ATOM                X               Y               Z
      1  H         1.6273409461    1.8582013394    0.0000000000
      2  F        -1.6797508072    1.7479033126    0.0000000000
      3  I         2.2866229942   -0.2412564178    0.0000000000
      4  I        -1.9526061691   -0.5495000529    0.0000000000
      5  C         0.8847339963    0.9350615545    0.0000000000
      6  C        -0.7090924390    0.7886897113    0.0000000000
   Point Group: cs    Number of degrees of freedom:     9


   Energy is -14015.520099509

 Hessian Updated using BFGS Update

  9 Hessian modes will be used to form the next step
  Hessian Eigenvalues:
     0.064940    0.088476    0.155629    0.185146    0.217839    0.248132
     0.387605    0.806894    0.967519

 Minimum Search - Taking Simple RFO Step
 Searching for Lamda that Minimizes Along All modes
 Value Taken    Lamda =  -0.19944686
 Calculated Step too Large.  Step scaled by  0.362007
 Step Taken.  Stepsize is  0.300000

                             Maximum     Tolerance    Cnvgd?
         Gradient           0.147973      0.000300      NO
         Displacement       0.201445      0.001200      NO
         Energy change     -0.077350      0.000001      NO


 New Cartesian Coordinates Obtained by Inverse Iteration

 Displacement from previous Coordinates is:  0.352088
 ----------------------------------------------------------------
             Standard Nuclear Orientation (Angstroms)
    I     Atom           X                Y                Z
 ----------------------------------------------------------------
    1      H       1.5140421351     1.8518845361     0.0000000000
    2      F      -1.5804024989     1.7757567974     0.0000000000
    3      I       2.2579164324    -0.2554776874     0.0000000000
    4      I      -1.9113629602    -0.5659243877     0.0000000000
    5      C       0.8216495809     0.9370381378     0.0000000000
    6      C      -0.6445941681     0.7958220509     0.0000000000
 ----------------------------------------------------------------
 Molecular Point Group                 Cs    NOp =  2
 Largest Abelian Subgroup              Cs    NOp =  2
 Nuclear Repulsion Energy =   879.6051112517 hartrees
 There are       64 alpha and       64 beta electrons
 Applying Cartesian multipole field
    Component          Value
    ---------          -----
     (2,0,0)        1.00000E-11
     (0,2,0)        2.00000E-11
     (0,0,2)       -3.00000E-11
 Nucleus-field energy     =     0.0000000221 hartrees
 Requested basis set is 6-311++G(d,p)
 There are 71 shells and 197 basis functions
 A cutoff of  1.0D-11 yielded   1990 shell pairs
 There are     15987 function pairs (     18122 Cartesian)
 Smallest overlap matrix eigenvalue = 9.07E-05
 Guess MOs from SCF MO coefficient file

 -----------------------------------------------------------------------
  General SCF calculation program by
  Eric Jon Sundstrom, Paul Horn, Yuezhi Mao, Dmitri Zuev, Alec White,
  David Stuck, Shaama M.S., Shane Yost, Joonho Lee, David Small,
  Daniel Levine, Susi Lehtola, Hugh Burton, Evgeny Epifanovsky
 -----------------------------------------------------------------------
 Exchange:     0.2000 Hartree-Fock + 0.0800 Slater + 0.7200 B88
 Correlation:  0.1900 VWN1RPA + 0.8100 LYP
 Using SG-1 standard quadrature grid
 using 4 threads for integral computing
 -------------------------------------------------------
 OpenMP Integral computing Module                
 Release: version 2.0, May 2017, Q-Chem Inc. Pleasanton 
 -------------------------------------------------------
 -------------------------------------------------------
 OpenMP BLAS3 based DFT computing Module                
 Release: version 1.0, May 2013, Q-Chem Inc. Pittsburgh 
 -------------------------------------------------------
 A restricted SCF calculation will be
 performed using DIIS
 SCF converges when DIIS error is below 1.0e-08
 ---------------------------------------
  Cycle       Energy         DIIS error
 ---------------------------------------
    1  -14015.5797784147      1.10e-03  
    2  -14015.5852812095      3.41e-04  
    3  -14015.5848982314      4.54e-04  
    4  -14015.5857336010      9.83e-05  
    5  -14015.5857677839      5.05e-05  
    6  -14015.5857803520      9.83e-06  
    7  -14015.5857807654      2.04e-06  
    8  -14015.5857807801      1.07e-06  
    9  -14015.5857807849      2.16e-07  
   10  -14015.5857807854      4.98e-08  
   11  -14015.5857807852      1.15e-08  
   12  -14015.5857807851      2.30e-09  Convergence criterion met
 ---------------------------------------
 SCF time:   CPU 37.86s  wall 11.00s 
 SCF   energy in the final basis set =   -14015.5857807851
 Total energy in the final basis set =   -14015.5857807851

 --------------------------------------------------------------
             Orbital Energies (a.u.) and Symmetries
 --------------------------------------------------------------

 Alpha MOs, Restricted
 -- Occupied --                  
*******-1165.89 -176.32 -176.32 -165.72 -165.72 -165.72 -165.72
  1 A'    2 A'    3 A'    4 A'    5 A'    6 A'    1 A"    7 A'                 
-165.72 -165.72  -35.82  -35.82  -31.31  -31.31  -31.31  -31.31
  2 A"    8 A'    9 A'   10 A'   11 A'   12 A'    3 A"    4 A"                 
-31.305 -31.305 -24.717 -22.961 -22.961 -22.960 -22.960 -22.960
 13 A'   14 A'   15 A'   16 A'   17 A'    5 A"   18 A'    6 A"                 
-22.959 -22.957 -22.957 -22.956 -22.956 -10.322 -10.250  -6.370
 19 A'    7 A"   20 A'    8 A"   21 A'   22 A'   23 A'   24 A'                 
 -6.369  -4.782  -4.781  -4.768  -4.768  -4.767  -4.767  -2.051
 25 A'   26 A'   27 A'    9 A"   10 A"   28 A'   29 A'   30 A'                 
 -2.050  -2.044  -2.044  -2.043  -2.043  -2.032  -2.032  -2.031
 31 A'   11 A"   32 A'   12 A"   33 A'   34 A'   13 A"   14 A"                 
 -2.031  -1.270  -0.824  -0.765  -0.659  -0.588  -0.532  -0.506
 35 A'   36 A'   37 A'   38 A'   39 A'   40 A'   41 A'   15 A"                 
 -0.496  -0.406  -0.400  -0.358  -0.310  -0.279  -0.271  -0.232
 42 A'   43 A'   44 A'   16 A"   17 A"   45 A'   46 A'   18 A"                 
 -- Virtual --                   
 -0.061  -0.029  -0.018   0.006   0.029   0.044   0.063   0.067
 19 A"   47 A'   48 A'   49 A'   50 A'   51 A'   20 A"   52 A'                 
  0.094   0.097   0.104   0.116   0.141   0.163   0.175   0.203
 21 A"   53 A'   54 A'   55 A'   56 A'   57 A'   58 A'   22 A"                 
  0.230   0.237   0.243   0.267   0.281   0.286   0.322   0.325
 59 A'   60 A'   23 A"   24 A"   61 A'   62 A'   63 A'   64 A'                 
  0.361   0.385   0.400   0.401   0.418   0.422   0.434   0.451
 65 A'   25 A"   26 A"   66 A'   67 A'   27 A"   68 A'   28 A"                 
  0.467   0.488   0.509   0.528   0.574   0.605   0.627   0.678
 69 A'   70 A'   71 A'   29 A"   72 A'   73 A'   30 A"   74 A'                 
  0.688   0.725   0.776   0.809   0.826   0.996   1.056   1.216
 75 A'   76 A'   77 A'   78 A'   79 A'   80 A'   31 A"   32 A"                 
  1.250   1.259   1.320   1.333   1.348   1.350   1.377   1.390
 33 A"   81 A'   34 A"   82 A'   83 A'   35 A"   84 A'   85 A'                 
  1.420   1.440   1.460   1.519   1.579   1.659   1.694   1.849
 86 A'   36 A"   87 A'   88 A'   89 A'   37 A"   90 A'   91 A'                 
  1.917   1.924   2.017   2.138   2.506   2.581   2.644   2.777
 38 A"   92 A'   93 A'   94 A'   95 A'   39 A"   96 A'   40 A"                 
  2.803   2.927   3.050   3.621   3.743   3.776   3.941   3.949
 97 A'   98 A'   99 A'  100 A'   41 A"  101 A'   42 A"   43 A"                 
  3.954   3.959   3.973   4.000   4.016   4.041   4.109   4.149
102 A'   44 A"  103 A'   45 A"  104 A'   46 A"  105 A'  106 A'                 
  4.222   4.293   4.416   4.503   4.751   5.977   6.004   6.032
107 A'  108 A'  109 A'  110 A'  111 A'   47 A"   48 A"  112 A'                 
  6.050   6.118   6.179   6.262   6.362   6.572  23.409  23.718
113 A'  114 A'  115 A'   49 A"  116 A'  117 A'  118 A'  119 A'                 
 27.858  27.925  28.324  28.346  28.361  28.376  28.403  28.428
120 A'  121 A'   50 A"   51 A"  122 A'  123 A'  124 A'  125 A'                 
 28.522  28.525  28.532  28.547  28.547  28.566  28.592  28.615
 52 A"   53 A"  126 A'   54 A"  127 A'   55 A"  128 A'  129 A'                 
 28.671  28.727  66.735 127.871 127.888 127.901 127.912 127.949
130 A'  131 A'  132 A'   56 A"   57 A"  133 A'  134 A'  135 A'                 
127.982 151.657 151.7151901.8231901.883
136 A'  137 A'  138 A'  139 A'  140 A'                                         

 Beta MOs, Restricted
 -- Occupied --                  
*******-1165.89 -176.32 -176.32 -165.72 -165.72 -165.72 -165.72
  1 A'    2 A'    3 A'    4 A'    5 A'    6 A'    1 A"    7 A'                 
-165.72 -165.72  -35.82  -35.82  -31.31  -31.31  -31.31  -31.31
  2 A"    8 A'    9 A'   10 A'   11 A'   12 A'    3 A"    4 A"                 
-31.305 -31.305 -24.717 -22.961 -22.961 -22.960 -22.960 -22.960
 13 A'   14 A'   15 A'   16 A'   17 A'    5 A"   18 A'    6 A"                 
-22.959 -22.957 -22.957 -22.956 -22.956 -10.322 -10.250  -6.370
 19 A'    7 A"   20 A'    8 A"   21 A'   22 A'   23 A'   24 A'                 
 -6.369  -4.782  -4.781  -4.768  -4.768  -4.767  -4.767  -2.051
 25 A'   26 A'   27 A'    9 A"   10 A"   28 A'   29 A'   30 A'                 
 -2.050  -2.044  -2.044  -2.043  -2.043  -2.032  -2.032  -2.031
 31 A'   11 A"   32 A'   12 A"   33 A'   34 A'   13 A"   14 A"                 
 -2.031  -1.270  -0.824  -0.765  -0.659  -0.588  -0.532  -0.506
 35 A'   36 A'   37 A'   38 A'   39 A'   40 A'   41 A'   15 A"                 
 -0.496  -0.406  -0.400  -0.358  -0.310  -0.279  -0.271  -0.232
 42 A'   43 A'   44 A'   16 A"   17 A"   45 A'   46 A'   18 A"                 
 -- Virtual --                   
 -0.061  -0.029  -0.018   0.006   0.029   0.044   0.063   0.067
 19 A"   47 A'   48 A'   49 A'   50 A'   51 A'   20 A"   52 A'                 
  0.094   0.097   0.104   0.116   0.141   0.163   0.175   0.203
 21 A"   53 A'   54 A'   55 A'   56 A'   57 A'   58 A'   22 A"                 
  0.230   0.237   0.243   0.267   0.281   0.286   0.322   0.325
 59 A'   60 A'   23 A"   24 A"   61 A'   62 A'   63 A'   64 A'                 
  0.361   0.385   0.400   0.401   0.418   0.422   0.434   0.451
 65 A'   25 A"   26 A"   66 A'   67 A'   27 A"   68 A'   28 A"                 
  0.467   0.488   0.509   0.528   0.574   0.605   0.627   0.678
 69 A'   70 A'   71 A'   29 A"   72 A'   73 A'   30 A"   74 A'                 
  0.688   0.725   0.776   0.809   0.826   0.996   1.056   1.216
 75 A'   76 A'   77 A'   78 A'   79 A'   80 A'   31 A"   32 A"                 
  1.250   1.259   1.320   1.333   1.348   1.350   1.377   1.390
 33 A"   81 A'   34 A"   82 A'   83 A'   35 A"   84 A'   85 A'                 
  1.420   1.440   1.460   1.519   1.579   1.659   1.694   1.849
 86 A'   36 A"   87 A'   88 A'   89 A'   37 A"   90 A'   91 A'                 
  1.917   1.924   2.017   2.138   2.506   2.581   2.644   2.777
 38 A"   92 A'   93 A'   94 A'   95 A'   39 A"   96 A'   40 A"                 
  2.803   2.927   3.050   3.621   3.743   3.776   3.941   3.949
 97 A'   98 A'   99 A'  100 A'   41 A"  101 A'   42 A"   43 A"                 
  3.954   3.959   3.973   4.000   4.016   4.041   4.109   4.149
102 A'   44 A"  103 A'   45 A"  104 A'   46 A"  105 A'  106 A'                 
  4.222   4.293   4.416   4.503   4.751   5.977   6.004   6.032
107 A'  108 A'  109 A'  110 A'  111 A'   47 A"   48 A"  112 A'                 
  6.050   6.118   6.179   6.262   6.362   6.572  23.409  23.718
113 A'  114 A'  115 A'   49 A"  116 A'  117 A'  118 A'  119 A'                 
 27.858  27.925  28.324  28.346  28.361  28.376  28.403  28.428
120 A'  121 A'   50 A"   51 A"  122 A'  123 A'  124 A'  125 A'                 
 28.522  28.525  28.532  28.547  28.547  28.566  28.592  28.615
 52 A"   53 A"  126 A'   54 A"  127 A'   55 A"  128 A'  129 A'                 
 28.671  28.727  66.735 127.871 127.888 127.901 127.912 127.949
130 A'  131 A'  132 A'   56 A"   57 A"  133 A'  134 A'  135 A'                 
127.982 151.657 151.7151901.8231901.883
136 A'  137 A'  138 A'  139 A'  140 A'                                         
 --------------------------------------------------------------

          Ground-State Mulliken Net Atomic Charges

     Atom                 Charge (a.u.)
  ----------------------------------------
      1 H                     0.206218
      2 F                    -0.010112
      3 I                     0.179016
      4 I                     0.157189
      5 C                    -0.279632
      6 C                    -0.252679
  ----------------------------------------
  Sum of atomic charges =     0.000000

 -----------------------------------------------------------------
                    Cartesian Multipole Moments
 -----------------------------------------------------------------
    Charge (ESU x 10^10)
                 0.0000
    Dipole Moment (Debye)
         X       0.7819      Y      -0.1036      Z      -0.0000
       Tot       0.7887
    Quadrupole Moments (Debye-Ang)
        XX     -69.6089     XY       3.4572     YY     -73.4550
        XZ      -0.0000     YZ      -0.0000     ZZ     -74.3867
    Octopole Moments (Debye-Ang^2)
       XXX      -9.3521    XXY      -7.4851    XYY       1.5465
       YYY       9.3834    XXZ      -0.0000    XYZ      -0.0000
       YYZ      -0.0000    XZZ      -5.3581    YZZ       3.7035
       ZZZ      -0.0000
    Hexadecapole Moments (Debye-Ang^3)
      XXXX   -1620.6283   XXXY      -5.5930   XXYY    -315.5521
      XYYY       7.8835   YYYY    -321.7675   XXXZ       0.0000
      XXYZ      -0.0000   XYYZ       0.0000   YYYZ      -0.0000
      XXZZ    -302.5159   XYZZ      -4.7914   YYZZ     -70.6034
      XZZZ       0.0000   YZZZ      -0.0000   ZZZZ     -97.6263
 -----------------------------------------------------------------
 Calculating analytic gradient of the SCF energy
 Gradient of SCF Energy
            1           2           3           4           5           6
    1   0.0618293  -0.0323140  -0.0878302   0.0663722   0.1425857  -0.1506430
    2  -0.0017512  -0.0813225   0.1083780   0.1468015  -0.1003387  -0.0717671
    3  -0.0000000  -0.0000000  -0.0000000   0.0000000  -0.0000000   0.0000000
 Max gradient component =       1.506E-01
 RMS gradient           =       7.998E-02
 Gradient time:  CPU 11.95 s  wall 3.09 s
 Geometry Optimization Parameters
   NAtoms,    NIC,     NZ,  NCons,   NDum,   NFix, NCnnct, MaxDiis
        6      37       0       0       0       0       0       0

 Cartesian Hessian Update
 Hessian Updated using BFGS Update


** GEOMETRY OPTIMIZATION IN DELOCALIZED INTERNAL COORDINATES **
   Searching for a Minimum

   Optimization Cycle:   8

                       Coordinates (Angstroms)
     ATOM                X               Y               Z
      1  H         1.5140421351    1.8518845361    0.0000000000
      2  F        -1.5804024989    1.7757567974    0.0000000000
      3  I         2.2579164324   -0.2554776874    0.0000000000
      4  I        -1.9113629602   -0.5659243877    0.0000000000
      5  C         0.8216495809    0.9370381378    0.0000000000
      6  C        -0.6445941681    0.7958220509    0.0000000000
   Point Group: cs    Number of degrees of freedom:     9


   Energy is -14015.585780785

 Hessian Updated using BFGS Update

  9 Hessian modes will be used to form the next step
  Hessian Eigenvalues:
     0.086103    0.138950    0.158157    0.180017    0.220342    0.247830
     0.385955    0.694796    0.963721

 Minimum Search - Taking Simple RFO Step
 Searching for Lamda that Minimizes Along All modes
 Value Taken    Lamda =  -0.13225117
 Calculated Step too Large.  Step scaled by  0.450630
 Step Taken.  Stepsize is  0.300000

                             Maximum     Tolerance    Cnvgd?
         Gradient           0.118027      0.000300      NO
         Displacement       0.178619      0.001200      NO
         Energy change     -0.065681      0.000001      NO


 New Cartesian Coordinates Obtained by Inverse Iteration

 Displacement from previous Coordinates is:  0.332204
 ----------------------------------------------------------------
             Standard Nuclear Orientation (Angstroms)
    I     Atom           X                Y                Z
 ----------------------------------------------------------------
    1      H       1.4003396418     1.8479430669     0.0000000000
    2      F      -1.4833538017     1.8112154272     0.0000000000
    3      I       2.2488990807    -0.2705776867     0.0000000000
    4      I      -1.8850737884    -0.5876695919     0.0000000000
    5      C       0.7676105233     0.9363252185     0.0000000000
    6      C      -0.5911731345     0.8018630130     0.0000000000
 ----------------------------------------------------------------
 Molecular Point Group                 Cs    NOp =  2
 Largest Abelian Subgroup              Cs    NOp =  2
 Nuclear Repulsion Energy =   880.5653421869 hartrees
 There are       64 alpha and       64 beta electrons
 Applying Cartesian multipole field
    Component          Value
    ---------          -----
     (2,0,0)        1.00000E-11
     (0,2,0)        2.00000E-11
     (0,0,2)       -3.00000E-11
 Nucleus-field energy     =     0.0000000219 hartrees
 Requested basis set is 6-311++G(d,p)
 There are 71 shells and 197 basis functions
 A cutoff of  1.0D-11 yielded   1994 shell pairs
 There are     16002 function pairs (     18128 Cartesian)
 Smallest overlap matrix eigenvalue = 6.38E-05
 Guess MOs from SCF MO coefficient file

 -----------------------------------------------------------------------
  General SCF calculation program by
  Eric Jon Sundstrom, Paul Horn, Yuezhi Mao, Dmitri Zuev, Alec White,
  David Stuck, Shaama M.S., Shane Yost, Joonho Lee, David Small,
  Daniel Levine, Susi Lehtola, Hugh Burton, Evgeny Epifanovsky
 -----------------------------------------------------------------------
 Exchange:     0.2000 Hartree-Fock + 0.0800 Slater + 0.7200 B88
 Correlation:  0.1900 VWN1RPA + 0.8100 LYP
 Using SG-1 standard quadrature grid
 using 4 threads for integral computing
 -------------------------------------------------------
 OpenMP Integral computing Module                
 Release: version 2.0, May 2017, Q-Chem Inc. Pleasanton 
 -------------------------------------------------------
 -------------------------------------------------------
 OpenMP BLAS3 based DFT computing Module                
 Release: version 1.0, May 2013, Q-Chem Inc. Pittsburgh 
 -------------------------------------------------------
 A restricted SCF calculation will be
 performed using DIIS
 SCF converges when DIIS error is below 1.0e-08
 ---------------------------------------
  Cycle       Energy         DIIS error
 ---------------------------------------
    1  -14015.6286197621      1.18e-03  
    2  -14015.6344490852      3.36e-04  
    3  -14015.6342533320      3.96e-04  
    4  -14015.6348832376      9.67e-05  
    5  -14015.6349212238      2.28e-05  
    6  -14015.6349229955      1.31e-05  
    7  -14015.6349237960      1.23e-06  
    8  -14015.6349238001      7.93e-07  
    9  -14015.6349238023      1.68e-07  
   10  -14015.6349238026      6.06e-08  
   11  -14015.6349238029      8.65e-09  Convergence criterion met
 ---------------------------------------
 SCF time:   CPU 34.92s  wall 9.00s 
 SCF   energy in the final basis set =   -14015.6349238029
 Total energy in the final basis set =   -14015.6349238029

 --------------------------------------------------------------
             Orbital Energies (a.u.) and Symmetries
 --------------------------------------------------------------

 Alpha MOs, Restricted
 -- Occupied --                  
*******-1165.89 -176.32 -176.32 -165.72 -165.72 -165.72 -165.72
  1 A'    2 A'    3 A'    4 A'    5 A'    6 A'    1 A"    7 A'                 
-165.72 -165.72  -35.82  -35.82  -31.31  -31.31  -31.30  -31.30
  2 A"    8 A'    9 A'   10 A'   11 A'   12 A'    3 A"   13 A'                 
-31.304 -31.304 -24.715 -22.960 -22.960 -22.959 -22.959 -22.959
  4 A"   14 A'   15 A'   16 A'   17 A'    5 A"   18 A'    6 A"                 
-22.958 -22.955 -22.955 -22.955 -22.955 -10.315 -10.239  -6.368
 19 A'    7 A"   20 A'    8 A"   21 A'   22 A'   23 A'   24 A'                 
 -6.368  -4.781  -4.780  -4.767  -4.766  -4.766  -4.765  -2.049
 25 A'   26 A'   27 A'    9 A"   28 A'   10 A"   29 A'   30 A'                 
 -2.048  -2.043  -2.042  -2.042  -2.041  -2.030  -2.030  -2.029
 31 A'   11 A"   32 A'   12 A"   33 A'   34 A'   13 A"   14 A"                 
 -2.029  -1.268  -0.834  -0.753  -0.673  -0.591  -0.539  -0.506
 35 A'   36 A'   37 A'   38 A'   39 A'   40 A'   41 A'   15 A"                 
 -0.498  -0.408  -0.394  -0.360  -0.306  -0.283  -0.274  -0.243
 42 A'   43 A'   44 A'   16 A"   17 A"   45 A'   46 A'   18 A"                 
 -- Virtual --                   
 -0.045  -0.037  -0.018   0.005   0.029   0.047   0.063   0.069
 19 A"   47 A'   48 A'   49 A'   50 A'   51 A'   20 A"   52 A'                 
  0.095   0.097   0.106   0.119   0.147   0.172   0.187   0.203
 21 A"   53 A'   54 A'   55 A'   56 A'   57 A'   58 A'   22 A"                 
  0.225   0.241   0.243   0.268   0.279   0.296   0.323   0.333
 59 A'   60 A'   23 A"   24 A"   61 A'   62 A'   63 A'   64 A'                 
  0.381   0.388   0.393   0.399   0.418   0.420   0.432   0.451
 65 A'   25 A"   26 A"   66 A'   27 A"   67 A'   68 A'   28 A"                 
  0.471   0.488   0.509   0.533   0.588   0.634   0.641   0.676
 69 A'   70 A'   71 A'   29 A"   72 A'   30 A"   73 A'   74 A'                 
  0.688   0.720   0.783   0.807   0.837   1.002   1.065   1.198
 75 A'   76 A'   77 A'   78 A'   79 A'   80 A'   31 A"   32 A"                 
  1.255   1.260   1.320   1.349   1.353   1.357   1.376   1.395
 33 A"   81 A'   34 A"   82 A'   83 A'   35 A"   84 A'   85 A'                 
  1.434   1.453   1.464   1.534   1.598   1.717   1.742   1.876
 86 A'   36 A"   87 A'   88 A'   89 A'   37 A"   90 A'   91 A'                 
  1.952   1.971   2.087   2.201   2.568   2.595   2.635   2.808
 92 A'   38 A"   93 A'   94 A'   95 A'   39 A"   96 A'   40 A"                 
  2.828   2.965   3.150   3.630   3.749   3.784   3.948   3.951
 97 A'   98 A'   99 A'  100 A'   41 A"  101 A'   42 A"   43 A"                 
  3.962   3.973   3.979   4.001   4.031   4.043   4.105   4.141
 44 A"  102 A'  103 A'   45 A"  104 A'   46 A"  105 A'  106 A'                 
  4.212   4.288   4.411   4.509   4.783   5.979   6.005   6.033
107 A'  108 A'  109 A'  110 A'  111 A'   47 A"   48 A"  112 A'                 
  6.046   6.112   6.179   6.265   6.353   6.611  23.417  24.026
113 A'  114 A'  115 A'   49 A"  116 A'  117 A'  118 A'  119 A'                 
 27.851  27.923  28.325  28.347  28.360  28.374  28.399  28.427
120 A'  121 A'   50 A"   51 A"  122 A'  123 A'  124 A'  125 A'                 
 28.523  28.526  28.533  28.545  28.547  28.567  28.591  28.615
 52 A"   53 A"  126 A'  127 A'   54 A"   55 A"  128 A'  129 A'                 
 28.671  28.730  66.739 127.872 127.888 127.901 127.910 127.945
130 A'  131 A'  132 A'   56 A"   57 A"  133 A'  134 A'  135 A'                 
127.979 151.650 151.7121901.8151901.879
136 A'  137 A'  138 A'  139 A'  140 A'                                         

 Beta MOs, Restricted
 -- Occupied --                  
*******-1165.89 -176.32 -176.32 -165.72 -165.72 -165.72 -165.72
  1 A'    2 A'    3 A'    4 A'    5 A'    6 A'    1 A"    7 A'                 
-165.72 -165.72  -35.82  -35.82  -31.31  -31.31  -31.30  -31.30
  2 A"    8 A'    9 A'   10 A'   11 A'   12 A'    3 A"   13 A'                 
-31.304 -31.304 -24.715 -22.960 -22.960 -22.959 -22.959 -22.959
  4 A"   14 A'   15 A'   16 A'   17 A'    5 A"   18 A'    6 A"                 
-22.958 -22.955 -22.955 -22.955 -22.955 -10.315 -10.239  -6.368
 19 A'    7 A"   20 A'    8 A"   21 A'   22 A'   23 A'   24 A'                 
 -6.368  -4.781  -4.780  -4.767  -4.766  -4.766  -4.765  -2.049
 25 A'   26 A'   27 A'    9 A"   28 A'   10 A"   29 A'   30 A'                 
 -2.048  -2.043  -2.042  -2.042  -2.041  -2.030  -2.030  -2.029
 31 A'   11 A"   32 A'   12 A"   33 A'   34 A'   13 A"   14 A"                 
 -2.029  -1.268  -0.834  -0.753  -0.673  -0.591  -0.539  -0.506
 35 A'   36 A'   37 A'   38 A'   39 A'   40 A'   41 A'   15 A"                 
 -0.498  -0.408  -0.394  -0.360  -0.306  -0.283  -0.274  -0.243
 42 A'   43 A'   44 A'   16 A"   17 A"   45 A'   46 A'   18 A"                 
 -- Virtual --                   
 -0.045  -0.037  -0.018   0.005   0.029   0.047   0.063   0.069
 19 A"   47 A'   48 A'   49 A'   50 A'   51 A'   20 A"   52 A'                 
  0.095   0.097   0.106   0.119   0.147   0.172   0.187   0.203
 21 A"   53 A'   54 A'   55 A'   56 A'   57 A'   58 A'   22 A"                 
  0.225   0.241   0.243   0.268   0.279   0.296   0.323   0.333
 59 A'   60 A'   23 A"   24 A"   61 A'   62 A'   63 A'   64 A'                 
  0.381   0.388   0.393   0.399   0.418   0.420   0.432   0.451
 65 A'   25 A"   26 A"   66 A'   27 A"   67 A'   68 A'   28 A"                 
  0.471   0.488   0.509   0.533   0.588   0.634   0.641   0.676
 69 A'   70 A'   71 A'   29 A"   72 A'   30 A"   73 A'   74 A'                 
  0.688   0.720   0.783   0.807   0.837   1.002   1.065   1.198
 75 A'   76 A'   77 A'   78 A'   79 A'   80 A'   31 A"   32 A"                 
  1.255   1.260   1.320   1.349   1.353   1.357   1.376   1.395
 33 A"   81 A'   34 A"   82 A'   83 A'   35 A"   84 A'   85 A'                 
  1.434   1.453   1.464   1.534   1.598   1.717   1.742   1.876
 86 A'   36 A"   87 A'   88 A'   89 A'   37 A"   90 A'   91 A'                 
  1.952   1.971   2.087   2.201   2.568   2.595   2.635   2.808
 92 A'   38 A"   93 A'   94 A'   95 A'   39 A"   96 A'   40 A"                 
  2.828   2.965   3.150   3.630   3.749   3.784   3.948   3.951
 97 A'   98 A'   99 A'  100 A'   41 A"  101 A'   42 A"   43 A"                 
  3.962   3.973   3.979   4.001   4.031   4.043   4.105   4.141
 44 A"  102 A'  103 A'   45 A"  104 A'   46 A"  105 A'  106 A'                 
  4.212   4.288   4.411   4.509   4.783   5.979   6.005   6.033
107 A'  108 A'  109 A'  110 A'  111 A'   47 A"   48 A"  112 A'                 
  6.046   6.112   6.179   6.265   6.353   6.611  23.417  24.026
113 A'  114 A'  115 A'   49 A"  116 A'  117 A'  118 A'  119 A'                 
 27.851  27.923  28.325  28.347  28.360  28.374  28.399  28.427
120 A'  121 A'   50 A"   51 A"  122 A'  123 A'  124 A'  125 A'                 
 28.523  28.526  28.533  28.545  28.547  28.567  28.591  28.615
 52 A"   53 A"  126 A'  127 A'   54 A"   55 A"  128 A'  129 A'                 
 28.671  28.730  66.739 127.872 127.888 127.901 127.910 127.945
130 A'  131 A'  132 A'   56 A"   57 A"  133 A'  134 A'  135 A'                 
127.979 151.650 151.7121901.8151901.879
136 A'  137 A'  138 A'  139 A'  140 A'                                         
 --------------------------------------------------------------

          Ground-State Mulliken Net Atomic Charges

     Atom                 Charge (a.u.)
  ----------------------------------------
      1 H                     0.211966
      2 F                    -0.020994
      3 I                     0.153507
      4 I                     0.137072
      5 C                    -0.245306
      6 C                    -0.236245
  ----------------------------------------
  Sum of atomic charges =     0.000000

 -----------------------------------------------------------------
                    Cartesian Multipole Moments
 -----------------------------------------------------------------
    Charge (ESU x 10^10)
                 0.0000
    Dipole Moment (Debye)
         X       0.7481      Y      -0.0780      Z       0.0000
       Tot       0.7521
    Quadrupole Moments (Debye-Ang)
        XX     -70.0393     XY       3.3798     YY     -73.1224
        XZ      -0.0000     YZ       0.0000     ZZ     -74.3224
    Octopole Moments (Debye-Ang^2)
       XXX     -12.3305    XXY      -7.4791    XYY       0.5096
       YYY      12.1733    XXZ       0.0000    XYZ       0.0000
       YYZ       0.0000    XZZ      -6.2214    YZZ       4.9868
       ZZZ       0.0000
    Hexadecapole Moments (Debye-Ang^3)
      XXXX   -1585.0243   XXXY      -8.7429   XXYY    -310.5443
      XYYY       7.5137   YYYY    -328.4029   XXXZ      -0.0000
      XXYZ      -0.0000   XYYZ      -0.0000   YYYZ       0.0000
      XXZZ    -297.0301   XYZZ      -4.8297   YYZZ     -71.6297
      XZZZ      -0.0000   YZZZ       0.0000   ZZZZ     -97.6943
 -----------------------------------------------------------------
 Calculating analytic gradient of the SCF energy
 Gradient of SCF Energy
            1           2           3           4           5           6
    1   0.0447212  -0.0227009  -0.0683081   0.0536839   0.0706362  -0.0780322
    2  -0.0098478  -0.0674340   0.0830105   0.1177728  -0.0713011  -0.0522004
    3  -0.0000000  -0.0000000   0.0000000  -0.0000000  -0.0000000   0.0000000
 Max gradient component =       1.178E-01
 RMS gradient           =       5.495E-02
 Gradient time:  CPU 12.10 s  wall 3.13 s
 Geometry Optimization Parameters
   NAtoms,    NIC,     NZ,  NCons,   NDum,   NFix, NCnnct, MaxDiis
        6      37       0       0       0       0       0       0

 Cartesian Hessian Update
 Hessian Updated using BFGS Update


** GEOMETRY OPTIMIZATION IN DELOCALIZED INTERNAL COORDINATES **
   Searching for a Minimum

   Optimization Cycle:   9

                       Coordinates (Angstroms)
     ATOM                X               Y               Z
      1  H         1.4003396418    1.8479430669    0.0000000000
      2  F        -1.4833538017    1.8112154272    0.0000000000
      3  I         2.2488990807   -0.2705776867    0.0000000000
      4  I        -1.8850737884   -0.5876695919    0.0000000000
      5  C         0.7676105233    0.9363252185    0.0000000000
      6  C        -0.5911731345    0.8018630130    0.0000000000
   Point Group: cs    Number of degrees of freedom:     9


   Energy is -14015.634923803

 Hessian Updated using BFGS Update

  9 Hessian modes will be used to form the next step
  Hessian Eigenvalues:
     0.082081    0.133553    0.161120    0.213395    0.247002    0.326657
     0.385471    0.642602    0.963374

 Minimum Search - Taking Simple RFO Step
 Searching for Lamda that Minimizes Along All modes
 Value Taken    Lamda =  -0.06997619
 Calculated Step too Large.  Step scaled by  0.539493
 Step Taken.  Stepsize is  0.300000

                             Maximum     Tolerance    Cnvgd?
         Gradient           0.084205      0.000300      NO
         Displacement       0.232076      0.001200      NO
         Energy change     -0.049143      0.000001      NO


 New Cartesian Coordinates Obtained by Inverse Iteration

 Displacement from previous Coordinates is:  0.256073
 ----------------------------------------------------------------
             Standard Nuclear Orientation (Angstroms)
    I     Atom           X                Y                Z
 ----------------------------------------------------------------
    1      H       1.3100762379     1.8551141107     0.0000000000
    2      F      -1.4121077741     1.8554349424     0.0000000000
    3      I       2.2689182199    -0.2973378244     0.0000000000
    4      I      -1.8856927196    -0.6246285221     0.0000000000
    5      C       0.7504987712     0.9421009387     0.0000000000
    6      C      -0.5744442142     0.8084158017     0.0000000000
 ----------------------------------------------------------------
 Molecular Point Group                 Cs    NOp =  2
 Largest Abelian Subgroup              Cs    NOp =  2
 Nuclear Repulsion Energy =   871.1786200972 hartrees
 There are       64 alpha and       64 beta electrons
 Applying Cartesian multipole field
    Component          Value
    ---------          -----
     (2,0,0)        1.00000E-11
     (0,2,0)        2.00000E-11
     (0,0,2)       -3.00000E-11
 Nucleus-field energy     =     0.0000000223 hartrees
 Requested basis set is 6-311++G(d,p)
 There are 71 shells and 197 basis functions
 A cutoff of  1.0D-11 yielded   1994 shell pairs
 There are     16002 function pairs (     18128 Cartesian)
 Smallest overlap matrix eigenvalue = 6.00E-05
 Guess MOs from SCF MO coefficient file

 -----------------------------------------------------------------------
  General SCF calculation program by
  Eric Jon Sundstrom, Paul Horn, Yuezhi Mao, Dmitri Zuev, Alec White,
  David Stuck, Shaama M.S., Shane Yost, Joonho Lee, David Small,
  Daniel Levine, Susi Lehtola, Hugh Burton, Evgeny Epifanovsky
 -----------------------------------------------------------------------
 Exchange:     0.2000 Hartree-Fock + 0.0800 Slater + 0.7200 B88
 Correlation:  0.1900 VWN1RPA + 0.8100 LYP
 Using SG-1 standard quadrature grid
 using 4 threads for integral computing
 -------------------------------------------------------
 OpenMP Integral computing Module                
 Release: version 2.0, May 2017, Q-Chem Inc. Pleasanton 
 -------------------------------------------------------
 -------------------------------------------------------
 OpenMP BLAS3 based DFT computing Module                
 Release: version 1.0, May 2013, Q-Chem Inc. Pittsburgh 
 -------------------------------------------------------
 A restricted SCF calculation will be
 performed using DIIS
 SCF converges when DIIS error is below 1.0e-08
 ---------------------------------------
  Cycle       Energy         DIIS error
 ---------------------------------------
    1  -14015.6622339547      8.09e-04  
    2  -14015.6655264314      1.98e-04  
    3  -14015.6654816632      2.09e-04  
    4  -14015.6656658553      7.59e-05  
    5  -14015.6656936909      1.38e-05  
    6  -14015.6656942947      7.09e-06  
    7  -14015.6656945462      1.32e-06  
    8  -14015.6656945521      6.08e-07  
    9  -14015.6656945534      1.29e-07  
   10  -14015.6656945532      3.19e-08  
   11  -14015.6656945533      6.19e-09  Convergence criterion met
 ---------------------------------------
 SCF time:   CPU 34.72s  wall 10.00s 
 SCF   energy in the final basis set =   -14015.6656945533
 Total energy in the final basis set =   -14015.6656945533

 --------------------------------------------------------------
             Orbital Energies (a.u.) and Symmetries
 --------------------------------------------------------------

 Alpha MOs, Restricted
 -- Occupied --                  
*******-1165.89 -176.32 -176.32 -165.72 -165.72 -165.72 -165.72
  1 A'    2 A'    3 A'    4 A'    5 A'    1 A"    6 A'    7 A'                 
-165.72 -165.72  -35.82  -35.82  -31.31  -31.31  -31.31  -31.31
  2 A"    8 A'    9 A'   10 A'   11 A'   12 A'    3 A"   13 A'                 
-31.303 -31.303 -24.716 -22.962 -22.960 -22.960 -22.959 -22.958
  4 A"   14 A'   15 A'   16 A'    5 A"   17 A'   18 A'    6 A"                 
-22.958 -22.956 -22.956 -22.954 -22.954 -10.314 -10.233  -6.369
 19 A'   20 A'    7 A"    8 A"   21 A'   22 A'   23 A'   24 A'                 
 -6.366  -4.782  -4.779  -4.767  -4.766  -4.764  -4.764  -2.049
 25 A'   26 A'   27 A'    9 A"   28 A'   10 A"   29 A'   30 A'                 
 -2.046  -2.043  -2.043  -2.040  -2.040  -2.030  -2.030  -2.027
 31 A'   11 A"   32 A'   12 A"   33 A'   34 A'   13 A"   14 A"                 
 -2.027  -1.268  -0.834  -0.742  -0.675  -0.592  -0.543  -0.505
 35 A'   36 A'   37 A'   38 A'   39 A'   40 A'   41 A'   15 A"                 
 -0.500  -0.405  -0.392  -0.357  -0.304  -0.287  -0.277  -0.247
 42 A'   43 A'   44 A'   16 A"   17 A"   45 A'   46 A'   18 A"                 
 -- Virtual --                   
 -0.045  -0.038  -0.021   0.004   0.030   0.048   0.063   0.071
 47 A'   19 A"   48 A'   49 A'   50 A'   51 A'   20 A"   52 A'                 
  0.096   0.097   0.107   0.121   0.149   0.176   0.189   0.203
 21 A"   53 A'   54 A'   55 A'   56 A'   57 A'   58 A'   22 A"                 
  0.219   0.242   0.243   0.267   0.275   0.299   0.323   0.337
 59 A'   60 A'   23 A"   24 A"   61 A'   62 A'   63 A'   64 A'                 
  0.387   0.388   0.390   0.399   0.413   0.422   0.429   0.445
 65 A'   25 A"   26 A"   66 A'   27 A"   67 A'   68 A'   28 A"                 
  0.472   0.482   0.514   0.537   0.599   0.638   0.657   0.667
 69 A'   70 A'   71 A'   29 A"   72 A'   30 A"   73 A'   74 A'                 
  0.691   0.714   0.780   0.803   0.843   1.000   1.071   1.187
 75 A'   76 A'   77 A'   78 A'   79 A'   80 A'   31 A"   32 A"                 
  1.253   1.261   1.320   1.352   1.359   1.360   1.372   1.395
 33 A"   81 A'   34 A"   82 A'   83 A'   35 A"   84 A'   85 A'                 
  1.446   1.458   1.474   1.543   1.608   1.760   1.766   1.890
 86 A'   36 A"   87 A'   88 A'   89 A'   37 A"   90 A'   91 A'                 
  1.951   1.991   2.119   2.229   2.565   2.602   2.650   2.816
 92 A'   38 A"   93 A'   94 A'   95 A'   39 A"   96 A'   40 A"                 
  2.837   2.987   3.187   3.663   3.753   3.794   3.947   3.952
 97 A'   98 A'   99 A'  100 A'   41 A"  101 A'   42 A"   43 A"                 
  3.967   3.971   3.983   4.000   4.041   4.052   4.092   4.131
 44 A"  102 A'  103 A'   45 A"   46 A"  104 A'  105 A'  106 A'                 
  4.207   4.282   4.402   4.502   4.793   5.979   6.004   6.030
107 A'  108 A'  109 A'  110 A'  111 A'   47 A"   48 A"  112 A'                 
  6.040   6.100   6.164   6.266   6.345   6.630  23.438  24.153
113 A'  114 A'  115 A'   49 A"  116 A'  117 A'  118 A'  119 A'                 
 27.839  27.909  28.325  28.345  28.356  28.370  28.392  28.419
120 A'  121 A'   50 A"   51 A"  122 A'  123 A'  124 A'  125 A'                 
 28.524  28.524  28.532  28.540  28.546  28.565  28.588  28.612
 52 A"   53 A"  126 A'  127 A'   54 A"   55 A"  128 A'  129 A'                 
 28.670  28.729  66.740 127.871 127.887 127.897 127.907 127.939
130 A'  131 A'  132 A'   56 A"   57 A"  133 A'  134 A'  135 A'                 
127.971 151.639 151.7001901.8021901.865
136 A'  137 A'  138 A'  139 A'  140 A'                                         

 Beta MOs, Restricted
 -- Occupied --                  
*******-1165.89 -176.32 -176.32 -165.72 -165.72 -165.72 -165.72
  1 A'    2 A'    3 A'    4 A'    5 A'    1 A"    6 A'    7 A'                 
-165.72 -165.72  -35.82  -35.82  -31.31  -31.31  -31.31  -31.31
  2 A"    8 A'    9 A'   10 A'   11 A'   12 A'    3 A"   13 A'                 
-31.303 -31.303 -24.716 -22.962 -22.960 -22.960 -22.959 -22.958
  4 A"   14 A'   15 A'   16 A'    5 A"   17 A'   18 A'    6 A"                 
-22.958 -22.956 -22.956 -22.954 -22.954 -10.314 -10.233  -6.369
 19 A'   20 A'    7 A"    8 A"   21 A'   22 A'   23 A'   24 A'                 
 -6.366  -4.782  -4.779  -4.767  -4.766  -4.764  -4.764  -2.049
 25 A'   26 A'   27 A'    9 A"   28 A'   10 A"   29 A'   30 A'                 
 -2.046  -2.043  -2.043  -2.040  -2.040  -2.030  -2.030  -2.027
 31 A'   11 A"   32 A'   12 A"   33 A'   34 A'   13 A"   14 A"                 
 -2.027  -1.268  -0.834  -0.742  -0.675  -0.592  -0.543  -0.505
 35 A'   36 A'   37 A'   38 A'   39 A'   40 A'   41 A'   15 A"                 
 -0.500  -0.405  -0.392  -0.357  -0.304  -0.287  -0.277  -0.247
 42 A'   43 A'   44 A'   16 A"   17 A"   45 A'   46 A'   18 A"                 
 -- Virtual --                   
 -0.045  -0.038  -0.021   0.004   0.030   0.048   0.063   0.071
 47 A'   19 A"   48 A'   49 A'   50 A'   51 A'   20 A"   52 A'                 
  0.096   0.097   0.107   0.121   0.149   0.176   0.189   0.203
 21 A"   53 A'   54 A'   55 A'   56 A'   57 A'   58 A'   22 A"                 
  0.219   0.242   0.243   0.267   0.275   0.299   0.323   0.337
 59 A'   60 A'   23 A"   24 A"   61 A'   62 A'   63 A'   64 A'                 
  0.387   0.388   0.390   0.399   0.413   0.422   0.429   0.445
 65 A'   25 A"   26 A"   66 A'   27 A"   67 A'   68 A'   28 A"                 
  0.472   0.482   0.514   0.537   0.599   0.638   0.657   0.667
 69 A'   70 A'   71 A'   29 A"   72 A'   30 A"   73 A'   74 A'                 
  0.691   0.714   0.780   0.803   0.843   1.000   1.071   1.187
 75 A'   76 A'   77 A'   78 A'   79 A'   80 A'   31 A"   32 A"                 
  1.253   1.261   1.320   1.352   1.359   1.360   1.372   1.395
 33 A"   81 A'   34 A"   82 A'   83 A'   35 A"   84 A'   85 A'                 
  1.446   1.458   1.474   1.543   1.608   1.760   1.766   1.890
 86 A'   36 A"   87 A'   88 A'   89 A'   37 A"   90 A'   91 A'                 
  1.951   1.991   2.119   2.229   2.565   2.602   2.650   2.816
 92 A'   38 A"   93 A'   94 A'   95 A'   39 A"   96 A'   40 A"                 
  2.837   2.987   3.187   3.663   3.753   3.794   3.947   3.952
 97 A'   98 A'   99 A'  100 A'   41 A"  101 A'   42 A"   43 A"                 
  3.967   3.971   3.983   4.000   4.041   4.052   4.092   4.131
 44 A"  102 A'  103 A'   45 A"   46 A"  104 A'  105 A'  106 A'                 
  4.207   4.282   4.402   4.502   4.793   5.979   6.004   6.030
107 A'  108 A'  109 A'  110 A'  111 A'   47 A"   48 A"  112 A'                 
  6.040   6.100   6.164   6.266   6.345   6.630  23.438  24.153
113 A'  114 A'  115 A'   49 A"  116 A'  117 A'  118 A'  119 A'                 
 27.839  27.909  28.325  28.345  28.356  28.370  28.392  28.419
120 A'  121 A'   50 A"   51 A"  122 A'  123 A'  124 A'  125 A'                 
 28.524  28.524  28.532  28.540  28.546  28.565  28.588  28.612
 52 A"   53 A"  126 A'  127 A'   54 A"   55 A"  128 A'  129 A'                 
 28.670  28.729  66.740 127.871 127.887 127.897 127.907 127.939
130 A'  131 A'  132 A'   56 A"   57 A"  133 A'  134 A'  135 A'                 
127.971 151.639 151.7001901.8021901.865
136 A'  137 A'  138 A'  139 A'  140 A'                                         
 --------------------------------------------------------------

          Ground-State Mulliken Net Atomic Charges

     Atom                 Charge (a.u.)
  ----------------------------------------
      1 H                     0.211979
      2 F                    -0.026628
      3 I                     0.135393
      4 I                     0.130364
      5 C                    -0.245919
      6 C                    -0.205189
  ----------------------------------------
  Sum of atomic charges =     0.000000

 -----------------------------------------------------------------
                    Cartesian Multipole Moments
 -----------------------------------------------------------------
    Charge (ESU x 10^10)
                 0.0000
    Dipole Moment (Debye)
         X       0.6339      Y      -0.1631      Z       0.0000
       Tot       0.6546
    Quadrupole Moments (Debye-Ang)
        XX     -70.2054     XY       3.3168     YY     -72.7945
        XZ      -0.0000     YZ       0.0000     ZZ     -74.4062
    Octopole Moments (Debye-Ang^2)
       XXX     -15.0527    XXY      -7.0917    XYY      -0.7261
       YYY      16.3742    XXZ      -0.0000    XYZ      -0.0000
       YYZ       0.0000    XZZ      -7.1199    YZZ       6.6484
       ZZZ       0.0000
    Hexadecapole Moments (Debye-Ang^3)
      XXXX   -1592.8388   XXXY     -11.3909   XXYY    -313.0317
      XYYY       7.1830   YYYY    -340.9137   XXXZ       0.0000
      XXYZ       0.0000   XYYZ       0.0000   YYYZ       0.0000
      XXZZ    -298.9296   XYZZ      -5.0048   YYZZ     -73.9533
      XZZZ      -0.0000   YZZZ       0.0000   ZZZZ     -98.0689
 -----------------------------------------------------------------
 Calculating analytic gradient of the SCF energy
 Gradient of SCF Energy
            1           2           3           4           5           6
    1   0.0241739  -0.0129508  -0.0424116   0.0375293   0.0305302  -0.0368709
    2  -0.0231940  -0.0506536   0.0567350   0.0860213  -0.0327334  -0.0361753
    3  -0.0000000  -0.0000000  -0.0000000   0.0000000  -0.0000000   0.0000000
 Max gradient component =       8.602E-02
 RMS gradient           =       3.524E-02
 Gradient time:  CPU 11.95 s  wall 3.09 s
 Geometry Optimization Parameters
   NAtoms,    NIC,     NZ,  NCons,   NDum,   NFix, NCnnct, MaxDiis
        6      37       0       0       0       0       0       0

 Cartesian Hessian Update
 Hessian Updated using BFGS Update


** GEOMETRY OPTIMIZATION IN DELOCALIZED INTERNAL COORDINATES **
   Searching for a Minimum

   Optimization Cycle:  10

                       Coordinates (Angstroms)
     ATOM                X               Y               Z
      1  H         1.3100762379    1.8551141107    0.0000000000
      2  F        -1.4121077741    1.8554349424    0.0000000000
      3  I         2.2689182199   -0.2973378244    0.0000000000
      4  I        -1.8856927196   -0.6246285221    0.0000000000
      5  C         0.7504987712    0.9421009387    0.0000000000
      6  C        -0.5744442142    0.8084158017    0.0000000000
   Point Group: cs    Number of degrees of freedom:     9


   Energy is -14015.665694553

 Hessian Updated using BFGS Update

  9 Hessian modes will be used to form the next step
  Hessian Eigenvalues:
     0.068065    0.141023    0.153672    0.213627    0.245951    0.373480
     0.421503    0.611558    0.965954

 Minimum Search - Taking Simple RFO Step
 Searching for Lamda that Minimizes Along All modes
 Value Taken    Lamda =  -0.04247029
 Calculated Step too Large.  Step scaled by  0.539354
 Step Taken.  Stepsize is  0.300000

                             Maximum     Tolerance    Cnvgd?
         Gradient           0.060745      0.000300      NO
         Displacement       0.279022      0.001200      NO
         Energy change     -0.030771      0.000001      NO


 New Cartesian Coordinates Obtained by Inverse Iteration

 Displacement from previous Coordinates is:  0.208054
 ----------------------------------------------------------------
             Standard Nuclear Orientation (Angstroms)
    I     Atom           X                Y                Z
 ----------------------------------------------------------------
    1      H       1.2704021806     1.8918082009     0.0000000000
    2      F      -1.3772561713     1.8950522838     0.0000000000
    3      I       2.2614683905    -0.3493779545     0.0000000000
    4      I      -1.8675818926    -0.6780199476     0.0000000000
    5      C       0.7435624177     0.9559101031     0.0000000000
    6      C      -0.5733464037     0.8237267613     0.0000000000
 ----------------------------------------------------------------
 Molecular Point Group                 Cs    NOp =  2
 Largest Abelian Subgroup              Cs    NOp =  2
 Nuclear Repulsion Energy =   865.3468572357 hartrees
 There are       64 alpha and       64 beta electrons
 Applying Cartesian multipole field
    Component          Value
    ---------          -----
     (2,0,0)        1.00000E-11
     (0,2,0)        2.00000E-11
     (0,0,2)       -3.00000E-11
 Nucleus-field energy     =     0.0000000226 hartrees
 Requested basis set is 6-311++G(d,p)
 There are 71 shells and 197 basis functions
 A cutoff of  1.0D-11 yielded   1994 shell pairs
 There are     16000 function pairs (     18126 Cartesian)
 Smallest overlap matrix eigenvalue = 6.30E-05
 Guess MOs from SCF MO coefficient file

 -----------------------------------------------------------------------
  General SCF calculation program by
  Eric Jon Sundstrom, Paul Horn, Yuezhi Mao, Dmitri Zuev, Alec White,
  David Stuck, Shaama M.S., Shane Yost, Joonho Lee, David Small,
  Daniel Levine, Susi Lehtola, Hugh Burton, Evgeny Epifanovsky
 -----------------------------------------------------------------------
 Exchange:     0.2000 Hartree-Fock + 0.0800 Slater + 0.7200 B88
 Correlation:  0.1900 VWN1RPA + 0.8100 LYP
 Using SG-1 standard quadrature grid
 using 4 threads for integral computing
 -------------------------------------------------------
 OpenMP Integral computing Module                
 Release: version 2.0, May 2017, Q-Chem Inc. Pleasanton 
 -------------------------------------------------------
 -------------------------------------------------------
 OpenMP BLAS3 based DFT computing Module                
 Release: version 1.0, May 2013, Q-Chem Inc. Pittsburgh 
 -------------------------------------------------------
 A restricted SCF calculation will be
 performed using DIIS
 SCF converges when DIIS error is below 1.0e-08
 ---------------------------------------
  Cycle       Energy         DIIS error
 ---------------------------------------
    1  -14015.6826733715      5.77e-04  
    2  -14015.6843971650      2.35e-04  
    3  -14015.6843080270      2.66e-04  
    4  -14015.6846610426      4.65e-05  
    5  -14015.6846716064      9.86e-06  
    6  -14015.6846720078      4.39e-06  
    7  -14015.6846720795      1.51e-06  
    8  -14015.6846720889      5.35e-07  
    9  -14015.6846720902      1.17e-07  
   10  -14015.6846720903      2.24e-08  
   11  -14015.6846720900      9.19e-09  Convergence criterion met
 ---------------------------------------
 SCF time:   CPU 34.54s  wall 9.00s 
 SCF   energy in the final basis set =   -14015.6846720900
 Total energy in the final basis set =   -14015.6846720900

 --------------------------------------------------------------
             Orbital Energies (a.u.) and Symmetries
 --------------------------------------------------------------

 Alpha MOs, Restricted
 -- Occupied --                  
*******-1165.89 -176.32 -176.32 -165.73 -165.72 -165.72 -165.72
  1 A'    2 A'    3 A'    4 A'    5 A'    1 A"    6 A'    7 A'                 
-165.72 -165.72  -35.82  -35.82  -31.31  -31.31  -31.31  -31.31
  2 A"    8 A'    9 A'   10 A'   11 A'   12 A'    3 A"   13 A'                 
-31.303 -31.302 -24.718 -22.963 -22.962 -22.961 -22.959 -22.958
  4 A"   14 A'   15 A'   16 A'    5 A"   17 A'   18 A'   19 A'                 
-22.958 -22.957 -22.957 -22.953 -22.953 -10.316 -10.235  -6.370
  6 A"    7 A"   20 A'   21 A'    8 A"   22 A'   23 A'   24 A'                 
 -6.365  -4.782  -4.778  -4.768  -4.767  -4.763  -4.763  -2.049
 25 A'   26 A'   27 A'    9 A"   28 A'   10 A"   29 A'   30 A'                 
 -2.045  -2.044  -2.044  -2.039  -2.039  -2.031  -2.031  -2.026
 31 A'   11 A"   32 A'   12 A"   33 A'   13 A"   34 A'   14 A"                 
 -2.026  -1.267  -0.831  -0.732  -0.673  -0.593  -0.540  -0.504
 35 A'   36 A'   37 A'   38 A'   39 A'   40 A'   41 A'   15 A"                 
 -0.500  -0.402  -0.390  -0.354  -0.302  -0.291  -0.279  -0.250
 42 A'   43 A'   44 A'   16 A"   17 A"   45 A'   46 A'   18 A"                 
 -- Virtual --                   
 -0.052  -0.036  -0.027   0.004   0.030   0.048   0.064   0.072
 47 A'   19 A"   48 A'   49 A'   50 A'   51 A'   20 A"   52 A'                 
  0.097   0.097   0.108   0.120   0.150   0.177   0.190   0.203
 53 A'   21 A"   54 A'   55 A'   56 A'   57 A'   58 A'   22 A"                 
  0.214   0.237   0.243   0.267   0.270   0.299   0.322   0.338
 59 A'   60 A'   23 A"   24 A"   61 A'   62 A'   63 A'   64 A'                 
  0.383   0.384   0.392   0.398   0.409   0.422   0.427   0.439
 65 A'   25 A"   26 A"   66 A'   27 A"   67 A'   68 A'   28 A"                 
  0.470   0.475   0.517   0.540   0.601   0.638   0.657   0.661
 69 A'   70 A'   71 A'   29 A"   72 A'   30 A"   73 A'   74 A'                 
  0.691   0.705   0.769   0.806   0.843   0.991   1.072   1.179
 75 A'   76 A'   77 A'   78 A'   79 A'   80 A'   31 A"   32 A"                 
  1.250   1.265   1.321   1.349   1.357   1.360   1.369   1.394
 33 A"   81 A'   34 A"   82 A'   83 A'   35 A"   84 A'   85 A'                 
  1.452   1.459   1.478   1.546   1.611   1.776   1.776   1.895
 86 A'   36 A"   87 A'   88 A'   89 A'   90 A'   37 A"   91 A'                 
  1.937   1.985   2.120   2.227   2.559   2.603   2.641   2.816
 92 A'   38 A"   93 A'   94 A'   95 A'   39 A"   96 A'   40 A"                 
  2.831   2.998   3.194   3.669   3.755   3.795   3.944   3.952
 97 A'   98 A'   99 A'  100 A'   41 A"  101 A'   42 A"   43 A"                 
  3.968   3.969   3.981   3.998   4.037   4.051   4.086   4.129
 44 A"  102 A'  103 A'   45 A"   46 A"  104 A'  105 A'  106 A'                 
  4.207   4.280   4.388   4.486   4.791   5.978   6.002   6.024
107 A'  108 A'  109 A'  110 A'  111 A'   47 A"   48 A"  112 A'                 
  6.035   6.086   6.144   6.266   6.344   6.634  23.432  24.175
113 A'  114 A'  115 A'   49 A"  116 A'  117 A'  118 A'  119 A'                 
 27.825  27.895  28.324  28.343  28.352  28.367  28.386  28.409
120 A'  121 A'   50 A"   51 A"  122 A'  123 A'  124 A'  125 A'                 
 28.522  28.525  28.532  28.537  28.544  28.562  28.586  28.608
 52 A"   53 A"  126 A'  127 A'   54 A"   55 A"  128 A'  129 A'                 
 28.668  28.725  66.738 127.870 127.885 127.894 127.904 127.933
130 A'  131 A'  132 A'   56 A"   57 A"  133 A'  134 A'  135 A'                 
127.961 151.626 151.6861901.7881901.851
136 A'  137 A'  138 A'  139 A'  140 A'                                         

 Beta MOs, Restricted
 -- Occupied --                  
*******-1165.89 -176.32 -176.32 -165.73 -165.72 -165.72 -165.72
  1 A'    2 A'    3 A'    4 A'    5 A'    1 A"    6 A'    7 A'                 
-165.72 -165.72  -35.82  -35.82  -31.31  -31.31  -31.31  -31.31
  2 A"    8 A'    9 A'   10 A'   11 A'   12 A'    3 A"   13 A'                 
-31.303 -31.302 -24.718 -22.963 -22.962 -22.961 -22.959 -22.958
  4 A"   14 A'   15 A'   16 A'    5 A"   17 A'   18 A'   19 A'                 
-22.958 -22.957 -22.957 -22.953 -22.953 -10.316 -10.235  -6.370
  6 A"    7 A"   20 A'   21 A'    8 A"   22 A'   23 A'   24 A'                 
 -6.365  -4.782  -4.778  -4.768  -4.767  -4.763  -4.763  -2.049
 25 A'   26 A'   27 A'    9 A"   28 A'   10 A"   29 A'   30 A'                 
 -2.045  -2.044  -2.044  -2.039  -2.039  -2.031  -2.031  -2.026
 31 A'   11 A"   32 A'   12 A"   33 A'   13 A"   34 A'   14 A"                 
 -2.026  -1.267  -0.831  -0.732  -0.673  -0.593  -0.540  -0.504
 35 A'   36 A'   37 A'   38 A'   39 A'   40 A'   41 A'   15 A"                 
 -0.500  -0.402  -0.390  -0.354  -0.302  -0.291  -0.279  -0.250
 42 A'   43 A'   44 A'   16 A"   17 A"   45 A'   46 A'   18 A"                 
 -- Virtual --                   
 -0.052  -0.036  -0.027   0.004   0.030   0.048   0.064   0.072
 47 A'   19 A"   48 A'   49 A'   50 A'   51 A'   20 A"   52 A'                 
  0.097   0.097   0.108   0.120   0.150   0.177   0.190   0.203
 53 A'   21 A"   54 A'   55 A'   56 A'   57 A'   58 A'   22 A"                 
  0.214   0.237   0.243   0.267   0.270   0.299   0.322   0.338
 59 A'   60 A'   23 A"   24 A"   61 A'   62 A'   63 A'   64 A'                 
  0.383   0.384   0.392   0.398   0.409   0.422   0.427   0.439
 65 A'   25 A"   26 A"   66 A'   27 A"   67 A'   68 A'   28 A"                 
  0.470   0.475   0.517   0.540   0.601   0.638   0.657   0.661
 69 A'   70 A'   71 A'   29 A"   72 A'   30 A"   73 A'   74 A'                 
  0.691   0.705   0.769   0.806   0.843   0.991   1.072   1.179
 75 A'   76 A'   77 A'   78 A'   79 A'   80 A'   31 A"   32 A"                 
  1.250   1.265   1.321   1.349   1.357   1.360   1.369   1.394
 33 A"   81 A'   34 A"   82 A'   83 A'   35 A"   84 A'   85 A'                 
  1.452   1.459   1.478   1.546   1.611   1.776   1.776   1.895
 86 A'   36 A"   87 A'   88 A'   89 A'   90 A'   37 A"   91 A'                 
  1.937   1.985   2.120   2.227   2.559   2.603   2.641   2.816
 92 A'   38 A"   93 A'   94 A'   95 A'   39 A"   96 A'   40 A"                 
  2.831   2.998   3.194   3.669   3.755   3.795   3.944   3.952
 97 A'   98 A'   99 A'  100 A'   41 A"  101 A'   42 A"   43 A"                 
  3.968   3.969   3.981   3.998   4.037   4.051   4.086   4.129
 44 A"  102 A'  103 A'   45 A"   46 A"  104 A'  105 A'  106 A'                 
  4.207   4.280   4.388   4.486   4.791   5.978   6.002   6.024
107 A'  108 A'  109 A'  110 A'  111 A'   47 A"   48 A"  112 A'                 
  6.035   6.086   6.144   6.266   6.344   6.634  23.432  24.175
113 A'  114 A'  115 A'   49 A"  116 A'  117 A'  118 A'  119 A'                 
 27.825  27.895  28.324  28.343  28.352  28.367  28.386  28.409
120 A'  121 A'   50 A"   51 A"  122 A'  123 A'  124 A'  125 A'                 
 28.522  28.525  28.532  28.537  28.544  28.562  28.586  28.608
 52 A"   53 A"  126 A'  127 A'   54 A"   55 A"  128 A'  129 A'                 
 28.668  28.725  66.738 127.870 127.885 127.894 127.904 127.933
130 A'  131 A'  132 A'   56 A"   57 A"  133 A'  134 A'  135 A'                 
127.961 151.626 151.6861901.7881901.851
136 A'  137 A'  138 A'  139 A'  140 A'                                         
 --------------------------------------------------------------

          Ground-State Mulliken Net Atomic Charges

     Atom                 Charge (a.u.)
  ----------------------------------------
      1 H                     0.209281
      2 F                    -0.031488
      3 I                     0.124118
      4 I                     0.129682
      5 C                    -0.252269
      6 C                    -0.179324
  ----------------------------------------
  Sum of atomic charges =     0.000000

 -----------------------------------------------------------------
                    Cartesian Multipole Moments
 -----------------------------------------------------------------
    Charge (ESU x 10^10)
                 0.0000
    Dipole Moment (Debye)
         X       0.5713      Y      -0.2468      Z       0.0000
       Tot       0.6223
    Quadrupole Moments (Debye-Ang)
        XX     -70.4951     XY       3.3139     YY     -72.3639
        XZ      -0.0000     YZ       0.0000     ZZ     -74.5645
    Octopole Moments (Debye-Ang^2)
       XXX     -16.2556    XXY      -5.3185    XYY      -1.2649
       YYY      23.3333    XXZ       0.0000    XYZ      -0.0000
       YYZ       0.0000    XZZ      -7.6037    YZZ       9.2575
       ZZZ       0.0000
    Hexadecapole Moments (Debye-Ang^3)
      XXXX   -1579.5671   XXXY     -10.5283   XXYY    -310.7668
      XYYY      10.5023   YYYY    -361.4533   XXXZ      -0.0000
      XXYZ       0.0000   XYYZ      -0.0000   YYYZ       0.0000
      XXZZ    -296.0035   XYZZ      -4.1971   YYZZ     -77.9515
      XZZZ      -0.0000   YZZZ       0.0000   ZZZZ     -98.5456
 -----------------------------------------------------------------
 Calculating analytic gradient of the SCF energy
 Gradient of SCF Energy
            1           2           3           4           5           6
    1   0.0182515  -0.0066791  -0.0228507   0.0219150   0.0060817  -0.0167184
    2  -0.0157894  -0.0353582   0.0374581   0.0563977  -0.0204436  -0.0222645
    3   0.0000000  -0.0000000  -0.0000000  -0.0000000   0.0000000   0.0000000
 Max gradient component =       5.640E-02
 RMS gradient           =       2.198E-02
 Gradient time:  CPU 11.84 s  wall 3.07 s
 Geometry Optimization Parameters
   NAtoms,    NIC,     NZ,  NCons,   NDum,   NFix, NCnnct, MaxDiis
        6      37       0       0       0       0       0       0

 Cartesian Hessian Update
 Hessian Updated using BFGS Update


** GEOMETRY OPTIMIZATION IN DELOCALIZED INTERNAL COORDINATES **
   Searching for a Minimum

   Optimization Cycle:  11

                       Coordinates (Angstroms)
     ATOM                X               Y               Z
      1  H         1.2704021806    1.8918082009    0.0000000000
      2  F        -1.3772561713    1.8950522838    0.0000000000
      3  I         2.2614683905   -0.3493779545    0.0000000000
      4  I        -1.8675818926   -0.6780199476    0.0000000000
      5  C         0.7435624177    0.9559101031    0.0000000000
      6  C        -0.5733464037    0.8237267613    0.0000000000
   Point Group: cs    Number of degrees of freedom:     9


   Energy is -14015.684672090

 Hessian Updated using BFGS Update

  9 Hessian modes will be used to form the next step
  Hessian Eigenvalues:
     0.064845    0.128644    0.159456    0.214129    0.244457    0.373113
     0.438917    0.599593    0.964040

 Minimum Search - Taking Simple RFO Step
 Searching for Lamda that Minimizes Along All modes
 Value Taken    Lamda =  -0.02474101
 Calculated Step too Large.  Step scaled by  0.608261
 Step Taken.  Stepsize is  0.300000

                             Maximum     Tolerance    Cnvgd?
         Gradient           0.043191      0.000300      NO
         Displacement       0.284451      0.001200      NO
         Energy change     -0.018978      0.000001      NO


 New Cartesian Coordinates Obtained by Inverse Iteration

 Displacement from previous Coordinates is:  0.236504
 ----------------------------------------------------------------
             Standard Nuclear Orientation (Angstroms)
    I     Atom           X                Y                Z
 ----------------------------------------------------------------
    1      H       1.2371439615     1.9241995432     0.0000000000
    2      F      -1.3629998051     1.9358989305     0.0000000000
    3      I       2.2343574761    -0.4154810686     0.0000000000
    4      I      -1.8245516148    -0.7359862344     0.0000000000
    5      C       0.7484955352     0.9810149969     0.0000000000
    6      C      -0.5751970318     0.8494532794     0.0000000000
 ----------------------------------------------------------------
 Molecular Point Group                 Cs    NOp =  2
 Largest Abelian Subgroup              Cs    NOp =  2
 Nuclear Repulsion Energy =   864.0335637734 hartrees
 There are       64 alpha and       64 beta electrons
 Applying Cartesian multipole field
    Component          Value
    ---------          -----
     (2,0,0)        1.00000E-11
     (0,2,0)        2.00000E-11
     (0,0,2)       -3.00000E-11
 Nucleus-field energy     =     0.0000000227 hartrees
 Requested basis set is 6-311++G(d,p)
 There are 71 shells and 197 basis functions
 A cutoff of  1.0D-11 yielded   1996 shell pairs
 There are     16004 function pairs (     18115 Cartesian)
 Smallest overlap matrix eigenvalue = 7.10E-05
 Guess MOs from SCF MO coefficient file

 -----------------------------------------------------------------------
  General SCF calculation program by
  Eric Jon Sundstrom, Paul Horn, Yuezhi Mao, Dmitri Zuev, Alec White,
  David Stuck, Shaama M.S., Shane Yost, Joonho Lee, David Small,
  Daniel Levine, Susi Lehtola, Hugh Burton, Evgeny Epifanovsky
 -----------------------------------------------------------------------
 Exchange:     0.2000 Hartree-Fock + 0.0800 Slater + 0.7200 B88
 Correlation:  0.1900 VWN1RPA + 0.8100 LYP
 Using SG-1 standard quadrature grid
 using 4 threads for integral computing
 -------------------------------------------------------
 OpenMP Integral computing Module                
 Release: version 2.0, May 2017, Q-Chem Inc. Pleasanton 
 -------------------------------------------------------
 -------------------------------------------------------
 OpenMP BLAS3 based DFT computing Module                
 Release: version 1.0, May 2013, Q-Chem Inc. Pittsburgh 
 -------------------------------------------------------
 A restricted SCF calculation will be
 performed using DIIS
 SCF converges when DIIS error is below 1.0e-08
 ---------------------------------------
  Cycle       Energy         DIIS error
 ---------------------------------------
    1  -14015.6943030202      5.61e-04  
    2  -14015.6960583471      2.45e-04  
    3  -14015.6959984515      2.68e-04  
    4  -14015.6963441390      4.79e-05  
    5  -14015.6963565336      8.38e-06  
    6  -14015.6963569000      2.43e-06  
    7  -14015.6963569084      1.98e-06  
    8  -14015.6963569267      2.94e-07  
    9  -14015.6963569273      6.48e-08  
   10  -14015.6963569271      1.26e-08  
   11  -14015.6963569273      7.69e-09  Convergence criterion met
 ---------------------------------------
 SCF time:   CPU 34.33s  wall 10.00s 
 SCF   energy in the final basis set =   -14015.6963569273
 Total energy in the final basis set =   -14015.6963569273

 --------------------------------------------------------------
             Orbital Energies (a.u.) and Symmetries
 --------------------------------------------------------------

 Alpha MOs, Restricted
 -- Occupied --                  
*******-1165.89 -176.32 -176.32 -165.73 -165.73 -165.73 -165.72
  1 A'    2 A'    3 A'    4 A'    5 A'    1 A"    6 A'    7 A'                 
-165.72 -165.72  -35.82  -35.82  -31.31  -31.31  -31.31  -31.31
  2 A"    8 A'    9 A'   10 A'   11 A'   12 A'    3 A"   13 A'                 
-31.302 -31.302 -24.720 -22.964 -22.963 -22.962 -22.959 -22.958
  4 A"   14 A'   15 A'   16 A'    5 A"   17 A'   18 A'   19 A'                 
-22.958 -22.957 -22.957 -22.953 -22.953 -10.319 -10.236  -6.370
  6 A"    7 A"   20 A'    8 A"   21 A'   22 A'   23 A'   24 A'                 
 -6.365  -4.783  -4.777  -4.768  -4.768  -4.763  -4.762  -2.050
 25 A'   26 A'   27 A'    9 A"   28 A'   10 A"   29 A'   30 A'                 
 -2.044  -2.044  -2.044  -2.038  -2.038  -2.031  -2.031  -2.026
 11 A"   31 A'   32 A'   12 A"   33 A'   34 A'   13 A"   14 A"                 
 -2.026  -1.266  -0.828  -0.724  -0.670  -0.594  -0.539  -0.503
 35 A'   36 A'   37 A'   38 A'   39 A'   40 A'   41 A'   15 A"                 
 -0.501  -0.400  -0.390  -0.352  -0.300  -0.295  -0.279  -0.252
 42 A'   43 A'   44 A'   16 A"   17 A"   45 A'   46 A'   18 A"                 
 -- Virtual --                   
 -0.058  -0.037  -0.033   0.004   0.030   0.049   0.064   0.072
 47 A'   19 A"   48 A'   49 A'   50 A'   51 A'   20 A"   52 A'                 
  0.096   0.098   0.108   0.121   0.150   0.177   0.191   0.203
 53 A'   21 A"   54 A'   55 A'   56 A'   57 A'   58 A'   22 A"                 
  0.212   0.229   0.242   0.266   0.268   0.297   0.322   0.337
 59 A'   60 A'   23 A"   61 A'   24 A"   62 A'   63 A'   64 A'                 
  0.375   0.382   0.394   0.395   0.404   0.423   0.428   0.434
 65 A'   25 A"   26 A"   66 A'   27 A"   67 A'   68 A'   28 A"                 
  0.460   0.474   0.520   0.543   0.600   0.636   0.649   0.662
 69 A'   70 A'   71 A'   29 A"   72 A'   30 A"   73 A'   74 A'                 
  0.688   0.698   0.758   0.812   0.840   0.980   1.073   1.171
 75 A'   76 A'   77 A'   78 A'   79 A'   80 A'   31 A"   32 A"                 
  1.244   1.274   1.320   1.345   1.352   1.359   1.368   1.392
 33 A"   81 A'   34 A"   82 A'   83 A'   35 A"   84 A'   85 A'                 
  1.452   1.458   1.483   1.545   1.611   1.775   1.789   1.896
 86 A'   36 A"   87 A'   88 A'   89 A'   90 A'   37 A"   91 A'                 
  1.928   1.979   2.113   2.221   2.547   2.603   2.647   2.813
 92 A'   38 A"   93 A'   94 A'   95 A'   39 A"   96 A'   40 A"                 
  2.826   3.008   3.189   3.683   3.754   3.798   3.940   3.953
 97 A'   98 A'   99 A'  100 A'   41 A"  101 A'   42 A"   43 A"                 
  3.965   3.967   3.981   3.996   4.032   4.038   4.084   4.128
102 A'   44 A"  103 A'   45 A"   46 A"  104 A'  105 A'  106 A'                 
  4.209   4.281   4.372   4.466   4.787   5.978   5.999   6.019
107 A'  108 A'  109 A'  110 A'  111 A'   47 A"   48 A"  112 A'                 
  6.032   6.073   6.127   6.266   6.342   6.630  23.440  24.148
113 A'  114 A'  115 A'   49 A"  116 A'  117 A'  118 A'  119 A'                 
 27.810  27.883  28.323  28.341  28.349  28.364  28.380  28.400
120 A'  121 A'   50 A"   51 A"  122 A'  123 A'  124 A'  125 A'                 
 28.521  28.525  28.530  28.536  28.542  28.559  28.584  28.603
 52 A"   53 A"  126 A'  127 A'   54 A"   55 A"  128 A'  129 A'                 
 28.666  28.720  66.735 127.869 127.883 127.892 127.902 127.927
130 A'  131 A'  132 A'   56 A"   57 A"  133 A'  134 A'  135 A'                 
127.952 151.612 151.6751901.7741901.839
136 A'  137 A'  138 A'  139 A'  140 A'                                         

 Beta MOs, Restricted
 -- Occupied --                  
*******-1165.89 -176.32 -176.32 -165.73 -165.73 -165.73 -165.72
  1 A'    2 A'    3 A'    4 A'    5 A'    1 A"    6 A'    7 A'                 
-165.72 -165.72  -35.82  -35.82  -31.31  -31.31  -31.31  -31.31
  2 A"    8 A'    9 A'   10 A'   11 A'   12 A'    3 A"   13 A'                 
-31.302 -31.302 -24.720 -22.964 -22.963 -22.962 -22.959 -22.958
  4 A"   14 A'   15 A'   16 A'    5 A"   17 A'   18 A'   19 A'                 
-22.958 -22.957 -22.957 -22.953 -22.953 -10.319 -10.236  -6.370
  6 A"    7 A"   20 A'    8 A"   21 A'   22 A'   23 A'   24 A'                 
 -6.365  -4.783  -4.777  -4.768  -4.768  -4.763  -4.762  -2.050
 25 A'   26 A'   27 A'    9 A"   28 A'   10 A"   29 A'   30 A'                 
 -2.044  -2.044  -2.044  -2.038  -2.038  -2.031  -2.031  -2.026
 11 A"   31 A'   32 A'   12 A"   33 A'   34 A'   13 A"   14 A"                 
 -2.026  -1.266  -0.828  -0.724  -0.670  -0.594  -0.539  -0.503
 35 A'   36 A'   37 A'   38 A'   39 A'   40 A'   41 A'   15 A"                 
 -0.501  -0.400  -0.390  -0.352  -0.300  -0.295  -0.279  -0.252
 42 A'   43 A'   44 A'   16 A"   17 A"   45 A'   46 A'   18 A"                 
 -- Virtual --                   
 -0.058  -0.037  -0.033   0.004   0.030   0.049   0.064   0.072
 47 A'   19 A"   48 A'   49 A'   50 A'   51 A'   20 A"   52 A'                 
  0.096   0.098   0.108   0.121   0.150   0.177   0.191   0.203
 53 A'   21 A"   54 A'   55 A'   56 A'   57 A'   58 A'   22 A"                 
  0.212   0.229   0.242   0.266   0.268   0.297   0.322   0.337
 59 A'   60 A'   23 A"   61 A'   24 A"   62 A'   63 A'   64 A'                 
  0.375   0.382   0.394   0.395   0.404   0.423   0.428   0.434
 65 A'   25 A"   26 A"   66 A'   27 A"   67 A'   68 A'   28 A"                 
  0.460   0.474   0.520   0.543   0.600   0.636   0.649   0.662
 69 A'   70 A'   71 A'   29 A"   72 A'   30 A"   73 A'   74 A'                 
  0.688   0.698   0.758   0.812   0.840   0.980   1.073   1.171
 75 A'   76 A'   77 A'   78 A'   79 A'   80 A'   31 A"   32 A"                 
  1.244   1.274   1.320   1.345   1.352   1.359   1.368   1.392
 33 A"   81 A'   34 A"   82 A'   83 A'   35 A"   84 A'   85 A'                 
  1.452   1.458   1.483   1.545   1.611   1.775   1.789   1.896
 86 A'   36 A"   87 A'   88 A'   89 A'   90 A'   37 A"   91 A'                 
  1.928   1.979   2.113   2.221   2.547   2.603   2.647   2.813
 92 A'   38 A"   93 A'   94 A'   95 A'   39 A"   96 A'   40 A"                 
  2.826   3.008   3.189   3.683   3.754   3.798   3.940   3.953
 97 A'   98 A'   99 A'  100 A'   41 A"  101 A'   42 A"   43 A"                 
  3.965   3.967   3.981   3.996   4.032   4.038   4.084   4.128
102 A'   44 A"  103 A'   45 A"   46 A"  104 A'  105 A'  106 A'                 
  4.209   4.281   4.372   4.466   4.787   5.978   5.999   6.019
107 A'  108 A'  109 A'  110 A'  111 A'   47 A"   48 A"  112 A'                 
  6.032   6.073   6.127   6.266   6.342   6.630  23.440  24.148
113 A'  114 A'  115 A'   49 A"  116 A'  117 A'  118 A'  119 A'                 
 27.810  27.883  28.323  28.341  28.349  28.364  28.380  28.400
120 A'  121 A'   50 A"   51 A"  122 A'  123 A'  124 A'  125 A'                 
 28.521  28.525  28.530  28.536  28.542  28.559  28.584  28.603
 52 A"   53 A"  126 A'  127 A'   54 A"   55 A"  128 A'  129 A'                 
 28.666  28.720  66.735 127.869 127.883 127.892 127.902 127.927
130 A'  131 A'  132 A'   56 A"   57 A"  133 A'  134 A'  135 A'                 
127.952 151.612 151.6751901.7741901.839
136 A'  137 A'  138 A'  139 A'  140 A'                                         
 --------------------------------------------------------------

          Ground-State Mulliken Net Atomic Charges

     Atom                 Charge (a.u.)
  ----------------------------------------
      1 H                     0.206155
      2 F                    -0.037384
      3 I                     0.115592
      4 I                     0.130576
      5 C                    -0.261760
      6 C                    -0.153179
  ----------------------------------------
  Sum of atomic charges =     0.000000

 -----------------------------------------------------------------
                    Cartesian Multipole Moments
 -----------------------------------------------------------------
    Charge (ESU x 10^10)
                -0.0000
    Dipole Moment (Debye)
         X       0.5405      Y      -0.3257      Z      -0.0000
       Tot       0.6310
    Quadrupole Moments (Debye-Ang)
        XX     -70.9929     XY       3.2467     YY     -71.8089
        XZ      -0.0000     YZ      -0.0000     ZZ     -74.7222
    Octopole Moments (Debye-Ang^2)
       XXX     -17.6303    XXY      -2.8085    XYY      -1.6847
       YYY      31.1709    XXZ       0.0000    XYZ      -0.0000
       YYZ      -0.0000    XZZ      -8.1417    YZZ      12.2655
       ZZZ       0.0000
    Hexadecapole Moments (Debye-Ang^3)
      XXXX   -1544.1273   XXXY      -6.8027   XXYY    -304.7338
      XYYY      16.8961   YYYY    -387.2936   XXXZ      -0.0000
      XXYZ      -0.0000   XYYZ       0.0000   YYYZ      -0.0000
      XXZZ    -288.2757   XYZZ      -2.2746   YYZZ     -83.0200
      XZZZ      -0.0000   YZZZ      -0.0000   ZZZZ     -99.0155
 -----------------------------------------------------------------
 Calculating analytic gradient of the SCF energy
 Gradient of SCF Energy
            1           2           3           4           5           6
    1   0.0067946  -0.0043585  -0.0085510   0.0103072   0.0087333  -0.0129256
    2  -0.0187954  -0.0210605   0.0203175   0.0321785  -0.0003088  -0.0123313
    3   0.0000000   0.0000000  -0.0000000  -0.0000000  -0.0000000   0.0000000
 Max gradient component =       3.218E-02
 RMS gradient           =       1.266E-02
 Gradient time:  CPU 11.56 s  wall 3.00 s
 Geometry Optimization Parameters
   NAtoms,    NIC,     NZ,  NCons,   NDum,   NFix, NCnnct, MaxDiis
        6      37       0       0       0       0       0       0

 Cartesian Hessian Update
 Hessian Updated using BFGS Update


** GEOMETRY OPTIMIZATION IN DELOCALIZED INTERNAL COORDINATES **
   Searching for a Minimum

   Optimization Cycle:  12

                       Coordinates (Angstroms)
     ATOM                X               Y               Z
      1  H         1.2371439615    1.9241995432    0.0000000000
      2  F        -1.3629998051    1.9358989305    0.0000000000
      3  I         2.2343574761   -0.4154810686    0.0000000000
      4  I        -1.8245516148   -0.7359862344    0.0000000000
      5  C         0.7484955352    0.9810149969    0.0000000000
      6  C        -0.5751970318    0.8494532794    0.0000000000
   Point Group: cs    Number of degrees of freedom:     9


   Energy is -14015.696356927

 Hessian Updated using BFGS Update

  9 Hessian modes will be used to form the next step
  Hessian Eigenvalues:
     0.051943    0.133656    0.178798    0.214388    0.243229    0.371995
     0.437053    0.614586    0.962137

 Minimum Search - Taking Simple RFO Step
 Searching for Lamda that Minimizes Along All modes
 Value Taken    Lamda =  -0.01262504
 Calculated Step too Large.  Step scaled by  0.700077
 Step Taken.  Stepsize is  0.300000

                             Maximum     Tolerance    Cnvgd?
         Gradient           0.025306      0.000300      NO
         Displacement       0.276848      0.001200      NO
         Energy change     -0.011685      0.000001      NO


 New Cartesian Coordinates Obtained by Inverse Iteration

 Displacement from previous Coordinates is:  0.276270
 ----------------------------------------------------------------
             Standard Nuclear Orientation (Angstroms)
    I     Atom           X                Y                Z
 ----------------------------------------------------------------
    1      H       1.2224781823     1.9803057852     0.0000000000
    2      F      -1.3477098308     1.9693634537     0.0000000000
    3      I       2.1768553649    -0.4866834935     0.0000000000
    4      I      -1.7635312037    -0.7958210865     0.0000000000
    5      C       0.7391968541     1.0003685689     0.0000000000
    6      C      -0.5700408456     0.8715662191     0.0000000000
 ----------------------------------------------------------------
 Molecular Point Group                 Cs    NOp =  2
 Largest Abelian Subgroup              Cs    NOp =  2
 Nuclear Repulsion Energy =   869.9605009771 hartrees
 There are       64 alpha and       64 beta electrons
 Applying Cartesian multipole field
    Component          Value
    ---------          -----
     (2,0,0)        1.00000E-11
     (0,2,0)        2.00000E-11
     (0,0,2)       -3.00000E-11
 Nucleus-field energy     =     0.0000000225 hartrees
 Requested basis set is 6-311++G(d,p)
 There are 71 shells and 197 basis functions
 A cutoff of  1.0D-11 yielded   1991 shell pairs
 There are     15968 function pairs (     18078 Cartesian)
 Smallest overlap matrix eigenvalue = 7.25E-05
 Guess MOs from SCF MO coefficient file

 -----------------------------------------------------------------------
  General SCF calculation program by
  Eric Jon Sundstrom, Paul Horn, Yuezhi Mao, Dmitri Zuev, Alec White,
  David Stuck, Shaama M.S., Shane Yost, Joonho Lee, David Small,
  Daniel Levine, Susi Lehtola, Hugh Burton, Evgeny Epifanovsky
 -----------------------------------------------------------------------
 Exchange:     0.2000 Hartree-Fock + 0.0800 Slater + 0.7200 B88
 Correlation:  0.1900 VWN1RPA + 0.8100 LYP
 Using SG-1 standard quadrature grid
 using 4 threads for integral computing
 -------------------------------------------------------
 OpenMP Integral computing Module                
 Release: version 2.0, May 2017, Q-Chem Inc. Pleasanton 
 -------------------------------------------------------
 -------------------------------------------------------
 OpenMP BLAS3 based DFT computing Module                
 Release: version 1.0, May 2013, Q-Chem Inc. Pittsburgh 
 -------------------------------------------------------
 A restricted SCF calculation will be
 performed using DIIS
 SCF converges when DIIS error is below 1.0e-08
 ---------------------------------------
  Cycle       Energy         DIIS error
 ---------------------------------------
    1  -14015.7000883184      5.63e-04  
    2  -14015.7019242079      2.09e-04  
    3  -14015.7019055646      2.20e-04  
    4  -14015.7021440102      6.52e-05  
    5  -14015.7021645198      1.23e-05  
    6  -14015.7021651476      6.45e-06  
    7  -14015.7021653303      1.51e-06  
    8  -14015.7021653410      6.29e-07  
    9  -14015.7021653422      1.27e-07  
   10  -14015.7021653423      3.71e-08  
   11  -14015.7021653422      5.16e-09  Convergence criterion met
 ---------------------------------------
 SCF time:   CPU 34.27s  wall 9.00s 
 SCF   energy in the final basis set =   -14015.7021653422
 Total energy in the final basis set =   -14015.7021653422

 --------------------------------------------------------------
             Orbital Energies (a.u.) and Symmetries
 --------------------------------------------------------------

 Alpha MOs, Restricted
 -- Occupied --                  
*******-1165.89 -176.32 -176.32 -165.73 -165.73 -165.73 -165.72
  1 A'    2 A'    3 A'    4 A'    5 A'    1 A"    6 A'    7 A'                 
-165.72 -165.72  -35.82  -35.82  -31.31  -31.31  -31.31  -31.31
  2 A"    8 A'    9 A'   10 A'   11 A'   12 A'    3 A"   13 A'                 
-31.302 -31.302 -24.721 -22.964 -22.963 -22.962 -22.959 -22.958
  4 A"   14 A'   15 A'   16 A'    5 A"   17 A'   18 A'   19 A'                 
-22.958 -22.957 -22.957 -22.953 -22.953 -10.318 -10.239  -6.370
  6 A"    7 A"   20 A'   21 A'    8 A"   22 A'   23 A'   24 A'                 
 -6.365  -4.783  -4.777  -4.768  -4.767  -4.762  -4.762  -2.049
 25 A'   26 A'   27 A'    9 A"   28 A'   10 A"   29 A'   30 A'                 
 -2.044  -2.044  -2.044  -2.038  -2.038  -2.031  -2.031  -2.025
 11 A"   31 A'   32 A'   12 A"   33 A'   34 A'   13 A"   14 A"                 
 -2.025  -1.264  -0.829  -0.714  -0.669  -0.594  -0.534  -0.502
 35 A'   36 A'   37 A'   38 A'   39 A'   40 A'   41 A'   15 A"                 
 -0.500  -0.399  -0.388  -0.351  -0.299  -0.298  -0.277  -0.255
 42 A'   43 A'   44 A'   16 A"   45 A'   17 A"   46 A'   18 A"                 
 -- Virtual --                   
 -0.064  -0.038  -0.034   0.005   0.028   0.049   0.064   0.071
 47 A'   48 A'   19 A"   49 A'   50 A'   51 A'   20 A"   52 A'                 
  0.095   0.098   0.108   0.120   0.149   0.174   0.196   0.203
 53 A'   21 A"   54 A'   55 A'   56 A'   57 A'   58 A'   22 A"                 
  0.214   0.220   0.241   0.263   0.270   0.294   0.317   0.334
 59 A'   60 A'   23 A"   61 A'   24 A"   62 A'   63 A'   64 A'                 
  0.370   0.380   0.391   0.397   0.399   0.430   0.431   0.435
 65 A'   25 A"   66 A'   26 A"   27 A"   67 A'   28 A"   68 A'                 
  0.452   0.472   0.522   0.546   0.593   0.633   0.643   0.668
 69 A'   70 A'   71 A'   29 A"   72 A'   30 A"   73 A'   74 A'                 
  0.683   0.692   0.748   0.818   0.839   0.972   1.073   1.166
 75 A'   76 A'   77 A'   78 A'   79 A'   80 A'   31 A"   32 A"                 
  1.241   1.280   1.320   1.341   1.349   1.359   1.367   1.391
 33 A"   81 A'   34 A"   82 A'   83 A'   35 A"   84 A'   85 A'                 
  1.447   1.458   1.483   1.541   1.617   1.777   1.793   1.888
 86 A'   36 A"   87 A'   88 A'   89 A'   90 A'   37 A"   91 A'                 
  1.924   1.969   2.105   2.220   2.537   2.604   2.627   2.813
 92 A'   38 A"   93 A'   94 A'   95 A'   39 A"   96 A'   40 A"                 
  2.819   3.013   3.195   3.662   3.754   3.791   3.938   3.954
 97 A'   98 A'   99 A'  100 A'   41 A"  101 A'   42 A"   43 A"                 
  3.961   3.965   3.987   3.993   4.028   4.034   4.083   4.127
102 A'   44 A"  103 A'   45 A"   46 A"  104 A'  105 A'  106 A'                 
  4.212   4.282   4.356   4.451   4.783   5.977   5.998   6.015
107 A'  108 A'  109 A'  110 A'  111 A'   47 A"   48 A"  112 A'                 
  6.033   6.059   6.119   6.267   6.342   6.627  23.408  24.192
113 A'  114 A'  115 A'   49 A"  116 A'  117 A'  118 A'  119 A'                 
 27.797  27.876  28.322  28.339  28.347  28.365  28.375  28.396
120 A'  121 A'   50 A"   51 A"  122 A'  123 A'  124 A'  125 A'                 
 28.520  28.525  28.528  28.539  28.541  28.557  28.583  28.599
 52 A"   53 A"  126 A'  127 A'   54 A"   55 A"  128 A'  129 A'                 
 28.665  28.717  66.734 127.868 127.881 127.891 127.901 127.922
130 A'  131 A'  132 A'   56 A"   57 A"  133 A'  134 A'  135 A'                 
127.948 151.601 151.6691901.7611901.833
136 A'  137 A'  138 A'  139 A'  140 A'                                         

 Beta MOs, Restricted
 -- Occupied --                  
*******-1165.89 -176.32 -176.32 -165.73 -165.73 -165.73 -165.72
  1 A'    2 A'    3 A'    4 A'    5 A'    1 A"    6 A'    7 A'                 
-165.72 -165.72  -35.82  -35.82  -31.31  -31.31  -31.31  -31.31
  2 A"    8 A'    9 A'   10 A'   11 A'   12 A'    3 A"   13 A'                 
-31.302 -31.302 -24.721 -22.964 -22.963 -22.962 -22.959 -22.958
  4 A"   14 A'   15 A'   16 A'    5 A"   17 A'   18 A'   19 A'                 
-22.958 -22.957 -22.957 -22.953 -22.953 -10.318 -10.239  -6.370
  6 A"    7 A"   20 A'   21 A'    8 A"   22 A'   23 A'   24 A'                 
 -6.365  -4.783  -4.777  -4.768  -4.767  -4.762  -4.762  -2.049
 25 A'   26 A'   27 A'    9 A"   28 A'   10 A"   29 A'   30 A'                 
 -2.044  -2.044  -2.044  -2.038  -2.038  -2.031  -2.031  -2.025
 11 A"   31 A'   32 A'   12 A"   33 A'   34 A'   13 A"   14 A"                 
 -2.025  -1.264  -0.829  -0.714  -0.669  -0.594  -0.534  -0.502
 35 A'   36 A'   37 A'   38 A'   39 A'   40 A'   41 A'   15 A"                 
 -0.500  -0.399  -0.388  -0.351  -0.299  -0.298  -0.277  -0.255
 42 A'   43 A'   44 A'   16 A"   45 A'   17 A"   46 A'   18 A"                 
 -- Virtual --                   
 -0.064  -0.038  -0.034   0.005   0.028   0.049   0.064   0.071
 47 A'   48 A'   19 A"   49 A'   50 A'   51 A'   20 A"   52 A'                 
  0.095   0.098   0.108   0.120   0.149   0.174   0.196   0.203
 53 A'   21 A"   54 A'   55 A'   56 A'   57 A'   58 A'   22 A"                 
  0.214   0.220   0.241   0.263   0.270   0.294   0.317   0.334
 59 A'   60 A'   23 A"   61 A'   24 A"   62 A'   63 A'   64 A'                 
  0.370   0.380   0.391   0.397   0.399   0.430   0.431   0.435
 65 A'   25 A"   66 A'   26 A"   27 A"   67 A'   28 A"   68 A'                 
  0.452   0.472   0.522   0.546   0.593   0.633   0.643   0.668
 69 A'   70 A'   71 A'   29 A"   72 A'   30 A"   73 A'   74 A'                 
  0.683   0.692   0.748   0.818   0.839   0.972   1.073   1.166
 75 A'   76 A'   77 A'   78 A'   79 A'   80 A'   31 A"   32 A"                 
  1.241   1.280   1.320   1.341   1.349   1.359   1.367   1.391
 33 A"   81 A'   34 A"   82 A'   83 A'   35 A"   84 A'   85 A'                 
  1.447   1.458   1.483   1.541   1.617   1.777   1.793   1.888
 86 A'   36 A"   87 A'   88 A'   89 A'   90 A'   37 A"   91 A'                 
  1.924   1.969   2.105   2.220   2.537   2.604   2.627   2.813
 92 A'   38 A"   93 A'   94 A'   95 A'   39 A"   96 A'   40 A"                 
  2.819   3.013   3.195   3.662   3.754   3.791   3.938   3.954
 97 A'   98 A'   99 A'  100 A'   41 A"  101 A'   42 A"   43 A"                 
  3.961   3.965   3.987   3.993   4.028   4.034   4.083   4.127
102 A'   44 A"  103 A'   45 A"   46 A"  104 A'  105 A'  106 A'                 
  4.212   4.282   4.356   4.451   4.783   5.977   5.998   6.015
107 A'  108 A'  109 A'  110 A'  111 A'   47 A"   48 A"  112 A'                 
  6.033   6.059   6.119   6.267   6.342   6.627  23.408  24.192
113 A'  114 A'  115 A'   49 A"  116 A'  117 A'  118 A'  119 A'                 
 27.797  27.876  28.322  28.339  28.347  28.365  28.375  28.396
120 A'  121 A'   50 A"   51 A"  122 A'  123 A'  124 A'  125 A'                 
 28.520  28.525  28.528  28.539  28.541  28.557  28.583  28.599
 52 A"   53 A"  126 A'  127 A'   54 A"   55 A"  128 A'  129 A'                 
 28.665  28.717  66.734 127.868 127.881 127.891 127.901 127.922
130 A'  131 A'  132 A'   56 A"   57 A"  133 A'  134 A'  135 A'                 
127.948 151.601 151.6691901.7611901.833
136 A'  137 A'  138 A'  139 A'  140 A'                                         
 --------------------------------------------------------------

          Ground-State Mulliken Net Atomic Charges

     Atom                 Charge (a.u.)
  ----------------------------------------
      1 H                     0.202000
      2 F                    -0.045944
      3 I                     0.109441
      4 I                     0.128121
      5 C                    -0.256608
      6 C                    -0.137010
  ----------------------------------------
  Sum of atomic charges =     0.000000

 -----------------------------------------------------------------
                    Cartesian Multipole Moments
 -----------------------------------------------------------------
    Charge (ESU x 10^10)
                -0.0000
    Dipole Moment (Debye)
         X       0.5802      Y      -0.3670      Z       0.0000
       Tot       0.6865
    Quadrupole Moments (Debye-Ang)
        XX     -71.6457     XY       3.2148     YY     -71.2078
        XZ       0.0000     YZ      -0.0000     ZZ     -74.8378
    Octopole Moments (Debye-Ang^2)
       XXX     -17.9347    XXY       0.6558    XYY      -1.3809
       YYY      39.7090    XXZ       0.0000    XYZ       0.0000
       YYZ       0.0000    XZZ      -8.2644    YZZ      15.5777
       ZZZ       0.0000
    Hexadecapole Moments (Debye-Ang^3)
      XXXX   -1478.2102   XXXY      -2.0476   XXYY    -294.3009
      XYYY      23.7820   YYYY    -415.7677   XXXZ       0.0000
      XXYZ      -0.0000   XYYZ       0.0000   YYYZ      -0.0000
      XXZZ    -274.9595   XYZZ      -0.2315   YYZZ     -88.7079
      XZZZ       0.0000   YZZZ      -0.0000   ZZZZ     -99.3407
 -----------------------------------------------------------------
 Calculating analytic gradient of the SCF energy
 Gradient of SCF Energy
            1           2           3           4           5           6
    1   0.0102737  -0.0014056  -0.0012401   0.0059953  -0.0215107   0.0078874
    2   0.0031597  -0.0102064   0.0065578   0.0178118  -0.0095939  -0.0077290
    3   0.0000000   0.0000000  -0.0000000   0.0000000  -0.0000000   0.0000000
 Max gradient component =       2.151E-02
 RMS gradient           =       8.486E-03
 Gradient time:  CPU 11.62 s  wall 3.01 s
 Geometry Optimization Parameters
   NAtoms,    NIC,     NZ,  NCons,   NDum,   NFix, NCnnct, MaxDiis
        6      37       0       0       0       0       0       0

 Cartesian Hessian Update
 Hessian Updated using BFGS Update


** GEOMETRY OPTIMIZATION IN DELOCALIZED INTERNAL COORDINATES **
   Searching for a Minimum

   Optimization Cycle:  13

                       Coordinates (Angstroms)
     ATOM                X               Y               Z
      1  H         1.2224781823    1.9803057852    0.0000000000
      2  F        -1.3477098308    1.9693634537    0.0000000000
      3  I         2.1768553649   -0.4866834935    0.0000000000
      4  I        -1.7635312037   -0.7958210865    0.0000000000
      5  C         0.7391968541    1.0003685689    0.0000000000
      6  C        -0.5700408456    0.8715662191    0.0000000000
   Point Group: cs    Number of degrees of freedom:     9


   Energy is -14015.702165342

 Hessian Updated using BFGS Update

  9 Hessian modes will be used to form the next step
  Hessian Eigenvalues:
     0.044448    0.128118    0.213872    0.231714    0.257548    0.377567
     0.450728    0.619346    0.959491

 Minimum Search - Taking Simple RFO Step
 Searching for Lamda that Minimizes Along All modes
 Value Taken    Lamda =  -0.00501620
 Step Taken.  Stepsize is  0.291606

                             Maximum     Tolerance    Cnvgd?
         Gradient           0.014194      0.000300      NO
         Displacement       0.275467      0.001200      NO
         Energy change     -0.005808      0.000001      NO


 New Cartesian Coordinates Obtained by Inverse Iteration

 Displacement from previous Coordinates is:  0.234317
 ----------------------------------------------------------------
             Standard Nuclear Orientation (Angstroms)
    I     Atom           X                Y                Z
 ----------------------------------------------------------------
    1      H       1.1847201747     2.0034089609     0.0000000000
    2      F      -1.3362883230     2.0101220334     0.0000000000
    3      I       2.1438336652    -0.5480177513     0.0000000000
    4      I      -1.7147581653    -0.8482590918     0.0000000000
    5      C       0.7575518589     1.0253621906     0.0000000000
    6      C      -0.5778106894     0.8964831053     0.0000000000
 ----------------------------------------------------------------
 Molecular Point Group                 Cs    NOp =  2
 Largest Abelian Subgroup              Cs    NOp =  2
 Nuclear Repulsion Energy =   871.3065781594 hartrees
 There are       64 alpha and       64 beta electrons
 Applying Cartesian multipole field
    Component          Value
    ---------          -----
     (2,0,0)        1.00000E-11
     (0,2,0)        2.00000E-11
     (0,0,2)       -3.00000E-11
 Nucleus-field energy     =     0.0000000226 hartrees
 Requested basis set is 6-311++G(d,p)
 There are 71 shells and 197 basis functions
 A cutoff of  1.0D-11 yielded   1983 shell pairs
 There are     15905 function pairs (     18007 Cartesian)
 Smallest overlap matrix eigenvalue = 8.66E-05
 Guess MOs from SCF MO coefficient file

 -----------------------------------------------------------------------
  General SCF calculation program by
  Eric Jon Sundstrom, Paul Horn, Yuezhi Mao, Dmitri Zuev, Alec White,
  David Stuck, Shaama M.S., Shane Yost, Joonho Lee, David Small,
  Daniel Levine, Susi Lehtola, Hugh Burton, Evgeny Epifanovsky
 -----------------------------------------------------------------------
 Exchange:     0.2000 Hartree-Fock + 0.0800 Slater + 0.7200 B88
 Correlation:  0.1900 VWN1RPA + 0.8100 LYP
 Using SG-1 standard quadrature grid
 using 4 threads for integral computing
 -------------------------------------------------------
 OpenMP Integral computing Module                
 Release: version 2.0, May 2017, Q-Chem Inc. Pleasanton 
 -------------------------------------------------------
 -------------------------------------------------------
 OpenMP BLAS3 based DFT computing Module                
 Release: version 1.0, May 2013, Q-Chem Inc. Pittsburgh 
 -------------------------------------------------------
 A restricted SCF calculation will be
 performed using DIIS
 SCF converges when DIIS error is below 1.0e-08
 ---------------------------------------
  Cycle       Energy         DIIS error
 ---------------------------------------
    1  -14015.7018238041      5.82e-04  
    2  -14015.7036160961      2.68e-04  
    3  -14015.7035012360      3.08e-04  
    4  -14015.7039594090      4.40e-05  
    5  -14015.7039698861      1.32e-05  
    6  -14015.7039704191      7.90e-06  
    7  -14015.7039706972      1.32e-06  
    8  -14015.7039707046      5.26e-07  
    9  -14015.7039707058      1.51e-07  
   10  -14015.7039707055      4.64e-08  
   11  -14015.7039707057      5.34e-09  Convergence criterion met
 ---------------------------------------
 SCF time:   CPU 34.10s  wall 9.00s 
 SCF   energy in the final basis set =   -14015.7039707057
 Total energy in the final basis set =   -14015.7039707057

 --------------------------------------------------------------
             Orbital Energies (a.u.) and Symmetries
 --------------------------------------------------------------

 Alpha MOs, Restricted
 -- Occupied --                  
*******-1165.89 -176.32 -176.32 -165.73 -165.73 -165.73 -165.72
  1 A'    2 A'    3 A'    4 A'    5 A'    1 A"    6 A'    7 A'                 
-165.72 -165.72  -35.82  -35.82  -31.31  -31.31  -31.31  -31.31
  2 A"    8 A'    9 A'   10 A'   11 A'   12 A'    3 A"   13 A'                 
-31.303 -31.302 -24.725 -22.965 -22.963 -22.963 -22.959 -22.959
  4 A"   14 A'   15 A'   16 A'    5 A"   17 A'   18 A'   19 A'                 
-22.959 -22.958 -22.958 -22.953 -22.953 -10.322 -10.241  -6.371
  6 A"    7 A"   20 A'   21 A'    8 A"   22 A'   23 A'   24 A'                 
 -6.365  -4.783  -4.777  -4.768  -4.768  -4.762  -4.762  -2.049
 25 A'   26 A'   27 A'    9 A"   28 A'   10 A"   29 A'   30 A'                 
 -2.045  -2.044  -2.043  -2.038  -2.038  -2.031  -2.031  -2.025
 11 A"   31 A'   32 A'   12 A"   33 A'   34 A'   13 A"   14 A"                 
 -2.025  -1.265  -0.823  -0.708  -0.667  -0.597  -0.533  -0.502
 35 A'   36 A'   37 A'   38 A'   39 A'   40 A'   41 A'   15 A"                 
 -0.500  -0.399  -0.388  -0.348  -0.303  -0.296  -0.275  -0.254
 42 A'   43 A'   44 A'   16 A"   45 A'   17 A"   46 A'   18 A"                 
 -- Virtual --                   
 -0.069  -0.045  -0.039   0.005   0.028   0.049   0.064   0.072
 47 A'   48 A'   19 A"   49 A'   50 A'   51 A'   20 A"   52 A'                 
  0.093   0.098   0.108   0.121   0.147   0.172   0.199   0.202
 53 A'   21 A"   54 A'   55 A'   56 A'   57 A'   58 A'   22 A"                 
  0.211   0.217   0.240   0.258   0.270   0.291   0.317   0.329
 59 A'   60 A'   23 A"   61 A'   24 A"   62 A'   63 A'   64 A'                 
  0.362   0.380   0.385   0.393   0.399   0.426   0.428   0.441
 65 A'   25 A"   66 A'   26 A"   27 A"   28 A"   67 A'   68 A'                 
  0.448   0.472   0.528   0.548   0.589   0.629   0.630   0.656
 69 A'   70 A'   71 A'   29 A"   72 A'   73 A'   30 A"   74 A'                 
  0.679   0.691   0.742   0.823   0.831   0.966   1.072   1.159
 75 A'   76 A'   77 A'   78 A'   79 A'   80 A'   31 A"   32 A"                 
  1.234   1.283   1.319   1.331   1.339   1.355   1.367   1.393
 33 A"   81 A'   34 A"   82 A'   83 A'   35 A"   84 A'   85 A'                 
  1.446   1.454   1.493   1.532   1.614   1.759   1.807   1.879
 86 A'   36 A"   87 A'   88 A'   89 A'   90 A'   37 A"   91 A'                 
  1.920   1.957   2.093   2.208   2.527   2.601   2.630   2.807
 92 A'   38 A"   93 A'   94 A'   95 A'   39 A"   96 A'   40 A"                 
  2.812   3.023   3.181   3.685   3.752   3.794   3.936   3.954
 97 A'   98 A'   99 A'  100 A'   41 A"  101 A'   42 A"   43 A"                 
  3.956   3.963   3.990   3.990   4.023   4.026   4.076   4.121
102 A'   44 A"  103 A'   45 A"   46 A"  104 A'  105 A'  106 A'                 
  4.213   4.279   4.341   4.436   4.779   5.976   5.996   6.010
107 A'  108 A'  109 A'  110 A'  111 A'   47 A"   48 A"  112 A'                 
  6.034   6.048   6.113   6.265   6.337   6.616  23.432  24.096
113 A'  114 A'  115 A'   49 A"  116 A'  117 A'  118 A'  119 A'                 
 27.785  27.868  28.321  28.337  28.344  28.365  28.369  28.391
120 A'  121 A'   50 A"   51 A"  122 A'  123 A'  124 A'  125 A'                 
 28.519  28.525  28.526  28.539  28.541  28.553  28.578  28.594
 52 A"   53 A"  126 A'   54 A"  127 A'   55 A"  128 A'  129 A'                 
 28.662  28.712  66.730 127.867 127.879 127.888 127.902 127.916
130 A'  131 A'  132 A'   56 A"   57 A"  133 A'  134 A'  135 A'                 
127.943 151.590 151.6621901.7501901.825
136 A'  137 A'  138 A'  139 A'  140 A'                                         

 Beta MOs, Restricted
 -- Occupied --                  
*******-1165.89 -176.32 -176.32 -165.73 -165.73 -165.73 -165.72
  1 A'    2 A'    3 A'    4 A'    5 A'    1 A"    6 A'    7 A'                 
-165.72 -165.72  -35.82  -35.82  -31.31  -31.31  -31.31  -31.31
  2 A"    8 A'    9 A'   10 A'   11 A'   12 A'    3 A"   13 A'                 
-31.303 -31.302 -24.725 -22.965 -22.963 -22.963 -22.959 -22.959
  4 A"   14 A'   15 A'   16 A'    5 A"   17 A'   18 A'   19 A'                 
-22.959 -22.958 -22.958 -22.953 -22.953 -10.322 -10.241  -6.371
  6 A"    7 A"   20 A'   21 A'    8 A"   22 A'   23 A'   24 A'                 
 -6.365  -4.783  -4.777  -4.768  -4.768  -4.762  -4.762  -2.049
 25 A'   26 A'   27 A'    9 A"   28 A'   10 A"   29 A'   30 A'                 
 -2.045  -2.044  -2.043  -2.038  -2.038  -2.031  -2.031  -2.025
 11 A"   31 A'   32 A'   12 A"   33 A'   34 A'   13 A"   14 A"                 
 -2.025  -1.265  -0.823  -0.708  -0.667  -0.597  -0.533  -0.502
 35 A'   36 A'   37 A'   38 A'   39 A'   40 A'   41 A'   15 A"                 
 -0.500  -0.399  -0.388  -0.348  -0.303  -0.296  -0.275  -0.254
 42 A'   43 A'   44 A'   16 A"   45 A'   17 A"   46 A'   18 A"                 
 -- Virtual --                   
 -0.069  -0.045  -0.039   0.005   0.028   0.049   0.064   0.072
 47 A'   48 A'   19 A"   49 A'   50 A'   51 A'   20 A"   52 A'                 
  0.093   0.098   0.108   0.121   0.147   0.172   0.199   0.202
 53 A'   21 A"   54 A'   55 A'   56 A'   57 A'   58 A'   22 A"                 
  0.211   0.217   0.240   0.258   0.270   0.291   0.317   0.329
 59 A'   60 A'   23 A"   61 A'   24 A"   62 A'   63 A'   64 A'                 
  0.362   0.380   0.385   0.393   0.399   0.426   0.428   0.441
 65 A'   25 A"   66 A'   26 A"   27 A"   28 A"   67 A'   68 A'                 
  0.448   0.472   0.528   0.548   0.589   0.629   0.630   0.656
 69 A'   70 A'   71 A'   29 A"   72 A'   73 A'   30 A"   74 A'                 
  0.679   0.691   0.742   0.823   0.831   0.966   1.072   1.159
 75 A'   76 A'   77 A'   78 A'   79 A'   80 A'   31 A"   32 A"                 
  1.234   1.283   1.319   1.331   1.339   1.355   1.367   1.393
 33 A"   81 A'   34 A"   82 A'   83 A'   35 A"   84 A'   85 A'                 
  1.446   1.454   1.493   1.532   1.614   1.759   1.807   1.879
 86 A'   36 A"   87 A'   88 A'   89 A'   90 A'   37 A"   91 A'                 
  1.920   1.957   2.093   2.208   2.527   2.601   2.630   2.807
 92 A'   38 A"   93 A'   94 A'   95 A'   39 A"   96 A'   40 A"                 
  2.812   3.023   3.181   3.685   3.752   3.794   3.936   3.954
 97 A'   98 A'   99 A'  100 A'   41 A"  101 A'   42 A"   43 A"                 
  3.956   3.963   3.990   3.990   4.023   4.026   4.076   4.121
102 A'   44 A"  103 A'   45 A"   46 A"  104 A'  105 A'  106 A'                 
  4.213   4.279   4.341   4.436   4.779   5.976   5.996   6.010
107 A'  108 A'  109 A'  110 A'  111 A'   47 A"   48 A"  112 A'                 
  6.034   6.048   6.113   6.265   6.337   6.616  23.432  24.096
113 A'  114 A'  115 A'   49 A"  116 A'  117 A'  118 A'  119 A'                 
 27.785  27.868  28.321  28.337  28.344  28.365  28.369  28.391
120 A'  121 A'   50 A"   51 A"  122 A'  123 A'  124 A'  125 A'                 
 28.519  28.525  28.526  28.539  28.541  28.553  28.578  28.594
 52 A"   53 A"  126 A'   54 A"  127 A'   55 A"  128 A'  129 A'                 
 28.662  28.712  66.730 127.867 127.879 127.888 127.902 127.916
130 A'  131 A'  132 A'   56 A"   57 A"  133 A'  134 A'  135 A'                 
127.943 151.590 151.6621901.7501901.825
136 A'  137 A'  138 A'  139 A'  140 A'                                         
 --------------------------------------------------------------

          Ground-State Mulliken Net Atomic Charges

     Atom                 Charge (a.u.)
  ----------------------------------------
      1 H                     0.196791
      2 F                    -0.049234
      3 I                     0.104507
      4 I                     0.128515
      5 C                    -0.266473
      6 C                    -0.114105
  ----------------------------------------
  Sum of atomic charges =     0.000000

 -----------------------------------------------------------------
                    Cartesian Multipole Moments
 -----------------------------------------------------------------
    Charge (ESU x 10^10)
                 0.0000
    Dipole Moment (Debye)
         X       0.5417      Y      -0.4435      Z       0.0000
       Tot       0.7001
    Quadrupole Moments (Debye-Ang)
        XX     -72.2330     XY       3.0157     YY     -70.6310
        XZ       0.0000     YZ      -0.0000     ZZ     -74.9951
    Octopole Moments (Debye-Ang^2)
       XXX     -19.5804    XXY       3.5931    XYY      -1.7831
       YYY      46.4426    XXZ       0.0000    XYZ       0.0000
       YYZ      -0.0000    XZZ      -8.7872    YZZ      18.2742
       ZZZ       0.0000
    Hexadecapole Moments (Debye-Ang^3)
      XXXX   -1438.4526   XXXY       2.0571   XXYY    -289.5338
      XYYY      29.3787   YYYY    -443.5277   XXXZ       0.0000
      XXYZ       0.0000   XYYZ      -0.0000   YYYZ      -0.0000
      XXZZ    -266.3697   XYZZ       1.7003   YYZZ     -94.2908
      XZZZ       0.0000   YZZZ       0.0000   ZZZZ     -99.8024
 -----------------------------------------------------------------
 Calculating analytic gradient of the SCF energy
 Gradient of SCF Energy
            1           2           3           4           5           6
    1  -0.0043938  -0.0002173   0.0027702   0.0043148   0.0146001  -0.0170740
    2  -0.0096021  -0.0002832  -0.0038040   0.0047486   0.0143725  -0.0054317
    3  -0.0000000  -0.0000000   0.0000000  -0.0000000  -0.0000000   0.0000000
 Max gradient component =       1.707E-02
 RMS gradient           =       7.132E-03
 Gradient time:  CPU 11.80 s  wall 3.06 s
 Geometry Optimization Parameters
   NAtoms,    NIC,     NZ,  NCons,   NDum,   NFix, NCnnct, MaxDiis
        6      37       0       0       0       0       0       0

 Cartesian Hessian Update
 Hessian Updated using BFGS Update


** GEOMETRY OPTIMIZATION IN DELOCALIZED INTERNAL COORDINATES **
   Searching for a Minimum

   Optimization Cycle:  14

                       Coordinates (Angstroms)
     ATOM                X               Y               Z
      1  H         1.1847201747    2.0034089609    0.0000000000
      2  F        -1.3362883230    2.0101220334    0.0000000000
      3  I         2.1438336652   -0.5480177513    0.0000000000
      4  I        -1.7147581653   -0.8482590918    0.0000000000
      5  C         0.7575518589    1.0253621906    0.0000000000
      6  C        -0.5778106894    0.8964831053    0.0000000000
   Point Group: cs    Number of degrees of freedom:     9


   Energy is -14015.703970706

 Hessian Updated using BFGS Update

  9 Hessian modes will be used to form the next step
  Hessian Eigenvalues:
     0.044722    0.128799    0.213764    0.243074    0.294826    0.387031
     0.473656    0.653213    0.953091

 Minimum Search - Taking Simple RFO Step
 Searching for Lamda that Minimizes Along All modes
 Value Taken    Lamda =  -0.00072110
 Step Taken.  Stepsize is  0.041974

                             Maximum     Tolerance    Cnvgd?
         Gradient           0.012681      0.000300      NO
         Displacement       0.030581      0.001200      NO
         Energy change     -0.001805      0.000001      NO


 New Cartesian Coordinates Obtained by Inverse Iteration

 Displacement from previous Coordinates is:  0.036994
 ----------------------------------------------------------------
             Standard Nuclear Orientation (Angstroms)
    I     Atom           X                Y                Z
 ----------------------------------------------------------------
    1      H       1.1841157937     2.0113160108     0.0000000000
    2      F      -1.3276595447     2.0089491041     0.0000000000
    3      I       2.1467239212    -0.5432142436     0.0000000000
    4      I      -1.7233776788    -0.8484654473     0.0000000000
    5      C       0.7505389387     1.0184475040     0.0000000000
    6      C      -0.5730929089     0.8920665191     0.0000000000
 ----------------------------------------------------------------
 Molecular Point Group                 Cs    NOp =  2
 Largest Abelian Subgroup              Cs    NOp =  2
 Nuclear Repulsion Energy =   870.4010340275 hartrees
 There are       64 alpha and       64 beta electrons
 Applying Cartesian multipole field
    Component          Value
    ---------          -----
     (2,0,0)        1.00000E-11
     (0,2,0)        2.00000E-11
     (0,0,2)       -3.00000E-11
 Nucleus-field energy     =     0.0000000227 hartrees
 Requested basis set is 6-311++G(d,p)
 There are 71 shells and 197 basis functions
 A cutoff of  1.0D-11 yielded   1981 shell pairs
 There are     15899 function pairs (     18001 Cartesian)
 Smallest overlap matrix eigenvalue = 8.19E-05
 Guess MOs from SCF MO coefficient file

 -----------------------------------------------------------------------
  General SCF calculation program by
  Eric Jon Sundstrom, Paul Horn, Yuezhi Mao, Dmitri Zuev, Alec White,
  David Stuck, Shaama M.S., Shane Yost, Joonho Lee, David Small,
  Daniel Levine, Susi Lehtola, Hugh Burton, Evgeny Epifanovsky
 -----------------------------------------------------------------------
 Exchange:     0.2000 Hartree-Fock + 0.0800 Slater + 0.7200 B88
 Correlation:  0.1900 VWN1RPA + 0.8100 LYP
 Using SG-1 standard quadrature grid
 using 4 threads for integral computing
 -------------------------------------------------------
 OpenMP Integral computing Module                
 Release: version 2.0, May 2017, Q-Chem Inc. Pleasanton 
 -------------------------------------------------------
 -------------------------------------------------------
 OpenMP BLAS3 based DFT computing Module                
 Release: version 1.0, May 2013, Q-Chem Inc. Pittsburgh 
 -------------------------------------------------------
 A restricted SCF calculation will be
 performed using DIIS
 SCF converges when DIIS error is below 1.0e-08
 ---------------------------------------
  Cycle       Energy         DIIS error
 ---------------------------------------
    1  -14015.7042271173      1.68e-04  
    2  -14015.7043552523      4.34e-05  
    3  -14015.7043487531      5.67e-05  
    4  -14015.7043630272      1.23e-05  
    5  -14015.7043637359      4.10e-06  
    6  -14015.7043637925      1.29e-06  
    7  -14015.7043637994      2.64e-07  
    8  -14015.7043637995      1.45e-07  
    9  -14015.7043637996      3.02e-08  
   10  -14015.7043637996      8.98e-09  Convergence criterion met
 ---------------------------------------
 SCF time:   CPU 30.98s  wall 8.00s 
 SCF   energy in the final basis set =   -14015.7043637996
 Total energy in the final basis set =   -14015.7043637996

 --------------------------------------------------------------
             Orbital Energies (a.u.) and Symmetries
 --------------------------------------------------------------

 Alpha MOs, Restricted
 -- Occupied --                  
*******-1165.89 -176.32 -176.32 -165.73 -165.73 -165.73 -165.72
  1 A'    2 A'    3 A'    4 A'    5 A'    1 A"    6 A'    7 A'                 
-165.72 -165.72  -35.82  -35.82  -31.31  -31.31  -31.31  -31.31
  2 A"    8 A'    9 A'   10 A'   11 A'   12 A'    3 A"   13 A'                 
-31.303 -31.302 -24.724 -22.965 -22.963 -22.963 -22.959 -22.959
  4 A"   14 A'   15 A'   16 A'    5 A"   17 A'   18 A'   19 A'                 
-22.959 -22.958 -22.958 -22.953 -22.953 -10.321 -10.241  -6.370
  6 A"    7 A"   20 A'   21 A'    8 A"   22 A'   23 A'   24 A'                 
 -6.365  -4.783  -4.777  -4.768  -4.768  -4.762  -4.762  -2.049
 25 A'   26 A'   27 A'    9 A"   28 A'   10 A"   29 A'   30 A'                 
 -2.044  -2.044  -2.044  -2.038  -2.038  -2.031  -2.031  -2.025
 11 A"   31 A'   32 A'   12 A"   33 A'   34 A'   13 A"   14 A"                 
 -2.025  -1.264  -0.825  -0.708  -0.668  -0.596  -0.532  -0.501
 35 A'   36 A'   37 A'   38 A'   39 A'   40 A'   41 A'   15 A"                 
 -0.499  -0.399  -0.388  -0.349  -0.302  -0.296  -0.275  -0.255
 42 A'   43 A'   44 A'   16 A"   45 A'   17 A"   46 A'   18 A"                 
 -- Virtual --                   
 -0.069  -0.046  -0.037   0.005   0.028   0.049   0.064   0.072
 47 A'   48 A'   19 A"   49 A'   50 A'   51 A'   20 A"   52 A'                 
  0.093   0.098   0.108   0.120   0.147   0.171   0.199   0.202
 53 A'   21 A"   54 A'   55 A'   56 A'   57 A'   58 A'   22 A"                 
  0.212   0.217   0.240   0.259   0.270   0.292   0.316   0.330
 59 A'   60 A'   23 A"   61 A'   24 A"   62 A'   63 A'   64 A'                 
  0.364   0.380   0.386   0.394   0.399   0.426   0.429   0.441
 65 A'   25 A"   66 A'   26 A"   27 A"   28 A"   67 A'   68 A'                 
  0.448   0.471   0.528   0.548   0.588   0.629   0.631   0.659
 69 A'   70 A'   71 A'   29 A"   72 A'   73 A'   30 A"   74 A'                 
  0.677   0.692   0.741   0.822   0.834   0.967   1.072   1.159
 75 A'   76 A'   77 A'   78 A'   79 A'   80 A'   31 A"   32 A"                 
  1.235   1.282   1.319   1.332   1.340   1.356   1.368   1.392
 33 A"   81 A'   34 A"   82 A'   83 A'   35 A"   84 A'   85 A'                 
  1.444   1.455   1.490   1.534   1.618   1.762   1.807   1.877
 86 A'   36 A"   87 A'   88 A'   89 A'   90 A'   37 A"   91 A'                 
  1.921   1.956   2.098   2.211   2.523   2.602   2.621   2.809
 92 A'   38 A"   93 A'   94 A'   95 A'   39 A"   96 A'   40 A"                 
  2.812   3.025   3.185   3.673   3.752   3.791   3.936   3.953
 97 A'   98 A'   99 A'  100 A'   41 A"  101 A'   42 A"   43 A"                 
  3.957   3.963   3.990   3.990   4.023   4.029   4.077   4.121
102 A'   44 A"  103 A'   45 A"   46 A"  104 A'  105 A'  106 A'                 
  4.214   4.280   4.341   4.436   4.780   5.976   5.996   6.011
107 A'  108 A'  109 A'  110 A'  111 A'   47 A"   48 A"  112 A'                 
  6.034   6.049   6.113   6.266   6.338   6.617  23.415  24.136
113 A'  114 A'  115 A'   49 A"  116 A'  117 A'  118 A'  119 A'                 
 27.785  27.868  28.321  28.337  28.344  28.365  28.370  28.391
120 A'  121 A'   50 A"   51 A"  122 A'  123 A'  124 A'  125 A'                 
 28.519  28.525  28.526  28.539  28.540  28.554  28.578  28.594
 52 A"   53 A"  126 A'   54 A"  127 A'   55 A"  128 A'  129 A'                 
 28.663  28.712  66.730 127.867 127.880 127.888 127.901 127.916
130 A'  131 A'  132 A'   56 A"   57 A"  133 A'  134 A'  135 A'                 
127.943 151.590 151.6621901.7501901.825
136 A'  137 A'  138 A'  139 A'  140 A'                                         

 Beta MOs, Restricted
 -- Occupied --                  
*******-1165.89 -176.32 -176.32 -165.73 -165.73 -165.73 -165.72
  1 A'    2 A'    3 A'    4 A'    5 A'    1 A"    6 A'    7 A'                 
-165.72 -165.72  -35.82  -35.82  -31.31  -31.31  -31.31  -31.31
  2 A"    8 A'    9 A'   10 A'   11 A'   12 A'    3 A"   13 A'                 
-31.303 -31.302 -24.724 -22.965 -22.963 -22.963 -22.959 -22.959
  4 A"   14 A'   15 A'   16 A'    5 A"   17 A'   18 A'   19 A'                 
-22.959 -22.958 -22.958 -22.953 -22.953 -10.321 -10.241  -6.370
  6 A"    7 A"   20 A'   21 A'    8 A"   22 A'   23 A'   24 A'                 
 -6.365  -4.783  -4.777  -4.768  -4.768  -4.762  -4.762  -2.049
 25 A'   26 A'   27 A'    9 A"   28 A'   10 A"   29 A'   30 A'                 
 -2.044  -2.044  -2.044  -2.038  -2.038  -2.031  -2.031  -2.025
 11 A"   31 A'   32 A'   12 A"   33 A'   34 A'   13 A"   14 A"                 
 -2.025  -1.264  -0.825  -0.708  -0.668  -0.596  -0.532  -0.501
 35 A'   36 A'   37 A'   38 A'   39 A'   40 A'   41 A'   15 A"                 
 -0.499  -0.399  -0.388  -0.349  -0.302  -0.296  -0.275  -0.255
 42 A'   43 A'   44 A'   16 A"   45 A'   17 A"   46 A'   18 A"                 
 -- Virtual --                   
 -0.069  -0.046  -0.037   0.005   0.028   0.049   0.064   0.072
 47 A'   48 A'   19 A"   49 A'   50 A'   51 A'   20 A"   52 A'                 
  0.093   0.098   0.108   0.120   0.147   0.171   0.199   0.202
 53 A'   21 A"   54 A'   55 A'   56 A'   57 A'   58 A'   22 A"                 
  0.212   0.217   0.240   0.259   0.270   0.292   0.316   0.330
 59 A'   60 A'   23 A"   61 A'   24 A"   62 A'   63 A'   64 A'                 
  0.364   0.380   0.386   0.394   0.399   0.426   0.429   0.441
 65 A'   25 A"   66 A'   26 A"   27 A"   28 A"   67 A'   68 A'                 
  0.448   0.471   0.528   0.548   0.588   0.629   0.631   0.659
 69 A'   70 A'   71 A'   29 A"   72 A'   73 A'   30 A"   74 A'                 
  0.677   0.692   0.741   0.822   0.834   0.967   1.072   1.159
 75 A'   76 A'   77 A'   78 A'   79 A'   80 A'   31 A"   32 A"                 
  1.235   1.282   1.319   1.332   1.340   1.356   1.368   1.392
 33 A"   81 A'   34 A"   82 A'   83 A'   35 A"   84 A'   85 A'                 
  1.444   1.455   1.490   1.534   1.618   1.762   1.807   1.877
 86 A'   36 A"   87 A'   88 A'   89 A'   90 A'   37 A"   91 A'                 
  1.921   1.956   2.098   2.211   2.523   2.602   2.621   2.809
 92 A'   38 A"   93 A'   94 A'   95 A'   39 A"   96 A'   40 A"                 
  2.812   3.025   3.185   3.673   3.752   3.791   3.936   3.953
 97 A'   98 A'   99 A'  100 A'   41 A"  101 A'   42 A"   43 A"                 
  3.957   3.963   3.990   3.990   4.023   4.029   4.077   4.121
102 A'   44 A"  103 A'   45 A"   46 A"  104 A'  105 A'  106 A'                 
  4.214   4.280   4.341   4.436   4.780   5.976   5.996   6.011
107 A'  108 A'  109 A'  110 A'  111 A'   47 A"   48 A"  112 A'                 
  6.034   6.049   6.113   6.266   6.338   6.617  23.415  24.136
113 A'  114 A'  115 A'   49 A"  116 A'  117 A'  118 A'  119 A'                 
 27.785  27.868  28.321  28.337  28.344  28.365  28.370  28.391
120 A'  121 A'   50 A"   51 A"  122 A'  123 A'  124 A'  125 A'                 
 28.519  28.525  28.526  28.539  28.540  28.554  28.578  28.594
 52 A"   53 A"  126 A'   54 A"  127 A'   55 A"  128 A'  129 A'                 
 28.663  28.712  66.730 127.867 127.880 127.888 127.901 127.916
130 A'  131 A'  132 A'   56 A"   57 A"  133 A'  134 A'  135 A'                 
127.943 151.590 151.6621901.7501901.825
136 A'  137 A'  138 A'  139 A'  140 A'                                         
 --------------------------------------------------------------

          Ground-State Mulliken Net Atomic Charges

     Atom                 Charge (a.u.)
  ----------------------------------------
      1 H                     0.196418
      2 F                    -0.050671
      3 I                     0.105387
      4 I                     0.126588
      5 C                    -0.264422
      6 C                    -0.113299
  ----------------------------------------
  Sum of atomic charges =     0.000000

 -----------------------------------------------------------------
                    Cartesian Multipole Moments
 -----------------------------------------------------------------
    Charge (ESU x 10^10)
                 0.0000
    Dipole Moment (Debye)
         X       0.5628      Y      -0.4350      Z      -0.0000
       Tot       0.7113
    Quadrupole Moments (Debye-Ang)
        XX     -72.1655     XY       3.0487     YY     -70.6862
        XZ      -0.0000     YZ       0.0000     ZZ     -74.9815
    Octopole Moments (Debye-Ang^2)
       XXX     -19.1010    XXY       3.4153    XYY      -1.6470
       YYY      46.3773    XXZ       0.0000    XYZ       0.0000
       YYZ       0.0000    XZZ      -8.6240    YZZ      18.2269
       ZZZ      -0.0000
    Hexadecapole Moments (Debye-Ang^3)
      XXXX   -1442.7442   XXXY       0.5585   XXYY    -290.2539
      XYYY      28.0267   YYYY    -442.5235   XXXZ      -0.0000
      XXYZ       0.0000   XYYZ      -0.0000   YYYZ       0.0000
      XXZZ    -267.3880   XYZZ       1.1473   YYZZ     -94.0672
      XZZZ      -0.0000   YZZZ       0.0000   ZZZZ     -99.7519
 -----------------------------------------------------------------
 Calculating analytic gradient of the SCF energy
 Gradient of SCF Energy
            1           2           3           4           5           6
    1   0.0004927   0.0006545   0.0026991   0.0035788  -0.0025959  -0.0048292
    2   0.0006878  -0.0004069  -0.0033039   0.0042649   0.0031595  -0.0044014
    3   0.0000000   0.0000000   0.0000000  -0.0000000  -0.0000000  -0.0000000
 Max gradient component =       4.829E-03
 RMS gradient           =       2.471E-03
 Gradient time:  CPU 11.60 s  wall 3.01 s
 Geometry Optimization Parameters
   NAtoms,    NIC,     NZ,  NCons,   NDum,   NFix, NCnnct, MaxDiis
        6      37       0       0       0       0       0       0

 Cartesian Hessian Update
 Hessian Updated using BFGS Update


** GEOMETRY OPTIMIZATION IN DELOCALIZED INTERNAL COORDINATES **
   Searching for a Minimum

   Optimization Cycle:  15

                       Coordinates (Angstroms)
     ATOM                X               Y               Z
      1  H         1.1841157937    2.0113160108    0.0000000000
      2  F        -1.3276595447    2.0089491041    0.0000000000
      3  I         2.1467239212   -0.5432142436    0.0000000000
      4  I        -1.7233776788   -0.8484654473    0.0000000000
      5  C         0.7505389387    1.0184475040    0.0000000000
      6  C        -0.5730929089    0.8920665191    0.0000000000
   Point Group: cs    Number of degrees of freedom:     9


   Energy is -14015.704363800

 Hessian Updated using BFGS Update

  9 Hessian modes will be used to form the next step
  Hessian Eigenvalues:
     0.044784    0.129067    0.206546    0.241874    0.326712    0.370109
     0.434406    0.655200    0.920828

 Minimum Search - Taking Simple RFO Step
 Searching for Lamda that Minimizes Along All modes
 Value Taken    Lamda =  -0.00006869
 Step Taken.  Stepsize is  0.012631

                             Maximum     Tolerance    Cnvgd?
         Gradient           0.003891      0.000300      NO
         Displacement       0.006908      0.001200      NO
         Energy change     -0.000393      0.000001      NO


 New Cartesian Coordinates Obtained by Inverse Iteration

 Displacement from previous Coordinates is:  0.022511
 ----------------------------------------------------------------
             Standard Nuclear Orientation (Angstroms)
    I     Atom           X                Y                Z
 ----------------------------------------------------------------
    1      H       1.1809088507     2.0102158773     0.0000000000
    2      F      -1.3243385458     2.0092544185     0.0000000000
    3      I       2.1521388120    -0.5387932144     0.0000000000
    4      I      -1.7308847752    -0.8478331226     0.0000000000
    5      C       0.7505981794     1.0156432888     0.0000000000
    6      C      -0.5711739999     0.8906121994     0.0000000000
 ----------------------------------------------------------------
 Molecular Point Group                 Cs    NOp =  2
 Largest Abelian Subgroup              Cs    NOp =  2
 Nuclear Repulsion Energy =   868.9700877356 hartrees
 There are       64 alpha and       64 beta electrons
 Applying Cartesian multipole field
    Component          Value
    ---------          -----
     (2,0,0)        1.00000E-11
     (0,2,0)        2.00000E-11
     (0,0,2)       -3.00000E-11
 Nucleus-field energy     =     0.0000000227 hartrees
 Requested basis set is 6-311++G(d,p)
 There are 71 shells and 197 basis functions
 A cutoff of  1.0D-11 yielded   1982 shell pairs
 There are     15902 function pairs (     18004 Cartesian)
 Smallest overlap matrix eigenvalue = 8.08E-05
 Guess MOs from SCF MO coefficient file

 -----------------------------------------------------------------------
  General SCF calculation program by
  Eric Jon Sundstrom, Paul Horn, Yuezhi Mao, Dmitri Zuev, Alec White,
  David Stuck, Shaama M.S., Shane Yost, Joonho Lee, David Small,
  Daniel Levine, Susi Lehtola, Hugh Burton, Evgeny Epifanovsky
 -----------------------------------------------------------------------
 Exchange:     0.2000 Hartree-Fock + 0.0800 Slater + 0.7200 B88
 Correlation:  0.1900 VWN1RPA + 0.8100 LYP
 Using SG-1 standard quadrature grid
 using 4 threads for integral computing
 -------------------------------------------------------
 OpenMP Integral computing Module                
 Release: version 2.0, May 2017, Q-Chem Inc. Pleasanton 
 -------------------------------------------------------
 -------------------------------------------------------
 OpenMP BLAS3 based DFT computing Module                
 Release: version 1.0, May 2013, Q-Chem Inc. Pittsburgh 
 -------------------------------------------------------
 A restricted SCF calculation will be
 performed using DIIS
 SCF converges when DIIS error is below 1.0e-08
 ---------------------------------------
  Cycle       Energy         DIIS error
 ---------------------------------------
    1  -14015.7044029023      5.03e-05  
    2  -14015.7044181319      1.91e-05  
    3  -14015.7044167487      2.56e-05  
    4  -14015.7044198639      4.85e-06  
    5  -14015.7044199869      1.01e-06  
    6  -14015.7044199904      5.19e-07  
    7  -14015.7044199912      1.07e-07  
    8  -14015.7044199912      3.23e-08  
    9  -14015.7044199911      1.68e-08  
   10  -14015.7044199914      2.70e-09  Convergence criterion met
 ---------------------------------------
 SCF time:   CPU 31.02s  wall 8.00s 
 SCF   energy in the final basis set =   -14015.7044199914
 Total energy in the final basis set =   -14015.7044199914

 --------------------------------------------------------------
             Orbital Energies (a.u.) and Symmetries
 --------------------------------------------------------------

 Alpha MOs, Restricted
 -- Occupied --                  
*******-1165.89 -176.32 -176.32 -165.73 -165.73 -165.73 -165.72
  1 A'    2 A'    3 A'    4 A'    5 A'    1 A"    6 A'    7 A'                 
-165.72 -165.72  -35.82  -35.82  -31.31  -31.31  -31.31  -31.31
  2 A"    8 A'    9 A'   10 A'   11 A'   12 A'    3 A"   13 A'                 
-31.303 -31.303 -24.724 -22.965 -22.963 -22.963 -22.959 -22.959
  4 A"   14 A'   15 A'   16 A'    5 A"   17 A'   18 A'   19 A'                 
-22.959 -22.958 -22.958 -22.954 -22.954 -10.321 -10.241  -6.370
  6 A"    7 A"   20 A'   21 A'    8 A"   22 A'   23 A'   24 A'                 
 -6.365  -4.783  -4.778  -4.768  -4.767  -4.762  -4.762  -2.049
 25 A'   26 A'   27 A'    9 A"   28 A'   10 A"   29 A'   30 A'                 
 -2.044  -2.044  -2.044  -2.038  -2.038  -2.031  -2.031  -2.025
 11 A"   31 A'   32 A'   12 A"   33 A'   34 A'   13 A"   14 A"                 
 -2.025  -1.263  -0.825  -0.707  -0.668  -0.596  -0.532  -0.501
 35 A'   36 A'   37 A'   38 A'   39 A'   40 A'   41 A'   15 A"                 
 -0.499  -0.399  -0.388  -0.349  -0.302  -0.296  -0.275  -0.255
 42 A'   43 A'   44 A'   16 A"   45 A'   17 A"   46 A'   18 A"                 
 -- Virtual --                   
 -0.069  -0.046  -0.036   0.005   0.028   0.049   0.064   0.072
 47 A'   48 A'   19 A"   49 A'   50 A'   51 A'   20 A"   52 A'                 
  0.094   0.098   0.108   0.120   0.147   0.171   0.199   0.202
 53 A'   21 A"   54 A'   55 A'   56 A'   57 A'   58 A'   22 A"                 
  0.212   0.216   0.240   0.259   0.270   0.292   0.317   0.330
 59 A'   60 A'   23 A"   61 A'   24 A"   62 A'   63 A'   64 A'                 
  0.365   0.380   0.386   0.394   0.399   0.426   0.429   0.440
 65 A'   25 A"   66 A'   26 A"   27 A"   28 A"   67 A'   68 A'                 
  0.447   0.472   0.529   0.548   0.587   0.629   0.631   0.660
 69 A'   70 A'   71 A'   29 A"   72 A'   73 A'   30 A"   74 A'                 
  0.677   0.691   0.741   0.821   0.835   0.968   1.072   1.159
 75 A'   76 A'   77 A'   78 A'   79 A'   80 A'   31 A"   32 A"                 
  1.235   1.281   1.319   1.333   1.340   1.356   1.368   1.392
 33 A"   81 A'   34 A"   82 A'   83 A'   35 A"   84 A'   85 A'                 
  1.444   1.455   1.490   1.535   1.620   1.762   1.809   1.876
 86 A'   36 A"   87 A'   88 A'   89 A'   90 A'   37 A"   91 A'                 
  1.921   1.956   2.101   2.212   2.522   2.603   2.620   2.810
 92 A'   38 A"   93 A'   94 A'   95 A'   39 A"   96 A'   40 A"                 
  2.811   3.026   3.186   3.673   3.753   3.791   3.936   3.953
 97 A'   98 A'   99 A'  100 A'   41 A"  101 A'   42 A"   43 A"                 
  3.957   3.962   3.989   3.990   4.023   4.029   4.077   4.121
102 A'   44 A"  103 A'   45 A"   46 A"  104 A'  105 A'  106 A'                 
  4.214   4.280   4.341   4.436   4.780   5.976   5.996   6.011
107 A'  108 A'  109 A'  110 A'  111 A'   47 A"   48 A"  112 A'                 
  6.034   6.050   6.112   6.266   6.338   6.616  23.414  24.143
113 A'  114 A'  115 A'   49 A"  116 A'  117 A'  118 A'  119 A'                 
 27.785  27.868  28.321  28.337  28.344  28.364  28.370  28.391
120 A'  121 A'   50 A"   51 A"  122 A'  123 A'  124 A'  125 A'                 
 28.519  28.525  28.526  28.539  28.540  28.554  28.578  28.594
 52 A"   53 A"  126 A'   54 A"  127 A'   55 A"  128 A'  129 A'                 
 28.663  28.712  66.731 127.867 127.879 127.888 127.901 127.917
130 A'  131 A'  132 A'   56 A"   57 A"  133 A'  134 A'  135 A'                 
127.943 151.590 151.6621901.7501901.825
136 A'  137 A'  138 A'  139 A'  140 A'                                         

 Beta MOs, Restricted
 -- Occupied --                  
*******-1165.89 -176.32 -176.32 -165.73 -165.73 -165.73 -165.72
  1 A'    2 A'    3 A'    4 A'    5 A'    1 A"    6 A'    7 A'                 
-165.72 -165.72  -35.82  -35.82  -31.31  -31.31  -31.31  -31.31
  2 A"    8 A'    9 A'   10 A'   11 A'   12 A'    3 A"   13 A'                 
-31.303 -31.303 -24.724 -22.965 -22.963 -22.963 -22.959 -22.959
  4 A"   14 A'   15 A'   16 A'    5 A"   17 A'   18 A'   19 A'                 
-22.959 -22.958 -22.958 -22.954 -22.954 -10.321 -10.241  -6.370
  6 A"    7 A"   20 A'   21 A'    8 A"   22 A'   23 A'   24 A'                 
 -6.365  -4.783  -4.778  -4.768  -4.767  -4.762  -4.762  -2.049
 25 A'   26 A'   27 A'    9 A"   28 A'   10 A"   29 A'   30 A'                 
 -2.044  -2.044  -2.044  -2.038  -2.038  -2.031  -2.031  -2.025
 11 A"   31 A'   32 A'   12 A"   33 A'   34 A'   13 A"   14 A"                 
 -2.025  -1.263  -0.825  -0.707  -0.668  -0.596  -0.532  -0.501
 35 A'   36 A'   37 A'   38 A'   39 A'   40 A'   41 A'   15 A"                 
 -0.499  -0.399  -0.388  -0.349  -0.302  -0.296  -0.275  -0.255
 42 A'   43 A'   44 A'   16 A"   45 A'   17 A"   46 A'   18 A"                 
 -- Virtual --                   
 -0.069  -0.046  -0.036   0.005   0.028   0.049   0.064   0.072
 47 A'   48 A'   19 A"   49 A'   50 A'   51 A'   20 A"   52 A'                 
  0.094   0.098   0.108   0.120   0.147   0.171   0.199   0.202
 53 A'   21 A"   54 A'   55 A'   56 A'   57 A'   58 A'   22 A"                 
  0.212   0.216   0.240   0.259   0.270   0.292   0.317   0.330
 59 A'   60 A'   23 A"   61 A'   24 A"   62 A'   63 A'   64 A'                 
  0.365   0.380   0.386   0.394   0.399   0.426   0.429   0.440
 65 A'   25 A"   66 A'   26 A"   27 A"   28 A"   67 A'   68 A'                 
  0.447   0.472   0.529   0.548   0.587   0.629   0.631   0.660
 69 A'   70 A'   71 A'   29 A"   72 A'   73 A'   30 A"   74 A'                 
  0.677   0.691   0.741   0.821   0.835   0.968   1.072   1.159
 75 A'   76 A'   77 A'   78 A'   79 A'   80 A'   31 A"   32 A"                 
  1.235   1.281   1.319   1.333   1.340   1.356   1.368   1.392
 33 A"   81 A'   34 A"   82 A'   83 A'   35 A"   84 A'   85 A'                 
  1.444   1.455   1.490   1.535   1.620   1.762   1.809   1.876
 86 A'   36 A"   87 A'   88 A'   89 A'   90 A'   37 A"   91 A'                 
  1.921   1.956   2.101   2.212   2.522   2.603   2.620   2.810
 92 A'   38 A"   93 A'   94 A'   95 A'   39 A"   96 A'   40 A"                 
  2.811   3.026   3.186   3.673   3.753   3.791   3.936   3.953
 97 A'   98 A'   99 A'  100 A'   41 A"  101 A'   42 A"   43 A"                 
  3.957   3.962   3.989   3.990   4.023   4.029   4.077   4.121
102 A'   44 A"  103 A'   45 A"   46 A"  104 A'  105 A'  106 A'                 
  4.214   4.280   4.341   4.436   4.780   5.976   5.996   6.011
107 A'  108 A'  109 A'  110 A'  111 A'   47 A"   48 A"  112 A'                 
  6.034   6.050   6.112   6.266   6.338   6.616  23.414  24.143
113 A'  114 A'  115 A'   49 A"  116 A'  117 A'  118 A'  119 A'                 
 27.785  27.868  28.321  28.337  28.344  28.364  28.370  28.391
120 A'  121 A'   50 A"   51 A"  122 A'  123 A'  124 A'  125 A'                 
 28.519  28.525  28.526  28.539  28.540  28.554  28.578  28.594
 52 A"   53 A"  126 A'   54 A"  127 A'   55 A"  128 A'  129 A'                 
 28.663  28.712  66.731 127.867 127.879 127.888 127.901 127.917
130 A'  131 A'  132 A'   56 A"   57 A"  133 A'  134 A'  135 A'                 
127.943 151.590 151.6621901.7501901.825
136 A'  137 A'  138 A'  139 A'  140 A'                                         
 --------------------------------------------------------------

          Ground-State Mulliken Net Atomic Charges

     Atom                 Charge (a.u.)
  ----------------------------------------
      1 H                     0.196153
      2 F                    -0.051195
      3 I                     0.106318
      4 I                     0.125551
      5 C                    -0.265381
      6 C                    -0.111445
  ----------------------------------------
  Sum of atomic charges =     0.000000

 -----------------------------------------------------------------
                    Cartesian Multipole Moments
 -----------------------------------------------------------------
    Charge (ESU x 10^10)
                 0.0000
    Dipole Moment (Debye)
         X       0.5726      Y      -0.4349      Z       0.0000
       Tot       0.7190
    Quadrupole Moments (Debye-Ang)
        XX     -72.1068     XY       3.0519     YY     -70.7286
        XZ       0.0000     YZ       0.0000     ZZ     -74.9790
    Octopole Moments (Debye-Ang^2)
       XXX     -18.9205    XXY       3.1754    XYY      -1.6448
       YYY      46.0903    XXZ       0.0000    XYZ       0.0000
       YYZ       0.0000    XZZ      -8.5619    YZZ      18.1131
       ZZZ       0.0000
    Hexadecapole Moments (Debye-Ang^3)
      XXXX   -1449.3762   XXXY      -0.4975   XXYY    -291.3659
      XYYY      27.0011   YYYY    -441.6535   XXXZ      -0.0000
      XXYZ      -0.0000   XYYZ      -0.0000   YYYZ       0.0000
      XXZZ    -268.7230   XYZZ       0.7802   YYZZ     -93.8626
      XZZZ       0.0000   YZZZ       0.0000   ZZZZ     -99.7432
 -----------------------------------------------------------------
 Calculating analytic gradient of the SCF energy
 Gradient of SCF Energy
            1           2           3           4           5           6
    1   0.0004255   0.0004846   0.0027687   0.0027535  -0.0044552  -0.0019772
    2   0.0008268  -0.0001039  -0.0030576   0.0036754   0.0025585  -0.0038991
    3  -0.0000000   0.0000000  -0.0000000   0.0000000   0.0000000  -0.0000000
 Max gradient component =       4.455E-03
 RMS gradient           =       2.170E-03
 Gradient time:  CPU 11.53 s  wall 2.99 s
 Geometry Optimization Parameters
   NAtoms,    NIC,     NZ,  NCons,   NDum,   NFix, NCnnct, MaxDiis
        6      37       0       0       0       0       0       0

 Cartesian Hessian Update
 Hessian Updated using BFGS Update


** GEOMETRY OPTIMIZATION IN DELOCALIZED INTERNAL COORDINATES **
   Searching for a Minimum

   Optimization Cycle:  16

                       Coordinates (Angstroms)
     ATOM                X               Y               Z
      1  H         1.1809088507    2.0102158773    0.0000000000
      2  F        -1.3243385458    2.0092544185    0.0000000000
      3  I         2.1521388120   -0.5387932144    0.0000000000
      4  I        -1.7308847752   -0.8478331226    0.0000000000
      5  C         0.7505981794    1.0156432888    0.0000000000
      6  C        -0.5711739999    0.8906121994    0.0000000000
   Point Group: cs    Number of degrees of freedom:     9


   Energy is -14015.704419991

 Hessian Updated using BFGS Update

  9 Hessian modes will be used to form the next step
  Hessian Eigenvalues:
     0.045087    0.108345    0.153106    0.244950    0.280834    0.332193
     0.402729    0.614299    0.787278

 Minimum Search - Taking Simple RFO Step
 Searching for Lamda that Minimizes Along All modes
 Value Taken    Lamda =  -0.00014706
 Step Taken.  Stepsize is  0.031490

                             Maximum     Tolerance    Cnvgd?
         Gradient           0.003429      0.000300      NO
         Displacement       0.022296      0.001200      NO
         Energy change     -0.000056      0.000001      NO


 New Cartesian Coordinates Obtained by Inverse Iteration

 Displacement from previous Coordinates is:  0.039093
 ----------------------------------------------------------------
             Standard Nuclear Orientation (Angstroms)
    I     Atom           X                Y                Z
 ----------------------------------------------------------------
    1      H       1.1767460524     2.0083520478     0.0000000000
    2      F      -1.3194007545     2.0102340973     0.0000000000
    3      I       2.1598329908    -0.5303212105     0.0000000000
    4      I      -1.7452513919    -0.8497495162     0.0000000000
    5      C       0.7529703023     1.0109876717     0.0000000000
    6      C      -0.5676486779     0.8895963569     0.0000000000
 ----------------------------------------------------------------
 Molecular Point Group                 Cs    NOp =  2
 Largest Abelian Subgroup              Cs    NOp =  2
 Nuclear Repulsion Energy =   866.2612837726 hartrees
 There are       64 alpha and       64 beta electrons
 Applying Cartesian multipole field
    Component          Value
    ---------          -----
     (2,0,0)        1.00000E-11
     (0,2,0)        2.00000E-11
     (0,0,2)       -3.00000E-11
 Nucleus-field energy     =     0.0000000229 hartrees
 Requested basis set is 6-311++G(d,p)
 There are 71 shells and 197 basis functions
 A cutoff of  1.0D-11 yielded   1982 shell pairs
 There are     15904 function pairs (     18006 Cartesian)
 Smallest overlap matrix eigenvalue = 7.96E-05
 Guess MOs from SCF MO coefficient file

 -----------------------------------------------------------------------
  General SCF calculation program by
  Eric Jon Sundstrom, Paul Horn, Yuezhi Mao, Dmitri Zuev, Alec White,
  David Stuck, Shaama M.S., Shane Yost, Joonho Lee, David Small,
  Daniel Levine, Susi Lehtola, Hugh Burton, Evgeny Epifanovsky
 -----------------------------------------------------------------------
 Exchange:     0.2000 Hartree-Fock + 0.0800 Slater + 0.7200 B88
 Correlation:  0.1900 VWN1RPA + 0.8100 LYP
 Using SG-1 standard quadrature grid
 using 4 threads for integral computing
 -------------------------------------------------------
 OpenMP Integral computing Module                
 Release: version 2.0, May 2017, Q-Chem Inc. Pleasanton 
 -------------------------------------------------------
 -------------------------------------------------------
 OpenMP BLAS3 based DFT computing Module                
 Release: version 1.0, May 2013, Q-Chem Inc. Pittsburgh 
 -------------------------------------------------------
 A restricted SCF calculation will be
 performed using DIIS
 SCF converges when DIIS error is below 1.0e-08
 ---------------------------------------
  Cycle       Energy         DIIS error
 ---------------------------------------
    1  -14015.7044588886      9.48e-05  
    2  -14015.7045015241      5.53e-05  
    3  -14015.7044977810      6.19e-05  
    4  -14015.7045160985      7.71e-06  
    5  -14015.7045163960      2.81e-06  
    6  -14015.7045164151      8.93e-07  
    7  -14015.7045164181      2.53e-07  
    8  -14015.7045164182      6.90e-08  
    9  -14015.7045164184      3.98e-08  
   10  -14015.7045164181      3.77e-09  Convergence criterion met
 ---------------------------------------
 SCF time:   CPU 30.95s  wall 9.00s 
 SCF   energy in the final basis set =   -14015.7045164181
 Total energy in the final basis set =   -14015.7045164181

 --------------------------------------------------------------
             Orbital Energies (a.u.) and Symmetries
 --------------------------------------------------------------

 Alpha MOs, Restricted
 -- Occupied --                  
*******-1165.89 -176.32 -176.32 -165.73 -165.73 -165.73 -165.72
  1 A'    2 A'    3 A'    4 A'    5 A'    1 A"    6 A'    7 A'                 
-165.72 -165.72  -35.82  -35.82  -31.31  -31.31  -31.31  -31.31
  2 A"    8 A'    9 A'   10 A'   11 A'   12 A'    3 A"   13 A'                 
-31.303 -31.303 -24.724 -22.964 -22.963 -22.963 -22.960 -22.959
  4 A"   14 A'   15 A'   16 A'    5 A"   17 A'   18 A'   19 A'                 
-22.959 -22.958 -22.958 -22.954 -22.954 -10.321 -10.240  -6.370
  6 A"    7 A"   20 A'   21 A'    8 A"   22 A'   23 A'   24 A'                 
 -6.365  -4.783  -4.778  -4.768  -4.767  -4.763  -4.763  -2.049
 25 A'   26 A'   27 A'    9 A"   28 A'   10 A"   29 A'   30 A'                 
 -2.044  -2.044  -2.044  -2.039  -2.039  -2.030  -2.030  -2.026
 31 A'   11 A"   32 A'   12 A"   33 A'   34 A'   13 A"   14 A"                 
 -2.026  -1.263  -0.825  -0.707  -0.668  -0.595  -0.532  -0.501
 35 A'   36 A'   37 A'   38 A'   39 A'   40 A'   41 A'   15 A"                 
 -0.498  -0.400  -0.387  -0.349  -0.301  -0.296  -0.276  -0.256
 42 A'   43 A'   44 A'   16 A"   45 A'   17 A"   46 A'   18 A"                 
 -- Virtual --                   
 -0.070  -0.046  -0.036   0.005   0.028   0.049   0.064   0.072
 47 A'   48 A'   19 A"   49 A'   50 A'   51 A'   20 A"   52 A'                 
  0.094   0.099   0.108   0.120   0.146   0.172   0.198   0.203
 53 A'   21 A"   54 A'   55 A'   56 A'   57 A'   58 A'   22 A"                 
  0.212   0.216   0.240   0.259   0.270   0.292   0.318   0.331
 59 A'   60 A'   23 A"   61 A'   24 A"   62 A'   63 A'   64 A'                 
  0.365   0.380   0.386   0.395   0.398   0.426   0.430   0.438
 65 A'   25 A"   66 A'   26 A"   27 A"   28 A"   67 A'   68 A'                 
  0.447   0.472   0.530   0.547   0.587   0.628   0.632   0.658
 69 A'   70 A'   71 A'   29 A"   72 A'   73 A'   30 A"   74 A'                 
  0.675   0.692   0.740   0.820   0.837   0.969   1.072   1.159
 75 A'   76 A'   77 A'   78 A'   79 A'   80 A'   31 A"   32 A"                 
  1.235   1.281   1.319   1.333   1.340   1.355   1.367   1.391
 33 A"   81 A'   34 A"   82 A'   83 A'   35 A"   84 A'   85 A'                 
  1.444   1.455   1.489   1.536   1.622   1.762   1.812   1.874
 86 A'   36 A"   87 A'   88 A'   89 A'   90 A'   37 A"   91 A'                 
  1.922   1.954   2.105   2.213   2.519   2.603   2.619   2.810
 92 A'   38 A"   93 A'   94 A'   95 A'   39 A"   96 A'   97 A'                 
  2.811   3.029   3.186   3.673   3.753   3.790   3.936   3.953
 40 A"   98 A'   99 A'  100 A'   41 A"  101 A'   42 A"   43 A"                 
  3.957   3.962   3.988   3.990   4.023   4.028   4.077   4.120
102 A'   44 A"  103 A'   45 A"   46 A"  104 A'  105 A'  106 A'                 
  4.213   4.280   4.340   4.435   4.780   5.976   5.996   6.012
107 A'  108 A'  109 A'  110 A'  111 A'   47 A"   48 A"  112 A'                 
  6.033   6.051   6.111   6.266   6.338   6.614  23.412  24.148
113 A'  114 A'  115 A'   49 A"  116 A'  117 A'  118 A'  119 A'                 
 27.784  27.867  28.321  28.337  28.345  28.364  28.370  28.389
120 A'  121 A'   50 A"   51 A"  122 A'  123 A'  124 A'  125 A'                 
 28.520  28.525  28.526  28.539  28.539  28.553  28.578  28.593
 52 A"   53 A"  126 A'   54 A"  127 A'   55 A"  128 A'  129 A'                 
 28.663  28.712  66.730 127.867 127.879 127.889 127.900 127.918
130 A'  131 A'  132 A'   56 A"   57 A"  133 A'  134 A'  135 A'                 
127.942 151.590 151.6611901.7501901.824
136 A'  137 A'  138 A'  139 A'  140 A'                                         

 Beta MOs, Restricted
 -- Occupied --                  
*******-1165.89 -176.32 -176.32 -165.73 -165.73 -165.73 -165.72
  1 A'    2 A'    3 A'    4 A'    5 A'    1 A"    6 A'    7 A'                 
-165.72 -165.72  -35.82  -35.82  -31.31  -31.31  -31.31  -31.31
  2 A"    8 A'    9 A'   10 A'   11 A'   12 A'    3 A"   13 A'                 
-31.303 -31.303 -24.724 -22.964 -22.963 -22.963 -22.960 -22.959
  4 A"   14 A'   15 A'   16 A'    5 A"   17 A'   18 A'   19 A'                 
-22.959 -22.958 -22.958 -22.954 -22.954 -10.321 -10.240  -6.370
  6 A"    7 A"   20 A'   21 A'    8 A"   22 A'   23 A'   24 A'                 
 -6.365  -4.783  -4.778  -4.768  -4.767  -4.763  -4.763  -2.049
 25 A'   26 A'   27 A'    9 A"   28 A'   10 A"   29 A'   30 A'                 
 -2.044  -2.044  -2.044  -2.039  -2.039  -2.030  -2.030  -2.026
 31 A'   11 A"   32 A'   12 A"   33 A'   34 A'   13 A"   14 A"                 
 -2.026  -1.263  -0.825  -0.707  -0.668  -0.595  -0.532  -0.501
 35 A'   36 A'   37 A'   38 A'   39 A'   40 A'   41 A'   15 A"                 
 -0.498  -0.400  -0.387  -0.349  -0.301  -0.296  -0.276  -0.256
 42 A'   43 A'   44 A'   16 A"   45 A'   17 A"   46 A'   18 A"                 
 -- Virtual --                   
 -0.070  -0.046  -0.036   0.005   0.028   0.049   0.064   0.072
 47 A'   48 A'   19 A"   49 A'   50 A'   51 A'   20 A"   52 A'                 
  0.094   0.099   0.108   0.120   0.146   0.172   0.198   0.203
 53 A'   21 A"   54 A'   55 A'   56 A'   57 A'   58 A'   22 A"                 
  0.212   0.216   0.240   0.259   0.270   0.292   0.318   0.331
 59 A'   60 A'   23 A"   61 A'   24 A"   62 A'   63 A'   64 A'                 
  0.365   0.380   0.386   0.395   0.398   0.426   0.430   0.438
 65 A'   25 A"   66 A'   26 A"   27 A"   28 A"   67 A'   68 A'                 
  0.447   0.472   0.530   0.547   0.587   0.628   0.632   0.658
 69 A'   70 A'   71 A'   29 A"   72 A'   73 A'   30 A"   74 A'                 
  0.675   0.692   0.740   0.820   0.837   0.969   1.072   1.159
 75 A'   76 A'   77 A'   78 A'   79 A'   80 A'   31 A"   32 A"                 
  1.235   1.281   1.319   1.333   1.340   1.355   1.367   1.391
 33 A"   81 A'   34 A"   82 A'   83 A'   35 A"   84 A'   85 A'                 
  1.444   1.455   1.489   1.536   1.622   1.762   1.812   1.874
 86 A'   36 A"   87 A'   88 A'   89 A'   90 A'   37 A"   91 A'                 
  1.922   1.954   2.105   2.213   2.519   2.603   2.619   2.810
 92 A'   38 A"   93 A'   94 A'   95 A'   39 A"   96 A'   97 A'                 
  2.811   3.029   3.186   3.673   3.753   3.790   3.936   3.953
 40 A"   98 A'   99 A'  100 A'   41 A"  101 A'   42 A"   43 A"                 
  3.957   3.962   3.988   3.990   4.023   4.028   4.077   4.120
102 A'   44 A"  103 A'   45 A"   46 A"  104 A'  105 A'  106 A'                 
  4.213   4.280   4.340   4.435   4.780   5.976   5.996   6.012
107 A'  108 A'  109 A'  110 A'  111 A'   47 A"   48 A"  112 A'                 
  6.033   6.051   6.111   6.266   6.338   6.614  23.412  24.148
113 A'  114 A'  115 A'   49 A"  116 A'  117 A'  118 A'  119 A'                 
 27.784  27.867  28.321  28.337  28.345  28.364  28.370  28.389
120 A'  121 A'   50 A"   51 A"  122 A'  123 A'  124 A'  125 A'                 
 28.520  28.525  28.526  28.539  28.539  28.553  28.578  28.593
 52 A"   53 A"  126 A'   54 A"  127 A'   55 A"  128 A'  129 A'                 
 28.663  28.712  66.730 127.867 127.879 127.889 127.900 127.918
130 A'  131 A'  132 A'   56 A"   57 A"  133 A'  134 A'  135 A'                 
127.942 151.590 151.6611901.7501901.824
136 A'  137 A'  138 A'  139 A'  140 A'                                         
 --------------------------------------------------------------

          Ground-State Mulliken Net Atomic Charges

     Atom                 Charge (a.u.)
  ----------------------------------------
      1 H                     0.195480
      2 F                    -0.051660
      3 I                     0.109032
      4 I                     0.122592
      5 C                    -0.268873
      6 C                    -0.106571
  ----------------------------------------
  Sum of atomic charges =     0.000000

 -----------------------------------------------------------------
                    Cartesian Multipole Moments
 -----------------------------------------------------------------
    Charge (ESU x 10^10)
                 0.0000
    Dipole Moment (Debye)
         X       0.5992      Y      -0.4286      Z      -0.0000
       Tot       0.7367
    Quadrupole Moments (Debye-Ang)
        XX     -72.0122     XY       3.0481     YY     -70.7853
        XZ       0.0000     YZ      -0.0000     ZZ     -74.9834
    Octopole Moments (Debye-Ang^2)
       XXX     -18.3242    XXY       2.8349    XYY      -1.5778
       YYY      45.7493    XXZ       0.0000    XYZ      -0.0000
       YYZ      -0.0000    XZZ      -8.3497    YZZ      17.9667
       ZZZ      -0.0000
    Hexadecapole Moments (Debye-Ang^3)
      XXXX   -1460.8742   XXXY      -3.0216   XXYY    -293.3449
      XYYY      24.4433   YYYY    -440.8901   XXXZ       0.0000
      XXYZ      -0.0000   XYYZ      -0.0000   YYYZ      -0.0000
      XXZZ    -271.0104   XYZZ      -0.1348   YYZZ     -93.6637
      XZZZ       0.0000   YZZZ       0.0000   ZZZZ     -99.7543
 -----------------------------------------------------------------
 Calculating analytic gradient of the SCF energy
 Gradient of SCF Energy
            1           2           3           4           5           6
    1   0.0001308  -0.0000900   0.0022081   0.0007296  -0.0046218   0.0016434
    2   0.0007478   0.0006304  -0.0020059   0.0016973   0.0012855  -0.0023552
    3  -0.0000000   0.0000000  -0.0000000  -0.0000000  -0.0000000   0.0000000
 Max gradient component =       4.622E-03
 RMS gradient           =       1.573E-03
 Gradient time:  CPU 11.56 s  wall 3.00 s
 Geometry Optimization Parameters
   NAtoms,    NIC,     NZ,  NCons,   NDum,   NFix, NCnnct, MaxDiis
        6      37       0       0       0       0       0       0

 Cartesian Hessian Update
 Hessian Updated using BFGS Update


** GEOMETRY OPTIMIZATION IN DELOCALIZED INTERNAL COORDINATES **
   Searching for a Minimum

   Optimization Cycle:  17

                       Coordinates (Angstroms)
     ATOM                X               Y               Z
      1  H         1.1767460524    2.0083520478    0.0000000000
      2  F        -1.3194007545    2.0102340973    0.0000000000
      3  I         2.1598329908   -0.5303212105    0.0000000000
      4  I        -1.7452513919   -0.8497495162    0.0000000000
      5  C         0.7529703023    1.0109876717    0.0000000000
      6  C        -0.5676486779    0.8895963569    0.0000000000
   Point Group: cs    Number of degrees of freedom:     9


   Energy is -14015.704516418

 Hessian Updated using BFGS Update

  9 Hessian modes will be used to form the next step
  Hessian Eigenvalues:
     0.045084    0.083355    0.154585    0.252194    0.258181    0.330265
     0.399962    0.605962    0.756724

 Minimum Search - Taking Simple RFO Step
 Searching for Lamda that Minimizes Along All modes
 Value Taken    Lamda =  -0.00005776
 Step Taken.  Stepsize is  0.020251

                             Maximum     Tolerance    Cnvgd?
         Gradient           0.002308      0.000300      NO
         Displacement       0.015718      0.001200      NO
         Energy change     -0.000096      0.000001      NO


 New Cartesian Coordinates Obtained by Inverse Iteration

 Displacement from previous Coordinates is:  0.012422
 ----------------------------------------------------------------
             Standard Nuclear Orientation (Angstroms)
    I     Atom           X                Y                Z
 ----------------------------------------------------------------
    1      H       1.1781131700     2.0076427994     0.0000000000
    2      F      -1.3195917094     2.0104172509     0.0000000000
    3      I       2.1576833778    -0.5278940570     0.0000000000
    4      I      -1.7477997845    -0.8533591093     0.0000000000
    5      C       0.7550906903     1.0106559373     0.0000000000
    6      C      -0.5662472230     0.8916366258     0.0000000000
 ----------------------------------------------------------------
 Molecular Point Group                 Cs    NOp =  2
 Largest Abelian Subgroup              Cs    NOp =  2
 Nuclear Repulsion Energy =   865.9814976704 hartrees
 There are       64 alpha and       64 beta electrons
 Applying Cartesian multipole field
    Component          Value
    ---------          -----
     (2,0,0)        1.00000E-11
     (0,2,0)        2.00000E-11
     (0,0,2)       -3.00000E-11
 Nucleus-field energy     =     0.0000000229 hartrees
 Requested basis set is 6-311++G(d,p)
 There are 71 shells and 197 basis functions
 A cutoff of  1.0D-11 yielded   1982 shell pairs
 There are     15904 function pairs (     18006 Cartesian)
 Smallest overlap matrix eigenvalue = 7.97E-05
 Guess MOs from SCF MO coefficient file

 -----------------------------------------------------------------------
  General SCF calculation program by
  Eric Jon Sundstrom, Paul Horn, Yuezhi Mao, Dmitri Zuev, Alec White,
  David Stuck, Shaama M.S., Shane Yost, Joonho Lee, David Small,
  Daniel Levine, Susi Lehtola, Hugh Burton, Evgeny Epifanovsky
 -----------------------------------------------------------------------
 Exchange:     0.2000 Hartree-Fock + 0.0800 Slater + 0.7200 B88
 Correlation:  0.1900 VWN1RPA + 0.8100 LYP
 Using SG-1 standard quadrature grid
 using 4 threads for integral computing
 -------------------------------------------------------
 OpenMP Integral computing Module                
 Release: version 2.0, May 2017, Q-Chem Inc. Pleasanton 
 -------------------------------------------------------
 -------------------------------------------------------
 OpenMP BLAS3 based DFT computing Module                
 Release: version 1.0, May 2013, Q-Chem Inc. Pittsburgh 
 -------------------------------------------------------
 A restricted SCF calculation will be
 performed using DIIS
 SCF converges when DIIS error is below 1.0e-08
 ---------------------------------------
  Cycle       Energy         DIIS error
 ---------------------------------------
    1  -14015.7045408387      5.12e-05  
    2  -14015.7045484093      3.89e-05  
    3  -14015.7045501639      3.34e-05  
    4  -14015.7045554861      4.51e-06  
    5  -14015.7045555563      1.26e-06  
    6  -14015.7045555601      3.88e-07  
    7  -14015.7045555608      1.05e-07  
    8  -14015.7045555610      4.04e-08  
    9  -14015.7045555610      1.69e-08  
   10  -14015.7045555610      1.05e-09  Convergence criterion met
 ---------------------------------------
 SCF time:   CPU 30.93s  wall 8.00s 
 SCF   energy in the final basis set =   -14015.7045555610
 Total energy in the final basis set =   -14015.7045555610

 --------------------------------------------------------------
             Orbital Energies (a.u.) and Symmetries
 --------------------------------------------------------------

 Alpha MOs, Restricted
 -- Occupied --                  
*******-1165.89 -176.32 -176.32 -165.73 -165.73 -165.73 -165.72
  1 A'    2 A'    3 A'    4 A'    5 A'    1 A"    6 A'    7 A'                 
-165.72 -165.72  -35.82  -35.82  -31.31  -31.31  -31.31  -31.31
  2 A"    8 A'    9 A'   10 A'   11 A'   12 A'    3 A"   13 A'                 
-31.303 -31.303 -24.724 -22.964 -22.963 -22.963 -22.960 -22.958
  4 A"   14 A'   15 A'   16 A'    5 A"   17 A'   18 A'    6 A"                 
-22.958 -22.958 -22.958 -22.954 -22.954 -10.322 -10.240  -6.370
 19 A'   20 A'    7 A"   21 A'    8 A"   22 A'   23 A'   24 A'                 
 -6.366  -4.783  -4.778  -4.767  -4.767  -4.763  -4.763  -2.048
 25 A'   26 A'   27 A'    9 A"   28 A'   10 A"   29 A'   30 A'                 
 -2.044  -2.044  -2.043  -2.039  -2.039  -2.030  -2.030  -2.026
 31 A'   11 A"   32 A'   12 A"   33 A'   34 A'   13 A"   14 A"                 
 -2.026  -1.264  -0.825  -0.706  -0.668  -0.596  -0.532  -0.501
 35 A'   36 A'   37 A'   38 A'   39 A'   40 A'   41 A'   15 A"                 
 -0.499  -0.401  -0.386  -0.349  -0.301  -0.296  -0.276  -0.256
 42 A'   43 A'   44 A'   16 A"   45 A'   17 A"   46 A'   18 A"                 
 -- Virtual --                   
 -0.071  -0.046  -0.036   0.005   0.028   0.049   0.064   0.072
 47 A'   48 A'   19 A"   49 A'   50 A'   51 A'   20 A"   52 A'                 
  0.094   0.099   0.108   0.120   0.146   0.172   0.198   0.203
 53 A'   21 A"   54 A'   55 A'   56 A'   57 A'   58 A'   22 A"                 
  0.211   0.216   0.240   0.259   0.270   0.293   0.318   0.331
 59 A'   60 A'   23 A"   61 A'   24 A"   62 A'   63 A'   64 A'                 
  0.365   0.380   0.386   0.395   0.398   0.426   0.430   0.438
 65 A'   25 A"   66 A'   26 A"   27 A"   28 A"   67 A'   68 A'                 
  0.446   0.472   0.530   0.547   0.586   0.628   0.632   0.657
 69 A'   70 A'   71 A'   29 A"   72 A'   73 A'   30 A"   74 A'                 
  0.675   0.693   0.740   0.820   0.837   0.969   1.072   1.159
 75 A'   76 A'   77 A'   78 A'   79 A'   80 A'   31 A"   32 A"                 
  1.235   1.281   1.319   1.334   1.339   1.355   1.368   1.391
 33 A"   81 A'   34 A"   82 A'   83 A'   35 A"   84 A'   85 A'                 
  1.443   1.455   1.489   1.536   1.622   1.762   1.812   1.874
 86 A'   36 A"   87 A'   88 A'   89 A'   90 A'   37 A"   91 A'                 
  1.921   1.953   2.105   2.212   2.519   2.603   2.619   2.810
 92 A'   38 A"   93 A'   94 A'   95 A'   39 A"   96 A'   97 A'                 
  2.811   3.030   3.187   3.673   3.752   3.790   3.937   3.953
 40 A"   98 A'   99 A'  100 A'   41 A"  101 A'   42 A"   43 A"                 
  3.957   3.962   3.988   3.990   4.023   4.028   4.077   4.119
102 A'   44 A"  103 A'   45 A"   46 A"  104 A'  105 A'  106 A'                 
  4.213   4.280   4.339   4.435   4.780   5.976   5.996   6.012
107 A'  108 A'  109 A'  110 A'  111 A'   47 A"   48 A"  112 A'                 
  6.033   6.050   6.111   6.265   6.338   6.615  23.413  24.147
113 A'  114 A'  115 A'   49 A"  116 A'  117 A'  118 A'  119 A'                 
 27.784  27.867  28.321  28.337  28.345  28.364  28.370  28.389
120 A'  121 A'   50 A"   51 A"  122 A'  123 A'  124 A'  125 A'                 
 28.520  28.525  28.526  28.539  28.539  28.553  28.578  28.593
 52 A"   53 A"  126 A'   54 A"  127 A'   55 A"  128 A'  129 A'                 
 28.663  28.712  66.730 127.867 127.879 127.889 127.900 127.918
130 A'  131 A'  132 A'   56 A"   57 A"  133 A'  134 A'  135 A'                 
127.942 151.590 151.6611901.7501901.824
136 A'  137 A'  138 A'  139 A'  140 A'                                         

 Beta MOs, Restricted
 -- Occupied --                  
*******-1165.89 -176.32 -176.32 -165.73 -165.73 -165.73 -165.72
  1 A'    2 A'    3 A'    4 A'    5 A'    1 A"    6 A'    7 A'                 
-165.72 -165.72  -35.82  -35.82  -31.31  -31.31  -31.31  -31.31
  2 A"    8 A'    9 A'   10 A'   11 A'   12 A'    3 A"   13 A'                 
-31.303 -31.303 -24.724 -22.964 -22.963 -22.963 -22.960 -22.958
  4 A"   14 A'   15 A'   16 A'    5 A"   17 A'   18 A'    6 A"                 
-22.958 -22.958 -22.958 -22.954 -22.954 -10.322 -10.240  -6.370
 19 A'   20 A'    7 A"   21 A'    8 A"   22 A'   23 A'   24 A'                 
 -6.366  -4.783  -4.778  -4.767  -4.767  -4.763  -4.763  -2.048
 25 A'   26 A'   27 A'    9 A"   28 A'   10 A"   29 A'   30 A'                 
 -2.044  -2.044  -2.043  -2.039  -2.039  -2.030  -2.030  -2.026
 31 A'   11 A"   32 A'   12 A"   33 A'   34 A'   13 A"   14 A"                 
 -2.026  -1.264  -0.825  -0.706  -0.668  -0.596  -0.532  -0.501
 35 A'   36 A'   37 A'   38 A'   39 A'   40 A'   41 A'   15 A"                 
 -0.499  -0.401  -0.386  -0.349  -0.301  -0.296  -0.276  -0.256
 42 A'   43 A'   44 A'   16 A"   45 A'   17 A"   46 A'   18 A"                 
 -- Virtual --                   
 -0.071  -0.046  -0.036   0.005   0.028   0.049   0.064   0.072
 47 A'   48 A'   19 A"   49 A'   50 A'   51 A'   20 A"   52 A'                 
  0.094   0.099   0.108   0.120   0.146   0.172   0.198   0.203
 53 A'   21 A"   54 A'   55 A'   56 A'   57 A'   58 A'   22 A"                 
  0.211   0.216   0.240   0.259   0.270   0.293   0.318   0.331
 59 A'   60 A'   23 A"   61 A'   24 A"   62 A'   63 A'   64 A'                 
  0.365   0.380   0.386   0.395   0.398   0.426   0.430   0.438
 65 A'   25 A"   66 A'   26 A"   27 A"   28 A"   67 A'   68 A'                 
  0.446   0.472   0.530   0.547   0.586   0.628   0.632   0.657
 69 A'   70 A'   71 A'   29 A"   72 A'   73 A'   30 A"   74 A'                 
  0.675   0.693   0.740   0.820   0.837   0.969   1.072   1.159
 75 A'   76 A'   77 A'   78 A'   79 A'   80 A'   31 A"   32 A"                 
  1.235   1.281   1.319   1.334   1.339   1.355   1.368   1.391
 33 A"   81 A'   34 A"   82 A'   83 A'   35 A"   84 A'   85 A'                 
  1.443   1.455   1.489   1.536   1.622   1.762   1.812   1.874
 86 A'   36 A"   87 A'   88 A'   89 A'   90 A'   37 A"   91 A'                 
  1.921   1.953   2.105   2.212   2.519   2.603   2.619   2.810
 92 A'   38 A"   93 A'   94 A'   95 A'   39 A"   96 A'   97 A'                 
  2.811   3.030   3.187   3.673   3.752   3.790   3.937   3.953
 40 A"   98 A'   99 A'  100 A'   41 A"  101 A'   42 A"   43 A"                 
  3.957   3.962   3.988   3.990   4.023   4.028   4.077   4.119
102 A'   44 A"  103 A'   45 A"   46 A"  104 A'  105 A'  106 A'                 
  4.213   4.280   4.339   4.435   4.780   5.976   5.996   6.012
107 A'  108 A'  109 A'  110 A'  111 A'   47 A"   48 A"  112 A'                 
  6.033   6.050   6.111   6.265   6.338   6.615  23.413  24.147
113 A'  114 A'  115 A'   49 A"  116 A'  117 A'  118 A'  119 A'                 
 27.784  27.867  28.321  28.337  28.345  28.364  28.370  28.389
120 A'  121 A'   50 A"   51 A"  122 A'  123 A'  124 A'  125 A'                 
 28.520  28.525  28.526  28.539  28.539  28.553  28.578  28.593
 52 A"   53 A"  126 A'   54 A"  127 A'   55 A"  128 A'  129 A'                 
 28.663  28.712  66.730 127.867 127.879 127.889 127.900 127.918
130 A'  131 A'  132 A'   56 A"   57 A"  133 A'  134 A'  135 A'                 
127.942 151.590 151.6611901.7501901.824
136 A'  137 A'  138 A'  139 A'  140 A'                                         
 --------------------------------------------------------------

          Ground-State Mulliken Net Atomic Charges

     Atom                 Charge (a.u.)
  ----------------------------------------
      1 H                     0.195218
      2 F                    -0.051086
      3 I                     0.110696
      4 I                     0.120435
      5 C                    -0.271142
      6 C                    -0.104121
  ----------------------------------------
  Sum of atomic charges =     0.000000

 -----------------------------------------------------------------
                    Cartesian Multipole Moments
 -----------------------------------------------------------------
    Charge (ESU x 10^10)
                 0.0000
    Dipole Moment (Debye)
         X       0.6163      Y      -0.4155      Z       0.0000
       Tot       0.7433
    Quadrupole Moments (Debye-Ang)
        XX     -72.0158     XY       3.0338     YY     -70.7696
        XZ      -0.0000     YZ       0.0000     ZZ     -74.9890
    Octopole Moments (Debye-Ang^2)
       XXX     -17.8829    XXY       2.8881    XYY      -1.4868
       YYY      45.8690    XXZ       0.0000    XYZ      -0.0000
       YYZ       0.0000    XZZ      -8.1884    YZZ      18.0024
       ZZZ      -0.0000
    Hexadecapole Moments (Debye-Ang^3)
      XXXX   -1460.9896   XXXY      -4.2046   XXYY    -293.3954
      XYYY      23.1475   YYYY    -441.4924   XXXZ      -0.0000
      XXYZ       0.0000   XYYZ      -0.0000   YYYZ      -0.0000
      XXZZ    -271.0197   XYZZ      -0.5917   YYZZ     -93.7822
      XZZZ      -0.0000   YZZZ       0.0000   ZZZZ     -99.7757
 -----------------------------------------------------------------
 Calculating analytic gradient of the SCF energy
 Gradient of SCF Energy
            1           2           3           4           5           6
    1  -0.0000634  -0.0003542   0.0011666  -0.0001778  -0.0026697   0.0020985
    2   0.0002674   0.0006483  -0.0009774   0.0003950   0.0006315  -0.0009648
    3  -0.0000000   0.0000000  -0.0000000   0.0000000  -0.0000000   0.0000000
 Max gradient component =       2.670E-03
 RMS gradient           =       9.424E-04
 Gradient time:  CPU 11.57 s  wall 3.00 s
 Geometry Optimization Parameters
   NAtoms,    NIC,     NZ,  NCons,   NDum,   NFix, NCnnct, MaxDiis
        6      37       0       0       0       0       0       0

 Cartesian Hessian Update
 Hessian Updated using BFGS Update


** GEOMETRY OPTIMIZATION IN DELOCALIZED INTERNAL COORDINATES **
   Searching for a Minimum

   Optimization Cycle:  18

                       Coordinates (Angstroms)
     ATOM                X               Y               Z
      1  H         1.1781131700    2.0076427994    0.0000000000
      2  F        -1.3195917094    2.0104172509    0.0000000000
      3  I         2.1576833778   -0.5278940570    0.0000000000
      4  I        -1.7477997845   -0.8533591093    0.0000000000
      5  C         0.7550906903    1.0106559373    0.0000000000
      6  C        -0.5662472230    0.8916366258    0.0000000000
   Point Group: cs    Number of degrees of freedom:     9


   Energy is -14015.704555561

 Hessian Updated using BFGS Update

  9 Hessian modes will be used to form the next step
  Hessian Eigenvalues:
     0.045045    0.075724    0.161239    0.233180    0.258482    0.327756
     0.386680    0.503603    0.699057

 Minimum Search - Taking Simple RFO Step
 Searching for Lamda that Minimizes Along All modes
 Value Taken    Lamda =  -0.00002236
 Step Taken.  Stepsize is  0.011554

                             Maximum     Tolerance    Cnvgd?
         Gradient           0.001846      0.000300      NO
         Displacement       0.007388      0.001200      NO
         Energy change     -0.000039      0.000001      NO


 New Cartesian Coordinates Obtained by Inverse Iteration

 Displacement from previous Coordinates is:  0.014446
 ----------------------------------------------------------------
             Standard Nuclear Orientation (Angstroms)
    I     Atom           X                Y                Z
 ----------------------------------------------------------------
    1      H       1.1812493244     2.0076981343     0.0000000000
    2      F      -1.3212412465     2.0100493674     0.0000000000
    3      I       2.1528175863    -0.5281747216     0.0000000000
    4      I      -1.7454385082    -0.8562399690     0.0000000000
    5      C       0.7562913714     1.0118449614     0.0000000000
    6      C      -0.5664300061     0.8939216746     0.0000000000
 ----------------------------------------------------------------
 Molecular Point Group                 Cs    NOp =  2
 Largest Abelian Subgroup              Cs    NOp =  2
 Nuclear Repulsion Energy =   866.6719830715 hartrees
 There are       64 alpha and       64 beta electrons
 Applying Cartesian multipole field
    Component          Value
    ---------          -----
     (2,0,0)        1.00000E-11
     (0,2,0)        2.00000E-11
     (0,0,2)       -3.00000E-11
 Nucleus-field energy     =     0.0000000228 hartrees
 Requested basis set is 6-311++G(d,p)
 There are 71 shells and 197 basis functions
 A cutoff of  1.0D-11 yielded   1981 shell pairs
 There are     15903 function pairs (     18005 Cartesian)
 Smallest overlap matrix eigenvalue = 8.03E-05
 Guess MOs from SCF MO coefficient file

 -----------------------------------------------------------------------
  General SCF calculation program by
  Eric Jon Sundstrom, Paul Horn, Yuezhi Mao, Dmitri Zuev, Alec White,
  David Stuck, Shaama M.S., Shane Yost, Joonho Lee, David Small,
  Daniel Levine, Susi Lehtola, Hugh Burton, Evgeny Epifanovsky
 -----------------------------------------------------------------------
 Exchange:     0.2000 Hartree-Fock + 0.0800 Slater + 0.7200 B88
 Correlation:  0.1900 VWN1RPA + 0.8100 LYP
 Using SG-1 standard quadrature grid
 using 4 threads for integral computing
 -------------------------------------------------------
 OpenMP Integral computing Module                
 Release: version 2.0, May 2017, Q-Chem Inc. Pleasanton 
 -------------------------------------------------------
 -------------------------------------------------------
 OpenMP BLAS3 based DFT computing Module                
 Release: version 1.0, May 2013, Q-Chem Inc. Pittsburgh 
 -------------------------------------------------------
 A restricted SCF calculation will be
 performed using DIIS
 SCF converges when DIIS error is below 1.0e-08
 ---------------------------------------
  Cycle       Energy         DIIS error
 ---------------------------------------
    1  -14015.7045581682      4.12e-05  
    2  -14015.7045666635      2.05e-05  
    3  -14015.7045654101      2.60e-05  
    4  -14015.7045685691      3.69e-06  
    5  -14015.7045686224      1.28e-06  
    6  -14015.7045686271      3.74e-07  
    7  -14015.7045686277      8.18e-08  
    8  -14015.7045686276      4.02e-08  
    9  -14015.7045686276      1.62e-08  
   10  -14015.7045686276      1.48e-09  Convergence criterion met
 ---------------------------------------
 SCF time:   CPU 30.95s  wall 9.00s 
 SCF   energy in the final basis set =   -14015.7045686276
 Total energy in the final basis set =   -14015.7045686276

 --------------------------------------------------------------
             Orbital Energies (a.u.) and Symmetries
 --------------------------------------------------------------

 Alpha MOs, Restricted
 -- Occupied --                  
*******-1165.89 -176.32 -176.32 -165.73 -165.73 -165.73 -165.72
  1 A'    2 A'    3 A'    4 A'    5 A'    1 A"    6 A'    7 A'                 
-165.72 -165.72  -35.82  -35.82  -31.31  -31.31  -31.31  -31.31
  2 A"    8 A'    9 A'   10 A'   11 A'   12 A'    3 A"   13 A'                 
-31.303 -31.303 -24.725 -22.964 -22.963 -22.962 -22.960 -22.958
  4 A"   14 A'   15 A'   16 A'    5 A"   17 A'   18 A'    6 A"                 
-22.958 -22.958 -22.958 -22.954 -22.954 -10.322 -10.240  -6.370
 19 A'   20 A'    7 A"   21 A'    8 A"   22 A'   23 A'   24 A'                 
 -6.365  -4.782  -4.778  -4.767  -4.767  -4.763  -4.763  -2.048
 25 A'   26 A'   27 A'    9 A"   28 A'   10 A"   29 A'   30 A'                 
 -2.044  -2.043  -2.043  -2.039  -2.039  -2.030  -2.030  -2.026
 31 A'   11 A"   32 A'   12 A"   33 A'   34 A'   13 A"   14 A"                 
 -2.026  -1.264  -0.825  -0.706  -0.668  -0.596  -0.532  -0.502
 35 A'   36 A'   37 A'   38 A'   39 A'   40 A'   41 A'   15 A"                 
 -0.499  -0.401  -0.386  -0.349  -0.301  -0.296  -0.275  -0.256
 42 A'   43 A'   44 A'   16 A"   45 A'   17 A"   46 A'   18 A"                 
 -- Virtual --                   
 -0.071  -0.046  -0.036   0.005   0.028   0.049   0.064   0.072
 47 A'   48 A'   19 A"   49 A'   50 A'   51 A'   20 A"   52 A'                 
  0.094   0.098   0.108   0.120   0.146   0.172   0.198   0.203
 53 A'   21 A"   54 A'   55 A'   56 A'   57 A'   58 A'   22 A"                 
  0.211   0.217   0.240   0.259   0.270   0.292   0.317   0.331
 59 A'   60 A'   23 A"   61 A'   24 A"   62 A'   63 A'   64 A'                 
  0.365   0.380   0.386   0.395   0.398   0.426   0.429   0.438
 65 A'   25 A"   66 A'   26 A"   27 A"   28 A"   67 A'   68 A'                 
  0.447   0.472   0.530   0.547   0.586   0.629   0.632   0.656
 69 A'   70 A'   71 A'   29 A"   72 A'   73 A'   30 A"   74 A'                 
  0.675   0.694   0.740   0.821   0.837   0.968   1.073   1.159
 75 A'   76 A'   77 A'   78 A'   79 A'   80 A'   31 A"   32 A"                 
  1.235   1.281   1.319   1.334   1.339   1.355   1.368   1.391
 33 A"   81 A'   34 A"   82 A'   83 A'   35 A"   84 A'   85 A'                 
  1.443   1.455   1.489   1.536   1.621   1.761   1.812   1.875
 86 A'   36 A"   87 A'   88 A'   89 A'   90 A'   37 A"   91 A'                 
  1.921   1.953   2.104   2.211   2.519   2.602   2.620   2.810
 92 A'   38 A"   93 A'   94 A'   95 A'   39 A"   96 A'   97 A'                 
  2.810   3.030   3.188   3.673   3.752   3.790   3.937   3.953
 40 A"   98 A'   99 A'  100 A'   41 A"  101 A'   42 A"   43 A"                 
  3.957   3.962   3.988   3.990   4.023   4.028   4.078   4.120
102 A'   44 A"  103 A'   45 A"   46 A"  104 A'  105 A'  106 A'                 
  4.213   4.280   4.339   4.435   4.780   5.976   5.996   6.012
107 A'  108 A'  109 A'  110 A'  111 A'   47 A"   48 A"  112 A'                 
  6.034   6.050   6.111   6.265   6.338   6.616  23.414  24.142
113 A'  114 A'  115 A'   49 A"  116 A'  117 A'  118 A'  119 A'                 
 27.784  27.868  28.321  28.337  28.345  28.364  28.370  28.389
120 A'  121 A'   50 A"   51 A"  122 A'  123 A'  124 A'  125 A'                 
 28.520  28.525  28.526  28.539  28.539  28.553  28.579  28.594
 52 A"   53 A"  126 A'   54 A"  127 A'   55 A"  128 A'  129 A'                 
 28.663  28.712  66.729 127.867 127.879 127.889 127.901 127.917
130 A'  131 A'  132 A'   56 A"   57 A"  133 A'  134 A'  135 A'                 
127.942 151.589 151.6611901.7501901.825
136 A'  137 A'  138 A'  139 A'  140 A'                                         

 Beta MOs, Restricted
 -- Occupied --                  
*******-1165.89 -176.32 -176.32 -165.73 -165.73 -165.73 -165.72
  1 A'    2 A'    3 A'    4 A'    5 A'    1 A"    6 A'    7 A'                 
-165.72 -165.72  -35.82  -35.82  -31.31  -31.31  -31.31  -31.31
  2 A"    8 A'    9 A'   10 A'   11 A'   12 A'    3 A"   13 A'                 
-31.303 -31.303 -24.725 -22.964 -22.963 -22.962 -22.960 -22.958
  4 A"   14 A'   15 A'   16 A'    5 A"   17 A'   18 A'    6 A"                 
-22.958 -22.958 -22.958 -22.954 -22.954 -10.322 -10.240  -6.370
 19 A'   20 A'    7 A"   21 A'    8 A"   22 A'   23 A'   24 A'                 
 -6.365  -4.782  -4.778  -4.767  -4.767  -4.763  -4.763  -2.048
 25 A'   26 A'   27 A'    9 A"   28 A'   10 A"   29 A'   30 A'                 
 -2.044  -2.043  -2.043  -2.039  -2.039  -2.030  -2.030  -2.026
 31 A'   11 A"   32 A'   12 A"   33 A'   34 A'   13 A"   14 A"                 
 -2.026  -1.264  -0.825  -0.706  -0.668  -0.596  -0.532  -0.502
 35 A'   36 A'   37 A'   38 A'   39 A'   40 A'   41 A'   15 A"                 
 -0.499  -0.401  -0.386  -0.349  -0.301  -0.296  -0.275  -0.256
 42 A'   43 A'   44 A'   16 A"   45 A'   17 A"   46 A'   18 A"                 
 -- Virtual --                   
 -0.071  -0.046  -0.036   0.005   0.028   0.049   0.064   0.072
 47 A'   48 A'   19 A"   49 A'   50 A'   51 A'   20 A"   52 A'                 
  0.094   0.098   0.108   0.120   0.146   0.172   0.198   0.203
 53 A'   21 A"   54 A'   55 A'   56 A'   57 A'   58 A'   22 A"                 
  0.211   0.217   0.240   0.259   0.270   0.292   0.317   0.331
 59 A'   60 A'   23 A"   61 A'   24 A"   62 A'   63 A'   64 A'                 
  0.365   0.380   0.386   0.395   0.398   0.426   0.429   0.438
 65 A'   25 A"   66 A'   26 A"   27 A"   28 A"   67 A'   68 A'                 
  0.447   0.472   0.530   0.547   0.586   0.629   0.632   0.656
 69 A'   70 A'   71 A'   29 A"   72 A'   73 A'   30 A"   74 A'                 
  0.675   0.694   0.740   0.821   0.837   0.968   1.073   1.159
 75 A'   76 A'   77 A'   78 A'   79 A'   80 A'   31 A"   32 A"                 
  1.235   1.281   1.319   1.334   1.339   1.355   1.368   1.391
 33 A"   81 A'   34 A"   82 A'   83 A'   35 A"   84 A'   85 A'                 
  1.443   1.455   1.489   1.536   1.621   1.761   1.812   1.875
 86 A'   36 A"   87 A'   88 A'   89 A'   90 A'   37 A"   91 A'                 
  1.921   1.953   2.104   2.211   2.519   2.602   2.620   2.810
 92 A'   38 A"   93 A'   94 A'   95 A'   39 A"   96 A'   97 A'                 
  2.810   3.030   3.188   3.673   3.752   3.790   3.937   3.953
 40 A"   98 A'   99 A'  100 A'   41 A"  101 A'   42 A"   43 A"                 
  3.957   3.962   3.988   3.990   4.023   4.028   4.078   4.120
102 A'   44 A"  103 A'   45 A"   46 A"  104 A'  105 A'  106 A'                 
  4.213   4.280   4.339   4.435   4.780   5.976   5.996   6.012
107 A'  108 A'  109 A'  110 A'  111 A'   47 A"   48 A"  112 A'                 
  6.034   6.050   6.111   6.265   6.338   6.616  23.414  24.142
113 A'  114 A'  115 A'   49 A"  116 A'  117 A'  118 A'  119 A'                 
 27.784  27.868  28.321  28.337  28.345  28.364  28.370  28.389
120 A'  121 A'   50 A"   51 A"  122 A'  123 A'  124 A'  125 A'                 
 28.520  28.525  28.526  28.539  28.539  28.553  28.579  28.594
 52 A"   53 A"  126 A'   54 A"  127 A'   55 A"  128 A'  129 A'                 
 28.663  28.712  66.729 127.867 127.879 127.889 127.901 127.917
130 A'  131 A'  132 A'   56 A"   57 A"  133 A'  134 A'  135 A'                 
127.942 151.589 151.6611901.7501901.825
136 A'  137 A'  138 A'  139 A'  140 A'                                         
 --------------------------------------------------------------

          Ground-State Mulliken Net Atomic Charges

     Atom                 Charge (a.u.)
  ----------------------------------------
      1 H                     0.195191
      2 F                    -0.049984
      3 I                     0.111397
      4 I                     0.119350
      5 C                    -0.272362
      6 C                    -0.103592
  ----------------------------------------
  Sum of atomic charges =     0.000000

 -----------------------------------------------------------------
                    Cartesian Multipole Moments
 -----------------------------------------------------------------
    Charge (ESU x 10^10)
                 0.0000
    Dipole Moment (Debye)
         X       0.6211      Y      -0.4032      Z       0.0000
       Tot       0.7405
    Quadrupole Moments (Debye-Ang)
        XX     -72.0514     XY       3.0190     YY     -70.7324
        XZ      -0.0000     YZ      -0.0000     ZZ     -74.9933
    Octopole Moments (Debye-Ang^2)
       XXX     -17.6475    XXY       3.0636    XYY      -1.4270
       YYY      46.0986    XXZ       0.0000    XYZ       0.0000
       YYZ       0.0000    XZZ      -8.0998    YZZ      18.0820
       ZZZ       0.0000
    Hexadecapole Moments (Debye-Ang^3)
      XXXX   -1457.1144   XXXY      -4.5557   XXYY    -292.7404
      XYYY      22.6910   YYYY    -442.2476   XXXZ      -0.0000
      XXYZ      -0.0000   XYYZ      -0.0000   YYYZ      -0.0000
      XXZZ    -270.2337   XYZZ      -0.7477   YYZZ     -93.9530
      XZZZ      -0.0000   YZZZ      -0.0000   ZZZZ     -99.7944
 -----------------------------------------------------------------
 Calculating analytic gradient of the SCF energy
 Gradient of SCF Energy
            1           2           3           4           5           6
    1  -0.0000116  -0.0002044   0.0003004  -0.0003491  -0.0005404   0.0008051
    2   0.0000225   0.0001855  -0.0002752  -0.0001790   0.0002647  -0.0000186
    3   0.0000000   0.0000000   0.0000000  -0.0000000   0.0000000  -0.0000000
 Max gradient component =       8.051E-04
 RMS gradient           =       2.796E-04
 Gradient time:  CPU 11.51 s  wall 2.98 s
 Geometry Optimization Parameters
   NAtoms,    NIC,     NZ,  NCons,   NDum,   NFix, NCnnct, MaxDiis
        6      37       0       0       0       0       0       0

 Cartesian Hessian Update
 Hessian Updated using BFGS Update


** GEOMETRY OPTIMIZATION IN DELOCALIZED INTERNAL COORDINATES **
   Searching for a Minimum

   Optimization Cycle:  19

                       Coordinates (Angstroms)
     ATOM                X               Y               Z
      1  H         1.1812493244    2.0076981343    0.0000000000
      2  F        -1.3212412465    2.0100493674    0.0000000000
      3  I         2.1528175863   -0.5281747216    0.0000000000
      4  I        -1.7454385082   -0.8562399690    0.0000000000
      5  C         0.7562913714    1.0118449614    0.0000000000
      6  C        -0.5664300061    0.8939216746    0.0000000000
   Point Group: cs    Number of degrees of freedom:     9


   Energy is -14015.704568628

 Hessian Updated using BFGS Update

  9 Hessian modes will be used to form the next step
  Hessian Eigenvalues:
     0.044882    0.079961    0.163162    0.217315    0.264873    0.321013
     0.358602    0.445444    0.711920

 Minimum Search - Taking Simple RFO Step
 Searching for Lamda that Minimizes Along All modes
 Value Taken    Lamda =  -0.00000204
 Step Taken.  Stepsize is  0.002837

                             Maximum     Tolerance    Cnvgd?
         Gradient           0.000576      0.000300      NO
         Displacement       0.001918      0.001200      NO
         Energy change     -0.000013      0.000001      NO


 New Cartesian Coordinates Obtained by Inverse Iteration

 Displacement from previous Coordinates is:  0.006018
 ----------------------------------------------------------------
             Standard Nuclear Orientation (Angstroms)
    I     Atom           X                Y                Z
 ----------------------------------------------------------------
    1      H       1.1822520892     2.0076539845     0.0000000000
    2      F      -1.3219432208     2.0099464908     0.0000000000
    3      I       2.1509654022    -0.5287550143     0.0000000000
    4      I      -1.7434695130    -0.8566492931     0.0000000000
    5      C       0.7562592562     1.0123079238     0.0000000000
    6      C      -0.5668154925     0.8945953553     0.0000000000
 ----------------------------------------------------------------
 Molecular Point Group                 Cs    NOp =  2
 Largest Abelian Subgroup              Cs    NOp =  2
 Nuclear Repulsion Energy =   867.1224891018 hartrees
 There are       64 alpha and       64 beta electrons
 Applying Cartesian multipole field
    Component          Value
    ---------          -----
     (2,0,0)        1.00000E-11
     (0,2,0)        2.00000E-11
     (0,0,2)       -3.00000E-11
 Nucleus-field energy     =     0.0000000228 hartrees
 Requested basis set is 6-311++G(d,p)
 There are 71 shells and 197 basis functions
 A cutoff of  1.0D-11 yielded   1981 shell pairs
 There are     15903 function pairs (     18005 Cartesian)
 Smallest overlap matrix eigenvalue = 8.05E-05
 Guess MOs from SCF MO coefficient file

 -----------------------------------------------------------------------
  General SCF calculation program by
  Eric Jon Sundstrom, Paul Horn, Yuezhi Mao, Dmitri Zuev, Alec White,
  David Stuck, Shaama M.S., Shane Yost, Joonho Lee, David Small,
  Daniel Levine, Susi Lehtola, Hugh Burton, Evgeny Epifanovsky
 -----------------------------------------------------------------------
 Exchange:     0.2000 Hartree-Fock + 0.0800 Slater + 0.7200 B88
 Correlation:  0.1900 VWN1RPA + 0.8100 LYP
 Using SG-1 standard quadrature grid
 using 4 threads for integral computing
 -------------------------------------------------------
 OpenMP Integral computing Module                
 Release: version 2.0, May 2017, Q-Chem Inc. Pleasanton 
 -------------------------------------------------------
 -------------------------------------------------------
 OpenMP BLAS3 based DFT computing Module                
 Release: version 1.0, May 2013, Q-Chem Inc. Pittsburgh 
 -------------------------------------------------------
 A restricted SCF calculation will be
 performed using DIIS
 SCF converges when DIIS error is below 1.0e-08
 ---------------------------------------
  Cycle       Energy         DIIS error
 ---------------------------------------
    1  -14015.7045687403      1.30e-05  
    2  -14015.7045698146      3.35e-06  
    3  -14015.7045698324      2.73e-06  
    4  -14015.7045698657      9.88e-07  
    5  -14015.7045698711      2.54e-07  
    6  -14015.7045698712      8.57e-08  
    7  -14015.7045698715      3.07e-08  
    8  -14015.7045698713      1.23e-08  
    9  -14015.7045698714      4.37e-09  Convergence criterion met
 ---------------------------------------
 SCF time:   CPU 27.87s  wall 7.00s 
 SCF   energy in the final basis set =   -14015.7045698714
 Total energy in the final basis set =   -14015.7045698714

 --------------------------------------------------------------
             Orbital Energies (a.u.) and Symmetries
 --------------------------------------------------------------

 Alpha MOs, Restricted
 -- Occupied --                  
*******-1165.89 -176.32 -176.32 -165.73 -165.73 -165.73 -165.72
  1 A'    2 A'    3 A'    4 A'    5 A'    1 A"    6 A'    7 A'                 
-165.72 -165.72  -35.82  -35.82  -31.31  -31.31  -31.31  -31.31
  2 A"    8 A'    9 A'   10 A'   11 A'   12 A'    3 A"   13 A'                 
-31.303 -31.303 -24.725 -22.964 -22.963 -22.962 -22.960 -22.958
  4 A"   14 A'   15 A'   16 A'    5 A"   17 A'   18 A'    6 A"                 
-22.958 -22.958 -22.958 -22.954 -22.954 -10.322 -10.240  -6.370
 19 A'   20 A'    7 A"   21 A'    8 A"   22 A'   23 A'   24 A'                 
 -6.365  -4.782  -4.778  -4.767  -4.767  -4.763  -4.763  -2.048
 25 A'   26 A'   27 A'    9 A"   28 A'   10 A"   29 A'   30 A'                 
 -2.044  -2.043  -2.043  -2.039  -2.039  -2.030  -2.030  -2.026
 31 A'   11 A"   32 A'   12 A"   33 A'   34 A'   13 A"   14 A"                 
 -2.026  -1.265  -0.825  -0.706  -0.668  -0.596  -0.532  -0.502
 35 A'   36 A'   37 A'   38 A'   39 A'   40 A'   41 A'   15 A"                 
 -0.499  -0.401  -0.386  -0.349  -0.301  -0.296  -0.275  -0.255
 42 A'   43 A'   44 A'   16 A"   45 A'   17 A"   46 A'   18 A"                 
 -- Virtual --                   
 -0.071  -0.046  -0.036   0.005   0.028   0.049   0.064   0.072
 47 A'   48 A'   19 A"   49 A'   50 A'   51 A'   20 A"   52 A'                 
  0.094   0.098   0.109   0.120   0.146   0.172   0.198   0.203
 53 A'   21 A"   54 A'   55 A'   56 A'   57 A'   58 A'   22 A"                 
  0.211   0.217   0.240   0.259   0.270   0.292   0.317   0.331
 59 A'   60 A'   23 A"   61 A'   24 A"   62 A'   63 A'   64 A'                 
  0.365   0.380   0.386   0.394   0.399   0.426   0.429   0.439
 65 A'   25 A"   66 A'   26 A"   27 A"   28 A"   67 A'   68 A'                 
  0.447   0.472   0.530   0.547   0.586   0.629   0.632   0.656
 69 A'   70 A'   71 A'   29 A"   72 A'   73 A'   30 A"   74 A'                 
  0.675   0.694   0.740   0.821   0.837   0.968   1.073   1.159
 75 A'   76 A'   77 A'   78 A'   79 A'   80 A'   31 A"   32 A"                 
  1.235   1.281   1.319   1.334   1.339   1.355   1.368   1.391
 33 A"   81 A'   34 A"   82 A'   83 A'   35 A"   84 A'   85 A'                 
  1.443   1.454   1.489   1.535   1.621   1.762   1.811   1.876
 86 A'   36 A"   87 A'   88 A'   89 A'   90 A'   37 A"   91 A'                 
  1.921   1.953   2.104   2.211   2.520   2.602   2.620   2.810
 92 A'   38 A"   93 A'   94 A'   95 A'   39 A"   96 A'   40 A"                 
  2.810   3.030   3.188   3.674   3.752   3.790   3.937   3.953
 97 A'   98 A'   99 A'  100 A'   41 A"  101 A'   42 A"   43 A"                 
  3.957   3.963   3.988   3.990   4.023   4.028   4.078   4.120
102 A'   44 A"  103 A'   45 A"   46 A"  104 A'  105 A'  106 A'                 
  4.213   4.280   4.339   4.435   4.780   5.976   5.996   6.012
107 A'  108 A'  109 A'  110 A'  111 A'   47 A"   48 A"  112 A'                 
  6.034   6.050   6.111   6.265   6.337   6.616  23.415  24.141
113 A'  114 A'  115 A'   49 A"  116 A'  117 A'  118 A'  119 A'                 
 27.784  27.868  28.321  28.337  28.345  28.365  28.370  28.390
120 A'  121 A'   50 A"   51 A"  122 A'  123 A'  124 A'  125 A'                 
 28.520  28.525  28.526  28.539  28.539  28.553  28.579  28.594
 52 A"   53 A"  126 A'   54 A"  127 A'   55 A"  128 A'  129 A'                 
 28.663  28.712  66.729 127.867 127.880 127.889 127.901 127.917
130 A'  131 A'  132 A'   56 A"   57 A"  133 A'  134 A'  135 A'                 
127.942 151.590 151.6621901.7501901.825
136 A'  137 A'  138 A'  139 A'  140 A'                                         

 Beta MOs, Restricted
 -- Occupied --                  
*******-1165.89 -176.32 -176.32 -165.73 -165.73 -165.73 -165.72
  1 A'    2 A'    3 A'    4 A'    5 A'    1 A"    6 A'    7 A'                 
-165.72 -165.72  -35.82  -35.82  -31.31  -31.31  -31.31  -31.31
  2 A"    8 A'    9 A'   10 A'   11 A'   12 A'    3 A"   13 A'                 
-31.303 -31.303 -24.725 -22.964 -22.963 -22.962 -22.960 -22.958
  4 A"   14 A'   15 A'   16 A'    5 A"   17 A'   18 A'    6 A"                 
-22.958 -22.958 -22.958 -22.954 -22.954 -10.322 -10.240  -6.370
 19 A'   20 A'    7 A"   21 A'    8 A"   22 A'   23 A'   24 A'                 
 -6.365  -4.782  -4.778  -4.767  -4.767  -4.763  -4.763  -2.048
 25 A'   26 A'   27 A'    9 A"   28 A'   10 A"   29 A'   30 A'                 
 -2.044  -2.043  -2.043  -2.039  -2.039  -2.030  -2.030  -2.026
 31 A'   11 A"   32 A'   12 A"   33 A'   34 A'   13 A"   14 A"                 
 -2.026  -1.265  -0.825  -0.706  -0.668  -0.596  -0.532  -0.502
 35 A'   36 A'   37 A'   38 A'   39 A'   40 A'   41 A'   15 A"                 
 -0.499  -0.401  -0.386  -0.349  -0.301  -0.296  -0.275  -0.255
 42 A'   43 A'   44 A'   16 A"   45 A'   17 A"   46 A'   18 A"                 
 -- Virtual --                   
 -0.071  -0.046  -0.036   0.005   0.028   0.049   0.064   0.072
 47 A'   48 A'   19 A"   49 A'   50 A'   51 A'   20 A"   52 A'                 
  0.094   0.098   0.109   0.120   0.146   0.172   0.198   0.203
 53 A'   21 A"   54 A'   55 A'   56 A'   57 A'   58 A'   22 A"                 
  0.211   0.217   0.240   0.259   0.270   0.292   0.317   0.331
 59 A'   60 A'   23 A"   61 A'   24 A"   62 A'   63 A'   64 A'                 
  0.365   0.380   0.386   0.394   0.399   0.426   0.429   0.439
 65 A'   25 A"   66 A'   26 A"   27 A"   28 A"   67 A'   68 A'                 
  0.447   0.472   0.530   0.547   0.586   0.629   0.632   0.656
 69 A'   70 A'   71 A'   29 A"   72 A'   73 A'   30 A"   74 A'                 
  0.675   0.694   0.740   0.821   0.837   0.968   1.073   1.159
 75 A'   76 A'   77 A'   78 A'   79 A'   80 A'   31 A"   32 A"                 
  1.235   1.281   1.319   1.334   1.339   1.355   1.368   1.391
 33 A"   81 A'   34 A"   82 A'   83 A'   35 A"   84 A'   85 A'                 
  1.443   1.454   1.489   1.535   1.621   1.762   1.811   1.876
 86 A'   36 A"   87 A'   88 A'   89 A'   90 A'   37 A"   91 A'                 
  1.921   1.953   2.104   2.211   2.520   2.602   2.620   2.810
 92 A'   38 A"   93 A'   94 A'   95 A'   39 A"   96 A'   40 A"                 
  2.810   3.030   3.188   3.674   3.752   3.790   3.937   3.953
 97 A'   98 A'   99 A'  100 A'   41 A"  101 A'   42 A"   43 A"                 
  3.957   3.963   3.988   3.990   4.023   4.028   4.078   4.120
102 A'   44 A"  103 A'   45 A"   46 A"  104 A'  105 A'  106 A'                 
  4.213   4.280   4.339   4.435   4.780   5.976   5.996   6.012
107 A'  108 A'  109 A'  110 A'  111 A'   47 A"   48 A"  112 A'                 
  6.034   6.050   6.111   6.265   6.337   6.616  23.415  24.141
113 A'  114 A'  115 A'   49 A"  116 A'  117 A'  118 A'  119 A'                 
 27.784  27.868  28.321  28.337  28.345  28.365  28.370  28.390
120 A'  121 A'   50 A"   51 A"  122 A'  123 A'  124 A'  125 A'                 
 28.520  28.525  28.526  28.539  28.539  28.553  28.579  28.594
 52 A"   53 A"  126 A'   54 A"  127 A'   55 A"  128 A'  129 A'                 
 28.663  28.712  66.729 127.867 127.880 127.889 127.901 127.917
130 A'  131 A'  132 A'   56 A"   57 A"  133 A'  134 A'  135 A'                 
127.942 151.590 151.6621901.7501901.825
136 A'  137 A'  138 A'  139 A'  140 A'                                         
 --------------------------------------------------------------

          Ground-State Mulliken Net Atomic Charges

     Atom                 Charge (a.u.)
  ----------------------------------------
      1 H                     0.195216
      2 F                    -0.049679
      3 I                     0.111406
      4 I                     0.119311
      5 C                    -0.272371
      6 C                    -0.103884
  ----------------------------------------
  Sum of atomic charges =     0.000000

 -----------------------------------------------------------------
                    Cartesian Multipole Moments
 -----------------------------------------------------------------
    Charge (ESU x 10^10)
                 0.0000
    Dipole Moment (Debye)
         X       0.6203      Y      -0.4007      Z      -0.0000
       Tot       0.7385
    Quadrupole Moments (Debye-Ang)
        XX     -72.0675     XY       3.0141     YY     -70.7200
        XZ       0.0000     YZ      -0.0000     ZZ     -74.9929
    Octopole Moments (Debye-Ang^2)
       XXX     -17.6426    XXY       3.1300    XYY      -1.4257
       YYY      46.1574    XXZ      -0.0000    XYZ      -0.0000
       YYZ       0.0000    XZZ      -8.0996    YZZ      18.1058
       ZZZ       0.0000
    Hexadecapole Moments (Debye-Ang^3)
      XXXX   -1455.0501   XXXY      -4.4451   XXYY    -292.3915
      XYYY      22.7922   YYYY    -442.4262   XXXZ       0.0000
      XXYZ      -0.0000   XYYZ       0.0000   YYYZ      -0.0000
      XXZZ    -269.8241   XYZZ      -0.7091   YYZZ     -93.9960
      XZZZ       0.0000   YZZZ      -0.0000   ZZZZ     -99.7951
 -----------------------------------------------------------------
 Calculating analytic gradient of the SCF energy
 Gradient of SCF Energy
            1           2           3           4           5           6
    1   0.0000285  -0.0000927   0.0001107  -0.0001774  -0.0001150   0.0002459
    2  -0.0000307  -0.0000213  -0.0001539  -0.0001172   0.0001935   0.0001296
    3  -0.0000000  -0.0000000  -0.0000000  -0.0000000  -0.0000000   0.0000000
 Max gradient component =       2.459E-04
 RMS gradient           =       1.105E-04
 Gradient time:  CPU 11.67 s  wall 3.02 s
 Geometry Optimization Parameters
   NAtoms,    NIC,     NZ,  NCons,   NDum,   NFix, NCnnct, MaxDiis
        6      37       0       0       0       0       0       0

 Cartesian Hessian Update
 Hessian Updated using BFGS Update


** GEOMETRY OPTIMIZATION IN DELOCALIZED INTERNAL COORDINATES **
   Searching for a Minimum

   Optimization Cycle:  20

                       Coordinates (Angstroms)
     ATOM                X               Y               Z
      1  H         1.1822520892    2.0076539845    0.0000000000
      2  F        -1.3219432208    2.0099464908    0.0000000000
      3  I         2.1509654022   -0.5287550143    0.0000000000
      4  I        -1.7434695130   -0.8566492931    0.0000000000
      5  C         0.7562592562    1.0123079238    0.0000000000
      6  C        -0.5668154925    0.8945953553    0.0000000000
   Point Group: cs    Number of degrees of freedom:     9


   Energy is -14015.704569871

 Hessian Updated using BFGS Update

  9 Hessian modes will be used to form the next step
  Hessian Eigenvalues:
     0.044274    0.080665    0.154952    0.222628    0.255240    0.304625
     0.334570    0.415927    0.722700

 Minimum Search - Taking Simple RFO Step
 Searching for Lamda that Minimizes Along All modes
 Value Taken    Lamda =   0.00000000
 Step Taken.  Stepsize is  0.001311

                             Maximum     Tolerance    Cnvgd?
         Gradient           0.000183      0.000300     YES
         Displacement       0.000785      0.001200     YES
         Energy change     -0.000001      0.000001      NO


                       Distance Matrix (Angstroms)
             H (  1)   F (  2)   I (  3)   I (  4)   C (  5)
   F (  2)  2.504196
   I (  3)  2.715101  4.301872
   I (  4)  4.094396  2.897422  3.908214
   C (  5)  1.082674  2.305257  2.078480  3.121161
   C (  6)  2.073195  1.346932  3.067941  2.109828  1.328301

 Final energy is   -14015.704569871403     


 ******************************
 **  OPTIMIZATION CONVERGED  **
 ******************************

                       Coordinates (Angstroms)
     ATOM                X               Y               Z
      1  H         1.1822520892    2.0076539845    0.0000000000
      2  F        -1.3219432208    2.0099464908    0.0000000000
      3  I         2.1509654022   -0.5287550143    0.0000000000
      4  I        -1.7434695130   -0.8566492931    0.0000000000
      5  C         0.7562592562    1.0123079238    0.0000000000
      6  C        -0.5668154925    0.8945953553    0.0000000000

Z-matrix Print:
$molecule
0 1
I 
C  1 2.109828
C  2 1.328301 1 128.981149
H  3 1.082674 2 118.254340 1 -180.000000 0
F  2 1.346932 1 112.003777 3 -180.000000 0
I  3 2.078480 2 127.061839 1 -0.000000 0
$end


 --------------------------------------------------------------
             Orbital Energies (a.u.) and Symmetries
 --------------------------------------------------------------

 Alpha MOs, Restricted
 -- Occupied --                  
*******-1165.89 -176.32 -176.32 -165.73 -165.73 -165.73 -165.72
  1 A'    2 A'    3 A'    4 A'    5 A'    1 A"    6 A'    7 A'                 
-165.72 -165.72  -35.82  -35.82  -31.31  -31.31  -31.31  -31.31
  2 A"    8 A'    9 A'   10 A'   11 A'   12 A'    3 A"   13 A'                 
-31.303 -31.303 -24.725 -22.964 -22.963 -22.962 -22.960 -22.958
  4 A"   14 A'   15 A'   16 A'    5 A"   17 A'   18 A'    6 A"                 
-22.958 -22.958 -22.958 -22.954 -22.954 -10.322 -10.240  -6.370
 19 A'   20 A'    7 A"   21 A'    8 A"   22 A'   23 A'   24 A'                 
 -6.365  -4.782  -4.778  -4.767  -4.767  -4.763  -4.763  -2.048
 25 A'   26 A'   27 A'    9 A"   28 A'   10 A"   29 A'   30 A'                 
 -2.044  -2.043  -2.043  -2.039  -2.039  -2.030  -2.030  -2.026
 31 A'   11 A"   32 A'   12 A"   33 A'   34 A'   13 A"   14 A"                 
 -2.026  -1.265  -0.825  -0.706  -0.668  -0.596  -0.532  -0.502
 35 A'   36 A'   37 A'   38 A'   39 A'   40 A'   41 A'   15 A"                 
 -0.499  -0.401  -0.386  -0.349  -0.301  -0.296  -0.275  -0.255
 42 A'   43 A'   44 A'   16 A"   45 A'   17 A"   46 A'   18 A"                 
 -- Virtual --                   
 -0.071  -0.046  -0.036   0.005   0.028   0.049   0.064   0.072
 47 A'   48 A'   19 A"   49 A'   50 A'   51 A'   20 A"   52 A'                 
  0.094   0.098   0.109   0.120   0.146   0.172   0.198   0.203
 53 A'   21 A"   54 A'   55 A'   56 A'   57 A'   58 A'   22 A"                 
  0.211   0.217   0.240   0.259   0.270   0.292   0.317   0.331
 59 A'   60 A'   23 A"   61 A'   24 A"   62 A'   63 A'   64 A'                 
  0.365   0.380   0.386   0.394   0.399   0.426   0.429   0.439
 65 A'   25 A"   66 A'   26 A"   27 A"   28 A"   67 A'   68 A'                 
  0.447   0.472   0.530   0.547   0.586   0.629   0.632   0.656
 69 A'   70 A'   71 A'   29 A"   72 A'   73 A'   30 A"   74 A'                 
  0.675   0.694   0.740   0.821   0.837   0.968   1.073   1.159
 75 A'   76 A'   77 A'   78 A'   79 A'   80 A'   31 A"   32 A"                 
  1.235   1.281   1.319   1.334   1.339   1.355   1.368   1.391
 33 A"   81 A'   34 A"   82 A'   83 A'   35 A"   84 A'   85 A'                 
  1.443   1.454   1.489   1.535   1.621   1.762   1.811   1.876
 86 A'   36 A"   87 A'   88 A'   89 A'   90 A'   37 A"   91 A'                 
  1.921   1.953   2.104   2.211   2.520   2.602   2.620   2.810
 92 A'   38 A"   93 A'   94 A'   95 A'   39 A"   96 A'   40 A"                 
  2.810   3.030   3.188   3.674   3.752   3.790   3.937   3.953
 97 A'   98 A'   99 A'  100 A'   41 A"  101 A'   42 A"   43 A"                 
  3.957   3.963   3.988   3.990   4.023   4.028   4.078   4.120
102 A'   44 A"  103 A'   45 A"   46 A"  104 A'  105 A'  106 A'                 
  4.213   4.280   4.339   4.435   4.780   5.976   5.996   6.012
107 A'  108 A'  109 A'  110 A'  111 A'   47 A"   48 A"  112 A'                 
  6.034   6.050   6.111   6.265   6.337   6.616  23.415  24.141
113 A'  114 A'  115 A'   49 A"  116 A'  117 A'  118 A'  119 A'                 
 27.784  27.868  28.321  28.337  28.345  28.365  28.370  28.390
120 A'  121 A'   50 A"   51 A"  122 A'  123 A'  124 A'  125 A'                 
 28.520  28.525  28.526  28.539  28.539  28.553  28.579  28.594
 52 A"   53 A"  126 A'   54 A"  127 A'   55 A"  128 A'  129 A'                 
 28.663  28.712  66.729 127.867 127.880 127.889 127.901 127.917
130 A'  131 A'  132 A'   56 A"   57 A"  133 A'  134 A'  135 A'                 
127.942 151.590 151.6621901.7501901.825
136 A'  137 A'  138 A'  139 A'  140 A'                                         

 Beta MOs, Restricted
 -- Occupied --                  
*******-1165.89 -176.32 -176.32 -165.73 -165.73 -165.73 -165.72
  1 A'    2 A'    3 A'    4 A'    5 A'    1 A"    6 A'    7 A'                 
-165.72 -165.72  -35.82  -35.82  -31.31  -31.31  -31.31  -31.31
  2 A"    8 A'    9 A'   10 A'   11 A'   12 A'    3 A"   13 A'                 
-31.303 -31.303 -24.725 -22.964 -22.963 -22.962 -22.960 -22.958
  4 A"   14 A'   15 A'   16 A'    5 A"   17 A'   18 A'    6 A"                 
-22.958 -22.958 -22.958 -22.954 -22.954 -10.322 -10.240  -6.370
 19 A'   20 A'    7 A"   21 A'    8 A"   22 A'   23 A'   24 A'                 
 -6.365  -4.782  -4.778  -4.767  -4.767  -4.763  -4.763  -2.048
 25 A'   26 A'   27 A'    9 A"   28 A'   10 A"   29 A'   30 A'                 
 -2.044  -2.043  -2.043  -2.039  -2.039  -2.030  -2.030  -2.026
 31 A'   11 A"   32 A'   12 A"   33 A'   34 A'   13 A"   14 A"                 
 -2.026  -1.265  -0.825  -0.706  -0.668  -0.596  -0.532  -0.502
 35 A'   36 A'   37 A'   38 A'   39 A'   40 A'   41 A'   15 A"                 
 -0.499  -0.401  -0.386  -0.349  -0.301  -0.296  -0.275  -0.255
 42 A'   43 A'   44 A'   16 A"   45 A'   17 A"   46 A'   18 A"                 
 -- Virtual --                   
 -0.071  -0.046  -0.036   0.005   0.028   0.049   0.064   0.072
 47 A'   48 A'   19 A"   49 A'   50 A'   51 A'   20 A"   52 A'                 
  0.094   0.098   0.109   0.120   0.146   0.172   0.198   0.203
 53 A'   21 A"   54 A'   55 A'   56 A'   57 A'   58 A'   22 A"                 
  0.211   0.217   0.240   0.259   0.270   0.292   0.317   0.331
 59 A'   60 A'   23 A"   61 A'   24 A"   62 A'   63 A'   64 A'                 
  0.365   0.380   0.386   0.394   0.399   0.426   0.429   0.439
 65 A'   25 A"   66 A'   26 A"   27 A"   28 A"   67 A'   68 A'                 
  0.447   0.472   0.530   0.547   0.586   0.629   0.632   0.656
 69 A'   70 A'   71 A'   29 A"   72 A'   73 A'   30 A"   74 A'                 
  0.675   0.694   0.740   0.821   0.837   0.968   1.073   1.159
 75 A'   76 A'   77 A'   78 A'   79 A'   80 A'   31 A"   32 A"                 
  1.235   1.281   1.319   1.334   1.339   1.355   1.368   1.391
 33 A"   81 A'   34 A"   82 A'   83 A'   35 A"   84 A'   85 A'                 
  1.443   1.454   1.489   1.535   1.621   1.762   1.811   1.876
 86 A'   36 A"   87 A'   88 A'   89 A'   90 A'   37 A"   91 A'                 
  1.921   1.953   2.104   2.211   2.520   2.602   2.620   2.810
 92 A'   38 A"   93 A'   94 A'   95 A'   39 A"   96 A'   40 A"                 
  2.810   3.030   3.188   3.674   3.752   3.790   3.937   3.953
 97 A'   98 A'   99 A'  100 A'   41 A"  101 A'   42 A"   43 A"                 
  3.957   3.963   3.988   3.990   4.023   4.028   4.078   4.120
102 A'   44 A"  103 A'   45 A"   46 A"  104 A'  105 A'  106 A'                 
  4.213   4.280   4.339   4.435   4.780   5.976   5.996   6.012
107 A'  108 A'  109 A'  110 A'  111 A'   47 A"   48 A"  112 A'                 
  6.034   6.050   6.111   6.265   6.337   6.616  23.415  24.141
113 A'  114 A'  115 A'   49 A"  116 A'  117 A'  118 A'  119 A'                 
 27.784  27.868  28.321  28.337  28.345  28.365  28.370  28.390
120 A'  121 A'   50 A"   51 A"  122 A'  123 A'  124 A'  125 A'                 
 28.520  28.525  28.526  28.539  28.539  28.553  28.579  28.594
 52 A"   53 A"  126 A'   54 A"  127 A'   55 A"  128 A'  129 A'                 
 28.663  28.712  66.729 127.867 127.880 127.889 127.901 127.917
130 A'  131 A'  132 A'   56 A"   57 A"  133 A'  134 A'  135 A'                 
127.942 151.590 151.6621901.7501901.825
136 A'  137 A'  138 A'  139 A'  140 A'                                         
 --------------------------------------------------------------

          Ground-State Mulliken Net Atomic Charges

     Atom                 Charge (a.u.)
  ----------------------------------------
      1 H                     0.195216
      2 F                    -0.049679
      3 I                     0.111406
      4 I                     0.119311
      5 C                    -0.272371
      6 C                    -0.103884
  ----------------------------------------
  Sum of atomic charges =     0.000000

 -----------------------------------------------------------------
                    Cartesian Multipole Moments
 -----------------------------------------------------------------
    Charge (ESU x 10^10)
                 0.0000
    Dipole Moment (Debye)
         X       0.6203      Y      -0.4007      Z      -0.0000
       Tot       0.7385
    Quadrupole Moments (Debye-Ang)
        XX     -72.0675     XY       3.0141     YY     -70.7200
        XZ       0.0000     YZ      -0.0000     ZZ     -74.9929
    Octopole Moments (Debye-Ang^2)
       XXX     -17.6426    XXY       3.1300    XYY      -1.4257
       YYY      46.1574    XXZ      -0.0000    XYZ      -0.0000
       YYZ       0.0000    XZZ      -8.0996    YZZ      18.1058
       ZZZ       0.0000
    Hexadecapole Moments (Debye-Ang^3)
      XXXX   -1455.0501   XXXY      -4.4451   XXYY    -292.3915
      XYYY      22.7922   YYYY    -442.4262   XXXZ       0.0000
      XXYZ      -0.0000   XYYZ       0.0000   YYYZ      -0.0000
      XXZZ    -269.8241   XYZZ      -0.7091   YYZZ     -93.9960
      XZZZ       0.0000   YZZZ      -0.0000   ZZZZ     -99.7951
 -----------------------------------------------------------------
Archival summary:
1\1\TWL01\OPT\ProcedureUnspecified\BasisUnspecified\2121\taweetha\TueAug2808:37:412018TueAug2808:37:412018\0\\#,OPT,ProcedureUnspecified,BasisUnspecified,\\0,1\I\C,1,2.10983\C,2,1.3283,1,128.981\H,3,1.08267,2,118.254,1,-180,0\F,2,1.34693,1,112.004,3,-180,0\I,3,2.07848,2,127.062,1,-0,0\\\@

 Total job time:  257.41s(wall), 959.99s(cpu) 
 Tue Aug 28 08:37:41 2018

        *************************************************************
        *                                                           *
        *  Thank you very much for using Q-Chem.  Have a nice day.  *
        *                                                           *
        *************************************************************


 
User input: 2 of 2 
 
Q-Chem Developer Version!
                  Welcome to Q-Chem
     A Quantum Leap Into The Future Of Chemistry


 Q-Chem 5.1, Q-Chem, Inc., Pleasanton, CA (2018)

 Yihan Shao,  Zhengting Gan,  E. Epifanovsky,  A. T. B. Gilbert,  M. Wormit,  
 J. Kussmann,  A. W. Lange,  A. Behn,  Jia Deng,  Xintian Feng,  D. Ghosh,  
 M. Goldey,  P. R. Horn,  L. D. Jacobson,  I. Kaliman,  T. Kus,  A. Landau,  
 Jie Liu,  E. I. Proynov,  R. M. Richard,  R. P. Steele,  E. J. Sundstrom,  
 H. L. Woodcock III,  P. M. Zimmerman,  D. Zuev,  B. Albrecht,  E. Alguire,  
 S. A. Baeppler,  D. Barton,  Z. Benda,  Y. A. Bernard,  E. J. Berquist,  
 K. B. Bravaya,  H. Burton,  D. Casanova,  Chun-Min Chang,  Yunqing Chen,  
 A. Chien,  K. D. Closser,  M. P. Coons,  S. Coriani,  S. Dasgupta,  
 A. L. Dempwolff,  M. Diedenhofen,  Hainam Do,  R. G. Edgar,  Po-Tung Fang,  
 S. Faraji,  S. Fatehi,  Qingguo Feng,  K. D. Fenk,  J. Fosso-Tande,  
 Qinghui Ge,  A. Ghysels,  G. Gidofalvi,  J. Gomes,  J. Gonthier,  A. Gunina,  
 D. Hait,  M. W. D. Hanson-Heine,  P. H. P. Harbach,  A. W. Hauser,  
 J. E. Herr,  E. G. Hohenstein,  Z. C. Holden,  Kerwin Hui,  B. C. Huynh,  
 T.-C. Jagau,  Hyunjun Ji,  B. Kaduk,  K. Khistyaev,  Jaehoon Kim,  
 P. Klunzinger,  K. Koh,  D. Kosenkov,  L. Koulias,  T. Kowalczyk,  
 C. M. Krauter,  A. Kunitsa,  Ka Un Lao,  A. Laurent,  K. V. Lawler,  
 Joonho Lee,  D. Lefrancois,  S. Lehtola,  D. S. Levine,  Yi-Pei Li,  
 You-Sheng Lin,  Fenglai Liu,  E. Livshits,  A. Luenser,  P. Manohar,  
 E. Mansoor,  S. F. Manzer,  Shan-Ping Mao,  Yuezhi Mao,  N. Mardirossian,  
 A. V. Marenich,  T. Markovich,  L. A. Martinez-Martinez,  S. A. Maurer,  
 N. J. Mayhall,  S. C. McKenzie,  J.-M. Mewes,  A. F. Morrison,  
 J. W. Mullinax,  K. Nanda,  T. S. Nguyen-Beck,  R. Olivares-Amaya,  
 J. A. Parkhill,  T. M. Perrine,  F. Plasser,  P. Pokhilko,  S. Prager,  
 A. Prociuk,  E. Ramos,  D. R. Rehn,  F. Rob,  M. Schneider,  N. Sergueev,  
 S. M. Sharada,  S. Sharma,  D. W. Small,  T. Stauch,  T. Stein,  
 Yu-Chuan Su,  A. J. W. Thom,  A. Tkatchenko,  T. Tsuchimochi,  N. M. Tubman,  
 L. Vogt,  M. L. Vidal,  O. Vydrov,  M. A. Watson,  J. Wenzel,  
 M. de Wergifosse,  T. A. Wesolowski,  A. White,  J. Witte,  A. Yamada,  
 Jun Yang,  K. Yao,  S. Yeganeh,  S. R. Yost,  Zhi-Qiang You,  A. Zech,  
 Igor Ying Zhang,  Xing Zhang,  Yan Zhao,  Ying Zhu,  B. R. Brooks,  
 G. K. L. Chan,  C. J. Cramer,  M. S. Gordon,  W. J. Hehre,  A. Klamt,  
 M. W. Schmidt,  C. D. Sherrill,  D. G. Truhlar,  A. Aspuru-Guzik,  R. Baer,  
 A. T. Bell,  N. A. Besley,  Jeng-Da Chai,  A. E. DePrince, III,  
 R. A. DiStasio Jr.,  A. Dreuw,  B. D. Dunietz,  T. R. Furlani,  
 Chao-Ping Hsu,  Yousung Jung,  Jing Kong,  D. S. Lambrecht,  WanZhen Liang,  
 C. Ochsenfeld,  V. A. Rassolov,  L. V. Slipchenko,  J. E. Subotnik,  
 T. Van Voorhis,  J. M. Herbert,  A. I. Krylov,  P. M. W. Gill,  M. Head-Gordon

 Contributors to earlier versions of Q-Chem not listed above: 
 R. D. Adamson,  B. Austin,  J. Baker,  G. J. O. Beran,  K. Brandhorst,  
 S. T. Brown,  E. F. C. Byrd,  A. K. Chakraborty,  C.-L. Cheng,  
 Siu Hung Chien,  D. M. Chipman,  D. L. Crittenden,  H. Dachsel,  
 R. J. Doerksen,  A. D. Dutoi,  L. Fusti-Molnar,  W. A. Goddard III,  
 A. Golubeva-Zadorozhnaya,  S. R. Gwaltney,  G. Hawkins,  A. Heyden,  
 S. Hirata,  G. Kedziora,  F. J. Keil,  C. Kelley,  Jihan Kim,  R. A. King,  
 R. Z. Khaliullin,  P. P. Korambath,  W. Kurlancheek,  A. M. Lee,  M. S. Lee,  
 S. V. Levchenko,  Ching Yeh Lin,  D. Liotard,  R. C. Lochan,  I. Lotan,  
 P. E. Maslen,  N. Nair,  D. P. O'Neill,  D. Neuhauser,  E. Neuscamman,  
 C. M. Oana,  R. Olson,  B. Peters,  R. Peverati,  P. A. Pieniazek,  
 Y. M. Rhee,  J. Ritchie,  M. A. Rohrdanz,  E. Rosta,  N. J. Russ,  
 H. F. Schaefer III,  N. E. Schultz,  N. Shenvi,  A. C. Simmonett,  A. Sodt,  
 D. Stuck,  K. S. Thanthiriwatte,  V. Vanovschi,  Tao Wang,  A. Warshel,  
 C. F. Williams,  Q. Wu,  X. Xu,  W. Zhang

 Please cite Q-Chem as follows:
 Y. Shao et al., Mol. Phys. 113, 184-215 (2015)
 DOI: 10.1080/00268976.2014.952696

 Q-Chem 5.1.1 for Intel X86 EM64T Linux

 Parts of Q-Chem use Armadillo 8.300.2 (Tropical Shenanigans).
 http://arma.sourceforge.net/

 Q-Chem begins on Tue Aug 28 08:37:41 2018  

Host: 
0

     Scratch files written to /scratch/taweetham/qchem16290//
The previous job contains 0 fragments, simply inherited here
Input Ideriv = 2
Curr. Ideriv = -1
Max.  Ideriv = 2

Checking the input file for inconsistencies... 	...done.

--------------------------------------------------------------
User input:
--------------------------------------------------------------

$molecule
read
$end

$rem
   SCF_GUESS 	READ
   JOB_TYPE 	FREQUENCY
   BASIS 	6-311++G**
   EXCHANGE 	B3LYP
   MEM_TOTAL	7500	
$end


--------------------------------------------------------------
 ----------------------------------------------------------------
             Standard Nuclear Orientation (Angstroms)
    I     Atom           X                Y                Z
 ----------------------------------------------------------------
    1      H       1.1079162210    -2.3256850451    -0.0000000000
    2      F      -1.3961716278    -2.3489971006    -0.0000000000
    3      I       2.0553053837     0.2187657535     0.0000000000
    4      I      -1.8417446052     0.5139595049    -0.0000000000
    5      C       0.6735836928    -1.3339497329    -0.0000000000
    6      C      -0.6504324981    -1.2273468914    -0.0000000000
 ----------------------------------------------------------------
 Molecular Point Group                 Cs    NOp =  2
 Largest Abelian Subgroup              Cs    NOp =  2
 Nuclear Repulsion Energy =   867.1224891018 hartrees
 There are       64 alpha and       64 beta electrons
 Requested basis set is 6-311++G(d,p)
 There are 71 shells and 197 basis functions

 Total QAlloc Memory Limit   7500 MB
 Mega-Array Size       188 MB
 MEM_STATIC part       192 MB

                       Distance Matrix (Angstroms)
             H (  1)   F (  2)   I (  3)   I (  4)   C (  5)
   F (  2)  2.504196
   I (  3)  2.715101  4.301872
   I (  4)  4.094396  2.897422  3.908214
   C (  5)  1.082674  2.305257  2.078480  3.121161
   C (  6)  2.073195  1.346932  3.067941  2.109828  1.328301

 A cutoff of  1.0D-11 yielded   1981 shell pairs
 There are     15903 function pairs (     18005 Cartesian)

 -------------------------------------------------------
 OpenMP Integral Computing Module                       
 Release: version 1.0, May 2013, Q-Chem Inc. Pittsburgh 
 -------------------------------------------------------
 Integral Job Info:
 Integral job number is                      11
 Integral operator is                         1
 short-range coefficients                     0
 long-range coefficients              100000000
 Omega coefficients                           0
 if combine SR and LR in K                    0
 Integral screening is                        0
 Integral computing path is                   2
 max size of driver memory is            800000
 size of driver memory is                593474
 size of scratch memory is             11861008
 max col of scratch BK array               1296
 max len of scratch array in speh3          155
 max len of scratch index in speh4           18
 max int batch size is                      520
 min int batch size is                       52
 fixed nKL is                                52
 max L of basis functions is                  2
 order of int derivative is                   0
 number of shells is                         71
 number of basis is                         210
 number of cartesian basis is               210
 number of contracted shell pairs          1981
 number of primitive shell pairs           3996
 maxK2 (contraction) of shell pair           36
 max number of K2 of shell pair               1
 max number of CS2 of shell pair            271
 max number of PS2 of shell pair            271
 mem total for path MDJ                  534892
 -------------------------------------------------------
 Smallest overlap matrix eigenvalue = 8.05E-05
 Guess MOs from SCF MO coefficient file

 -----------------------------------------------------------------------
  General SCF calculation program by
  Eric Jon Sundstrom, Paul Horn, Yuezhi Mao, Dmitri Zuev, Alec White,
  David Stuck, Shaama M.S., Shane Yost, Joonho Lee, David Small,
  Daniel Levine, Susi Lehtola, Hugh Burton, Evgeny Epifanovsky
 -----------------------------------------------------------------------
 Exchange:     0.2000 Hartree-Fock + 0.0800 Slater + 0.7200 B88
 Correlation:  0.1900 VWN1RPA + 0.8100 LYP
 Using SG-1 standard quadrature grid
 using 4 threads for integral computing
 -------------------------------------------------------
 OpenMP Integral computing Module                
 Release: version 2.0, May 2017, Q-Chem Inc. Pleasanton 
 -------------------------------------------------------
 -------------------------------------------------------
 OpenMP BLAS3 based DFT computing Module                
 Release: version 1.0, May 2013, Q-Chem Inc. Pittsburgh 
 -------------------------------------------------------
 A restricted SCF calculation will be
 performed using DIIS
 SCF converges when DIIS error is below 1.0e-08
 ---------------------------------------
  Cycle       Energy         DIIS error
 ---------------------------------------
    1  -14012.9949478990      1.45e-02  
    2  -14015.1813645671      1.26e-02  
    3  -14015.5252429596      7.50e-03  
    4  -14015.6902579247      1.86e-03  
    5  -14015.6974322762      1.22e-03  
    6  -14015.7040735486      3.57e-04  
    7  -14015.7045624318      4.68e-05  
    8  -14015.7045666903      1.09e-05  
    9  -14015.7045669249      5.76e-06  
   10  -14015.7045670928      1.50e-06  
   11  -14015.7045671047      3.73e-07  
   12  -14015.7045671054      5.82e-08  
   13  -14015.7045671052      2.03e-08  
   14  -14015.7045671052      2.47e-09  Convergence criterion met
 ---------------------------------------
 SCF time:   CPU 45.12s  wall 12.00s 
 SCF   energy in the final basis set =   -14015.7045671052
 Total energy in the final basis set =   -14015.7045671052

 --------------------------------------------------------------
             Orbital Energies (a.u.) and Symmetries
 --------------------------------------------------------------

 Alpha MOs, Restricted
 -- Occupied --                  
*******-1165.89 -176.32 -176.32 -165.73 -165.73 -165.73 -165.72
  1 A'    2 A'    3 A'    4 A'    5 A'    1 A"    6 A'    7 A'                 
-165.72 -165.72  -35.82  -35.82  -31.31  -31.31  -31.31  -31.31
  2 A"    8 A'    9 A'   10 A'   11 A'   12 A'    3 A"   13 A'                 
-31.303 -31.303 -24.725 -22.964 -22.963 -22.962 -22.960 -22.958
  4 A"   14 A'   15 A'   16 A'    5 A"   17 A'   18 A'    6 A"                 
-22.958 -22.958 -22.958 -22.954 -22.954 -10.322 -10.240  -6.370
 19 A'   20 A'    7 A"   21 A'    8 A"   22 A'   23 A'   24 A'                 
 -6.365  -4.782  -4.778  -4.767  -4.767  -4.763  -4.763  -2.048
 25 A'   26 A'   27 A'    9 A"   28 A'   10 A"   29 A'   30 A'                 
 -2.044  -2.043  -2.043  -2.039  -2.039  -2.030  -2.030  -2.026
 31 A'   11 A"   32 A'   12 A"   33 A'   34 A'   13 A"   14 A"                 
 -2.026  -1.265  -0.825  -0.706  -0.668  -0.596  -0.532  -0.502
 35 A'   36 A'   37 A'   38 A'   39 A'   40 A'   41 A'   15 A"                 
 -0.499  -0.401  -0.386  -0.349  -0.301  -0.296  -0.275  -0.255
 42 A'   43 A'   44 A'   16 A"   45 A'   17 A"   46 A'   18 A"                 
 -- Virtual --                   
 -0.071  -0.046  -0.036   0.005   0.028   0.049   0.064   0.072
 47 A'   48 A'   19 A"   49 A'   50 A'   51 A'   20 A"   52 A'                 
  0.094   0.098   0.109   0.120   0.146   0.172   0.198   0.203
 53 A'   21 A"   54 A'   55 A'   56 A'   57 A'   58 A'   22 A"                 
  0.211   0.217   0.240   0.259   0.270   0.292   0.317   0.331
 59 A'   60 A'   23 A"   61 A'   24 A"   62 A'   63 A'   64 A'                 
  0.365   0.380   0.386   0.394   0.399   0.426   0.429   0.439
 65 A'   25 A"   66 A'   26 A"   27 A"   28 A"   67 A'   68 A'                 
  0.447   0.472   0.530   0.547   0.586   0.629   0.632   0.656
 69 A'   70 A'   71 A'   29 A"   72 A'   73 A'   30 A"   74 A'                 
  0.675   0.694   0.740   0.821   0.837   0.968   1.073   1.159
 75 A'   76 A'   77 A'   78 A'   79 A'   80 A'   31 A"   32 A"                 
  1.235   1.281   1.319   1.334   1.339   1.355   1.368   1.391
 33 A"   81 A'   34 A"   82 A'   83 A'   35 A"   84 A'   85 A'                 
  1.443   1.454   1.489   1.535   1.621   1.762   1.811   1.876
 86 A'   36 A"   87 A'   88 A'   89 A'   90 A'   37 A"   91 A'                 
  1.921   1.953   2.104   2.211   2.520   2.602   2.620   2.810
 92 A'   38 A"   93 A'   94 A'   95 A'   39 A"   96 A'   40 A"                 
  2.810   3.030   3.188   3.674   3.752   3.790   3.937   3.953
 97 A'   98 A'   99 A'  100 A'   41 A"  101 A'   42 A"   43 A"                 
  3.957   3.963   3.988   3.990   4.023   4.028   4.078   4.120
102 A'   44 A"  103 A'   45 A"   46 A"  104 A'  105 A'  106 A'                 
  4.213   4.280   4.339   4.435   4.780   5.976   5.996   6.012
107 A'  108 A'  109 A'  110 A'  111 A'   47 A"   48 A"  112 A'                 
  6.034   6.050   6.111   6.265   6.337   6.616  23.415  24.141
113 A'  114 A'  115 A'   49 A"  116 A'  117 A'  118 A'  119 A'                 
 27.784  27.868  28.321  28.337  28.345  28.365  28.370  28.390
120 A'  121 A'   50 A"   51 A"  122 A'  123 A'  124 A'  125 A'                 
 28.520  28.525  28.526  28.539  28.539  28.553  28.579  28.594
 52 A"   53 A"  126 A'   54 A"  127 A'   55 A"  128 A'  129 A'                 
 28.663  28.712  66.729 127.867 127.880 127.889 127.901 127.917
130 A'  131 A'  132 A'   56 A"   57 A"  133 A'  134 A'  135 A'                 
127.942 151.590 151.6621901.7501901.825
136 A'  137 A'  138 A'  139 A'  140 A'                                         

 Beta MOs, Restricted
 -- Occupied --                  
*******-1165.89 -176.32 -176.32 -165.73 -165.73 -165.73 -165.72
  1 A'    2 A'    3 A'    4 A'    5 A'    1 A"    6 A'    7 A'                 
-165.72 -165.72  -35.82  -35.82  -31.31  -31.31  -31.31  -31.31
  2 A"    8 A'    9 A'   10 A'   11 A'   12 A'    3 A"   13 A'                 
-31.303 -31.303 -24.725 -22.964 -22.963 -22.962 -22.960 -22.958
  4 A"   14 A'   15 A'   16 A'    5 A"   17 A'   18 A'    6 A"                 
-22.958 -22.958 -22.958 -22.954 -22.954 -10.322 -10.240  -6.370
 19 A'   20 A'    7 A"   21 A'    8 A"   22 A'   23 A'   24 A'                 
 -6.365  -4.782  -4.778  -4.767  -4.767  -4.763  -4.763  -2.048
 25 A'   26 A'   27 A'    9 A"   28 A'   10 A"   29 A'   30 A'                 
 -2.044  -2.043  -2.043  -2.039  -2.039  -2.030  -2.030  -2.026
 31 A'   11 A"   32 A'   12 A"   33 A'   34 A'   13 A"   14 A"                 
 -2.026  -1.265  -0.825  -0.706  -0.668  -0.596  -0.532  -0.502
 35 A'   36 A'   37 A'   38 A'   39 A'   40 A'   41 A'   15 A"                 
 -0.499  -0.401  -0.386  -0.349  -0.301  -0.296  -0.275  -0.255
 42 A'   43 A'   44 A'   16 A"   45 A'   17 A"   46 A'   18 A"                 
 -- Virtual --                   
 -0.071  -0.046  -0.036   0.005   0.028   0.049   0.064   0.072
 47 A'   48 A'   19 A"   49 A'   50 A'   51 A'   20 A"   52 A'                 
  0.094   0.098   0.109   0.120   0.146   0.172   0.198   0.203
 53 A'   21 A"   54 A'   55 A'   56 A'   57 A'   58 A'   22 A"                 
  0.211   0.217   0.240   0.259   0.270   0.292   0.317   0.331
 59 A'   60 A'   23 A"   61 A'   24 A"   62 A'   63 A'   64 A'                 
  0.365   0.380   0.386   0.394   0.399   0.426   0.429   0.439
 65 A'   25 A"   66 A'   26 A"   27 A"   28 A"   67 A'   68 A'                 
  0.447   0.472   0.530   0.547   0.586   0.629   0.632   0.656
 69 A'   70 A'   71 A'   29 A"   72 A'   73 A'   30 A"   74 A'                 
  0.675   0.694   0.740   0.821   0.837   0.968   1.073   1.159
 75 A'   76 A'   77 A'   78 A'   79 A'   80 A'   31 A"   32 A"                 
  1.235   1.281   1.319   1.334   1.339   1.355   1.368   1.391
 33 A"   81 A'   34 A"   82 A'   83 A'   35 A"   84 A'   85 A'                 
  1.443   1.454   1.489   1.535   1.621   1.762   1.811   1.876
 86 A'   36 A"   87 A'   88 A'   89 A'   90 A'   37 A"   91 A'                 
  1.921   1.953   2.104   2.211   2.520   2.602   2.620   2.810
 92 A'   38 A"   93 A'   94 A'   95 A'   39 A"   96 A'   40 A"                 
  2.810   3.030   3.188   3.674   3.752   3.790   3.937   3.953
 97 A'   98 A'   99 A'  100 A'   41 A"  101 A'   42 A"   43 A"                 
  3.957   3.963   3.988   3.990   4.023   4.028   4.078   4.120
102 A'   44 A"  103 A'   45 A"   46 A"  104 A'  105 A'  106 A'                 
  4.213   4.280   4.339   4.435   4.780   5.976   5.996   6.012
107 A'  108 A'  109 A'  110 A'  111 A'   47 A"   48 A"  112 A'                 
  6.034   6.050   6.111   6.265   6.337   6.616  23.415  24.141
113 A'  114 A'  115 A'   49 A"  116 A'  117 A'  118 A'  119 A'                 
 27.784  27.868  28.321  28.337  28.345  28.365  28.370  28.390
120 A'  121 A'   50 A"   51 A"  122 A'  123 A'  124 A'  125 A'                 
 28.520  28.525  28.526  28.539  28.539  28.553  28.579  28.594
 52 A"   53 A"  126 A'   54 A"  127 A'   55 A"  128 A'  129 A'                 
 28.663  28.712  66.729 127.867 127.880 127.889 127.901 127.917
130 A'  131 A'  132 A'   56 A"   57 A"  133 A'  134 A'  135 A'                 
127.942 151.590 151.6621901.7501901.825
136 A'  137 A'  138 A'  139 A'  140 A'                                         
 --------------------------------------------------------------

          Ground-State Mulliken Net Atomic Charges

     Atom                 Charge (a.u.)
  ----------------------------------------
      1 H                     0.195223
      2 F                    -0.049700
      3 I                     0.111473
      4 I                     0.119307
      5 C                    -0.272537
      6 C                    -0.103765
  ----------------------------------------
  Sum of atomic charges =     0.000000

 -----------------------------------------------------------------
                    Cartesian Multipole Moments
 -----------------------------------------------------------------
    Charge (ESU x 10^10)
                 0.0000
    Dipole Moment (Debye)
         X       0.6171      Y       0.4059      Z      -0.0000
       Tot       0.7387
    Quadrupole Moments (Debye-Ang)
        XX     -72.1284     XY      -3.2645     YY     -71.0369
        XZ       0.0000     YZ      -0.0000     ZZ     -74.9928
    Octopole Moments (Debye-Ang^2)
       XXX       2.1494    XXY      20.9582    XYY       7.4341
       YYY      23.5863    XXZ       0.0000    XYZ      -0.0000
       YYZ       0.0000    XZZ      -1.1120    YZZ       6.4263
       ZZZ       0.0000
    Hexadecapole Moments (Debye-Ang^3)
      XXXX   -1452.2840   XXXY      -0.3033   XXYY    -298.3201
      XYYY     -28.5063   YYYY    -428.3948   XXXZ       0.0000
      XXYZ      -0.0000   XYYZ      -0.0000   YYYZ      -0.0000
      XXZZ    -268.9955   XYZZ       1.2543   YYZZ     -90.1432
      XZZZ      -0.0000   YZZZ      -0.0000   ZZZZ     -99.7952
 -----------------------------------------------------------------
 Calculating MO derivatives via CPSCF
 D1JvT checksum  = 368640 24453.5442386250
 D1KAT checksum  = 914184 971.9823855253
   1         3          18      0.109602    0.032165
   2         3          18      0.012475    0.003733
   3         3          18      0.001610    0.000550
   4         5          16      0.000171    0.000070
   5        19           2      0.000011    0.000006
   6        21           0      0.000000    0.000000    Roots Converged
 Time for AOints: 16.8 s (CPU) 4.3 s (wall)
 ------------------------------------------------------------------------------
                     AOints        : Timing summary (seconds)
 ------------------------------------------------------------------------------
     job step          cpu (% of tot)      sys (% of tot)     wall (% of tot)
 ------------------------------------------------------------------------------
  cpscf_lag         0.8395E+02 (35.6)   0.8000E-05 (19.5)   0.2153E+02 (34.9)
  iterzp            0.1350E+03 (57.2)   0.3100E-04 (75.6)   0.3552E+02 (57.7)
  make_fx           0.0000E+00 ( 0.0)   0.0000E+00 ( 0.0)   0.0000E+00 ( 0.0)
  AOints            0.1680E+02 ( 7.1)   0.1000E-05 ( 2.4)   0.4261E+01 ( 6.9)
 ------------------------------------------------------------------------------
   Grand Totals     0.2361E+03          0.4100E-04          0.6161E+02
 ------------------------------------------------------------------------------
 Calculating analytic Hessian of the SCF energy
 Polarizability Matrix (a.u.)
            1           2           3
    1-109.6343194   1.6073013  -0.0000000
    2   1.6073013 -79.1077375  -0.0000000
    3  -0.0000000  -0.0000000 -54.1934807

 Direct stationary perturbation theory relativistic correction:

 rels  =     193.971245805460
 relv  =    -644.114055134731
 rel2e =      84.630635727716
 E_rel =    -365.512173601555

 Hessian of the SCF Energy
            1           2           3           4           5           6
    1   0.1043102  -0.1189094   0.0000000   0.0022507  -0.0000051  -0.0000000
    2  -0.1189094   0.3044157   0.0000000  -0.0017557   0.0009727  -0.0000000
    3   0.0000000   0.0000000   0.0183336   0.0000000  -0.0000000  -0.0066097
    4   0.0022507  -0.0017557   0.0000000   0.1703649   0.1448691  -0.0000000
    5  -0.0000051   0.0009727  -0.0000000   0.1448691   0.2633789   0.0000000
    6  -0.0000000  -0.0000000  -0.0066097  -0.0000000   0.0000000   0.0165619
    7  -0.0018016  -0.0015376  -0.0000000  -0.0037674  -0.0006954   0.0000000
    8  -0.0197110  -0.0103574   0.0000000  -0.0017856   0.0004364  -0.0000000
    9  -0.0000000  -0.0000000   0.0015111  -0.0000000   0.0000000   0.0057903
   10  -0.0027293  -0.0008758   0.0000000   0.0062093   0.0013456  -0.0000000
   11   0.0008550   0.0011595  -0.0000000   0.0049648  -0.0397457   0.0000000
   12   0.0000000   0.0000000   0.0044478   0.0000000  -0.0000000   0.0033257
   13  -0.0912382   0.1229640  -0.0000000  -0.0388096  -0.0181399   0.0000000
   14   0.1110243  -0.2942481  -0.0000000  -0.0489107  -0.0101907   0.0000000
   15  -0.0000000  -0.0000000  -0.0270643  -0.0000000   0.0000000   0.0104068
   16  -0.0107917   0.0001144  -0.0000000  -0.1362479  -0.1273744  -0.0000000
   17   0.0267461  -0.0019424   0.0000000  -0.0973820  -0.2148515  -0.0000000
   18  -0.0000000  -0.0000000   0.0093816  -0.0000000   0.0000000  -0.0294750
            7           8           9          10          11          12
    1  -0.0018016  -0.0197110  -0.0000000  -0.0027293   0.0008550   0.0000000
    2  -0.0015376  -0.0103574  -0.0000000  -0.0008758   0.0011595   0.0000000
    3  -0.0000000   0.0000000   0.0015111   0.0000000  -0.0000000   0.0044478
    4  -0.0037674  -0.0017856  -0.0000000   0.0062093   0.0049648   0.0000000
    5  -0.0006954   0.0004364   0.0000000   0.0013456  -0.0397457  -0.0000000
    6   0.0000000  -0.0000000   0.0057903  -0.0000000   0.0000000   0.0033257
    7   0.1005141   0.0804003   0.0000000  -0.0036524  -0.0007856  -0.0000000
    8   0.0804003   0.0920497   0.0000000   0.0027204   0.0009145  -0.0000000
    9   0.0000000   0.0000000   0.0068456  -0.0000000   0.0000000  -0.0007852
   10  -0.0036524   0.0027204  -0.0000000   0.0608025  -0.0496238   0.0000000
   11  -0.0007856   0.0009145   0.0000000  -0.0496238   0.1024394  -0.0000000
   12  -0.0000000  -0.0000000  -0.0007852   0.0000000  -0.0000000   0.0171695
   13  -0.0755223  -0.0551215  -0.0000000  -0.0119365   0.0078586   0.0000000
   14  -0.0561507  -0.0754880  -0.0000000   0.0214436  -0.0113919   0.0000000
   15  -0.0000000  -0.0000000  -0.0123128   0.0000000   0.0000000   0.0029984
   16  -0.0157703  -0.0065027   0.0000000  -0.0486936   0.0367309  -0.0000000
   17  -0.0212310  -0.0075552  -0.0000000   0.0249899  -0.0533758   0.0000000
   18   0.0000000   0.0000000  -0.0010490  -0.0000000  -0.0000000  -0.0271562
           13          14          15          16          17          18
    1  -0.0912382   0.1110243  -0.0000000  -0.0107917   0.0267461  -0.0000000
    2   0.1229640  -0.2942481  -0.0000000   0.0001144  -0.0019424  -0.0000000
    3  -0.0000000  -0.0000000  -0.0270643  -0.0000000   0.0000000   0.0093816
    4  -0.0388096  -0.0489107  -0.0000000  -0.1362479  -0.0973820  -0.0000000
    5  -0.0181399  -0.0101907   0.0000000  -0.1273744  -0.2148515   0.0000000
    6   0.0000000   0.0000000   0.0104068  -0.0000000  -0.0000000  -0.0294750
    7  -0.0755223  -0.0561507  -0.0000000  -0.0157703  -0.0212310   0.0000000
    8  -0.0551215  -0.0754880  -0.0000000  -0.0065027  -0.0075552   0.0000000
    9  -0.0000000  -0.0000000  -0.0123128   0.0000000  -0.0000000  -0.0010490
   10  -0.0119365   0.0214436   0.0000000  -0.0486936   0.0249899  -0.0000000
   11   0.0078586  -0.0113919   0.0000000   0.0367309  -0.0533758  -0.0000000
   12   0.0000000   0.0000000   0.0029984  -0.0000000   0.0000000  -0.0271562
   13   0.7338464  -0.0925696   0.0000000  -0.5163397   0.0350084  -0.0000000
   14  -0.0925696   0.4694218   0.0000000   0.0651631  -0.0781030  -0.0000000
   15   0.0000000   0.0000000   0.0683499  -0.0000000  -0.0000000  -0.0423779
   16  -0.5163397   0.0651631  -0.0000000   0.7278433   0.0318687   0.0000000
   17   0.0350084  -0.0781030  -0.0000000   0.0318687   0.3558278   0.0000000
   18  -0.0000000  -0.0000000  -0.0423779   0.0000000   0.0000000   0.0906764
 Gradient time:  CPU 352.48 s  wall 92.20 s
 **********************************************************************
 **                                                                  **
 **                       VIBRATIONAL ANALYSIS                       **
 **                       --------------------                       **
 **                                                                  **
 **        VIBRATIONAL FREQUENCIES (CM**-1) AND NORMAL MODES         **
 **     FORCE CONSTANTS (mDYN/ANGSTROM) AND REDUCED MASSES (AMU)     **
 **                  INFRARED INTENSITIES (KM/MOL)                   **
 **                                                                  **
 **********************************************************************


 Mode:                 1                      2                      3
 Frequency:        80.27                 203.28                 271.28
 Force Cnst:      0.2892                 0.1621                 0.9986
 Red. Mass:      76.1977                 6.6594                23.0304
 IR Active:          YES                    YES                    YES
 IR Intens:        0.027                  0.145                  0.833
 Raman Active:       YES                    YES                    YES
               X      Y      Z        X      Y      Z        X      Y      Z
 H          0.165 -0.296 -0.000   -0.000 -0.000  0.748    0.164 -0.006  0.000
 F         -0.181 -0.190  0.000   -0.000  0.000 -0.298    0.766 -0.514 -0.000
 I         -0.514  0.096  0.000   -0.000  0.000 -0.038   -0.085 -0.081 -0.000
 I          0.541  0.002 -0.000    0.000 -0.000  0.010   -0.063  0.171  0.000
 C         -0.013 -0.378 -0.000   -0.000 -0.000  0.578    0.167 -0.004  0.000
 C         -0.000 -0.328  0.000    0.000  0.000  0.129    0.173 -0.135  0.000
 TransDip   0.003 -0.004 -0.000   -0.000  0.000  0.012   -0.021  0.020 -0.000

 Mode:                 4                      5                      6
 Frequency:       350.68                 421.52                 447.65
 Force Cnst:      1.3015                 0.8579                 0.5439
 Red. Mass:      17.9625                 8.1948                 4.6065
 IR Active:          YES                    YES                    YES
 IR Intens:        3.196                  7.416                  3.970
 Raman Active:       YES                    YES                    YES
               X      Y      Z        X      Y      Z        X      Y      Z
 H          0.065 -0.030  0.000   -0.428  0.485 -0.000    0.000 -0.000 -0.826
 F          0.311  0.625  0.000    0.151 -0.061 -0.000   -0.000  0.000 -0.113
 I         -0.108 -0.086  0.000   -0.010 -0.027 -0.000   -0.000 -0.000 -0.001
 I         -0.007 -0.058  0.000    0.052 -0.042 -0.000   -0.000 -0.000 -0.015
 C          0.322  0.079 -0.000   -0.332  0.522 -0.000    0.000 -0.000 -0.121
 C          0.400  0.463 -0.000   -0.312  0.263  0.000    0.000 -0.000  0.538
 TransDip  -0.053 -0.022  0.000   -0.025  0.084 -0.000    0.000 -0.000 -0.064

 Mode:                 7                      8                      9
 Frequency:       753.88                 782.23                1068.10
 Force Cnst:      1.4945                 0.4821                 6.0720
 Red. Mass:       4.4630                 1.3374                 9.0335
 IR Active:          YES                    YES                    YES
 IR Intens:       79.787                 36.219                228.068
 Raman Active:       YES                    YES                    YES
               X      Y      Z        X      Y      Z        X      Y      Z
 H          0.621  0.569  0.000   -0.000 -0.000  0.985   -0.507 -0.343 -0.000
 F         -0.146 -0.036 -0.000    0.000  0.000 -0.026   -0.222 -0.339  0.000
 I         -0.015 -0.024 -0.000    0.000  0.000  0.001   -0.006 -0.002  0.000
 I         -0.004  0.007  0.000    0.000 -0.000  0.001    0.001 -0.002 -0.000
 C          0.219  0.391 -0.000   -0.000 -0.000 -0.147    0.267  0.009 -0.000
 C          0.160 -0.204 -0.000   -0.000  0.000  0.086    0.188  0.595  0.000
 TransDip   0.274 -0.083  0.000   -0.000  0.000  0.193    0.142  0.463 -0.000

 Mode:                10                     11                     12
 Frequency:      1197.58                1638.92                3196.83
 Force Cnst:      1.0473                16.0815                 6.5614
 Red. Mass:       1.2394                10.1616                 1.0897
 IR Active:          YES                    YES                    YES
 IR Intens:       47.511                 61.544                 15.444
 Raman Active:       YES                    YES                    YES
               X      Y      Z        X      Y      Z        X      Y      Z
 H          0.920  0.363  0.000    0.081  0.405  0.000   -0.419  0.904  0.000
 F          0.002 -0.016 -0.000   -0.043 -0.050 -0.000    0.000  0.000 -0.000
 I          0.000 -0.002  0.000    0.003  0.002  0.000    0.000  0.000 -0.000
 I          0.000 -0.001  0.000   -0.002  0.002 -0.000   -0.000  0.000  0.000
 C         -0.028 -0.076 -0.000   -0.615 -0.012 -0.000    0.041 -0.076  0.000
 C         -0.059  0.102  0.000    0.669  0.020  0.000   -0.005 -0.001 -0.000
 TransDip  -0.202  0.090  0.000    0.251  0.019  0.000   -0.124  0.024  0.000

 STANDARD THERMODYNAMIC QUANTITIES AT   298.15 K  AND     1.00 ATM

   This Molecule has  0 Imaginary Frequencies
   Zero point vibrational energy:       14.885 kcal/mol

   Atom    1 Element H  Has Mass    1.00783
   Atom    2 Element F  Has Mass   18.99840
   Atom    3 Element I  Has Mass  126.90440
   Atom    4 Element I  Has Mass  126.90440
   Atom    5 Element C  Has Mass   12.00000
   Atom    6 Element C  Has Mass   12.00000
   Molecular Mass:   297.815030 amu
   Principal axes and moments of inertia in amu*Bohr^2:
                             1           2           3
    Eigenvalues --      673.12987  3625.87184  4299.00171
          X               0.99998     0.00563    -0.00000
          Y              -0.00563     0.99998    -0.00000
          Z               0.00000     0.00000     1.00000
   Rotational Symmetry Number is   1
   The Molecule is an Asymmetric Top
   Translational Enthalpy:        0.889 kcal/mol
   Rotational Enthalpy:           0.889 kcal/mol
   Vibrational Enthalpy:         16.721 kcal/mol
   gas constant (RT):             0.592 kcal/mol
   Translational Entropy:        42.971  cal/mol.K
   Rotational Entropy:           30.729  cal/mol.K
   Vibrational Entropy:          11.018  cal/mol.K

   Total Enthalpy:               19.091 kcal/mol
   Total Entropy:                84.718  cal/mol.K

 ======================================================================

 STANDARD THERMODYNAMIC QUANTITIES FOR ANHARMONIC VIBRATION -- TOSH

   Zero point vibrational energy: ************ kcal/mol

   Vibrational Enthalpy:       Infinity kcal/mol
   Vibrational Entropy:             NaN  cal/mol.K

   Total Enthalpy:             Infinity kcal/mol
   Total Entropy:                   NaN  cal/mol.K

 ======================================================================

 STANDARD THERMODYNAMIC QUANTITIES FOR ANHARMONIC VIBRATION -- VPT2

   Zero point vibrational energy: ************ kcal/mol

   Vibrational Enthalpy:       Infinity kcal/mol
   Vibrational Entropy:             NaN  cal/mol.K

   Total Enthalpy:             Infinity kcal/mol
   Total Entropy:                   NaN  cal/mol.K

 ======================================================================

Archival summary:
1\1\TWL01\FREQ\ProcedureUnspecified\BasisUnspecified\2121\taweetha\TueAug2808:39:262018TueAug2808:39:262018\0\\#,FREQ,ProcedureUnspecified,BasisUnspecified,\\0,1\I\C,1,2.10983\C,2,1.3283,1,128.981\H,3,1.08267,2,118.254,1,180,0\F,2,1.34693,1,112.004,3,-180,0\I,3,2.07848,2,127.062,1,0,0\\\@

 Total job time:  104.45s(wall), 397.78s(cpu) 
 Tue Aug 28 08:39:26 2018

        *************************************************************
        *                                                           *
        *  Thank you very much for using Q-Chem.  Have a nice day.  *
        *                                                           *
        *************************************************************
