# Supplementary material for: Geometric and energetic data from ab initio calculations of haloethene, haloimine, halomethylenephosphine, haloiminophosphine, halodiazene, halodiphosphene and halocyclopropane
Source: Data Brief. 2019 Nov 2;27:104738. doi: 10.1016/j.dib.2019.104738 (PMC6861602; doi:10.1016/j.dib.2019.104738)
Supplement: Multimedia component 2 [file mmc2.zip › CC/B3LYP/HICCHI.out]

Q-Chem Developer Version!
                  Welcome to Q-Chem
     A Quantum Leap Into The Future Of Chemistry


 Q-Chem 5.1, Q-Chem, Inc., Pleasanton, CA (2018)

 Yihan Shao,  Zhengting Gan,  E. Epifanovsky,  A. T. B. Gilbert,  M. Wormit,  
 J. Kussmann,  A. W. Lange,  A. Behn,  Jia Deng,  Xintian Feng,  D. Ghosh,  
 M. Goldey,  P. R. Horn,  L. D. Jacobson,  I. Kaliman,  T. Kus,  A. Landau,  
 Jie Liu,  E. I. Proynov,  R. M. Richard,  R. P. Steele,  E. J. Sundstrom,  
 H. L. Woodcock III,  P. M. Zimmerman,  D. Zuev,  B. Albrecht,  E. Alguire,  
 S. A. Baeppler,  D. Barton,  Z. Benda,  Y. A. Bernard,  E. J. Berquist,  
 K. B. Bravaya,  H. Burton,  D. Casanova,  Chun-Min Chang,  Yunqing Chen,  
 A. Chien,  K. D. Closser,  M. P. Coons,  S. Coriani,  S. Dasgupta,  
 A. L. Dempwolff,  M. Diedenhofen,  Hainam Do,  R. G. Edgar,  Po-Tung Fang,  
 S. Faraji,  S. Fatehi,  Qingguo Feng,  K. D. Fenk,  J. Fosso-Tande,  
 Qinghui Ge,  A. Ghysels,  G. Gidofalvi,  J. Gomes,  J. Gonthier,  A. Gunina,  
 D. Hait,  M. W. D. Hanson-Heine,  P. H. P. Harbach,  A. W. Hauser,  
 J. E. Herr,  E. G. Hohenstein,  Z. C. Holden,  Kerwin Hui,  B. C. Huynh,  
 T.-C. Jagau,  Hyunjun Ji,  B. Kaduk,  K. Khistyaev,  Jaehoon Kim,  
 P. Klunzinger,  K. Koh,  D. Kosenkov,  L. Koulias,  T. Kowalczyk,  
 C. M. Krauter,  A. Kunitsa,  Ka Un Lao,  A. Laurent,  K. V. Lawler,  
 Joonho Lee,  D. Lefrancois,  S. Lehtola,  D. S. Levine,  Yi-Pei Li,  
 You-Sheng Lin,  Fenglai Liu,  E. Livshits,  A. Luenser,  P. Manohar,  
 E. Mansoor,  S. F. Manzer,  Shan-Ping Mao,  Yuezhi Mao,  N. Mardirossian,  
 A. V. Marenich,  T. Markovich,  L. A. Martinez-Martinez,  S. A. Maurer,  
 N. J. Mayhall,  S. C. McKenzie,  J.-M. Mewes,  A. F. Morrison,  
 J. W. Mullinax,  K. Nanda,  T. S. Nguyen-Beck,  R. Olivares-Amaya,  
 J. A. Parkhill,  T. M. Perrine,  F. Plasser,  P. Pokhilko,  S. Prager,  
 A. Prociuk,  E. Ramos,  D. R. Rehn,  F. Rob,  M. Schneider,  N. Sergueev,  
 S. M. Sharada,  S. Sharma,  D. W. Small,  T. Stauch,  T. Stein,  
 Yu-Chuan Su,  A. J. W. Thom,  A. Tkatchenko,  T. Tsuchimochi,  N. M. Tubman,  
 L. Vogt,  M. L. Vidal,  O. Vydrov,  M. A. Watson,  J. Wenzel,  
 M. de Wergifosse,  T. A. Wesolowski,  A. White,  J. Witte,  A. Yamada,  
 Jun Yang,  K. Yao,  S. Yeganeh,  S. R. Yost,  Zhi-Qiang You,  A. Zech,  
 Igor Ying Zhang,  Xing Zhang,  Yan Zhao,  Ying Zhu,  B. R. Brooks,  
 G. K. L. Chan,  C. J. Cramer,  M. S. Gordon,  W. J. Hehre,  A. Klamt,  
 M. W. Schmidt,  C. D. Sherrill,  D. G. Truhlar,  A. Aspuru-Guzik,  R. Baer,  
 A. T. Bell,  N. A. Besley,  Jeng-Da Chai,  A. E. DePrince, III,  
 R. A. DiStasio Jr.,  A. Dreuw,  B. D. Dunietz,  T. R. Furlani,  
 Chao-Ping Hsu,  Yousung Jung,  Jing Kong,  D. S. Lambrecht,  WanZhen Liang,  
 C. Ochsenfeld,  V. A. Rassolov,  L. V. Slipchenko,  J. E. Subotnik,  
 T. Van Voorhis,  J. M. Herbert,  A. I. Krylov,  P. M. W. Gill,  M. Head-Gordon

 Contributors to earlier versions of Q-Chem not listed above: 
 R. D. Adamson,  B. Austin,  J. Baker,  G. J. O. Beran,  K. Brandhorst,  
 S. T. Brown,  E. F. C. Byrd,  A. K. Chakraborty,  C.-L. Cheng,  
 Siu Hung Chien,  D. M. Chipman,  D. L. Crittenden,  H. Dachsel,  
 R. J. Doerksen,  A. D. Dutoi,  L. Fusti-Molnar,  W. A. Goddard III,  
 A. Golubeva-Zadorozhnaya,  S. R. Gwaltney,  G. Hawkins,  A. Heyden,  
 S. Hirata,  G. Kedziora,  F. J. Keil,  C. Kelley,  Jihan Kim,  R. A. King,  
 R. Z. Khaliullin,  P. P. Korambath,  W. Kurlancheek,  A. M. Lee,  M. S. Lee,  
 S. V. Levchenko,  Ching Yeh Lin,  D. Liotard,  R. C. Lochan,  I. Lotan,  
 P. E. Maslen,  N. Nair,  D. P. O'Neill,  D. Neuhauser,  E. Neuscamman,  
 C. M. Oana,  R. Olson,  B. Peters,  R. Peverati,  P. A. Pieniazek,  
 Y. M. Rhee,  J. Ritchie,  M. A. Rohrdanz,  E. Rosta,  N. J. Russ,  
 H. F. Schaefer III,  N. E. Schultz,  N. Shenvi,  A. C. Simmonett,  A. Sodt,  
 D. Stuck,  K. S. Thanthiriwatte,  V. Vanovschi,  Tao Wang,  A. Warshel,  
 C. F. Williams,  Q. Wu,  X. Xu,  W. Zhang

 Please cite Q-Chem as follows:
 Y. Shao et al., Mol. Phys. 113, 184-215 (2015)
 DOI: 10.1080/00268976.2014.952696

 Q-Chem 5.1.1 for Intel X86 EM64T Linux

 Parts of Q-Chem use Armadillo 8.300.2 (Tropical Shenanigans).
 http://arma.sourceforge.net/

 Q-Chem begins on Tue Aug 28 09:05:45 2018  

Host: 
0

     Scratch files written to /scratch/taweetham/qchem17168//
Input Ideriv = 2
Curr. Ideriv = -1
Max.  Ideriv = 2

Checking the input file for inconsistencies... 	...done.

--------------------------------------------------------------
User input:
--------------------------------------------------------------
inp/HHII.inp
$molecule
0	1
H	-2.0	1.0	0.0
H	2.0	1.0	0.0
I	-2.0	-1.0	0.0
I	2.0	-1.0	0.0
C	-1.0	0.0	0.0
C	1.0	0.0	0.0
$end
$rem
   JOB_TYPE		OPTIMIZATION
   BASIS		6-311++G**
   EXCHANGE		B3LYP
$end

--------------------------------------------------------------
 ----------------------------------------------------------------
             Standard Nuclear Orientation (Angstroms)
    I     Atom           X                Y                Z
 ----------------------------------------------------------------
    1      H       2.0000000000     0.0000000000    -1.8666666667
    2      H      -2.0000000000     0.0000000000    -1.8666666667
    3      I       2.0000000000    -0.0000000000     0.1333333333
    4      I      -2.0000000000     0.0000000000     0.1333333333
    5      C       1.0000000000     0.0000000000    -0.8666666667
    6      C      -1.0000000000     0.0000000000    -0.8666666667
 ----------------------------------------------------------------
 Molecular Point Group                 C2v   NOp =  4
 Largest Abelian Subgroup              C2v   NOp =  4
 Nuclear Repulsion Energy =   772.7697087081 hartrees
 There are       60 alpha and       60 beta electrons
 Requested basis set is 6-311++G(d,p)
 There are 70 shells and 182 basis functions

 Total QAlloc Memory Limit   2000 MB
 Mega-Array Size       188 MB
 MEM_STATIC part       192 MB
 A cutoff of  1.0D-11 yielded   2008 shell pairs
 There are     13970 function pairs (     15844 Cartesian)

 -------------------------------------------------------
 OpenMP Integral Computing Module                       
 Release: version 1.0, May 2013, Q-Chem Inc. Pittsburgh 
 -------------------------------------------------------
 Integral Job Info:
 Integral job number is                      11
 Integral operator is                         1
 short-range coefficients                     0
 long-range coefficients              100000000
 Omega coefficients                           0
 if combine SR and LR in K                    0
 Integral screening is                        0
 Integral computing path is                   2
 max size of driver memory is            800000
 size of driver memory is                593474
 size of scratch memory is             11861008
 max col of scratch BK array               1296
 max len of scratch array in speh3          155
 max len of scratch index in speh4           18
 max int batch size is                      520
 min int batch size is                       52
 fixed nKL is                                52
 max L of basis functions is                  2
 order of int derivative is                   0
 number of shells is                         70
 number of basis is                         194
 number of cartesian basis is               194
 number of contracted shell pairs          2008
 number of primitive shell pairs           3900
 maxK2 (contraction) of shell pair           36
 max number of K2 of shell pair               1
 max number of CS2 of shell pair            332
 max number of PS2 of shell pair            332
 mem total for path MDJ                  534684
 -------------------------------------------------------
 Smallest overlap matrix eigenvalue = 2.91E-04

 Scale SEOQF with 1.000000e-01/1.000000e-01/1.000000e-01

 Standard Electronic Orientation quadrupole field applied
 Nucleus-field energy     =     0.0000000139 hartrees
 Guess from superposition of atomic densities
 Warning:  Energy on first SCF cycle will be non-variational
 SAD guess density has 120.000000 electrons

 -----------------------------------------------------------------------
  General SCF calculation program by
  Eric Jon Sundstrom, Paul Horn, Yuezhi Mao, Dmitri Zuev, Alec White,
  David Stuck, Shaama M.S., Shane Yost, Joonho Lee, David Small,
  Daniel Levine, Susi Lehtola, Hugh Burton, Evgeny Epifanovsky
 -----------------------------------------------------------------------
 Exchange:     0.2000 Hartree-Fock + 0.0800 Slater + 0.7200 B88
 Correlation:  0.1900 VWN1RPA + 0.8100 LYP
 Using SG-1 standard quadrature grid
 using 4 threads for integral computing
 -------------------------------------------------------
 OpenMP Integral computing Module                
 Release: version 2.0, May 2017, Q-Chem Inc. Pleasanton 
 -------------------------------------------------------
 -------------------------------------------------------
 OpenMP BLAS3 based DFT computing Module                
 Release: version 1.0, May 2013, Q-Chem Inc. Pittsburgh 
 -------------------------------------------------------
 A restricted SCF calculation will be
 performed using DIIS
 SCF converges when DIIS error is below 1.0e-08
 ---------------------------------------
  Cycle       Energy         DIIS error
 ---------------------------------------
    1  -13918.5861262352      8.86e-02  
    2  -13914.8767934020      9.67e-03  
    3  -13912.8942254202      1.98e-02  
    4  -13915.2291004311      2.05e-03  
    5  -13915.2449906262      1.34e-03  
    6  -13915.2486675896      1.83e-04  
    7  -13915.2487764144      5.42e-05  
    8  -13915.2487891256      1.45e-05  
    9  -13915.2487900710      4.82e-06  
   10  -13915.2487901809      1.36e-06  
   11  -13915.2487901888      1.46e-07  
   12  -13915.2487901895      1.96e-08  
   13  -13915.2487901892      5.55e-09  Convergence criterion met
 ---------------------------------------
 SCF time:   CPU 22.50s  wall 6.00s 
 SCF   energy in the final basis set =   -13915.2487901892
 Total energy in the final basis set =   -13915.2487901892

 --------------------------------------------------------------
             Orbital Energies (a.u.) and Symmetries
 --------------------------------------------------------------

 Alpha MOs, Restricted
 -- Occupied --                  
*******-1165.88 -176.32 -176.32 -165.72 -165.72 -165.72 -165.72
  1 A1    1 B1    2 B1    2 A1    1 B2    1 A2    3 B1    3 A1                 
-165.72 -165.72  -35.83  -35.83  -31.31  -31.31  -31.31  -31.31
  4 A1    4 B1    5 B1    5 A1    2 A2    2 B2    6 B1    6 A1                 
-31.314 -31.314 -22.966 -22.966 -22.965 -22.965 -22.965 -22.965
  7 B1    7 A1    8 B1    8 A1    3 A2    3 B2    4 A2    4 B2                 
-22.965 -22.965 -22.964 -22.964 -10.238 -10.238  -6.391  -6.391
  9 B1    9 A1   10 B1   10 A1   11 A1   11 B1   12 B1   12 A1                 
 -4.807  -4.807  -4.790  -4.790  -4.788  -4.788  -2.096  -2.096
 13 B1   13 A1    5 A2    5 B2   14 B1   14 A1   15 A1   15 B1                 
 -2.070  -2.070  -2.069  -2.069  -2.054  -2.054  -2.054  -2.054
  6 A2    6 B2   16 B1   16 A1   17 A1   17 B1    7 B2    7 A2                 
 -0.888  -0.873  -0.521  -0.502  -0.501  -0.438  -0.419  -0.393
 18 A1   18 B1   19 A1   20 A1   19 B1   20 B1    8 B2    8 A2                 
 -0.370  -0.237  -0.211  -0.153
 21 A1   21 B1   22 A1    9 B2                                                 
 -- Virtual --                   
 -0.083  -0.053  -0.047  -0.017   0.030   0.044   0.056   0.059
  9 A2   23 A1   22 B1   23 B1   24 A1   25 A1   10 B2   24 B1                 
  0.067   0.080   0.082   0.086   0.110   0.134   0.146   0.188
 26 A1   25 B1   10 A2   26 B1   27 A1   28 A1   27 B1   28 B1                 
  0.242   0.265   0.281   0.316   0.339   0.341   0.361   0.363
 11 B2   29 A1   11 A2   29 B1   30 A1   12 B2   31 A1   12 A2                 
  0.372   0.394   0.423   0.444   0.459   0.486   0.508   0.514
 30 B1   32 A1   31 B1   33 A1   13 B2   32 B1   13 A2   14 B2                 
  0.518   0.522   0.536   0.554   0.596   0.656   0.696   0.697
 34 A1   33 B1   34 B1   35 A1   14 A2   35 B1   36 B1   36 A1                 
  0.750   0.933   0.979   1.030   1.049   1.219   1.233   1.280
 37 A1   38 A1   37 B1   38 B1   15 B2   15 A2   39 A1   16 B2                 
  1.284   1.322   1.322   1.334   1.360   1.409   1.451   1.494
 40 A1   16 A2   41 A1   39 B1   40 B1   42 A1   17 B2   41 B1                 
  1.539   1.552   1.611   1.656   1.667   1.734   1.734   1.997
 17 A2   18 B2   42 B1   43 A1   18 A2   43 B1   44 A1   45 A1                 
  2.010   2.187   2.529   2.618   2.620   2.664   2.812   3.039
 44 B1   45 B1   46 A1   46 B1   19 B2   19 A2   47 A1   48 A1                 
  3.047   3.292   3.925   3.930   3.973   3.975   4.003   4.059
 47 B1   48 B1   20 B2   20 A2   49 B1   49 A1   21 B2   21 A2                 
  4.193   4.262   4.391   4.490   4.554   4.686   5.982   6.020
 50 A1   50 B1   51 A1   51 B1   52 A1   52 B1   22 B2   22 A2                 
  6.074   6.116   6.151   6.214  23.562  23.567  27.866  27.969
 53 A1   53 B1   54 A1   54 B1   55 B1   55 A1   56 A1   56 B1                 
 28.326  28.354  28.372  28.412  28.417  28.429  28.509  28.511
 23 B2   23 A2   57 A1   58 A1   57 B1   58 B1   24 B2   24 A2                 
 28.530  28.531  28.549  28.575  28.624  28.669  28.898  28.953
 59 B1   59 A1   25 B2   25 A2   60 A1   60 B1   61 A1   61 B1                 
127.879 127.900 127.928 127.954 127.986 128.017 151.676 151.768
 26 B2   26 A2   62 A1   62 B1   63 A1   63 B1   64 A1   64 B1                 
*******1901.946
 65 A1   65 B1                                                                 

 Beta MOs, Restricted
 -- Occupied --                  
*******-1165.88 -176.32 -176.32 -165.72 -165.72 -165.72 -165.72
  1 A1    1 B1    2 B1    2 A1    1 B2    1 A2    3 B1    3 A1                 
-165.72 -165.72  -35.83  -35.83  -31.31  -31.31  -31.31  -31.31
  4 A1    4 B1    5 B1    5 A1    2 A2    2 B2    6 B1    6 A1                 
-31.314 -31.314 -22.966 -22.966 -22.965 -22.965 -22.965 -22.965
  7 B1    7 A1    8 B1    8 A1    3 A2    3 B2    4 A2    4 B2                 
-22.965 -22.965 -22.964 -22.964 -10.238 -10.238  -6.391  -6.391
  9 B1    9 A1   10 B1   10 A1   11 A1   11 B1   12 B1   12 A1                 
 -4.807  -4.807  -4.790  -4.790  -4.788  -4.788  -2.096  -2.096
 13 B1   13 A1    5 A2    5 B2   14 B1   14 A1   15 A1   15 B1                 
 -2.070  -2.070  -2.069  -2.069  -2.054  -2.054  -2.054  -2.054
  6 A2    6 B2   16 B1   16 A1   17 A1   17 B1    7 B2    7 A2                 
 -0.888  -0.873  -0.521  -0.502  -0.501  -0.438  -0.419  -0.393
 18 A1   18 B1   19 A1   20 A1   19 B1   20 B1    8 B2    8 A2                 
 -0.370  -0.237  -0.211  -0.153
 21 A1   21 B1   22 A1    9 B2                                                 
 -- Virtual --                   
 -0.083  -0.053  -0.047  -0.017   0.030   0.044   0.056   0.059
  9 A2   23 A1   22 B1   23 B1   24 A1   25 A1   10 B2   24 B1                 
  0.067   0.080   0.082   0.086   0.110   0.134   0.146   0.188
 26 A1   25 B1   10 A2   26 B1   27 A1   28 A1   27 B1   28 B1                 
  0.242   0.265   0.281   0.316   0.339   0.341   0.361   0.363
 11 B2   29 A1   11 A2   29 B1   30 A1   12 B2   31 A1   12 A2                 
  0.372   0.394   0.423   0.444   0.459   0.486   0.508   0.514
 30 B1   32 A1   31 B1   33 A1   13 B2   32 B1   13 A2   14 B2                 
  0.518   0.522   0.536   0.554   0.596   0.656   0.696   0.697
 34 A1   33 B1   34 B1   35 A1   14 A2   35 B1   36 B1   36 A1                 
  0.750   0.933   0.979   1.030   1.049   1.219   1.233   1.280
 37 A1   38 A1   37 B1   38 B1   15 B2   15 A2   39 A1   16 B2                 
  1.284   1.322   1.322   1.334   1.360   1.409   1.451   1.494
 40 A1   16 A2   41 A1   39 B1   40 B1   42 A1   17 B2   41 B1                 
  1.539   1.552   1.611   1.656   1.667   1.734   1.734   1.997
 17 A2   18 B2   42 B1   43 A1   18 A2   43 B1   44 A1   45 A1                 
  2.010   2.187   2.529   2.618   2.620   2.664   2.812   3.039
 44 B1   45 B1   46 A1   46 B1   19 B2   19 A2   47 A1   48 A1                 
  3.047   3.292   3.925   3.930   3.973   3.975   4.003   4.059
 47 B1   48 B1   20 B2   20 A2   49 B1   49 A1   21 B2   21 A2                 
  4.193   4.262   4.391   4.490   4.554   4.686   5.982   6.020
 50 A1   50 B1   51 A1   51 B1   52 A1   52 B1   22 B2   22 A2                 
  6.074   6.116   6.151   6.214  23.562  23.567  27.866  27.969
 53 A1   53 B1   54 A1   54 B1   55 B1   55 A1   56 A1   56 B1                 
 28.326  28.354  28.372  28.412  28.417  28.429  28.509  28.511
 23 B2   23 A2   57 A1   58 A1   57 B1   58 B1   24 B2   24 A2                 
 28.530  28.531  28.549  28.575  28.624  28.669  28.898  28.953
 59 B1   59 A1   25 B2   25 A2   60 A1   60 B1   61 A1   61 B1                 
127.879 127.900 127.928 127.954 127.986 128.017 151.676 151.768
 26 B2   26 A2   62 A1   62 B1   63 A1   63 B1   64 A1   64 B1                 
*******1901.946
 65 A1   65 B1                                                                 
 --------------------------------------------------------------

          Ground-State Mulliken Net Atomic Charges

     Atom                 Charge (a.u.)
  ----------------------------------------
      1 H                     0.071615
      2 H                     0.071615
      3 I                     0.640529
      4 I                     0.640529
      5 C                    -0.712145
      6 C                    -0.712145
  ----------------------------------------
  Sum of atomic charges =     0.000000

 -----------------------------------------------------------------
                    Cartesian Multipole Moments
 -----------------------------------------------------------------
    Charge (ESU x 10^10)
                 0.0000
    Dipole Moment (Debye)
         X       0.0000      Y       0.0000      Z      -0.4103
       Tot       0.4103
    Quadrupole Moments (Debye-Ang)
        XX     -61.1682     XY      -0.0000     YY     -68.9747
        XZ      -0.0000     YZ       0.0000     ZZ     -71.4698
    Octopole Moments (Debye-Ang^2)
       XXX       0.0000    XXY       0.0000    XYY       0.0000
       YYY       0.0000    XXZ      -5.5334    XYZ       0.0000
       YYZ       5.5840    XZZ       0.0000    YZZ       0.0000
       ZZZ      18.2611
    Hexadecapole Moments (Debye-Ang^3)
      XXXX   -1483.1443   XXXY       0.0000   XXYY    -272.6219
      XYYY      -0.0000   YYYY     -91.2387   XXXZ      -0.0000
      XXYZ       0.0000   XYYZ      -0.0000   YYYZ      -0.0000
      XXZZ    -263.3933   XYZZ      -0.0000   YYZZ     -51.4754
      XZZZ      -0.0000   YZZZ      -0.0000   ZZZZ    -214.3002
 -----------------------------------------------------------------
 Calculating analytic gradient of the SCF energy
 Gradient of SCF Energy
            1           2           3           4           5           6
    1   0.1075133  -0.1075133  -0.7938024   0.7938024   0.7851678  -0.7851678
    2  -0.0000000  -0.0000000  -0.0000000   0.0000000   0.0000000  -0.0000000
    3   0.0130136   0.0130136  -0.9116305  -0.9116305   0.8986169   0.8986169
 Max gradient component =       9.116E-01
 RMS gradient           =       5.673E-01
 Gradient time:  CPU 10.31 s  wall 2.68 s
 Geometry Optimization Parameters
   NAtoms,    NIC,     NZ,  NCons,   NDum,   NFix, NCnnct, MaxDiis
        6      37       0       0       0       0       0       0


** GEOMETRY OPTIMIZATION IN DELOCALIZED INTERNAL COORDINATES **
   Searching for a Minimum

   Optimization Cycle:   1

                       Coordinates (Angstroms)
     ATOM                X               Y               Z
      1  H         2.0000000000    0.0000000000   -1.8666666667
      2  H        -2.0000000000    0.0000000000   -1.8666666667
      3  I         2.0000000000    0.0000000000    0.1333333333
      4  I        -2.0000000000    0.0000000000    0.1333333333
      5  C         1.0000000000    0.0000000000   -0.8666666667
      6  C        -1.0000000000    0.0000000000   -0.8666666667
   Point Group: c2v   Number of degrees of freedom:     5


   Energy is -13915.248790189


 Attempting to Generate Delocalized Internal Coordinates

 ** Taking Steepest Descent Step **
 Calculated Step too Large.  Step scaled by  0.200841
 Step Taken.  Stepsize is  0.300000

                             Maximum     Tolerance    Cnvgd?
         Gradient           1.169602      0.000300      NO
         Displacement       0.234903      0.001200      NO
         Energy change     *********      0.000001      NO


 New Cartesian Coordinates Obtained by Inverse Iteration

 Displacement from previous Coordinates is:  0.240213
 ----------------------------------------------------------------
             Standard Nuclear Orientation (Angstroms)
    I     Atom           X                Y                Z
 ----------------------------------------------------------------
    1      H       1.9948018224     0.0000000000    -1.8665434013
    2      H      -1.9948018224     0.0000000000    -1.8665434013
    3      I       2.0809380554     0.0000000000     0.1604149675
    4      I      -2.0809380554     0.0000000000     0.1604149675
    5      C       0.9947455728     0.0000000000    -0.8938715662
    6      C      -0.9947455728     0.0000000000    -0.8938715662
 ----------------------------------------------------------------
 Molecular Point Group                 C2v   NOp =  4
 Largest Abelian Subgroup              C2v   NOp =  4
 Nuclear Repulsion Energy =   739.2625958673 hartrees
 There are       60 alpha and       60 beta electrons
 Applying Cartesian multipole field
    Component          Value
    ---------          -----
     (2,0,0)        1.00000E-11
     (0,2,0)        2.00000E-11
     (0,0,2)       -3.00000E-11
 Nucleus-field energy     =     0.0000000150 hartrees
 Requested basis set is 6-311++G(d,p)
 There are 70 shells and 182 basis functions
 A cutoff of  1.0D-11 yielded   1996 shell pairs
 There are     13898 function pairs (     15772 Cartesian)
 Smallest overlap matrix eigenvalue = 2.71E-04
 Guess MOs from SCF MO coefficient file

 -----------------------------------------------------------------------
  General SCF calculation program by
  Eric Jon Sundstrom, Paul Horn, Yuezhi Mao, Dmitri Zuev, Alec White,
  David Stuck, Shaama M.S., Shane Yost, Joonho Lee, David Small,
  Daniel Levine, Susi Lehtola, Hugh Burton, Evgeny Epifanovsky
 -----------------------------------------------------------------------
 Exchange:     0.2000 Hartree-Fock + 0.0800 Slater + 0.7200 B88
 Correlation:  0.1900 VWN1RPA + 0.8100 LYP
 Using SG-1 standard quadrature grid
 using 4 threads for integral computing
 -------------------------------------------------------
 OpenMP Integral computing Module                
 Release: version 2.0, May 2017, Q-Chem Inc. Pleasanton 
 -------------------------------------------------------
 -------------------------------------------------------
 OpenMP BLAS3 based DFT computing Module                
 Release: version 1.0, May 2013, Q-Chem Inc. Pittsburgh 
 -------------------------------------------------------
 A restricted SCF calculation will be
 performed using DIIS
 SCF converges when DIIS error is below 1.0e-08
 ---------------------------------------
  Cycle       Energy         DIIS error
 ---------------------------------------
    1  -13915.5986523182      2.32e-03  
    2  -13915.5912243569      2.36e-03  
    3  -13915.6041753234      1.51e-03  
    4  -13915.6142924202      1.60e-04  
    5  -13915.6143661050      3.17e-05  
    6  -13915.6143675835      5.34e-06  
    7  -13915.6143677330      2.08e-06  
    8  -13915.6143677531      2.53e-07  
    9  -13915.6143677531      9.62e-08  
   10  -13915.6143677535      1.69e-08  
   11  -13915.6143677534      2.41e-09  Convergence criterion met
 ---------------------------------------
 SCF time:   CPU 28.78s  wall 8.00s 
 SCF   energy in the final basis set =   -13915.6143677534
 Total energy in the final basis set =   -13915.6143677534

 --------------------------------------------------------------
             Orbital Energies (a.u.) and Symmetries
 --------------------------------------------------------------

 Alpha MOs, Restricted
 -- Occupied --                  
*******-1165.88 -176.32 -176.32 -165.72 -165.72 -165.72 -165.72
  1 A1    1 B1    2 B1    2 A1    1 B2    1 A2    3 B1    3 A1                 
-165.72 -165.72  -35.82  -35.82  -31.31  -31.31  -31.31  -31.31
  4 A1    4 B1    5 B1    5 A1    2 A2    2 B2    6 B1    6 A1                 
-31.311 -31.311 -22.963 -22.963 -22.963 -22.963 -22.962 -22.962
  7 B1    7 A1    8 B1    8 A1    3 A2    3 B2    4 A2    4 B2                 
-22.962 -22.962 -22.962 -22.962 -10.238 -10.238  -6.383  -6.383
  9 B1    9 A1   10 B1   10 A1   11 A1   11 B1   12 B1   12 A1                 
 -4.795  -4.795  -4.783  -4.783  -4.781  -4.781  -2.077  -2.077
 13 B1   13 A1    5 A2    5 B2   14 B1   14 A1   15 A1   15 B1                 
 -2.060  -2.060  -2.058  -2.058  -2.047  -2.047  -2.047  -2.047
  6 A2    6 B2   16 B1   16 A1    7 B2    7 A2   17 A1   17 B1                 
 -0.869  -0.854  -0.531  -0.505  -0.484  -0.428  -0.398  -0.377
 18 A1   18 B1   19 A1   19 B1   20 A1   20 B1    8 B2   21 A1                 
 -0.373  -0.243  -0.220  -0.162
  8 A2   21 B1   22 A1    9 B2                                                 
 -- Virtual --                   
 -0.087  -0.054  -0.046  -0.009   0.034   0.045   0.060   0.060
  9 A2   22 B1   23 A1   23 B1   24 A1   25 A1   26 A1   10 B2                 
  0.063   0.076   0.085   0.090   0.113   0.132   0.148   0.190
 24 B1   25 B1   10 A2   26 B1   27 A1   28 A1   27 B1   28 B1                 
  0.238   0.252   0.272   0.305   0.318   0.350   0.359   0.368
 11 B2   29 A1   11 A2   29 B1   30 A1   12 B2   30 B1   12 A2                 
  0.370   0.399   0.425   0.437   0.463   0.484   0.506   0.508
 31 A1   32 A1   31 B1   33 A1   13 B2   32 B1   14 B2   13 A2                 
  0.510   0.512   0.530   0.551   0.591   0.645   0.701   0.704
 33 B1   34 A1   34 B1   35 A1   14 A2   35 B1   36 A1   36 B1                 
  0.748   0.899   0.975   0.997   1.047   1.218   1.226   1.281
 37 A1   38 A1   37 B1   38 B1   15 B2   15 A2   39 A1   40 A1                 
  1.286   1.303   1.307   1.324   1.367   1.384   1.433   1.487
 16 B2   39 B1   41 A1   16 A2   40 B1   42 A1   17 B2   41 B1                 
  1.533   1.573   1.617   1.660   1.689   1.723   1.735   2.015
 17 A2   18 B2   42 B1   43 A1   18 A2   43 B1   44 A1   45 A1                 
  2.020   2.218   2.540   2.625   2.633   2.674   2.798   2.988
 44 B1   45 B1   46 A1   19 B2   46 B1   19 A2   47 A1   47 B1                 
  3.000   3.291   3.932   3.936   3.974   3.980   3.992   4.042
 48 A1   48 B1   20 B2   20 A2   49 B1   49 A1   21 B2   21 A2                 
  4.156   4.226   4.390   4.459   4.486   4.555   5.980   6.016
 50 A1   50 B1   51 A1   52 A1   51 B1   52 B1   22 B2   22 A2                 
  6.063   6.105   6.147   6.209  23.456  23.456  27.860  27.944
 53 A1   53 B1   54 A1   54 B1   55 B1   55 A1   56 A1   56 B1                 
 28.326  28.352  28.370  28.408  28.414  28.420  28.513  28.515
 23 B2   23 A2   57 A1   58 A1   57 B1   58 B1   24 B2   24 A2                 
 28.532  28.534  28.545  28.567  28.608  28.649  28.822  28.878
 59 B1   59 A1   25 B2   25 A2   60 A1   60 B1   61 A1   61 B1                 
127.875 127.896 127.920 127.947 127.984 128.014 151.666 151.740
 26 B2   26 A2   62 A1   62 B1   63 A1   63 B1   64 A1   64 B1                 
*******1901.915
 65 A1   65 B1                                                                 

 Beta MOs, Restricted
 -- Occupied --                  
*******-1165.88 -176.32 -176.32 -165.72 -165.72 -165.72 -165.72
  1 A1    1 B1    2 B1    2 A1    1 B2    1 A2    3 B1    3 A1                 
-165.72 -165.72  -35.82  -35.82  -31.31  -31.31  -31.31  -31.31
  4 A1    4 B1    5 B1    5 A1    2 A2    2 B2    6 B1    6 A1                 
-31.311 -31.311 -22.963 -22.963 -22.963 -22.963 -22.962 -22.962
  7 B1    7 A1    8 B1    8 A1    3 A2    3 B2    4 A2    4 B2                 
-22.962 -22.962 -22.962 -22.962 -10.238 -10.238  -6.383  -6.383
  9 B1    9 A1   10 B1   10 A1   11 A1   11 B1   12 B1   12 A1                 
 -4.795  -4.795  -4.783  -4.783  -4.781  -4.781  -2.077  -2.077
 13 B1   13 A1    5 A2    5 B2   14 B1   14 A1   15 A1   15 B1                 
 -2.060  -2.060  -2.058  -2.058  -2.047  -2.047  -2.047  -2.047
  6 A2    6 B2   16 B1   16 A1    7 B2    7 A2   17 A1   17 B1                 
 -0.869  -0.854  -0.531  -0.505  -0.484  -0.428  -0.398  -0.377
 18 A1   18 B1   19 A1   19 B1   20 A1   20 B1    8 B2   21 A1                 
 -0.373  -0.243  -0.220  -0.162
  8 A2   21 B1   22 A1    9 B2                                                 
 -- Virtual --                   
 -0.087  -0.054  -0.046  -0.009   0.034   0.045   0.060   0.060
  9 A2   22 B1   23 A1   23 B1   24 A1   25 A1   26 A1   10 B2                 
  0.063   0.076   0.085   0.090   0.113   0.132   0.148   0.190
 24 B1   25 B1   10 A2   26 B1   27 A1   28 A1   27 B1   28 B1                 
  0.238   0.252   0.272   0.305   0.318   0.350   0.359   0.368
 11 B2   29 A1   11 A2   29 B1   30 A1   12 B2   30 B1   12 A2                 
  0.370   0.399   0.425   0.437   0.463   0.484   0.506   0.508
 31 A1   32 A1   31 B1   33 A1   13 B2   32 B1   14 B2   13 A2                 
  0.510   0.512   0.530   0.551   0.591   0.645   0.701   0.704
 33 B1   34 A1   34 B1   35 A1   14 A2   35 B1   36 A1   36 B1                 
  0.748   0.899   0.975   0.997   1.047   1.218   1.226   1.281
 37 A1   38 A1   37 B1   38 B1   15 B2   15 A2   39 A1   40 A1                 
  1.286   1.303   1.307   1.324   1.367   1.384   1.433   1.487
 16 B2   39 B1   41 A1   16 A2   40 B1   42 A1   17 B2   41 B1                 
  1.533   1.573   1.617   1.660   1.689   1.723   1.735   2.015
 17 A2   18 B2   42 B1   43 A1   18 A2   43 B1   44 A1   45 A1                 
  2.020   2.218   2.540   2.625   2.633   2.674   2.798   2.988
 44 B1   45 B1   46 A1   19 B2   46 B1   19 A2   47 A1   47 B1                 
  3.000   3.291   3.932   3.936   3.974   3.980   3.992   4.042
 48 A1   48 B1   20 B2   20 A2   49 B1   49 A1   21 B2   21 A2                 
  4.156   4.226   4.390   4.459   4.486   4.555   5.980   6.016
 50 A1   50 B1   51 A1   52 A1   51 B1   52 B1   22 B2   22 A2                 
  6.063   6.105   6.147   6.209  23.456  23.456  27.860  27.944
 53 A1   53 B1   54 A1   54 B1   55 B1   55 A1   56 A1   56 B1                 
 28.326  28.352  28.370  28.408  28.414  28.420  28.513  28.515
 23 B2   23 A2   57 A1   58 A1   57 B1   58 B1   24 B2   24 A2                 
 28.532  28.534  28.545  28.567  28.608  28.649  28.822  28.878
 59 B1   59 A1   25 B2   25 A2   60 A1   60 B1   61 A1   61 B1                 
127.875 127.896 127.920 127.947 127.984 128.014 151.666 151.740
 26 B2   26 A2   62 A1   62 B1   63 A1   63 B1   64 A1   64 B1                 
*******1901.915
 65 A1   65 B1                                                                 
 --------------------------------------------------------------

          Ground-State Mulliken Net Atomic Charges

     Atom                 Charge (a.u.)
  ----------------------------------------
      1 H                     0.103282
      2 H                     0.103282
      3 I                     0.516472
      4 I                     0.516472
      5 C                    -0.619755
      6 C                    -0.619755
  ----------------------------------------
  Sum of atomic charges =     0.000000

 -----------------------------------------------------------------
                    Cartesian Multipole Moments
 -----------------------------------------------------------------
    Charge (ESU x 10^10)
                 0.0000
    Dipole Moment (Debye)
         X      -0.0000      Y      -0.0000      Z      -0.2373
       Tot       0.2373
    Quadrupole Moments (Debye-Ang)
        XX     -60.8174     XY      -0.0000     YY     -69.6404
        XZ       0.0000     YZ       0.0000     ZZ     -70.9413
    Octopole Moments (Debye-Ang^2)
       XXX      -0.0000    XXY      -0.0000    XYY      -0.0000
       YYY      -0.0000    XXZ      -4.4166    XYZ       0.0000
       YYZ       5.2216    XZZ      -0.0000    YZZ      -0.0000
       ZZZ      13.6886
    Hexadecapole Moments (Debye-Ang^3)
      XXXX   -1582.0122   XXXY      -0.0000   XXYY    -291.4273
      XYYY      -0.0000   YYYY     -92.7406   XXXZ      -0.0000
      XXYZ      -0.0000   XYYZ      -0.0000   YYYZ       0.0000
      XXZZ    -279.7090   XYZZ      -0.0000   YYZZ     -52.6808
      XZZZ      -0.0000   YZZZ       0.0000   ZZZZ    -213.9580
 -----------------------------------------------------------------
 Calculating analytic gradient of the SCF energy
 Gradient of SCF Energy
            1           2           3           4           5           6
    1   0.1073177  -0.1073177  -0.5126187   0.5126187   0.5155943  -0.5155943
    2   0.0000000   0.0000000  -0.0000000  -0.0000000  -0.0000000   0.0000000
    3   0.0057447   0.0057447  -0.5993894  -0.5993894   0.5936447   0.5936447
 Max gradient component =       5.994E-01
 RMS gradient           =       3.730E-01
 Gradient time:  CPU 9.79 s  wall 2.55 s
 Geometry Optimization Parameters
   NAtoms,    NIC,     NZ,  NCons,   NDum,   NFix, NCnnct, MaxDiis
        6      37       0       0       0       0       0       0


** GEOMETRY OPTIMIZATION IN DELOCALIZED INTERNAL COORDINATES **
   Searching for a Minimum

   Optimization Cycle:   2

                       Coordinates (Angstroms)
     ATOM                X               Y               Z
      1  H         1.9948018224    0.0000000000   -1.8665434013
      2  H        -1.9948018224    0.0000000000   -1.8665434013
      3  I         2.0809380554    0.0000000000    0.1604149675
      4  I        -2.0809380554    0.0000000000    0.1604149675
      5  C         0.9947455728    0.0000000000   -0.8938715662
      6  C        -0.9947455728    0.0000000000   -0.8938715662
   Point Group: c2v   Number of degrees of freedom:     5


   Energy is -13915.614367753

 Hessian Updated using BFGS Update

 ** Taking Steepest Descent Step **
 Calculated Step too Large.  Step scaled by  0.309188
 Step Taken.  Stepsize is  0.300000

                             Maximum     Tolerance    Cnvgd?
         Gradient           0.779300      0.000300      NO
         Displacement       0.240951      0.001200      NO
         Energy change     -0.365578      0.000001      NO


 New Cartesian Coordinates Obtained by Inverse Iteration

 Displacement from previous Coordinates is:  0.228177
 ----------------------------------------------------------------
             Standard Nuclear Orientation (Angstroms)
    I     Atom           X                Y                Z
 ----------------------------------------------------------------
    1      H       1.9800986438     0.0000000000    -1.8655217063
    2      H      -1.9800986438     0.0000000000    -1.8655217063
    3      I       2.1552136537     0.0000000000     0.1870495979
    4      I      -2.1552136537     0.0000000000     0.1870495979
    5      C       0.9857227317     0.0000000000    -0.9215278916
    6      C      -0.9857227317     0.0000000000    -0.9215278916
 ----------------------------------------------------------------
 Molecular Point Group                 C2v   NOp =  4
 Largest Abelian Subgroup              C2v   NOp =  4
 Nuclear Repulsion Energy =   710.6004055080 hartrees
 There are       60 alpha and       60 beta electrons
 Applying Cartesian multipole field
    Component          Value
    ---------          -----
     (2,0,0)        1.00000E-11
     (0,2,0)        2.00000E-11
     (0,0,2)       -3.00000E-11
 Nucleus-field energy     =     0.0000000160 hartrees
 Requested basis set is 6-311++G(d,p)
 There are 70 shells and 182 basis functions
 A cutoff of  1.0D-11 yielded   1982 shell pairs
 There are     13740 function pairs (     15596 Cartesian)
 Smallest overlap matrix eigenvalue = 2.54E-04
 Guess MOs from SCF MO coefficient file

 -----------------------------------------------------------------------
  General SCF calculation program by
  Eric Jon Sundstrom, Paul Horn, Yuezhi Mao, Dmitri Zuev, Alec White,
  David Stuck, Shaama M.S., Shane Yost, Joonho Lee, David Small,
  Daniel Levine, Susi Lehtola, Hugh Burton, Evgeny Epifanovsky
 -----------------------------------------------------------------------
 Exchange:     0.2000 Hartree-Fock + 0.0800 Slater + 0.7200 B88
 Correlation:  0.1900 VWN1RPA + 0.8100 LYP
 Using SG-1 standard quadrature grid
 using 4 threads for integral computing
 -------------------------------------------------------
 OpenMP Integral computing Module                
 Release: version 2.0, May 2017, Q-Chem Inc. Pleasanton 
 -------------------------------------------------------
 -------------------------------------------------------
 OpenMP BLAS3 based DFT computing Module                
 Release: version 1.0, May 2013, Q-Chem Inc. Pittsburgh 
 -------------------------------------------------------
 A restricted SCF calculation will be
 performed using DIIS
 SCF converges when DIIS error is below 1.0e-08
 ---------------------------------------
  Cycle       Energy         DIIS error
 ---------------------------------------
    1  -13915.8357413917      1.82e-03  
    2  -13915.8332672891      1.82e-03  
    3  -13915.8409837731      1.19e-03  
    4  -13915.8474138914      1.16e-04  
    5  -13915.8474618553      2.60e-05  
    6  -13915.8474629775      3.90e-06  
    7  -13915.8474630542      1.60e-06  
    8  -13915.8474630668      2.71e-07  
    9  -13915.8474630635      7.89e-07  
   10  -13915.8474630668      2.76e-08  
   11  -13915.8474630668      8.20e-09  Convergence criterion met
 ---------------------------------------
 SCF time:   CPU 28.13s  wall 8.00s 
 SCF   energy in the final basis set =   -13915.8474630668
 Total energy in the final basis set =   -13915.8474630668

 --------------------------------------------------------------
             Orbital Energies (a.u.) and Symmetries
 --------------------------------------------------------------

 Alpha MOs, Restricted
 -- Occupied --                  
*******-1165.89 -176.32 -176.32 -165.72 -165.72 -165.72 -165.72
  1 A1    1 B1    2 B1    2 A1    3 B1    3 A1    1 B2    1 A2                 
-165.72 -165.72  -35.82  -35.82  -31.31  -31.31  -31.31  -31.31
  4 A1    4 B1    5 B1    5 A1    6 B1    6 A1    2 A2    2 B2                 
-31.309 -31.309 -22.963 -22.963 -22.962 -22.962 -22.962 -22.962
  7 B1    7 A1    8 B1    8 A1    3 A2    3 B2    9 B1    9 A1                 
-22.961 -22.961 -22.961 -22.961 -10.244 -10.244  -6.378  -6.378
  4 A2    4 B2   10 B1   10 A1   11 A1   11 B1   12 B1   12 A1                 
 -4.789  -4.789  -4.779  -4.779  -4.776  -4.776  -2.065  -2.065
 13 B1   13 A1    5 A2    5 B2   14 B1   14 A1   15 B1   15 A1                 
 -2.054  -2.054  -2.053  -2.053  -2.043  -2.043  -2.043  -2.043
  6 A2    6 B2   16 B1   16 A1    7 B2    7 A2   17 A1   17 B1                 
 -0.846  -0.831  -0.542  -0.512  -0.469  -0.416  -0.381  -0.380
 18 A1   18 B1   19 A1   19 B1   20 A1   20 B1   21 A1    8 B2                 
 -0.357  -0.250  -0.230  -0.172
  8 A2   21 B1   22 A1    9 B2                                                 
 -- Virtual --                   
 -0.090  -0.061  -0.040  -0.002   0.037   0.048   0.051   0.064
  9 A2   22 B1   23 A1   23 B1   24 A1   25 A1   26 A1   10 B2                 
  0.065   0.073   0.089   0.095   0.115   0.131   0.149   0.193
 24 B1   25 B1   10 A2   26 B1   27 A1   28 A1   27 B1   28 B1                 
  0.234   0.238   0.263   0.294   0.296   0.342   0.357   0.372
 11 B2   29 A1   11 A2   29 B1   30 A1   30 B1   12 B2   12 A2                 
  0.374   0.406   0.425   0.432   0.454   0.481   0.494   0.498
 31 A1   32 A1   31 B1   33 A1   13 B2   32 B1   13 A2   33 B1                 
  0.506   0.509   0.525   0.550   0.595   0.639   0.705   0.713
 34 A1   14 B2   34 B1   35 A1   14 A2   35 B1   36 A1   36 B1                 
  0.746   0.859   0.930   0.990   1.041   1.215   1.215   1.266
 37 A1   38 A1   37 B1   38 B1   15 B2   15 A2   39 A1   40 A1                 
  1.288   1.289   1.311   1.325   1.372   1.372   1.415   1.484
 16 B2   39 B1   41 A1   16 A2   42 A1   40 B1   17 B2   41 B1                 
  1.529   1.593   1.623   1.667   1.715   1.722   1.723   2.031
 17 A2   18 B2   42 B1   43 A1   18 A2   43 B1   44 A1   44 B1                 
  2.033   2.253   2.549   2.628   2.649   2.682   2.778   2.943
 45 A1   45 B1   46 A1   19 B2   46 B1   19 A2   47 A1   47 B1                 
  2.990   3.311   3.937   3.940   3.975   3.981   3.990   4.032
 48 A1   48 B1   20 B2   20 A2   49 B1   49 A1   21 B2   21 A2                 
  4.123   4.193   4.333   4.426   4.432   4.486   5.976   6.010
 50 A1   50 B1   51 A1   52 A1   51 B1   52 B1   22 B2   22 A2                 
  6.050   6.093   6.138   6.200  23.392  23.395  27.861  27.929
 53 A1   53 B1   54 A1   54 B1   55 A1   55 B1   56 A1   56 B1                 
 28.323  28.348  28.367  28.406  28.407  28.421  28.515  28.517
 23 B2   23 A2   57 A1   58 A1   57 B1   58 B1   24 B2   24 A2                 
 28.532  28.534  28.544  28.563  28.594  28.632  28.754  28.808
 59 B1   59 A1   25 B2   25 A2   60 A1   60 B1   61 A1   61 B1                 
127.871 127.891 127.910 127.939 127.975 128.005 151.665 151.724
 26 B2   26 A2   62 A1   62 B1   63 A1   63 B1   64 A1   64 B1                 
*******1901.896
 65 A1   65 B1                                                                 

 Beta MOs, Restricted
 -- Occupied --                  
*******-1165.89 -176.32 -176.32 -165.72 -165.72 -165.72 -165.72
  1 A1    1 B1    2 B1    2 A1    3 B1    3 A1    1 B2    1 A2                 
-165.72 -165.72  -35.82  -35.82  -31.31  -31.31  -31.31  -31.31
  4 A1    4 B1    5 B1    5 A1    6 B1    6 A1    2 A2    2 B2                 
-31.309 -31.309 -22.963 -22.963 -22.962 -22.962 -22.962 -22.962
  7 B1    7 A1    8 B1    8 A1    3 A2    3 B2    9 B1    9 A1                 
-22.961 -22.961 -22.961 -22.961 -10.244 -10.244  -6.378  -6.378
  4 A2    4 B2   10 B1   10 A1   11 A1   11 B1   12 B1   12 A1                 
 -4.789  -4.789  -4.779  -4.779  -4.776  -4.776  -2.065  -2.065
 13 B1   13 A1    5 A2    5 B2   14 B1   14 A1   15 B1   15 A1                 
 -2.054  -2.054  -2.053  -2.053  -2.043  -2.043  -2.043  -2.043
  6 A2    6 B2   16 B1   16 A1    7 B2    7 A2   17 A1   17 B1                 
 -0.846  -0.831  -0.542  -0.512  -0.469  -0.416  -0.381  -0.380
 18 A1   18 B1   19 A1   19 B1   20 A1   20 B1   21 A1    8 B2                 
 -0.357  -0.250  -0.230  -0.172
  8 A2   21 B1   22 A1    9 B2                                                 
 -- Virtual --                   
 -0.090  -0.061  -0.040  -0.002   0.037   0.048   0.051   0.064
  9 A2   22 B1   23 A1   23 B1   24 A1   25 A1   26 A1   10 B2                 
  0.065   0.073   0.089   0.095   0.115   0.131   0.149   0.193
 24 B1   25 B1   10 A2   26 B1   27 A1   28 A1   27 B1   28 B1                 
  0.234   0.238   0.263   0.294   0.296   0.342   0.357   0.372
 11 B2   29 A1   11 A2   29 B1   30 A1   30 B1   12 B2   12 A2                 
  0.374   0.406   0.425   0.432   0.454   0.481   0.494   0.498
 31 A1   32 A1   31 B1   33 A1   13 B2   32 B1   13 A2   33 B1                 
  0.506   0.509   0.525   0.550   0.595   0.639   0.705   0.713
 34 A1   14 B2   34 B1   35 A1   14 A2   35 B1   36 A1   36 B1                 
  0.746   0.859   0.930   0.990   1.041   1.215   1.215   1.266
 37 A1   38 A1   37 B1   38 B1   15 B2   15 A2   39 A1   40 A1                 
  1.288   1.289   1.311   1.325   1.372   1.372   1.415   1.484
 16 B2   39 B1   41 A1   16 A2   42 A1   40 B1   17 B2   41 B1                 
  1.529   1.593   1.623   1.667   1.715   1.722   1.723   2.031
 17 A2   18 B2   42 B1   43 A1   18 A2   43 B1   44 A1   44 B1                 
  2.033   2.253   2.549   2.628   2.649   2.682   2.778   2.943
 45 A1   45 B1   46 A1   19 B2   46 B1   19 A2   47 A1   47 B1                 
  2.990   3.311   3.937   3.940   3.975   3.981   3.990   4.032
 48 A1   48 B1   20 B2   20 A2   49 B1   49 A1   21 B2   21 A2                 
  4.123   4.193   4.333   4.426   4.432   4.486   5.976   6.010
 50 A1   50 B1   51 A1   52 A1   51 B1   52 B1   22 B2   22 A2                 
  6.050   6.093   6.138   6.200  23.392  23.395  27.861  27.929
 53 A1   53 B1   54 A1   54 B1   55 A1   55 B1   56 A1   56 B1                 
 28.323  28.348  28.367  28.406  28.407  28.421  28.515  28.517
 23 B2   23 A2   57 A1   58 A1   57 B1   58 B1   24 B2   24 A2                 
 28.532  28.534  28.544  28.563  28.594  28.632  28.754  28.808
 59 B1   59 A1   25 B2   25 A2   60 A1   60 B1   61 A1   61 B1                 
127.871 127.891 127.910 127.939 127.975 128.005 151.665 151.724
 26 B2   26 A2   62 A1   62 B1   63 A1   63 B1   64 A1   64 B1                 
*******1901.896
 65 A1   65 B1                                                                 
 --------------------------------------------------------------

          Ground-State Mulliken Net Atomic Charges

     Atom                 Charge (a.u.)
  ----------------------------------------
      1 H                     0.129300
      2 H                     0.129300
      3 I                     0.410974
      4 I                     0.410974
      5 C                    -0.540274
      6 C                    -0.540274
  ----------------------------------------
  Sum of atomic charges =     0.000000

 -----------------------------------------------------------------
                    Cartesian Multipole Moments
 -----------------------------------------------------------------
    Charge (ESU x 10^10)
                 0.0000
    Dipole Moment (Debye)
         X       0.0000      Y       0.0000      Z      -0.1057
       Tot       0.1057
    Quadrupole Moments (Debye-Ang)
        XX     -60.5833     XY      -0.0000     YY     -70.2886
        XZ      -0.0000     YZ      -0.0000     ZZ     -70.5144
    Octopole Moments (Debye-Ang^2)
       XXX      -0.0000    XXY       0.0000    XYY       0.0000
       YYY       0.0000    XXZ      -3.1146    XYZ      -0.0000
       YYZ       4.6815    XZZ      -0.0000    YZZ       0.0000
       ZZZ       9.4971
    Hexadecapole Moments (Debye-Ang^3)
      XXXX   -1674.3880   XXXY      -0.0000   XXYY    -309.7021
      XYYY      -0.0000   YYYY     -94.4501   XXXZ       0.0000
      XXYZ       0.0000   XYYZ       0.0000   YYYZ       0.0000
      XXZZ    -296.5940   XYZZ       0.0000   YYZZ     -53.9658
      XZZZ       0.0000   YZZZ       0.0000   ZZZZ    -215.5087
 -----------------------------------------------------------------
 Calculating analytic gradient of the SCF energy
 Gradient of SCF Energy
            1           2           3           4           5           6
    1   0.1061381  -0.1061381  -0.3168963   0.3168963   0.3315399  -0.3315399
    2   0.0000000   0.0000000  -0.0000000  -0.0000000  -0.0000000   0.0000000
    3   0.0009070   0.0009070  -0.3880025  -0.3880025   0.3870955   0.3870955
 Max gradient component =       3.880E-01
 RMS gradient           =       2.408E-01
 Gradient time:  CPU 9.54 s  wall 2.49 s
 Geometry Optimization Parameters
   NAtoms,    NIC,     NZ,  NCons,   NDum,   NFix, NCnnct, MaxDiis
        6      37       0       0       0       0       0       0


** GEOMETRY OPTIMIZATION IN DELOCALIZED INTERNAL COORDINATES **
   Searching for a Minimum

   Optimization Cycle:   3

                       Coordinates (Angstroms)
     ATOM                X               Y               Z
      1  H         1.9800986438    0.0000000000   -1.8655217063
      2  H        -1.9800986438    0.0000000000   -1.8655217063
      3  I         2.1552136537    0.0000000000    0.1870495979
      4  I        -2.1552136537    0.0000000000    0.1870495979
      5  C         0.9857227317    0.0000000000   -0.9215278916
      6  C        -0.9857227317    0.0000000000   -0.9215278916
   Point Group: c2v   Number of degrees of freedom:     5


   Energy is -13915.847463067

 Hessian Updated using BFGS Update

 ** Taking Steepest Descent Step **
 Calculated Step too Large.  Step scaled by  0.482927
 Step Taken.  Stepsize is  0.300000

                             Maximum     Tolerance    Cnvgd?
         Gradient           0.513725      0.000300      NO
         Displacement       0.248092      0.001200      NO
         Energy change     -0.233095      0.000001      NO


 New Cartesian Coordinates Obtained by Inverse Iteration

 Displacement from previous Coordinates is:  0.214232
 ----------------------------------------------------------------
             Standard Nuclear Orientation (Angstroms)
    I     Atom           X                Y                Z
 ----------------------------------------------------------------
    1      H       1.9492036873     0.0000000000    -1.8637324748
    2      H      -1.9492036873     0.0000000000    -1.8637324748
    3      I       2.2160381641     0.0000000000     0.2138035469
    4      I      -2.2160381641     0.0000000000     0.2138035469
    5      C       0.9702896196     0.0000000000    -0.9500710722
    6      C      -0.9702896196     0.0000000000    -0.9500710722
 ----------------------------------------------------------------
 Molecular Point Group                 C2v   NOp =  4
 Largest Abelian Subgroup              C2v   NOp =  4
 Nuclear Repulsion Energy =   687.6136489361 hartrees
 There are       60 alpha and       60 beta electrons
 Applying Cartesian multipole field
    Component          Value
    ---------          -----
     (2,0,0)        1.00000E-11
     (0,2,0)        2.00000E-11
     (0,0,2)       -3.00000E-11
 Nucleus-field energy     =     0.0000000168 hartrees
 Requested basis set is 6-311++G(d,p)
 There are 70 shells and 182 basis functions
 A cutoff of  1.0D-11 yielded   1982 shell pairs
 There are     13740 function pairs (     15596 Cartesian)
 Smallest overlap matrix eigenvalue = 2.38E-04
 Guess MOs from SCF MO coefficient file

 -----------------------------------------------------------------------
  General SCF calculation program by
  Eric Jon Sundstrom, Paul Horn, Yuezhi Mao, Dmitri Zuev, Alec White,
  David Stuck, Shaama M.S., Shane Yost, Joonho Lee, David Small,
  Daniel Levine, Susi Lehtola, Hugh Burton, Evgeny Epifanovsky
 -----------------------------------------------------------------------
 Exchange:     0.2000 Hartree-Fock + 0.0800 Slater + 0.7200 B88
 Correlation:  0.1900 VWN1RPA + 0.8100 LYP
 Using SG-1 standard quadrature grid
 using 4 threads for integral computing
 -------------------------------------------------------
 OpenMP Integral computing Module                
 Release: version 2.0, May 2017, Q-Chem Inc. Pleasanton 
 -------------------------------------------------------
 -------------------------------------------------------
 OpenMP BLAS3 based DFT computing Module                
 Release: version 1.0, May 2013, Q-Chem Inc. Pittsburgh 
 -------------------------------------------------------
 A restricted SCF calculation will be
 performed using DIIS
 SCF converges when DIIS error is below 1.0e-08
 ---------------------------------------
  Cycle       Energy         DIIS error
 ---------------------------------------
    1  -13915.9934646705      1.44e-03  
    2  -13915.9945972310      1.32e-03  
    3  -13915.9976984584      9.80e-04  
    4  -13916.0021429118      8.79e-05  
    5  -13916.0021744929      2.06e-05  
    6  -13916.0021754267      3.09e-06  
    7  -13916.0021754737      1.23e-06  
    8  -13916.0021754815      1.81e-07  
    9  -13916.0021754818      5.83e-08  
   10  -13916.0021754818      3.53e-08  
   11  -13916.0021754817      3.59e-08  
   12  -13916.0021754816      1.53e-09  Convergence criterion met
 ---------------------------------------
 SCF time:   CPU 30.12s  wall 9.00s 
 SCF   energy in the final basis set =   -13916.0021754816
 Total energy in the final basis set =   -13916.0021754816

 --------------------------------------------------------------
             Orbital Energies (a.u.) and Symmetries
 --------------------------------------------------------------

 Alpha MOs, Restricted
 -- Occupied --                  
*******-1165.89 -176.32 -176.32 -165.72 -165.72 -165.72 -165.72
  1 A1    1 B1    2 B1    2 A1    3 B1    3 A1    1 B2    1 A2                 
-165.72 -165.72  -35.82  -35.82  -31.31  -31.31  -31.31  -31.31
  4 A1    4 B1    5 A1    5 B1    6 B1    6 A1    2 A2    2 B2                 
-31.308 -31.308 -22.963 -22.963 -22.962 -22.962 -22.961 -22.961
  7 B1    7 A1    8 B1    8 A1    3 A2    3 B2    9 B1    9 A1                 
-22.960 -22.960 -22.960 -22.960 -10.253 -10.253  -6.375  -6.375
  4 A2    4 B2   10 B1   10 A1   11 A1   11 B1   12 B1   12 A1                 
 -4.786  -4.786  -4.775  -4.775  -4.773  -4.773  -2.058  -2.058
 13 B1   13 A1    5 A2    5 B2   14 B1   14 A1   15 B1   15 A1                 
 -2.050  -2.050  -2.049  -2.049  -2.039  -2.039  -2.039  -2.039
  6 A2    6 B2   16 B1   16 A1    7 B2    7 A2   17 A1   17 B1                 
 -0.825  -0.808  -0.554  -0.519  -0.460  -0.404  -0.384  -0.366
 18 A1   18 B1   19 A1   19 B1   20 A1   20 B1   21 A1    8 B2                 
 -0.343  -0.257  -0.241  -0.182
  8 A2   21 B1   22 A1    9 B2                                                 
 -- Virtual --                   
 -0.093  -0.067  -0.033   0.004   0.033   0.046   0.052   0.063
  9 A2   22 B1   23 A1   23 B1   24 A1   25 A1   26 A1   24 B1                 
  0.067   0.074   0.092   0.102   0.116   0.130   0.150   0.198
 10 B2   25 B1   10 A2   26 B1   27 A1   28 A1   27 B1   28 B1                 
  0.225   0.230   0.256   0.276   0.283   0.322   0.363   0.375
 29 A1   11 B2   11 A2   30 A1   29 B1   30 B1   12 B2   12 A2                 
  0.377   0.412   0.423   0.426   0.439   0.476   0.479   0.489
 31 A1   32 A1   31 B1   33 A1   13 B2   13 A2   32 B1   33 B1                 
  0.500   0.516   0.524   0.552   0.603   0.638   0.708   0.722
 34 A1   14 B2   34 B1   35 A1   14 A2   35 B1   36 A1   36 B1                 
  0.742   0.815   0.878   0.984   1.031   1.207   1.212   1.254
 37 A1   38 A1   37 B1   38 B1   15 B2   39 A1   15 A2   40 A1                 
  1.284   1.295   1.323   1.324   1.372   1.376   1.398   1.486
 16 B2   39 B1   16 A2   41 A1   42 A1   40 B1   17 B2   41 B1                 
  1.529   1.614   1.631   1.676   1.702   1.730   1.748   2.042
 17 A2   18 B2   42 B1   43 A1   44 A1   43 B1   18 A2   44 B1                 
  2.055   2.298   2.557   2.628   2.666   2.691   2.758   2.915
 45 A1   45 B1   46 A1   19 B2   46 B1   19 A2   47 A1   47 B1                 
  2.999   3.355   3.939   3.942   3.975   3.980   3.992   4.029
 48 A1   48 B1   20 B2   20 A2   49 B1   49 A1   21 B2   21 A2                 
  4.098   4.165   4.263   4.339   4.420   4.479   5.973   6.004
 50 A1   50 B1   51 A1   51 B1   52 A1   52 B1   22 B2   22 A2                 
  6.038   6.080   6.123   6.185  23.362  23.366  27.861  27.918
 53 A1   53 B1   54 A1   54 B1   55 A1   55 B1   56 A1   56 B1                 
 28.320  28.344  28.362  28.398  28.405  28.423  28.516  28.518
 23 B2   23 A2   57 A1   57 B1   58 A1   58 B1   24 B2   24 A2                 
 28.532  28.534  28.545  28.561  28.585  28.620  28.702  28.752
 59 B1   59 A1   25 B2   25 A2   60 A1   60 B1   61 A1   61 B1                 
127.869 127.887 127.903 127.930 127.961 127.991 151.663 151.712
 26 B2   26 A2   62 A1   62 B1   63 A1   63 B1   64 A1   64 B1                 
*******1901.882
 65 A1   65 B1                                                                 

 Beta MOs, Restricted
 -- Occupied --                  
*******-1165.89 -176.32 -176.32 -165.72 -165.72 -165.72 -165.72
  1 A1    1 B1    2 B1    2 A1    3 B1    3 A1    1 B2    1 A2                 
-165.72 -165.72  -35.82  -35.82  -31.31  -31.31  -31.31  -31.31
  4 A1    4 B1    5 A1    5 B1    6 B1    6 A1    2 A2    2 B2                 
-31.308 -31.308 -22.963 -22.963 -22.962 -22.962 -22.961 -22.961
  7 B1    7 A1    8 B1    8 A1    3 A2    3 B2    9 B1    9 A1                 
-22.960 -22.960 -22.960 -22.960 -10.253 -10.253  -6.375  -6.375
  4 A2    4 B2   10 B1   10 A1   11 A1   11 B1   12 B1   12 A1                 
 -4.786  -4.786  -4.775  -4.775  -4.773  -4.773  -2.058  -2.058
 13 B1   13 A1    5 A2    5 B2   14 B1   14 A1   15 B1   15 A1                 
 -2.050  -2.050  -2.049  -2.049  -2.039  -2.039  -2.039  -2.039
  6 A2    6 B2   16 B1   16 A1    7 B2    7 A2   17 A1   17 B1                 
 -0.825  -0.808  -0.554  -0.519  -0.460  -0.404  -0.384  -0.366
 18 A1   18 B1   19 A1   19 B1   20 A1   20 B1   21 A1    8 B2                 
 -0.343  -0.257  -0.241  -0.182
  8 A2   21 B1   22 A1    9 B2                                                 
 -- Virtual --                   
 -0.093  -0.067  -0.033   0.004   0.033   0.046   0.052   0.063
  9 A2   22 B1   23 A1   23 B1   24 A1   25 A1   26 A1   24 B1                 
  0.067   0.074   0.092   0.102   0.116   0.130   0.150   0.198
 10 B2   25 B1   10 A2   26 B1   27 A1   28 A1   27 B1   28 B1                 
  0.225   0.230   0.256   0.276   0.283   0.322   0.363   0.375
 29 A1   11 B2   11 A2   30 A1   29 B1   30 B1   12 B2   12 A2                 
  0.377   0.412   0.423   0.426   0.439   0.476   0.479   0.489
 31 A1   32 A1   31 B1   33 A1   13 B2   13 A2   32 B1   33 B1                 
  0.500   0.516   0.524   0.552   0.603   0.638   0.708   0.722
 34 A1   14 B2   34 B1   35 A1   14 A2   35 B1   36 A1   36 B1                 
  0.742   0.815   0.878   0.984   1.031   1.207   1.212   1.254
 37 A1   38 A1   37 B1   38 B1   15 B2   39 A1   15 A2   40 A1                 
  1.284   1.295   1.323   1.324   1.372   1.376   1.398   1.486
 16 B2   39 B1   16 A2   41 A1   42 A1   40 B1   17 B2   41 B1                 
  1.529   1.614   1.631   1.676   1.702   1.730   1.748   2.042
 17 A2   18 B2   42 B1   43 A1   44 A1   43 B1   18 A2   44 B1                 
  2.055   2.298   2.557   2.628   2.666   2.691   2.758   2.915
 45 A1   45 B1   46 A1   19 B2   46 B1   19 A2   47 A1   47 B1                 
  2.999   3.355   3.939   3.942   3.975   3.980   3.992   4.029
 48 A1   48 B1   20 B2   20 A2   49 B1   49 A1   21 B2   21 A2                 
  4.098   4.165   4.263   4.339   4.420   4.479   5.973   6.004
 50 A1   50 B1   51 A1   51 B1   52 A1   52 B1   22 B2   22 A2                 
  6.038   6.080   6.123   6.185  23.362  23.366  27.861  27.918
 53 A1   53 B1   54 A1   54 B1   55 A1   55 B1   56 A1   56 B1                 
 28.320  28.344  28.362  28.398  28.405  28.423  28.516  28.518
 23 B2   23 A2   57 A1   57 B1   58 A1   58 B1   24 B2   24 A2                 
 28.532  28.534  28.545  28.561  28.585  28.620  28.702  28.752
 59 B1   59 A1   25 B2   25 A2   60 A1   60 B1   61 A1   61 B1                 
127.869 127.887 127.903 127.930 127.961 127.991 151.663 151.712
 26 B2   26 A2   62 A1   62 B1   63 A1   63 B1   64 A1   64 B1                 
*******1901.882
 65 A1   65 B1                                                                 
 --------------------------------------------------------------

          Ground-State Mulliken Net Atomic Charges

     Atom                 Charge (a.u.)
  ----------------------------------------
      1 H                     0.150993
      2 H                     0.150993
      3 I                     0.324704
      4 I                     0.324704
      5 C                    -0.475697
      6 C                    -0.475697
  ----------------------------------------
  Sum of atomic charges =     0.000000

 -----------------------------------------------------------------
                    Cartesian Multipole Moments
 -----------------------------------------------------------------
    Charge (ESU x 10^10)
                 0.0000
    Dipole Moment (Debye)
         X       0.0000      Y       0.0000      Z      -0.0600
       Tot       0.0600
    Quadrupole Moments (Debye-Ang)
        XX     -60.6021     XY       0.0000     YY     -70.8665
        XZ      -0.0000     YZ      -0.0000     ZZ     -70.0559
    Octopole Moments (Debye-Ang^2)
       XXX       0.0000    XXY       0.0000    XYY       0.0000
       YYY       0.0000    XXZ      -1.7849    XYZ       0.0000
       YYZ       3.8992    XZZ       0.0000    YZZ       0.0000
       ZZZ       5.2857
    Hexadecapole Moments (Debye-Ang^3)
      XXXX   -1751.6942   XXXY      -0.0000   XXYY    -325.4221
      XYYY      -0.0000   YYYY     -96.1269   XXXZ       0.0000
      XXYZ      -0.0000   XYYZ       0.0000   YYYZ      -0.0000
      XXZZ    -311.4486   XYZZ      -0.0000   YYZZ     -55.2424
      XZZZ      -0.0000   YZZZ      -0.0000   ZZZZ    -218.0624
 -----------------------------------------------------------------
 Calculating analytic gradient of the SCF energy
 Gradient of SCF Energy
            1           2           3           4           5           6
    1   0.1036841  -0.1036841  -0.2019722   0.2019722   0.2294893  -0.2294893
    2  -0.0000000  -0.0000000   0.0000000   0.0000000  -0.0000000  -0.0000000
    3  -0.0017379  -0.0017379  -0.2627572  -0.2627572   0.2644951   0.2644951
 Max gradient component =       2.645E-01
 RMS gradient           =       1.644E-01
 Gradient time:  CPU 9.22 s  wall 2.41 s
 Geometry Optimization Parameters
   NAtoms,    NIC,     NZ,  NCons,   NDum,   NFix, NCnnct, MaxDiis
        6      37       0       0       0       0       0       0

 Cartesian Hessian Update
 Hessian Updated using BFGS Update


** GEOMETRY OPTIMIZATION IN DELOCALIZED INTERNAL COORDINATES **
   Searching for a Minimum

   Optimization Cycle:   4

                       Coordinates (Angstroms)
     ATOM                X               Y               Z
      1  H         1.9492036873    0.0000000000   -1.8637324748
      2  H        -1.9492036873    0.0000000000   -1.8637324748
      3  I         2.2160381641    0.0000000000    0.2138035469
      4  I        -2.2160381641    0.0000000000    0.2138035469
      5  C         0.9702896196    0.0000000000   -0.9500710722
      6  C        -0.9702896196    0.0000000000   -0.9500710722
   Point Group: c2v   Number of degrees of freedom:     5


   Energy is -13916.002175482

 Hessian Updated using BFGS Update

  5 Hessian modes will be used to form the next step
  Hessian Eigenvalues:
     0.086397    0.088533    0.144068    0.208477    0.775026

 Minimum Search - Taking Simple RFO Step
 Searching for Lamda that Minimizes Along All modes
 Value Taken    Lamda =  -0.26994630
 Calculated Step too Large.  Step scaled by  0.420864
 Step Taken.  Stepsize is  0.300000

                             Maximum     Tolerance    Cnvgd?
         Gradient           0.356262      0.000300      NO
         Displacement       0.208443      0.001200      NO
         Energy change     -0.154712      0.000001      NO


 New Cartesian Coordinates Obtained by Inverse Iteration

 Displacement from previous Coordinates is:  0.319484
 ----------------------------------------------------------------
             Standard Nuclear Orientation (Angstroms)
    I     Atom           X                Y                Z
 ----------------------------------------------------------------
    1      H       1.8460168931     0.0000000000    -1.8650076730
    2      H      -1.8460168931     0.0000000000    -1.8650076730
    3      I       2.1975813098     0.0000000000     0.2375737160
    4      I      -2.1975813098     0.0000000000     0.2375737160
    5      C       0.9230627197     0.0000000000    -0.9725660431
    6      C      -0.9230627197     0.0000000000    -0.9725660431
 ----------------------------------------------------------------
 Molecular Point Group                 C2v   NOp =  4
 Largest Abelian Subgroup              C2v   NOp =  4
 Nuclear Repulsion Energy =   686.4641682850 hartrees
 There are       60 alpha and       60 beta electrons
 Applying Cartesian multipole field
    Component          Value
    ---------          -----
     (2,0,0)        1.00000E-11
     (0,2,0)        2.00000E-11
     (0,0,2)       -3.00000E-11
 Nucleus-field energy     =     0.0000000163 hartrees
 Requested basis set is 6-311++G(d,p)
 There are 70 shells and 182 basis functions
 A cutoff of  1.0D-11 yielded   1986 shell pairs
 There are     13748 function pairs (     15604 Cartesian)
 Smallest overlap matrix eigenvalue = 2.05E-04
 Guess MOs from SCF MO coefficient file

 -----------------------------------------------------------------------
  General SCF calculation program by
  Eric Jon Sundstrom, Paul Horn, Yuezhi Mao, Dmitri Zuev, Alec White,
  David Stuck, Shaama M.S., Shane Yost, Joonho Lee, David Small,
  Daniel Levine, Susi Lehtola, Hugh Burton, Evgeny Epifanovsky
 -----------------------------------------------------------------------
 Exchange:     0.2000 Hartree-Fock + 0.0800 Slater + 0.7200 B88
 Correlation:  0.1900 VWN1RPA + 0.8100 LYP
 Using SG-1 standard quadrature grid
 using 4 threads for integral computing
 -------------------------------------------------------
 OpenMP Integral computing Module                
 Release: version 2.0, May 2017, Q-Chem Inc. Pleasanton 
 -------------------------------------------------------
 -------------------------------------------------------
 OpenMP BLAS3 based DFT computing Module                
 Release: version 1.0, May 2013, Q-Chem Inc. Pittsburgh 
 -------------------------------------------------------
 A restricted SCF calculation will be
 performed using DIIS
 SCF converges when DIIS error is below 1.0e-08
 ---------------------------------------
  Cycle       Energy         DIIS error
 ---------------------------------------
    1  -13916.1031951349      9.30e-04  
    2  -13916.1073474536      3.31e-04  
    3  -13916.1066788753      5.01e-04  
    4  -13916.1077886611      7.48e-05  
    5  -13916.1078138706      1.49e-05  
    6  -13916.1078146105      2.00e-06  
    7  -13916.1078146286      6.69e-07  
    8  -13916.1078146306      1.78e-07  
    9  -13916.1078146305      5.06e-08  
   10  -13916.1078146307      2.80e-08  
   11  -13916.1078146305      1.99e-08  
   12  -13916.1078146306      5.23e-10  Convergence criterion met
 ---------------------------------------
 SCF time:   CPU 30.27s  wall 8.00s 
 SCF   energy in the final basis set =   -13916.1078146306
 Total energy in the final basis set =   -13916.1078146306

 --------------------------------------------------------------
             Orbital Energies (a.u.) and Symmetries
 --------------------------------------------------------------

 Alpha MOs, Restricted
 -- Occupied --                  
*******-1165.89 -176.32 -176.32 -165.72 -165.72 -165.72 -165.72
  1 A1    1 B1    2 B1    2 A1    3 B1    3 A1    1 B2    1 A2                 
-165.72 -165.72  -35.82  -35.82  -31.31  -31.31  -31.31  -31.31
  4 A1    4 B1    5 A1    5 B1    6 B1    6 A1    2 A2    2 B2                 
-31.306 -31.306 -22.961 -22.961 -22.960 -22.960 -22.959 -22.959
  7 B1    7 A1    8 B1    8 A1    3 A2    3 B2    9 B1    9 A1                 
-22.957 -22.957 -22.957 -22.957 -10.256 -10.256  -6.372  -6.372
  4 B2    4 A2   10 B1   10 A1   11 A1   11 B1   12 B1   12 A1                 
 -4.782  -4.782  -4.772  -4.772  -4.770  -4.770  -2.054  -2.054
 13 B1   13 A1    5 A2    5 B2   14 B1   14 A1   15 B1   15 A1                 
 -2.046  -2.046  -2.045  -2.045  -2.035  -2.035  -2.035  -2.035
  6 A2    6 B2   16 B1   16 A1    7 B2    7 A2   17 A1   17 B1                 
 -0.815  -0.794  -0.568  -0.526  -0.463  -0.395  -0.392  -0.361
 18 A1   18 B1   19 A1   19 B1   20 A1   20 B1   21 A1    8 B2                 
 -0.334  -0.262  -0.250  -0.191
  8 A2   21 B1   22 A1    9 B2                                                 
 -- Virtual --                   
 -0.090  -0.052  -0.027   0.011   0.026   0.046   0.060   0.067
  9 A2   22 B1   23 A1   23 B1   24 A1   25 A1   26 A1   10 B2                 
  0.069   0.078   0.093   0.112   0.115   0.131   0.149   0.210
 24 B1   25 B1   10 A2   26 B1   27 A1   28 A1   27 B1   28 B1                 
  0.218   0.228   0.254   0.269   0.279   0.314   0.368   0.380
 29 A1   11 B2   11 A2   30 A1   29 B1   30 B1   12 B2   12 A2                 
  0.383   0.410   0.420   0.425   0.431   0.469   0.480   0.487
 31 A1   32 A1   33 A1   31 B1   13 B2   13 A2   32 B1   33 B1                 
  0.494   0.522   0.539   0.560   0.605   0.639   0.712   0.728
 34 A1   14 B2   34 B1   35 A1   14 A2   35 B1   36 A1   36 B1                 
  0.736   0.789   0.854   0.985   1.013   1.204   1.221   1.258
 37 A1   38 A1   37 B1   38 B1   15 B2   39 A1   15 A2   40 A1                 
  1.279   1.312   1.327   1.350   1.373   1.381   1.395   1.507
 16 B2   39 B1   16 A2   41 A1   17 B2   40 B1   42 A1   41 B1                 
  1.547   1.638   1.654   1.659   1.712   1.777   1.810   2.076
 17 A2   18 B2   43 A1   42 B1   44 A1   43 B1   18 A2   44 B1                 
  2.095   2.382   2.565   2.623   2.694   2.707   2.746   2.920
 45 A1   45 B1   46 A1   19 B2   46 B1   19 A2   47 A1   47 B1                 
  3.017   3.488   3.942   3.946   3.976   3.979   3.996   4.031
 48 A1   48 B1   20 B2   20 A2   49 B1   49 A1   21 B2   21 A2                 
  4.091   4.157   4.235   4.307   4.417   4.480   5.974   6.004
 50 A1   50 B1   51 A1   51 B1   52 A1   52 B1   22 B2   22 A2                 
  6.042   6.074   6.115   6.179  23.377  23.385  27.860  27.915
 53 A1   53 B1   54 A1   54 B1   55 A1   55 B1   56 A1   56 B1                 
 28.322  28.345  28.365  28.394  28.403  28.425  28.519  28.520
 23 B2   23 A2   57 A1   57 B1   58 A1   58 B1   24 B2   24 A2                 
 28.533  28.535  28.547  28.563  28.584  28.618  28.683  28.733
 59 B1   59 A1   25 B2   25 A2   60 A1   60 B1   61 A1   61 B1                 
127.870 127.887 127.904 127.926 127.954 127.985 151.661 151.709
 26 B2   26 A2   62 A1   62 B1   63 A1   63 B1   64 A1   64 B1                 
*******1901.877
 65 A1   65 B1                                                                 

 Beta MOs, Restricted
 -- Occupied --                  
*******-1165.89 -176.32 -176.32 -165.72 -165.72 -165.72 -165.72
  1 A1    1 B1    2 B1    2 A1    3 B1    3 A1    1 B2    1 A2                 
-165.72 -165.72  -35.82  -35.82  -31.31  -31.31  -31.31  -31.31
  4 A1    4 B1    5 A1    5 B1    6 B1    6 A1    2 A2    2 B2                 
-31.306 -31.306 -22.961 -22.961 -22.960 -22.960 -22.959 -22.959
  7 B1    7 A1    8 B1    8 A1    3 A2    3 B2    9 B1    9 A1                 
-22.957 -22.957 -22.957 -22.957 -10.256 -10.256  -6.372  -6.372
  4 B2    4 A2   10 B1   10 A1   11 A1   11 B1   12 B1   12 A1                 
 -4.782  -4.782  -4.772  -4.772  -4.770  -4.770  -2.054  -2.054
 13 B1   13 A1    5 A2    5 B2   14 B1   14 A1   15 B1   15 A1                 
 -2.046  -2.046  -2.045  -2.045  -2.035  -2.035  -2.035  -2.035
  6 A2    6 B2   16 B1   16 A1    7 B2    7 A2   17 A1   17 B1                 
 -0.815  -0.794  -0.568  -0.526  -0.463  -0.395  -0.392  -0.361
 18 A1   18 B1   19 A1   19 B1   20 A1   20 B1   21 A1    8 B2                 
 -0.334  -0.262  -0.250  -0.191
  8 A2   21 B1   22 A1    9 B2                                                 
 -- Virtual --                   
 -0.090  -0.052  -0.027   0.011   0.026   0.046   0.060   0.067
  9 A2   22 B1   23 A1   23 B1   24 A1   25 A1   26 A1   10 B2                 
  0.069   0.078   0.093   0.112   0.115   0.131   0.149   0.210
 24 B1   25 B1   10 A2   26 B1   27 A1   28 A1   27 B1   28 B1                 
  0.218   0.228   0.254   0.269   0.279   0.314   0.368   0.380
 29 A1   11 B2   11 A2   30 A1   29 B1   30 B1   12 B2   12 A2                 
  0.383   0.410   0.420   0.425   0.431   0.469   0.480   0.487
 31 A1   32 A1   33 A1   31 B1   13 B2   13 A2   32 B1   33 B1                 
  0.494   0.522   0.539   0.560   0.605   0.639   0.712   0.728
 34 A1   14 B2   34 B1   35 A1   14 A2   35 B1   36 A1   36 B1                 
  0.736   0.789   0.854   0.985   1.013   1.204   1.221   1.258
 37 A1   38 A1   37 B1   38 B1   15 B2   39 A1   15 A2   40 A1                 
  1.279   1.312   1.327   1.350   1.373   1.381   1.395   1.507
 16 B2   39 B1   16 A2   41 A1   17 B2   40 B1   42 A1   41 B1                 
  1.547   1.638   1.654   1.659   1.712   1.777   1.810   2.076
 17 A2   18 B2   43 A1   42 B1   44 A1   43 B1   18 A2   44 B1                 
  2.095   2.382   2.565   2.623   2.694   2.707   2.746   2.920
 45 A1   45 B1   46 A1   19 B2   46 B1   19 A2   47 A1   47 B1                 
  3.017   3.488   3.942   3.946   3.976   3.979   3.996   4.031
 48 A1   48 B1   20 B2   20 A2   49 B1   49 A1   21 B2   21 A2                 
  4.091   4.157   4.235   4.307   4.417   4.480   5.974   6.004
 50 A1   50 B1   51 A1   51 B1   52 A1   52 B1   22 B2   22 A2                 
  6.042   6.074   6.115   6.179  23.377  23.385  27.860  27.915
 53 A1   53 B1   54 A1   54 B1   55 A1   55 B1   56 A1   56 B1                 
 28.322  28.345  28.365  28.394  28.403  28.425  28.519  28.520
 23 B2   23 A2   57 A1   57 B1   58 A1   58 B1   24 B2   24 A2                 
 28.533  28.535  28.547  28.563  28.584  28.618  28.683  28.733
 59 B1   59 A1   25 B2   25 A2   60 A1   60 B1   61 A1   61 B1                 
127.870 127.887 127.904 127.926 127.954 127.985 151.661 151.709
 26 B2   26 A2   62 A1   62 B1   63 A1   63 B1   64 A1   64 B1                 
*******1901.877
 65 A1   65 B1                                                                 
 --------------------------------------------------------------

          Ground-State Mulliken Net Atomic Charges

     Atom                 Charge (a.u.)
  ----------------------------------------
      1 H                     0.167530
      2 H                     0.167530
      3 I                     0.271469
      4 I                     0.271469
      5 C                    -0.438998
      6 C                    -0.438998
  ----------------------------------------
  Sum of atomic charges =     0.000000

 -----------------------------------------------------------------
                    Cartesian Multipole Moments
 -----------------------------------------------------------------
    Charge (ESU x 10^10)
                 0.0000
    Dipole Moment (Debye)
         X       0.0000      Y       0.0000      Z      -0.2396
       Tot       0.2396
    Quadrupole Moments (Debye-Ang)
        XX     -61.7060     XY       0.0000     YY     -71.0387
        XZ      -0.0000     YZ      -0.0000     ZZ     -69.2539
    Octopole Moments (Debye-Ang^2)
       XXX       0.0000    XXY       0.0000    XYY       0.0000
       YYY       0.0000    XXZ      -0.5335    XYZ       0.0000
       YYZ       2.6449    XZZ       0.0000    YZZ       0.0000
       ZZZ       0.4627
    Hexadecapole Moments (Debye-Ang^3)
      XXXX   -1725.8130   XXXY       0.0000   XXYY    -320.3369
      XYYY       0.0000   YYYY     -96.7099   XXXZ       0.0000
      XXYZ      -0.0000   XYYZ       0.0000   YYYZ      -0.0000
      XXZZ    -306.2430   XYZZ      -0.0000   YYZZ     -55.7669
      XZZZ      -0.0000   YZZZ      -0.0000   ZZZZ    -217.8788
 -----------------------------------------------------------------
 Calculating analytic gradient of the SCF energy
 Gradient of SCF Energy
            1           2           3           4           5           6
    1   0.0972399  -0.0972399  -0.1441035   0.1441035   0.1917430  -0.1917430
    2  -0.0000000  -0.0000000   0.0000000  -0.0000000  -0.0000000   0.0000000
    3  -0.0030811  -0.0030811  -0.2030782  -0.2030782   0.2061593   0.2061593
 Max gradient component =       2.062E-01
 RMS gradient           =       1.294E-01
 Gradient time:  CPU 9.26 s  wall 2.42 s
 Geometry Optimization Parameters
   NAtoms,    NIC,     NZ,  NCons,   NDum,   NFix, NCnnct, MaxDiis
        6      37       0       0       0       0       0       0

 Cartesian Hessian Update
 Hessian Updated using BFGS Update


** GEOMETRY OPTIMIZATION IN DELOCALIZED INTERNAL COORDINATES **
   Searching for a Minimum

   Optimization Cycle:   5

                       Coordinates (Angstroms)
     ATOM                X               Y               Z
      1  H         1.8460168931    0.0000000000   -1.8650076730
      2  H        -1.8460168931    0.0000000000   -1.8650076730
      3  I         2.1975813098    0.0000000000    0.2375737160
      4  I        -2.1975813098    0.0000000000    0.2375737160
      5  C         0.9230627197    0.0000000000   -0.9725660431
      6  C        -0.9230627197    0.0000000000   -0.9725660431
   Point Group: c2v   Number of degrees of freedom:     5


   Energy is -13916.107814631

 Hessian Updated using BFGS Update

  5 Hessian modes will be used to form the next step
  Hessian Eigenvalues:
     0.050994    0.088504    0.136250    0.206737    0.949338

 Minimum Search - Taking Simple RFO Step
 Searching for Lamda that Minimizes Along All modes
 Value Taken    Lamda =  -0.25936579
 Calculated Step too Large.  Step scaled by  0.351960
 Step Taken.  Stepsize is  0.300000

                             Maximum     Tolerance    Cnvgd?
         Gradient           0.276931      0.000300      NO
         Displacement       0.203730      0.001200      NO
         Energy change     -0.105639      0.000001      NO


 New Cartesian Coordinates Obtained by Inverse Iteration

 Displacement from previous Coordinates is:  0.356268
 ----------------------------------------------------------------
             Standard Nuclear Orientation (Angstroms)
    I     Atom           X                Y                Z
 ----------------------------------------------------------------
    1      H       1.7391024824     0.0000000000    -1.8651917883
    2      H      -1.7391024824     0.0000000000    -1.8651917883
    3      I       2.1514532256     0.0000000000     0.2614247683
    4      I      -2.1514532256     0.0000000000     0.2614247683
    5      C       0.8675283934     0.0000000000    -0.9962329799
    6      C      -0.8675283934     0.0000000000    -0.9962329799
 ----------------------------------------------------------------
 Molecular Point Group                 C2v   NOp =  4
 Largest Abelian Subgroup              C2v   NOp =  4
 Nuclear Repulsion Energy =   692.7706288511 hartrees
 There are       60 alpha and       60 beta electrons
 Applying Cartesian multipole field
    Component          Value
    ---------          -----
     (2,0,0)        1.00000E-11
     (0,2,0)        2.00000E-11
     (0,0,2)       -3.00000E-11
 Nucleus-field energy     =     0.0000000153 hartrees
 Requested basis set is 6-311++G(d,p)
 There are 70 shells and 182 basis functions
 A cutoff of  1.0D-11 yielded   1992 shell pairs
 There are     13786 function pairs (     15642 Cartesian)
 Smallest overlap matrix eigenvalue = 1.66E-04
 Guess MOs from SCF MO coefficient file

 -----------------------------------------------------------------------
  General SCF calculation program by
  Eric Jon Sundstrom, Paul Horn, Yuezhi Mao, Dmitri Zuev, Alec White,
  David Stuck, Shaama M.S., Shane Yost, Joonho Lee, David Small,
  Daniel Levine, Susi Lehtola, Hugh Burton, Evgeny Epifanovsky
 -----------------------------------------------------------------------
 Exchange:     0.2000 Hartree-Fock + 0.0800 Slater + 0.7200 B88
 Correlation:  0.1900 VWN1RPA + 0.8100 LYP
 Using SG-1 standard quadrature grid
 using 4 threads for integral computing
 -------------------------------------------------------
 OpenMP Integral computing Module                
 Release: version 2.0, May 2017, Q-Chem Inc. Pleasanton 
 -------------------------------------------------------
 -------------------------------------------------------
 OpenMP BLAS3 based DFT computing Module                
 Release: version 1.0, May 2013, Q-Chem Inc. Pittsburgh 
 -------------------------------------------------------
 A restricted SCF calculation will be
 performed using DIIS
 SCF converges when DIIS error is below 1.0e-08
 ---------------------------------------
  Cycle       Energy         DIIS error
 ---------------------------------------
    1  -13916.1903507919      9.18e-04  
    2  -13916.1946326573      1.80e-04  
    3  -13916.1946911251      1.44e-04  
    4  -13916.1947673170      5.61e-05  
    5  -13916.1947801959      2.27e-05  
    6  -13916.1947824158      2.08e-06  
    7  -13916.1947824318      5.57e-07  
    8  -13916.1947824328      1.58e-07  
    9  -13916.1947824331      3.30e-08  
   10  -13916.1947824328      3.72e-09  Convergence criterion met
 ---------------------------------------
 SCF time:   CPU 25.47s  wall 7.00s 
 SCF   energy in the final basis set =   -13916.1947824328
 Total energy in the final basis set =   -13916.1947824328

 --------------------------------------------------------------
             Orbital Energies (a.u.) and Symmetries
 --------------------------------------------------------------

 Alpha MOs, Restricted
 -- Occupied --                  
*******-1165.88 -176.32 -176.32 -165.72 -165.72 -165.72 -165.72
  1 A1    1 B1    2 B1    2 A1    3 B1    3 A1    1 B2    1 A2                 
-165.72 -165.72  -35.82  -35.82  -31.31  -31.31  -31.30  -31.30
  4 A1    4 B1    5 A1    5 B1    6 B1    6 A1    2 A2    2 B2                 
-31.303 -31.303 -22.958 -22.958 -22.957 -22.957 -22.957 -22.957
  7 B1    7 A1    8 B1    8 A1    3 A2    3 B2    9 B1    9 A1                 
-22.955 -22.955 -22.955 -22.954 -10.255 -10.255  -6.368  -6.368
  4 A2    4 B2   10 B1   10 A1   11 A1   11 B1   12 B1   12 A1                 
 -4.779  -4.779  -4.768  -4.768  -4.766  -4.766  -2.049  -2.049
 13 B1   13 A1    5 A2    5 B2   14 B1   14 A1   15 B1   15 A1                 
 -2.043  -2.042  -2.041  -2.041  -2.031  -2.031  -2.031  -2.031
  6 A2    6 B2   16 A1   16 B1    7 B2    7 A2   17 A1   17 B1                 
 -0.811  -0.782  -0.585  -0.531  -0.473  -0.399  -0.387  -0.359
 18 A1   18 B1   19 A1   19 B1   20 A1   21 A1   20 B1    8 B2                 
 -0.326  -0.264  -0.258  -0.201
  8 A2   21 B1   22 A1    9 B2                                                 
 -- Virtual --                   
 -0.084  -0.034  -0.022   0.018   0.019   0.046   0.067   0.068
  9 A2   22 B1   23 A1   23 B1   24 A1   25 A1   10 B2   26 A1                 
  0.080   0.085   0.093   0.115   0.120   0.134   0.148   0.213
 24 B1   25 B1   10 A2   27 A1   26 B1   28 A1   27 B1   29 A1                 
  0.224   0.225   0.254   0.264   0.280   0.312   0.372   0.385
 28 B1   11 B2   11 A2   30 A1   29 B1   30 B1   12 B2   12 A2                 
  0.387   0.399   0.419   0.424   0.430   0.465   0.481   0.489
 31 A1   32 A1   33 A1   13 B2   31 B1   13 A2   32 B1   33 B1                 
  0.490   0.529   0.564   0.566   0.606   0.640   0.708   0.735
 34 A1   14 B2   34 B1   35 A1   14 A2   35 B1   36 A1   36 B1                 
  0.739   0.772   0.838   0.990   0.996   1.210   1.234   1.267
 37 A1   38 A1   37 B1   38 B1   15 B2   39 A1   15 A2   40 A1                 
  1.270   1.329   1.334   1.352   1.368   1.379   1.428   1.538
 16 B2   39 B1   16 A2   17 B2   41 A1   40 B1   42 A1   41 B1                 
  1.576   1.619   1.658   1.697   1.757   1.841   1.882   2.112
 17 A2   43 A1   18 B2   42 B1   44 A1   43 B1   18 A2   44 B1                 
  2.148   2.482   2.565   2.620   2.714   2.730   2.753   2.936
 45 A1   45 B1   46 A1   19 B2   46 B1   19 A2   47 A1   47 B1                 
  3.040   3.646   3.945   3.949   3.978   3.978   4.000   4.034
 48 A1   48 B1   20 B2   20 A2   49 A1   49 B1   21 B2   21 A2                 
  4.090   4.152   4.221   4.294   4.414   4.484   5.977   6.005
 50 A1   50 B1   51 A1   51 B1   52 A1   52 B1   22 B2   22 A2                 
  6.047   6.067   6.108   6.176  23.410  23.438  27.858  27.915
 53 A1   53 B1   54 A1   54 B1   55 A1   55 B1   56 A1   56 B1                 
 28.324  28.346  28.369  28.390  28.402  28.426  28.522  28.523
 23 B2   23 A2   57 A1   57 B1   58 A1   58 B1   24 B2   24 A2                 
 28.535  28.535  28.550  28.565  28.586  28.618  28.673  28.724
 59 B1   59 A1   25 B2   25 A2   60 A1   60 B1   61 A1   61 B1                 
127.872 127.889 127.908 127.923 127.948 127.981 151.658 151.708
 26 B2   26 A2   62 A1   62 B1   63 A1   63 B1   64 A1   64 B1                 
*******1901.876
 65 A1   65 B1                                                                 

 Beta MOs, Restricted
 -- Occupied --                  
*******-1165.88 -176.32 -176.32 -165.72 -165.72 -165.72 -165.72
  1 A1    1 B1    2 B1    2 A1    3 B1    3 A1    1 B2    1 A2                 
-165.72 -165.72  -35.82  -35.82  -31.31  -31.31  -31.30  -31.30
  4 A1    4 B1    5 A1    5 B1    6 B1    6 A1    2 A2    2 B2                 
-31.303 -31.303 -22.958 -22.958 -22.957 -22.957 -22.957 -22.957
  7 B1    7 A1    8 B1    8 A1    3 A2    3 B2    9 B1    9 A1                 
-22.955 -22.955 -22.955 -22.954 -10.255 -10.255  -6.368  -6.368
  4 A2    4 B2   10 B1   10 A1   11 A1   11 B1   12 B1   12 A1                 
 -4.779  -4.779  -4.768  -4.768  -4.766  -4.766  -2.049  -2.049
 13 B1   13 A1    5 A2    5 B2   14 B1   14 A1   15 B1   15 A1                 
 -2.043  -2.042  -2.041  -2.041  -2.031  -2.031  -2.031  -2.031
  6 A2    6 B2   16 A1   16 B1    7 B2    7 A2   17 A1   17 B1                 
 -0.811  -0.782  -0.585  -0.531  -0.473  -0.399  -0.387  -0.359
 18 A1   18 B1   19 A1   19 B1   20 A1   21 A1   20 B1    8 B2                 
 -0.326  -0.264  -0.258  -0.201
  8 A2   21 B1   22 A1    9 B2                                                 
 -- Virtual --                   
 -0.084  -0.034  -0.022   0.018   0.019   0.046   0.067   0.068
  9 A2   22 B1   23 A1   23 B1   24 A1   25 A1   10 B2   26 A1                 
  0.080   0.085   0.093   0.115   0.120   0.134   0.148   0.213
 24 B1   25 B1   10 A2   27 A1   26 B1   28 A1   27 B1   29 A1                 
  0.224   0.225   0.254   0.264   0.280   0.312   0.372   0.385
 28 B1   11 B2   11 A2   30 A1   29 B1   30 B1   12 B2   12 A2                 
  0.387   0.399   0.419   0.424   0.430   0.465   0.481   0.489
 31 A1   32 A1   33 A1   13 B2   31 B1   13 A2   32 B1   33 B1                 
  0.490   0.529   0.564   0.566   0.606   0.640   0.708   0.735
 34 A1   14 B2   34 B1   35 A1   14 A2   35 B1   36 A1   36 B1                 
  0.739   0.772   0.838   0.990   0.996   1.210   1.234   1.267
 37 A1   38 A1   37 B1   38 B1   15 B2   39 A1   15 A2   40 A1                 
  1.270   1.329   1.334   1.352   1.368   1.379   1.428   1.538
 16 B2   39 B1   16 A2   17 B2   41 A1   40 B1   42 A1   41 B1                 
  1.576   1.619   1.658   1.697   1.757   1.841   1.882   2.112
 17 A2   43 A1   18 B2   42 B1   44 A1   43 B1   18 A2   44 B1                 
  2.148   2.482   2.565   2.620   2.714   2.730   2.753   2.936
 45 A1   45 B1   46 A1   19 B2   46 B1   19 A2   47 A1   47 B1                 
  3.040   3.646   3.945   3.949   3.978   3.978   4.000   4.034
 48 A1   48 B1   20 B2   20 A2   49 A1   49 B1   21 B2   21 A2                 
  4.090   4.152   4.221   4.294   4.414   4.484   5.977   6.005
 50 A1   50 B1   51 A1   51 B1   52 A1   52 B1   22 B2   22 A2                 
  6.047   6.067   6.108   6.176  23.410  23.438  27.858  27.915
 53 A1   53 B1   54 A1   54 B1   55 A1   55 B1   56 A1   56 B1                 
 28.324  28.346  28.369  28.390  28.402  28.426  28.522  28.523
 23 B2   23 A2   57 A1   57 B1   58 A1   58 B1   24 B2   24 A2                 
 28.535  28.535  28.550  28.565  28.586  28.618  28.673  28.724
 59 B1   59 A1   25 B2   25 A2   60 A1   60 B1   61 A1   61 B1                 
127.872 127.889 127.908 127.923 127.948 127.981 151.658 151.708
 26 B2   26 A2   62 A1   62 B1   63 A1   63 B1   64 A1   64 B1                 
*******1901.876
 65 A1   65 B1                                                                 
 --------------------------------------------------------------

          Ground-State Mulliken Net Atomic Charges

     Atom                 Charge (a.u.)
  ----------------------------------------
      1 H                     0.181514
      2 H                     0.181514
      3 I                     0.230990
      4 I                     0.230989
      5 C                    -0.412503
      6 C                    -0.412504
  ----------------------------------------
  Sum of atomic charges =     0.000000

 -----------------------------------------------------------------
                    Cartesian Multipole Moments
 -----------------------------------------------------------------
    Charge (ESU x 10^10)
                 0.0000
    Dipole Moment (Debye)
         X       0.0000      Y      -0.0000      Z      -0.4476
       Tot       0.4476
    Quadrupole Moments (Debye-Ang)
        XX     -62.9530     XY       0.0000     YY     -71.0772
        XZ      -0.0000     YZ      -0.0000     ZZ     -68.4567
    Octopole Moments (Debye-Ang^2)
       XXX       0.0000    XXY      -0.0000    XYY       0.0000
       YYY      -0.0000    XXZ       0.2416    XYZ       0.0000
       YYZ       1.1931    XZZ       0.0000    YZZ      -0.0000
       ZZZ      -4.2399
    Hexadecapole Moments (Debye-Ang^3)
      XXXX   -1663.5239   XXXY       0.0000   XXYY    -308.3953
      XYYY       0.0000   YYYY     -96.9355   XXXZ       0.0000
      XXYZ      -0.0000   XYYZ       0.0000   YYYZ       0.0000
      XXZZ    -294.4143   XYZZ       0.0000   YYZZ     -56.2265
      XZZZ      -0.0000   YZZZ       0.0000   ZZZZ    -218.5783
 -----------------------------------------------------------------
 Calculating analytic gradient of the SCF energy
 Gradient of SCF Energy
            1           2           3           4           5           6
    1   0.0873956  -0.0873955  -0.1086304   0.1086304   0.1746675  -0.1746676
    2   0.0000000   0.0000000  -0.0000000  -0.0000000  -0.0000000   0.0000000
    3  -0.0011137  -0.0011137  -0.1639141  -0.1639140   0.1650278   0.1650278
 Max gradient component =       1.747E-01
 RMS gradient           =       1.075E-01
 Gradient time:  CPU 9.37 s  wall 2.45 s
 Geometry Optimization Parameters
   NAtoms,    NIC,     NZ,  NCons,   NDum,   NFix, NCnnct, MaxDiis
        6      37       0       0       0       0       0       0

 Cartesian Hessian Update
 Hessian Updated using BFGS Update


** GEOMETRY OPTIMIZATION IN DELOCALIZED INTERNAL COORDINATES **
   Searching for a Minimum

   Optimization Cycle:   6

                       Coordinates (Angstroms)
     ATOM                X               Y               Z
      1  H         1.7391024824    0.0000000000   -1.8651917883
      2  H        -1.7391024824    0.0000000000   -1.8651917883
      3  I         2.1514532256    0.0000000000    0.2614247683
      4  I        -2.1514532256    0.0000000000    0.2614247683
      5  C         0.8675283934    0.0000000000   -0.9962329799
      6  C        -0.8675283934    0.0000000000   -0.9962329799
   Point Group: c2v   Number of degrees of freedom:     5


   Energy is -13916.194782433

 Hessian Updated using BFGS Update

  5 Hessian modes will be used to form the next step
  Hessian Eigenvalues:
     0.043162    0.088539    0.153680    0.211015    0.977515

 Minimum Search - Taking Simple RFO Step
 Searching for Lamda that Minimizes Along All modes
 Value Taken    Lamda =  -0.23399390
 Calculated Step too Large.  Step scaled by  0.341492
 Step Taken.  Stepsize is  0.300000

                             Maximum     Tolerance    Cnvgd?
         Gradient           0.221001      0.000300      NO
         Displacement       0.215643      0.001200      NO
         Energy change     -0.086968      0.000001      NO


 New Cartesian Coordinates Obtained by Inverse Iteration

 Displacement from previous Coordinates is:  0.368337
 ----------------------------------------------------------------
             Standard Nuclear Orientation (Angstroms)
    I     Atom           X                Y                Z
 ----------------------------------------------------------------
    1      H       1.6297562161     0.0000000000    -1.8663620939
    2      H      -1.6297562161     0.0000000000    -1.8663620939
    3      I       2.1012985377     0.0000000000     0.2810327884
    4      I      -2.1012985377     0.0000000000     0.2810327884
    5      C       0.8058994679     0.0000000000    -1.0146706945
    6      C      -0.8058994679     0.0000000000    -1.0146706945
 ----------------------------------------------------------------
 Molecular Point Group                 C2v   NOp =  4
 Largest Abelian Subgroup              C2v   NOp =  4
 Nuclear Repulsion Energy =   701.4765802063 hartrees
 There are       60 alpha and       60 beta electrons
 Applying Cartesian multipole field
    Component          Value
    ---------          -----
     (2,0,0)        1.00000E-11
     (0,2,0)        2.00000E-11
     (0,0,2)       -3.00000E-11
 Nucleus-field energy     =     0.0000000142 hartrees
 Requested basis set is 6-311++G(d,p)
 There are 70 shells and 182 basis functions
 A cutoff of  1.0D-11 yielded   1997 shell pairs
 There are     13847 function pairs (     15715 Cartesian)
 Smallest overlap matrix eigenvalue = 1.24E-04
 Guess MOs from SCF MO coefficient file

 -----------------------------------------------------------------------
  General SCF calculation program by
  Eric Jon Sundstrom, Paul Horn, Yuezhi Mao, Dmitri Zuev, Alec White,
  David Stuck, Shaama M.S., Shane Yost, Joonho Lee, David Small,
  Daniel Levine, Susi Lehtola, Hugh Burton, Evgeny Epifanovsky
 -----------------------------------------------------------------------
 Exchange:     0.2000 Hartree-Fock + 0.0800 Slater + 0.7200 B88
 Correlation:  0.1900 VWN1RPA + 0.8100 LYP
 Using SG-1 standard quadrature grid
 using 4 threads for integral computing
 -------------------------------------------------------
 OpenMP Integral computing Module                
 Release: version 2.0, May 2017, Q-Chem Inc. Pleasanton 
 -------------------------------------------------------
 -------------------------------------------------------
 OpenMP BLAS3 based DFT computing Module                
 Release: version 1.0, May 2013, Q-Chem Inc. Pittsburgh 
 -------------------------------------------------------
 A restricted SCF calculation will be
 performed using DIIS
 SCF converges when DIIS error is below 1.0e-08
 ---------------------------------------
  Cycle       Energy         DIIS error
 ---------------------------------------
    1  -13916.2660157883      1.01e-03  
    2  -13916.2704457648      2.76e-04  
    3  -13916.2702202993      3.48e-04  
    4  -13916.2707496571      8.13e-05  
    5  -13916.2707800438      1.31e-05  
    6  -13916.2707806117      2.44e-06  
    7  -13916.2707806356      5.25e-07  
    8  -13916.2707806364      2.13e-07  
    9  -13916.2707806365      1.56e-07  
   10  -13916.2707806366      4.51e-08  
   11  -13916.2707806367      3.01e-09  Convergence criterion met
 ---------------------------------------
 SCF time:   CPU 28.44s  wall 8.00s 
 SCF   energy in the final basis set =   -13916.2707806367
 Total energy in the final basis set =   -13916.2707806367

 --------------------------------------------------------------
             Orbital Energies (a.u.) and Symmetries
 --------------------------------------------------------------

 Alpha MOs, Restricted
 -- Occupied --                  
*******-1165.88 -176.32 -176.32 -165.72 -165.72 -165.72 -165.72
  1 A1    1 B1    2 B1    2 A1    3 B1    3 A1    1 A2    1 B2                 
-165.72 -165.72  -35.81  -35.81  -31.30  -31.30  -31.30  -31.30
  4 A1    4 B1    5 B1    5 A1    6 B1    6 A1    2 A2    2 B2                 
-31.300 -31.300 -22.956 -22.956 -22.955 -22.955 -22.954 -22.954
  7 B1    7 A1    8 B1    8 A1    3 A2    3 B2    9 B1    9 A1                 
-22.952 -22.952 -22.952 -22.952 -10.251 -10.251  -6.365  -6.365
  4 A2    4 B2   10 B1   10 A1   11 A1   11 B1   12 B1   12 A1                 
 -4.776  -4.776  -4.764  -4.764  -4.763  -4.763  -2.045  -2.045
 13 B1   13 A1    5 B2    5 A2   14 B1   14 A1   15 B1   15 A1                 
 -2.039  -2.039  -2.038  -2.038  -2.028  -2.028  -2.028  -2.028
  6 A2    6 B2   16 A1   16 B1    7 B2    7 A2   17 B1   17 A1                 
 -0.813  -0.772  -0.604  -0.536  -0.486  -0.407  -0.380  -0.360
 18 A1   18 B1   19 A1   19 B1   20 A1   21 A1   20 B1    8 B2                 
 -0.319  -0.265  -0.265  -0.212
  8 A2   22 A1   21 B1    9 B2                                                 
 -- Virtual --                   
 -0.075  -0.021  -0.021   0.012   0.023   0.046   0.066   0.074
  9 A2   22 B1   23 A1   24 A1   23 B1   25 A1   10 B2   26 A1                 
  0.083   0.094   0.108   0.114   0.130   0.138   0.149   0.209
 24 B1   10 A2   25 B1   27 A1   26 B1   28 A1   27 B1   29 A1                 
  0.223   0.234   0.255   0.259   0.293   0.315   0.376   0.378
 11 B2   28 B1   11 A2   30 A1   29 B1   30 B1   12 B2   31 A1                 
  0.389   0.398   0.417   0.420   0.435   0.463   0.482   0.488
 12 A2   32 A1   13 B2   33 A1   31 B1   13 A2   32 B1   34 A1                 
  0.494   0.534   0.569   0.596   0.607   0.645   0.698   0.743
 33 B1   14 B2   35 A1   34 B1   14 A2   35 B1   36 A1   36 B1                 
  0.747   0.761   0.827   0.987   0.994   1.227   1.247   1.256
 37 A1   38 A1   37 B1   15 B2   38 B1   39 A1   15 A2   16 B2                 
  1.282   1.339   1.344   1.344   1.378   1.379   1.457   1.573
 40 A1   17 B2   16 A2   39 B1   40 B1   41 A1   42 A1   41 B1                 
  1.582   1.618   1.674   1.740   1.827   1.919   1.957   2.153
 43 A1   17 A2   18 B2   42 B1   44 A1   43 B1   18 A2   44 B1                 
  2.213   2.562   2.590   2.622   2.724   2.761   2.783   2.960
 45 A1   46 A1   45 B1   19 B2   46 B1   19 A2   47 A1   47 B1                 
  3.080   3.800   3.948   3.953   3.977   3.983   4.003   4.038
 48 A1   48 B1   20 B2   20 A2   49 A1   49 B1   21 B2   21 A2                 
  4.092   4.149   4.213   4.291   4.411   4.489   5.979   6.007
 50 A1   50 B1   51 A1   51 B1   52 A1   52 B1   22 B2   22 A2                 
  6.051   6.064   6.101   6.177  23.448  23.545  27.855  27.917
 53 A1   53 B1   54 A1   54 B1   55 A1   55 B1   56 A1   56 B1                 
 28.327  28.348  28.373  28.388  28.400  28.428  28.525  28.527
 23 B2   23 A2   57 A1   57 B1   58 A1   58 B1   24 B2   24 A2                 
 28.536  28.538  28.552  28.568  28.589  28.619  28.669  28.721
 59 A1   59 B1   25 B2   25 A2   60 A1   60 B1   61 A1   61 B1                 
127.874 127.891 127.912 127.922 127.944 127.980 151.655 151.709
 26 B2   26 A2   62 A1   62 B1   63 A1   63 B1   64 A1   64 B1                 
*******1901.877
 65 A1   65 B1                                                                 

 Beta MOs, Restricted
 -- Occupied --                  
*******-1165.88 -176.32 -176.32 -165.72 -165.72 -165.72 -165.72
  1 A1    1 B1    2 B1    2 A1    3 B1    3 A1    1 A2    1 B2                 
-165.72 -165.72  -35.81  -35.81  -31.30  -31.30  -31.30  -31.30
  4 A1    4 B1    5 B1    5 A1    6 B1    6 A1    2 A2    2 B2                 
-31.300 -31.300 -22.956 -22.956 -22.955 -22.955 -22.954 -22.954
  7 B1    7 A1    8 B1    8 A1    3 A2    3 B2    9 B1    9 A1                 
-22.952 -22.952 -22.952 -22.952 -10.251 -10.251  -6.365  -6.365
  4 A2    4 B2   10 B1   10 A1   11 A1   11 B1   12 B1   12 A1                 
 -4.776  -4.776  -4.764  -4.764  -4.763  -4.763  -2.045  -2.045
 13 B1   13 A1    5 B2    5 A2   14 B1   14 A1   15 B1   15 A1                 
 -2.039  -2.039  -2.038  -2.038  -2.028  -2.028  -2.028  -2.028
  6 A2    6 B2   16 A1   16 B1    7 B2    7 A2   17 B1   17 A1                 
 -0.813  -0.772  -0.604  -0.536  -0.486  -0.407  -0.380  -0.360
 18 A1   18 B1   19 A1   19 B1   20 A1   21 A1   20 B1    8 B2                 
 -0.319  -0.265  -0.265  -0.212
  8 A2   22 A1   21 B1    9 B2                                                 
 -- Virtual --                   
 -0.075  -0.021  -0.021   0.012   0.023   0.046   0.066   0.074
  9 A2   22 B1   23 A1   24 A1   23 B1   25 A1   10 B2   26 A1                 
  0.083   0.094   0.108   0.114   0.130   0.138   0.149   0.209
 24 B1   10 A2   25 B1   27 A1   26 B1   28 A1   27 B1   29 A1                 
  0.223   0.234   0.255   0.259   0.293   0.315   0.376   0.378
 11 B2   28 B1   11 A2   30 A1   29 B1   30 B1   12 B2   31 A1                 
  0.389   0.398   0.417   0.420   0.435   0.463   0.482   0.488
 12 A2   32 A1   13 B2   33 A1   31 B1   13 A2   32 B1   34 A1                 
  0.494   0.534   0.569   0.596   0.607   0.645   0.698   0.743
 33 B1   14 B2   35 A1   34 B1   14 A2   35 B1   36 A1   36 B1                 
  0.747   0.761   0.827   0.987   0.994   1.227   1.247   1.256
 37 A1   38 A1   37 B1   15 B2   38 B1   39 A1   15 A2   16 B2                 
  1.282   1.339   1.344   1.344   1.378   1.379   1.457   1.573
 40 A1   17 B2   16 A2   39 B1   40 B1   41 A1   42 A1   41 B1                 
  1.582   1.618   1.674   1.740   1.827   1.919   1.957   2.153
 43 A1   17 A2   18 B2   42 B1   44 A1   43 B1   18 A2   44 B1                 
  2.213   2.562   2.590   2.622   2.724   2.761   2.783   2.960
 45 A1   46 A1   45 B1   19 B2   46 B1   19 A2   47 A1   47 B1                 
  3.080   3.800   3.948   3.953   3.977   3.983   4.003   4.038
 48 A1   48 B1   20 B2   20 A2   49 A1   49 B1   21 B2   21 A2                 
  4.092   4.149   4.213   4.291   4.411   4.489   5.979   6.007
 50 A1   50 B1   51 A1   51 B1   52 A1   52 B1   22 B2   22 A2                 
  6.051   6.064   6.101   6.177  23.448  23.545  27.855  27.917
 53 A1   53 B1   54 A1   54 B1   55 A1   55 B1   56 A1   56 B1                 
 28.327  28.348  28.373  28.388  28.400  28.428  28.525  28.527
 23 B2   23 A2   57 A1   57 B1   58 A1   58 B1   24 B2   24 A2                 
 28.536  28.538  28.552  28.568  28.589  28.619  28.669  28.721
 59 A1   59 B1   25 B2   25 A2   60 A1   60 B1   61 A1   61 B1                 
127.874 127.891 127.912 127.922 127.944 127.980 151.655 151.709
 26 B2   26 A2   62 A1   62 B1   63 A1   63 B1   64 A1   64 B1                 
*******1901.877
 65 A1   65 B1                                                                 
 --------------------------------------------------------------

          Ground-State Mulliken Net Atomic Charges

     Atom                 Charge (a.u.)
  ----------------------------------------
      1 H                     0.192093
      2 H                     0.192093
      3 I                     0.195826
      4 I                     0.195826
      5 C                    -0.387919
      6 C                    -0.387919
  ----------------------------------------
  Sum of atomic charges =     0.000000

 -----------------------------------------------------------------
                    Cartesian Multipole Moments
 -----------------------------------------------------------------
    Charge (ESU x 10^10)
                 0.0000
    Dipole Moment (Debye)
         X      -0.0000      Y      -0.0000      Z      -0.6752
       Tot       0.6752
    Quadrupole Moments (Debye-Ang)
        XX     -64.1881     XY       0.0000     YY     -71.0387
        XZ       0.0000     YZ      -0.0000     ZZ     -67.6859
    Octopole Moments (Debye-Ang^2)
       XXX      -0.0000    XXY      -0.0000    XYY      -0.0000
       YYY      -0.0000    XXZ       0.8128    XYZ      -0.0000
       YYZ      -0.2347    XZZ      -0.0000    YZZ       0.0000
       ZZZ      -8.4421
    Hexadecapole Moments (Debye-Ang^3)
      XXXX   -1595.9312   XXXY       0.0000   XXYY    -295.7578
      XYYY       0.0000   YYYY     -96.9734   XXXZ       0.0000
      XXYZ       0.0000   XYYZ       0.0000   YYYZ       0.0000
      XXZZ    -282.2545   XYZZ       0.0000   YYZZ     -56.3706
      XZZZ       0.0000   YZZZ       0.0000   ZZZZ    -218.5031
 -----------------------------------------------------------------
 Calculating analytic gradient of the SCF energy
 Gradient of SCF Energy
            1           2           3           4           5           6
    1   0.0751332  -0.0751332  -0.0871425   0.0871425   0.1610302  -0.1610302
    2  -0.0000000   0.0000000  -0.0000000  -0.0000000   0.0000000   0.0000000
    3   0.0028297   0.0028297  -0.1365532  -0.1365532   0.1337235   0.1337235
 Max gradient component =       1.610E-01
 RMS gradient           =       9.172E-02
 Gradient time:  CPU 9.48 s  wall 2.47 s
 Geometry Optimization Parameters
   NAtoms,    NIC,     NZ,  NCons,   NDum,   NFix, NCnnct, MaxDiis
        6      37       0       0       0       0       0       0

 Cartesian Hessian Update
 Hessian Updated using BFGS Update


** GEOMETRY OPTIMIZATION IN DELOCALIZED INTERNAL COORDINATES **
   Searching for a Minimum

   Optimization Cycle:   7

                       Coordinates (Angstroms)
     ATOM                X               Y               Z
      1  H         1.6297562161    0.0000000000   -1.8663620939
      2  H        -1.6297562161    0.0000000000   -1.8663620939
      3  I         2.1012985377    0.0000000000    0.2810327884
      4  I        -2.1012985377    0.0000000000    0.2810327884
      5  C         0.8058994679    0.0000000000   -1.0146706945
      6  C        -0.8058994679    0.0000000000   -1.0146706945
   Point Group: c2v   Number of degrees of freedom:     5


   Energy is -13916.270780637

 Hessian Updated using BFGS Update

  5 Hessian modes will be used to form the next step
  Hessian Eigenvalues:
     0.060630    0.089162    0.167589    0.215077    0.845793

 Minimum Search - Taking Simple RFO Step
 Searching for Lamda that Minimizes Along All modes
 Value Taken    Lamda =  -0.19670359
 Calculated Step too Large.  Step scaled by  0.359389
 Step Taken.  Stepsize is  0.300000

                             Maximum     Tolerance    Cnvgd?
         Gradient           0.178630      0.000300      NO
         Displacement       0.214464      0.001200      NO
         Energy change     -0.075998      0.000001      NO


 New Cartesian Coordinates Obtained by Inverse Iteration

 Displacement from previous Coordinates is:  0.363953
 ----------------------------------------------------------------
             Standard Nuclear Orientation (Angstroms)
    I     Atom           X                Y                Z
 ----------------------------------------------------------------
    1      H       1.5226642800     0.0000000000    -1.8698565118
    2      H      -1.5226642800     0.0000000000    -1.8698565118
    3      I       2.0525016590     0.0000000000     0.2996847088
    4      I      -2.0525016590     0.0000000000     0.2996847088
    5      C       0.7418146271     0.0000000000    -1.0298281970
    6      C      -0.7418146271     0.0000000000    -1.0298281970
 ----------------------------------------------------------------
 Molecular Point Group                 C2v   NOp =  4
 Largest Abelian Subgroup              C2v   NOp =  4
 Nuclear Repulsion Energy =   710.8498660340 hartrees
 There are       60 alpha and       60 beta electrons
 Applying Cartesian multipole field
    Component          Value
    ---------          -----
     (2,0,0)        1.00000E-11
     (0,2,0)        2.00000E-11
     (0,0,2)       -3.00000E-11
 Nucleus-field energy     =     0.0000000132 hartrees
 Requested basis set is 6-311++G(d,p)
 There are 70 shells and 182 basis functions
 A cutoff of  1.0D-11 yielded   2009 shell pairs
 There are     13947 function pairs (     15823 Cartesian)
 Smallest overlap matrix eigenvalue = 8.61E-05
 Guess MOs from SCF MO coefficient file

 -----------------------------------------------------------------------
  General SCF calculation program by
  Eric Jon Sundstrom, Paul Horn, Yuezhi Mao, Dmitri Zuev, Alec White,
  David Stuck, Shaama M.S., Shane Yost, Joonho Lee, David Small,
  Daniel Levine, Susi Lehtola, Hugh Burton, Evgeny Epifanovsky
 -----------------------------------------------------------------------
 Exchange:     0.2000 Hartree-Fock + 0.0800 Slater + 0.7200 B88
 Correlation:  0.1900 VWN1RPA + 0.8100 LYP
 Using SG-1 standard quadrature grid
 using 4 threads for integral computing
 -------------------------------------------------------
 OpenMP Integral computing Module                
 Release: version 2.0, May 2017, Q-Chem Inc. Pleasanton 
 -------------------------------------------------------
 -------------------------------------------------------
 OpenMP BLAS3 based DFT computing Module                
 Release: version 1.0, May 2013, Q-Chem Inc. Pittsburgh 
 -------------------------------------------------------
 A restricted SCF calculation will be
 performed using DIIS
 SCF converges when DIIS error is below 1.0e-08
 ---------------------------------------
  Cycle       Energy         DIIS error
 ---------------------------------------
    1  -13916.3296428929      1.16e-03  
    2  -13916.3346057227      3.89e-04  
    3  -13916.3342357357      4.67e-04  
    4  -13916.3352068126      8.98e-05  
    5  -13916.3352438750      1.27e-05  
    6  -13916.3352443923      2.69e-06  
    7  -13916.3352444214      5.88e-07  
    8  -13916.3352444229      1.27e-07  
    9  -13916.3352444231      4.81e-08  
   10  -13916.3352444230      4.35e-09  Convergence criterion met
 ---------------------------------------
 SCF time:   CPU 26.24s  wall 7.00s 
 SCF   energy in the final basis set =   -13916.3352444230
 Total energy in the final basis set =   -13916.3352444230

 --------------------------------------------------------------
             Orbital Energies (a.u.) and Symmetries
 --------------------------------------------------------------

 Alpha MOs, Restricted
 -- Occupied --                  
*******-1165.88 -176.31 -176.31 -165.72 -165.72 -165.71 -165.71
  1 A1    1 B1    2 B1    2 A1    3 B1    3 A1    1 A2    1 B2                 
-165.71 -165.71  -35.81  -35.81  -31.30  -31.30  -31.30  -31.30
  4 A1    4 B1    5 B1    5 A1    6 B1    6 A1    2 A2    2 B2                 
-31.297 -31.297 -22.953 -22.953 -22.952 -22.952 -22.951 -22.951
  7 A1    7 B1    8 B1    8 A1    3 A2    3 B2    9 B1    9 A1                 
-22.949 -22.949 -22.949 -22.949 -10.244 -10.243  -6.362  -6.362
  4 A2    4 B2   10 B1   10 A1   11 A1   11 B1   12 B1   12 A1                 
 -4.773  -4.773  -4.761  -4.761  -4.759  -4.759  -2.042  -2.042
 13 B1   13 A1    5 B2    5 A2   14 A1   14 B1   15 B1   15 A1                 
 -2.036  -2.036  -2.035  -2.035  -2.024  -2.024  -2.024  -2.024
  6 A2    6 B2   16 A1   16 B1    7 B2    7 A2   17 B1   17 A1                 
 -0.819  -0.760  -0.625  -0.539  -0.500  -0.414  -0.371  -0.365
 18 A1   18 B1   19 A1   19 B1   20 A1   21 A1   20 B1    8 B2                 
 -0.311  -0.271  -0.265  -0.224
  8 A2   22 A1   21 B1    9 B2                                                 
 -- Virtual --                   
 -0.062  -0.021  -0.013   0.004   0.027   0.045   0.065   0.079
  9 A2   23 A1   22 B1   24 A1   23 B1   25 A1   10 B2   26 A1                 
  0.085   0.094   0.113   0.120   0.143   0.149   0.155   0.205
 24 B1   10 A2   27 A1   25 B1   28 A1   26 B1   27 B1   29 A1                 
  0.222   0.238   0.252   0.256   0.317   0.328   0.362   0.378
 11 B2   28 B1   30 A1   11 A2   29 B1   30 B1   31 A1   12 B2                 
  0.394   0.404   0.410   0.422   0.439   0.464   0.483   0.486
 12 A2   32 A1   13 B2   33 A1   31 B1   13 A2   32 B1   34 A1                 
  0.508   0.537   0.566   0.609   0.631   0.657   0.686   0.748
 33 B1   14 B2   35 A1   14 A2   34 B1   35 B1   36 A1   37 A1                 
  0.753   0.762   0.818   0.987   0.998   1.237   1.247   1.259
 36 B1   38 A1   37 B1   15 B2   38 B1   16 B2   39 A1   15 A2                 
  1.308   1.334   1.357   1.358   1.381   1.386   1.477   1.552
 40 A1   17 B2   39 B1   16 A2   40 B1   41 A1   42 A1   43 A1                 
  1.611   1.672   1.691   1.784   1.902   1.999   2.032   2.209
 41 B1   17 A2   18 B2   42 B1   44 A1   43 B1   18 A2   44 B1                 
  2.285   2.561   2.629   2.690   2.723   2.797   2.826   2.990
 45 A1   46 A1   19 B2   45 B1   46 B1   19 A2   47 A1   47 B1                 
  3.168   3.901   3.950   3.957   3.976   3.992   4.006   4.042
 48 A1   48 B1   20 B2   20 A2   49 A1   49 B1   21 B2   21 A2                 
  4.095   4.146   4.208   4.292   4.409   4.494   5.982   6.009
 50 A1   50 B1   51 A1   51 B1   52 A1   52 B1   22 B2   22 A2                 
  6.053   6.061   6.093   6.178  23.477  23.754  27.852  27.918
 53 A1   53 B1   54 A1   54 B1   55 A1   55 B1   56 A1   56 B1                 
 28.329  28.351  28.375  28.388  28.397  28.430  28.527  28.530
 23 B2   23 A2   57 A1   57 B1   58 A1   58 B1   24 B2   24 A2                 
 28.538  28.542  28.554  28.571  28.593  28.621  28.668  28.722
 59 A1   59 B1   25 B2   25 A2   60 A1   60 B1   61 A1   61 B1                 
127.877 127.893 127.914 127.921 127.940 127.979 151.652 151.710
 26 B2   26 A2   62 A1   62 B1   63 A1   63 B1   64 A1   64 B1                 
*******1901.877
 65 A1   65 B1                                                                 

 Beta MOs, Restricted
 -- Occupied --                  
*******-1165.88 -176.31 -176.31 -165.72 -165.72 -165.71 -165.71
  1 A1    1 B1    2 B1    2 A1    3 B1    3 A1    1 A2    1 B2                 
-165.71 -165.71  -35.81  -35.81  -31.30  -31.30  -31.30  -31.30
  4 A1    4 B1    5 B1    5 A1    6 B1    6 A1    2 A2    2 B2                 
-31.297 -31.297 -22.953 -22.953 -22.952 -22.952 -22.951 -22.951
  7 A1    7 B1    8 B1    8 A1    3 A2    3 B2    9 B1    9 A1                 
-22.949 -22.949 -22.949 -22.949 -10.244 -10.243  -6.362  -6.362
  4 A2    4 B2   10 B1   10 A1   11 A1   11 B1   12 B1   12 A1                 
 -4.773  -4.773  -4.761  -4.761  -4.759  -4.759  -2.042  -2.042
 13 B1   13 A1    5 B2    5 A2   14 A1   14 B1   15 B1   15 A1                 
 -2.036  -2.036  -2.035  -2.035  -2.024  -2.024  -2.024  -2.024
  6 A2    6 B2   16 A1   16 B1    7 B2    7 A2   17 B1   17 A1                 
 -0.819  -0.760  -0.625  -0.539  -0.500  -0.414  -0.371  -0.365
 18 A1   18 B1   19 A1   19 B1   20 A1   21 A1   20 B1    8 B2                 
 -0.311  -0.271  -0.265  -0.224
  8 A2   22 A1   21 B1    9 B2                                                 
 -- Virtual --                   
 -0.062  -0.021  -0.013   0.004   0.027   0.045   0.065   0.079
  9 A2   23 A1   22 B1   24 A1   23 B1   25 A1   10 B2   26 A1                 
  0.085   0.094   0.113   0.120   0.143   0.149   0.155   0.205
 24 B1   10 A2   27 A1   25 B1   28 A1   26 B1   27 B1   29 A1                 
  0.222   0.238   0.252   0.256   0.317   0.328   0.362   0.378
 11 B2   28 B1   30 A1   11 A2   29 B1   30 B1   31 A1   12 B2                 
  0.394   0.404   0.410   0.422   0.439   0.464   0.483   0.486
 12 A2   32 A1   13 B2   33 A1   31 B1   13 A2   32 B1   34 A1                 
  0.508   0.537   0.566   0.609   0.631   0.657   0.686   0.748
 33 B1   14 B2   35 A1   14 A2   34 B1   35 B1   36 A1   37 A1                 
  0.753   0.762   0.818   0.987   0.998   1.237   1.247   1.259
 36 B1   38 A1   37 B1   15 B2   38 B1   16 B2   39 A1   15 A2                 
  1.308   1.334   1.357   1.358   1.381   1.386   1.477   1.552
 40 A1   17 B2   39 B1   16 A2   40 B1   41 A1   42 A1   43 A1                 
  1.611   1.672   1.691   1.784   1.902   1.999   2.032   2.209
 41 B1   17 A2   18 B2   42 B1   44 A1   43 B1   18 A2   44 B1                 
  2.285   2.561   2.629   2.690   2.723   2.797   2.826   2.990
 45 A1   46 A1   19 B2   45 B1   46 B1   19 A2   47 A1   47 B1                 
  3.168   3.901   3.950   3.957   3.976   3.992   4.006   4.042
 48 A1   48 B1   20 B2   20 A2   49 A1   49 B1   21 B2   21 A2                 
  4.095   4.146   4.208   4.292   4.409   4.494   5.982   6.009
 50 A1   50 B1   51 A1   51 B1   52 A1   52 B1   22 B2   22 A2                 
  6.053   6.061   6.093   6.178  23.477  23.754  27.852  27.918
 53 A1   53 B1   54 A1   54 B1   55 A1   55 B1   56 A1   56 B1                 
 28.329  28.351  28.375  28.388  28.397  28.430  28.527  28.530
 23 B2   23 A2   57 A1   57 B1   58 A1   58 B1   24 B2   24 A2                 
 28.538  28.542  28.554  28.571  28.593  28.621  28.668  28.722
 59 A1   59 B1   25 B2   25 A2   60 A1   60 B1   61 A1   61 B1                 
127.877 127.893 127.914 127.921 127.940 127.979 151.652 151.710
 26 B2   26 A2   62 A1   62 B1   63 A1   63 B1   64 A1   64 B1                 
*******1901.877
 65 A1   65 B1                                                                 
 --------------------------------------------------------------

          Ground-State Mulliken Net Atomic Charges

     Atom                 Charge (a.u.)
  ----------------------------------------
      1 H                     0.199579
      2 H                     0.199579
      3 I                     0.163538
      4 I                     0.163538
      5 C                    -0.363116
      6 C                    -0.363116
  ----------------------------------------
  Sum of atomic charges =    -0.000000

 -----------------------------------------------------------------
                    Cartesian Multipole Moments
 -----------------------------------------------------------------
    Charge (ESU x 10^10)
                 0.0000
    Dipole Moment (Debye)
         X      -0.0000      Y      -0.0000      Z      -0.9076
       Tot       0.9076
    Quadrupole Moments (Debye-Ang)
        XX     -65.3392     XY      -0.0000     YY     -70.9547
        XZ       0.0000     YZ       0.0000     ZZ     -66.9313
    Octopole Moments (Debye-Ang^2)
       XXX      -0.0000    XXY       0.0000    XYY      -0.0000
       YYY      -0.0000    XXZ       1.1277    XYZ      -0.0000
       YYZ      -1.7538    XZZ      -0.0000    YZZ      -0.0000
       ZZZ     -12.5992
    Hexadecapole Moments (Debye-Ang^3)
      XXXX   -1530.5826   XXXY      -0.0000   XXYY    -283.8652
      XYYY      -0.0000   YYYY     -96.9441   XXXZ       0.0000
      XXYZ       0.0000   XYYZ       0.0000   YYYZ       0.0000
      XXZZ    -271.0431   XYZZ       0.0000   YYZZ     -56.3838
      XZZZ       0.0000   YZZZ       0.0000   ZZZZ    -218.3138
 -----------------------------------------------------------------
 Calculating analytic gradient of the SCF energy
 Gradient of SCF Energy
            1           2           3           4           5           6
    1   0.0609227  -0.0609227  -0.0727061   0.0727061   0.1285262  -0.1285262
    2   0.0000000  -0.0000000  -0.0000000   0.0000000   0.0000000  -0.0000000
    3   0.0078979   0.0078979  -0.1155961  -0.1155961   0.1076982   0.1076982
 Max gradient component =       1.285E-01
 RMS gradient           =       7.494E-02
 Gradient time:  CPU 9.85 s  wall 2.57 s
 Geometry Optimization Parameters
   NAtoms,    NIC,     NZ,  NCons,   NDum,   NFix, NCnnct, MaxDiis
        6      37       0       0       0       0       0       0

 Cartesian Hessian Update
 Hessian Updated using BFGS Update


** GEOMETRY OPTIMIZATION IN DELOCALIZED INTERNAL COORDINATES **
   Searching for a Minimum

   Optimization Cycle:   8

                       Coordinates (Angstroms)
     ATOM                X               Y               Z
      1  H         1.5226642800    0.0000000000   -1.8698565118
      2  H        -1.5226642800    0.0000000000   -1.8698565118
      3  I         2.0525016590    0.0000000000    0.2996847088
      4  I        -2.0525016590    0.0000000000    0.2996847088
      5  C         0.7418146271    0.0000000000   -1.0298281970
      6  C        -0.7418146271    0.0000000000   -1.0298281970
   Point Group: c2v   Number of degrees of freedom:     5


   Energy is -13916.335244423

 Hessian Updated using BFGS Update

  5 Hessian modes will be used to form the next step
  Hessian Eigenvalues:
     0.082631    0.134005    0.174823    0.213885    0.719585

 Minimum Search - Taking Simple RFO Step
 Searching for Lamda that Minimizes Along All modes
 Value Taken    Lamda =  -0.13074222
 Calculated Step too Large.  Step scaled by  0.445143
 Step Taken.  Stepsize is  0.300000

                             Maximum     Tolerance    Cnvgd?
         Gradient           0.143210      0.000300      NO
         Displacement       0.197333      0.001200      NO
         Energy change     -0.064464      0.000001      NO


 New Cartesian Coordinates Obtained by Inverse Iteration

 Displacement from previous Coordinates is:  0.342418
 ----------------------------------------------------------------
             Standard Nuclear Orientation (Angstroms)
    I     Atom           X                Y                Z
 ----------------------------------------------------------------
    1      H       1.4194600240     0.0000000000    -1.8790873076
    2      H      -1.4194600240     0.0000000000    -1.8790873076
    3      I       2.0123330708     0.0000000000     0.3255325640
    4      I      -2.0123330708     0.0000000000     0.3255325640
    5      C       0.6859343423     0.0000000000    -1.0464452564
    6      C      -0.6859343423     0.0000000000    -1.0464452564
 ----------------------------------------------------------------
 Molecular Point Group                 C2v   NOp =  4
 Largest Abelian Subgroup              C2v   NOp =  4
 Nuclear Repulsion Energy =   717.8065135795 hartrees
 There are       60 alpha and       60 beta electrons
 Applying Cartesian multipole field
    Component          Value
    ---------          -----
     (2,0,0)        1.00000E-11
     (0,2,0)        2.00000E-11
     (0,0,2)       -3.00000E-11
 Nucleus-field energy     =     0.0000000123 hartrees
 Requested basis set is 6-311++G(d,p)
 There are 70 shells and 182 basis functions
 A cutoff of  1.0D-11 yielded   2017 shell pairs
 There are     13995 function pairs (     15871 Cartesian)
 Smallest overlap matrix eigenvalue = 6.17E-05
 Guess MOs from SCF MO coefficient file

 -----------------------------------------------------------------------
  General SCF calculation program by
  Eric Jon Sundstrom, Paul Horn, Yuezhi Mao, Dmitri Zuev, Alec White,
  David Stuck, Shaama M.S., Shane Yost, Joonho Lee, David Small,
  Daniel Levine, Susi Lehtola, Hugh Burton, Evgeny Epifanovsky
 -----------------------------------------------------------------------
 Exchange:     0.2000 Hartree-Fock + 0.0800 Slater + 0.7200 B88
 Correlation:  0.1900 VWN1RPA + 0.8100 LYP
 Using SG-1 standard quadrature grid
 using 4 threads for integral computing
 -------------------------------------------------------
 OpenMP Integral computing Module                
 Release: version 2.0, May 2017, Q-Chem Inc. Pleasanton 
 -------------------------------------------------------
 -------------------------------------------------------
 OpenMP BLAS3 based DFT computing Module                
 Release: version 1.0, May 2013, Q-Chem Inc. Pittsburgh 
 -------------------------------------------------------
 A restricted SCF calculation will be
 performed using DIIS
 SCF converges when DIIS error is below 1.0e-08
 ---------------------------------------
  Cycle       Energy         DIIS error
 ---------------------------------------
    1  -13916.3772381060      1.24e-03  
    2  -13916.3824633615      4.26e-04  
    3  -13916.3821868479      4.71e-04  
    4  -13916.3831541469      1.04e-04  
    5  -13916.3832038434      1.30e-05  
    6  -13916.3832043611      2.68e-06  
    7  -13916.3832043899      6.70e-07  
    8  -13916.3832043919      1.20e-07  
    9  -13916.3832043923      5.50e-08  
   10  -13916.3832043922      4.49e-09  Convergence criterion met
 ---------------------------------------
 SCF time:   CPU 26.42s  wall 8.00s 
 SCF   energy in the final basis set =   -13916.3832043922
 Total energy in the final basis set =   -13916.3832043922

 --------------------------------------------------------------
             Orbital Energies (a.u.) and Symmetries
 --------------------------------------------------------------

 Alpha MOs, Restricted
 -- Occupied --                  
*******-1165.88 -176.31 -176.31 -165.71 -165.71 -165.71 -165.71
  1 A1    1 B1    2 B1    2 A1    3 B1    3 A1    1 A2    1 B2                 
-165.71 -165.71  -35.81  -35.81  -31.30  -31.30  -31.30  -31.30
  4 A1    4 B1    5 B1    5 A1    6 B1    6 A1    2 A2    2 B2                 
-31.295 -31.295 -22.951 -22.951 -22.950 -22.950 -22.949 -22.949
  7 A1    7 B1    8 B1    8 A1    3 A2    3 B2    9 B1    9 A1                 
-22.946 -22.946 -22.946 -22.946 -10.235 -10.234  -6.359  -6.359
  4 A2    4 B2   10 B1   10 A1   11 A1   11 B1   12 B1   12 A1                 
 -4.770  -4.770  -4.758  -4.758  -4.756  -4.756  -2.038  -2.038
 13 B1   13 A1    5 B2    5 A2   14 A1   14 B1   15 B1   15 A1                 
 -2.033  -2.033  -2.032  -2.032  -2.021  -2.021  -2.021  -2.021
  6 A2    6 B2   16 A1   16 B1    7 B2    7 A2   17 B1   17 A1                 
 -0.830  -0.747  -0.642  -0.543  -0.514  -0.421  -0.370  -0.362
 18 A1   18 B1   19 A1   19 B1   20 A1   21 A1    8 B2   20 B1                 
 -0.304  -0.276  -0.265  -0.235
  8 A2   22 A1   21 B1    9 B2                                                 
 -- Virtual --                   
 -0.047  -0.025  -0.009  -0.004   0.030   0.045   0.064   0.082
  9 A2   23 A1   22 B1   24 A1   23 B1   25 A1   10 B2   26 A1                 
  0.087   0.096   0.113   0.123   0.148   0.151   0.179   0.202
 24 B1   10 A2   27 A1   25 B1   28 A1   26 B1   27 B1   29 A1                 
  0.220   0.235   0.242   0.257   0.327   0.350   0.359   0.380
 11 B2   28 B1   30 A1   11 A2   29 B1   31 A1   30 B1   12 B2                 
  0.398   0.402   0.411   0.422   0.443   0.463   0.483   0.483
 12 A2   13 B2   32 A1   33 A1   31 B1   13 A2   34 A1   32 B1                 
  0.530   0.537   0.559   0.613   0.650   0.677   0.690   0.740
 33 B1   14 B2   35 A1   14 A2   34 B1   36 A1   35 B1   37 A1                 
  0.768   0.770   0.808   0.995   1.002   1.221   1.266   1.266
 38 A1   36 B1   37 B1   15 B2   38 B1   16 B2   15 A2   39 A1                 
  1.334   1.345   1.365   1.372   1.386   1.391   1.492   1.541
 17 B2   40 A1   39 B1   16 A2   41 A1   40 B1   42 A1   43 A1                 
  1.652   1.717   1.733   1.825   1.951   2.065   2.100   2.287
 41 B1   18 B2   17 A2   42 B1   44 A1   43 B1   18 A2   44 B1                 
  2.357   2.572   2.640   2.690   2.777   2.829   2.852   3.033
 45 A1   46 A1   19 B2   45 B1   46 B1   19 A2   47 A1   47 B1                 
  3.311   3.942   3.953   3.961   3.973   4.001   4.008   4.044
 48 A1   48 B1   20 B2   20 A2   49 A1   49 B1   21 B2   21 A2                 
  4.098   4.142   4.205   4.290   4.404   4.494   5.985   6.011
 50 A1   50 B1   51 A1   51 B1   52 A1   52 B1   22 B2   22 A2                 
  6.050   6.059   6.082   6.174  23.497  24.067  27.846  27.917
 53 A1   53 B1   54 A1   54 B1   55 A1   55 B1   56 A1   56 B1                 
 28.332  28.352  28.374  28.387  28.391  28.429  28.530  28.533
 23 B2   23 A2   57 A1   57 B1   58 A1   58 B1   24 B2   24 A2                 
 28.538  28.545  28.556  28.573  28.596  28.621  28.668  28.724
 59 A1   59 B1   25 B2   25 A2   60 A1   60 B1   61 A1   61 B1                 
127.879 127.895 127.914 127.921 127.935 127.977 151.646 151.708
 26 B2   26 A2   62 A1   62 B1   63 A1   63 B1   64 A1   64 B1                 
*******1901.874
 65 A1   65 B1                                                                 

 Beta MOs, Restricted
 -- Occupied --                  
*******-1165.88 -176.31 -176.31 -165.71 -165.71 -165.71 -165.71
  1 A1    1 B1    2 B1    2 A1    3 B1    3 A1    1 A2    1 B2                 
-165.71 -165.71  -35.81  -35.81  -31.30  -31.30  -31.30  -31.30
  4 A1    4 B1    5 B1    5 A1    6 B1    6 A1    2 A2    2 B2                 
-31.295 -31.295 -22.951 -22.951 -22.950 -22.950 -22.949 -22.949
  7 A1    7 B1    8 B1    8 A1    3 A2    3 B2    9 B1    9 A1                 
-22.946 -22.946 -22.946 -22.946 -10.235 -10.234  -6.359  -6.359
  4 A2    4 B2   10 B1   10 A1   11 A1   11 B1   12 B1   12 A1                 
 -4.770  -4.770  -4.758  -4.758  -4.756  -4.756  -2.038  -2.038
 13 B1   13 A1    5 B2    5 A2   14 A1   14 B1   15 B1   15 A1                 
 -2.033  -2.033  -2.032  -2.032  -2.021  -2.021  -2.021  -2.021
  6 A2    6 B2   16 A1   16 B1    7 B2    7 A2   17 B1   17 A1                 
 -0.830  -0.747  -0.642  -0.543  -0.514  -0.421  -0.370  -0.362
 18 A1   18 B1   19 A1   19 B1   20 A1   21 A1    8 B2   20 B1                 
 -0.304  -0.276  -0.265  -0.235
  8 A2   22 A1   21 B1    9 B2                                                 
 -- Virtual --                   
 -0.047  -0.025  -0.009  -0.004   0.030   0.045   0.064   0.082
  9 A2   23 A1   22 B1   24 A1   23 B1   25 A1   10 B2   26 A1                 
  0.087   0.096   0.113   0.123   0.148   0.151   0.179   0.202
 24 B1   10 A2   27 A1   25 B1   28 A1   26 B1   27 B1   29 A1                 
  0.220   0.235   0.242   0.257   0.327   0.350   0.359   0.380
 11 B2   28 B1   30 A1   11 A2   29 B1   31 A1   30 B1   12 B2                 
  0.398   0.402   0.411   0.422   0.443   0.463   0.483   0.483
 12 A2   13 B2   32 A1   33 A1   31 B1   13 A2   34 A1   32 B1                 
  0.530   0.537   0.559   0.613   0.650   0.677   0.690   0.740
 33 B1   14 B2   35 A1   14 A2   34 B1   36 A1   35 B1   37 A1                 
  0.768   0.770   0.808   0.995   1.002   1.221   1.266   1.266
 38 A1   36 B1   37 B1   15 B2   38 B1   16 B2   15 A2   39 A1                 
  1.334   1.345   1.365   1.372   1.386   1.391   1.492   1.541
 17 B2   40 A1   39 B1   16 A2   41 A1   40 B1   42 A1   43 A1                 
  1.652   1.717   1.733   1.825   1.951   2.065   2.100   2.287
 41 B1   18 B2   17 A2   42 B1   44 A1   43 B1   18 A2   44 B1                 
  2.357   2.572   2.640   2.690   2.777   2.829   2.852   3.033
 45 A1   46 A1   19 B2   45 B1   46 B1   19 A2   47 A1   47 B1                 
  3.311   3.942   3.953   3.961   3.973   4.001   4.008   4.044
 48 A1   48 B1   20 B2   20 A2   49 A1   49 B1   21 B2   21 A2                 
  4.098   4.142   4.205   4.290   4.404   4.494   5.985   6.011
 50 A1   50 B1   51 A1   51 B1   52 A1   52 B1   22 B2   22 A2                 
  6.050   6.059   6.082   6.174  23.497  24.067  27.846  27.917
 53 A1   53 B1   54 A1   54 B1   55 A1   55 B1   56 A1   56 B1                 
 28.332  28.352  28.374  28.387  28.391  28.429  28.530  28.533
 23 B2   23 A2   57 A1   57 B1   58 A1   58 B1   24 B2   24 A2                 
 28.538  28.545  28.556  28.573  28.596  28.621  28.668  28.724
 59 A1   59 B1   25 B2   25 A2   60 A1   60 B1   61 A1   61 B1                 
127.879 127.895 127.914 127.921 127.935 127.977 151.646 151.708
 26 B2   26 A2   62 A1   62 B1   63 A1   63 B1   64 A1   64 B1                 
*******1901.874
 65 A1   65 B1                                                                 
 --------------------------------------------------------------

          Ground-State Mulliken Net Atomic Charges

     Atom                 Charge (a.u.)
  ----------------------------------------
      1 H                     0.203675
      2 H                     0.203675
      3 I                     0.134014
      4 I                     0.134014
      5 C                    -0.337689
      6 C                    -0.337689
  ----------------------------------------
  Sum of atomic charges =     0.000000

 -----------------------------------------------------------------
                    Cartesian Multipole Moments
 -----------------------------------------------------------------
    Charge (ESU x 10^10)
                 0.0000
    Dipole Moment (Debye)
         X      -0.0000      Y       0.0000      Z      -1.1158
       Tot       1.1158
    Quadrupole Moments (Debye-Ang)
        XX     -66.3547     XY       0.0000     YY     -70.8865
        XZ       0.0000     YZ      -0.0000     ZZ     -66.1211
    Octopole Moments (Debye-Ang^2)
       XXX       0.0000    XXY       0.0000    XYY      -0.0000
       YYY       0.0000    XXZ       0.9675    XYZ       0.0000
       YYZ      -3.6591    XZZ      -0.0000    YZZ       0.0000
       ZZZ     -17.8799
    Hexadecapole Moments (Debye-Ang^3)
      XXXX   -1478.4132   XXXY       0.0000   XXYY    -274.4566
      XYYY       0.0000   YYYY     -97.0467   XXXZ       0.0000
      XXYZ      -0.0000   XYYZ       0.0000   YYYZ      -0.0000
      XXZZ    -262.3257   XYZZ       0.0000   YYZZ     -56.7873
      XZZZ       0.0000   YZZZ      -0.0000   ZZZZ    -219.7633
 -----------------------------------------------------------------
 Calculating analytic gradient of the SCF energy
 Gradient of SCF Energy
            1           2           3           4           5           6
    1   0.0425572  -0.0425572  -0.0585758   0.0585758   0.0639004  -0.0639004
    2   0.0000000  -0.0000000   0.0000000   0.0000000  -0.0000000   0.0000000
    3   0.0148704   0.0148704  -0.0944066  -0.0944066   0.0795362   0.0795362
 Max gradient component =       9.441E-02
 RMS gradient           =       5.248E-02
 Gradient time:  CPU 9.82 s  wall 2.56 s
 Geometry Optimization Parameters
   NAtoms,    NIC,     NZ,  NCons,   NDum,   NFix, NCnnct, MaxDiis
        6      37       0       0       0       0       0       0

 Cartesian Hessian Update
 Hessian Updated using BFGS Update


** GEOMETRY OPTIMIZATION IN DELOCALIZED INTERNAL COORDINATES **
   Searching for a Minimum

   Optimization Cycle:   9

                       Coordinates (Angstroms)
     ATOM                X               Y               Z
      1  H         1.4194600240    0.0000000000   -1.8790873076
      2  H        -1.4194600240    0.0000000000   -1.8790873076
      3  I         2.0123330708    0.0000000000    0.3255325640
      4  I        -2.0123330708    0.0000000000    0.3255325640
      5  C         0.6859343423    0.0000000000   -1.0464452564
      6  C        -0.6859343423    0.0000000000   -1.0464452564
   Point Group: c2v   Number of degrees of freedom:     5


   Energy is -13916.383204392

 Hessian Updated using BFGS Update

  5 Hessian modes will be used to form the next step
  Hessian Eigenvalues:
     0.077520    0.141596    0.210485    0.306746    0.662371

 Minimum Search - Taking Simple RFO Step
 Searching for Lamda that Minimizes Along All modes
 Value Taken    Lamda =  -0.06719003
 Calculated Step too Large.  Step scaled by  0.538772
 Step Taken.  Stepsize is  0.300000

                             Maximum     Tolerance    Cnvgd?
         Gradient           0.104664      0.000300      NO
         Displacement       0.215886      0.001200      NO
         Energy change     -0.047960      0.000001      NO


 New Cartesian Coordinates Obtained by Inverse Iteration

 Displacement from previous Coordinates is:  0.260978
 ----------------------------------------------------------------
             Standard Nuclear Orientation (Angstroms)
    I     Atom           X                Y                Z
 ----------------------------------------------------------------
    1      H       1.3410488441     0.0000000000    -1.9002672226
    2      H      -1.3410488441     0.0000000000    -1.9002672226
    3      I       1.9949472954     0.0000000000     0.3680192243
    4      I      -1.9949472954     0.0000000000     0.3680192243
    5      C       0.6664912091     0.0000000000    -1.0677520017
    6      C      -0.6664912091     0.0000000000    -1.0677520017
 ----------------------------------------------------------------
 Molecular Point Group                 C2v   NOp =  4
 Largest Abelian Subgroup              C2v   NOp =  4
 Nuclear Repulsion Energy =   716.9106879770 hartrees
 There are       60 alpha and       60 beta electrons
 Applying Cartesian multipole field
    Component          Value
    ---------          -----
     (2,0,0)        1.00000E-11
     (0,2,0)        2.00000E-11
     (0,0,2)       -3.00000E-11
 Nucleus-field energy     =     0.0000000116 hartrees
 Requested basis set is 6-311++G(d,p)
 There are 70 shells and 182 basis functions
 A cutoff of  1.0D-11 yielded   2017 shell pairs
 There are     13995 function pairs (     15871 Cartesian)
 Smallest overlap matrix eigenvalue = 6.09E-05
 Guess MOs from SCF MO coefficient file

 -----------------------------------------------------------------------
  General SCF calculation program by
  Eric Jon Sundstrom, Paul Horn, Yuezhi Mao, Dmitri Zuev, Alec White,
  David Stuck, Shaama M.S., Shane Yost, Joonho Lee, David Small,
  Daniel Levine, Susi Lehtola, Hugh Burton, Evgeny Epifanovsky
 -----------------------------------------------------------------------
 Exchange:     0.2000 Hartree-Fock + 0.0800 Slater + 0.7200 B88
 Correlation:  0.1900 VWN1RPA + 0.8100 LYP
 Using SG-1 standard quadrature grid
 using 4 threads for integral computing
 -------------------------------------------------------
 OpenMP Integral computing Module                
 Release: version 2.0, May 2017, Q-Chem Inc. Pleasanton 
 -------------------------------------------------------
 -------------------------------------------------------
 OpenMP BLAS3 based DFT computing Module                
 Release: version 1.0, May 2013, Q-Chem Inc. Pittsburgh 
 -------------------------------------------------------
 A restricted SCF calculation will be
 performed using DIIS
 SCF converges when DIIS error is below 1.0e-08
 ---------------------------------------
  Cycle       Energy         DIIS error
 ---------------------------------------
    1  -13916.4094613942      8.28e-04  
    2  -13916.4123133804      1.96e-04  
    3  -13916.4124049336      1.18e-04  
    4  -13916.4124537587      4.41e-05  
    5  -13916.4124617859      1.59e-05  
    6  -13916.4124628811      1.74e-06  
    7  -13916.4124628946      5.71e-07  
    8  -13916.4124628958      1.06e-07  
    9  -13916.4124628958      4.37e-08  
   10  -13916.4124628958      3.38e-09  Convergence criterion met
 ---------------------------------------
 SCF time:   CPU 26.42s  wall 7.00s 
 SCF   energy in the final basis set =   -13916.4124628958
 Total energy in the final basis set =   -13916.4124628958

 --------------------------------------------------------------
             Orbital Energies (a.u.) and Symmetries
 --------------------------------------------------------------

 Alpha MOs, Restricted
 -- Occupied --                  
*******-1165.88 -176.31 -176.31 -165.71 -165.71 -165.71 -165.71
  1 B1    1 A1    2 B1    2 A1    3 B1    3 A1    1 A2    1 B2                 
-165.71 -165.71  -35.81  -35.81  -31.30  -31.30  -31.29  -31.29
  4 A1    4 B1    5 B1    5 A1    6 B1    6 A1    2 A2    2 B2                 
-31.294 -31.294 -22.949 -22.949 -22.948 -22.948 -22.948 -22.948
  7 A1    7 B1    8 B1    8 A1    3 A2    3 B2    9 B1    9 A1                 
-22.945 -22.945 -22.945 -22.945 -10.231 -10.230  -6.357  -6.357
  4 A2    4 B2   10 B1   10 A1   11 A1   11 B1   12 B1   12 A1                 
 -4.769  -4.769  -4.756  -4.756  -4.755  -4.755  -2.036  -2.036
 13 B1   13 A1    5 B2    5 A2   14 A1   14 B1   15 B1   15 A1                 
 -2.031  -2.031  -2.030  -2.030  -2.019  -2.019  -2.019  -2.019
  6 A2    6 B2   16 A1   16 B1    7 B2    7 A2   17 B1   17 A1                 
 -0.832  -0.734  -0.648  -0.549  -0.520  -0.423  -0.370  -0.358
 18 A1   18 B1   19 A1   19 B1   20 A1   21 A1    8 B2   20 B1                 
 -0.298  -0.281  -0.266  -0.241
  8 A2   22 A1   21 B1    9 B2                                                 
 -- Virtual --                   
 -0.041  -0.033  -0.009  -0.006   0.030   0.045   0.063   0.085
  9 A2   23 A1   22 B1   24 A1   23 B1   25 A1   10 B2   26 A1                 
  0.089   0.098   0.115   0.124   0.150   0.154   0.191   0.198
 24 B1   10 A2   27 A1   25 B1   26 B1   28 A1   27 B1   29 A1                 
  0.219   0.227   0.232   0.256   0.329   0.346   0.370   0.381
 11 B2   28 B1   30 A1   11 A2   29 B1   31 A1   30 B1   12 B2                 
  0.398   0.401   0.417   0.422   0.446   0.457   0.477   0.481
 13 B2   12 A2   32 A1   33 A1   31 B1   13 A2   34 A1   32 B1                 
  0.539   0.546   0.557   0.615   0.654   0.677   0.713   0.727
 14 B2   33 B1   35 A1   14 A2   34 B1   36 A1   35 B1   37 A1                 
  0.767   0.776   0.796   1.000   1.002   1.209   1.263   1.284
 38 A1   36 B1   37 B1   38 B1   15 B2   16 B2   15 A2   39 A1                 
  1.335   1.365   1.375   1.378   1.387   1.400   1.492   1.550
 17 B2   39 B1   40 A1   16 A2   41 A1   40 B1   42 A1   43 A1                 
  1.680   1.747   1.774   1.840   1.974   2.087   2.130   2.332
 41 B1   18 B2   17 A2   42 B1   44 A1   43 B1   18 A2   44 B1                 
  2.395   2.598   2.647   2.653   2.819   2.838   2.858   3.077
 45 A1   46 A1   19 B2   45 B1   46 B1   19 A2   47 A1   47 B1                 
  3.395   3.954   3.963   3.969   3.977   4.007   4.019   4.043
 48 A1   20 B2   20 A2   49 A1   48 B1   21 B2   49 B1   21 A2                 
  4.095   4.136   4.202   4.284   4.394   4.485   5.985   6.011
 50 A1   50 B1   51 A1   51 B1   52 A1   52 B1   22 B2   22 A2                 
  6.042   6.053   6.068   6.159  23.539  24.212  27.833  27.907
 53 A1   53 B1   54 A1   54 B1   55 A1   55 B1   56 A1   56 B1                 
 28.332  28.352  28.368  28.383  28.383  28.421  28.531  28.534
 23 B2   23 A2   57 A1   57 B1   58 A1   58 B1   24 B2   24 A2                 
 28.538  28.547  28.556  28.572  28.596  28.618  28.666  28.722
 59 A1   59 B1   25 B2   25 A2   60 A1   60 B1   61 A1   61 B1                 
127.879 127.894 127.911 127.918 127.927 127.969 151.634 151.699
 26 B2   26 A2   62 A1   62 B1   63 A1   63 B1   64 A1   64 B1                 
*******1901.864
 65 A1   65 B1                                                                 

 Beta MOs, Restricted
 -- Occupied --                  
*******-1165.88 -176.31 -176.31 -165.71 -165.71 -165.71 -165.71
  1 B1    1 A1    2 B1    2 A1    3 B1    3 A1    1 A2    1 B2                 
-165.71 -165.71  -35.81  -35.81  -31.30  -31.30  -31.29  -31.29
  4 A1    4 B1    5 B1    5 A1    6 B1    6 A1    2 A2    2 B2                 
-31.294 -31.294 -22.949 -22.949 -22.948 -22.948 -22.948 -22.948
  7 A1    7 B1    8 B1    8 A1    3 A2    3 B2    9 B1    9 A1                 
-22.945 -22.945 -22.945 -22.945 -10.231 -10.230  -6.357  -6.357
  4 A2    4 B2   10 B1   10 A1   11 A1   11 B1   12 B1   12 A1                 
 -4.769  -4.769  -4.756  -4.756  -4.755  -4.755  -2.036  -2.036
 13 B1   13 A1    5 B2    5 A2   14 A1   14 B1   15 B1   15 A1                 
 -2.031  -2.031  -2.030  -2.030  -2.019  -2.019  -2.019  -2.019
  6 A2    6 B2   16 A1   16 B1    7 B2    7 A2   17 B1   17 A1                 
 -0.832  -0.734  -0.648  -0.549  -0.520  -0.423  -0.370  -0.358
 18 A1   18 B1   19 A1   19 B1   20 A1   21 A1    8 B2   20 B1                 
 -0.298  -0.281  -0.266  -0.241
  8 A2   22 A1   21 B1    9 B2                                                 
 -- Virtual --                   
 -0.041  -0.033  -0.009  -0.006   0.030   0.045   0.063   0.085
  9 A2   23 A1   22 B1   24 A1   23 B1   25 A1   10 B2   26 A1                 
  0.089   0.098   0.115   0.124   0.150   0.154   0.191   0.198
 24 B1   10 A2   27 A1   25 B1   26 B1   28 A1   27 B1   29 A1                 
  0.219   0.227   0.232   0.256   0.329   0.346   0.370   0.381
 11 B2   28 B1   30 A1   11 A2   29 B1   31 A1   30 B1   12 B2                 
  0.398   0.401   0.417   0.422   0.446   0.457   0.477   0.481
 13 B2   12 A2   32 A1   33 A1   31 B1   13 A2   34 A1   32 B1                 
  0.539   0.546   0.557   0.615   0.654   0.677   0.713   0.727
 14 B2   33 B1   35 A1   14 A2   34 B1   36 A1   35 B1   37 A1                 
  0.767   0.776   0.796   1.000   1.002   1.209   1.263   1.284
 38 A1   36 B1   37 B1   38 B1   15 B2   16 B2   15 A2   39 A1                 
  1.335   1.365   1.375   1.378   1.387   1.400   1.492   1.550
 17 B2   39 B1   40 A1   16 A2   41 A1   40 B1   42 A1   43 A1                 
  1.680   1.747   1.774   1.840   1.974   2.087   2.130   2.332
 41 B1   18 B2   17 A2   42 B1   44 A1   43 B1   18 A2   44 B1                 
  2.395   2.598   2.647   2.653   2.819   2.838   2.858   3.077
 45 A1   46 A1   19 B2   45 B1   46 B1   19 A2   47 A1   47 B1                 
  3.395   3.954   3.963   3.969   3.977   4.007   4.019   4.043
 48 A1   20 B2   20 A2   49 A1   48 B1   21 B2   49 B1   21 A2                 
  4.095   4.136   4.202   4.284   4.394   4.485   5.985   6.011
 50 A1   50 B1   51 A1   51 B1   52 A1   52 B1   22 B2   22 A2                 
  6.042   6.053   6.068   6.159  23.539  24.212  27.833  27.907
 53 A1   53 B1   54 A1   54 B1   55 A1   55 B1   56 A1   56 B1                 
 28.332  28.352  28.368  28.383  28.383  28.421  28.531  28.534
 23 B2   23 A2   57 A1   57 B1   58 A1   58 B1   24 B2   24 A2                 
 28.538  28.547  28.556  28.572  28.596  28.618  28.666  28.722
 59 A1   59 B1   25 B2   25 A2   60 A1   60 B1   61 A1   61 B1                 
127.879 127.894 127.911 127.918 127.927 127.969 151.634 151.699
 26 B2   26 A2   62 A1   62 B1   63 A1   63 B1   64 A1   64 B1                 
*******1901.864
 65 A1   65 B1                                                                 
 --------------------------------------------------------------

          Ground-State Mulliken Net Atomic Charges

     Atom                 Charge (a.u.)
  ----------------------------------------
      1 H                     0.202099
      2 H                     0.202099
      3 I                     0.114463
      4 I                     0.114463
      5 C                    -0.316562
      6 C                    -0.316562
  ----------------------------------------
  Sum of atomic charges =     0.000000

 -----------------------------------------------------------------
                    Cartesian Multipole Moments
 -----------------------------------------------------------------
    Charge (ESU x 10^10)
                 0.0000
    Dipole Moment (Debye)
         X      -0.0000      Y      -0.0000      Z      -1.2122
       Tot       1.2122
    Quadrupole Moments (Debye-Ang)
        XX     -67.0239     XY      -0.0000     YY     -70.9709
        XZ       0.0000     YZ       0.0000     ZZ     -65.3134
    Octopole Moments (Debye-Ang^2)
       XXX       0.0000    XXY       0.0000    XYY      -0.0000
       YYY      -0.0000    XXZ      -0.1106    XYZ      -0.0000
       YYZ      -6.1087    XZZ      -0.0000    YZZ      -0.0000
       ZZZ     -25.2300
    Hexadecapole Moments (Debye-Ang^3)
      XXXX   -1459.6319   XXXY      -0.0000   XXYY    -270.7302
      XYYY       0.0000   YYYY     -97.5388   XXXZ       0.0000
      XXYZ       0.0000   XYYZ       0.0000   YYYZ       0.0000
      XXZZ    -258.9211   XYZZ      -0.0000   YYZZ     -58.5562
      XZZZ       0.0000   YZZZ       0.0000   ZZZZ    -226.4820
 -----------------------------------------------------------------
 Calculating analytic gradient of the SCF energy
 Gradient of SCF Energy
            1           2           3           4           5           6
    1   0.0198452  -0.0198452  -0.0398484   0.0398484   0.0298717  -0.0298717
    2  -0.0000000  -0.0000000   0.0000000   0.0000000   0.0000000  -0.0000000
    3   0.0255629   0.0255629  -0.0691250  -0.0691250   0.0435622   0.0435622
 Max gradient component =       6.913E-02
 RMS gradient           =       3.367E-02
 Gradient time:  CPU 9.82 s  wall 2.56 s
 Geometry Optimization Parameters
   NAtoms,    NIC,     NZ,  NCons,   NDum,   NFix, NCnnct, MaxDiis
        6      37       0       0       0       0       0       0

 Cartesian Hessian Update
 Hessian Updated using BFGS Update


** GEOMETRY OPTIMIZATION IN DELOCALIZED INTERNAL COORDINATES **
   Searching for a Minimum

   Optimization Cycle:  10

                       Coordinates (Angstroms)
     ATOM                X               Y               Z
      1  H         1.3410488441    0.0000000000   -1.9002672226
      2  H        -1.3410488441    0.0000000000   -1.9002672226
      3  I         1.9949472954    0.0000000000    0.3680192243
      4  I        -1.9949472954    0.0000000000    0.3680192243
      5  C         0.6664912091    0.0000000000   -1.0677520017
      6  C        -0.6664912091    0.0000000000   -1.0677520017
   Point Group: c2v   Number of degrees of freedom:     5


   Energy is -13916.412462896

 Hessian Updated using BFGS Update

  5 Hessian modes will be used to form the next step
  Hessian Eigenvalues:
     0.061051    0.156073    0.208614    0.393918    0.629734

 Minimum Search - Taking Simple RFO Step
 Searching for Lamda that Minimizes Along All modes
 Value Taken    Lamda =  -0.03993838
 Calculated Step too Large.  Step scaled by  0.523423
 Step Taken.  Stepsize is  0.300000

                             Maximum     Tolerance    Cnvgd?
         Gradient           0.056325      0.000300      NO
         Displacement       0.275916      0.001200      NO
         Energy change     -0.029259      0.000001      NO


 New Cartesian Coordinates Obtained by Inverse Iteration

 Displacement from previous Coordinates is:  0.217449
 ----------------------------------------------------------------
             Standard Nuclear Orientation (Angstroms)
    I     Atom           X                Y                Z
 ----------------------------------------------------------------
    1      H       1.3062235894     0.0000000000    -1.9381758187
    2      H      -1.3062235894     0.0000000000    -1.9381758187
    3      I       1.9714203607     0.0000000000     0.4234651286
    4      I      -1.9714203607     0.0000000000     0.4234651286
    5      C       0.6605529309     0.0000000000    -1.0852893100
    6      C      -0.6605529309     0.0000000000    -1.0852893100
 ----------------------------------------------------------------
 Molecular Point Group                 C2v   NOp =  4
 Largest Abelian Subgroup              C2v   NOp =  4
 Nuclear Repulsion Energy =   716.5971952908 hartrees
 There are       60 alpha and       60 beta electrons
 Applying Cartesian multipole field
    Component          Value
    ---------          -----
     (2,0,0)        1.00000E-11
     (0,2,0)        2.00000E-11
     (0,0,2)       -3.00000E-11
 Nucleus-field energy     =     0.0000000107 hartrees
 Requested basis set is 6-311++G(d,p)
 There are 70 shells and 182 basis functions
 A cutoff of  1.0D-11 yielded   2023 shell pairs
 There are     14013 function pairs (     15889 Cartesian)
 Smallest overlap matrix eigenvalue = 6.58E-05
 Guess MOs from SCF MO coefficient file

 -----------------------------------------------------------------------
  General SCF calculation program by
  Eric Jon Sundstrom, Paul Horn, Yuezhi Mao, Dmitri Zuev, Alec White,
  David Stuck, Shaama M.S., Shane Yost, Joonho Lee, David Small,
  Daniel Levine, Susi Lehtola, Hugh Burton, Evgeny Epifanovsky
 -----------------------------------------------------------------------
 Exchange:     0.2000 Hartree-Fock + 0.0800 Slater + 0.7200 B88
 Correlation:  0.1900 VWN1RPA + 0.8100 LYP
 Using SG-1 standard quadrature grid
 using 4 threads for integral computing
 -------------------------------------------------------
 OpenMP Integral computing Module                
 Release: version 2.0, May 2017, Q-Chem Inc. Pleasanton 
 -------------------------------------------------------
 -------------------------------------------------------
 OpenMP BLAS3 based DFT computing Module                
 Release: version 1.0, May 2013, Q-Chem Inc. Pittsburgh 
 -------------------------------------------------------
 A restricted SCF calculation will be
 performed using DIIS
 SCF converges when DIIS error is below 1.0e-08
 ---------------------------------------
  Cycle       Energy         DIIS error
 ---------------------------------------
    1  -13916.4279192246      5.61e-04  
    2  -13916.4294057218      2.01e-04  
    3  -13916.4293683716      2.16e-04  
    4  -13916.4295837287      5.55e-05  
    5  -13916.4295976228      8.34e-06  
    6  -13916.4295979563      1.16e-06  
    7  -13916.4295979626      5.73e-07  
    8  -13916.4295979639      1.27e-07  
    9  -13916.4295979637      1.72e-08  
   10  -13916.4295979640      2.68e-09  Convergence criterion met
 ---------------------------------------
 SCF time:   CPU 26.36s  wall 7.00s 
 SCF   energy in the final basis set =   -13916.4295979640
 Total energy in the final basis set =   -13916.4295979640

 --------------------------------------------------------------
             Orbital Energies (a.u.) and Symmetries
 --------------------------------------------------------------

 Alpha MOs, Restricted
 -- Occupied --                  
*******-1165.88 -176.31 -176.31 -165.71 -165.71 -165.71 -165.71
  1 B1    1 A1    2 B1    2 A1    3 B1    3 A1    1 A2    1 B2                 
-165.71 -165.71  -35.81  -35.81  -31.30  -31.30  -31.29  -31.29
  4 B1    4 A1    5 B1    5 A1    6 B1    6 A1    2 A2    2 B2                 
-31.293 -31.293 -22.949 -22.949 -22.948 -22.948 -22.948 -22.948
  7 A1    7 B1    8 B1    8 A1    3 A2    3 B2    9 B1    9 A1                 
-22.944 -22.944 -22.944 -22.944 -10.233 -10.232  -6.356  -6.356
 10 B1    4 A2    4 B2   10 A1   11 A1   11 B1   12 B1   12 A1                 
 -4.768  -4.768  -4.755  -4.755  -4.754  -4.754  -2.035  -2.035
 13 B1   13 A1    5 B2    5 A2   14 A1   14 B1   15 B1   15 A1                 
 -2.030  -2.030  -2.029  -2.029  -2.018  -2.018  -2.018  -2.018
  6 A2    6 B2   16 A1   16 B1    7 B2    7 A2   17 B1   17 A1                 
 -0.830  -0.721  -0.649  -0.551  -0.518  -0.422  -0.367  -0.356
 18 A1   18 B1   19 A1   19 B1   20 A1   21 A1    8 B2   20 B1                 
 -0.294  -0.284  -0.266  -0.245
  8 A2   22 A1   21 B1    9 B2                                                 
 -- Virtual --                   
 -0.042  -0.039  -0.012  -0.007   0.030   0.044   0.063   0.085
 23 A1    9 A2   22 B1   24 A1   23 B1   25 A1   10 B2   26 A1                 
  0.089   0.099   0.115   0.123   0.148   0.157   0.195   0.199
 24 B1   10 A2   27 A1   25 B1   26 B1   28 A1   29 A1   27 B1                 
  0.215   0.218   0.226   0.254   0.325   0.340   0.371   0.379
 28 B1   11 B2   30 A1   11 A2   29 B1   31 A1   30 B1   12 B2                 
  0.396   0.404   0.420   0.423   0.450   0.451   0.468   0.478
 13 B2   12 A2   32 A1   33 A1   31 B1   13 A2   34 A1   32 B1                 
  0.540   0.553   0.555   0.615   0.654   0.678   0.711   0.711
 14 B2   35 A1   33 B1   14 A2   34 B1   36 A1   35 B1   37 A1                 
  0.766   0.766   0.796   0.992   1.006   1.200   1.256   1.293
 38 A1   36 B1   37 B1   38 B1   15 B2   16 B2   15 A2   39 A1                 
  1.335   1.364   1.367   1.378   1.401   1.411   1.481   1.558
 17 B2   39 B1   40 A1   16 A2   40 B1   41 A1   42 A1   43 A1                 
  1.697   1.749   1.794   1.829   1.972   2.088   2.124   2.335
 41 B1   18 B2   17 A2   42 B1   44 A1   43 B1   18 A2   44 B1                 
  2.397   2.607   2.642   2.648   2.802   2.840   2.853   3.102
 45 A1   46 A1   45 B1   19 B2   46 B1   19 A2   47 A1   47 B1                 
  3.424   3.954   3.964   3.965   3.981   4.005   4.016   4.039
 48 A1   20 B2   20 A2   49 A1   48 B1   21 B2   49 B1   21 A2                 
  4.091   4.129   4.202   4.281   4.380   4.472   5.986   6.010
 50 A1   50 B1   51 A1   51 B1   52 A1   52 B1   22 B2   22 A2                 
  6.035   6.051   6.053   6.145  23.536  24.245  27.818  27.896
 53 A1   53 B1   54 A1   54 B1   55 A1   55 B1   56 A1   56 B1                 
 28.332  28.351  28.363  28.376  28.381  28.414  28.532  28.535
 23 B2   23 A2   57 A1   58 A1   57 B1   58 B1   24 B2   24 A2                 
 28.537  28.550  28.554  28.569  28.594  28.614  28.665  28.720
 59 A1   59 B1   25 B2   25 A2   60 A1   60 B1   61 A1   61 B1                 
127.879 127.893 127.907 127.916 127.920 127.963 151.621 151.689
 26 B2   26 A2   62 A1   62 B1   63 A1   63 B1   64 A1   64 B1                 
*******1901.853
 65 A1   65 B1                                                                 

 Beta MOs, Restricted
 -- Occupied --                  
*******-1165.88 -176.31 -176.31 -165.71 -165.71 -165.71 -165.71
  1 B1    1 A1    2 B1    2 A1    3 B1    3 A1    1 A2    1 B2                 
-165.71 -165.71  -35.81  -35.81  -31.30  -31.30  -31.29  -31.29
  4 B1    4 A1    5 B1    5 A1    6 B1    6 A1    2 A2    2 B2                 
-31.293 -31.293 -22.949 -22.949 -22.948 -22.948 -22.948 -22.948
  7 A1    7 B1    8 B1    8 A1    3 A2    3 B2    9 B1    9 A1                 
-22.944 -22.944 -22.944 -22.944 -10.233 -10.232  -6.356  -6.356
 10 B1    4 A2    4 B2   10 A1   11 A1   11 B1   12 B1   12 A1                 
 -4.768  -4.768  -4.755  -4.755  -4.754  -4.754  -2.035  -2.035
 13 B1   13 A1    5 B2    5 A2   14 A1   14 B1   15 B1   15 A1                 
 -2.030  -2.030  -2.029  -2.029  -2.018  -2.018  -2.018  -2.018
  6 A2    6 B2   16 A1   16 B1    7 B2    7 A2   17 B1   17 A1                 
 -0.830  -0.721  -0.649  -0.551  -0.518  -0.422  -0.367  -0.356
 18 A1   18 B1   19 A1   19 B1   20 A1   21 A1    8 B2   20 B1                 
 -0.294  -0.284  -0.266  -0.245
  8 A2   22 A1   21 B1    9 B2                                                 
 -- Virtual --                   
 -0.042  -0.039  -0.012  -0.007   0.030   0.044   0.063   0.085
 23 A1    9 A2   22 B1   24 A1   23 B1   25 A1   10 B2   26 A1                 
  0.089   0.099   0.115   0.123   0.148   0.157   0.195   0.199
 24 B1   10 A2   27 A1   25 B1   26 B1   28 A1   29 A1   27 B1                 
  0.215   0.218   0.226   0.254   0.325   0.340   0.371   0.379
 28 B1   11 B2   30 A1   11 A2   29 B1   31 A1   30 B1   12 B2                 
  0.396   0.404   0.420   0.423   0.450   0.451   0.468   0.478
 13 B2   12 A2   32 A1   33 A1   31 B1   13 A2   34 A1   32 B1                 
  0.540   0.553   0.555   0.615   0.654   0.678   0.711   0.711
 14 B2   35 A1   33 B1   14 A2   34 B1   36 A1   35 B1   37 A1                 
  0.766   0.766   0.796   0.992   1.006   1.200   1.256   1.293
 38 A1   36 B1   37 B1   38 B1   15 B2   16 B2   15 A2   39 A1                 
  1.335   1.364   1.367   1.378   1.401   1.411   1.481   1.558
 17 B2   39 B1   40 A1   16 A2   40 B1   41 A1   42 A1   43 A1                 
  1.697   1.749   1.794   1.829   1.972   2.088   2.124   2.335
 41 B1   18 B2   17 A2   42 B1   44 A1   43 B1   18 A2   44 B1                 
  2.397   2.607   2.642   2.648   2.802   2.840   2.853   3.102
 45 A1   46 A1   45 B1   19 B2   46 B1   19 A2   47 A1   47 B1                 
  3.424   3.954   3.964   3.965   3.981   4.005   4.016   4.039
 48 A1   20 B2   20 A2   49 A1   48 B1   21 B2   49 B1   21 A2                 
  4.091   4.129   4.202   4.281   4.380   4.472   5.986   6.010
 50 A1   50 B1   51 A1   51 B1   52 A1   52 B1   22 B2   22 A2                 
  6.035   6.051   6.053   6.145  23.536  24.245  27.818  27.896
 53 A1   53 B1   54 A1   54 B1   55 A1   55 B1   56 A1   56 B1                 
 28.332  28.351  28.363  28.376  28.381  28.414  28.532  28.535
 23 B2   23 A2   57 A1   58 A1   57 B1   58 B1   24 B2   24 A2                 
 28.537  28.550  28.554  28.569  28.594  28.614  28.665  28.720
 59 A1   59 B1   25 B2   25 A2   60 A1   60 B1   61 A1   61 B1                 
127.879 127.893 127.907 127.916 127.920 127.963 151.621 151.689
 26 B2   26 A2   62 A1   62 B1   63 A1   63 B1   64 A1   64 B1                 
*******1901.853
 65 A1   65 B1                                                                 
 --------------------------------------------------------------

          Ground-State Mulliken Net Atomic Charges

     Atom                 Charge (a.u.)
  ----------------------------------------
      1 H                     0.197217
      2 H                     0.197217
      3 I                     0.102574
      4 I                     0.102574
      5 C                    -0.299791
      6 C                    -0.299791
  ----------------------------------------
  Sum of atomic charges =     0.000000

 -----------------------------------------------------------------
                    Cartesian Multipole Moments
 -----------------------------------------------------------------
    Charge (ESU x 10^10)
                 0.0000
    Dipole Moment (Debye)
         X      -0.0000      Y       0.0000      Z      -1.2552
       Tot       1.2552
    Quadrupole Moments (Debye-Ang)
        XX     -67.5195     XY      -0.0000     YY     -71.1472
        XZ       0.0000     YZ      -0.0000     ZZ     -64.6337
    Octopole Moments (Debye-Ang^2)
       XXX       0.0000    XXY       0.0000    XYY      -0.0000
       YYY       0.0000    XXZ      -2.4824    XYZ       0.0000
       YYZ      -9.0705    XZZ       0.0000    YZZ       0.0000
       ZZZ     -34.0213
    Hexadecapole Moments (Debye-Ang^3)
      XXXX   -1435.6468   XXXY      -0.0000   XXYY    -265.8689
      XYYY      -0.0000   YYYY     -98.1302   XXXZ       0.0000
      XXYZ      -0.0000   XYYZ       0.0000   YYYZ      -0.0000
      XXZZ    -254.3308   XYZZ      -0.0000   YYZZ     -61.6428
      XZZZ       0.0000   YZZZ       0.0000   ZZZZ    -239.6725
 -----------------------------------------------------------------
 Calculating analytic gradient of the SCF energy
 Gradient of SCF Energy
            1           2           3           4           5           6
    1   0.0123280  -0.0123280  -0.0233640   0.0233640   0.0070920  -0.0070920
    2   0.0000000   0.0000000   0.0000000   0.0000000  -0.0000000  -0.0000000
    3   0.0205774   0.0205774  -0.0437249  -0.0437249   0.0231475   0.0231475
 Max gradient component =       4.372E-02
 RMS gradient           =       2.005E-02
 Gradient time:  CPU 9.70 s  wall 2.53 s
 Geometry Optimization Parameters
   NAtoms,    NIC,     NZ,  NCons,   NDum,   NFix, NCnnct, MaxDiis
        6      37       0       0       0       0       0       0

 Cartesian Hessian Update
 Hessian Updated using BFGS Update


** GEOMETRY OPTIMIZATION IN DELOCALIZED INTERNAL COORDINATES **
   Searching for a Minimum

   Optimization Cycle:  11

                       Coordinates (Angstroms)
     ATOM                X               Y               Z
      1  H         1.3062235894    0.0000000000   -1.9381758187
      2  H        -1.3062235894    0.0000000000   -1.9381758187
      3  I         1.9714203607    0.0000000000    0.4234651286
      4  I        -1.9714203607    0.0000000000    0.4234651286
      5  C         0.6605529309    0.0000000000   -1.0852893100
      6  C        -0.6605529309    0.0000000000   -1.0852893100
   Point Group: c2v   Number of degrees of freedom:     5


   Energy is -13916.429597964

 Hessian Updated using BFGS Update

  5 Hessian modes will be used to form the next step
  Hessian Eigenvalues:
     0.061254    0.154757    0.214671    0.414930    0.606835

 Minimum Search - Taking Simple RFO Step
 Searching for Lamda that Minimizes Along All modes
 Value Taken    Lamda =  -0.02064847
 Calculated Step too Large.  Step scaled by  0.631297
 Step Taken.  Stepsize is  0.300000

                             Maximum     Tolerance    Cnvgd?
         Gradient           0.037256      0.000300      NO
         Displacement       0.286633      0.001200      NO
         Energy change     -0.017135      0.000001      NO


 New Cartesian Coordinates Obtained by Inverse Iteration

 Displacement from previous Coordinates is:  0.193850
 ----------------------------------------------------------------
             Standard Nuclear Orientation (Angstroms)
    I     Atom           X                Y                Z
 ----------------------------------------------------------------
    1      H       1.2654018626     0.0000000000    -1.9762517613
    2      H      -1.2654018626     0.0000000000    -1.9762517613
    3      I       1.9729887437     0.0000000000     0.4689094028
    4      I      -1.9729887437     0.0000000000     0.4689094028
    5      C       0.6653781169     0.0000000000    -1.0926576415
    6      C      -0.6653781169     0.0000000000    -1.0926576415
 ----------------------------------------------------------------
 Molecular Point Group                 C2v   NOp =  4
 Largest Abelian Subgroup              C2v   NOp =  4
 Nuclear Repulsion Energy =   711.0405019066 hartrees
 There are       60 alpha and       60 beta electrons
 Applying Cartesian multipole field
    Component          Value
    ---------          -----
     (2,0,0)        1.00000E-11
     (0,2,0)        2.00000E-11
     (0,0,2)       -3.00000E-11
 Nucleus-field energy     =     0.0000000102 hartrees
 Requested basis set is 6-311++G(d,p)
 There are 70 shells and 182 basis functions
 A cutoff of  1.0D-11 yielded   2023 shell pairs
 There are     14013 function pairs (     15889 Cartesian)
 Smallest overlap matrix eigenvalue = 7.60E-05
 Guess MOs from SCF MO coefficient file

 -----------------------------------------------------------------------
  General SCF calculation program by
  Eric Jon Sundstrom, Paul Horn, Yuezhi Mao, Dmitri Zuev, Alec White,
  David Stuck, Shaama M.S., Shane Yost, Joonho Lee, David Small,
  Daniel Levine, Susi Lehtola, Hugh Burton, Evgeny Epifanovsky
 -----------------------------------------------------------------------
 Exchange:     0.2000 Hartree-Fock + 0.0800 Slater + 0.7200 B88
 Correlation:  0.1900 VWN1RPA + 0.8100 LYP
 Using SG-1 standard quadrature grid
 using 4 threads for integral computing
 -------------------------------------------------------
 OpenMP Integral computing Module                
 Release: version 2.0, May 2017, Q-Chem Inc. Pleasanton 
 -------------------------------------------------------
 -------------------------------------------------------
 OpenMP BLAS3 based DFT computing Module                
 Release: version 1.0, May 2013, Q-Chem Inc. Pittsburgh 
 -------------------------------------------------------
 A restricted SCF calculation will be
 performed using DIIS
 SCF converges when DIIS error is below 1.0e-08
 ---------------------------------------
  Cycle       Energy         DIIS error
 ---------------------------------------
    1  -13916.4384399976      4.80e-04  
    2  -13916.4392620094      2.37e-04  
    3  -13916.4391872093      2.64e-04  
    4  -13916.4395226489      2.69e-05  
    5  -13916.4395260711      5.35e-06  
    6  -13916.4395262105      9.64e-07  
    7  -13916.4395262154      2.48e-07  
    8  -13916.4395262159      9.57e-08  
    9  -13916.4395262157      2.17e-08  
   10  -13916.4395262157      1.77e-09  Convergence criterion met
 ---------------------------------------
 SCF time:   CPU 26.07s  wall 7.00s 
 SCF   energy in the final basis set =   -13916.4395262157
 Total energy in the final basis set =   -13916.4395262157

 --------------------------------------------------------------
             Orbital Energies (a.u.) and Symmetries
 --------------------------------------------------------------

 Alpha MOs, Restricted
 -- Occupied --                  
*******-1165.88 -176.31 -176.31 -165.71 -165.71 -165.71 -165.71
  1 B1    1 A1    2 B1    2 A1    3 B1    3 A1    1 A2    1 B2                 
-165.71 -165.71  -35.81  -35.81  -31.30  -31.30  -31.29  -31.29
  4 B1    4 A1    5 B1    5 A1    6 B1    6 A1    2 A2    2 B2                 
-31.293 -31.293 -22.950 -22.950 -22.948 -22.948 -22.948 -22.948
  7 A1    7 B1    8 B1    8 A1    3 A2    3 B2    9 B1    9 A1                 
-22.944 -22.944 -22.944 -22.944 -10.236 -10.235  -6.356  -6.356
 10 B1    4 A2   10 A1    4 B2   11 A1   11 B1   12 B1   12 A1                 
 -4.768  -4.768  -4.754  -4.754  -4.754  -4.754  -2.035  -2.035
 13 B1   13 A1    5 B2    5 A2   14 A1   14 B1   15 B1   15 A1                 
 -2.030  -2.030  -2.029  -2.029  -2.017  -2.017  -2.017  -2.017
  6 A2    6 B2   16 A1   16 B1    7 B2    7 A2   17 B1   17 A1                 
 -0.824  -0.711  -0.649  -0.553  -0.512  -0.420  -0.362  -0.357
 18 A1   18 B1   19 A1   19 B1   20 A1   21 A1    8 B2   20 B1                 
 -0.292  -0.286  -0.267  -0.247
  8 A2   22 A1   21 B1    9 B2                                                 
 -- Virtual --                   
 -0.049  -0.041  -0.016  -0.007   0.029   0.044   0.063   0.087
 23 A1    9 A2   22 B1   24 A1   23 B1   25 A1   10 B2   26 A1                 
  0.089   0.100   0.116   0.123   0.147   0.154   0.194   0.203
 24 B1   10 A2   27 A1   25 B1   26 B1   28 A1   29 A1   27 B1                 
  0.205   0.217   0.222   0.251   0.320   0.340   0.368   0.378
 28 B1   11 B2   30 A1   11 A2   29 B1   31 A1   30 B1   12 B2                 
  0.396   0.405   0.418   0.426   0.444   0.448   0.462   0.476
 13 B2   12 A2   32 A1   33 A1   13 A2   31 B1   34 A1   32 B1                 
  0.542   0.551   0.560   0.616   0.651   0.675   0.696   0.699
 14 B2   35 A1   33 B1   14 A2   34 B1   36 A1   37 A1   35 B1                 
  0.754   0.761   0.795   0.986   1.009   1.192   1.246   1.300
 36 B1   38 A1   37 B1   38 B1   15 B2   16 B2   15 A2   39 A1                 
  1.333   1.360   1.360   1.373   1.398   1.436   1.465   1.574
 17 B2   40 A1   39 B1   16 A2   40 B1   41 A1   42 A1   43 A1                 
  1.700   1.751   1.807   1.810   1.967   2.086   2.101   2.319
 41 B1   18 B2   42 B1   17 A2   44 A1   43 B1   18 A2   44 B1                 
  2.392   2.612   2.624   2.647   2.775   2.838   2.846   3.130
 45 A1   46 A1   45 B1   19 B2   46 B1   19 A2   47 A1   47 B1                 
  3.422   3.954   3.963   3.964   3.985   4.003   4.017   4.035
 48 A1   20 B2   49 A1   20 A2   48 B1   21 B2   49 B1   21 A2                 
  4.087   4.123   4.204   4.280   4.365   4.457   5.985   6.008
 50 A1   50 B1   51 A1   51 B1   52 A1   52 B1   22 B2   22 A2                 
  6.030   6.045   6.048   6.134  23.543  24.196  27.804  27.886
 53 A1   54 A1   53 B1   54 B1   55 A1   55 B1   56 A1   56 B1                 
 28.331  28.349  28.360  28.371  28.378  28.408  28.531  28.535
 23 B2   23 A2   57 A1   58 A1   57 B1   58 B1   24 B2   24 A2                 
 28.536  28.550  28.552  28.566  28.592  28.609  28.664  28.718
 59 A1   59 B1   25 B2   25 A2   60 A1   60 B1   61 A1   61 B1                 
127.878 127.892 127.905 127.914 127.915 127.957 151.609 151.679
 26 B2   26 A2   62 A1   62 B1   63 A1   63 B1   64 A1   64 B1                 
*******1901.843
 65 A1   65 B1                                                                 

 Beta MOs, Restricted
 -- Occupied --                  
*******-1165.88 -176.31 -176.31 -165.71 -165.71 -165.71 -165.71
  1 B1    1 A1    2 B1    2 A1    3 B1    3 A1    1 A2    1 B2                 
-165.71 -165.71  -35.81  -35.81  -31.30  -31.30  -31.29  -31.29
  4 B1    4 A1    5 B1    5 A1    6 B1    6 A1    2 A2    2 B2                 
-31.293 -31.293 -22.950 -22.950 -22.948 -22.948 -22.948 -22.948
  7 A1    7 B1    8 B1    8 A1    3 A2    3 B2    9 B1    9 A1                 
-22.944 -22.944 -22.944 -22.944 -10.236 -10.235  -6.356  -6.356
 10 B1    4 A2   10 A1    4 B2   11 A1   11 B1   12 B1   12 A1                 
 -4.768  -4.768  -4.754  -4.754  -4.754  -4.754  -2.035  -2.035
 13 B1   13 A1    5 B2    5 A2   14 A1   14 B1   15 B1   15 A1                 
 -2.030  -2.030  -2.029  -2.029  -2.017  -2.017  -2.017  -2.017
  6 A2    6 B2   16 A1   16 B1    7 B2    7 A2   17 B1   17 A1                 
 -0.824  -0.711  -0.649  -0.553  -0.512  -0.420  -0.362  -0.357
 18 A1   18 B1   19 A1   19 B1   20 A1   21 A1    8 B2   20 B1                 
 -0.292  -0.286  -0.267  -0.247
  8 A2   22 A1   21 B1    9 B2                                                 
 -- Virtual --                   
 -0.049  -0.041  -0.016  -0.007   0.029   0.044   0.063   0.087
 23 A1    9 A2   22 B1   24 A1   23 B1   25 A1   10 B2   26 A1                 
  0.089   0.100   0.116   0.123   0.147   0.154   0.194   0.203
 24 B1   10 A2   27 A1   25 B1   26 B1   28 A1   29 A1   27 B1                 
  0.205   0.217   0.222   0.251   0.320   0.340   0.368   0.378
 28 B1   11 B2   30 A1   11 A2   29 B1   31 A1   30 B1   12 B2                 
  0.396   0.405   0.418   0.426   0.444   0.448   0.462   0.476
 13 B2   12 A2   32 A1   33 A1   13 A2   31 B1   34 A1   32 B1                 
  0.542   0.551   0.560   0.616   0.651   0.675   0.696   0.699
 14 B2   35 A1   33 B1   14 A2   34 B1   36 A1   37 A1   35 B1                 
  0.754   0.761   0.795   0.986   1.009   1.192   1.246   1.300
 36 B1   38 A1   37 B1   38 B1   15 B2   16 B2   15 A2   39 A1                 
  1.333   1.360   1.360   1.373   1.398   1.436   1.465   1.574
 17 B2   40 A1   39 B1   16 A2   40 B1   41 A1   42 A1   43 A1                 
  1.700   1.751   1.807   1.810   1.967   2.086   2.101   2.319
 41 B1   18 B2   42 B1   17 A2   44 A1   43 B1   18 A2   44 B1                 
  2.392   2.612   2.624   2.647   2.775   2.838   2.846   3.130
 45 A1   46 A1   45 B1   19 B2   46 B1   19 A2   47 A1   47 B1                 
  3.422   3.954   3.963   3.964   3.985   4.003   4.017   4.035
 48 A1   20 B2   49 A1   20 A2   48 B1   21 B2   49 B1   21 A2                 
  4.087   4.123   4.204   4.280   4.365   4.457   5.985   6.008
 50 A1   50 B1   51 A1   51 B1   52 A1   52 B1   22 B2   22 A2                 
  6.030   6.045   6.048   6.134  23.543  24.196  27.804  27.886
 53 A1   54 A1   53 B1   54 B1   55 A1   55 B1   56 A1   56 B1                 
 28.331  28.349  28.360  28.371  28.378  28.408  28.531  28.535
 23 B2   23 A2   57 A1   58 A1   57 B1   58 B1   24 B2   24 A2                 
 28.536  28.550  28.552  28.566  28.592  28.609  28.664  28.718
 59 A1   59 B1   25 B2   25 A2   60 A1   60 B1   61 A1   61 B1                 
127.878 127.892 127.905 127.914 127.915 127.957 151.609 151.679
 26 B2   26 A2   62 A1   62 B1   63 A1   63 B1   64 A1   64 B1                 
*******1901.843
 65 A1   65 B1                                                                 
 --------------------------------------------------------------

          Ground-State Mulliken Net Atomic Charges

     Atom                 Charge (a.u.)
  ----------------------------------------
      1 H                     0.188968
      2 H                     0.188968
      3 I                     0.095698
      4 I                     0.095698
      5 C                    -0.284665
      6 C                    -0.284665
  ----------------------------------------
  Sum of atomic charges =     0.000000

 -----------------------------------------------------------------
                    Cartesian Multipole Moments
 -----------------------------------------------------------------
    Charge (ESU x 10^10)
                 0.0000
    Dipole Moment (Debye)
         X      -0.0000      Y      -0.0000      Z      -1.2590
       Tot       1.2590
    Quadrupole Moments (Debye-Ang)
        XX     -67.8548     XY       0.0000     YY     -71.3391
        XZ       0.0000     YZ      -0.0000     ZZ     -64.0803
    Octopole Moments (Debye-Ang^2)
       XXX       0.0000    XXY      -0.0000    XYY      -0.0000
       YYY      -0.0000    XXZ      -4.1589    XYZ      -0.0000
       YYZ     -11.4610    XZZ       0.0000    YZZ       0.0000
       ZZZ     -41.4935
    Hexadecapole Moments (Debye-Ang^3)
      XXXX   -1441.9559   XXXY       0.0000   XXYY    -266.6110
      XYYY       0.0000   YYYY     -98.7141   XXXZ       0.0000
      XXYZ       0.0000   XYYZ       0.0000   YYYZ       0.0000
      XXZZ    -255.6537   XYZZ       0.0000   YYZZ     -64.4465
      XZZZ       0.0000   YZZZ      -0.0000   ZZZZ    -250.7635
 -----------------------------------------------------------------
 Calculating analytic gradient of the SCF energy
 Gradient of SCF Energy
            1           2           3           4           5           6
    1   0.0050835  -0.0050835  -0.0110359   0.0110359   0.0121399  -0.0121399
    2  -0.0000000  -0.0000000   0.0000000   0.0000000   0.0000000   0.0000000
    3   0.0158132   0.0158132  -0.0229670  -0.0229670   0.0071538   0.0071538
 Max gradient component =       2.297E-02
 RMS gradient           =       1.117E-02
 Gradient time:  CPU 9.53 s  wall 2.48 s
 Geometry Optimization Parameters
   NAtoms,    NIC,     NZ,  NCons,   NDum,   NFix, NCnnct, MaxDiis
        6      37       0       0       0       0       0       0

 Cartesian Hessian Update
 Hessian Updated using BFGS Update


** GEOMETRY OPTIMIZATION IN DELOCALIZED INTERNAL COORDINATES **
   Searching for a Minimum

   Optimization Cycle:  12

                       Coordinates (Angstroms)
     ATOM                X               Y               Z
      1  H         1.2654018626    0.0000000000   -1.9762517613
      2  H        -1.2654018626    0.0000000000   -1.9762517613
      3  I         1.9729887437    0.0000000000    0.4689094028
      4  I        -1.9729887437    0.0000000000    0.4689094028
      5  C         0.6653781169    0.0000000000   -1.0926576415
      6  C        -0.6653781169    0.0000000000   -1.0926576415
   Point Group: c2v   Number of degrees of freedom:     5


   Energy is -13916.439526216

 Hessian Updated using BFGS Update

  5 Hessian modes will be used to form the next step
  Hessian Eigenvalues:
     0.050668    0.176672    0.215824    0.401025    0.623927

 Minimum Search - Taking Simple RFO Step
 Searching for Lamda that Minimizes Along All modes
 Value Taken    Lamda =  -0.00932303
 Calculated Step too Large.  Step scaled by  0.779803
 Step Taken.  Stepsize is  0.300000

                             Maximum     Tolerance    Cnvgd?
         Gradient           0.019933      0.000300      NO
         Displacement       0.276987      0.001200      NO
         Energy change     -0.009928      0.000001      NO


 New Cartesian Coordinates Obtained by Inverse Iteration

 Displacement from previous Coordinates is:  0.199752
 ----------------------------------------------------------------
             Standard Nuclear Orientation (Angstroms)
    I     Atom           X                Y                Z
 ----------------------------------------------------------------
    1      H       1.2274235293     0.0000000000    -2.0211131695
    2      H      -1.2274235293     0.0000000000    -2.0211131695
    3      I       1.9636763072     0.0000000000     0.5132681761
    4      I      -1.9636763072     0.0000000000     0.5132681761
    5      C       0.6565952213     0.0000000000    -1.0921550067
    6      C      -0.6565952213     0.0000000000    -1.0921550067
 ----------------------------------------------------------------
 Molecular Point Group                 C2v   NOp =  4
 Largest Abelian Subgroup              C2v   NOp =  4
 Nuclear Repulsion Energy =   709.1683873446 hartrees
 There are       60 alpha and       60 beta electrons
 Applying Cartesian multipole field
    Component          Value
    ---------          -----
     (2,0,0)        1.00000E-11
     (0,2,0)        2.00000E-11
     (0,0,2)       -3.00000E-11
 Nucleus-field energy     =     0.0000000095 hartrees
 Requested basis set is 6-311++G(d,p)
 There are 70 shells and 182 basis functions
 A cutoff of  1.0D-11 yielded   2017 shell pairs
 There are     14011 function pairs (     15887 Cartesian)
 Smallest overlap matrix eigenvalue = 7.50E-05
 Guess MOs from SCF MO coefficient file

 -----------------------------------------------------------------------
  General SCF calculation program by
  Eric Jon Sundstrom, Paul Horn, Yuezhi Mao, Dmitri Zuev, Alec White,
  David Stuck, Shaama M.S., Shane Yost, Joonho Lee, David Small,
  Daniel Levine, Susi Lehtola, Hugh Burton, Evgeny Epifanovsky
 -----------------------------------------------------------------------
 Exchange:     0.2000 Hartree-Fock + 0.0800 Slater + 0.7200 B88
 Correlation:  0.1900 VWN1RPA + 0.8100 LYP
 Using SG-1 standard quadrature grid
 using 4 threads for integral computing
 -------------------------------------------------------
 OpenMP Integral computing Module                
 Release: version 2.0, May 2017, Q-Chem Inc. Pleasanton 
 -------------------------------------------------------
 -------------------------------------------------------
 OpenMP BLAS3 based DFT computing Module                
 Release: version 1.0, May 2013, Q-Chem Inc. Pittsburgh 
 -------------------------------------------------------
 A restricted SCF calculation will be
 performed using DIIS
 SCF converges when DIIS error is below 1.0e-08
 ---------------------------------------
  Cycle       Energy         DIIS error
 ---------------------------------------
    1  -13916.4429057075      4.88e-04  
    2  -13916.4438360193      1.74e-04  
    3  -13916.4437621806      2.11e-04  
    4  -13916.4439791503      3.71e-05  
    5  -13916.4439850985      6.56e-06  
    6  -13916.4439853191      6.71e-07  
    7  -13916.4439853217      4.12e-07  
    8  -13916.4439853225      7.83e-08  
    9  -13916.4439853225      1.74e-08  
   10  -13916.4439853225      1.78e-09  Convergence criterion met
 ---------------------------------------
 SCF time:   CPU 25.97s  wall 7.00s 
 SCF   energy in the final basis set =   -13916.4439853225
 Total energy in the final basis set =   -13916.4439853225

 --------------------------------------------------------------
             Orbital Energies (a.u.) and Symmetries
 --------------------------------------------------------------

 Alpha MOs, Restricted
 -- Occupied --                  
*******-1165.88 -176.31 -176.31 -165.71 -165.71 -165.71 -165.71
  1 B1    1 A1    2 B1    2 A1    3 B1    3 A1    1 A2    1 B2                 
-165.71 -165.71  -35.81  -35.81  -31.30  -31.30  -31.29  -31.29
  4 B1    4 A1    5 B1    5 A1    6 B1    6 A1    2 A2    2 B2                 
-31.293 -31.293 -22.950 -22.950 -22.948 -22.948 -22.948 -22.948
  7 A1    7 B1    8 B1    8 A1    3 A2    3 B2    9 B1    9 A1                 
-22.944 -22.944 -22.944 -22.944 -10.238 -10.237  -6.356  -6.356
 10 B1    4 A2   10 A1    4 B2   11 A1   11 B1   12 B1   12 A1                 
 -4.768  -4.768  -4.754  -4.754  -4.753  -4.753  -2.034  -2.034
 13 B1   13 A1    5 B2    5 A2   14 A1   14 B1   15 B1   15 A1                 
 -2.029  -2.029  -2.029  -2.029  -2.017  -2.017  -2.017  -2.017
  6 A2    6 B2   16 A1   16 B1    7 B2    7 A2   17 B1   17 A1                 
 -0.825  -0.701  -0.651  -0.549  -0.507  -0.419  -0.362  -0.355
 18 A1   18 B1   19 A1   19 B1   20 A1   21 A1    8 B2   20 B1                 
 -0.289  -0.287  -0.266  -0.250
  8 A2   22 A1   21 B1    9 B2                                                 
 -- Virtual --                   
 -0.056  -0.037  -0.021  -0.008   0.029   0.042   0.063   0.087
 23 A1    9 A2   22 B1   24 A1   23 B1   25 A1   10 B2   26 A1                 
  0.088   0.101   0.114   0.123   0.147   0.147   0.194   0.195
 24 B1   10 A2   27 A1   25 B1   28 A1   26 B1   29 A1   27 B1                 
  0.209   0.216   0.220   0.250   0.315   0.337   0.370   0.376
 28 B1   11 B2   30 A1   11 A2   29 B1   31 A1   30 B1   12 B2                 
  0.396   0.407   0.414   0.430   0.441   0.449   0.458   0.475
 13 B2   12 A2   32 A1   33 A1   13 A2   31 B1   34 A1   32 B1                 
  0.541   0.543   0.570   0.617   0.645   0.664   0.687   0.689
 14 B2   35 A1   33 B1   14 A2   34 B1   36 A1   35 B1   37 A1                 
  0.747   0.756   0.804   0.984   1.012   1.187   1.238   1.297
 36 B1   38 A1   37 B1   38 B1   15 B2   16 B2   15 A2   39 A1                 
  1.332   1.354   1.356   1.370   1.393   1.434   1.463   1.602
 17 B2   40 A1   39 B1   16 A2   40 B1   41 A1   42 A1   43 A1                 
  1.699   1.737   1.784   1.833   1.950   2.078   2.100   2.310
 41 B1   18 B2   42 B1   17 A2   44 A1   18 A2   43 B1   44 B1                 
  2.373   2.610   2.626   2.647   2.713   2.841   2.843   3.156
 45 A1   46 A1   45 B1   19 B2   46 B1   47 A1   19 A2   47 B1                 
  3.442   3.947   3.954   3.961   3.965   4.000   4.003   4.031
 48 A1   48 B1   20 B2   49 A1   20 A2   21 B2   49 B1   21 A2                 
  4.084   4.117   4.207   4.282   4.351   4.446   5.985   6.008
 50 A1   50 B1   51 A1   51 B1   52 A1   52 B1   22 B2   22 A2                 
  6.028   6.038   6.048   6.128  23.496  24.243  27.793  27.880
 53 A1   54 A1   53 B1   54 B1   55 A1   55 B1   56 A1   56 B1                 
 28.330  28.348  28.359  28.367  28.378  28.406  28.531  28.535
 23 B2   23 A2   57 A1   58 A1   57 B1   58 B1   24 B2   24 A2                 
 28.535  28.551  28.551  28.564  28.589  28.604  28.664  28.718
 59 A1   25 B2   59 B1   25 A2   60 A1   60 B1   61 A1   61 B1                 
127.878 127.891 127.903 127.912 127.913 127.955 151.600 151.673
 26 B2   26 A2   62 A1   63 A1   62 B1   63 B1   64 A1   64 B1                 
*******1901.837
 65 A1   65 B1                                                                 

 Beta MOs, Restricted
 -- Occupied --                  
*******-1165.88 -176.31 -176.31 -165.71 -165.71 -165.71 -165.71
  1 B1    1 A1    2 B1    2 A1    3 B1    3 A1    1 A2    1 B2                 
-165.71 -165.71  -35.81  -35.81  -31.30  -31.30  -31.29  -31.29
  4 B1    4 A1    5 B1    5 A1    6 B1    6 A1    2 A2    2 B2                 
-31.293 -31.293 -22.950 -22.950 -22.948 -22.948 -22.948 -22.948
  7 A1    7 B1    8 B1    8 A1    3 A2    3 B2    9 B1    9 A1                 
-22.944 -22.944 -22.944 -22.944 -10.238 -10.237  -6.356  -6.356
 10 B1    4 A2   10 A1    4 B2   11 A1   11 B1   12 B1   12 A1                 
 -4.768  -4.768  -4.754  -4.754  -4.753  -4.753  -2.034  -2.034
 13 B1   13 A1    5 B2    5 A2   14 A1   14 B1   15 B1   15 A1                 
 -2.029  -2.029  -2.029  -2.029  -2.017  -2.017  -2.017  -2.017
  6 A2    6 B2   16 A1   16 B1    7 B2    7 A2   17 B1   17 A1                 
 -0.825  -0.701  -0.651  -0.549  -0.507  -0.419  -0.362  -0.355
 18 A1   18 B1   19 A1   19 B1   20 A1   21 A1    8 B2   20 B1                 
 -0.289  -0.287  -0.266  -0.250
  8 A2   22 A1   21 B1    9 B2                                                 
 -- Virtual --                   
 -0.056  -0.037  -0.021  -0.008   0.029   0.042   0.063   0.087
 23 A1    9 A2   22 B1   24 A1   23 B1   25 A1   10 B2   26 A1                 
  0.088   0.101   0.114   0.123   0.147   0.147   0.194   0.195
 24 B1   10 A2   27 A1   25 B1   28 A1   26 B1   29 A1   27 B1                 
  0.209   0.216   0.220   0.250   0.315   0.337   0.370   0.376
 28 B1   11 B2   30 A1   11 A2   29 B1   31 A1   30 B1   12 B2                 
  0.396   0.407   0.414   0.430   0.441   0.449   0.458   0.475
 13 B2   12 A2   32 A1   33 A1   13 A2   31 B1   34 A1   32 B1                 
  0.541   0.543   0.570   0.617   0.645   0.664   0.687   0.689
 14 B2   35 A1   33 B1   14 A2   34 B1   36 A1   35 B1   37 A1                 
  0.747   0.756   0.804   0.984   1.012   1.187   1.238   1.297
 36 B1   38 A1   37 B1   38 B1   15 B2   16 B2   15 A2   39 A1                 
  1.332   1.354   1.356   1.370   1.393   1.434   1.463   1.602
 17 B2   40 A1   39 B1   16 A2   40 B1   41 A1   42 A1   43 A1                 
  1.699   1.737   1.784   1.833   1.950   2.078   2.100   2.310
 41 B1   18 B2   42 B1   17 A2   44 A1   18 A2   43 B1   44 B1                 
  2.373   2.610   2.626   2.647   2.713   2.841   2.843   3.156
 45 A1   46 A1   45 B1   19 B2   46 B1   47 A1   19 A2   47 B1                 
  3.442   3.947   3.954   3.961   3.965   4.000   4.003   4.031
 48 A1   48 B1   20 B2   49 A1   20 A2   21 B2   49 B1   21 A2                 
  4.084   4.117   4.207   4.282   4.351   4.446   5.985   6.008
 50 A1   50 B1   51 A1   51 B1   52 A1   52 B1   22 B2   22 A2                 
  6.028   6.038   6.048   6.128  23.496  24.243  27.793  27.880
 53 A1   54 A1   53 B1   54 B1   55 A1   55 B1   56 A1   56 B1                 
 28.330  28.348  28.359  28.367  28.378  28.406  28.531  28.535
 23 B2   23 A2   57 A1   58 A1   57 B1   58 B1   24 B2   24 A2                 
 28.535  28.551  28.551  28.564  28.589  28.604  28.664  28.718
 59 A1   25 B2   59 B1   25 A2   60 A1   60 B1   61 A1   61 B1                 
127.878 127.891 127.903 127.912 127.913 127.955 151.600 151.673
 26 B2   26 A2   62 A1   63 A1   62 B1   63 B1   64 A1   64 B1                 
*******1901.837
 65 A1   65 B1                                                                 
 --------------------------------------------------------------

          Ground-State Mulliken Net Atomic Charges

     Atom                 Charge (a.u.)
  ----------------------------------------
      1 H                     0.180228
      2 H                     0.180228
      3 I                     0.088414
      4 I                     0.088414
      5 C                    -0.268642
      6 C                    -0.268642
  ----------------------------------------
  Sum of atomic charges =     0.000000

 -----------------------------------------------------------------
                    Cartesian Multipole Moments
 -----------------------------------------------------------------
    Charge (ESU x 10^10)
                 0.0000
    Dipole Moment (Debye)
         X      -0.0000      Y       0.0000      Z      -1.2955
       Tot       1.2955
    Quadrupole Moments (Debye-Ang)
        XX     -68.2693     XY      -0.0000     YY     -71.4778
        XZ       0.0000     YZ       0.0000     ZZ     -63.5734
    Octopole Moments (Debye-Ang^2)
       XXX       0.0000    XXY       0.0000    XYY      -0.0000
       YYY       0.0000    XXZ      -6.0567    XYZ      -0.0000
       YYZ     -13.9442    XZZ       0.0000    YZZ       0.0000
       ZZZ     -49.0229
    Hexadecapole Moments (Debye-Ang^3)
      XXXX   -1433.3516   XXXY      -0.0000   XXYY    -264.7949
      XYYY      -0.0000   YYYY     -99.0938   XXXZ       0.0000
      XXYZ       0.0000   XYYZ       0.0000   YYYZ       0.0000
      XXZZ    -254.9944   XYZZ      -0.0000   YYZZ     -67.3010
      XZZZ       0.0000   YZZZ       0.0000   ZZZZ    -262.5910
 -----------------------------------------------------------------
 Calculating analytic gradient of the SCF energy
 Gradient of SCF Energy
            1           2           3           4           5           6
    1   0.0068965  -0.0068965  -0.0043993   0.0043993  -0.0176056   0.0176056
    2  -0.0000000  -0.0000000   0.0000000   0.0000000  -0.0000000   0.0000000
    3  -0.0013735  -0.0013735  -0.0107107  -0.0107107   0.0120842   0.0120842
 Max gradient component =       1.761E-02
 RMS gradient           =       8.429E-03
 Gradient time:  CPU 9.52 s  wall 2.48 s
 Geometry Optimization Parameters
   NAtoms,    NIC,     NZ,  NCons,   NDum,   NFix, NCnnct, MaxDiis
        6      37       0       0       0       0       0       0

 Cartesian Hessian Update
 Hessian Updated using BFGS Update


** GEOMETRY OPTIMIZATION IN DELOCALIZED INTERNAL COORDINATES **
   Searching for a Minimum

   Optimization Cycle:  13

                       Coordinates (Angstroms)
     ATOM                X               Y               Z
      1  H         1.2274235293    0.0000000000   -2.0211131695
      2  H        -1.2274235293    0.0000000000   -2.0211131695
      3  I         1.9636763072    0.0000000000    0.5132681761
      4  I        -1.9636763072    0.0000000000    0.5132681761
      5  C         0.6565952213    0.0000000000   -1.0921550067
      6  C        -0.6565952213    0.0000000000   -1.0921550067
   Point Group: c2v   Number of degrees of freedom:     5


   Energy is -13916.443985322

 Hessian Updated using BFGS Update

  5 Hessian modes will be used to form the next step
  Hessian Eigenvalues:
     0.038132    0.207024    0.267310    0.405540    0.636847

 Minimum Search - Taking Simple RFO Step
 Searching for Lamda that Minimizes Along All modes
 Value Taken    Lamda =  -0.00412262
 Step Taken.  Stepsize is  0.272783

                             Maximum     Tolerance    Cnvgd?
         Gradient           0.014658      0.000300      NO
         Displacement       0.256650      0.001200      NO
         Energy change     -0.004459      0.000001      NO


 New Cartesian Coordinates Obtained by Inverse Iteration

 Displacement from previous Coordinates is:  0.188728
 ----------------------------------------------------------------
             Standard Nuclear Orientation (Angstroms)
    I     Atom           X                Y                Z
 ----------------------------------------------------------------
    1      H       1.1915843947     0.0000000000    -2.0491578680
    2      H      -1.1915843947     0.0000000000    -2.0491578680
    3      I       1.9474443522     0.0000000000     0.5594576046
    4      I      -1.9474443522     0.0000000000     0.5594576046
    5      C       0.6703776506     0.0000000000    -1.1102997367
    6      C      -0.6703776506     0.0000000000    -1.1102997367
 ----------------------------------------------------------------
 Molecular Point Group                 C2v   NOp =  4
 Largest Abelian Subgroup              C2v   NOp =  4
 Nuclear Repulsion Energy =   707.9231490045 hartrees
 There are       60 alpha and       60 beta electrons
 Applying Cartesian multipole field
    Component          Value
    ---------          -----
     (2,0,0)        1.00000E-11
     (0,2,0)        2.00000E-11
     (0,0,2)       -3.00000E-11
 Nucleus-field energy     =     0.0000000086 hartrees
 Requested basis set is 6-311++G(d,p)
 There are 70 shells and 182 basis functions
 A cutoff of  1.0D-11 yielded   2005 shell pairs
 There are     13999 function pairs (     15875 Cartesian)
 Smallest overlap matrix eigenvalue = 9.09E-05
 Guess MOs from SCF MO coefficient file

 -----------------------------------------------------------------------
  General SCF calculation program by
  Eric Jon Sundstrom, Paul Horn, Yuezhi Mao, Dmitri Zuev, Alec White,
  David Stuck, Shaama M.S., Shane Yost, Joonho Lee, David Small,
  Daniel Levine, Susi Lehtola, Hugh Burton, Evgeny Epifanovsky
 -----------------------------------------------------------------------
 Exchange:     0.2000 Hartree-Fock + 0.0800 Slater + 0.7200 B88
 Correlation:  0.1900 VWN1RPA + 0.8100 LYP
 Using SG-1 standard quadrature grid
 using 4 threads for integral computing
 -------------------------------------------------------
 OpenMP Integral computing Module                
 Release: version 2.0, May 2017, Q-Chem Inc. Pleasanton 
 -------------------------------------------------------
 -------------------------------------------------------
 OpenMP BLAS3 based DFT computing Module                
 Release: version 1.0, May 2013, Q-Chem Inc. Pittsburgh 
 -------------------------------------------------------
 A restricted SCF calculation will be
 performed using DIIS
 SCF converges when DIIS error is below 1.0e-08
 ---------------------------------------
  Cycle       Energy         DIIS error
 ---------------------------------------
    1  -13916.4441025228      5.25e-04  
    2  -13916.4452112842      2.23e-04  
    3  -13916.4450680632      2.77e-04  
    4  -13916.4454430582      3.03e-05  
    5  -13916.4454477947      6.24e-06  
    6  -13916.4454479621      1.43e-06  
    7  -13916.4454479739      2.44e-07  
    8  -13916.4454479742      1.45e-07  
    9  -13916.4454479744      1.44e-08  
   10  -13916.4454479742      1.56e-09  Convergence criterion met
 ---------------------------------------
 SCF time:   CPU 25.75s  wall 7.00s 
 SCF   energy in the final basis set =   -13916.4454479742
 Total energy in the final basis set =   -13916.4454479742

 --------------------------------------------------------------
             Orbital Energies (a.u.) and Symmetries
 --------------------------------------------------------------

 Alpha MOs, Restricted
 -- Occupied --                  
*******-1165.88 -176.31 -176.31 -165.71 -165.71 -165.71 -165.71
  1 B1    1 A1    2 B1    2 A1    3 B1    3 A1    1 A2    1 B2                 
-165.71 -165.71  -35.81  -35.81  -31.30  -31.30  -31.29  -31.29
  4 B1    4 A1    5 B1    5 A1    6 B1    6 A1    2 A2    2 B2                 
-31.294 -31.294 -22.950 -22.950 -22.949 -22.949 -22.949 -22.949
  7 B1    7 A1    8 B1    8 A1    3 A2    3 B2    9 B1    9 A1                 
-22.945 -22.945 -22.945 -22.945 -10.241 -10.240  -6.356  -6.356
 10 B1    4 A2   10 A1    4 B2   11 A1   11 B1   12 B1   12 A1                 
 -4.768  -4.768  -4.754  -4.754  -4.754  -4.754  -2.034  -2.034
 13 B1   13 A1    5 B2    5 A2   14 A1   14 B1   15 B1   15 A1                 
 -2.030  -2.030  -2.029  -2.029  -2.017  -2.017  -2.017  -2.017
  6 A2    6 B2   16 B1   16 A1   17 B1   17 A1    7 B2    7 A2                 
 -0.818  -0.694  -0.650  -0.554  -0.503  -0.415  -0.358  -0.356
 18 A1   18 B1   19 A1   19 B1   20 A1   21 A1   20 B1    8 B2                 
 -0.289  -0.287  -0.266  -0.251
 22 A1    8 A2   21 B1    9 B2                                                 
 -- Virtual --                   
 -0.063  -0.042  -0.026  -0.007   0.028   0.042   0.063   0.088
 23 A1    9 A2   22 B1   24 A1   23 B1   25 A1   10 B2   26 A1                 
  0.088   0.102   0.117   0.122   0.145   0.145   0.190   0.192
 24 B1   10 A2   27 A1   25 B1   28 A1   26 B1   27 B1   29 A1                 
  0.212   0.215   0.221   0.248   0.312   0.336   0.360   0.374
 28 B1   11 B2   30 A1   11 A2   29 B1   31 A1   30 B1   12 B2                 
  0.396   0.407   0.408   0.433   0.435   0.449   0.461   0.475
 13 B2   32 A1   12 A2   33 A1   13 A2   31 B1   34 A1   32 B1                 
  0.543   0.544   0.568   0.616   0.639   0.649   0.677   0.693
 35 A1   14 B2   33 B1   14 A2   34 B1   36 A1   35 B1   37 A1                 
  0.739   0.753   0.797   0.981   1.014   1.179   1.229   1.295
 36 B1   38 A1   37 B1   38 B1   15 B2   16 B2   15 A2   39 A1                 
  1.330   1.344   1.349   1.363   1.389   1.431   1.471   1.614
 17 B2   40 A1   39 B1   16 A2   40 B1   41 A1   42 A1   43 A1                 
  1.679   1.750   1.772   1.840   1.949   2.059   2.084   2.292
 41 B1   18 B2   42 B1   17 A2   44 A1   18 A2   43 B1   44 B1                 
  2.380   2.606   2.606   2.644   2.713   2.834   2.838   3.180
 45 A1   45 B1   46 A1   19 B2   46 B1   47 A1   19 A2   47 B1                 
  3.414   3.954   3.959   3.965   3.984   3.997   4.010   4.026
 48 A1   20 B2   49 A1   20 A2   48 B1   21 B2   49 B1   21 A2                 
  4.077   4.108   4.208   4.278   4.338   4.433   5.984   6.006
 50 A1   50 B1   51 A1   51 B1   52 A1   52 B1   22 B2   22 A2                 
  6.022   6.033   6.048   6.121  23.534  24.142  27.783  27.872
 53 A1   54 A1   53 B1   54 B1   55 A1   55 B1   56 A1   56 B1                 
 28.329  28.347  28.357  28.362  28.377  28.402  28.531  28.534
 23 B2   23 A2   57 A1   58 A1   57 B1   58 B1   24 B2   59 A1                 
 28.535  28.548  28.551  28.561  28.585  28.598  28.662  28.714
 24 A2   25 B2   59 B1   25 A2   60 A1   60 B1   61 A1   61 B1                 
127.876 127.889 127.900 127.909 127.912 127.952 151.591 151.667
 26 B2   26 A2   62 A1   63 A1   62 B1   63 B1   64 A1   64 B1                 
*******1901.830
 65 A1   65 B1                                                                 

 Beta MOs, Restricted
 -- Occupied --                  
*******-1165.88 -176.31 -176.31 -165.71 -165.71 -165.71 -165.71
  1 B1    1 A1    2 B1    2 A1    3 B1    3 A1    1 A2    1 B2                 
-165.71 -165.71  -35.81  -35.81  -31.30  -31.30  -31.29  -31.29
  4 B1    4 A1    5 B1    5 A1    6 B1    6 A1    2 A2    2 B2                 
-31.294 -31.294 -22.950 -22.950 -22.949 -22.949 -22.949 -22.949
  7 B1    7 A1    8 B1    8 A1    3 A2    3 B2    9 B1    9 A1                 
-22.945 -22.945 -22.945 -22.945 -10.241 -10.240  -6.356  -6.356
 10 B1    4 A2   10 A1    4 B2   11 A1   11 B1   12 B1   12 A1                 
 -4.768  -4.768  -4.754  -4.754  -4.754  -4.754  -2.034  -2.034
 13 B1   13 A1    5 B2    5 A2   14 A1   14 B1   15 B1   15 A1                 
 -2.030  -2.030  -2.029  -2.029  -2.017  -2.017  -2.017  -2.017
  6 A2    6 B2   16 B1   16 A1   17 B1   17 A1    7 B2    7 A2                 
 -0.818  -0.694  -0.650  -0.554  -0.503  -0.415  -0.358  -0.356
 18 A1   18 B1   19 A1   19 B1   20 A1   21 A1   20 B1    8 B2                 
 -0.289  -0.287  -0.266  -0.251
 22 A1    8 A2   21 B1    9 B2                                                 
 -- Virtual --                   
 -0.063  -0.042  -0.026  -0.007   0.028   0.042   0.063   0.088
 23 A1    9 A2   22 B1   24 A1   23 B1   25 A1   10 B2   26 A1                 
  0.088   0.102   0.117   0.122   0.145   0.145   0.190   0.192
 24 B1   10 A2   27 A1   25 B1   28 A1   26 B1   27 B1   29 A1                 
  0.212   0.215   0.221   0.248   0.312   0.336   0.360   0.374
 28 B1   11 B2   30 A1   11 A2   29 B1   31 A1   30 B1   12 B2                 
  0.396   0.407   0.408   0.433   0.435   0.449   0.461   0.475
 13 B2   32 A1   12 A2   33 A1   13 A2   31 B1   34 A1   32 B1                 
  0.543   0.544   0.568   0.616   0.639   0.649   0.677   0.693
 35 A1   14 B2   33 B1   14 A2   34 B1   36 A1   35 B1   37 A1                 
  0.739   0.753   0.797   0.981   1.014   1.179   1.229   1.295
 36 B1   38 A1   37 B1   38 B1   15 B2   16 B2   15 A2   39 A1                 
  1.330   1.344   1.349   1.363   1.389   1.431   1.471   1.614
 17 B2   40 A1   39 B1   16 A2   40 B1   41 A1   42 A1   43 A1                 
  1.679   1.750   1.772   1.840   1.949   2.059   2.084   2.292
 41 B1   18 B2   42 B1   17 A2   44 A1   18 A2   43 B1   44 B1                 
  2.380   2.606   2.606   2.644   2.713   2.834   2.838   3.180
 45 A1   45 B1   46 A1   19 B2   46 B1   47 A1   19 A2   47 B1                 
  3.414   3.954   3.959   3.965   3.984   3.997   4.010   4.026
 48 A1   20 B2   49 A1   20 A2   48 B1   21 B2   49 B1   21 A2                 
  4.077   4.108   4.208   4.278   4.338   4.433   5.984   6.006
 50 A1   50 B1   51 A1   51 B1   52 A1   52 B1   22 B2   22 A2                 
  6.022   6.033   6.048   6.121  23.534  24.142  27.783  27.872
 53 A1   54 A1   53 B1   54 B1   55 A1   55 B1   56 A1   56 B1                 
 28.329  28.347  28.357  28.362  28.377  28.402  28.531  28.534
 23 B2   23 A2   57 A1   58 A1   57 B1   58 B1   24 B2   59 A1                 
 28.535  28.548  28.551  28.561  28.585  28.598  28.662  28.714
 24 A2   25 B2   59 B1   25 A2   60 A1   60 B1   61 A1   61 B1                 
127.876 127.889 127.900 127.909 127.912 127.952 151.591 151.667
 26 B2   26 A2   62 A1   63 A1   62 B1   63 B1   64 A1   64 B1                 
*******1901.830
 65 A1   65 B1                                                                 
 --------------------------------------------------------------

          Ground-State Mulliken Net Atomic Charges

     Atom                 Charge (a.u.)
  ----------------------------------------
      1 H                     0.174847
      2 H                     0.174847
      3 I                     0.084776
      4 I                     0.084776
      5 C                    -0.259623
      6 C                    -0.259623
  ----------------------------------------
  Sum of atomic charges =     0.000000

 -----------------------------------------------------------------
                    Cartesian Multipole Moments
 -----------------------------------------------------------------
    Charge (ESU x 10^10)
                 0.0000
    Dipole Moment (Debye)
         X      -0.0000      Y       0.0000      Z      -1.2624
       Tot       1.2624
    Quadrupole Moments (Debye-Ang)
        XX     -68.6658     XY       0.0000     YY     -71.6453
        XZ       0.0000     YZ      -0.0000     ZZ     -63.0056
    Octopole Moments (Debye-Ang^2)
       XXX       0.0000    XXY       0.0000    XYY      -0.0000
       YYY       0.0000    XXZ      -8.1340    XYZ       0.0000
       YYZ     -16.2475    XZZ       0.0000    YZZ      -0.0000
       ZZZ     -55.8737
    Hexadecapole Moments (Debye-Ang^3)
      XXXX   -1419.7250   XXXY       0.0000   XXYY    -261.5108
      XYYY       0.0000   YYYY     -99.6256   XXXZ       0.0000
      XXYZ      -0.0000   XYYZ       0.0000   YYYZ      -0.0000
      XXZZ    -253.4965   XYZZ      -0.0000   YYZZ     -70.8122
      XZZZ       0.0000   YZZZ      -0.0000   ZZZZ    -277.2494
 -----------------------------------------------------------------
 Calculating analytic gradient of the SCF energy
 Gradient of SCF Energy
            1           2           3           4           5           6
    1  -0.0046965   0.0046965  -0.0000844   0.0000844   0.0182206  -0.0182206
    2   0.0000000   0.0000000   0.0000000  -0.0000000   0.0000000  -0.0000000
    3   0.0049863   0.0049863  -0.0010996  -0.0010996  -0.0038868  -0.0038868
 Max gradient component =       1.822E-02
 RMS gradient           =       6.627E-03
 Gradient time:  CPU 9.40 s  wall 2.45 s
 Geometry Optimization Parameters
   NAtoms,    NIC,     NZ,  NCons,   NDum,   NFix, NCnnct, MaxDiis
        6      37       0       0       0       0       0       0

 Cartesian Hessian Update
 Hessian Updated using BFGS Update


** GEOMETRY OPTIMIZATION IN DELOCALIZED INTERNAL COORDINATES **
   Searching for a Minimum

   Optimization Cycle:  14

                       Coordinates (Angstroms)
     ATOM                X               Y               Z
      1  H         1.1915843947    0.0000000000   -2.0491578680
      2  H        -1.1915843947    0.0000000000   -2.0491578680
      3  I         1.9474443522    0.0000000000    0.5594576046
      4  I        -1.9474443522    0.0000000000    0.5594576046
      5  C         0.6703776506    0.0000000000   -1.1102997367
      6  C        -0.6703776506    0.0000000000   -1.1102997367
   Point Group: c2v   Number of degrees of freedom:     5


   Energy is -13916.445447974

 Hessian Updated using BFGS Update

  5 Hessian modes will be used to form the next step
  Hessian Eigenvalues:
     0.037204    0.214544    0.327722    0.416003    0.692406

 Minimum Search - Taking Simple RFO Step
 Searching for Lamda that Minimizes Along All modes
 Value Taken    Lamda =  -0.00069719
 Step Taken.  Stepsize is  0.045427

                             Maximum     Tolerance    Cnvgd?
         Gradient           0.013414      0.000300      NO
         Displacement       0.033107      0.001200      NO
         Energy change     -0.001463      0.000001      NO


 New Cartesian Coordinates Obtained by Inverse Iteration

 Displacement from previous Coordinates is:  0.081205
 ----------------------------------------------------------------
             Standard Nuclear Orientation (Angstroms)
    I     Atom           X                Y                Z
 ----------------------------------------------------------------
    1      H       1.2040043378     0.0000000000    -2.0544408021
    2      H      -1.2040043378     0.0000000000    -2.0544408021
    3      I       1.9235396456     0.0000000000     0.5698319251
    4      I      -1.9235396456     0.0000000000     0.5698319251
    5      C       0.6643655677     0.0000000000    -1.1153911230
    6      C      -0.6643655677     0.0000000000    -1.1153911230
 ----------------------------------------------------------------
 Molecular Point Group                 C2v   NOp =  4
 Largest Abelian Subgroup              C2v   NOp =  4
 Nuclear Repulsion Energy =   713.1605522852 hartrees
 There are       60 alpha and       60 beta electrons
 Applying Cartesian multipole field
    Component          Value
    ---------          -----
     (2,0,0)        1.00000E-11
     (0,2,0)        2.00000E-11
     (0,0,2)       -3.00000E-11
 Nucleus-field energy     =     0.0000000081 hartrees
 Requested basis set is 6-311++G(d,p)
 There are 70 shells and 182 basis functions
 A cutoff of  1.0D-11 yielded   2005 shell pairs
 There are     13999 function pairs (     15875 Cartesian)
 Smallest overlap matrix eigenvalue = 8.74E-05
 Guess MOs from SCF MO coefficient file

 -----------------------------------------------------------------------
  General SCF calculation program by
  Eric Jon Sundstrom, Paul Horn, Yuezhi Mao, Dmitri Zuev, Alec White,
  David Stuck, Shaama M.S., Shane Yost, Joonho Lee, David Small,
  Daniel Levine, Susi Lehtola, Hugh Burton, Evgeny Epifanovsky
 -----------------------------------------------------------------------
 Exchange:     0.2000 Hartree-Fock + 0.0800 Slater + 0.7200 B88
 Correlation:  0.1900 VWN1RPA + 0.8100 LYP
 Using SG-1 standard quadrature grid
 using 4 threads for integral computing
 -------------------------------------------------------
 OpenMP Integral computing Module                
 Release: version 2.0, May 2017, Q-Chem Inc. Pleasanton 
 -------------------------------------------------------
 -------------------------------------------------------
 OpenMP BLAS3 based DFT computing Module                
 Release: version 1.0, May 2013, Q-Chem Inc. Pittsburgh 
 -------------------------------------------------------
 A restricted SCF calculation will be
 performed using DIIS
 SCF converges when DIIS error is below 1.0e-08
 ---------------------------------------
  Cycle       Energy         DIIS error
 ---------------------------------------
    1  -13916.4456359598      1.92e-04  
    2  -13916.4458082849      5.34e-05  
    3  -13916.4458111719      4.54e-05  
    4  -13916.4458191605      1.78e-05  
    5  -13916.4458208178      3.13e-06  
    6  -13916.4458208639      6.57e-07  
    7  -13916.4458208653      1.77e-07  
    8  -13916.4458208650      1.70e-08  
    9  -13916.4458208650      5.55e-09  Convergence criterion met
 ---------------------------------------
 SCF time:   CPU 23.27s  wall 6.00s 
 SCF   energy in the final basis set =   -13916.4458208650
 Total energy in the final basis set =   -13916.4458208650

 --------------------------------------------------------------
             Orbital Energies (a.u.) and Symmetries
 --------------------------------------------------------------

 Alpha MOs, Restricted
 -- Occupied --                  
*******-1165.88 -176.31 -176.31 -165.71 -165.71 -165.71 -165.71
  1 B1    1 A1    2 B1    2 A1    3 B1    3 A1    1 A2    1 B2                 
-165.71 -165.71  -35.81  -35.81  -31.30  -31.30  -31.29  -31.29
  4 B1    4 A1    5 B1    5 A1    6 B1    6 A1    2 A2    2 B2                 
-31.293 -31.293 -22.950 -22.950 -22.949 -22.949 -22.948 -22.948
  7 B1    7 A1    8 B1    8 A1    3 A2    3 B2    9 B1    9 A1                 
-22.944 -22.944 -22.944 -22.944 -10.241 -10.240  -6.356  -6.356
 10 B1    4 A2   10 A1    4 B2   11 A1   11 B1   12 B1   12 A1                 
 -4.768  -4.768  -4.754  -4.754  -4.753  -4.753  -2.034  -2.034
 13 B1   13 A1    5 B2    5 A2   14 A1   14 B1   15 B1   15 A1                 
 -2.029  -2.029  -2.029  -2.029  -2.017  -2.017  -2.017  -2.017
  6 A2    6 B2   16 B1   16 A1   17 B1   17 A1    7 B2    7 A2                 
 -0.820  -0.693  -0.650  -0.552  -0.504  -0.415  -0.357  -0.356
 18 A1   18 B1   19 A1   19 B1   20 A1   21 A1    8 B2   20 B1                 
 -0.290  -0.287  -0.264  -0.252
 22 A1    8 A2   21 B1    9 B2                                                 
 -- Virtual --                   
 -0.064  -0.039  -0.025  -0.008   0.029   0.042   0.063   0.086
 23 A1    9 A2   22 B1   24 A1   23 B1   25 A1   10 B2   26 A1                 
  0.088   0.102   0.116   0.121   0.145   0.145   0.189   0.192
 24 B1   10 A2   27 A1   25 B1   28 A1   26 B1   27 B1   29 A1                 
  0.215   0.215   0.222   0.249   0.311   0.330   0.361   0.372
 28 B1   11 B2   30 A1   11 A2   29 B1   31 A1   30 B1   12 B2                 
  0.396   0.406   0.409   0.436   0.436   0.454   0.458   0.476
 13 B2   32 A1   12 A2   13 A2   33 A1   31 B1   34 A1   32 B1                 
  0.540   0.543   0.571   0.615   0.638   0.649   0.678   0.694
 35 A1   14 B2   33 B1   14 A2   34 B1   36 A1   35 B1   37 A1                 
  0.741   0.753   0.801   0.979   1.014   1.180   1.231   1.292
 36 B1   38 A1   37 B1   38 B1   15 B2   16 B2   15 A2   39 A1                 
  1.330   1.340   1.351   1.364   1.392   1.427   1.471   1.613
 17 B2   40 A1   39 B1   16 A2   40 B1   41 A1   42 A1   43 A1                 
  1.682   1.742   1.776   1.839   1.945   2.064   2.086   2.296
 41 B1   18 B2   42 B1   17 A2   44 A1   18 A2   43 B1   44 B1                 
  2.374   2.607   2.615   2.645   2.706   2.835   2.839   3.171
 45 A1   46 A1   45 B1   19 B2   46 B1   47 A1   19 A2   47 B1                 
  3.426   3.954   3.958   3.966   3.967   3.997   4.008   4.026
 48 A1   20 B2   49 A1   20 A2   48 B1   21 B2   49 B1   21 A2                 
  4.076   4.110   4.209   4.278   4.339   4.434   5.984   6.007
 50 A1   50 B1   51 A1   51 B1   52 A1   52 B1   22 B2   22 A2                 
  6.018   6.031   6.052   6.122  23.514  24.182  27.783  27.873
 53 A1   54 A1   53 B1   54 B1   55 A1   55 B1   56 A1   56 B1                 
 28.329  28.347  28.357  28.359  28.380  28.403  28.531  28.534
 23 B2   23 A2   57 A1   58 A1   57 B1   58 B1   24 B2   59 A1                 
 28.536  28.549  28.553  28.561  28.585  28.599  28.663  28.714
 24 A2   25 B2   59 B1   25 A2   60 A1   60 B1   61 A1   61 B1                 
127.877 127.890 127.899 127.908 127.914 127.953 151.591 151.668
 26 B2   26 A2   62 A1   63 A1   62 B1   63 B1   64 A1   64 B1                 
*******1901.831
 65 A1   65 B1                                                                 

 Beta MOs, Restricted
 -- Occupied --                  
*******-1165.88 -176.31 -176.31 -165.71 -165.71 -165.71 -165.71
  1 B1    1 A1    2 B1    2 A1    3 B1    3 A1    1 A2    1 B2                 
-165.71 -165.71  -35.81  -35.81  -31.30  -31.30  -31.29  -31.29
  4 B1    4 A1    5 B1    5 A1    6 B1    6 A1    2 A2    2 B2                 
-31.293 -31.293 -22.950 -22.950 -22.949 -22.949 -22.948 -22.948
  7 B1    7 A1    8 B1    8 A1    3 A2    3 B2    9 B1    9 A1                 
-22.944 -22.944 -22.944 -22.944 -10.241 -10.240  -6.356  -6.356
 10 B1    4 A2   10 A1    4 B2   11 A1   11 B1   12 B1   12 A1                 
 -4.768  -4.768  -4.754  -4.754  -4.753  -4.753  -2.034  -2.034
 13 B1   13 A1    5 B2    5 A2   14 A1   14 B1   15 B1   15 A1                 
 -2.029  -2.029  -2.029  -2.029  -2.017  -2.017  -2.017  -2.017
  6 A2    6 B2   16 B1   16 A1   17 B1   17 A1    7 B2    7 A2                 
 -0.820  -0.693  -0.650  -0.552  -0.504  -0.415  -0.357  -0.356
 18 A1   18 B1   19 A1   19 B1   20 A1   21 A1    8 B2   20 B1                 
 -0.290  -0.287  -0.264  -0.252
 22 A1    8 A2   21 B1    9 B2                                                 
 -- Virtual --                   
 -0.064  -0.039  -0.025  -0.008   0.029   0.042   0.063   0.086
 23 A1    9 A2   22 B1   24 A1   23 B1   25 A1   10 B2   26 A1                 
  0.088   0.102   0.116   0.121   0.145   0.145   0.189   0.192
 24 B1   10 A2   27 A1   25 B1   28 A1   26 B1   27 B1   29 A1                 
  0.215   0.215   0.222   0.249   0.311   0.330   0.361   0.372
 28 B1   11 B2   30 A1   11 A2   29 B1   31 A1   30 B1   12 B2                 
  0.396   0.406   0.409   0.436   0.436   0.454   0.458   0.476
 13 B2   32 A1   12 A2   13 A2   33 A1   31 B1   34 A1   32 B1                 
  0.540   0.543   0.571   0.615   0.638   0.649   0.678   0.694
 35 A1   14 B2   33 B1   14 A2   34 B1   36 A1   35 B1   37 A1                 
  0.741   0.753   0.801   0.979   1.014   1.180   1.231   1.292
 36 B1   38 A1   37 B1   38 B1   15 B2   16 B2   15 A2   39 A1                 
  1.330   1.340   1.351   1.364   1.392   1.427   1.471   1.613
 17 B2   40 A1   39 B1   16 A2   40 B1   41 A1   42 A1   43 A1                 
  1.682   1.742   1.776   1.839   1.945   2.064   2.086   2.296
 41 B1   18 B2   42 B1   17 A2   44 A1   18 A2   43 B1   44 B1                 
  2.374   2.607   2.615   2.645   2.706   2.835   2.839   3.171
 45 A1   46 A1   45 B1   19 B2   46 B1   47 A1   19 A2   47 B1                 
  3.426   3.954   3.958   3.966   3.967   3.997   4.008   4.026
 48 A1   20 B2   49 A1   20 A2   48 B1   21 B2   49 B1   21 A2                 
  4.076   4.110   4.209   4.278   4.339   4.434   5.984   6.007
 50 A1   50 B1   51 A1   51 B1   52 A1   52 B1   22 B2   22 A2                 
  6.018   6.031   6.052   6.122  23.514  24.182  27.783  27.873
 53 A1   54 A1   53 B1   54 B1   55 A1   55 B1   56 A1   56 B1                 
 28.329  28.347  28.357  28.359  28.380  28.403  28.531  28.534
 23 B2   23 A2   57 A1   58 A1   57 B1   58 B1   24 B2   59 A1                 
 28.536  28.549  28.553  28.561  28.585  28.599  28.663  28.714
 24 A2   25 B2   59 B1   25 A2   60 A1   60 B1   61 A1   61 B1                 
127.877 127.890 127.899 127.908 127.914 127.953 151.591 151.668
 26 B2   26 A2   62 A1   63 A1   62 B1   63 B1   64 A1   64 B1                 
*******1901.831
 65 A1   65 B1                                                                 
 --------------------------------------------------------------

          Ground-State Mulliken Net Atomic Charges

     Atom                 Charge (a.u.)
  ----------------------------------------
      1 H                     0.175868
      2 H                     0.175868
      3 I                     0.082837
      4 I                     0.082837
      5 C                    -0.258705
      6 C                    -0.258705
  ----------------------------------------
  Sum of atomic charges =     0.000000

 -----------------------------------------------------------------
                    Cartesian Multipole Moments
 -----------------------------------------------------------------
    Charge (ESU x 10^10)
                 0.0000
    Dipole Moment (Debye)
         X       0.0000      Y       0.0000      Z      -1.2874
       Tot       1.2874
    Quadrupole Moments (Debye-Ang)
        XX     -68.8223     XY      -0.0000     YY     -71.6398
        XZ      -0.0000     YZ       0.0000     ZZ     -62.8998
    Octopole Moments (Debye-Ang^2)
       XXX      -0.0000    XXY      -0.0000    XYY       0.0000
       YYY       0.0000    XXZ      -9.1450    XYZ       0.0000
       YYZ     -16.8190    XZZ      -0.0000    YZZ      -0.0000
       ZZZ     -57.2564
    Hexadecapole Moments (Debye-Ang^3)
      XXXX   -1391.6946   XXXY      -0.0000   XXYY    -256.2774
      XYYY      -0.0000   YYYY     -99.5989   XXXZ      -0.0000
      XXYZ      -0.0000   XYYZ      -0.0000   YYYZ      -0.0000
      XXZZ    -248.8755   XYZZ      -0.0000   YYZZ     -71.6351
      XZZZ      -0.0000   YZZZ       0.0000   ZZZZ    -281.4673
 -----------------------------------------------------------------
 Calculating analytic gradient of the SCF energy
 Gradient of SCF Energy
            1           2           3           4           5           6
    1  -0.0009968   0.0009968  -0.0015659   0.0015659   0.0028476  -0.0028476
    2  -0.0000000  -0.0000000   0.0000000   0.0000000  -0.0000000   0.0000000
    3  -0.0003919  -0.0003919  -0.0012715  -0.0012715   0.0016634   0.0016634
 Max gradient component =       2.848E-03
 RMS gradient           =       1.337E-03
 Gradient time:  CPU 9.54 s  wall 2.49 s
 Geometry Optimization Parameters
   NAtoms,    NIC,     NZ,  NCons,   NDum,   NFix, NCnnct, MaxDiis
        6      37       0       0       0       0       0       0

 Cartesian Hessian Update
 Hessian Updated using BFGS Update


** GEOMETRY OPTIMIZATION IN DELOCALIZED INTERNAL COORDINATES **
   Searching for a Minimum

   Optimization Cycle:  15

                       Coordinates (Angstroms)
     ATOM                X               Y               Z
      1  H         1.2040043378    0.0000000000   -2.0544408021
      2  H        -1.2040043378    0.0000000000   -2.0544408021
      3  I         1.9235396456    0.0000000000    0.5698319251
      4  I        -1.9235396456    0.0000000000    0.5698319251
      5  C         0.6643655677    0.0000000000   -1.1153911230
      6  C        -0.6643655677    0.0000000000   -1.1153911230
   Point Group: c2v   Number of degrees of freedom:     5


   Energy is -13916.445820865

 Hessian Updated using BFGS Update

  5 Hessian modes will be used to form the next step
  Hessian Eigenvalues:
     0.037510    0.208401    0.309371    0.386572    0.757204

 Minimum Search - Taking Simple RFO Step
 Searching for Lamda that Minimizes Along All modes
 Value Taken    Lamda =  -0.00003239
 Step Taken.  Stepsize is  0.011522

                             Maximum     Tolerance    Cnvgd?
         Gradient           0.002301      0.000300      NO
         Displacement       0.007331      0.001200      NO
         Energy change     -0.000373      0.000001      NO


 New Cartesian Coordinates Obtained by Inverse Iteration

 Displacement from previous Coordinates is:  0.009483
 ----------------------------------------------------------------
             Standard Nuclear Orientation (Angstroms)
    I     Atom           X                Y                Z
 ----------------------------------------------------------------
    1      H       1.2066466642     0.0000000000    -2.0534688976
    2      H      -1.2066466642     0.0000000000    -2.0534688976
    3      I       1.9254222641     0.0000000000     0.5693891350
    4      I      -1.9254222641     0.0000000000     0.5693891350
    5      C       0.6635623145     0.0000000000    -1.1159202374
    6      C      -0.6635623145     0.0000000000    -1.1159202374
 ----------------------------------------------------------------
 Molecular Point Group                 C2v   NOp =  4
 Largest Abelian Subgroup              C2v   NOp =  4
 Nuclear Repulsion Energy =   712.6381275758 hartrees
 There are       60 alpha and       60 beta electrons
 Applying Cartesian multipole field
    Component          Value
    ---------          -----
     (2,0,0)        1.00000E-11
     (0,2,0)        2.00000E-11
     (0,0,2)       -3.00000E-11
 Nucleus-field energy     =     0.0000000081 hartrees
 Requested basis set is 6-311++G(d,p)
 There are 70 shells and 182 basis functions
 A cutoff of  1.0D-11 yielded   2005 shell pairs
 There are     13999 function pairs (     15875 Cartesian)
 Smallest overlap matrix eigenvalue = 8.66E-05
 Guess MOs from SCF MO coefficient file

 -----------------------------------------------------------------------
  General SCF calculation program by
  Eric Jon Sundstrom, Paul Horn, Yuezhi Mao, Dmitri Zuev, Alec White,
  David Stuck, Shaama M.S., Shane Yost, Joonho Lee, David Small,
  Daniel Levine, Susi Lehtola, Hugh Burton, Evgeny Epifanovsky
 -----------------------------------------------------------------------
 Exchange:     0.2000 Hartree-Fock + 0.0800 Slater + 0.7200 B88
 Correlation:  0.1900 VWN1RPA + 0.8100 LYP
 Using SG-1 standard quadrature grid
 using 4 threads for integral computing
 -------------------------------------------------------
 OpenMP Integral computing Module                
 Release: version 2.0, May 2017, Q-Chem Inc. Pleasanton 
 -------------------------------------------------------
 -------------------------------------------------------
 OpenMP BLAS3 based DFT computing Module                
 Release: version 1.0, May 2013, Q-Chem Inc. Pittsburgh 
 -------------------------------------------------------
 A restricted SCF calculation will be
 performed using DIIS
 SCF converges when DIIS error is below 1.0e-08
 ---------------------------------------
  Cycle       Energy         DIIS error
 ---------------------------------------
    1  -13916.4458428863      2.74e-05  
    2  -13916.4458469588      5.07e-06  
    3  -13916.4458469339      5.73e-06  
    4  -13916.4458470822      2.02e-06  
    5  -13916.4458471004      3.74e-07  
    6  -13916.4458471015      7.69e-08  
    7  -13916.4458471012      3.10e-08  
    8  -13916.4458471013      4.34e-09  Convergence criterion met
 ---------------------------------------
 SCF time:   CPU 20.69s  wall 6.00s 
 SCF   energy in the final basis set =   -13916.4458471013
 Total energy in the final basis set =   -13916.4458471013

 --------------------------------------------------------------
             Orbital Energies (a.u.) and Symmetries
 --------------------------------------------------------------

 Alpha MOs, Restricted
 -- Occupied --                  
*******-1165.88 -176.31 -176.31 -165.71 -165.71 -165.71 -165.71
  1 B1    1 A1    2 B1    2 A1    3 B1    3 A1    1 A2    1 B2                 
-165.71 -165.71  -35.81  -35.81  -31.30  -31.30  -31.29  -31.29
  4 B1    4 A1    5 B1    5 A1    6 B1    6 A1    2 A2    2 B2                 
-31.293 -31.293 -22.950 -22.950 -22.949 -22.949 -22.948 -22.948
  7 B1    7 A1    8 B1    8 A1    3 A2    3 B2    9 B1    9 A1                 
-22.944 -22.944 -22.944 -22.944 -10.241 -10.240  -6.356  -6.356
 10 B1    4 A2   10 A1    4 B2   11 A1   11 B1   12 B1   12 A1                 
 -4.768  -4.768  -4.754  -4.754  -4.753  -4.753  -2.034  -2.034
 13 B1   13 A1    5 B2    5 A2   14 A1   14 B1   15 B1   15 A1                 
 -2.029  -2.029  -2.029  -2.029  -2.017  -2.017  -2.017  -2.017
  6 A2    6 B2   16 B1   16 A1   17 B1   17 A1    7 B2    7 A2                 
 -0.820  -0.693  -0.650  -0.552  -0.504  -0.415  -0.357  -0.356
 18 A1   18 B1   19 A1   19 B1   20 A1   21 A1    8 B2   20 B1                 
 -0.290  -0.287  -0.264  -0.252
 22 A1    8 A2   21 B1    9 B2                                                 
 -- Virtual --                   
 -0.064  -0.039  -0.025  -0.008   0.029   0.042   0.063   0.086
 23 A1    9 A2   22 B1   24 A1   23 B1   25 A1   10 B2   26 A1                 
  0.088   0.102   0.116   0.121   0.145   0.145   0.189   0.192
 24 B1   10 A2   27 A1   25 B1   26 B1   28 A1   27 B1   29 A1                 
  0.215   0.215   0.221   0.249   0.310   0.330   0.361   0.373
 28 B1   11 B2   30 A1   11 A2   29 B1   31 A1   30 B1   12 B2                 
  0.396   0.406   0.409   0.435   0.436   0.453   0.458   0.476
 13 B2   32 A1   12 A2   13 A2   33 A1   31 B1   34 A1   32 B1                 
  0.540   0.543   0.571   0.615   0.638   0.649   0.679   0.694
 35 A1   14 B2   33 B1   14 A2   34 B1   36 A1   35 B1   37 A1                 
  0.741   0.753   0.801   0.979   1.013   1.180   1.231   1.291
 36 B1   38 A1   37 B1   38 B1   15 B2   16 B2   15 A2   39 A1                 
  1.330   1.340   1.351   1.364   1.391   1.427   1.471   1.611
 17 B2   40 A1   39 B1   16 A2   40 B1   41 A1   42 A1   43 A1                 
  1.683   1.742   1.776   1.839   1.945   2.066   2.086   2.298
 41 B1   18 B2   42 B1   17 A2   44 A1   18 A2   43 B1   44 B1                 
  2.374   2.607   2.616   2.645   2.707   2.835   2.839   3.169
 45 A1   46 A1   45 B1   19 B2   46 B1   47 A1   19 A2   47 B1                 
  3.428   3.954   3.958   3.965   3.966   3.997   4.008   4.026
 48 A1   20 B2   49 A1   48 B1   20 A2   21 B2   49 B1   21 A2                 
  4.076   4.110   4.209   4.278   4.338   4.433   5.984   6.007
 50 A1   50 B1   51 A1   51 B1   52 A1   52 B1   22 B2   22 A2                 
  6.018   6.030   6.052   6.121  23.512  24.188  27.782  27.872
 53 A1   54 A1   53 B1   54 B1   55 A1   55 B1   56 A1   56 B1                 
 28.329  28.347  28.357  28.359  28.380  28.403  28.531  28.534
 23 B2   23 A2   57 A1   58 A1   57 B1   58 B1   24 B2   59 A1                 
 28.536  28.549  28.553  28.561  28.585  28.599  28.662  28.713
 24 A2   25 B2   59 B1   25 A2   60 A1   60 B1   61 A1   61 B1                 
127.877 127.890 127.899 127.908 127.914 127.953 151.591 151.667
 26 B2   26 A2   62 A1   63 A1   62 B1   63 B1   64 A1   64 B1                 
*******1901.830
 65 A1   65 B1                                                                 

 Beta MOs, Restricted
 -- Occupied --                  
*******-1165.88 -176.31 -176.31 -165.71 -165.71 -165.71 -165.71
  1 B1    1 A1    2 B1    2 A1    3 B1    3 A1    1 A2    1 B2                 
-165.71 -165.71  -35.81  -35.81  -31.30  -31.30  -31.29  -31.29
  4 B1    4 A1    5 B1    5 A1    6 B1    6 A1    2 A2    2 B2                 
-31.293 -31.293 -22.950 -22.950 -22.949 -22.949 -22.948 -22.948
  7 B1    7 A1    8 B1    8 A1    3 A2    3 B2    9 B1    9 A1                 
-22.944 -22.944 -22.944 -22.944 -10.241 -10.240  -6.356  -6.356
 10 B1    4 A2   10 A1    4 B2   11 A1   11 B1   12 B1   12 A1                 
 -4.768  -4.768  -4.754  -4.754  -4.753  -4.753  -2.034  -2.034
 13 B1   13 A1    5 B2    5 A2   14 A1   14 B1   15 B1   15 A1                 
 -2.029  -2.029  -2.029  -2.029  -2.017  -2.017  -2.017  -2.017
  6 A2    6 B2   16 B1   16 A1   17 B1   17 A1    7 B2    7 A2                 
 -0.820  -0.693  -0.650  -0.552  -0.504  -0.415  -0.357  -0.356
 18 A1   18 B1   19 A1   19 B1   20 A1   21 A1    8 B2   20 B1                 
 -0.290  -0.287  -0.264  -0.252
 22 A1    8 A2   21 B1    9 B2                                                 
 -- Virtual --                   
 -0.064  -0.039  -0.025  -0.008   0.029   0.042   0.063   0.086
 23 A1    9 A2   22 B1   24 A1   23 B1   25 A1   10 B2   26 A1                 
  0.088   0.102   0.116   0.121   0.145   0.145   0.189   0.192
 24 B1   10 A2   27 A1   25 B1   26 B1   28 A1   27 B1   29 A1                 
  0.215   0.215   0.221   0.249   0.310   0.330   0.361   0.373
 28 B1   11 B2   30 A1   11 A2   29 B1   31 A1   30 B1   12 B2                 
  0.396   0.406   0.409   0.435   0.436   0.453   0.458   0.476
 13 B2   32 A1   12 A2   13 A2   33 A1   31 B1   34 A1   32 B1                 
  0.540   0.543   0.571   0.615   0.638   0.649   0.679   0.694
 35 A1   14 B2   33 B1   14 A2   34 B1   36 A1   35 B1   37 A1                 
  0.741   0.753   0.801   0.979   1.013   1.180   1.231   1.291
 36 B1   38 A1   37 B1   38 B1   15 B2   16 B2   15 A2   39 A1                 
  1.330   1.340   1.351   1.364   1.391   1.427   1.471   1.611
 17 B2   40 A1   39 B1   16 A2   40 B1   41 A1   42 A1   43 A1                 
  1.683   1.742   1.776   1.839   1.945   2.066   2.086   2.298
 41 B1   18 B2   42 B1   17 A2   44 A1   18 A2   43 B1   44 B1                 
  2.374   2.607   2.616   2.645   2.707   2.835   2.839   3.169
 45 A1   46 A1   45 B1   19 B2   46 B1   47 A1   19 A2   47 B1                 
  3.428   3.954   3.958   3.965   3.966   3.997   4.008   4.026
 48 A1   20 B2   49 A1   48 B1   20 A2   21 B2   49 B1   21 A2                 
  4.076   4.110   4.209   4.278   4.338   4.433   5.984   6.007
 50 A1   50 B1   51 A1   51 B1   52 A1   52 B1   22 B2   22 A2                 
  6.018   6.030   6.052   6.121  23.512  24.188  27.782  27.872
 53 A1   54 A1   53 B1   54 B1   55 A1   55 B1   56 A1   56 B1                 
 28.329  28.347  28.357  28.359  28.380  28.403  28.531  28.534
 23 B2   23 A2   57 A1   58 A1   57 B1   58 B1   24 B2   59 A1                 
 28.536  28.549  28.553  28.561  28.585  28.599  28.662  28.713
 24 A2   25 B2   59 B1   25 A2   60 A1   60 B1   61 A1   61 B1                 
127.877 127.890 127.899 127.908 127.914 127.953 151.591 151.667
 26 B2   26 A2   62 A1   63 A1   62 B1   63 B1   64 A1   64 B1                 
*******1901.830
 65 A1   65 B1                                                                 
 --------------------------------------------------------------

          Ground-State Mulliken Net Atomic Charges

     Atom                 Charge (a.u.)
  ----------------------------------------
      1 H                     0.176372
      2 H                     0.176372
      3 I                     0.082296
      4 I                     0.082296
      5 C                    -0.258667
      6 C                    -0.258667
  ----------------------------------------
  Sum of atomic charges =     0.000000

 -----------------------------------------------------------------
                    Cartesian Multipole Moments
 -----------------------------------------------------------------
    Charge (ESU x 10^10)
                 0.0000
    Dipole Moment (Debye)
         X       0.0000      Y       0.0000      Z      -1.2943
       Tot       1.2943
    Quadrupole Moments (Debye-Ang)
        XX     -68.8103     XY       0.0000     YY     -71.6429
        XZ      -0.0000     YZ      -0.0000     ZZ     -62.9096
    Octopole Moments (Debye-Ang^2)
       XXX      -0.0000    XXY       0.0000    XYY       0.0000
       YYY      -0.0000    XXZ      -9.1214    XYZ       0.0000
       YYZ     -16.7979    XZZ      -0.0000    YZZ      -0.0000
       ZZZ     -57.1925
    Hexadecapole Moments (Debye-Ang^3)
      XXXX   -1393.9245   XXXY       0.0000   XXYY    -256.7183
      XYYY       0.0000   YYYY     -99.6109   XXXZ      -0.0000
      XXYZ       0.0000   XYYZ      -0.0000   YYYZ       0.0000
      XXZZ    -249.1998   XYZZ       0.0000   YYZZ     -71.6121
      XZZZ      -0.0000   YZZZ      -0.0000   ZZZZ    -281.4802
 -----------------------------------------------------------------
 Calculating analytic gradient of the SCF energy
 Gradient of SCF Energy
            1           2           3           4           5           6
    1  -0.0005620   0.0005620  -0.0012524   0.0012524   0.0007647  -0.0007647
    2   0.0000000  -0.0000000   0.0000000  -0.0000000   0.0000000  -0.0000000
    3  -0.0005031  -0.0005031  -0.0011780  -0.0011780   0.0016811   0.0016811
 Max gradient component =       1.681E-03
 RMS gradient           =       8.779E-04
 Gradient time:  CPU 9.45 s  wall 2.46 s
 Geometry Optimization Parameters
   NAtoms,    NIC,     NZ,  NCons,   NDum,   NFix, NCnnct, MaxDiis
        6      37       0       0       0       0       0       0

 Cartesian Hessian Update
 Hessian Updated using BFGS Update


** GEOMETRY OPTIMIZATION IN DELOCALIZED INTERNAL COORDINATES **
   Searching for a Minimum

   Optimization Cycle:  16

                       Coordinates (Angstroms)
     ATOM                X               Y               Z
      1  H         1.2066466642    0.0000000000   -2.0534688976
      2  H        -1.2066466642    0.0000000000   -2.0534688976
      3  I         1.9254222641    0.0000000000    0.5693891350
      4  I        -1.9254222641    0.0000000000    0.5693891350
      5  C         0.6635623145    0.0000000000   -1.1159202374
      6  C        -0.6635623145    0.0000000000   -1.1159202374
   Point Group: c2v   Number of degrees of freedom:     5


   Energy is -13916.445847101

 Hessian Updated using BFGS Update

  5 Hessian modes will be used to form the next step
  Hessian Eigenvalues:
     0.039646    0.094902    0.252987    0.346767    0.814709

 Minimum Search - Taking Simple RFO Step
 Searching for Lamda that Minimizes Along All modes
 Value Taken    Lamda =  -0.00006169
 Step Taken.  Stepsize is  0.025035

                             Maximum     Tolerance    Cnvgd?
         Gradient           0.002103      0.000300      NO
         Displacement       0.014905      0.001200      NO
         Energy change     -0.000026      0.000001      NO


 New Cartesian Coordinates Obtained by Inverse Iteration

 Displacement from previous Coordinates is:  0.023319
 ----------------------------------------------------------------
             Standard Nuclear Orientation (Angstroms)
    I     Atom           X                Y                Z
 ----------------------------------------------------------------
    1      H       1.2139175868     0.0000000000    -2.0522945169
    2      H      -1.2139175868     0.0000000000    -2.0522945169
    3      I       1.9276666979     0.0000000000     0.5716042642
    4      I      -1.9276666979     0.0000000000     0.5716042642
    5      C       0.6628837698     0.0000000000    -1.1193097473
    6      C      -0.6628837698     0.0000000000    -1.1193097473
 ----------------------------------------------------------------
 Molecular Point Group                 C2v   NOp =  4
 Largest Abelian Subgroup              C2v   NOp =  4
 Nuclear Repulsion Energy =   711.5455131346 hartrees
 There are       60 alpha and       60 beta electrons
 Applying Cartesian multipole field
    Component          Value
    ---------          -----
     (2,0,0)        1.00000E-11
     (0,2,0)        2.00000E-11
     (0,0,2)       -3.00000E-11
 Nucleus-field energy     =     0.0000000081 hartrees
 Requested basis set is 6-311++G(d,p)
 There are 70 shells and 182 basis functions
 A cutoff of  1.0D-11 yielded   2003 shell pairs
 There are     13997 function pairs (     15873 Cartesian)
 Smallest overlap matrix eigenvalue = 8.62E-05
 Guess MOs from SCF MO coefficient file

 -----------------------------------------------------------------------
  General SCF calculation program by
  Eric Jon Sundstrom, Paul Horn, Yuezhi Mao, Dmitri Zuev, Alec White,
  David Stuck, Shaama M.S., Shane Yost, Joonho Lee, David Small,
  Daniel Levine, Susi Lehtola, Hugh Burton, Evgeny Epifanovsky
 -----------------------------------------------------------------------
 Exchange:     0.2000 Hartree-Fock + 0.0800 Slater + 0.7200 B88
 Correlation:  0.1900 VWN1RPA + 0.8100 LYP
 Using SG-1 standard quadrature grid
 using 4 threads for integral computing
 -------------------------------------------------------
 OpenMP Integral computing Module                
 Release: version 2.0, May 2017, Q-Chem Inc. Pleasanton 
 -------------------------------------------------------
 -------------------------------------------------------
 OpenMP BLAS3 based DFT computing Module                
 Release: version 1.0, May 2013, Q-Chem Inc. Pittsburgh 
 -------------------------------------------------------
 A restricted SCF calculation will be
 performed using DIIS
 SCF converges when DIIS error is below 1.0e-08
 ---------------------------------------
  Cycle       Energy         DIIS error
 ---------------------------------------
    1  -13916.4458612778      6.34e-05  
    2  -13916.4458806150      2.37e-05  
    3  -13916.4458769918      3.64e-05  
    4  -13916.4458835562      1.47e-06  
    5  -13916.4458835641      5.03e-07  
    6  -13916.4458835651      1.31e-07  
    7  -13916.4458835653      3.83e-08  
    8  -13916.4458835654      3.72e-09  Convergence criterion met
 ---------------------------------------
 SCF time:   CPU 20.68s  wall 5.00s 
 SCF   energy in the final basis set =   -13916.4458835654
 Total energy in the final basis set =   -13916.4458835654

 --------------------------------------------------------------
             Orbital Energies (a.u.) and Symmetries
 --------------------------------------------------------------

 Alpha MOs, Restricted
 -- Occupied --                  
*******-1165.88 -176.31 -176.31 -165.71 -165.71 -165.71 -165.71
  1 B1    1 A1    2 B1    2 A1    3 B1    3 A1    1 A2    1 B2                 
-165.71 -165.71  -35.81  -35.81  -31.30  -31.30  -31.29  -31.29
  4 B1    4 A1    5 B1    5 A1    6 B1    6 A1    2 A2    2 B2                 
-31.293 -31.293 -22.950 -22.950 -22.948 -22.948 -22.948 -22.948
  7 B1    7 A1    8 B1    8 A1    3 A2    3 B2    9 B1    9 A1                 
-22.944 -22.944 -22.944 -22.944 -10.241 -10.240  -6.356  -6.356
 10 B1    4 A2   10 A1    4 B2   11 A1   11 B1   12 B1   12 A1                 
 -4.768  -4.768  -4.754  -4.754  -4.753  -4.753  -2.034  -2.034
 13 B1   13 A1    5 B2    5 A2   14 A1   14 B1   15 B1   15 A1                 
 -2.029  -2.029  -2.029  -2.029  -2.016  -2.016  -2.016  -2.016
  6 A2    6 B2   16 B1   16 A1   17 B1   17 A1    7 B2    7 A2                 
 -0.820  -0.692  -0.650  -0.553  -0.505  -0.415  -0.357  -0.355
 18 A1   18 B1   19 A1   19 B1   20 A1   21 A1    8 B2   20 B1                 
 -0.290  -0.286  -0.264  -0.252
 22 A1    8 A2   21 B1    9 B2                                                 
 -- Virtual --                   
 -0.066  -0.039  -0.026  -0.008   0.028   0.042   0.063   0.086
 23 A1    9 A2   22 B1   24 A1   23 B1   25 A1   10 B2   26 A1                 
  0.088   0.102   0.116   0.121   0.145   0.146   0.189   0.191
 24 B1   10 A2   27 A1   25 B1   26 B1   28 A1   27 B1   29 A1                 
  0.215   0.215   0.221   0.248   0.310   0.330   0.361   0.372
 28 B1   11 B2   30 A1   11 A2   29 B1   31 A1   30 B1   12 B2                 
  0.396   0.406   0.409   0.435   0.435   0.453   0.457   0.476
 13 B2   32 A1   12 A2   13 A2   33 A1   31 B1   34 A1   32 B1                 
  0.539   0.543   0.569   0.615   0.639   0.648   0.678   0.694
 35 A1   14 B2   33 B1   14 A2   34 B1   36 A1   35 B1   37 A1                 
  0.740   0.752   0.801   0.980   1.013   1.179   1.231   1.291
 36 B1   38 A1   37 B1   38 B1   15 B2   16 B2   15 A2   39 A1                 
  1.329   1.340   1.351   1.364   1.390   1.427   1.470   1.607
 17 B2   40 A1   39 B1   16 A2   40 B1   41 A1   42 A1   43 A1                 
  1.685   1.741   1.778   1.836   1.946   2.070   2.083   2.299
 41 B1   18 B2   42 B1   17 A2   44 A1   18 A2   43 B1   44 B1                 
  2.375   2.607   2.616   2.646   2.712   2.833   2.839   3.164
 45 A1   46 A1   45 B1   19 B2   46 B1   47 A1   19 A2   47 B1                 
  3.429   3.954   3.958   3.965   3.966   3.997   4.008   4.025
 48 A1   20 B2   49 A1   48 B1   20 A2   21 B2   49 B1   21 A2                 
  4.076   4.110   4.208   4.278   4.336   4.431   5.984   6.007
 50 A1   50 B1   51 A1   51 B1   52 A1   52 B1   22 B2   22 A2                 
  6.018   6.029   6.052   6.119  23.511  24.192  27.781  27.871
 53 A1   54 A1   53 B1   54 B1   55 A1   55 B1   56 A1   56 B1                 
 28.329  28.347  28.356  28.359  28.380  28.401  28.531  28.534
 23 B2   23 A2   57 A1   58 A1   57 B1   58 B1   24 B2   59 A1                 
 28.536  28.548  28.553  28.561  28.584  28.599  28.662  28.712
 24 A2   25 B2   59 B1   25 A2   60 A1   60 B1   61 A1   61 B1                 
127.877 127.890 127.899 127.907 127.914 127.952 151.590 151.666
 26 B2   26 A2   62 A1   63 A1   62 B1   63 B1   64 A1   64 B1                 
*******1901.829
 65 A1   65 B1                                                                 

 Beta MOs, Restricted
 -- Occupied --                  
*******-1165.88 -176.31 -176.31 -165.71 -165.71 -165.71 -165.71
  1 B1    1 A1    2 B1    2 A1    3 B1    3 A1    1 A2    1 B2                 
-165.71 -165.71  -35.81  -35.81  -31.30  -31.30  -31.29  -31.29
  4 B1    4 A1    5 B1    5 A1    6 B1    6 A1    2 A2    2 B2                 
-31.293 -31.293 -22.950 -22.950 -22.948 -22.948 -22.948 -22.948
  7 B1    7 A1    8 B1    8 A1    3 A2    3 B2    9 B1    9 A1                 
-22.944 -22.944 -22.944 -22.944 -10.241 -10.240  -6.356  -6.356
 10 B1    4 A2   10 A1    4 B2   11 A1   11 B1   12 B1   12 A1                 
 -4.768  -4.768  -4.754  -4.754  -4.753  -4.753  -2.034  -2.034
 13 B1   13 A1    5 B2    5 A2   14 A1   14 B1   15 B1   15 A1                 
 -2.029  -2.029  -2.029  -2.029  -2.016  -2.016  -2.016  -2.016
  6 A2    6 B2   16 B1   16 A1   17 B1   17 A1    7 B2    7 A2                 
 -0.820  -0.692  -0.650  -0.553  -0.505  -0.415  -0.357  -0.355
 18 A1   18 B1   19 A1   19 B1   20 A1   21 A1    8 B2   20 B1                 
 -0.290  -0.286  -0.264  -0.252
 22 A1    8 A2   21 B1    9 B2                                                 
 -- Virtual --                   
 -0.066  -0.039  -0.026  -0.008   0.028   0.042   0.063   0.086
 23 A1    9 A2   22 B1   24 A1   23 B1   25 A1   10 B2   26 A1                 
  0.088   0.102   0.116   0.121   0.145   0.146   0.189   0.191
 24 B1   10 A2   27 A1   25 B1   26 B1   28 A1   27 B1   29 A1                 
  0.215   0.215   0.221   0.248   0.310   0.330   0.361   0.372
 28 B1   11 B2   30 A1   11 A2   29 B1   31 A1   30 B1   12 B2                 
  0.396   0.406   0.409   0.435   0.435   0.453   0.457   0.476
 13 B2   32 A1   12 A2   13 A2   33 A1   31 B1   34 A1   32 B1                 
  0.539   0.543   0.569   0.615   0.639   0.648   0.678   0.694
 35 A1   14 B2   33 B1   14 A2   34 B1   36 A1   35 B1   37 A1                 
  0.740   0.752   0.801   0.980   1.013   1.179   1.231   1.291
 36 B1   38 A1   37 B1   38 B1   15 B2   16 B2   15 A2   39 A1                 
  1.329   1.340   1.351   1.364   1.390   1.427   1.470   1.607
 17 B2   40 A1   39 B1   16 A2   40 B1   41 A1   42 A1   43 A1                 
  1.685   1.741   1.778   1.836   1.946   2.070   2.083   2.299
 41 B1   18 B2   42 B1   17 A2   44 A1   18 A2   43 B1   44 B1                 
  2.375   2.607   2.616   2.646   2.712   2.833   2.839   3.164
 45 A1   46 A1   45 B1   19 B2   46 B1   47 A1   19 A2   47 B1                 
  3.429   3.954   3.958   3.965   3.966   3.997   4.008   4.025
 48 A1   20 B2   49 A1   48 B1   20 A2   21 B2   49 B1   21 A2                 
  4.076   4.110   4.208   4.278   4.336   4.431   5.984   6.007
 50 A1   50 B1   51 A1   51 B1   52 A1   52 B1   22 B2   22 A2                 
  6.018   6.029   6.052   6.119  23.511  24.192  27.781  27.871
 53 A1   54 A1   53 B1   54 B1   55 A1   55 B1   56 A1   56 B1                 
 28.329  28.347  28.356  28.359  28.380  28.401  28.531  28.534
 23 B2   23 A2   57 A1   58 A1   57 B1   58 B1   24 B2   59 A1                 
 28.536  28.548  28.553  28.561  28.584  28.599  28.662  28.712
 24 A2   25 B2   59 B1   25 A2   60 A1   60 B1   61 A1   61 B1                 
127.877 127.890 127.899 127.907 127.914 127.952 151.590 151.666
 26 B2   26 A2   62 A1   63 A1   62 B1   63 B1   64 A1   64 B1                 
*******1901.829
 65 A1   65 B1                                                                 
 --------------------------------------------------------------

          Ground-State Mulliken Net Atomic Charges

     Atom                 Charge (a.u.)
  ----------------------------------------
      1 H                     0.177679
      2 H                     0.177679
      3 I                     0.080740
      4 I                     0.080740
      5 C                    -0.258420
      6 C                    -0.258420
  ----------------------------------------
  Sum of atomic charges =     0.000000

 -----------------------------------------------------------------
                    Cartesian Multipole Moments
 -----------------------------------------------------------------
    Charge (ESU x 10^10)
                 0.0000
    Dipole Moment (Debye)
         X       0.0000      Y      -0.0000      Z      -1.3094
       Tot       1.3094
    Quadrupole Moments (Debye-Ang)
        XX     -68.8061     XY      -0.0000     YY     -71.6641
        XZ      -0.0000     YZ       0.0000     ZZ     -62.8986
    Octopole Moments (Debye-Ang^2)
       XXX      -0.0000    XXY       0.0000    XYY       0.0000
       YYY       0.0000    XXZ      -9.2685    XYZ       0.0000
       YYZ     -16.8996    XZZ      -0.0000    YZZ       0.0000
       ZZZ     -57.4676
    Hexadecapole Moments (Debye-Ang^3)
      XXXX   -1397.0796   XXXY      -0.0000   XXYY    -257.3192
      XYYY      -0.0000   YYYY     -99.6821   XXXZ      -0.0000
      XXYZ      -0.0000   XYYZ      -0.0000   YYYZ      -0.0000
      XXZZ    -249.6470   XYZZ      -0.0000   YYZZ     -71.8422
      XZZZ      -0.0000   YZZZ       0.0000   ZZZZ    -282.7988
 -----------------------------------------------------------------
 Calculating analytic gradient of the SCF energy
 Gradient of SCF Energy
            1           2           3           4           5           6
    1   0.0000520  -0.0000520  -0.0003549   0.0003549  -0.0012056   0.0012056
    2  -0.0000000  -0.0000000  -0.0000000   0.0000000  -0.0000000   0.0000000
    3  -0.0003023  -0.0003023  -0.0003619  -0.0003619   0.0006642   0.0006642
 Max gradient component =       1.206E-03
 RMS gradient           =       4.995E-04
 Gradient time:  CPU 9.44 s  wall 2.46 s
 Geometry Optimization Parameters
   NAtoms,    NIC,     NZ,  NCons,   NDum,   NFix, NCnnct, MaxDiis
        6      37       0       0       0       0       0       0

 Cartesian Hessian Update
 Hessian Updated using BFGS Update


** GEOMETRY OPTIMIZATION IN DELOCALIZED INTERNAL COORDINATES **
   Searching for a Minimum

   Optimization Cycle:  17

                       Coordinates (Angstroms)
     ATOM                X               Y               Z
      1  H         1.2139175868    0.0000000000   -2.0522945169
      2  H        -1.2139175868    0.0000000000   -2.0522945169
      3  I         1.9276666979    0.0000000000    0.5716042642
      4  I        -1.9276666979    0.0000000000    0.5716042642
      5  C         0.6628837698    0.0000000000   -1.1193097473
      6  C        -0.6628837698    0.0000000000   -1.1193097473
   Point Group: c2v   Number of degrees of freedom:     5


   Energy is -13916.445883565

 Hessian Updated using BFGS Update

  5 Hessian modes will be used to form the next step
  Hessian Eigenvalues:
     0.039900    0.081886    0.248910    0.345576    0.780347

 Minimum Search - Taking Simple RFO Step
 Searching for Lamda that Minimizes Along All modes
 Value Taken    Lamda =  -0.00000661
 Step Taken.  Stepsize is  0.006309

                             Maximum     Tolerance    Cnvgd?
         Gradient           0.001308      0.000300      NO
         Displacement       0.004517      0.001200      NO
         Energy change     -0.000036      0.000001      NO


 New Cartesian Coordinates Obtained by Inverse Iteration

 Displacement from previous Coordinates is:  0.006592
 ----------------------------------------------------------------
             Standard Nuclear Orientation (Angstroms)
    I     Atom           X                Y                Z
 ----------------------------------------------------------------
    1      H       1.2155612842     0.0000000000    -2.0520394945
    2      H      -1.2155612842     0.0000000000    -2.0520394945
    3      I       1.9290878362     0.0000000000     0.5722286536
    4      I      -1.9290878362     0.0000000000     0.5722286536
    5      C       0.6632516614     0.0000000000    -1.1201891592
    6      C      -0.6632516614     0.0000000000    -1.1201891592
 ----------------------------------------------------------------
 Molecular Point Group                 C2v   NOp =  4
 Largest Abelian Subgroup              C2v   NOp =  4
 Nuclear Repulsion Energy =   711.0222579416 hartrees
 There are       60 alpha and       60 beta electrons
 Applying Cartesian multipole field
    Component          Value
    ---------          -----
     (2,0,0)        1.00000E-11
     (0,2,0)        2.00000E-11
     (0,0,2)       -3.00000E-11
 Nucleus-field energy     =     0.0000000081 hartrees
 Requested basis set is 6-311++G(d,p)
 There are 70 shells and 182 basis functions
 A cutoff of  1.0D-11 yielded   2003 shell pairs
 There are     13997 function pairs (     15873 Cartesian)
 Smallest overlap matrix eigenvalue = 8.65E-05
 Guess MOs from SCF MO coefficient file

 -----------------------------------------------------------------------
  General SCF calculation program by
  Eric Jon Sundstrom, Paul Horn, Yuezhi Mao, Dmitri Zuev, Alec White,
  David Stuck, Shaama M.S., Shane Yost, Joonho Lee, David Small,
  Daniel Levine, Susi Lehtola, Hugh Burton, Evgeny Epifanovsky
 -----------------------------------------------------------------------
 Exchange:     0.2000 Hartree-Fock + 0.0800 Slater + 0.7200 B88
 Correlation:  0.1900 VWN1RPA + 0.8100 LYP
 Using SG-1 standard quadrature grid
 using 4 threads for integral computing
 -------------------------------------------------------
 OpenMP Integral computing Module                
 Release: version 2.0, May 2017, Q-Chem Inc. Pleasanton 
 -------------------------------------------------------
 -------------------------------------------------------
 OpenMP BLAS3 based DFT computing Module                
 Release: version 1.0, May 2013, Q-Chem Inc. Pittsburgh 
 -------------------------------------------------------
 A restricted SCF calculation will be
 performed using DIIS
 SCF converges when DIIS error is below 1.0e-08
 ---------------------------------------
  Cycle       Energy         DIIS error
 ---------------------------------------
    1  -13916.4458859604      1.79e-05  
    2  -13916.4458867897      1.12e-05  
    3  -13916.4458868067      1.09e-05  
    4  -13916.4458873862      6.90e-07  
    5  -13916.4458873883      2.05e-07  
    6  -13916.4458873883      4.16e-08  
    7  -13916.4458873885      7.39e-09  Convergence criterion met
 ---------------------------------------
 SCF time:   CPU 18.08s  wall 5.00s 
 SCF   energy in the final basis set =   -13916.4458873885
 Total energy in the final basis set =   -13916.4458873885

 --------------------------------------------------------------
             Orbital Energies (a.u.) and Symmetries
 --------------------------------------------------------------

 Alpha MOs, Restricted
 -- Occupied --                  
*******-1165.88 -176.31 -176.31 -165.71 -165.71 -165.71 -165.71
  1 B1    1 A1    2 B1    2 A1    3 B1    3 A1    1 A2    1 B2                 
-165.71 -165.71  -35.81  -35.81  -31.30  -31.30  -31.29  -31.29
  4 B1    4 A1    5 B1    5 A1    6 B1    6 A1    2 A2    2 B2                 
-31.293 -31.293 -22.950 -22.950 -22.948 -22.948 -22.948 -22.948
  7 B1    7 A1    8 B1    8 A1    3 A2    3 B2    9 B1    9 A1                 
-22.944 -22.944 -22.944 -22.944 -10.242 -10.241  -6.356  -6.356
 10 B1    4 A2   10 A1    4 B2   11 A1   11 B1   12 B1   12 A1                 
 -4.768  -4.768  -4.754  -4.754  -4.753  -4.753  -2.034  -2.034
 13 B1   13 A1    5 B2    5 A2   14 A1   14 B1   15 B1   15 A1                 
 -2.029  -2.029  -2.029  -2.029  -2.016  -2.016  -2.016  -2.016
  6 A2    6 B2   16 B1   16 A1   17 B1   17 A1    7 B2    7 A2                 
 -0.820  -0.692  -0.650  -0.553  -0.505  -0.415  -0.357  -0.355
 18 A1   18 B1   19 A1   19 B1   20 A1   21 A1    8 B2   20 B1                 
 -0.290  -0.286  -0.264  -0.252
 22 A1    8 A2   21 B1    9 B2                                                 
 -- Virtual --                   
 -0.066  -0.039  -0.027  -0.008   0.028   0.042   0.063   0.086
 23 A1    9 A2   22 B1   24 A1   23 B1   25 A1   10 B2   26 A1                 
  0.088   0.102   0.116   0.121   0.145   0.146   0.189   0.191
 24 B1   10 A2   27 A1   25 B1   26 B1   28 A1   27 B1   29 A1                 
  0.215   0.215   0.221   0.248   0.310   0.330   0.360   0.372
 28 B1   11 B2   30 A1   11 A2   29 B1   31 A1   30 B1   12 B2                 
  0.396   0.406   0.409   0.434   0.435   0.452   0.457   0.476
 13 B2   32 A1   12 A2   13 A2   33 A1   31 B1   34 A1   32 B1                 
  0.539   0.543   0.568   0.615   0.639   0.647   0.678   0.693
 35 A1   14 B2   33 B1   14 A2   34 B1   36 A1   35 B1   37 A1                 
  0.740   0.752   0.801   0.980   1.012   1.179   1.230   1.291
 36 B1   38 A1   37 B1   38 B1   15 B2   16 B2   15 A2   39 A1                 
  1.329   1.340   1.351   1.364   1.389   1.427   1.470   1.606
 17 B2   40 A1   39 B1   16 A2   40 B1   41 A1   42 A1   43 A1                 
  1.686   1.741   1.779   1.836   1.946   2.070   2.081   2.299
 41 B1   18 B2   42 B1   17 A2   44 A1   18 A2   43 B1   44 B1                 
  2.375   2.607   2.616   2.646   2.713   2.833   2.838   3.163
 45 A1   46 A1   45 B1   19 B2   46 B1   47 A1   19 A2   47 B1                 
  3.428   3.954   3.958   3.966   3.966   3.996   4.007   4.025
 48 A1   20 B2   49 A1   48 B1   20 A2   21 B2   49 B1   21 A2                 
  4.076   4.109   4.208   4.277   4.335   4.430   5.984   6.007
 50 A1   50 B1   51 A1   51 B1   52 A1   52 B1   22 B2   22 A2                 
  6.018   6.029   6.051   6.118  23.512  24.189  27.780  27.871
 53 A1   54 A1   53 B1   54 B1   55 A1   55 B1   56 A1   56 B1                 
 28.329  28.347  28.356  28.359  28.379  28.401  28.531  28.534
 23 B2   23 A2   57 A1   58 A1   57 B1   58 B1   24 B2   59 A1                 
 28.536  28.548  28.553  28.561  28.584  28.599  28.662  28.712
 24 A2   25 B2   59 B1   25 A2   60 A1   60 B1   61 A1   61 B1                 
127.877 127.890 127.899 127.907 127.914 127.951 151.589 151.666
 26 B2   26 A2   62 A1   63 A1   62 B1   63 B1   64 A1   64 B1                 
*******1901.829
 65 A1   65 B1                                                                 

 Beta MOs, Restricted
 -- Occupied --                  
*******-1165.88 -176.31 -176.31 -165.71 -165.71 -165.71 -165.71
  1 B1    1 A1    2 B1    2 A1    3 B1    3 A1    1 A2    1 B2                 
-165.71 -165.71  -35.81  -35.81  -31.30  -31.30  -31.29  -31.29
  4 B1    4 A1    5 B1    5 A1    6 B1    6 A1    2 A2    2 B2                 
-31.293 -31.293 -22.950 -22.950 -22.948 -22.948 -22.948 -22.948
  7 B1    7 A1    8 B1    8 A1    3 A2    3 B2    9 B1    9 A1                 
-22.944 -22.944 -22.944 -22.944 -10.242 -10.241  -6.356  -6.356
 10 B1    4 A2   10 A1    4 B2   11 A1   11 B1   12 B1   12 A1                 
 -4.768  -4.768  -4.754  -4.754  -4.753  -4.753  -2.034  -2.034
 13 B1   13 A1    5 B2    5 A2   14 A1   14 B1   15 B1   15 A1                 
 -2.029  -2.029  -2.029  -2.029  -2.016  -2.016  -2.016  -2.016
  6 A2    6 B2   16 B1   16 A1   17 B1   17 A1    7 B2    7 A2                 
 -0.820  -0.692  -0.650  -0.553  -0.505  -0.415  -0.357  -0.355
 18 A1   18 B1   19 A1   19 B1   20 A1   21 A1    8 B2   20 B1                 
 -0.290  -0.286  -0.264  -0.252
 22 A1    8 A2   21 B1    9 B2                                                 
 -- Virtual --                   
 -0.066  -0.039  -0.027  -0.008   0.028   0.042   0.063   0.086
 23 A1    9 A2   22 B1   24 A1   23 B1   25 A1   10 B2   26 A1                 
  0.088   0.102   0.116   0.121   0.145   0.146   0.189   0.191
 24 B1   10 A2   27 A1   25 B1   26 B1   28 A1   27 B1   29 A1                 
  0.215   0.215   0.221   0.248   0.310   0.330   0.360   0.372
 28 B1   11 B2   30 A1   11 A2   29 B1   31 A1   30 B1   12 B2                 
  0.396   0.406   0.409   0.434   0.435   0.452   0.457   0.476
 13 B2   32 A1   12 A2   13 A2   33 A1   31 B1   34 A1   32 B1                 
  0.539   0.543   0.568   0.615   0.639   0.647   0.678   0.693
 35 A1   14 B2   33 B1   14 A2   34 B1   36 A1   35 B1   37 A1                 
  0.740   0.752   0.801   0.980   1.012   1.179   1.230   1.291
 36 B1   38 A1   37 B1   38 B1   15 B2   16 B2   15 A2   39 A1                 
  1.329   1.340   1.351   1.364   1.389   1.427   1.470   1.606
 17 B2   40 A1   39 B1   16 A2   40 B1   41 A1   42 A1   43 A1                 
  1.686   1.741   1.779   1.836   1.946   2.070   2.081   2.299
 41 B1   18 B2   42 B1   17 A2   44 A1   18 A2   43 B1   44 B1                 
  2.375   2.607   2.616   2.646   2.713   2.833   2.838   3.163
 45 A1   46 A1   45 B1   19 B2   46 B1   47 A1   19 A2   47 B1                 
  3.428   3.954   3.958   3.966   3.966   3.996   4.007   4.025
 48 A1   20 B2   49 A1   48 B1   20 A2   21 B2   49 B1   21 A2                 
  4.076   4.109   4.208   4.277   4.335   4.430   5.984   6.007
 50 A1   50 B1   51 A1   51 B1   52 A1   52 B1   22 B2   22 A2                 
  6.018   6.029   6.051   6.118  23.512  24.189  27.780  27.871
 53 A1   54 A1   53 B1   54 B1   55 A1   55 B1   56 A1   56 B1                 
 28.329  28.347  28.356  28.359  28.379  28.401  28.531  28.534
 23 B2   23 A2   57 A1   58 A1   57 B1   58 B1   24 B2   59 A1                 
 28.536  28.548  28.553  28.561  28.584  28.599  28.662  28.712
 24 A2   25 B2   59 B1   25 A2   60 A1   60 B1   61 A1   61 B1                 
127.877 127.890 127.899 127.907 127.914 127.951 151.589 151.666
 26 B2   26 A2   62 A1   63 A1   62 B1   63 B1   64 A1   64 B1                 
*******1901.829
 65 A1   65 B1                                                                 
 --------------------------------------------------------------

          Ground-State Mulliken Net Atomic Charges

     Atom                 Charge (a.u.)
  ----------------------------------------
      1 H                     0.177982
      2 H                     0.177982
      3 I                     0.080429
      4 I                     0.080429
      5 C                    -0.258411
      6 C                    -0.258411
  ----------------------------------------
  Sum of atomic charges =     0.000000

 -----------------------------------------------------------------
                    Cartesian Multipole Moments
 -----------------------------------------------------------------
    Charge (ESU x 10^10)
                 0.0000
    Dipole Moment (Debye)
         X      -0.0000      Y      -0.0000      Z      -1.3117
       Tot       1.3117
    Quadrupole Moments (Debye-Ang)
        XX     -68.8000     XY      -0.0000     YY     -71.6727
        XZ       0.0000     YZ       0.0000     ZZ     -62.8962
    Octopole Moments (Debye-Ang^2)
       XXX       0.0000    XXY      -0.0000    XYY      -0.0000
       YYY      -0.0000    XXZ      -9.2927    XYZ      -0.0000
       YYZ     -16.9235    XZZ       0.0000    YZZ      -0.0000
       ZZZ     -57.5456
    Hexadecapole Moments (Debye-Ang^3)
      XXXX   -1398.9526   XXXY      -0.0000   XXYY    -257.6652
      XYYY       0.0000   YYYY     -99.7094   XXXZ       0.0000
      XXYZ       0.0000   XYYZ       0.0000   YYYZ       0.0000
      XXZZ    -249.9393   XYZZ       0.0000   YYZZ     -71.9110
      XZZZ       0.0000   YZZZ       0.0000   ZZZZ    -283.1539
 -----------------------------------------------------------------
 Calculating analytic gradient of the SCF energy
 Gradient of SCF Energy
            1           2           3           4           5           6
    1   0.0000578  -0.0000578  -0.0000298   0.0000298  -0.0004174   0.0004174
    2   0.0000000   0.0000000  -0.0000000  -0.0000000  -0.0000000   0.0000000
    3  -0.0000693  -0.0000693  -0.0000634  -0.0000634   0.0001327   0.0001327
 Max gradient component =       4.174E-04
 RMS gradient           =       1.509E-04
 Gradient time:  CPU 9.41 s  wall 2.45 s
 Geometry Optimization Parameters
   NAtoms,    NIC,     NZ,  NCons,   NDum,   NFix, NCnnct, MaxDiis
        6      37       0       0       0       0       0       0

 Cartesian Hessian Update
 Hessian Updated using BFGS Update


** GEOMETRY OPTIMIZATION IN DELOCALIZED INTERNAL COORDINATES **
   Searching for a Minimum

   Optimization Cycle:  18

                       Coordinates (Angstroms)
     ATOM                X               Y               Z
      1  H         1.2155612842    0.0000000000   -2.0520394945
      2  H        -1.2155612842    0.0000000000   -2.0520394945
      3  I         1.9290878362    0.0000000000    0.5722286536
      4  I        -1.9290878362    0.0000000000    0.5722286536
      5  C         0.6632516614    0.0000000000   -1.1201891592
      6  C        -0.6632516614    0.0000000000   -1.1201891592
   Point Group: c2v   Number of degrees of freedom:     5


   Energy is -13916.445887388

 Hessian Updated using BFGS Update

  5 Hessian modes will be used to form the next step
  Hessian Eigenvalues:
     0.039950    0.083321    0.253584    0.335750    0.652191

 Minimum Search - Taking Simple RFO Step
 Searching for Lamda that Minimizes Along All modes
 Value Taken    Lamda =   0.00000000
 Step Taken.  Stepsize is  0.001348

                             Maximum     Tolerance    Cnvgd?
         Gradient           0.000281      0.000300     YES
         Displacement       0.001077      0.001200     YES
         Energy change     -0.000004      0.000001      NO


                       Distance Matrix (Angstroms)
             H (  1)   H (  2)   I (  3)   I (  4)   C (  5)
   H (  2)  2.431123
   I (  3)  2.719541  4.095803
   I (  4)  4.095803  2.719541  3.858176
   C (  5)  1.083232  2.097208  2.113438  3.095885
   C (  6)  2.097208  1.083232  3.095885  2.113438  1.326503

 Final energy is   -13916.445887388481     


 ******************************
 **  OPTIMIZATION CONVERGED  **
 ******************************

                       Coordinates (Angstroms)
     ATOM                X               Y               Z
      1  H         1.2155612842    0.0000000000   -2.0520394945
      2  H        -1.2155612842    0.0000000000   -2.0520394945
      3  I         1.9290878362    0.0000000000    0.5722286536
      4  I        -1.9290878362    0.0000000000    0.5722286536
      5  C         0.6632516614    0.0000000000   -1.1201891592
      6  C        -0.6632516614    0.0000000000   -1.1201891592

Z-matrix Print:
$molecule
0 1
I 
C  1 2.113438
H  2 1.083232 1 112.550206
C  2 1.326503 1 126.794484 3 -180.000000 0
H  4 1.083232 2 120.655310 1 -180.000000 0
I  4 2.113438 2 126.794484 1 -0.000000 0
$end


 --------------------------------------------------------------
             Orbital Energies (a.u.) and Symmetries
 --------------------------------------------------------------

 Alpha MOs, Restricted
 -- Occupied --                  
*******-1165.88 -176.31 -176.31 -165.71 -165.71 -165.71 -165.71
  1 B1    1 A1    2 B1    2 A1    3 B1    3 A1    1 A2    1 B2                 
-165.71 -165.71  -35.81  -35.81  -31.30  -31.30  -31.29  -31.29
  4 B1    4 A1    5 B1    5 A1    6 B1    6 A1    2 A2    2 B2                 
-31.293 -31.293 -22.950 -22.950 -22.948 -22.948 -22.948 -22.948
  7 B1    7 A1    8 B1    8 A1    3 A2    3 B2    9 B1    9 A1                 
-22.944 -22.944 -22.944 -22.944 -10.242 -10.241  -6.356  -6.356
 10 B1    4 A2   10 A1    4 B2   11 A1   11 B1   12 B1   12 A1                 
 -4.768  -4.768  -4.754  -4.754  -4.753  -4.753  -2.034  -2.034
 13 B1   13 A1    5 B2    5 A2   14 A1   14 B1   15 B1   15 A1                 
 -2.029  -2.029  -2.029  -2.029  -2.016  -2.016  -2.016  -2.016
  6 A2    6 B2   16 B1   16 A1   17 B1   17 A1    7 B2    7 A2                 
 -0.820  -0.692  -0.650  -0.553  -0.505  -0.415  -0.357  -0.355
 18 A1   18 B1   19 A1   19 B1   20 A1   21 A1    8 B2   20 B1                 
 -0.290  -0.286  -0.264  -0.252
 22 A1    8 A2   21 B1    9 B2                                                 
 -- Virtual --                   
 -0.066  -0.039  -0.027  -0.008   0.028   0.042   0.063   0.086
 23 A1    9 A2   22 B1   24 A1   23 B1   25 A1   10 B2   26 A1                 
  0.088   0.102   0.116   0.121   0.145   0.146   0.189   0.191
 24 B1   10 A2   27 A1   25 B1   26 B1   28 A1   27 B1   29 A1                 
  0.215   0.215   0.221   0.248   0.310   0.330   0.360   0.372
 28 B1   11 B2   30 A1   11 A2   29 B1   31 A1   30 B1   12 B2                 
  0.396   0.406   0.409   0.434   0.435   0.452   0.457   0.476
 13 B2   32 A1   12 A2   13 A2   33 A1   31 B1   34 A1   32 B1                 
  0.539   0.543   0.568   0.615   0.639   0.647   0.678   0.693
 35 A1   14 B2   33 B1   14 A2   34 B1   36 A1   35 B1   37 A1                 
  0.740   0.752   0.801   0.980   1.012   1.179   1.230   1.291
 36 B1   38 A1   37 B1   38 B1   15 B2   16 B2   15 A2   39 A1                 
  1.329   1.340   1.351   1.364   1.389   1.427   1.470   1.606
 17 B2   40 A1   39 B1   16 A2   40 B1   41 A1   42 A1   43 A1                 
  1.686   1.741   1.779   1.836   1.946   2.070   2.081   2.299
 41 B1   18 B2   42 B1   17 A2   44 A1   18 A2   43 B1   44 B1                 
  2.375   2.607   2.616   2.646   2.713   2.833   2.838   3.163
 45 A1   46 A1   45 B1   19 B2   46 B1   47 A1   19 A2   47 B1                 
  3.428   3.954   3.958   3.966   3.966   3.996   4.007   4.025
 48 A1   20 B2   49 A1   48 B1   20 A2   21 B2   49 B1   21 A2                 
  4.076   4.109   4.208   4.277   4.335   4.430   5.984   6.007
 50 A1   50 B1   51 A1   51 B1   52 A1   52 B1   22 B2   22 A2                 
  6.018   6.029   6.051   6.118  23.512  24.189  27.780  27.871
 53 A1   54 A1   53 B1   54 B1   55 A1   55 B1   56 A1   56 B1                 
 28.329  28.347  28.356  28.359  28.379  28.401  28.531  28.534
 23 B2   23 A2   57 A1   58 A1   57 B1   58 B1   24 B2   59 A1                 
 28.536  28.548  28.553  28.561  28.584  28.599  28.662  28.712
 24 A2   25 B2   59 B1   25 A2   60 A1   60 B1   61 A1   61 B1                 
127.877 127.890 127.899 127.907 127.914 127.951 151.589 151.666
 26 B2   26 A2   62 A1   63 A1   62 B1   63 B1   64 A1   64 B1                 
*******1901.829
 65 A1   65 B1                                                                 

 Beta MOs, Restricted
 -- Occupied --                  
*******-1165.88 -176.31 -176.31 -165.71 -165.71 -165.71 -165.71
  1 B1    1 A1    2 B1    2 A1    3 B1    3 A1    1 A2    1 B2                 
-165.71 -165.71  -35.81  -35.81  -31.30  -31.30  -31.29  -31.29
  4 B1    4 A1    5 B1    5 A1    6 B1    6 A1    2 A2    2 B2                 
-31.293 -31.293 -22.950 -22.950 -22.948 -22.948 -22.948 -22.948
  7 B1    7 A1    8 B1    8 A1    3 A2    3 B2    9 B1    9 A1                 
-22.944 -22.944 -22.944 -22.944 -10.242 -10.241  -6.356  -6.356
 10 B1    4 A2   10 A1    4 B2   11 A1   11 B1   12 B1   12 A1                 
 -4.768  -4.768  -4.754  -4.754  -4.753  -4.753  -2.034  -2.034
 13 B1   13 A1    5 B2    5 A2   14 A1   14 B1   15 B1   15 A1                 
 -2.029  -2.029  -2.029  -2.029  -2.016  -2.016  -2.016  -2.016
  6 A2    6 B2   16 B1   16 A1   17 B1   17 A1    7 B2    7 A2                 
 -0.820  -0.692  -0.650  -0.553  -0.505  -0.415  -0.357  -0.355
 18 A1   18 B1   19 A1   19 B1   20 A1   21 A1    8 B2   20 B1                 
 -0.290  -0.286  -0.264  -0.252
 22 A1    8 A2   21 B1    9 B2                                                 
 -- Virtual --                   
 -0.066  -0.039  -0.027  -0.008   0.028   0.042   0.063   0.086
 23 A1    9 A2   22 B1   24 A1   23 B1   25 A1   10 B2   26 A1                 
  0.088   0.102   0.116   0.121   0.145   0.146   0.189   0.191
 24 B1   10 A2   27 A1   25 B1   26 B1   28 A1   27 B1   29 A1                 
  0.215   0.215   0.221   0.248   0.310   0.330   0.360   0.372
 28 B1   11 B2   30 A1   11 A2   29 B1   31 A1   30 B1   12 B2                 
  0.396   0.406   0.409   0.434   0.435   0.452   0.457   0.476
 13 B2   32 A1   12 A2   13 A2   33 A1   31 B1   34 A1   32 B1                 
  0.539   0.543   0.568   0.615   0.639   0.647   0.678   0.693
 35 A1   14 B2   33 B1   14 A2   34 B1   36 A1   35 B1   37 A1                 
  0.740   0.752   0.801   0.980   1.012   1.179   1.230   1.291
 36 B1   38 A1   37 B1   38 B1   15 B2   16 B2   15 A2   39 A1                 
  1.329   1.340   1.351   1.364   1.389   1.427   1.470   1.606
 17 B2   40 A1   39 B1   16 A2   40 B1   41 A1   42 A1   43 A1                 
  1.686   1.741   1.779   1.836   1.946   2.070   2.081   2.299
 41 B1   18 B2   42 B1   17 A2   44 A1   18 A2   43 B1   44 B1                 
  2.375   2.607   2.616   2.646   2.713   2.833   2.838   3.163
 45 A1   46 A1   45 B1   19 B2   46 B1   47 A1   19 A2   47 B1                 
  3.428   3.954   3.958   3.966   3.966   3.996   4.007   4.025
 48 A1   20 B2   49 A1   48 B1   20 A2   21 B2   49 B1   21 A2                 
  4.076   4.109   4.208   4.277   4.335   4.430   5.984   6.007
 50 A1   50 B1   51 A1   51 B1   52 A1   52 B1   22 B2   22 A2                 
  6.018   6.029   6.051   6.118  23.512  24.189  27.780  27.871
 53 A1   54 A1   53 B1   54 B1   55 A1   55 B1   56 A1   56 B1                 
 28.329  28.347  28.356  28.359  28.379  28.401  28.531  28.534
 23 B2   23 A2   57 A1   58 A1   57 B1   58 B1   24 B2   59 A1                 
 28.536  28.548  28.553  28.561  28.584  28.599  28.662  28.712
 24 A2   25 B2   59 B1   25 A2   60 A1   60 B1   61 A1   61 B1                 
127.877 127.890 127.899 127.907 127.914 127.951 151.589 151.666
 26 B2   26 A2   62 A1   63 A1   62 B1   63 B1   64 A1   64 B1                 
*******1901.829
 65 A1   65 B1                                                                 
 --------------------------------------------------------------

          Ground-State Mulliken Net Atomic Charges

     Atom                 Charge (a.u.)
  ----------------------------------------
      1 H                     0.177982
      2 H                     0.177982
      3 I                     0.080429
      4 I                     0.080429
      5 C                    -0.258411
      6 C                    -0.258411
  ----------------------------------------
  Sum of atomic charges =     0.000000

 -----------------------------------------------------------------
                    Cartesian Multipole Moments
 -----------------------------------------------------------------
    Charge (ESU x 10^10)
                 0.0000
    Dipole Moment (Debye)
         X      -0.0000      Y      -0.0000      Z      -1.3117
       Tot       1.3117
    Quadrupole Moments (Debye-Ang)
        XX     -68.8000     XY      -0.0000     YY     -71.6727
        XZ       0.0000     YZ       0.0000     ZZ     -62.8962
    Octopole Moments (Debye-Ang^2)
       XXX       0.0000    XXY      -0.0000    XYY      -0.0000
       YYY      -0.0000    XXZ      -9.2927    XYZ      -0.0000
       YYZ     -16.9235    XZZ       0.0000    YZZ      -0.0000
       ZZZ     -57.5456
    Hexadecapole Moments (Debye-Ang^3)
      XXXX   -1398.9526   XXXY      -0.0000   XXYY    -257.6652
      XYYY       0.0000   YYYY     -99.7094   XXXZ       0.0000
      XXYZ       0.0000   XYYZ       0.0000   YYYZ       0.0000
      XXZZ    -249.9393   XYZZ       0.0000   YYZZ     -71.9110
      XZZZ       0.0000   YZZZ       0.0000   ZZZZ    -283.1539
 -----------------------------------------------------------------
Archival summary:
1\1\TWL01\OPT\ProcedureUnspecified\BasisUnspecified\222\taweetha\TueAug2809:08:362018TueAug2809:08:362018\0\\#,OPT,ProcedureUnspecified,BasisUnspecified,\\0,1\I\C,1,2.11344\H,2,1.08323,1,112.55\C,2,1.3265,1,126.794,3,-180,0\H,4,1.08323,2,120.655,1,-180,0\I,4,2.11344,2,126.794,1,-0,0\\\@

 Total job time:  171.60s(wall), 634.86s(cpu) 
 Tue Aug 28 09:08:36 2018

        *************************************************************
        *                                                           *
        *  Thank you very much for using Q-Chem.  Have a nice day.  *
        *                                                           *
        *************************************************************


 
User input: 2 of 2 
 
Q-Chem Developer Version!
                  Welcome to Q-Chem
     A Quantum Leap Into The Future Of Chemistry


 Q-Chem 5.1, Q-Chem, Inc., Pleasanton, CA (2018)

 Yihan Shao,  Zhengting Gan,  E. Epifanovsky,  A. T. B. Gilbert,  M. Wormit,  
 J. Kussmann,  A. W. Lange,  A. Behn,  Jia Deng,  Xintian Feng,  D. Ghosh,  
 M. Goldey,  P. R. Horn,  L. D. Jacobson,  I. Kaliman,  T. Kus,  A. Landau,  
 Jie Liu,  E. I. Proynov,  R. M. Richard,  R. P. Steele,  E. J. Sundstrom,  
 H. L. Woodcock III,  P. M. Zimmerman,  D. Zuev,  B. Albrecht,  E. Alguire,  
 S. A. Baeppler,  D. Barton,  Z. Benda,  Y. A. Bernard,  E. J. Berquist,  
 K. B. Bravaya,  H. Burton,  D. Casanova,  Chun-Min Chang,  Yunqing Chen,  
 A. Chien,  K. D. Closser,  M. P. Coons,  S. Coriani,  S. Dasgupta,  
 A. L. Dempwolff,  M. Diedenhofen,  Hainam Do,  R. G. Edgar,  Po-Tung Fang,  
 S. Faraji,  S. Fatehi,  Qingguo Feng,  K. D. Fenk,  J. Fosso-Tande,  
 Qinghui Ge,  A. Ghysels,  G. Gidofalvi,  J. Gomes,  J. Gonthier,  A. Gunina,  
 D. Hait,  M. W. D. Hanson-Heine,  P. H. P. Harbach,  A. W. Hauser,  
 J. E. Herr,  E. G. Hohenstein,  Z. C. Holden,  Kerwin Hui,  B. C. Huynh,  
 T.-C. Jagau,  Hyunjun Ji,  B. Kaduk,  K. Khistyaev,  Jaehoon Kim,  
 P. Klunzinger,  K. Koh,  D. Kosenkov,  L. Koulias,  T. Kowalczyk,  
 C. M. Krauter,  A. Kunitsa,  Ka Un Lao,  A. Laurent,  K. V. Lawler,  
 Joonho Lee,  D. Lefrancois,  S. Lehtola,  D. S. Levine,  Yi-Pei Li,  
 You-Sheng Lin,  Fenglai Liu,  E. Livshits,  A. Luenser,  P. Manohar,  
 E. Mansoor,  S. F. Manzer,  Shan-Ping Mao,  Yuezhi Mao,  N. Mardirossian,  
 A. V. Marenich,  T. Markovich,  L. A. Martinez-Martinez,  S. A. Maurer,  
 N. J. Mayhall,  S. C. McKenzie,  J.-M. Mewes,  A. F. Morrison,  
 J. W. Mullinax,  K. Nanda,  T. S. Nguyen-Beck,  R. Olivares-Amaya,  
 J. A. Parkhill,  T. M. Perrine,  F. Plasser,  P. Pokhilko,  S. Prager,  
 A. Prociuk,  E. Ramos,  D. R. Rehn,  F. Rob,  M. Schneider,  N. Sergueev,  
 S. M. Sharada,  S. Sharma,  D. W. Small,  T. Stauch,  T. Stein,  
 Yu-Chuan Su,  A. J. W. Thom,  A. Tkatchenko,  T. Tsuchimochi,  N. M. Tubman,  
 L. Vogt,  M. L. Vidal,  O. Vydrov,  M. A. Watson,  J. Wenzel,  
 M. de Wergifosse,  T. A. Wesolowski,  A. White,  J. Witte,  A. Yamada,  
 Jun Yang,  K. Yao,  S. Yeganeh,  S. R. Yost,  Zhi-Qiang You,  A. Zech,  
 Igor Ying Zhang,  Xing Zhang,  Yan Zhao,  Ying Zhu,  B. R. Brooks,  
 G. K. L. Chan,  C. J. Cramer,  M. S. Gordon,  W. J. Hehre,  A. Klamt,  
 M. W. Schmidt,  C. D. Sherrill,  D. G. Truhlar,  A. Aspuru-Guzik,  R. Baer,  
 A. T. Bell,  N. A. Besley,  Jeng-Da Chai,  A. E. DePrince, III,  
 R. A. DiStasio Jr.,  A. Dreuw,  B. D. Dunietz,  T. R. Furlani,  
 Chao-Ping Hsu,  Yousung Jung,  Jing Kong,  D. S. Lambrecht,  WanZhen Liang,  
 C. Ochsenfeld,  V. A. Rassolov,  L. V. Slipchenko,  J. E. Subotnik,  
 T. Van Voorhis,  J. M. Herbert,  A. I. Krylov,  P. M. W. Gill,  M. Head-Gordon

 Contributors to earlier versions of Q-Chem not listed above: 
 R. D. Adamson,  B. Austin,  J. Baker,  G. J. O. Beran,  K. Brandhorst,  
 S. T. Brown,  E. F. C. Byrd,  A. K. Chakraborty,  C.-L. Cheng,  
 Siu Hung Chien,  D. M. Chipman,  D. L. Crittenden,  H. Dachsel,  
 R. J. Doerksen,  A. D. Dutoi,  L. Fusti-Molnar,  W. A. Goddard III,  
 A. Golubeva-Zadorozhnaya,  S. R. Gwaltney,  G. Hawkins,  A. Heyden,  
 S. Hirata,  G. Kedziora,  F. J. Keil,  C. Kelley,  Jihan Kim,  R. A. King,  
 R. Z. Khaliullin,  P. P. Korambath,  W. Kurlancheek,  A. M. Lee,  M. S. Lee,  
 S. V. Levchenko,  Ching Yeh Lin,  D. Liotard,  R. C. Lochan,  I. Lotan,  
 P. E. Maslen,  N. Nair,  D. P. O'Neill,  D. Neuhauser,  E. Neuscamman,  
 C. M. Oana,  R. Olson,  B. Peters,  R. Peverati,  P. A. Pieniazek,  
 Y. M. Rhee,  J. Ritchie,  M. A. Rohrdanz,  E. Rosta,  N. J. Russ,  
 H. F. Schaefer III,  N. E. Schultz,  N. Shenvi,  A. C. Simmonett,  A. Sodt,  
 D. Stuck,  K. S. Thanthiriwatte,  V. Vanovschi,  Tao Wang,  A. Warshel,  
 C. F. Williams,  Q. Wu,  X. Xu,  W. Zhang

 Please cite Q-Chem as follows:
 Y. Shao et al., Mol. Phys. 113, 184-215 (2015)
 DOI: 10.1080/00268976.2014.952696

 Q-Chem 5.1.1 for Intel X86 EM64T Linux

 Parts of Q-Chem use Armadillo 8.300.2 (Tropical Shenanigans).
 http://arma.sourceforge.net/

 Q-Chem begins on Tue Aug 28 09:08:36 2018  

Host: 
0

     Scratch files written to /scratch/taweetham/qchem17168//
The previous job contains 0 fragments, simply inherited here
Input Ideriv = 2
Curr. Ideriv = -1
Max.  Ideriv = 2

Checking the input file for inconsistencies... 	...done.

--------------------------------------------------------------
User input:
--------------------------------------------------------------

$molecule
read
$end

$rem
   SCF_GUESS 	READ
   JOB_TYPE 	FREQUENCY
   BASIS 	6-311++G**
   EXCHANGE 	B3LYP
   MEM_TOTAL	7500	
$end


--------------------------------------------------------------
 ----------------------------------------------------------------
             Standard Nuclear Orientation (Angstroms)
    I     Atom           X                Y                Z
 ----------------------------------------------------------------
    1      H       1.2155612842     0.0000000000     2.4112885644
    2      H      -1.2155612842     0.0000000000     2.4112885644
    3      I       1.9290878362     0.0000000000    -0.2129795838
    4      I      -1.9290878362     0.0000000000    -0.2129795838
    5      C       0.6632516614     0.0000000000     1.4794382291
    6      C      -0.6632516614     0.0000000000     1.4794382291
 ----------------------------------------------------------------
 Molecular Point Group                 C2v   NOp =  4
 Largest Abelian Subgroup              C2v   NOp =  4
 Nuclear Repulsion Energy =   711.0222579416 hartrees
 There are       60 alpha and       60 beta electrons
 Requested basis set is 6-311++G(d,p)
 There are 70 shells and 182 basis functions

 Total QAlloc Memory Limit   7500 MB
 Mega-Array Size       188 MB
 MEM_STATIC part       192 MB

                       Distance Matrix (Angstroms)
             H (  1)   H (  2)   I (  3)   I (  4)   C (  5)
   H (  2)  2.431123
   I (  3)  2.719541  4.095803
   I (  4)  4.095803  2.719541  3.858176
   C (  5)  1.083232  2.097208  2.113438  3.095885
   C (  6)  2.097208  1.083232  3.095885  2.113438  1.326503

 A cutoff of  1.0D-11 yielded   2003 shell pairs
 There are     13997 function pairs (     15873 Cartesian)

 -------------------------------------------------------
 OpenMP Integral Computing Module                       
 Release: version 1.0, May 2013, Q-Chem Inc. Pittsburgh 
 -------------------------------------------------------
 Integral Job Info:
 Integral job number is                      11
 Integral operator is                         1
 short-range coefficients                     0
 long-range coefficients              100000000
 Omega coefficients                           0
 if combine SR and LR in K                    0
 Integral screening is                        0
 Integral computing path is                   2
 max size of driver memory is            800000
 size of driver memory is                593474
 size of scratch memory is             11861008
 max col of scratch BK array               1296
 max len of scratch array in speh3          155
 max len of scratch index in speh4           18
 max int batch size is                      520
 min int batch size is                       52
 fixed nKL is                                52
 max L of basis functions is                  2
 order of int derivative is                   0
 number of shells is                         70
 number of basis is                         194
 number of cartesian basis is               194
 number of contracted shell pairs          2003
 number of primitive shell pairs           3868
 maxK2 (contraction) of shell pair           36
 max number of K2 of shell pair               1
 max number of CS2 of shell pair            344
 max number of PS2 of shell pair            344
 mem total for path MDJ                  534684
 -------------------------------------------------------
 Smallest overlap matrix eigenvalue = 8.65E-05
 Guess MOs from SCF MO coefficient file

 -----------------------------------------------------------------------
  General SCF calculation program by
  Eric Jon Sundstrom, Paul Horn, Yuezhi Mao, Dmitri Zuev, Alec White,
  David Stuck, Shaama M.S., Shane Yost, Joonho Lee, David Small,
  Daniel Levine, Susi Lehtola, Hugh Burton, Evgeny Epifanovsky
 -----------------------------------------------------------------------
 Exchange:     0.2000 Hartree-Fock + 0.0800 Slater + 0.7200 B88
 Correlation:  0.1900 VWN1RPA + 0.8100 LYP
 Using SG-1 standard quadrature grid
 using 4 threads for integral computing
 -------------------------------------------------------
 OpenMP Integral computing Module                
 Release: version 2.0, May 2017, Q-Chem Inc. Pleasanton 
 -------------------------------------------------------
 -------------------------------------------------------
 OpenMP BLAS3 based DFT computing Module                
 Release: version 1.0, May 2013, Q-Chem Inc. Pittsburgh 
 -------------------------------------------------------
 A restricted SCF calculation will be
 performed using DIIS
 SCF converges when DIIS error is below 1.0e-08
 ---------------------------------------
  Cycle       Energy         DIIS error
 ---------------------------------------
    1  -13914.7143888055      1.28e-02  
    2  -13916.3389639371      5.00e-03  
    3  -13916.4145698176      3.24e-03  
    4  -13916.4451198279      4.85e-04  
    5  -13916.4457150918      1.77e-04  
    6  -13916.4457876066      1.46e-04  
    7  -13916.4458869295      9.75e-06  
    8  -13916.4458873562      2.68e-06  
    9  -13916.4458873875      3.39e-07  
   10  -13916.4458873881      1.18e-07  
   11  -13916.4458873876      1.30e-08  
   12  -13916.4458873884      1.16e-09  Convergence criterion met
 ---------------------------------------
 SCF time:   CPU 20.60s  wall 6.00s 
 SCF   energy in the final basis set =   -13916.4458873884
 Total energy in the final basis set =   -13916.4458873884

 --------------------------------------------------------------
             Orbital Energies (a.u.) and Symmetries
 --------------------------------------------------------------

 Alpha MOs, Restricted
 -- Occupied --                  
*******-1165.88 -176.31 -176.31 -165.71 -165.71 -165.71 -165.71
  1 B1    1 A1    2 B1    2 A1    3 A1    3 B1    1 A2    1 B2                 
-165.71 -165.71  -35.81  -35.81  -31.30  -31.30  -31.29  -31.29
  4 B1    4 A1    5 B1    5 A1    6 B1    6 A1    2 A2    2 B2                 
-31.293 -31.293 -22.950 -22.950 -22.948 -22.948 -22.948 -22.948
  7 B1    7 A1    8 B1    8 A1    3 A2    3 B2    9 B1    9 A1                 
-22.944 -22.944 -22.944 -22.944 -10.242 -10.241  -6.356  -6.356
 10 B1    4 A2   10 A1    4 B2   11 A1   11 B1   12 B1   12 A1                 
 -4.768  -4.768  -4.754  -4.754  -4.753  -4.753  -2.034  -2.034
 13 B1   13 A1    5 B2    5 A2   14 A1   14 B1   15 B1   15 A1                 
 -2.029  -2.029  -2.029  -2.029  -2.016  -2.016  -2.016  -2.016
  6 A2    6 B2   16 B1   16 A1   17 B1   17 A1    7 B2    7 A2                 
 -0.820  -0.692  -0.650  -0.553  -0.505  -0.415  -0.357  -0.355
 18 A1   18 B1   19 A1   19 B1   20 A1   21 A1    8 B2   20 B1                 
 -0.290  -0.286  -0.264  -0.252
 22 A1    8 A2   21 B1    9 B2                                                 
 -- Virtual --                   
 -0.066  -0.039  -0.027  -0.008   0.028   0.042   0.063   0.086
 23 A1    9 A2   22 B1   24 A1   23 B1   25 A1   10 B2   26 A1                 
  0.088   0.102   0.116   0.121   0.145   0.146   0.189   0.191
 24 B1   10 A2   27 A1   25 B1   26 B1   28 A1   27 B1   29 A1                 
  0.215   0.215   0.221   0.248   0.310   0.330   0.360   0.372
 28 B1   11 B2   30 A1   11 A2   29 B1   31 A1   30 B1   12 B2                 
  0.396   0.406   0.409   0.434   0.435   0.452   0.457   0.476
 13 B2   32 A1   12 A2   13 A2   33 A1   31 B1   34 A1   32 B1                 
  0.539   0.543   0.568   0.615   0.639   0.647   0.678   0.693
 35 A1   14 B2   33 B1   14 A2   34 B1   36 A1   35 B1   37 A1                 
  0.740   0.752   0.801   0.980   1.012   1.179   1.230   1.291
 36 B1   38 A1   37 B1   38 B1   15 B2   16 B2   15 A2   39 A1                 
  1.329   1.340   1.351   1.364   1.389   1.427   1.470   1.606
 17 B2   40 A1   39 B1   16 A2   40 B1   41 A1   42 A1   43 A1                 
  1.686   1.741   1.779   1.836   1.946   2.070   2.081   2.299
 41 B1   18 B2   42 B1   17 A2   44 A1   18 A2   43 B1   44 B1                 
  2.375   2.607   2.616   2.646   2.713   2.833   2.838   3.163
 45 A1   46 A1   45 B1   19 B2   46 B1   47 A1   19 A2   47 B1                 
  3.428   3.954   3.958   3.966   3.966   3.996   4.007   4.025
 48 A1   20 B2   49 A1   48 B1   20 A2   21 B2   49 B1   21 A2                 
  4.076   4.109   4.208   4.277   4.335   4.430   5.984   6.007
 50 A1   50 B1   51 A1   51 B1   52 A1   52 B1   22 B2   22 A2                 
  6.018   6.029   6.051   6.118  23.512  24.189  27.780  27.871
 53 A1   54 A1   53 B1   54 B1   55 A1   55 B1   56 A1   56 B1                 
 28.329  28.347  28.356  28.359  28.379  28.401  28.531  28.534
 23 B2   23 A2   57 A1   58 A1   57 B1   58 B1   24 B2   59 A1                 
 28.536  28.548  28.553  28.561  28.584  28.599  28.662  28.712
 24 A2   25 B2   59 B1   25 A2   60 A1   60 B1   61 A1   61 B1                 
127.877 127.890 127.899 127.907 127.914 127.951 151.589 151.666
 26 B2   26 A2   62 A1   63 A1   62 B1   63 B1   64 A1   64 B1                 
*******1901.829
 65 A1   65 B1                                                                 

 Beta MOs, Restricted
 -- Occupied --                  
*******-1165.88 -176.31 -176.31 -165.71 -165.71 -165.71 -165.71
  1 B1    1 A1    2 B1    2 A1    3 A1    3 B1    1 A2    1 B2                 
-165.71 -165.71  -35.81  -35.81  -31.30  -31.30  -31.29  -31.29
  4 B1    4 A1    5 B1    5 A1    6 B1    6 A1    2 A2    2 B2                 
-31.293 -31.293 -22.950 -22.950 -22.948 -22.948 -22.948 -22.948
  7 B1    7 A1    8 B1    8 A1    3 A2    3 B2    9 B1    9 A1                 
-22.944 -22.944 -22.944 -22.944 -10.242 -10.241  -6.356  -6.356
 10 B1    4 A2   10 A1    4 B2   11 A1   11 B1   12 B1   12 A1                 
 -4.768  -4.768  -4.754  -4.754  -4.753  -4.753  -2.034  -2.034
 13 B1   13 A1    5 B2    5 A2   14 A1   14 B1   15 B1   15 A1                 
 -2.029  -2.029  -2.029  -2.029  -2.016  -2.016  -2.016  -2.016
  6 A2    6 B2   16 B1   16 A1   17 B1   17 A1    7 B2    7 A2                 
 -0.820  -0.692  -0.650  -0.553  -0.505  -0.415  -0.357  -0.355
 18 A1   18 B1   19 A1   19 B1   20 A1   21 A1    8 B2   20 B1                 
 -0.290  -0.286  -0.264  -0.252
 22 A1    8 A2   21 B1    9 B2                                                 
 -- Virtual --                   
 -0.066  -0.039  -0.027  -0.008   0.028   0.042   0.063   0.086
 23 A1    9 A2   22 B1   24 A1   23 B1   25 A1   10 B2   26 A1                 
  0.088   0.102   0.116   0.121   0.145   0.146   0.189   0.191
 24 B1   10 A2   27 A1   25 B1   26 B1   28 A1   27 B1   29 A1                 
  0.215   0.215   0.221   0.248   0.310   0.330   0.360   0.372
 28 B1   11 B2   30 A1   11 A2   29 B1   31 A1   30 B1   12 B2                 
  0.396   0.406   0.409   0.434   0.435   0.452   0.457   0.476
 13 B2   32 A1   12 A2   13 A2   33 A1   31 B1   34 A1   32 B1                 
  0.539   0.543   0.568   0.615   0.639   0.647   0.678   0.693
 35 A1   14 B2   33 B1   14 A2   34 B1   36 A1   35 B1   37 A1                 
  0.740   0.752   0.801   0.980   1.012   1.179   1.230   1.291
 36 B1   38 A1   37 B1   38 B1   15 B2   16 B2   15 A2   39 A1                 
  1.329   1.340   1.351   1.364   1.389   1.427   1.470   1.606
 17 B2   40 A1   39 B1   16 A2   40 B1   41 A1   42 A1   43 A1                 
  1.686   1.741   1.779   1.836   1.946   2.070   2.081   2.299
 41 B1   18 B2   42 B1   17 A2   44 A1   18 A2   43 B1   44 B1                 
  2.375   2.607   2.616   2.646   2.713   2.833   2.838   3.163
 45 A1   46 A1   45 B1   19 B2   46 B1   47 A1   19 A2   47 B1                 
  3.428   3.954   3.958   3.966   3.966   3.996   4.007   4.025
 48 A1   20 B2   49 A1   48 B1   20 A2   21 B2   49 B1   21 A2                 
  4.076   4.109   4.208   4.277   4.335   4.430   5.984   6.007
 50 A1   50 B1   51 A1   51 B1   52 A1   52 B1   22 B2   22 A2                 
  6.018   6.029   6.051   6.118  23.512  24.189  27.780  27.871
 53 A1   54 A1   53 B1   54 B1   55 A1   55 B1   56 A1   56 B1                 
 28.329  28.347  28.356  28.359  28.379  28.401  28.531  28.534
 23 B2   23 A2   57 A1   58 A1   57 B1   58 B1   24 B2   59 A1                 
 28.536  28.548  28.553  28.561  28.584  28.599  28.662  28.712
 24 A2   25 B2   59 B1   25 A2   60 A1   60 B1   61 A1   61 B1                 
127.877 127.890 127.899 127.907 127.914 127.951 151.589 151.666
 26 B2   26 A2   62 A1   63 A1   62 B1   63 B1   64 A1   64 B1                 
*******1901.829
 65 A1   65 B1                                                                 
 --------------------------------------------------------------

          Ground-State Mulliken Net Atomic Charges

     Atom                 Charge (a.u.)
  ----------------------------------------
      1 H                     0.177982
      2 H                     0.177982
      3 I                     0.080429
      4 I                     0.080429
      5 C                    -0.258411
      6 C                    -0.258411
  ----------------------------------------
  Sum of atomic charges =     0.000000

 -----------------------------------------------------------------
                    Cartesian Multipole Moments
 -----------------------------------------------------------------
    Charge (ESU x 10^10)
                 0.0000
    Dipole Moment (Debye)
         X       0.0000      Y       0.0000      Z       1.3117
       Tot       1.3117
    Quadrupole Moments (Debye-Ang)
        XX     -68.8000     XY       0.0000     YY     -71.6727
        XZ       0.0000     YZ       0.0000     ZZ     -61.9538
    Octopole Moments (Debye-Ang^2)
       XXX       0.0000    XXY       0.0000    XYY       0.0000
       YYY       0.0000    XXZ     -15.4236    XYZ       0.0000
       YYZ      -8.8249    XZZ       0.0000    YZZ       0.0000
       ZZZ      -9.7328
    Hexadecapole Moments (Debye-Ang^3)
      XXXX   -1398.9525   XXXY       0.0000   XXYY    -257.6652
      XYYY       0.0000   YYYY     -99.7094   XXXZ       0.0000
      XXYZ       0.0000   XYYZ       0.0000   YYYZ       0.0000
      XXZZ    -252.1418   XYZZ       0.0000   YYZZ     -69.0016
      XZZZ       0.0000   YZZZ       0.0000   ZZZZ    -248.9221
 -----------------------------------------------------------------
 Calculating MO derivatives via CPSCF
 D1JvT checksum  = 338328 19954.1771849866
 D1KAT checksum  = 812448 778.2471208484
   1         3          18      0.115581    0.035106
   2         3          18      0.012733    0.004645
   3         3          18      0.001662    0.000651
   4         6          15      0.000161    0.000084
   5        19           2      0.000011    0.000006
   6        21           0      0.000000    0.000000    Roots Converged
 Time for AOints: 13.5 s (CPU) 3.4 s (wall)
 ------------------------------------------------------------------------------
                     AOints        : Timing summary (seconds)
 ------------------------------------------------------------------------------
     job step          cpu (% of tot)      sys (% of tot)     wall (% of tot)
 ------------------------------------------------------------------------------
  cpscf_lag         0.6682E+02 (35.3)   0.6000E-05 (18.8)   0.1718E+02 (34.7)
  iterzp            0.1087E+03 (57.5)   0.2500E-04 (78.1)   0.2865E+02 (57.9)
  make_fx           0.0000E+00 ( 0.0)   0.0000E+00 ( 0.0)   0.0000E+00 ( 0.0)
  AOints            0.1348E+02 ( 7.1)   0.0000E+00 ( 0.0)   0.3421E+01 ( 6.9)
 ------------------------------------------------------------------------------
   Grand Totals     0.1893E+03          0.3200E-04          0.4949E+02
 ------------------------------------------------------------------------------
 Calculating analytic Hessian of the SCF energy
 Polarizability Matrix (a.u.)
            1           2           3
    1-112.3345783  -0.0000000  -0.0000000
    2  -0.0000000 -54.2403499   0.0000000
    3  -0.0000000   0.0000000 -78.1121123

 Direct stationary perturbation theory relativistic correction:

 rels  =     193.917335715196
 relv  =    -643.456949468144
 rel2e =      84.112936391576
 E_rel =    -365.426677361372

 Hessian of the SCF Energy
            1           2           3           4           5           6
    1   0.1358410  -0.0000000   0.1374662   0.0004470  -0.0000000   0.0000554
    2  -0.0000000   0.0195658  -0.0000000  -0.0000000  -0.0060810  -0.0000000
    3   0.1374662  -0.0000000   0.2723555  -0.0000554  -0.0000000   0.0012496
    4   0.0004470  -0.0000000  -0.0000554   0.1358410  -0.0000000  -0.1374662
    5  -0.0000000  -0.0060810  -0.0000000  -0.0000000   0.0195658  -0.0000000
    6   0.0000554  -0.0000000   0.0012496  -0.1374662  -0.0000000   0.2723555
    7  -0.0012242  -0.0000000   0.0010168  -0.0025545  -0.0000000  -0.0016103
    8   0.0000000   0.0018590  -0.0000000   0.0000000   0.0057546  -0.0000000
    9   0.0185212   0.0000000  -0.0128878   0.0005991   0.0000000   0.0022483
   10  -0.0025545   0.0000000   0.0016103  -0.0012242   0.0000000  -0.0010168
   11   0.0000000   0.0057546   0.0000000   0.0000000   0.0018590   0.0000000
   12  -0.0005991  -0.0000000   0.0022483  -0.0185212  -0.0000000  -0.0128878
   13  -0.1186391   0.0000000  -0.1431585  -0.0138703   0.0000000  -0.0031206
   14   0.0000000  -0.0283904   0.0000000   0.0000000   0.0072921   0.0000000
   15  -0.1313247   0.0000000  -0.2645223   0.0241191  -0.0000000   0.0015567
   16  -0.0138703  -0.0000000   0.0031206  -0.1186391  -0.0000000   0.1431585
   17   0.0000000   0.0072921  -0.0000000   0.0000000  -0.0283904   0.0000000
   18  -0.0241191  -0.0000000   0.0015567   0.1313247   0.0000000  -0.2645223
            7           8           9          10          11          12
    1  -0.0012242   0.0000000   0.0185212  -0.0025545   0.0000000  -0.0005991
    2  -0.0000000   0.0018590   0.0000000   0.0000000   0.0057546  -0.0000000
    3   0.0010168  -0.0000000  -0.0128878   0.0016103   0.0000000   0.0022483
    4  -0.0025545   0.0000000   0.0005991  -0.0012242   0.0000000  -0.0185212
    5  -0.0000000   0.0057546   0.0000000   0.0000000   0.0018590  -0.0000000
    6  -0.0016103  -0.0000000   0.0022483  -0.0010168   0.0000000  -0.0128878
    7   0.0683911   0.0000000  -0.0518706  -0.0035751   0.0000000   0.0024902
    8   0.0000000   0.0131388  -0.0000000  -0.0000000  -0.0017391  -0.0000000
    9  -0.0518706  -0.0000000   0.0856611  -0.0024902  -0.0000000   0.0019822
   10  -0.0035751  -0.0000000  -0.0024902   0.0683911  -0.0000000   0.0518706
   11   0.0000000  -0.0017391  -0.0000000  -0.0000000   0.0131388   0.0000000
   12   0.0024902  -0.0000000   0.0019822   0.0518706   0.0000000   0.0856611
   13  -0.0412588  -0.0000000   0.0213311  -0.0197785  -0.0000000  -0.0139093
   14   0.0000000  -0.0213610  -0.0000000  -0.0000000   0.0023477   0.0000000
   15   0.0251615   0.0000000  -0.0642294  -0.0248123   0.0000000  -0.0127745
   16  -0.0197785   0.0000000   0.0139093  -0.0412588   0.0000000  -0.0213311
   17  -0.0000000   0.0023477   0.0000000   0.0000000  -0.0213610  -0.0000000
   18   0.0248123   0.0000000  -0.0127745  -0.0251615  -0.0000000  -0.0642294
           13          14          15          16          17          18
    1  -0.1186391   0.0000000  -0.1313247  -0.0138703   0.0000000  -0.0241191
    2   0.0000000  -0.0283904   0.0000000  -0.0000000   0.0072921  -0.0000000
    3  -0.1431585   0.0000000  -0.2645223   0.0031206  -0.0000000   0.0015567
    4  -0.0138703   0.0000000   0.0241191  -0.1186391   0.0000000   0.1313247
    5   0.0000000   0.0072921  -0.0000000  -0.0000000  -0.0283904   0.0000000
    6  -0.0031206   0.0000000   0.0015567   0.1431585   0.0000000  -0.2645223
    7  -0.0412588   0.0000000   0.0251615  -0.0197785  -0.0000000   0.0248123
    8  -0.0000000  -0.0213610   0.0000000   0.0000000   0.0023477   0.0000000
    9   0.0213311  -0.0000000  -0.0642294   0.0139093   0.0000000  -0.0127745
   10  -0.0197785  -0.0000000  -0.0248123  -0.0412588   0.0000000  -0.0251615
   11  -0.0000000   0.0023477   0.0000000   0.0000000  -0.0213610  -0.0000000
   12  -0.0139093   0.0000000  -0.0127745  -0.0213311  -0.0000000  -0.0642294
   13   0.7279766  -0.0000000   0.1228568  -0.5344300   0.0000000   0.0160004
   14  -0.0000000   0.0807028   0.0000000   0.0000000  -0.0405911  -0.0000000
   15   0.1228568   0.0000000   0.4139954  -0.0160004  -0.0000000  -0.0740260
   16  -0.5344300   0.0000000  -0.0160004   0.7279766  -0.0000000  -0.1228568
   17   0.0000000  -0.0405911  -0.0000000  -0.0000000   0.0807028   0.0000000
   18   0.0160004  -0.0000000  -0.0740260  -0.1228568   0.0000000   0.4139954
 Gradient time:  CPU 278.41 s  wall 73.02 s
 **********************************************************************
 **                                                                  **
 **                       VIBRATIONAL ANALYSIS                       **
 **                       --------------------                       **
 **                                                                  **
 **        VIBRATIONAL FREQUENCIES (CM**-1) AND NORMAL MODES         **
 **     FORCE CONSTANTS (mDYN/ANGSTROM) AND REDUCED MASSES (AMU)     **
 **                  INFRARED INTENSITIES (KM/MOL)                   **
 **                                                                  **
 **********************************************************************


 Mode:                 1                      2                      3
 Frequency:        89.79                 365.79                 391.83
 Force Cnst:      0.3868                 0.3010                 0.7293
 Red. Mass:      81.4295                 3.8179                 8.0622
 IR Active:          YES                    NO                     YES
 IR Intens:        0.000                  0.000                  2.477
 Raman Active:       YES                    YES                    YES
               X      Y      Z        X      Y      Z        X      Y      Z
 H          0.140  0.000  0.245    0.000 -0.612  0.000    0.475  0.000  0.067
 H         -0.140 -0.000  0.245    0.000  0.612 -0.000    0.475 -0.000 -0.067
 I         -0.556 -0.000 -0.033   -0.000  0.015  0.000   -0.052 -0.000  0.046
 I          0.556  0.000 -0.033   -0.000 -0.015 -0.000   -0.052  0.000 -0.046
 C         -0.006  0.000  0.333    0.000 -0.354  0.000    0.513  0.000  0.038
 C          0.006 -0.000  0.333    0.000  0.354 -0.000    0.513 -0.000 -0.038
 TransDip  -0.000 -0.000 -0.001   -0.000 -0.000 -0.000    0.050  0.000  0.000

 Mode:                 4                      5                      6
 Frequency:       431.97                 642.07                 655.70
 Force Cnst:      0.8977                 1.0057                 0.3023
 Red. Mass:       8.1649                 4.1405                 1.1935
 IR Active:          YES                    YES                    YES
 IR Intens:        2.456                 67.082                 73.399
 Raman Active:       YES                    YES                    YES
               X      Y      Z        X      Y      Z        X      Y      Z
 H          0.207 -0.000  0.417    0.271 -0.000 -0.536    0.000  0.701 -0.000
 H         -0.207  0.000  0.417    0.271 -0.000  0.536    0.000  0.701  0.000
 I          0.035  0.000 -0.053   -0.002  0.000  0.017   -0.000  0.003  0.000
 I         -0.035 -0.000 -0.053   -0.002 -0.000 -0.017   -0.000  0.003 -0.000
 C          0.009 -0.000  0.528   -0.005  0.000 -0.373   -0.000 -0.091 -0.000
 C         -0.009  0.000  0.528   -0.005  0.000  0.373   -0.000 -0.091  0.000
 TransDip  -0.000 -0.000  0.050    0.262 -0.000  0.000    0.000  0.274 -0.000

 Mode:                 7                      8                      9
 Frequency:       899.04                1149.82                1245.56
 Force Cnst:      0.5881                 0.7911                 1.1017
 Red. Mass:       1.2350                 1.0156                 1.2053
 IR Active:          NO                     YES                    YES
 IR Intens:        0.000                  4.347                 88.025
 Raman Active:       YES                    YES                    YES
               X      Y      Z        X      Y      Z        X      Y      Z
 H          0.000  0.700 -0.000   -0.609  0.000  0.358    0.616 -0.000 -0.334
 H         -0.000 -0.700 -0.000    0.609 -0.000  0.358    0.616 -0.000  0.334
 I          0.000 -0.000  0.000   -0.000 -0.000 -0.002   -0.000 -0.000  0.001
 I         -0.000  0.000  0.000    0.000  0.000 -0.002   -0.000 -0.000 -0.001
 C         -0.000 -0.102 -0.000   -0.016  0.000 -0.006   -0.052  0.000  0.079
 C          0.000  0.102  0.000    0.016  0.000 -0.006   -0.052  0.000 -0.079
 TransDip   0.000 -0.000  0.000   -0.000 -0.000 -0.067   -0.300 -0.000  0.000

 Mode:                10                     11                     12
 Frequency:      1589.48                3177.30                3200.36
 Force Cnst:     12.7752                 6.4441                 6.6349
 Red. Mass:       8.5823                 1.0834                 1.0995
 IR Active:          YES                    YES                    YES
 IR Intens:       36.694                 16.568                  0.002
 Raman Active:       YES                    YES                    YES
               X      Y      Z        X      Y      Z        X      Y      Z
 H         -0.050 -0.000 -0.391   -0.370  0.000 -0.600    0.370 -0.000  0.599
 H          0.050 -0.000 -0.391   -0.370 -0.000  0.600   -0.370 -0.000  0.599
 I          0.001 -0.000 -0.000   -0.000 -0.000  0.000   -0.000 -0.000  0.000
 I         -0.001  0.000 -0.000   -0.000  0.000 -0.000    0.000  0.000  0.000
 C         -0.586  0.000  0.036    0.031  0.000  0.049   -0.039  0.000 -0.051
 C          0.586 -0.000  0.036    0.031 -0.000 -0.049    0.039  0.000 -0.051
 TransDip  -0.000 -0.000  0.194   -0.130 -0.000 -0.000    0.000 -0.000  0.002

 STANDARD THERMODYNAMIC QUANTITIES AT   298.15 K  AND     1.00 ATM

   This Molecule has  0 Imaginary Frequencies
   Zero point vibrational energy:       19.783 kcal/mol

   Atom    1 Element H  Has Mass    1.00783
   Atom    2 Element H  Has Mass    1.00783
   Atom    3 Element I  Has Mass  126.90440
   Atom    4 Element I  Has Mass  126.90440
   Atom    5 Element C  Has Mass   12.00000
   Atom    6 Element C  Has Mass   12.00000
   Molecular Mass:   279.824460 amu
   Principal axes and moments of inertia in amu*Bohr^2:
                             1           2           3
    Eigenvalues --      268.16030  3421.27632  3689.43662
          X               1.00000     0.00000    -0.00000
          Y               0.00000     0.00000     1.00000
          Z              -0.00000     1.00000    -0.00000
   Rotational Symmetry Number is   2
   The Molecule is an Asymmetric Top
   Translational Enthalpy:        0.889 kcal/mol
   Rotational Enthalpy:           0.889 kcal/mol
   Vibrational Enthalpy:         21.074 kcal/mol
   gas constant (RT):             0.592 kcal/mol
   Translational Entropy:        42.785  cal/mol.K
   Rotational Entropy:           28.227  cal/mol.K
   Vibrational Entropy:           7.586  cal/mol.K

   Total Enthalpy:               23.444 kcal/mol
   Total Entropy:                78.599  cal/mol.K

 ======================================================================

 STANDARD THERMODYNAMIC QUANTITIES FOR ANHARMONIC VIBRATION -- TOSH

   Zero point vibrational energy: ************ kcal/mol

   Vibrational Enthalpy:       Infinity kcal/mol
   Vibrational Entropy:             NaN  cal/mol.K

   Total Enthalpy:             Infinity kcal/mol
   Total Entropy:                   NaN  cal/mol.K

 ======================================================================

 STANDARD THERMODYNAMIC QUANTITIES FOR ANHARMONIC VIBRATION -- VPT2

   Zero point vibrational energy: ************ kcal/mol

   Vibrational Enthalpy:       Infinity kcal/mol
   Vibrational Entropy:             NaN  cal/mol.K

   Total Enthalpy:             Infinity kcal/mol
   Total Entropy:                   NaN  cal/mol.K

 ======================================================================

Archival summary:
1\1\TWL01\FREQ\ProcedureUnspecified\BasisUnspecified\222\taweetha\TueAug2809:09:552018TueAug2809:09:552018\0\\#,FREQ,ProcedureUnspecified,BasisUnspecified,\\0,1\I\C,1,2.11344\H,2,1.08323,1,112.55\C,2,1.3265,1,126.794,3,-180,0\H,4,1.08323,2,120.655,1,-180,0\I,4,2.11344,2,126.794,1,-0,0\\\@

 Total job time:  78.97s(wall), 299.19s(cpu) 
 Tue Aug 28 09:09:55 2018

        *************************************************************
        *                                                           *
        *  Thank you very much for using Q-Chem.  Have a nice day.  *
        *                                                           *
        *************************************************************
