# Supplementary material for: Geometric and energetic data from ab initio calculations of haloethene, haloimine, halomethylenephosphine, haloiminophosphine, halodiazene, halodiphosphene and halocyclopropane
Source: Data Brief. 2019 Nov 2;27:104738. doi: 10.1016/j.dib.2019.104738 (PMC6861602; doi:10.1016/j.dib.2019.104738)
Supplement: Multimedia component 2 [file mmc2.zip › CC/B3LYP/HICCIBr.out]

Q-Chem Developer Version!
                  Welcome to Q-Chem
     A Quantum Leap Into The Future Of Chemistry


 Q-Chem 5.1, Q-Chem, Inc., Pleasanton, CA (2018)

 Yihan Shao,  Zhengting Gan,  E. Epifanovsky,  A. T. B. Gilbert,  M. Wormit,  
 J. Kussmann,  A. W. Lange,  A. Behn,  Jia Deng,  Xintian Feng,  D. Ghosh,  
 M. Goldey,  P. R. Horn,  L. D. Jacobson,  I. Kaliman,  T. Kus,  A. Landau,  
 Jie Liu,  E. I. Proynov,  R. M. Richard,  R. P. Steele,  E. J. Sundstrom,  
 H. L. Woodcock III,  P. M. Zimmerman,  D. Zuev,  B. Albrecht,  E. Alguire,  
 S. A. Baeppler,  D. Barton,  Z. Benda,  Y. A. Bernard,  E. J. Berquist,  
 K. B. Bravaya,  H. Burton,  D. Casanova,  Chun-Min Chang,  Yunqing Chen,  
 A. Chien,  K. D. Closser,  M. P. Coons,  S. Coriani,  S. Dasgupta,  
 A. L. Dempwolff,  M. Diedenhofen,  Hainam Do,  R. G. Edgar,  Po-Tung Fang,  
 S. Faraji,  S. Fatehi,  Qingguo Feng,  K. D. Fenk,  J. Fosso-Tande,  
 Qinghui Ge,  A. Ghysels,  G. Gidofalvi,  J. Gomes,  J. Gonthier,  A. Gunina,  
 D. Hait,  M. W. D. Hanson-Heine,  P. H. P. Harbach,  A. W. Hauser,  
 J. E. Herr,  E. G. Hohenstein,  Z. C. Holden,  Kerwin Hui,  B. C. Huynh,  
 T.-C. Jagau,  Hyunjun Ji,  B. Kaduk,  K. Khistyaev,  Jaehoon Kim,  
 P. Klunzinger,  K. Koh,  D. Kosenkov,  L. Koulias,  T. Kowalczyk,  
 C. M. Krauter,  A. Kunitsa,  Ka Un Lao,  A. Laurent,  K. V. Lawler,  
 Joonho Lee,  D. Lefrancois,  S. Lehtola,  D. S. Levine,  Yi-Pei Li,  
 You-Sheng Lin,  Fenglai Liu,  E. Livshits,  A. Luenser,  P. Manohar,  
 E. Mansoor,  S. F. Manzer,  Shan-Ping Mao,  Yuezhi Mao,  N. Mardirossian,  
 A. V. Marenich,  T. Markovich,  L. A. Martinez-Martinez,  S. A. Maurer,  
 N. J. Mayhall,  S. C. McKenzie,  J.-M. Mewes,  A. F. Morrison,  
 J. W. Mullinax,  K. Nanda,  T. S. Nguyen-Beck,  R. Olivares-Amaya,  
 J. A. Parkhill,  T. M. Perrine,  F. Plasser,  P. Pokhilko,  S. Prager,  
 A. Prociuk,  E. Ramos,  D. R. Rehn,  F. Rob,  M. Schneider,  N. Sergueev,  
 S. M. Sharada,  S. Sharma,  D. W. Small,  T. Stauch,  T. Stein,  
 Yu-Chuan Su,  A. J. W. Thom,  A. Tkatchenko,  T. Tsuchimochi,  N. M. Tubman,  
 L. Vogt,  M. L. Vidal,  O. Vydrov,  M. A. Watson,  J. Wenzel,  
 M. de Wergifosse,  T. A. Wesolowski,  A. White,  J. Witte,  A. Yamada,  
 Jun Yang,  K. Yao,  S. Yeganeh,  S. R. Yost,  Zhi-Qiang You,  A. Zech,  
 Igor Ying Zhang,  Xing Zhang,  Yan Zhao,  Ying Zhu,  B. R. Brooks,  
 G. K. L. Chan,  C. J. Cramer,  M. S. Gordon,  W. J. Hehre,  A. Klamt,  
 M. W. Schmidt,  C. D. Sherrill,  D. G. Truhlar,  A. Aspuru-Guzik,  R. Baer,  
 A. T. Bell,  N. A. Besley,  Jeng-Da Chai,  A. E. DePrince, III,  
 R. A. DiStasio Jr.,  A. Dreuw,  B. D. Dunietz,  T. R. Furlani,  
 Chao-Ping Hsu,  Yousung Jung,  Jing Kong,  D. S. Lambrecht,  WanZhen Liang,  
 C. Ochsenfeld,  V. A. Rassolov,  L. V. Slipchenko,  J. E. Subotnik,  
 T. Van Voorhis,  J. M. Herbert,  A. I. Krylov,  P. M. W. Gill,  M. Head-Gordon

 Contributors to earlier versions of Q-Chem not listed above: 
 R. D. Adamson,  B. Austin,  J. Baker,  G. J. O. Beran,  K. Brandhorst,  
 S. T. Brown,  E. F. C. Byrd,  A. K. Chakraborty,  C.-L. Cheng,  
 Siu Hung Chien,  D. M. Chipman,  D. L. Crittenden,  H. Dachsel,  
 R. J. Doerksen,  A. D. Dutoi,  L. Fusti-Molnar,  W. A. Goddard III,  
 A. Golubeva-Zadorozhnaya,  S. R. Gwaltney,  G. Hawkins,  A. Heyden,  
 S. Hirata,  G. Kedziora,  F. J. Keil,  C. Kelley,  Jihan Kim,  R. A. King,  
 R. Z. Khaliullin,  P. P. Korambath,  W. Kurlancheek,  A. M. Lee,  M. S. Lee,  
 S. V. Levchenko,  Ching Yeh Lin,  D. Liotard,  R. C. Lochan,  I. Lotan,  
 P. E. Maslen,  N. Nair,  D. P. O'Neill,  D. Neuhauser,  E. Neuscamman,  
 C. M. Oana,  R. Olson,  B. Peters,  R. Peverati,  P. A. Pieniazek,  
 Y. M. Rhee,  J. Ritchie,  M. A. Rohrdanz,  E. Rosta,  N. J. Russ,  
 H. F. Schaefer III,  N. E. Schultz,  N. Shenvi,  A. C. Simmonett,  A. Sodt,  
 D. Stuck,  K. S. Thanthiriwatte,  V. Vanovschi,  Tao Wang,  A. Warshel,  
 C. F. Williams,  Q. Wu,  X. Xu,  W. Zhang

 Please cite Q-Chem as follows:
 Y. Shao et al., Mol. Phys. 113, 184-215 (2015)
 DOI: 10.1080/00268976.2014.952696

 Q-Chem 5.1.1 for Intel X86 EM64T Linux

 Parts of Q-Chem use Armadillo 8.300.2 (Tropical Shenanigans).
 http://arma.sourceforge.net/

 Q-Chem begins on Tue Aug 28 10:29:24 2018  

Host: 
0

     Scratch files written to /scratch/taweetham/qchem18322//
Input Ideriv = 2
Curr. Ideriv = -1
Max.  Ideriv = 2

Checking the input file for inconsistencies... 	...done.

--------------------------------------------------------------
User input:
--------------------------------------------------------------
inp/HIIBr.inp
$molecule
0	1
H	-2.0	1.0	0.0
I	2.0	1.0	0.0
I	-2.0	-1.0	0.0
Br	2.0	-1.0	0.0
C	-1.0	0.0	0.0
C	1.0	0.0	0.0
$end
$rem
   JOB_TYPE		OPTIMIZATION
   BASIS		6-311++G**
   EXCHANGE		B3LYP
$end

--------------------------------------------------------------
 ----------------------------------------------------------------
             Standard Nuclear Orientation (Angstroms)
    I     Atom           X                Y                Z
 ----------------------------------------------------------------
    1      H       1.9325797597     1.9278602133    -0.0000000000
    2      I      -1.8636970013     0.6675893082    -0.0000000000
    3      I       2.5627152122     0.0297218328     0.0000000000
    4      Br     -1.2335615487    -1.2305490723     0.0000000000
    5      C       1.2985782957     0.6637232968    -0.0000000000
    6      C      -0.5995600848     0.0335878442    -0.0000000000
 ----------------------------------------------------------------
 Molecular Point Group                 Cs    NOp =  2
 Largest Abelian Subgroup              Cs    NOp =  2
 Nuclear Repulsion Energy =  1564.6811079718 hartrees
 There are       77 alpha and       77 beta electrons
 Requested basis set is 6-311++G(d,p)
 There are 84 shells and 223 basis functions

 Total QAlloc Memory Limit   2000 MB
 Mega-Array Size       188 MB
 MEM_STATIC part       192 MB
 A cutoff of  1.0D-11 yielded   2698 shell pairs
 There are     20037 function pairs (     22814 Cartesian)

 -------------------------------------------------------
 OpenMP Integral Computing Module                       
 Release: version 1.0, May 2013, Q-Chem Inc. Pittsburgh 
 -------------------------------------------------------
 Integral Job Info:
 Integral job number is                      11
 Integral operator is                         1
 short-range coefficients                     0
 long-range coefficients              100000000
 Omega coefficients                           0
 if combine SR and LR in K                    0
 Integral screening is                        0
 Integral computing path is                   2
 max size of driver memory is            800000
 size of driver memory is                593474
 size of scratch memory is             29623520
 max col of scratch BK array               1296
 max len of scratch array in speh3          155
 max len of scratch index in speh4           18
 max int batch size is                      520
 min int batch size is                       52
 fixed nKL is                                45
 max L of basis functions is                  2
 order of int derivative is                   0
 number of shells is                         84
 number of basis is                         238
 number of cartesian basis is               238
 number of contracted shell pairs          2698
 number of primitive shell pairs           5573
 maxK2 (contraction) of shell pair           36
 max number of K2 of shell pair               1
 max number of CS2 of shell pair            410
 max number of PS2 of shell pair            410
 mem total for path MDJ                  547580
 -------------------------------------------------------
 Smallest overlap matrix eigenvalue = 1.65E-04

 Scale SEOQF with 1.000000e-01/1.000000e-01/1.000000e-01

 Standard Electronic Orientation quadrupole field applied
 Nucleus-field energy     =     0.0000000274 hartrees
 Guess from superposition of atomic densities
 Warning:  Energy on first SCF cycle will be non-variational
 SAD guess density has 154.000000 electrons

 -----------------------------------------------------------------------
  General SCF calculation program by
  Eric Jon Sundstrom, Paul Horn, Yuezhi Mao, Dmitri Zuev, Alec White,
  David Stuck, Shaama M.S., Shane Yost, Joonho Lee, David Small,
  Daniel Levine, Susi Lehtola, Hugh Burton, Evgeny Epifanovsky
 -----------------------------------------------------------------------
 Exchange:     0.2000 Hartree-Fock + 0.0800 Slater + 0.7200 B88
 Correlation:  0.1900 VWN1RPA + 0.8100 LYP
 Using SG-1 standard quadrature grid
 using 4 threads for integral computing
 -------------------------------------------------------
 OpenMP Integral computing Module                
 Release: version 2.0, May 2017, Q-Chem Inc. Pleasanton 
 -------------------------------------------------------
 -------------------------------------------------------
 OpenMP BLAS3 based DFT computing Module                
 Release: version 1.0, May 2013, Q-Chem Inc. Pittsburgh 
 -------------------------------------------------------
 A restricted SCF calculation will be
 performed using DIIS
 SCF converges when DIIS error is below 1.0e-08
 ---------------------------------------
  Cycle       Energy         DIIS error
 ---------------------------------------
    1  -16493.9540688611      1.01e-01  
    2  -16487.6688088758      1.04e-02  
    3  -16483.8573269101      2.37e-02  
    4  -16488.2586389948      3.69e-03  
    5  -16487.9563527319      6.22e-03  
    6  -16488.3129771031      1.88e-03  
    7  -16488.3349232484      6.16e-04  
    8  -16488.3371575013      3.90e-04  
    9  -16488.3386052836      9.13e-05  
   10  -16488.3386673517      4.28e-05  
   11  -16488.3386769445      2.72e-05  
   12  -16488.3386844312      6.51e-06  
   13  -16488.3386846572      3.78e-06  
   14  -16488.3386847992      1.25e-06  
   15  -16488.3386848166      3.92e-07  
   16  -16488.3386848195      1.03e-07  
   17  -16488.3386848196      3.50e-08  
   18  -16488.3386848196      1.75e-08  
   19  -16488.3386848198      3.02e-09  Convergence criterion met
 ---------------------------------------
 SCF time:   CPU 110.43s  wall 29.00s 
 SCF   energy in the final basis set =   -16488.3386848198
 Total energy in the final basis set =   -16488.3386848198

 --------------------------------------------------------------
             Orbital Energies (a.u.) and Symmetries
 --------------------------------------------------------------

 Alpha MOs, Restricted
 -- Occupied --                  
*******-1165.87 -482.88 -176.34 -176.31 -165.75 -165.75 -165.75
  1 A'    2 A'    3 A'    4 A'    5 A'    1 A"    6 A'    7 A'                 
-165.71 -165.71 -165.71  -62.54  -56.36  -56.36  -56.36  -35.85
  2 A"    8 A'    9 A'   10 A'   11 A'   12 A'    3 A"   13 A'                 
-35.812 -31.338 -31.336 -31.336 -31.303 -31.301 -31.299 -22.988
 14 A'    4 A"   15 A'   16 A'   17 A'    5 A"   18 A'   19 A'                 
-22.988 -22.988 -22.987 -22.987 -22.953 -22.952 -22.951 -22.950
  6 A"    7 A"   20 A'   21 A'   22 A'    8 A"   23 A'    9 A"                 
-22.950 -10.266 -10.233  -8.767  -6.600  -6.588  -6.583  -6.413
 24 A'   25 A'   26 A'   27 A'   28 A'   29 A'   10 A"   30 A'                 
 -6.384  -4.829  -4.813  -4.810  -4.804  -4.780  -4.779  -2.715
 31 A'   32 A'   11 A"   33 A'   34 A'   35 A'   12 A"   36 A'                 
 -2.711  -2.705  -2.695  -2.695  -2.118  -2.095  -2.093  -2.091
 37 A'   13 A"   38 A'   14 A"   39 A'   40 A'   15 A"   41 A'                 
 -2.077  -2.077  -2.072  -2.065  -2.045  -2.044  -1.140  -0.904
 42 A'   16 A"   43 A'   17 A"   44 A'   18 A"   45 A'   46 A'                 
 -0.748  -0.603  -0.543  -0.536  -0.518  -0.471  -0.428  -0.413
 47 A'   48 A'   19 A"   49 A'   50 A'   51 A'   20 A"   52 A'                 
 -0.360  -0.272  -0.242  -0.174  -0.143
 53 A'   21 A"   54 A'   22 A"   55 A'                                         
 -- Virtual --                   
 -0.109  -0.081  -0.047   0.003   0.014   0.033   0.037   0.046
 23 A"   56 A'   57 A'   58 A'   59 A'   24 A"   60 A'   61 A'                 
  0.058   0.061   0.069   0.083   0.103   0.106   0.116   0.142
 62 A'   63 A'   25 A"   64 A'   26 A"   65 A'   66 A'   67 A'                 
  0.154   0.163   0.171   0.244   0.249   0.262   0.283   0.291
 68 A'   69 A'   70 A'   27 A"   28 A"   71 A'   72 A'   73 A'                 
  0.301   0.344   0.347   0.357   0.366   0.374   0.399   0.414
 29 A"   74 A'   30 A"   75 A'   76 A'   31 A"   77 A'   78 A'                 
  0.457   0.469   0.469   0.474   0.492   0.507   0.518   0.539
 32 A"   33 A"   79 A'   80 A'   34 A"   81 A'   82 A'   35 A"                 
  0.552   0.594   0.605   0.631   0.681   0.682   0.722   0.732
 83 A'   84 A'   85 A'   86 A'   36 A"   87 A'   37 A"   88 A'                 
  0.769   0.798   0.930   0.954   0.991   1.088   1.134   1.144
 89 A'   90 A'   91 A'   92 A'   93 A'   94 A'   38 A"   95 A'                 
  1.271   1.279   1.307   1.316   1.357   1.390   1.404   1.423
 39 A"   96 A'   97 A'   40 A"   98 A'   99 A'  100 A'   41 A"                 
  1.452   1.457   1.541   1.625   1.637   1.698   1.738   1.800
101 A'   42 A"   43 A"   44 A"  102 A'  103 A'  104 A'  105 A'                 
  1.922   1.935   2.002   2.087   2.143   2.560   2.611   2.658
 45 A"  106 A'  107 A'  108 A'  109 A'  110 A'   46 A"   47 A"                 
  2.818   3.017   3.044   3.281   3.909   3.937   3.954   3.971
111 A'  112 A'  113 A'  114 A'   48 A"   49 A"  115 A'   50 A"                 
  4.001   4.026   4.046   4.060   4.083   4.099   4.182   4.254
 51 A"  116 A'  117 A'   52 A"  118 A'   53 A"  119 A'  120 A'                 
  4.436   4.531   4.622   4.663   4.701   5.976   6.022   6.056
121 A'  122 A'  123 A'  124 A'  125 A'   54 A"   55 A"  126 A'                 
  6.101   6.158   6.223   6.843   7.479   7.586   7.739  23.541
127 A'  128 A'  129 A'  130 A'   56 A"  131 A'  132 A'  133 A'                 
 23.736  27.908  28.095  28.319  28.356  28.376  28.401  28.423
134 A'  135 A'  136 A'   57 A"   58 A"  137 A'  138 A'  139 A'                 
 28.454  28.490  28.512  28.538  28.543  28.574  28.591  28.623
140 A'   59 A"  141 A'   60 A"   61 A"  142 A'   62 A"  143 A'                 
 28.727  28.901  28.954  48.069 127.868 127.910 127.921 127.972
144 A'  145 A'  146 A'  147 A'   63 A"   64 A"  148 A'  149 A'                 
127.984 128.041 151.712 151.884 289.704 289.810 290.0061020.940
150 A'  151 A'  152 A'  153 A'   65 A"  154 A'  155 A'  156 A'                 
*******1902.069
157 A'  158 A'                                                                 

 Beta MOs, Restricted
 -- Occupied --                  
*******-1165.87 -482.88 -176.34 -176.31 -165.75 -165.75 -165.75
  1 A'    2 A'    3 A'    4 A'    5 A'    1 A"    6 A'    7 A'                 
-165.71 -165.71 -165.71  -62.54  -56.36  -56.36  -56.36  -35.85
  2 A"    8 A'    9 A'   10 A'   11 A'   12 A'    3 A"   13 A'                 
-35.812 -31.338 -31.336 -31.336 -31.303 -31.301 -31.299 -22.988
 14 A'    4 A"   15 A'   16 A'   17 A'    5 A"   18 A'   19 A'                 
-22.988 -22.988 -22.987 -22.987 -22.953 -22.952 -22.951 -22.950
  6 A"    7 A"   20 A'   21 A'   22 A'    8 A"   23 A'    9 A"                 
-22.950 -10.266 -10.233  -8.767  -6.600  -6.588  -6.583  -6.413
 24 A'   25 A'   26 A'   27 A'   28 A'   29 A'   10 A"   30 A'                 
 -6.384  -4.829  -4.813  -4.810  -4.804  -4.780  -4.779  -2.715
 31 A'   32 A'   11 A"   33 A'   34 A'   35 A'   12 A"   36 A'                 
 -2.711  -2.705  -2.695  -2.695  -2.118  -2.095  -2.093  -2.091
 37 A'   13 A"   38 A'   14 A"   39 A'   40 A'   15 A"   41 A'                 
 -2.077  -2.077  -2.072  -2.065  -2.045  -2.044  -1.140  -0.904
 42 A'   16 A"   43 A'   17 A"   44 A'   18 A"   45 A'   46 A'                 
 -0.748  -0.603  -0.543  -0.536  -0.518  -0.471  -0.428  -0.413
 47 A'   48 A'   19 A"   49 A'   50 A'   51 A'   20 A"   52 A'                 
 -0.360  -0.272  -0.242  -0.174  -0.143
 53 A'   21 A"   54 A'   22 A"   55 A'                                         
 -- Virtual --                   
 -0.109  -0.081  -0.047   0.003   0.014   0.033   0.037   0.046
 23 A"   56 A'   57 A'   58 A'   59 A'   24 A"   60 A'   61 A'                 
  0.058   0.061   0.069   0.083   0.103   0.106   0.116   0.142
 62 A'   63 A'   25 A"   64 A'   26 A"   65 A'   66 A'   67 A'                 
  0.154   0.163   0.171   0.244   0.249   0.262   0.283   0.291
 68 A'   69 A'   70 A'   27 A"   28 A"   71 A'   72 A'   73 A'                 
  0.301   0.344   0.347   0.357   0.366   0.374   0.399   0.414
 29 A"   74 A'   30 A"   75 A'   76 A'   31 A"   77 A'   78 A'                 
  0.457   0.469   0.469   0.474   0.492   0.507   0.518   0.539
 32 A"   33 A"   79 A'   80 A'   34 A"   81 A'   82 A'   35 A"                 
  0.552   0.594   0.605   0.631   0.681   0.682   0.722   0.732
 83 A'   84 A'   85 A'   86 A'   36 A"   87 A'   37 A"   88 A'                 
  0.769   0.798   0.930   0.954   0.991   1.088   1.134   1.144
 89 A'   90 A'   91 A'   92 A'   93 A'   94 A'   38 A"   95 A'                 
  1.271   1.279   1.307   1.316   1.357   1.390   1.404   1.423
 39 A"   96 A'   97 A'   40 A"   98 A'   99 A'  100 A'   41 A"                 
  1.452   1.457   1.541   1.625   1.637   1.698   1.738   1.800
101 A'   42 A"   43 A"   44 A"  102 A'  103 A'  104 A'  105 A'                 
  1.922   1.935   2.002   2.087   2.143   2.560   2.611   2.658
 45 A"  106 A'  107 A'  108 A'  109 A'  110 A'   46 A"   47 A"                 
  2.818   3.017   3.044   3.281   3.909   3.937   3.954   3.971
111 A'  112 A'  113 A'  114 A'   48 A"   49 A"  115 A'   50 A"                 
  4.001   4.026   4.046   4.060   4.083   4.099   4.182   4.254
 51 A"  116 A'  117 A'   52 A"  118 A'   53 A"  119 A'  120 A'                 
  4.436   4.531   4.622   4.663   4.701   5.976   6.022   6.056
121 A'  122 A'  123 A'  124 A'  125 A'   54 A"   55 A"  126 A'                 
  6.101   6.158   6.223   6.843   7.479   7.586   7.739  23.541
127 A'  128 A'  129 A'  130 A'   56 A"  131 A'  132 A'  133 A'                 
 23.736  27.908  28.095  28.319  28.356  28.376  28.401  28.423
134 A'  135 A'  136 A'   57 A"   58 A"  137 A'  138 A'  139 A'                 
 28.454  28.490  28.512  28.538  28.543  28.574  28.591  28.623
140 A'   59 A"  141 A'   60 A"   61 A"  142 A'   62 A"  143 A'                 
 28.727  28.901  28.954  48.069 127.868 127.910 127.921 127.972
144 A'  145 A'  146 A'  147 A'   63 A"   64 A"  148 A'  149 A'                 
127.984 128.041 151.712 151.884 289.704 289.810 290.0061020.940
150 A'  151 A'  152 A'  153 A'   65 A"  154 A'  155 A'  156 A'                 
*******1902.069
157 A'  158 A'                                                                 
 --------------------------------------------------------------

          Ground-State Mulliken Net Atomic Charges

     Atom                 Charge (a.u.)
  ----------------------------------------
      1 H                     0.117113
      2 I                     0.227849
      3 I                     0.698990
      4 Br                   -0.142800
      5 C                    -0.726245
      6 C                    -0.174907
  ----------------------------------------
  Sum of atomic charges =    -0.000000

 -----------------------------------------------------------------
                    Cartesian Multipole Moments
 -----------------------------------------------------------------
    Charge (ESU x 10^10)
                -0.0000
    Dipole Moment (Debye)
         X       2.5361      Y      -0.7239      Z      -0.0000
       Tot       2.6374
    Quadrupole Moments (Debye-Ang)
        XX     -80.0768     XY       7.8217     YY     -90.3829
        XZ       0.0000     YZ       0.0000     ZZ     -85.6251
    Octopole Moments (Debye-Ang^2)
       XXX      12.8171    XXY      -3.4439    XYY       5.3237
       YYY     -11.7196    XXZ      -0.0000    XYZ      -0.0000
       YYZ       0.0000    XZZ       0.2404    YZZ      -2.8971
       ZZZ      -0.0000
    Hexadecapole Moments (Debye-Ang^3)
      XXXX   -1977.4572   XXXY      23.1530   XXYY    -396.3589
      XYYY      37.1371   YYYY    -432.6073   XXXZ       0.0000
      XXYZ       0.0000   XYYZ      -0.0000   YYYZ       0.0000
      XXZZ    -362.1103   XYZZ       2.0788   YYZZ     -93.0706
      XZZZ       0.0000   YZZZ       0.0000   ZZZZ    -113.2343
 -----------------------------------------------------------------
 Calculating analytic gradient of the SCF energy
 Gradient of SCF Energy
            1           2           3           4           5           6
    1   0.1037911   1.1662973  -1.0476728  -0.0041882   1.0301503  -1.2483777
    2   0.0231547  -1.0856784   0.6072327   1.0201050  -0.5898295   0.0250154
    3  -0.0000000   0.0000000   0.0000000  -0.0000000  -0.0000000  -0.0000000
 Max gradient component =       1.248E+00
 RMS gradient           =       6.677E-01
 Gradient time:  CPU 21.61 s  wall 5.52 s
 Geometry Optimization Parameters
   NAtoms,    NIC,     NZ,  NCons,   NDum,   NFix, NCnnct, MaxDiis
        6      37       0       0       0       0       0       0


** GEOMETRY OPTIMIZATION IN DELOCALIZED INTERNAL COORDINATES **
   Searching for a Minimum

   Optimization Cycle:   1

                       Coordinates (Angstroms)
     ATOM                X               Y               Z
      1  H         1.9325797597    1.9278602133    0.0000000000
      2  I        -1.8636970013    0.6675893082    0.0000000000
      3  I         2.5627152122    0.0297218328    0.0000000000
      4  Br       -1.2335615487   -1.2305490723    0.0000000000
      5  C         1.2985782957    0.6637232968    0.0000000000
      6  C        -0.5995600848    0.0335878442    0.0000000000
   Point Group: cs    Number of degrees of freedom:     9


   Energy is -16488.338684820


 Attempting to Generate Delocalized Internal Coordinates

 ** Taking Steepest Descent Step **
 Calculated Step too Large.  Step scaled by  0.178236
 Step Taken.  Stepsize is  0.300000

                             Maximum     Tolerance    Cnvgd?
         Gradient           0.995286      0.000300      NO
         Displacement       0.177396      0.001200      NO
         Energy change     *********      0.000001      NO


 New Cartesian Coordinates Obtained by Inverse Iteration

 Displacement from previous Coordinates is:  0.244152
 ----------------------------------------------------------------
             Standard Nuclear Orientation (Angstroms)
    I     Atom           X                Y                Z
 ----------------------------------------------------------------
    1      H       1.9327717030     1.9178457491     0.0000000000
    2      I      -1.9464345585     0.6927633653     0.0000000000
    3      I       2.6521806260     0.0247823117     0.0000000000
    4      Br     -1.2468200851    -1.2568987579     0.0000000000
    5      C       1.2964072105     0.6736879448     0.0000000000
    6      C      -0.5910502631     0.0397528100     0.0000000000
 ----------------------------------------------------------------
 Molecular Point Group                 Cs    NOp =  2
 Largest Abelian Subgroup              Cs    NOp =  2
 Nuclear Repulsion Energy =  1509.5339853740 hartrees
 There are       77 alpha and       77 beta electrons
 Applying Cartesian multipole field
    Component          Value
    ---------          -----
     (2,0,0)        1.00000E-11
     (0,2,0)        2.00000E-11
     (0,0,2)       -3.00000E-11
 Nucleus-field energy     =     0.0000000292 hartrees
 Requested basis set is 6-311++G(d,p)
 There are 84 shells and 223 basis functions
 A cutoff of  1.0D-11 yielded   2690 shell pairs
 There are     19958 function pairs (     22721 Cartesian)
 Smallest overlap matrix eigenvalue = 1.62E-04
 Guess MOs from SCF MO coefficient file

 -----------------------------------------------------------------------
  General SCF calculation program by
  Eric Jon Sundstrom, Paul Horn, Yuezhi Mao, Dmitri Zuev, Alec White,
  David Stuck, Shaama M.S., Shane Yost, Joonho Lee, David Small,
  Daniel Levine, Susi Lehtola, Hugh Burton, Evgeny Epifanovsky
 -----------------------------------------------------------------------
 Exchange:     0.2000 Hartree-Fock + 0.0800 Slater + 0.7200 B88
 Correlation:  0.1900 VWN1RPA + 0.8100 LYP
 Using SG-1 standard quadrature grid
 using 4 threads for integral computing
 -------------------------------------------------------
 OpenMP Integral computing Module                
 Release: version 2.0, May 2017, Q-Chem Inc. Pleasanton 
 -------------------------------------------------------
 -------------------------------------------------------
 OpenMP BLAS3 based DFT computing Module                
 Release: version 1.0, May 2013, Q-Chem Inc. Pittsburgh 
 -------------------------------------------------------
 A restricted SCF calculation will be
 performed using DIIS
 SCF converges when DIIS error is below 1.0e-08
 ---------------------------------------
  Cycle       Energy         DIIS error
 ---------------------------------------
    1  -16488.7493550749      1.95e-03  
    2  -16488.7369457636      2.18e-03  
    3  -16488.7401075032      1.76e-03  
    4  -16488.7269787639      2.08e-03  
    5  -16488.7651850773      1.63e-04  
    6  -16488.7653220810      4.50e-05  
    7  -16488.7653342173      1.84e-05  
    8  -16488.7653366760      3.20e-06  
    9  -16488.7653368803      2.49e-06  
   10  -16488.7653369527      1.05e-06  
   11  -16488.7653369680      2.81e-07  
   12  -16488.7653369690      1.02e-07  
   13  -16488.7653369690      2.86e-08  
   14  -16488.7653369692      8.37e-09  Convergence criterion met
 ---------------------------------------
 SCF time:   CPU 77.89s  wall 20.00s 
 SCF   energy in the final basis set =   -16488.7653369692
 Total energy in the final basis set =   -16488.7653369692

 --------------------------------------------------------------
             Orbital Energies (a.u.) and Symmetries
 --------------------------------------------------------------

 Alpha MOs, Restricted
 -- Occupied --                  
*******-1165.87 -482.88 -176.34 -176.31 -165.74 -165.74 -165.74
  1 A'    2 A'    3 A'    4 A'    5 A'    1 A"    6 A'    7 A'                 
-165.71 -165.71 -165.71  -62.54  -56.35  -56.35  -56.35  -35.84
  2 A"    8 A'    9 A'   10 A'   11 A'   12 A'    3 A"   13 A'                 
-35.809 -31.330 -31.330 -31.329 -31.299 -31.297 -31.296 -22.982
 14 A'    4 A"   15 A'   16 A'   17 A'    5 A"   18 A'   19 A'                 
-22.981 -22.981 -22.980 -22.980 -22.949 -22.949 -22.948 -22.947
  6 A"    7 A"   20 A'   21 A'   22 A'    8 A"   23 A'    9 A"                 
-22.947 -10.261 -10.237  -8.758  -6.589  -6.578  -6.574  -6.402
 24 A'   25 A'   26 A'   27 A'   28 A'   29 A'   10 A"   30 A'                 
 -6.375  -4.815  -4.802  -4.799  -4.791  -4.772  -4.771  -2.704
 31 A'   32 A'   11 A"   33 A'   34 A'   35 A'   12 A"   36 A'                 
 -2.700  -2.695  -2.687  -2.687  -2.097  -2.079  -2.077  -2.075
 37 A'   13 A"   38 A'   14 A"   39 A'   15 A"   40 A'   41 A'                 
 -2.066  -2.066  -2.058  -2.054  -2.037  -2.036  -1.107  -0.883
 16 A"   42 A'   43 A'   17 A"   44 A'   18 A"   45 A'   46 A'                 
 -0.740  -0.598  -0.536  -0.516  -0.503  -0.459  -0.418  -0.405
 47 A'   48 A'   49 A'   19 A"   50 A'   51 A'   52 A'   20 A"                 
 -0.363  -0.271  -0.247  -0.179  -0.153
 53 A'   21 A"   54 A'   22 A"   55 A'                                         
 -- Virtual --                   
 -0.109  -0.079  -0.039   0.005   0.013   0.037   0.037   0.048
 23 A"   56 A'   57 A'   58 A'   59 A'   60 A'   24 A"   61 A'                 
  0.053   0.063   0.072   0.080   0.107   0.107   0.117   0.139
 62 A'   63 A'   25 A"   64 A'   26 A"   65 A'   66 A'   67 A'                 
  0.149   0.162   0.173   0.242   0.245   0.254   0.271   0.297
 68 A'   69 A'   70 A'   27 A"   28 A"   71 A'   72 A'   73 A'                 
  0.308   0.332   0.351   0.356   0.372   0.377   0.396   0.417
 29 A"   74 A'   30 A"   75 A'   76 A'   31 A"   77 A'   78 A'                 
  0.448   0.453   0.476   0.477   0.492   0.500   0.516   0.539
 32 A"   79 A'   33 A"   80 A'   34 A"   81 A'   82 A'   83 A'                 
  0.542   0.585   0.600   0.617   0.672   0.688   0.707   0.730
 35 A"   84 A'   85 A'   86 A'   36 A"   87 A'   37 A"   88 A'                 
  0.773   0.789   0.900   0.937   1.000   1.056   1.123   1.133
 89 A'   90 A'   91 A'   92 A'   93 A'   94 A'   95 A'   38 A"                 
  1.260   1.281   1.305   1.320   1.342   1.392   1.407   1.411
 96 A'   39 A"   97 A'   40 A"   98 A'   99 A'  100 A'   41 A"                 
  1.439   1.448   1.549   1.635   1.642   1.677   1.739   1.808
101 A'   42 A"   43 A"  102 A'   44 A"  103 A'  104 A'  105 A'                 
  1.932   1.953   2.009   2.090   2.145   2.573   2.618   2.665
 45 A"  106 A'  107 A'  108 A'  109 A'  110 A'   46 A"   47 A"                 
  2.805   2.963   2.987   3.277   3.918   3.928   3.960   3.978
111 A'  112 A'  113 A'  114 A'   48 A"   49 A"  115 A'   50 A"                 
  3.990   4.037   4.049   4.079   4.084   4.095   4.157   4.230
 51 A"  116 A'  117 A'   52 A"   53 A"  118 A'  119 A'  120 A'                 
  4.417   4.466   4.522   4.578   4.652   5.977   6.018   6.060
121 A'  122 A'  123 A'  124 A'  125 A'   54 A"   55 A"  126 A'                 
  6.107   6.161   6.212   6.815   7.487   7.584   7.716  23.447
127 A'  128 A'  129 A'  130 A'   56 A"  131 A'  132 A'  133 A'                 
 23.619  27.896  28.060  28.321  28.355  28.375  28.397  28.419
134 A'  135 A'  136 A'   57 A"   58 A"  137 A'  138 A'  139 A'                 
 28.447  28.497  28.517  28.536  28.546  28.573  28.583  28.612
140 A'   59 A"  141 A'   60 A"   61 A"  142 A'   62 A"  143 A'                 
 28.699  28.839  28.882  48.050 127.869 127.907 127.919 127.966
144 A'  145 A'  146 A'  147 A'   63 A"   64 A"  148 A'  149 A'                 
127.985 128.035 151.698 151.849 289.709 289.808 289.9791020.910
150 A'  151 A'  152 A'  153 A'   65 A"  154 A'  155 A'  156 A'                 
*******1902.030
157 A'  158 A'                                                                 

 Beta MOs, Restricted
 -- Occupied --                  
*******-1165.87 -482.88 -176.34 -176.31 -165.74 -165.74 -165.74
  1 A'    2 A'    3 A'    4 A'    5 A'    1 A"    6 A'    7 A'                 
-165.71 -165.71 -165.71  -62.54  -56.35  -56.35  -56.35  -35.84
  2 A"    8 A'    9 A'   10 A'   11 A'   12 A'    3 A"   13 A'                 
-35.809 -31.330 -31.330 -31.329 -31.299 -31.297 -31.296 -22.982
 14 A'    4 A"   15 A'   16 A'   17 A'    5 A"   18 A'   19 A'                 
-22.981 -22.981 -22.980 -22.980 -22.949 -22.949 -22.948 -22.947
  6 A"    7 A"   20 A'   21 A'   22 A'    8 A"   23 A'    9 A"                 
-22.947 -10.261 -10.237  -8.758  -6.589  -6.578  -6.574  -6.402
 24 A'   25 A'   26 A'   27 A'   28 A'   29 A'   10 A"   30 A'                 
 -6.375  -4.815  -4.802  -4.799  -4.791  -4.772  -4.771  -2.704
 31 A'   32 A'   11 A"   33 A'   34 A'   35 A'   12 A"   36 A'                 
 -2.700  -2.695  -2.687  -2.687  -2.097  -2.079  -2.077  -2.075
 37 A'   13 A"   38 A'   14 A"   39 A'   15 A"   40 A'   41 A'                 
 -2.066  -2.066  -2.058  -2.054  -2.037  -2.036  -1.107  -0.883
 16 A"   42 A'   43 A'   17 A"   44 A'   18 A"   45 A'   46 A'                 
 -0.740  -0.598  -0.536  -0.516  -0.503  -0.459  -0.418  -0.405
 47 A'   48 A'   49 A'   19 A"   50 A'   51 A'   52 A'   20 A"                 
 -0.363  -0.271  -0.247  -0.179  -0.153
 53 A'   21 A"   54 A'   22 A"   55 A'                                         
 -- Virtual --                   
 -0.109  -0.079  -0.039   0.005   0.013   0.037   0.037   0.048
 23 A"   56 A'   57 A'   58 A'   59 A'   60 A'   24 A"   61 A'                 
  0.053   0.063   0.072   0.080   0.107   0.107   0.117   0.139
 62 A'   63 A'   25 A"   64 A'   26 A"   65 A'   66 A'   67 A'                 
  0.149   0.162   0.173   0.242   0.245   0.254   0.271   0.297
 68 A'   69 A'   70 A'   27 A"   28 A"   71 A'   72 A'   73 A'                 
  0.308   0.332   0.351   0.356   0.372   0.377   0.396   0.417
 29 A"   74 A'   30 A"   75 A'   76 A'   31 A"   77 A'   78 A'                 
  0.448   0.453   0.476   0.477   0.492   0.500   0.516   0.539
 32 A"   79 A'   33 A"   80 A'   34 A"   81 A'   82 A'   83 A'                 
  0.542   0.585   0.600   0.617   0.672   0.688   0.707   0.730
 35 A"   84 A'   85 A'   86 A'   36 A"   87 A'   37 A"   88 A'                 
  0.773   0.789   0.900   0.937   1.000   1.056   1.123   1.133
 89 A'   90 A'   91 A'   92 A'   93 A'   94 A'   95 A'   38 A"                 
  1.260   1.281   1.305   1.320   1.342   1.392   1.407   1.411
 96 A'   39 A"   97 A'   40 A"   98 A'   99 A'  100 A'   41 A"                 
  1.439   1.448   1.549   1.635   1.642   1.677   1.739   1.808
101 A'   42 A"   43 A"  102 A'   44 A"  103 A'  104 A'  105 A'                 
  1.932   1.953   2.009   2.090   2.145   2.573   2.618   2.665
 45 A"  106 A'  107 A'  108 A'  109 A'  110 A'   46 A"   47 A"                 
  2.805   2.963   2.987   3.277   3.918   3.928   3.960   3.978
111 A'  112 A'  113 A'  114 A'   48 A"   49 A"  115 A'   50 A"                 
  3.990   4.037   4.049   4.079   4.084   4.095   4.157   4.230
 51 A"  116 A'  117 A'   52 A"   53 A"  118 A'  119 A'  120 A'                 
  4.417   4.466   4.522   4.578   4.652   5.977   6.018   6.060
121 A'  122 A'  123 A'  124 A'  125 A'   54 A"   55 A"  126 A'                 
  6.107   6.161   6.212   6.815   7.487   7.584   7.716  23.447
127 A'  128 A'  129 A'  130 A'   56 A"  131 A'  132 A'  133 A'                 
 23.619  27.896  28.060  28.321  28.355  28.375  28.397  28.419
134 A'  135 A'  136 A'   57 A"   58 A"  137 A'  138 A'  139 A'                 
 28.447  28.497  28.517  28.536  28.546  28.573  28.583  28.612
140 A'   59 A"  141 A'   60 A"   61 A"  142 A'   62 A"  143 A'                 
 28.699  28.839  28.882  48.050 127.869 127.907 127.919 127.966
144 A'  145 A'  146 A'  147 A'   63 A"   64 A"  148 A'  149 A'                 
127.985 128.035 151.698 151.849 289.709 289.808 289.9791020.910
150 A'  151 A'  152 A'  153 A'   65 A"  154 A'  155 A'  156 A'                 
*******1902.030
157 A'  158 A'                                                                 
 --------------------------------------------------------------

          Ground-State Mulliken Net Atomic Charges

     Atom                 Charge (a.u.)
  ----------------------------------------
      1 H                     0.132293
      2 I                     0.174797
      3 I                     0.574293
      4 Br                   -0.096272
      5 C                    -0.643594
      6 C                    -0.141516
  ----------------------------------------
  Sum of atomic charges =    -0.000000

 -----------------------------------------------------------------
                    Cartesian Multipole Moments
 -----------------------------------------------------------------
    Charge (ESU x 10^10)
                -0.0000
    Dipole Moment (Debye)
         X       2.1646      Y      -0.6555      Z       0.0000
       Tot       2.2617
    Quadrupole Moments (Debye-Ang)
        XX     -79.4660     XY       7.1873     YY     -89.9327
        XZ       0.0000     YZ       0.0000     ZZ     -86.1068
    Octopole Moments (Debye-Ang^2)
       XXX      11.2719    XXY      -3.8778    XYY       4.7392
       YYY     -11.5306    XXZ      -0.0000    XYZ       0.0000
       YYZ       0.0000    XZZ      -0.7583    YZZ      -3.6312
       ZZZ       0.0000
    Hexadecapole Moments (Debye-Ang^3)
      XXXX   -2089.0751   XXXY      23.9897   XXYY    -420.1524
      XYYY      43.0444   YYYY    -439.0595   XXXZ       0.0000
      XXYZ       0.0000   XYYZ       0.0000   YYYZ      -0.0000
      XXZZ    -384.7606   XYZZ       3.9426   YYZZ     -94.2028
      XZZZ      -0.0000   YZZZ      -0.0000   ZZZZ    -113.3605
 -----------------------------------------------------------------
 Calculating analytic gradient of the SCF energy
 Gradient of SCF Energy
            1           2           3           4           5           6
    1   0.1029150   0.8102528  -0.7101930  -0.0182626   0.7060111  -0.8907232
    2   0.0297066  -0.8043618   0.4109842   0.8472067  -0.3976996  -0.0858363
    3  -0.0000000   0.0000000   0.0000000   0.0000000  -0.0000000  -0.0000000
 Max gradient component =       8.907E-01
 RMS gradient           =       4.810E-01
 Gradient time:  CPU 20.81 s  wall 5.32 s
 Geometry Optimization Parameters
   NAtoms,    NIC,     NZ,  NCons,   NDum,   NFix, NCnnct, MaxDiis
        6      37       0       0       0       0       0       0


** GEOMETRY OPTIMIZATION IN DELOCALIZED INTERNAL COORDINATES **
   Searching for a Minimum

   Optimization Cycle:   2

                       Coordinates (Angstroms)
     ATOM                X               Y               Z
      1  H         1.9327717030    1.9178457491    0.0000000000
      2  I        -1.9464345585    0.6927633653    0.0000000000
      3  I         2.6521806260    0.0247823117    0.0000000000
      4  Br       -1.2468200851   -1.2568987579    0.0000000000
      5  C         1.2964072105    0.6736879448    0.0000000000
      6  C        -0.5910502631    0.0397528100    0.0000000000
   Point Group: cs    Number of degrees of freedom:     9


   Energy is -16488.765336969

 Hessian Updated using BFGS Update

 ** Taking Steepest Descent Step **
 Calculated Step too Large.  Step scaled by  0.251867
 Step Taken.  Stepsize is  0.300000

                             Maximum     Tolerance    Cnvgd?
         Gradient           0.712517      0.000300      NO
         Displacement       0.179459      0.001200      NO
         Energy change     -0.426652      0.000001      NO


 New Cartesian Coordinates Obtained by Inverse Iteration

 Displacement from previous Coordinates is:  0.229128
 ----------------------------------------------------------------
             Standard Nuclear Orientation (Angstroms)
    I     Atom           X                Y                Z
 ----------------------------------------------------------------
    1      H       1.9280506709     1.9058663338     0.0000000000
    2      I      -2.0202140644     0.7220132548     0.0000000000
    3      I       2.7342392366     0.0201438085     0.0000000000
    4      Br     -1.2581132985    -1.2889053466     0.0000000000
    5      C       1.2927953088     0.6831759985     0.0000000000
    6      C      -0.5797032205     0.0496393739     0.0000000000
 ----------------------------------------------------------------
 Molecular Point Group                 Cs    NOp =  2
 Largest Abelian Subgroup              Cs    NOp =  2
 Nuclear Repulsion Energy =  1458.9412088423 hartrees
 There are       77 alpha and       77 beta electrons
 Applying Cartesian multipole field
    Component          Value
    ---------          -----
     (2,0,0)        1.00000E-11
     (0,2,0)        2.00000E-11
     (0,0,2)       -3.00000E-11
 Nucleus-field energy     =     0.0000000310 hartrees
 Requested basis set is 6-311++G(d,p)
 There are 84 shells and 223 basis functions
 A cutoff of  1.0D-11 yielded   2676 shell pairs
 There are     19848 function pairs (     22594 Cartesian)
 Smallest overlap matrix eigenvalue = 1.58E-04
 Guess MOs from SCF MO coefficient file

 -----------------------------------------------------------------------
  General SCF calculation program by
  Eric Jon Sundstrom, Paul Horn, Yuezhi Mao, Dmitri Zuev, Alec White,
  David Stuck, Shaama M.S., Shane Yost, Joonho Lee, David Small,
  Daniel Levine, Susi Lehtola, Hugh Burton, Evgeny Epifanovsky
 -----------------------------------------------------------------------
 Exchange:     0.2000 Hartree-Fock + 0.0800 Slater + 0.7200 B88
 Correlation:  0.1900 VWN1RPA + 0.8100 LYP
 Using SG-1 standard quadrature grid
 using 4 threads for integral computing
 -------------------------------------------------------
 OpenMP Integral computing Module                
 Release: version 2.0, May 2017, Q-Chem Inc. Pleasanton 
 -------------------------------------------------------
 -------------------------------------------------------
 OpenMP BLAS3 based DFT computing Module                
 Release: version 1.0, May 2013, Q-Chem Inc. Pittsburgh 
 -------------------------------------------------------
 A restricted SCF calculation will be
 performed using DIIS
 SCF converges when DIIS error is below 1.0e-08
 ---------------------------------------
  Cycle       Energy         DIIS error
 ---------------------------------------
    1  -16489.0560627651      1.59e-03  
    2  -16489.0475546918      1.82e-03  
    3  -16489.0477771491      1.57e-03  
    4  -16489.0483389893      1.53e-03  
    5  -16489.0680137358      1.25e-04  
    6  -16489.0681037796      3.34e-05  
    7  -16489.0681101531      1.22e-05  
    8  -16489.0681111037      2.05e-06  
    9  -16489.0681111625      1.16e-06  
   10  -16489.0681111796      2.84e-07  
   11  -16489.0681111808      6.14e-08  
   12  -16489.0681111811      4.35e-08  
   13  -16489.0681111810      1.10e-08  
   14  -16489.0681111812      3.35e-09  Convergence criterion met
 ---------------------------------------
 SCF time:   CPU 75.79s  wall 20.00s 
 SCF   energy in the final basis set =   -16489.0681111812
 Total energy in the final basis set =   -16489.0681111812

 --------------------------------------------------------------
             Orbital Energies (a.u.) and Symmetries
 --------------------------------------------------------------

 Alpha MOs, Restricted
 -- Occupied --                  
*******-1165.87 -482.87 -176.34 -176.31 -165.74 -165.74 -165.74
  1 A'    2 A'    3 A'    4 A'    5 A'    6 A'    1 A"    7 A'                 
-165.71 -165.71 -165.71  -62.53  -56.35  -56.35  -56.35  -35.84
  8 A'    2 A"    9 A'   10 A'   11 A'   12 A'    3 A"   13 A'                 
-35.808 -31.326 -31.325 -31.324 -31.299 -31.296 -31.295 -22.977
 14 A'   15 A'    4 A"   16 A'   17 A'    5 A"   18 A'   19 A'                 
-22.977 -22.976 -22.976 -22.976 -22.949 -22.948 -22.948 -22.946
  6 A"   20 A'    7 A"   21 A'   22 A'    8 A"   23 A'    9 A"                 
-22.946 -10.261 -10.246  -8.750  -6.581  -6.570  -6.567  -6.394
 24 A'   25 A'   26 A'   27 A'   28 A'   29 A'   10 A"   30 A'                 
 -6.369  -4.805  -4.794  -4.792  -4.784  -4.767  -4.767  -2.695
 31 A'   32 A'   11 A"   33 A'   34 A'   12 A"   35 A'   36 A'                 
 -2.691  -2.687  -2.679  -2.679  -2.082  -2.070  -2.068  -2.062
 37 A'   13 A"   38 A'   14 A"   39 A'   15 A"   40 A'   41 A'                 
 -2.058  -2.058  -2.050  -2.047  -2.032  -2.032  -1.070  -0.860
 16 A"   42 A'   43 A'   17 A"   44 A'   18 A"   45 A'   46 A'                 
 -0.733  -0.593  -0.538  -0.491  -0.491  -0.447  -0.420  -0.386
 47 A'   48 A'   49 A'   19 A"   50 A'   51 A'   52 A'   20 A"                 
 -0.364  -0.272  -0.251  -0.184  -0.165
 53 A'   21 A"   54 A'   22 A"   55 A'                                         
 -- Virtual --                   
 -0.108  -0.078  -0.032   0.007   0.013   0.037   0.041   0.047
 23 A"   56 A'   57 A'   58 A'   59 A'   60 A'   24 A"   61 A'                 
  0.050   0.065   0.074   0.077   0.107   0.110   0.119   0.135
 62 A'   63 A'   25 A"   64 A'   65 A'   26 A"   66 A'   67 A'                 
  0.142   0.162   0.175   0.239   0.241   0.246   0.260   0.303
 68 A'   69 A'   70 A'   27 A"   28 A"   71 A'   72 A'   73 A'                 
  0.315   0.320   0.354   0.356   0.377   0.381   0.394   0.417
 29 A"   74 A'   75 A'   30 A"   76 A'   31 A"   77 A'   78 A'                 
  0.438   0.440   0.468   0.479   0.495   0.500   0.511   0.528
 79 A'   32 A"   33 A"   80 A'   81 A'   34 A"   82 A'   83 A'                 
  0.545   0.571   0.596   0.606   0.667   0.690   0.693   0.731
 35 A"   84 A'   85 A'   86 A'   36 A"   37 A"   87 A'   88 A'                 
  0.773   0.780   0.868   0.910   1.008   1.021   1.096   1.130
 89 A'   90 A'   91 A'   92 A'   93 A'   94 A'   95 A'   38 A"                 
  1.252   1.288   1.300   1.322   1.337   1.397   1.401   1.414
 96 A'   39 A"   97 A'   40 A"   98 A'   99 A'   41 A"  100 A'                 
  1.434   1.439   1.551   1.623   1.660   1.674   1.733   1.819
101 A'   42 A"   43 A"  102 A'   44 A"  103 A'  104 A'  105 A'                 
  1.943   1.977   2.014   2.084   2.155   2.586   2.623   2.673
 45 A"  106 A'  107 A'  108 A'  109 A'  110 A'   46 A"   47 A"                 
  2.785   2.914   2.969   3.285   3.918   3.925   3.965   3.982
111 A'  112 A'  113 A'  114 A'   48 A"   49 A"  115 A'   50 A"                 
  3.989   4.038   4.047   4.074   4.096   4.122   4.142   4.211
 51 A"  116 A'  117 A'   52 A"   53 A"  118 A'  119 A'  120 A'                 
  4.349   4.418   4.446   4.486   4.635   5.977   6.014   6.058
121 A'  122 A'  123 A'  124 A'  125 A'   54 A"   55 A"  126 A'                 
  6.108   6.160   6.203   6.784   7.495   7.581   7.693  23.392
127 A'  128 A'  129 A'  130 A'   56 A"  131 A'  132 A'  133 A'                 
 23.527  27.892  28.029  28.322  28.353  28.374  28.398  28.418
134 A'  135 A'  136 A'   57 A"   58 A"  137 A'  138 A'  139 A'                 
 28.446  28.502  28.520  28.537  28.546  28.571  28.578  28.604
140 A'   59 A"  141 A'   60 A"   61 A"  142 A'   62 A"  143 A'                 
 28.677  28.785  28.818  48.029 127.868 127.902 127.915 127.958
144 A'  145 A'  146 A'  147 A'   63 A"   64 A"  148 A'  149 A'                 
127.982 128.026 151.692 151.818 289.714 289.802 289.9491020.877
150 A'  151 A'  152 A'  153 A'   65 A"  154 A'  155 A'  156 A'                 
*******1901.995
157 A'  158 A'                                                                 

 Beta MOs, Restricted
 -- Occupied --                  
*******-1165.87 -482.87 -176.34 -176.31 -165.74 -165.74 -165.74
  1 A'    2 A'    3 A'    4 A'    5 A'    6 A'    1 A"    7 A'                 
-165.71 -165.71 -165.71  -62.53  -56.35  -56.35  -56.35  -35.84
  8 A'    2 A"    9 A'   10 A'   11 A'   12 A'    3 A"   13 A'                 
-35.808 -31.326 -31.325 -31.324 -31.299 -31.296 -31.295 -22.977
 14 A'   15 A'    4 A"   16 A'   17 A'    5 A"   18 A'   19 A'                 
-22.977 -22.976 -22.976 -22.976 -22.949 -22.948 -22.948 -22.946
  6 A"   20 A'    7 A"   21 A'   22 A'    8 A"   23 A'    9 A"                 
-22.946 -10.261 -10.246  -8.750  -6.581  -6.570  -6.567  -6.394
 24 A'   25 A'   26 A'   27 A'   28 A'   29 A'   10 A"   30 A'                 
 -6.369  -4.805  -4.794  -4.792  -4.784  -4.767  -4.767  -2.695
 31 A'   32 A'   11 A"   33 A'   34 A'   12 A"   35 A'   36 A'                 
 -2.691  -2.687  -2.679  -2.679  -2.082  -2.070  -2.068  -2.062
 37 A'   13 A"   38 A'   14 A"   39 A'   15 A"   40 A'   41 A'                 
 -2.058  -2.058  -2.050  -2.047  -2.032  -2.032  -1.070  -0.860
 16 A"   42 A'   43 A'   17 A"   44 A'   18 A"   45 A'   46 A'                 
 -0.733  -0.593  -0.538  -0.491  -0.491  -0.447  -0.420  -0.386
 47 A'   48 A'   49 A'   19 A"   50 A'   51 A'   52 A'   20 A"                 
 -0.364  -0.272  -0.251  -0.184  -0.165
 53 A'   21 A"   54 A'   22 A"   55 A'                                         
 -- Virtual --                   
 -0.108  -0.078  -0.032   0.007   0.013   0.037   0.041   0.047
 23 A"   56 A'   57 A'   58 A'   59 A'   60 A'   24 A"   61 A'                 
  0.050   0.065   0.074   0.077   0.107   0.110   0.119   0.135
 62 A'   63 A'   25 A"   64 A'   65 A'   26 A"   66 A'   67 A'                 
  0.142   0.162   0.175   0.239   0.241   0.246   0.260   0.303
 68 A'   69 A'   70 A'   27 A"   28 A"   71 A'   72 A'   73 A'                 
  0.315   0.320   0.354   0.356   0.377   0.381   0.394   0.417
 29 A"   74 A'   75 A'   30 A"   76 A'   31 A"   77 A'   78 A'                 
  0.438   0.440   0.468   0.479   0.495   0.500   0.511   0.528
 79 A'   32 A"   33 A"   80 A'   81 A'   34 A"   82 A'   83 A'                 
  0.545   0.571   0.596   0.606   0.667   0.690   0.693   0.731
 35 A"   84 A'   85 A'   86 A'   36 A"   37 A"   87 A'   88 A'                 
  0.773   0.780   0.868   0.910   1.008   1.021   1.096   1.130
 89 A'   90 A'   91 A'   92 A'   93 A'   94 A'   95 A'   38 A"                 
  1.252   1.288   1.300   1.322   1.337   1.397   1.401   1.414
 96 A'   39 A"   97 A'   40 A"   98 A'   99 A'   41 A"  100 A'                 
  1.434   1.439   1.551   1.623   1.660   1.674   1.733   1.819
101 A'   42 A"   43 A"  102 A'   44 A"  103 A'  104 A'  105 A'                 
  1.943   1.977   2.014   2.084   2.155   2.586   2.623   2.673
 45 A"  106 A'  107 A'  108 A'  109 A'  110 A'   46 A"   47 A"                 
  2.785   2.914   2.969   3.285   3.918   3.925   3.965   3.982
111 A'  112 A'  113 A'  114 A'   48 A"   49 A"  115 A'   50 A"                 
  3.989   4.038   4.047   4.074   4.096   4.122   4.142   4.211
 51 A"  116 A'  117 A'   52 A"   53 A"  118 A'  119 A'  120 A'                 
  4.349   4.418   4.446   4.486   4.635   5.977   6.014   6.058
121 A'  122 A'  123 A'  124 A'  125 A'   54 A"   55 A"  126 A'                 
  6.108   6.160   6.203   6.784   7.495   7.581   7.693  23.392
127 A'  128 A'  129 A'  130 A'   56 A"  131 A'  132 A'  133 A'                 
 23.527  27.892  28.029  28.322  28.353  28.374  28.398  28.418
134 A'  135 A'  136 A'   57 A"   58 A"  137 A'  138 A'  139 A'                 
 28.446  28.502  28.520  28.537  28.546  28.571  28.578  28.604
140 A'   59 A"  141 A'   60 A"   61 A"  142 A'   62 A"  143 A'                 
 28.677  28.785  28.818  48.029 127.868 127.902 127.915 127.958
144 A'  145 A'  146 A'  147 A'   63 A"   64 A"  148 A'  149 A'                 
127.982 128.026 151.692 151.818 289.714 289.802 289.9491020.877
150 A'  151 A'  152 A'  153 A'   65 A"  154 A'  155 A'  156 A'                 
*******1901.995
157 A'  158 A'                                                                 
 --------------------------------------------------------------

          Ground-State Mulliken Net Atomic Charges

     Atom                 Charge (a.u.)
  ----------------------------------------
      1 H                     0.144208
      2 I                     0.139332
      3 I                     0.471541
      4 Br                   -0.066120
      5 C                    -0.574295
      6 C                    -0.114667
  ----------------------------------------
  Sum of atomic charges =     0.000000

 -----------------------------------------------------------------
                    Cartesian Multipole Moments
 -----------------------------------------------------------------
    Charge (ESU x 10^10)
                 0.0000
    Dipole Moment (Debye)
         X       1.7771      Y      -0.6063      Z       0.0000
       Tot       1.8777
    Quadrupole Moments (Debye-Ang)
        XX     -78.9388     XY       6.5155     YY     -89.4609
        XZ      -0.0000     YZ       0.0000     ZZ     -86.6212
    Octopole Moments (Debye-Ang^2)
       XXX       9.0877    XXY      -4.2798    XYY       3.6113
       YYY     -11.9794    XXZ      -0.0000    XYZ      -0.0000
       YYZ       0.0000    XZZ      -1.6634    YZZ      -4.2624
       ZZZ       0.0000
    Hexadecapole Moments (Debye-Ang^3)
      XXXX   -2192.2248   XXXY      24.9620   XXYY    -443.4186
      XYYY      48.7808   YYYY    -448.5257   XXXZ       0.0000
      XXYZ       0.0000   XYYZ      -0.0000   YYYZ       0.0000
      XXZZ    -406.3783   XYZZ       5.8902   YYZZ     -95.9833
      XZZZ      -0.0000   YZZZ       0.0000   ZZZZ    -113.9591
 -----------------------------------------------------------------
 Calculating analytic gradient of the SCF energy
 Gradient of SCF Energy
            1           2           3           4           5           6
    1   0.1010069   0.5629317  -0.4825250  -0.0304208   0.4903831  -0.6413760
    2   0.0335821  -0.6002739   0.2853338   0.6779147  -0.2741647  -0.1223918
    3   0.0000000   0.0000000  -0.0000000   0.0000000  -0.0000000  -0.0000000
 Max gradient component =       6.779E-01
 RMS gradient           =       3.500E-01
 Gradient time:  CPU 20.01 s  wall 5.12 s
 Geometry Optimization Parameters
   NAtoms,    NIC,     NZ,  NCons,   NDum,   NFix, NCnnct, MaxDiis
        6      37       0       0       0       0       0       0


** GEOMETRY OPTIMIZATION IN DELOCALIZED INTERNAL COORDINATES **
   Searching for a Minimum

   Optimization Cycle:   3

                       Coordinates (Angstroms)
     ATOM                X               Y               Z
      1  H         1.9280506709    1.9058663338    0.0000000000
      2  I        -2.0202140644    0.7220132548    0.0000000000
      3  I         2.7342392366    0.0201438085    0.0000000000
      4  Br       -1.2581132985   -1.2889053466    0.0000000000
      5  C         1.2927953088    0.6831759985    0.0000000000
      6  C        -0.5797032205    0.0496393739    0.0000000000
   Point Group: cs    Number of degrees of freedom:     9


   Energy is -16489.068111181

 Hessian Updated using BFGS Update

 ** Taking Steepest Descent Step **
 Calculated Step too Large.  Step scaled by  0.351638
 Step Taken.  Stepsize is  0.300000

                             Maximum     Tolerance    Cnvgd?
         Gradient           0.510840      0.000300      NO
         Displacement       0.179631      0.001200      NO
         Energy change     -0.302774      0.000001      NO


 New Cartesian Coordinates Obtained by Inverse Iteration

 Displacement from previous Coordinates is:  0.211814
 ----------------------------------------------------------------
             Standard Nuclear Orientation (Angstroms)
    I     Atom           X                Y                Z
 ----------------------------------------------------------------
    1      H       1.9152633229     1.8911396493     0.0000000000
    2      I      -2.0826230130     0.7563395532     0.0000000000
    3      I       2.8065306078     0.0145452368     0.0000000000
    4      Br     -1.2640181215    -1.3248842047     0.0000000000
    5      C       1.2864014528     0.6919667496     0.0000000000
    6      C      -0.5644996161     0.0628264387     0.0000000000
 ----------------------------------------------------------------
 Molecular Point Group                 Cs    NOp =  2
 Largest Abelian Subgroup              Cs    NOp =  2
 Nuclear Repulsion Energy =  1413.5285374009 hartrees
 There are       77 alpha and       77 beta electrons
 Applying Cartesian multipole field
    Component          Value
    ---------          -----
     (2,0,0)        1.00000E-11
     (0,2,0)        2.00000E-11
     (0,0,2)       -3.00000E-11
 Nucleus-field energy     =     0.0000000327 hartrees
 Requested basis set is 6-311++G(d,p)
 There are 84 shells and 223 basis functions
 A cutoff of  1.0D-11 yielded   2658 shell pairs
 There are     19752 function pairs (     22485 Cartesian)
 Smallest overlap matrix eigenvalue = 1.54E-04
 Guess MOs from SCF MO coefficient file

 -----------------------------------------------------------------------
  General SCF calculation program by
  Eric Jon Sundstrom, Paul Horn, Yuezhi Mao, Dmitri Zuev, Alec White,
  David Stuck, Shaama M.S., Shane Yost, Joonho Lee, David Small,
  Daniel Levine, Susi Lehtola, Hugh Burton, Evgeny Epifanovsky
 -----------------------------------------------------------------------
 Exchange:     0.2000 Hartree-Fock + 0.0800 Slater + 0.7200 B88
 Correlation:  0.1900 VWN1RPA + 0.8100 LYP
 Using SG-1 standard quadrature grid
 using 4 threads for integral computing
 -------------------------------------------------------
 OpenMP Integral computing Module                
 Release: version 2.0, May 2017, Q-Chem Inc. Pleasanton 
 -------------------------------------------------------
 -------------------------------------------------------
 OpenMP BLAS3 based DFT computing Module                
 Release: version 1.0, May 2013, Q-Chem Inc. Pittsburgh 
 -------------------------------------------------------
 A restricted SCF calculation will be
 performed using DIIS
 SCF converges when DIIS error is below 1.0e-08
 ---------------------------------------
  Cycle       Energy         DIIS error
 ---------------------------------------
    1  -16489.2786513298      1.32e-03  
    2  -16489.2736201226      1.50e-03  
    3  -16489.2726150468      1.38e-03  
    4  -16489.2771869792      1.14e-03  
    5  -16489.2878480136      1.01e-04  
    6  -16489.2879098184      2.46e-05  
    7  -16489.2879130651      8.70e-06  
    8  -16489.2879134895      1.66e-06  
    9  -16489.2879135189      7.45e-07  
   10  -16489.2879135248      2.36e-07  
   11  -16489.2879135252      8.44e-08  
   12  -16489.2879135253      2.28e-08  
   13  -16489.2879135252      1.31e-08  
   14  -16489.2879135250      1.71e-09  Convergence criterion met
 ---------------------------------------
 SCF time:   CPU 73.86s  wall 19.00s 
 SCF   energy in the final basis set =   -16489.2879135250
 Total energy in the final basis set =   -16489.2879135250

 --------------------------------------------------------------
             Orbital Energies (a.u.) and Symmetries
 --------------------------------------------------------------

 Alpha MOs, Restricted
 -- Occupied --                  
*******-1165.87 -482.87 -176.33 -176.31 -165.74 -165.74 -165.74
  1 A'    2 A'    3 A'    4 A'    5 A'    6 A'    1 A"    7 A'                 
-165.71 -165.71 -165.71  -62.53  -56.34  -56.34  -56.34  -35.83
  8 A'    2 A"    9 A'   10 A'   11 A'   12 A'    3 A"   13 A'                 
-35.808 -31.323 -31.322 -31.320 -31.299 -31.296 -31.295 -22.974
 14 A'   15 A'    4 A"   16 A'   17 A'    5 A"   18 A'   19 A'                 
-22.974 -22.973 -22.972 -22.972 -22.950 -22.949 -22.949 -22.946
  6 A"   20 A'    7 A"   21 A'   22 A'    8 A"   23 A'    9 A"                 
-22.946 -10.264 -10.257  -8.743  -6.573  -6.563  -6.561  -6.388
 24 A'   25 A'   26 A'   27 A'   28 A'   29 A'   10 A"   30 A'                 
 -6.366  -4.799  -4.788  -4.786  -4.780  -4.764  -4.764  -2.687
 31 A'   32 A'   11 A"   33 A'   34 A'   12 A"   35 A'   36 A'                 
 -2.683  -2.681  -2.672  -2.672  -2.073  -2.063  -2.062  -2.054
 37 A'   13 A"   38 A'   14 A"   39 A'   15 A"   40 A'   41 A'                 
 -2.052  -2.052  -2.044  -2.043  -2.029  -2.029  -1.032  -0.839
 16 A"   42 A'   43 A'   17 A"   18 A"   44 A'   45 A'   46 A'                 
 -0.726  -0.590  -0.540  -0.481  -0.468  -0.436  -0.419  -0.371
 47 A'   48 A'   49 A'   50 A'   19 A"   51 A'   52 A'   20 A"                 
 -0.364  -0.274  -0.255  -0.189  -0.177
 53 A'   21 A"   54 A'   22 A"   55 A'                                         
 -- Virtual --                   
 -0.107  -0.078  -0.028   0.007   0.013   0.037   0.040   0.044
 23 A"   56 A'   57 A'   58 A'   59 A'   60 A'   61 A'   24 A"                 
  0.050   0.068   0.076   0.077   0.105   0.114   0.120   0.131
 62 A'   63 A'   25 A"   64 A'   65 A'   26 A"   66 A'   67 A'                 
  0.135   0.163   0.177   0.236   0.238   0.239   0.253   0.304
 68 A'   69 A'   70 A'   27 A"   71 A'   28 A"   72 A'   73 A'                 
  0.310   0.321   0.352   0.360   0.374   0.386   0.397   0.414
 74 A'   29 A"   75 A'   30 A"   76 A'   31 A"   77 A'   78 A'                 
  0.430   0.432   0.457   0.480   0.493   0.505   0.509   0.518
 79 A'   32 A"   33 A"   80 A'   81 A'   82 A'   34 A"   83 A'                 
  0.543   0.553   0.594   0.601   0.663   0.674   0.699   0.736
 35 A"   84 A'   85 A'   86 A'   36 A"   37 A"   87 A'   88 A'                 
  0.765   0.777   0.835   0.878   0.982   1.013   1.068   1.126
 89 A'   90 A'   91 A'   92 A'   93 A'   94 A'   95 A'   38 A"                 
  1.258   1.290   1.290   1.321   1.345   1.393   1.399   1.416
 96 A'   97 A'   39 A"   40 A"   98 A'   41 A"   99 A'  100 A'                 
  1.431   1.444   1.549   1.608   1.682   1.682   1.722   1.827
 42 A"  101 A'   43 A"  102 A'   44 A"  103 A'  104 A'  105 A'                 
  1.953   2.007   2.017   2.072   2.174   2.599   2.625   2.680
 45 A"  106 A'  107 A'  108 A'  109 A'  110 A'   46 A"   47 A"                 
  2.767   2.881   2.962   3.304   3.909   3.930   3.967   3.984
111 A'  112 A'  113 A'  114 A'   48 A"   49 A"  115 A'   50 A"                 
  3.993   4.032   4.044   4.069   4.106   4.106   4.160   4.212
 51 A"  116 A'  117 A'   52 A"  118 A'   53 A"  119 A'  120 A'                 
  4.287   4.341   4.382   4.464   4.611   5.978   6.009   6.053
121 A'  122 A'  123 A'  124 A'  125 A'   54 A"   55 A"  126 A'                 
  6.100   6.155   6.194   6.755   7.503   7.579   7.674  23.363
127 A'  128 A'  129 A'  130 A'   56 A"  131 A'  132 A'  133 A'                 
 23.455  27.889  27.999  28.322  28.349  28.373  28.400  28.417
134 A'  135 A'  136 A'   57 A"   58 A"  137 A'  138 A'  139 A'                 
 28.445  28.506  28.523  28.539  28.545  28.568  28.574  28.599
140 A'   59 A"  141 A'   60 A"   61 A"  142 A'   62 A"  143 A'                 
 28.659  28.741  28.770  48.007 127.868 127.897 127.911 127.950
144 A'  145 A'  146 A'  147 A'   63 A"   64 A"  148 A'  149 A'                 
127.975 128.015 151.688 151.788 289.718 289.796 289.9211020.844
150 A'  151 A'  152 A'  153 A'   65 A"  154 A'  155 A'  156 A'                 
*******1901.962
157 A'  158 A'                                                                 

 Beta MOs, Restricted
 -- Occupied --                  
*******-1165.87 -482.87 -176.33 -176.31 -165.74 -165.74 -165.74
  1 A'    2 A'    3 A'    4 A'    5 A'    6 A'    1 A"    7 A'                 
-165.71 -165.71 -165.71  -62.53  -56.34  -56.34  -56.34  -35.83
  8 A'    2 A"    9 A'   10 A'   11 A'   12 A'    3 A"   13 A'                 
-35.808 -31.323 -31.322 -31.320 -31.299 -31.296 -31.295 -22.974
 14 A'   15 A'    4 A"   16 A'   17 A'    5 A"   18 A'   19 A'                 
-22.974 -22.973 -22.972 -22.972 -22.950 -22.949 -22.949 -22.946
  6 A"   20 A'    7 A"   21 A'   22 A'    8 A"   23 A'    9 A"                 
-22.946 -10.264 -10.257  -8.743  -6.573  -6.563  -6.561  -6.388
 24 A'   25 A'   26 A'   27 A'   28 A'   29 A'   10 A"   30 A'                 
 -6.366  -4.799  -4.788  -4.786  -4.780  -4.764  -4.764  -2.687
 31 A'   32 A'   11 A"   33 A'   34 A'   12 A"   35 A'   36 A'                 
 -2.683  -2.681  -2.672  -2.672  -2.073  -2.063  -2.062  -2.054
 37 A'   13 A"   38 A'   14 A"   39 A'   15 A"   40 A'   41 A'                 
 -2.052  -2.052  -2.044  -2.043  -2.029  -2.029  -1.032  -0.839
 16 A"   42 A'   43 A'   17 A"   18 A"   44 A'   45 A'   46 A'                 
 -0.726  -0.590  -0.540  -0.481  -0.468  -0.436  -0.419  -0.371
 47 A'   48 A'   49 A'   50 A'   19 A"   51 A'   52 A'   20 A"                 
 -0.364  -0.274  -0.255  -0.189  -0.177
 53 A'   21 A"   54 A'   22 A"   55 A'                                         
 -- Virtual --                   
 -0.107  -0.078  -0.028   0.007   0.013   0.037   0.040   0.044
 23 A"   56 A'   57 A'   58 A'   59 A'   60 A'   61 A'   24 A"                 
  0.050   0.068   0.076   0.077   0.105   0.114   0.120   0.131
 62 A'   63 A'   25 A"   64 A'   65 A'   26 A"   66 A'   67 A'                 
  0.135   0.163   0.177   0.236   0.238   0.239   0.253   0.304
 68 A'   69 A'   70 A'   27 A"   71 A'   28 A"   72 A'   73 A'                 
  0.310   0.321   0.352   0.360   0.374   0.386   0.397   0.414
 74 A'   29 A"   75 A'   30 A"   76 A'   31 A"   77 A'   78 A'                 
  0.430   0.432   0.457   0.480   0.493   0.505   0.509   0.518
 79 A'   32 A"   33 A"   80 A'   81 A'   82 A'   34 A"   83 A'                 
  0.543   0.553   0.594   0.601   0.663   0.674   0.699   0.736
 35 A"   84 A'   85 A'   86 A'   36 A"   37 A"   87 A'   88 A'                 
  0.765   0.777   0.835   0.878   0.982   1.013   1.068   1.126
 89 A'   90 A'   91 A'   92 A'   93 A'   94 A'   95 A'   38 A"                 
  1.258   1.290   1.290   1.321   1.345   1.393   1.399   1.416
 96 A'   97 A'   39 A"   40 A"   98 A'   41 A"   99 A'  100 A'                 
  1.431   1.444   1.549   1.608   1.682   1.682   1.722   1.827
 42 A"  101 A'   43 A"  102 A'   44 A"  103 A'  104 A'  105 A'                 
  1.953   2.007   2.017   2.072   2.174   2.599   2.625   2.680
 45 A"  106 A'  107 A'  108 A'  109 A'  110 A'   46 A"   47 A"                 
  2.767   2.881   2.962   3.304   3.909   3.930   3.967   3.984
111 A'  112 A'  113 A'  114 A'   48 A"   49 A"  115 A'   50 A"                 
  3.993   4.032   4.044   4.069   4.106   4.106   4.160   4.212
 51 A"  116 A'  117 A'   52 A"  118 A'   53 A"  119 A'  120 A'                 
  4.287   4.341   4.382   4.464   4.611   5.978   6.009   6.053
121 A'  122 A'  123 A'  124 A'  125 A'   54 A"   55 A"  126 A'                 
  6.100   6.155   6.194   6.755   7.503   7.579   7.674  23.363
127 A'  128 A'  129 A'  130 A'   56 A"  131 A'  132 A'  133 A'                 
 23.455  27.889  27.999  28.322  28.349  28.373  28.400  28.417
134 A'  135 A'  136 A'   57 A"   58 A"  137 A'  138 A'  139 A'                 
 28.445  28.506  28.523  28.539  28.545  28.568  28.574  28.599
140 A'   59 A"  141 A'   60 A"   61 A"  142 A'   62 A"  143 A'                 
 28.659  28.741  28.770  48.007 127.868 127.897 127.911 127.950
144 A'  145 A'  146 A'  147 A'   63 A"   64 A"  148 A'  149 A'                 
127.975 128.015 151.688 151.788 289.718 289.796 289.9211020.844
150 A'  151 A'  152 A'  153 A'   65 A"  154 A'  155 A'  156 A'                 
*******1901.962
157 A'  158 A'                                                                 
 --------------------------------------------------------------

          Ground-State Mulliken Net Atomic Charges

     Atom                 Charge (a.u.)
  ----------------------------------------
      1 H                     0.154694
      2 I                     0.120745
      3 I                     0.389077
      4 Br                   -0.049606
      5 C                    -0.520303
      6 C                    -0.094607
  ----------------------------------------
  Sum of atomic charges =     0.000000

 -----------------------------------------------------------------
                    Cartesian Multipole Moments
 -----------------------------------------------------------------
    Charge (ESU x 10^10)
                 0.0000
    Dipole Moment (Debye)
         X       1.4175      Y      -0.5283      Z      -0.0000
       Tot       1.5128
    Quadrupole Moments (Debye-Ang)
        XX     -78.4949     XY       5.8245     YY     -88.9941
        XZ       0.0000     YZ       0.0000     ZZ     -87.1318
    Octopole Moments (Debye-Ang^2)
       XXX       6.2984    XXY      -4.5344    XYY       2.1702
       YYY     -12.7813    XXZ      -0.0000    XYZ      -0.0000
       YYZ      -0.0000    XZZ      -2.5364    YZZ      -4.7947
       ZZZ      -0.0000
    Hexadecapole Moments (Debye-Ang^3)
      XXXX   -2281.4483   XXXY      26.4727   XXYY    -464.6257
      XYYY      55.3609   YYYY    -461.2288   XXXZ       0.0000
      XXYZ       0.0000   XYYZ      -0.0000   YYYZ       0.0000
      XXZZ    -425.7758   XYZZ       8.1743   YYZZ     -98.4352
      XZZZ       0.0000   YZZZ       0.0000   ZZZZ    -114.8243
 -----------------------------------------------------------------
 Calculating analytic gradient of the SCF energy
 Gradient of SCF Energy
            1           2           3           4           5           6
    1   0.0987392   0.3971938  -0.3362647  -0.0410802   0.3552432  -0.4738313
    2   0.0355120  -0.4563874   0.2101426   0.5270170  -0.1992478  -0.1170365
    3  -0.0000000  -0.0000000  -0.0000000  -0.0000000  -0.0000000   0.0000000
 Max gradient component =       5.270E-01
 RMS gradient           =       2.601E-01
 Gradient time:  CPU 19.44 s  wall 4.99 s
 Geometry Optimization Parameters
   NAtoms,    NIC,     NZ,  NCons,   NDum,   NFix, NCnnct, MaxDiis
        6      37       0       0       0       0       0       0


** GEOMETRY OPTIMIZATION IN DELOCALIZED INTERNAL COORDINATES **
   Searching for a Minimum

   Optimization Cycle:   4

                       Coordinates (Angstroms)
     ATOM                X               Y               Z
      1  H         1.9152633229    1.8911396493    0.0000000000
      2  I        -2.0826230130    0.7563395532    0.0000000000
      3  I         2.8065306078    0.0145452368    0.0000000000
      4  Br       -1.2640181215   -1.3248842047    0.0000000000
      5  C         1.2864014528    0.6919667496    0.0000000000
      6  C        -0.5644996161    0.0628264387    0.0000000000
   Point Group: cs    Number of degrees of freedom:     9


   Energy is -16489.287913525

 Hessian Updated using BFGS Update

 ** Taking Steepest Descent Step **
 Calculated Step too Large.  Step scaled by  0.478307
 Step Taken.  Stepsize is  0.300000

                             Maximum     Tolerance    Cnvgd?
         Gradient           0.372177      0.000300      NO
         Displacement       0.178015      0.001200      NO
         Energy change     -0.219802      0.000001      NO


 New Cartesian Coordinates Obtained by Inverse Iteration

 Displacement from previous Coordinates is:  0.196530
 ----------------------------------------------------------------
             Standard Nuclear Orientation (Angstroms)
    I     Atom           X                Y                Z
 ----------------------------------------------------------------
    1      H       1.8915475444     1.8727870047     0.0000000000
    2      I      -2.1320207816     0.7960774072     0.0000000000
    3      I       2.8663697156     0.0059127493     0.0000000000
    4      Br     -1.2597071264    -1.3619295944     0.0000000000
    5      C       1.2752768381     0.7003197367     0.0000000000
    6      C      -0.5444115572     0.0787661194     0.0000000000
 ----------------------------------------------------------------
 Molecular Point Group                 Cs    NOp =  2
 Largest Abelian Subgroup              Cs    NOp =  2
 Nuclear Repulsion Energy =  1374.1053557861 hartrees
 There are       77 alpha and       77 beta electrons
 Applying Cartesian multipole field
    Component          Value
    ---------          -----
     (2,0,0)        1.00000E-11
     (0,2,0)        2.00000E-11
     (0,0,2)       -3.00000E-11
 Nucleus-field energy     =     0.0000000342 hartrees
 Requested basis set is 6-311++G(d,p)
 There are 84 shells and 223 basis functions
 A cutoff of  1.0D-11 yielded   2646 shell pairs
 There are     19702 function pairs (     22428 Cartesian)
 Smallest overlap matrix eigenvalue = 1.46E-04
 Guess MOs from SCF MO coefficient file

 -----------------------------------------------------------------------
  General SCF calculation program by
  Eric Jon Sundstrom, Paul Horn, Yuezhi Mao, Dmitri Zuev, Alec White,
  David Stuck, Shaama M.S., Shane Yost, Joonho Lee, David Small,
  Daniel Levine, Susi Lehtola, Hugh Burton, Evgeny Epifanovsky
 -----------------------------------------------------------------------
 Exchange:     0.2000 Hartree-Fock + 0.0800 Slater + 0.7200 B88
 Correlation:  0.1900 VWN1RPA + 0.8100 LYP
 Using SG-1 standard quadrature grid
 using 4 threads for integral computing
 -------------------------------------------------------
 OpenMP Integral computing Module                
 Release: version 2.0, May 2017, Q-Chem Inc. Pleasanton 
 -------------------------------------------------------
 -------------------------------------------------------
 OpenMP BLAS3 based DFT computing Module                
 Release: version 1.0, May 2013, Q-Chem Inc. Pittsburgh 
 -------------------------------------------------------
 A restricted SCF calculation will be
 performed using DIIS
 SCF converges when DIIS error is below 1.0e-08
 ---------------------------------------
  Cycle       Energy         DIIS error
 ---------------------------------------
    1  -16489.4428199195      1.11e-03  
    2  -16489.4407603468      1.20e-03  
    3  -16489.4390344382      1.19e-03  
    4  -16489.4441306816      8.61e-04  
    5  -16489.4499934582      8.30e-05  
    6  -16489.4500366974      1.77e-05  
    7  -16489.4500382538      6.24e-06  
    8  -16489.4500384353      1.40e-06  
    9  -16489.4500384528      5.45e-07  
   10  -16489.4500384554      1.36e-07  
   11  -16489.4500384557      5.83e-08  
   12  -16489.4500384554      1.18e-08  
   13  -16489.4500384553      6.62e-09  Convergence criterion met
 ---------------------------------------
 SCF time:   CPU 67.46s  wall 17.00s 
 SCF   energy in the final basis set =   -16489.4500384553
 Total energy in the final basis set =   -16489.4500384553

 --------------------------------------------------------------
             Orbital Energies (a.u.) and Symmetries
 --------------------------------------------------------------

 Alpha MOs, Restricted
 -- Occupied --                  
*******-1165.88 -482.87 -176.33 -176.31 -165.73 -165.73 -165.73
  1 A'    2 A'    3 A'    4 A'    5 A'    6 A'    1 A"    7 A'                 
-165.71 -165.71 -165.71  -62.52  -56.34  -56.34  -56.34  -35.83
  8 A'    2 A"    9 A'   10 A'   11 A'    3 A"   12 A'   13 A'                 
-35.809 -31.321 -31.318 -31.317 -31.301 -31.297 -31.296 -22.972
 14 A'   15 A'    4 A"   16 A'   17 A'    5 A"   18 A'   19 A'                 
-22.971 -22.971 -22.969 -22.969 -22.951 -22.950 -22.950 -22.947
  6 A"   20 A'    7 A"   21 A'   22 A'    8 A"   23 A'    9 A"                 
-22.947 -10.269 -10.268  -8.737  -6.568  -6.556  -6.555  -6.383
 24 A'   25 A'   26 A'   27 A'   28 A'   29 A'   10 A"   30 A'                 
 -6.365  -4.794  -4.783  -4.781  -4.778  -4.763  -4.762  -2.680
 31 A'   32 A'   11 A"   33 A'   34 A'   12 A"   35 A'   36 A'                 
 -2.676  -2.675  -2.666  -2.666  -2.066  -2.058  -2.057  -2.050
 37 A'   13 A"   38 A'   14 A"   39 A'   15 A"   40 A'   41 A'                 
 -2.047  -2.047  -2.041  -2.041  -2.027  -2.027  -0.995  -0.819
 16 A"   42 A'   43 A'   17 A"   18 A"   44 A'   45 A'   46 A'                 
 -0.720  -0.589  -0.542  -0.474  -0.447  -0.429  -0.415  -0.362
 47 A'   48 A'   49 A'   50 A'   19 A"   51 A'   52 A'   53 A'                 
 -0.358  -0.276  -0.260  -0.195  -0.190
 20 A"   21 A"   54 A'   22 A"   55 A'                                         
 -- Virtual --                   
 -0.107  -0.076  -0.026   0.008   0.013   0.033   0.037   0.047
 23 A"   56 A'   57 A'   58 A'   59 A'   60 A'   61 A'   24 A"                 
  0.050   0.069   0.078   0.081   0.100   0.116   0.122   0.128
 62 A'   63 A'   25 A"   64 A'   65 A'   26 A"   66 A'   67 A'                 
  0.131   0.164   0.178   0.232   0.233   0.237   0.247   0.294
 68 A'   69 A'   70 A'   71 A'   27 A"   28 A"   72 A'   73 A'                 
  0.307   0.328   0.352   0.365   0.367   0.392   0.403   0.410
 74 A'   29 A"   75 A'   30 A"   76 A'   31 A"   77 A'   78 A'                 
  0.426   0.427   0.446   0.476   0.490   0.502   0.507   0.517
 32 A"   79 A'   33 A"   80 A'   81 A'   82 A'   83 A'   34 A"                 
  0.535   0.540   0.595   0.600   0.651   0.669   0.703   0.742
 84 A'   35 A"   85 A'   86 A'   36 A"   37 A"   87 A'   88 A'                 
  0.754   0.775   0.807   0.847   0.944   1.014   1.042   1.120
 89 A'   90 A'   91 A'   92 A'   93 A'   94 A'   95 A'   38 A"                 
  1.270   1.285   1.285   1.317   1.357   1.384   1.395   1.422
 96 A'   97 A'   39 A"   40 A"   98 A'   41 A"   99 A'  100 A'                 
  1.423   1.459   1.547   1.597   1.693   1.706   1.707   1.831
 42 A"  101 A'   43 A"  102 A'  103 A'  104 A'   44 A"  105 A'                 
  1.963   2.019   2.039   2.064   2.202   2.611   2.624   2.688
 45 A"  106 A'  107 A'  108 A'  109 A'  110 A'   46 A"   47 A"                 
  2.751   2.857   2.960   3.338   3.904   3.934   3.969   3.986
111 A'  112 A'  113 A'  114 A'   48 A"   49 A"  115 A'   50 A"                 
  3.997   4.022   4.036   4.067   4.086   4.109   4.150   4.231
 51 A"  116 A'  117 A'   52 A"  118 A'   53 A"  119 A'  120 A'                 
  4.246   4.302   4.338   4.457   4.580   5.979   6.005   6.048
121 A'  122 A'  123 A'  124 A'  125 A'   54 A"   55 A"  126 A'                 
  6.088   6.142   6.182   6.729   7.510   7.577   7.658  23.351
127 A'  128 A'  129 A'  130 A'   56 A"  131 A'  132 A'  133 A'                 
 23.403  27.885  27.969  28.323  28.346  28.370  28.397  28.414
134 A'  135 A'  136 A'   57 A"   58 A"  137 A'  138 A'  139 A'                 
 28.441  28.509  28.525  28.539  28.544  28.565  28.571  28.594
140 A'   59 A"  141 A'   60 A"   61 A"  142 A'   62 A"  143 A'                 
 28.644  28.709  28.738  47.985 127.869 127.892 127.908 127.942
144 A'  145 A'  146 A'  147 A'   63 A"   64 A"  148 A'  149 A'                 
127.964 128.002 151.683 151.759 289.722 289.791 289.8991020.812
150 A'  151 A'  152 A'  153 A'   65 A"  154 A'  155 A'  156 A'                 
*******1901.930
157 A'  158 A'                                                                 

 Beta MOs, Restricted
 -- Occupied --                  
*******-1165.88 -482.87 -176.33 -176.31 -165.73 -165.73 -165.73
  1 A'    2 A'    3 A'    4 A'    5 A'    6 A'    1 A"    7 A'                 
-165.71 -165.71 -165.71  -62.52  -56.34  -56.34  -56.34  -35.83
  8 A'    2 A"    9 A'   10 A'   11 A'    3 A"   12 A'   13 A'                 
-35.809 -31.321 -31.318 -31.317 -31.301 -31.297 -31.296 -22.972
 14 A'   15 A'    4 A"   16 A'   17 A'    5 A"   18 A'   19 A'                 
-22.971 -22.971 -22.969 -22.969 -22.951 -22.950 -22.950 -22.947
  6 A"   20 A'    7 A"   21 A'   22 A'    8 A"   23 A'    9 A"                 
-22.947 -10.269 -10.268  -8.737  -6.568  -6.556  -6.555  -6.383
 24 A'   25 A'   26 A'   27 A'   28 A'   29 A'   10 A"   30 A'                 
 -6.365  -4.794  -4.783  -4.781  -4.778  -4.763  -4.762  -2.680
 31 A'   32 A'   11 A"   33 A'   34 A'   12 A"   35 A'   36 A'                 
 -2.676  -2.675  -2.666  -2.666  -2.066  -2.058  -2.057  -2.050
 37 A'   13 A"   38 A'   14 A"   39 A'   15 A"   40 A'   41 A'                 
 -2.047  -2.047  -2.041  -2.041  -2.027  -2.027  -0.995  -0.819
 16 A"   42 A'   43 A'   17 A"   18 A"   44 A'   45 A'   46 A'                 
 -0.720  -0.589  -0.542  -0.474  -0.447  -0.429  -0.415  -0.362
 47 A'   48 A'   49 A'   50 A'   19 A"   51 A'   52 A'   53 A'                 
 -0.358  -0.276  -0.260  -0.195  -0.190
 20 A"   21 A"   54 A'   22 A"   55 A'                                         
 -- Virtual --                   
 -0.107  -0.076  -0.026   0.008   0.013   0.033   0.037   0.047
 23 A"   56 A'   57 A'   58 A'   59 A'   60 A'   61 A'   24 A"                 
  0.050   0.069   0.078   0.081   0.100   0.116   0.122   0.128
 62 A'   63 A'   25 A"   64 A'   65 A'   26 A"   66 A'   67 A'                 
  0.131   0.164   0.178   0.232   0.233   0.237   0.247   0.294
 68 A'   69 A'   70 A'   71 A'   27 A"   28 A"   72 A'   73 A'                 
  0.307   0.328   0.352   0.365   0.367   0.392   0.403   0.410
 74 A'   29 A"   75 A'   30 A"   76 A'   31 A"   77 A'   78 A'                 
  0.426   0.427   0.446   0.476   0.490   0.502   0.507   0.517
 32 A"   79 A'   33 A"   80 A'   81 A'   82 A'   83 A'   34 A"                 
  0.535   0.540   0.595   0.600   0.651   0.669   0.703   0.742
 84 A'   35 A"   85 A'   86 A'   36 A"   37 A"   87 A'   88 A'                 
  0.754   0.775   0.807   0.847   0.944   1.014   1.042   1.120
 89 A'   90 A'   91 A'   92 A'   93 A'   94 A'   95 A'   38 A"                 
  1.270   1.285   1.285   1.317   1.357   1.384   1.395   1.422
 96 A'   97 A'   39 A"   40 A"   98 A'   41 A"   99 A'  100 A'                 
  1.423   1.459   1.547   1.597   1.693   1.706   1.707   1.831
 42 A"  101 A'   43 A"  102 A'  103 A'  104 A'   44 A"  105 A'                 
  1.963   2.019   2.039   2.064   2.202   2.611   2.624   2.688
 45 A"  106 A'  107 A'  108 A'  109 A'  110 A'   46 A"   47 A"                 
  2.751   2.857   2.960   3.338   3.904   3.934   3.969   3.986
111 A'  112 A'  113 A'  114 A'   48 A"   49 A"  115 A'   50 A"                 
  3.997   4.022   4.036   4.067   4.086   4.109   4.150   4.231
 51 A"  116 A'  117 A'   52 A"  118 A'   53 A"  119 A'  120 A'                 
  4.246   4.302   4.338   4.457   4.580   5.979   6.005   6.048
121 A'  122 A'  123 A'  124 A'  125 A'   54 A"   55 A"  126 A'                 
  6.088   6.142   6.182   6.729   7.510   7.577   7.658  23.351
127 A'  128 A'  129 A'  130 A'   56 A"  131 A'  132 A'  133 A'                 
 23.403  27.885  27.969  28.323  28.346  28.370  28.397  28.414
134 A'  135 A'  136 A'   57 A"   58 A"  137 A'  138 A'  139 A'                 
 28.441  28.509  28.525  28.539  28.544  28.565  28.571  28.594
140 A'   59 A"  141 A'   60 A"   61 A"  142 A'   62 A"  143 A'                 
 28.644  28.709  28.738  47.985 127.869 127.892 127.908 127.942
144 A'  145 A'  146 A'  147 A'   63 A"   64 A"  148 A'  149 A'                 
127.964 128.002 151.683 151.759 289.722 289.791 289.8991020.812
150 A'  151 A'  152 A'  153 A'   65 A"  154 A'  155 A'  156 A'                 
*******1901.930
157 A'  158 A'                                                                 
 --------------------------------------------------------------

          Ground-State Mulliken Net Atomic Charges

     Atom                 Charge (a.u.)
  ----------------------------------------
      1 H                     0.164631
      2 I                     0.113685
      3 I                     0.322712
      4 Br                   -0.043559
      5 C                    -0.479413
      6 C                    -0.078056
  ----------------------------------------
  Sum of atomic charges =     0.000000

 -----------------------------------------------------------------
                    Cartesian Multipole Moments
 -----------------------------------------------------------------
    Charge (ESU x 10^10)
                 0.0000
    Dipole Moment (Debye)
         X       1.0975      Y      -0.4141      Z       0.0000
       Tot       1.1730
    Quadrupole Moments (Debye-Ang)
        XX     -78.2114     XY       5.1171     YY     -88.5282
        XZ       0.0000     YZ       0.0000     ZZ     -87.6106
    Octopole Moments (Debye-Ang^2)
       XXX       2.8438    XXY      -4.6569    XYY       0.4698
       YYY     -13.8136    XXZ      -0.0000    XYZ      -0.0000
       YYZ       0.0000    XZZ      -3.4323    YZZ      -5.2449
       ZZZ       0.0000
    Hexadecapole Moments (Debye-Ang^3)
      XXXX   -2351.9197   XXXY      29.0981   XXYY    -482.4566
      XYYY      63.9303   YYYY    -476.6285   XXXZ       0.0000
      XXYZ      -0.0000   XYYZ       0.0000   YYYZ      -0.0000
      XXZZ    -441.7683   XYZZ      11.1700   YYZZ    -101.4590
      XZZZ       0.0000   YZZZ       0.0000   ZZZZ    -115.8136
 -----------------------------------------------------------------
 Calculating analytic gradient of the SCF energy
 Gradient of SCF Energy
            1           2           3           4           5           6
    1   0.0957984   0.2739576  -0.2309317  -0.0489199   0.2610222  -0.3509266
    2   0.0360237  -0.3417961   0.1540237   0.4002849  -0.1417866  -0.1067497
    3  -0.0000000   0.0000000  -0.0000000  -0.0000000  -0.0000000   0.0000000
 Max gradient component =       4.003E-01
 RMS gradient           =       1.922E-01
 Gradient time:  CPU 19.08 s  wall 4.88 s
 Geometry Optimization Parameters
   NAtoms,    NIC,     NZ,  NCons,   NDum,   NFix, NCnnct, MaxDiis
        6      37       0       0       0       0       0       0


** GEOMETRY OPTIMIZATION IN DELOCALIZED INTERNAL COORDINATES **
   Searching for a Minimum

   Optimization Cycle:   5

                       Coordinates (Angstroms)
     ATOM                X               Y               Z
      1  H         1.8915475444    1.8727870047    0.0000000000
      2  I        -2.1320207816    0.7960774072    0.0000000000
      3  I         2.8663697156    0.0059127493    0.0000000000
      4  Br       -1.2597071264   -1.3619295944    0.0000000000
      5  C         1.2752768381    0.7003197367    0.0000000000
      6  C        -0.5444115572    0.0787661194    0.0000000000
   Point Group: cs    Number of degrees of freedom:     9


   Energy is -16489.450038455

 Hessian Updated using BFGS Update

 ** Taking Steepest Descent Step **
 Calculated Step too Large.  Step scaled by  0.646756
 Step Taken.  Stepsize is  0.300000

                             Maximum     Tolerance    Cnvgd?
         Gradient           0.270426      0.000300      NO
         Displacement       0.174899      0.001200      NO
         Energy change     -0.162125      0.000001      NO


 New Cartesian Coordinates Obtained by Inverse Iteration

 Displacement from previous Coordinates is:  0.193012
 ----------------------------------------------------------------
             Standard Nuclear Orientation (Angstroms)
    I     Atom           X                Y                Z
 ----------------------------------------------------------------
    1      H       1.8528482710     1.8491841470     0.0000000000
    2      I      -2.1653852040     0.8414193233     0.0000000000
    3      I       2.9098957594    -0.0075112760     0.0000000000
    4      Br     -1.2392931251    -1.3973108574     0.0000000000
    5      C       1.2572040332     0.7073036191     0.0000000000
    6      C      -0.5182151016     0.0988484670     0.0000000000
 ----------------------------------------------------------------
 Molecular Point Group                 Cs    NOp =  2
 Largest Abelian Subgroup              Cs    NOp =  2
 Nuclear Repulsion Energy =  1341.8227152108 hartrees
 There are       77 alpha and       77 beta electrons
 Applying Cartesian multipole field
    Component          Value
    ---------          -----
     (2,0,0)        1.00000E-11
     (0,2,0)        2.00000E-11
     (0,0,2)       -3.00000E-11
 Nucleus-field energy     =     0.0000000354 hartrees
 Requested basis set is 6-311++G(d,p)
 There are 84 shells and 223 basis functions
 A cutoff of  1.0D-11 yielded   2620 shell pairs
 There are     19478 function pairs (     22168 Cartesian)
 Smallest overlap matrix eigenvalue = 1.33E-04
 Guess MOs from SCF MO coefficient file

 -----------------------------------------------------------------------
  General SCF calculation program by
  Eric Jon Sundstrom, Paul Horn, Yuezhi Mao, Dmitri Zuev, Alec White,
  David Stuck, Shaama M.S., Shane Yost, Joonho Lee, David Small,
  Daniel Levine, Susi Lehtola, Hugh Burton, Evgeny Epifanovsky
 -----------------------------------------------------------------------
 Exchange:     0.2000 Hartree-Fock + 0.0800 Slater + 0.7200 B88
 Correlation:  0.1900 VWN1RPA + 0.8100 LYP
 Using SG-1 standard quadrature grid
 using 4 threads for integral computing
 -------------------------------------------------------
 OpenMP Integral computing Module                
 Release: version 2.0, May 2017, Q-Chem Inc. Pleasanton 
 -------------------------------------------------------
 -------------------------------------------------------
 OpenMP BLAS3 based DFT computing Module                
 Release: version 1.0, May 2013, Q-Chem Inc. Pittsburgh 
 -------------------------------------------------------
 A restricted SCF calculation will be
 performed using DIIS
 SCF converges when DIIS error is below 1.0e-08
 ---------------------------------------
  Cycle       Energy         DIIS error
 ---------------------------------------
    1  -16489.5653402359      9.37e-04  
    2  -16489.5655740465      9.19e-04  
    3  -16489.5629240874      1.04e-03  
    4  -16489.5681606297      6.10e-04  
    5  -16489.5710215353      7.12e-05  
    6  -16489.5710544080      1.23e-05  
    7  -16489.5710551103      4.30e-06  
    8  -16489.5710551759      1.14e-06  
    9  -16489.5710551863      4.09e-07  
   10  -16489.5710551873      8.75e-08  
   11  -16489.5710551876      3.84e-08  
   12  -16489.5710551877      7.94e-09  Convergence criterion met
 ---------------------------------------
 SCF time:   CPU 61.17s  wall 16.00s 
 SCF   energy in the final basis set =   -16489.5710551877
 Total energy in the final basis set =   -16489.5710551877

 --------------------------------------------------------------
             Orbital Energies (a.u.) and Symmetries
 --------------------------------------------------------------

 Alpha MOs, Restricted
 -- Occupied --                  
*******-1165.88 -482.86 -176.33 -176.31 -165.73 -165.73 -165.73
  1 A'    2 A'    3 A'    4 A'    5 A'    6 A'    1 A"    7 A'                 
-165.72 -165.71 -165.71  -62.52  -56.34  -56.33  -56.33  -35.83
  8 A'    2 A"    9 A'   10 A'   11 A'    3 A"   12 A'   13 A'                 
-35.810 -31.319 -31.315 -31.314 -31.303 -31.298 -31.298 -22.969
 14 A'   15 A'    4 A"   16 A'   17 A'    5 A"   18 A'   19 A'                 
-22.969 -22.968 -22.966 -22.966 -22.953 -22.952 -22.952 -22.949
  6 A"   20 A'    7 A"   21 A'   22 A'    8 A"   23 A'    9 A"                 
-22.949 -10.280 -10.271  -8.732  -6.563  -6.551  -6.550  -6.379
 24 A'   25 A'   26 A'   27 A'   28 A'   29 A'   10 A"   30 A'                 
 -6.364  -4.790  -4.779  -4.777  -4.777  -4.763  -4.762  -2.675
 31 A'   32 A'   11 A"   33 A'   34 A'   12 A"   35 A'   36 A'                 
 -2.671  -2.670  -2.661  -2.661  -2.060  -2.054  -2.053  -2.048
 37 A'   13 A"   38 A'   14 A"   39 A'   15 A"   40 A'   41 A'                 
 -2.043  -2.043  -2.040  -2.040  -2.026  -2.026  -0.962  -0.803
 16 A"   42 A'   43 A'   17 A"   18 A"   44 A'   45 A'   46 A'                 
 -0.716  -0.592  -0.544  -0.470  -0.430  -0.425  -0.407  -0.360
 47 A'   48 A'   49 A'   50 A'   19 A"   51 A'   52 A'   53 A'                 
 -0.348  -0.279  -0.265  -0.203  -0.201
 20 A"   21 A"   54 A'   55 A'   22 A"                                         
 -- Virtual --                   
 -0.105  -0.073  -0.027   0.006   0.014   0.028   0.037   0.049
 23 A"   56 A'   57 A'   58 A'   59 A'   60 A'   61 A'   62 A'                 
  0.050   0.070   0.079   0.087   0.096   0.119   0.122   0.126
 24 A"   63 A'   25 A"   64 A'   65 A'   26 A"   66 A'   67 A'                 
  0.129   0.164   0.179   0.229   0.231   0.235   0.243   0.284
 68 A'   69 A'   70 A'   71 A'   27 A"   28 A"   72 A'   73 A'                 
  0.303   0.334   0.355   0.362   0.370   0.398   0.406   0.410
 74 A'   29 A"   75 A'   76 A'   30 A"   31 A"   77 A'   78 A'                 
  0.421   0.426   0.438   0.466   0.485   0.496   0.506   0.522
 32 A"   79 A'   33 A"   80 A'   81 A'   82 A'   83 A'   84 A'                 
  0.525   0.536   0.599   0.601   0.633   0.672   0.706   0.738
 34 A"   35 A"   85 A'   86 A'   36 A"   37 A"   87 A'   88 A'                 
  0.748   0.771   0.791   0.823   0.908   1.009   1.022   1.112
 89 A'   90 A'   91 A'   92 A'   93 A'   94 A'   95 A'   38 A"                 
  1.275   1.277   1.297   1.312   1.371   1.373   1.390   1.418
 96 A'   39 A"   97 A'   40 A"   41 A"   98 A'   99 A'   42 A"                 
  1.427   1.475   1.549   1.592   1.682   1.713   1.739   1.836
100 A'  101 A'   43 A"  102 A'  103 A'  104 A'   44 A"  105 A'                 
  1.971   2.022   2.042   2.089   2.239   2.621   2.623   2.697
 45 A"  106 A'  107 A'  108 A'  109 A'   46 A"  110 A'   47 A"                 
  2.741   2.841   2.960   3.390   3.903   3.937   3.970   3.986
111 A'  112 A'  113 A'  114 A'   48 A"   49 A"  115 A'   50 A"                 
  4.001   4.004   4.026   4.065   4.073   4.105   4.136   4.220
 51 A"  116 A'  117 A'   52 A"  118 A'   53 A"  119 A'  120 A'                 
  4.225   4.303   4.335   4.451   4.544   5.980   6.001   6.045
121 A'  122 A'  123 A'  124 A'  125 A'   54 A"   55 A"  126 A'                 
  6.079   6.126   6.169   6.706   7.517   7.575   7.646  23.351
127 A'  128 A'  129 A'  130 A'   56 A"  131 A'  132 A'  133 A'                 
 23.374  27.880  27.943  28.324  28.343  28.368  28.394  28.408
134 A'  135 A'  136 A'   57 A"   58 A"  137 A'  138 A'  139 A'                 
 28.436  28.512  28.526  28.537  28.544  28.561  28.567  28.591
140 A'   59 A"  141 A'   60 A"   61 A"  142 A'   62 A"  143 A'                 
 28.632  28.690  28.719  47.966 127.869 127.888 127.905 127.935
144 A'  145 A'  146 A'  147 A'   63 A"   64 A"  148 A'  149 A'                 
127.953 127.989 151.677 151.734 289.725 289.785 289.8831020.784
150 A'  151 A'  152 A'  153 A'   65 A"  154 A'  155 A'  156 A'                 
*******1901.903
157 A'  158 A'                                                                 

 Beta MOs, Restricted
 -- Occupied --                  
*******-1165.88 -482.86 -176.33 -176.31 -165.73 -165.73 -165.73
  1 A'    2 A'    3 A'    4 A'    5 A'    6 A'    1 A"    7 A'                 
-165.72 -165.71 -165.71  -62.52  -56.34  -56.33  -56.33  -35.83
  8 A'    2 A"    9 A'   10 A'   11 A'    3 A"   12 A'   13 A'                 
-35.810 -31.319 -31.315 -31.314 -31.303 -31.298 -31.298 -22.969
 14 A'   15 A'    4 A"   16 A'   17 A'    5 A"   18 A'   19 A'                 
-22.969 -22.968 -22.966 -22.966 -22.953 -22.952 -22.952 -22.949
  6 A"   20 A'    7 A"   21 A'   22 A'    8 A"   23 A'    9 A"                 
-22.949 -10.280 -10.271  -8.732  -6.563  -6.551  -6.550  -6.379
 24 A'   25 A'   26 A'   27 A'   28 A'   29 A'   10 A"   30 A'                 
 -6.364  -4.790  -4.779  -4.777  -4.777  -4.763  -4.762  -2.675
 31 A'   32 A'   11 A"   33 A'   34 A'   12 A"   35 A'   36 A'                 
 -2.671  -2.670  -2.661  -2.661  -2.060  -2.054  -2.053  -2.048
 37 A'   13 A"   38 A'   14 A"   39 A'   15 A"   40 A'   41 A'                 
 -2.043  -2.043  -2.040  -2.040  -2.026  -2.026  -0.962  -0.803
 16 A"   42 A'   43 A'   17 A"   18 A"   44 A'   45 A'   46 A'                 
 -0.716  -0.592  -0.544  -0.470  -0.430  -0.425  -0.407  -0.360
 47 A'   48 A'   49 A'   50 A'   19 A"   51 A'   52 A'   53 A'                 
 -0.348  -0.279  -0.265  -0.203  -0.201
 20 A"   21 A"   54 A'   55 A'   22 A"                                         
 -- Virtual --                   
 -0.105  -0.073  -0.027   0.006   0.014   0.028   0.037   0.049
 23 A"   56 A'   57 A'   58 A'   59 A'   60 A'   61 A'   62 A'                 
  0.050   0.070   0.079   0.087   0.096   0.119   0.122   0.126
 24 A"   63 A'   25 A"   64 A'   65 A'   26 A"   66 A'   67 A'                 
  0.129   0.164   0.179   0.229   0.231   0.235   0.243   0.284
 68 A'   69 A'   70 A'   71 A'   27 A"   28 A"   72 A'   73 A'                 
  0.303   0.334   0.355   0.362   0.370   0.398   0.406   0.410
 74 A'   29 A"   75 A'   76 A'   30 A"   31 A"   77 A'   78 A'                 
  0.421   0.426   0.438   0.466   0.485   0.496   0.506   0.522
 32 A"   79 A'   33 A"   80 A'   81 A'   82 A'   83 A'   84 A'                 
  0.525   0.536   0.599   0.601   0.633   0.672   0.706   0.738
 34 A"   35 A"   85 A'   86 A'   36 A"   37 A"   87 A'   88 A'                 
  0.748   0.771   0.791   0.823   0.908   1.009   1.022   1.112
 89 A'   90 A'   91 A'   92 A'   93 A'   94 A'   95 A'   38 A"                 
  1.275   1.277   1.297   1.312   1.371   1.373   1.390   1.418
 96 A'   39 A"   97 A'   40 A"   41 A"   98 A'   99 A'   42 A"                 
  1.427   1.475   1.549   1.592   1.682   1.713   1.739   1.836
100 A'  101 A'   43 A"  102 A'  103 A'  104 A'   44 A"  105 A'                 
  1.971   2.022   2.042   2.089   2.239   2.621   2.623   2.697
 45 A"  106 A'  107 A'  108 A'  109 A'   46 A"  110 A'   47 A"                 
  2.741   2.841   2.960   3.390   3.903   3.937   3.970   3.986
111 A'  112 A'  113 A'  114 A'   48 A"   49 A"  115 A'   50 A"                 
  4.001   4.004   4.026   4.065   4.073   4.105   4.136   4.220
 51 A"  116 A'  117 A'   52 A"  118 A'   53 A"  119 A'  120 A'                 
  4.225   4.303   4.335   4.451   4.544   5.980   6.001   6.045
121 A'  122 A'  123 A'  124 A'  125 A'   54 A"   55 A"  126 A'                 
  6.079   6.126   6.169   6.706   7.517   7.575   7.646  23.351
127 A'  128 A'  129 A'  130 A'   56 A"  131 A'  132 A'  133 A'                 
 23.374  27.880  27.943  28.324  28.343  28.368  28.394  28.408
134 A'  135 A'  136 A'   57 A"   58 A"  137 A'  138 A'  139 A'                 
 28.436  28.512  28.526  28.537  28.544  28.561  28.567  28.591
140 A'   59 A"  141 A'   60 A"   61 A"  142 A'   62 A"  143 A'                 
 28.632  28.690  28.719  47.966 127.869 127.888 127.905 127.935
144 A'  145 A'  146 A'  147 A'   63 A"   64 A"  148 A'  149 A'                 
127.953 127.989 151.677 151.734 289.725 289.785 289.8831020.784
150 A'  151 A'  152 A'  153 A'   65 A"  154 A'  155 A'  156 A'                 
*******1901.903
157 A'  158 A'                                                                 
 --------------------------------------------------------------

          Ground-State Mulliken Net Atomic Charges

     Atom                 Charge (a.u.)
  ----------------------------------------
      1 H                     0.174327
      2 I                     0.114272
      3 I                     0.269288
      4 Br                   -0.044713
      5 C                    -0.449403
      6 C                    -0.063771
  ----------------------------------------
  Sum of atomic charges =    -0.000000

 -----------------------------------------------------------------
                    Cartesian Multipole Moments
 -----------------------------------------------------------------
    Charge (ESU x 10^10)
                -0.0000
    Dipole Moment (Debye)
         X       0.8143      Y      -0.2643      Z      -0.0000
       Tot       0.8561
    Quadrupole Moments (Debye-Ang)
        XX     -78.1831     XY       4.3902     YY     -88.0557
        XZ      -0.0000     YZ      -0.0000     ZZ     -88.0215
    Octopole Moments (Debye-Ang^2)
       XXX      -1.4988    XXY      -4.6987    XYY      -1.5133
       YYY     -15.0513    XXZ       0.0000    XYZ       0.0000
       YYZ       0.0000    XZZ      -4.4493    YZZ      -5.6305
       ZZZ      -0.0000
    Hexadecapole Moments (Debye-Ang^3)
      XXXX   -2396.7815   XXXY      33.5442   XXYY    -495.3606
      XYYY      75.4806   YYYY    -494.0395   XXXZ       0.0000
      XXYZ       0.0000   XYYZ      -0.0000   YYYZ      -0.0000
      XXZZ    -452.7235   XYZZ      15.2324   YYZZ    -104.9112
      XZZZ       0.0000   YZZZ      -0.0000   ZZZZ    -116.7657
 -----------------------------------------------------------------
 Calculating analytic gradient of the SCF energy
 Gradient of SCF Energy
            1           2           3           4           5           6
    1   0.0915292   0.1880439  -0.1564579  -0.0521451   0.1988749  -0.2698450
    2   0.0350872  -0.2571249   0.1154022   0.2980188  -0.1002410  -0.0911422
    3   0.0000000   0.0000000  -0.0000000   0.0000000  -0.0000000  -0.0000000
 Max gradient component =       2.980E-01
 RMS gradient           =       1.436E-01
 Gradient time:  CPU 18.56 s  wall 4.77 s
 Geometry Optimization Parameters
   NAtoms,    NIC,     NZ,  NCons,   NDum,   NFix, NCnnct, MaxDiis
        6      37       0       0       0       0       0       0

 Cartesian Hessian Update
 Hessian Updated using BFGS Update


** GEOMETRY OPTIMIZATION IN DELOCALIZED INTERNAL COORDINATES **
   Searching for a Minimum

   Optimization Cycle:   6

                       Coordinates (Angstroms)
     ATOM                X               Y               Z
      1  H         1.8528482710    1.8491841470    0.0000000000
      2  I        -2.1653852040    0.8414193233    0.0000000000
      3  I         2.9098957594   -0.0075112760    0.0000000000
      4  Br       -1.2392931251   -1.3973108574    0.0000000000
      5  C         1.2572040332    0.7073036191    0.0000000000
      6  C        -0.5182151016    0.0988484670    0.0000000000
   Point Group: cs    Number of degrees of freedom:     9


   Energy is -16489.571055188

 Hessian Updated using BFGS Update

  9 Hessian modes will be used to form the next step
  Hessian Eigenvalues:
     0.083204    0.088280    0.143819    0.207803    0.250102    0.315095
     0.560584    0.943186    1.072235

 Minimum Search - Taking Simple RFO Step
 Searching for Lamda that Minimizes Along All modes
 Value Taken    Lamda =  -0.25210770
 Calculated Step too Large.  Step scaled by  0.395564
 Step Taken.  Stepsize is  0.300000

                             Maximum     Tolerance    Cnvgd?
         Gradient           0.200412      0.000300      NO
         Displacement       0.165017      0.001200      NO
         Energy change     -0.121017      0.000001      NO


 New Cartesian Coordinates Obtained by Inverse Iteration

 Displacement from previous Coordinates is:  0.300425
 ----------------------------------------------------------------
             Standard Nuclear Orientation (Angstroms)
    I     Atom           X                Y                Z
 ----------------------------------------------------------------
    1      H       1.7619396128     1.8125882735     0.0000000000
    2      I      -2.1395127995     0.8944338837     0.0000000000
    3      I       2.8934297126    -0.0379911455     0.0000000000
    4      Br     -1.1677369782    -1.4101230232     0.0000000000
    5      C       1.2129750419     0.7056806579     0.0000000000
    6      C      -0.4640399568     0.1273447765     0.0000000000
 ----------------------------------------------------------------
 Molecular Point Group                 Cs    NOp =  2
 Largest Abelian Subgroup              Cs    NOp =  2
 Nuclear Repulsion Energy =  1334.1864391083 hartrees
 There are       77 alpha and       77 beta electrons
 Applying Cartesian multipole field
    Component          Value
    ---------          -----
     (2,0,0)        1.00000E-11
     (0,2,0)        2.00000E-11
     (0,0,2)       -3.00000E-11
 Nucleus-field energy     =     0.0000000351 hartrees
 Requested basis set is 6-311++G(d,p)
 There are 84 shells and 223 basis functions
 A cutoff of  1.0D-11 yielded   2621 shell pairs
 There are     19486 function pairs (     22179 Cartesian)
 Smallest overlap matrix eigenvalue = 1.02E-04
 Guess MOs from SCF MO coefficient file

 -----------------------------------------------------------------------
  General SCF calculation program by
  Eric Jon Sundstrom, Paul Horn, Yuezhi Mao, Dmitri Zuev, Alec White,
  David Stuck, Shaama M.S., Shane Yost, Joonho Lee, David Small,
  Daniel Levine, Susi Lehtola, Hugh Burton, Evgeny Epifanovsky
 -----------------------------------------------------------------------
 Exchange:     0.2000 Hartree-Fock + 0.0800 Slater + 0.7200 B88
 Correlation:  0.1900 VWN1RPA + 0.8100 LYP
 Using SG-1 standard quadrature grid
 using 4 threads for integral computing
 -------------------------------------------------------
 OpenMP Integral computing Module                
 Release: version 2.0, May 2017, Q-Chem Inc. Pleasanton 
 -------------------------------------------------------
 -------------------------------------------------------
 OpenMP BLAS3 based DFT computing Module                
 Release: version 1.0, May 2013, Q-Chem Inc. Pittsburgh 
 -------------------------------------------------------
 A restricted SCF calculation will be
 performed using DIIS
 SCF converges when DIIS error is below 1.0e-08
 ---------------------------------------
  Cycle       Energy         DIIS error
 ---------------------------------------
    1  -16489.6609007750      7.96e-04  
    2  -16489.6641207285      4.16e-04  
    3  -16489.6588960037      9.31e-04  
    4  -16489.6650869436      1.58e-04  
    5  -16489.6652486062      5.45e-05  
    6  -16489.6652686879      8.98e-06  
    7  -16489.6652691976      2.14e-06  
    8  -16489.6652692106      7.16e-07  
    9  -16489.6652692125      1.77e-07  
   10  -16489.6652692132      7.59e-08  
   11  -16489.6652692129      1.42e-08  
   12  -16489.6652692130      4.02e-09  Convergence criterion met
 ---------------------------------------
 SCF time:   CPU 61.40s  wall 16.00s 
 SCF   energy in the final basis set =   -16489.6652692130
 Total energy in the final basis set =   -16489.6652692130

 --------------------------------------------------------------
             Orbital Energies (a.u.) and Symmetries
 --------------------------------------------------------------

 Alpha MOs, Restricted
 -- Occupied --                  
*******-1165.88 -482.86 -176.33 -176.31 -165.73 -165.73 -165.73
  1 A'    2 A'    3 A'    4 A'    5 A'    6 A'    1 A"    7 A'                 
-165.72 -165.71 -165.71  -62.52  -56.34  -56.33  -56.33  -35.82
  8 A'    2 A"    9 A'   10 A'   11 A'    3 A"   12 A'   13 A'                 
-35.811 -31.315 -31.311 -31.311 -31.304 -31.299 -31.298 -22.966
 14 A'   15 A'    4 A"   16 A'   17 A'    5 A"   18 A'   19 A'                 
-22.965 -22.965 -22.962 -22.962 -22.954 -22.953 -22.953 -22.949
  6 A"   20 A'    7 A"   21 A'   22 A'    8 A"   23 A'    9 A"                 
-22.949 -10.285 -10.269  -8.728  -6.560  -6.547  -6.547  -6.375
 24 A'   25 A'   26 A'   27 A'   28 A'   10 A"   29 A'   30 A'                 
 -6.364  -4.786  -4.777  -4.775  -4.773  -4.763  -4.762  -2.672
 31 A'   32 A'   33 A'   11 A"   34 A'   12 A"   35 A'   36 A'                 
 -2.667  -2.667  -2.657  -2.657  -2.055  -2.050  -2.048  -2.047
 37 A'   13 A"   14 A"   38 A'   39 A'   15 A"   40 A'   41 A'                 
 -2.040  -2.039  -2.038  -2.038  -2.026  -2.026  -0.943  -0.795
 16 A"   42 A'   17 A"   43 A'   18 A"   44 A'   45 A'   46 A'                 
 -0.716  -0.602  -0.546  -0.474  -0.427  -0.421  -0.400  -0.359
 47 A'   48 A'   49 A'   50 A'   51 A'   19 A"   52 A'   53 A'                 
 -0.342  -0.281  -0.269  -0.214  -0.209
 20 A"   21 A"   54 A'   55 A'   22 A"                                         
 -- Virtual --                   
 -0.099  -0.057  -0.027   0.003   0.017   0.028   0.039   0.051
 23 A"   56 A'   57 A'   58 A'   59 A'   60 A'   61 A'   24 A"                 
  0.052   0.074   0.079   0.088   0.102   0.120   0.122   0.127
 62 A'   63 A'   25 A"   64 A'   65 A'   26 A"   66 A'   67 A'                 
  0.132   0.165   0.180   0.230   0.234   0.235   0.240   0.279
 68 A'   69 A'   70 A'   27 A"   71 A'   28 A"   72 A'   73 A'                 
  0.302   0.339   0.358   0.360   0.376   0.400   0.403   0.419
 74 A'   29 A"   75 A'   76 A'   30 A"   77 A'   31 A"   32 A"                 
  0.420   0.428   0.434   0.457   0.482   0.491   0.517   0.518
 78 A'   79 A'   33 A"   80 A'   81 A'   82 A'   83 A'   84 A'                 
  0.528   0.539   0.603   0.609   0.618   0.676   0.706   0.731
 34 A"   35 A"   85 A'   86 A'   36 A"   37 A"   87 A'   88 A'                 
  0.743   0.770   0.796   0.814   0.886   0.999   1.028   1.104
 89 A'   90 A'   91 A'   92 A'   93 A'   94 A'   95 A'   38 A"                 
  1.269   1.293   1.313   1.320   1.352   1.388   1.397   1.416
 39 A"   96 A'   40 A"   97 A'   41 A"   98 A'   99 A'   42 A"                 
  1.430   1.499   1.572   1.595   1.659   1.754   1.792   1.867
100 A'  101 A'   43 A"  102 A'  103 A'  104 A'   44 A"  105 A'                 
  1.977   2.026   2.051   2.121   2.309   2.614   2.637   2.718
 45 A"  106 A'  107 A'  108 A'  109 A'   46 A"  110 A'   47 A"                 
  2.755   2.840   2.977   3.510   3.906   3.941   3.971   3.985
111 A'  112 A'  113 A'  114 A'   48 A"   49 A"  115 A'   50 A"                 
  3.986   4.004   4.020   4.065   4.074   4.099   4.133   4.214
116 A'   51 A"  117 A'   52 A"  118 A'   53 A"  119 A'  120 A'                 
  4.222   4.306   4.353   4.452   4.521   5.983   6.001   6.046
121 A'  122 A'  123 A'  124 A'  125 A'   54 A"   55 A"  126 A'                 
  6.076   6.122   6.164   6.698   7.521   7.576   7.644  23.354
127 A'  128 A'  129 A'  130 A'   56 A"  131 A'  132 A'  133 A'                 
 23.404  27.879  27.932  28.327  28.342  28.370  28.392  28.407
134 A'  135 A'  136 A'   57 A"   58 A"  137 A'  138 A'  139 A'                 
 28.434  28.516  28.529  28.535  28.546  28.559  28.566  28.592
140 A'   59 A"  141 A'   60 A"   61 A"  142 A'   62 A"  143 A'                 
 28.627  28.685  28.713  47.957 127.872 127.887 127.907 127.932
144 A'  145 A'  146 A'  147 A'   63 A"   64 A"  148 A'  149 A'                 
127.949 127.984 151.675 151.723 289.728 289.784 289.8811020.771
150 A'  151 A'  152 A'  153 A'   65 A"  154 A'  155 A'  156 A'                 
*******1901.891
157 A'  158 A'                                                                 

 Beta MOs, Restricted
 -- Occupied --                  
*******-1165.88 -482.86 -176.33 -176.31 -165.73 -165.73 -165.73
  1 A'    2 A'    3 A'    4 A'    5 A'    6 A'    1 A"    7 A'                 
-165.72 -165.71 -165.71  -62.52  -56.34  -56.33  -56.33  -35.82
  8 A'    2 A"    9 A'   10 A'   11 A'    3 A"   12 A'   13 A'                 
-35.811 -31.315 -31.311 -31.311 -31.304 -31.299 -31.298 -22.966
 14 A'   15 A'    4 A"   16 A'   17 A'    5 A"   18 A'   19 A'                 
-22.965 -22.965 -22.962 -22.962 -22.954 -22.953 -22.953 -22.949
  6 A"   20 A'    7 A"   21 A'   22 A'    8 A"   23 A'    9 A"                 
-22.949 -10.285 -10.269  -8.728  -6.560  -6.547  -6.547  -6.375
 24 A'   25 A'   26 A'   27 A'   28 A'   10 A"   29 A'   30 A'                 
 -6.364  -4.786  -4.777  -4.775  -4.773  -4.763  -4.762  -2.672
 31 A'   32 A'   33 A'   11 A"   34 A'   12 A"   35 A'   36 A'                 
 -2.667  -2.667  -2.657  -2.657  -2.055  -2.050  -2.048  -2.047
 37 A'   13 A"   14 A"   38 A'   39 A'   15 A"   40 A'   41 A'                 
 -2.040  -2.039  -2.038  -2.038  -2.026  -2.026  -0.943  -0.795
 16 A"   42 A'   17 A"   43 A'   18 A"   44 A'   45 A'   46 A'                 
 -0.716  -0.602  -0.546  -0.474  -0.427  -0.421  -0.400  -0.359
 47 A'   48 A'   49 A'   50 A'   51 A'   19 A"   52 A'   53 A'                 
 -0.342  -0.281  -0.269  -0.214  -0.209
 20 A"   21 A"   54 A'   55 A'   22 A"                                         
 -- Virtual --                   
 -0.099  -0.057  -0.027   0.003   0.017   0.028   0.039   0.051
 23 A"   56 A'   57 A'   58 A'   59 A'   60 A'   61 A'   24 A"                 
  0.052   0.074   0.079   0.088   0.102   0.120   0.122   0.127
 62 A'   63 A'   25 A"   64 A'   65 A'   26 A"   66 A'   67 A'                 
  0.132   0.165   0.180   0.230   0.234   0.235   0.240   0.279
 68 A'   69 A'   70 A'   27 A"   71 A'   28 A"   72 A'   73 A'                 
  0.302   0.339   0.358   0.360   0.376   0.400   0.403   0.419
 74 A'   29 A"   75 A'   76 A'   30 A"   77 A'   31 A"   32 A"                 
  0.420   0.428   0.434   0.457   0.482   0.491   0.517   0.518
 78 A'   79 A'   33 A"   80 A'   81 A'   82 A'   83 A'   84 A'                 
  0.528   0.539   0.603   0.609   0.618   0.676   0.706   0.731
 34 A"   35 A"   85 A'   86 A'   36 A"   37 A"   87 A'   88 A'                 
  0.743   0.770   0.796   0.814   0.886   0.999   1.028   1.104
 89 A'   90 A'   91 A'   92 A'   93 A'   94 A'   95 A'   38 A"                 
  1.269   1.293   1.313   1.320   1.352   1.388   1.397   1.416
 39 A"   96 A'   40 A"   97 A'   41 A"   98 A'   99 A'   42 A"                 
  1.430   1.499   1.572   1.595   1.659   1.754   1.792   1.867
100 A'  101 A'   43 A"  102 A'  103 A'  104 A'   44 A"  105 A'                 
  1.977   2.026   2.051   2.121   2.309   2.614   2.637   2.718
 45 A"  106 A'  107 A'  108 A'  109 A'   46 A"  110 A'   47 A"                 
  2.755   2.840   2.977   3.510   3.906   3.941   3.971   3.985
111 A'  112 A'  113 A'  114 A'   48 A"   49 A"  115 A'   50 A"                 
  3.986   4.004   4.020   4.065   4.074   4.099   4.133   4.214
116 A'   51 A"  117 A'   52 A"  118 A'   53 A"  119 A'  120 A'                 
  4.222   4.306   4.353   4.452   4.521   5.983   6.001   6.046
121 A'  122 A'  123 A'  124 A'  125 A'   54 A"   55 A"  126 A'                 
  6.076   6.122   6.164   6.698   7.521   7.576   7.644  23.354
127 A'  128 A'  129 A'  130 A'   56 A"  131 A'  132 A'  133 A'                 
 23.404  27.879  27.932  28.327  28.342  28.370  28.392  28.407
134 A'  135 A'  136 A'   57 A"   58 A"  137 A'  138 A'  139 A'                 
 28.434  28.516  28.529  28.535  28.546  28.559  28.566  28.592
140 A'   59 A"  141 A'   60 A"   61 A"  142 A'   62 A"  143 A'                 
 28.627  28.685  28.713  47.957 127.872 127.887 127.907 127.932
144 A'  145 A'  146 A'  147 A'   63 A"   64 A"  148 A'  149 A'                 
127.949 127.984 151.675 151.723 289.728 289.784 289.8811020.771
150 A'  151 A'  152 A'  153 A'   65 A"  154 A'  155 A'  156 A'                 
*******1901.891
157 A'  158 A'                                                                 
 --------------------------------------------------------------

          Ground-State Mulliken Net Atomic Charges

     Atom                 Charge (a.u.)
  ----------------------------------------
      1 H                     0.184595
      2 I                     0.116458
      3 I                     0.231522
      4 Br                   -0.052206
      5 C                    -0.440191
      6 C                    -0.040179
  ----------------------------------------
  Sum of atomic charges =     0.000000

 -----------------------------------------------------------------
                    Cartesian Multipole Moments
 -----------------------------------------------------------------
    Charge (ESU x 10^10)
                 0.0000
    Dipole Moment (Debye)
         X       0.5471      Y      -0.0896      Z       0.0000
       Tot       0.5544
    Quadrupole Moments (Debye-Ang)
        XX     -78.9968     XY       3.6486     YY     -87.5875
        XZ      -0.0000     YZ       0.0000     ZZ     -88.1408
    Octopole Moments (Debye-Ang^2)
       XXX      -9.2705    XXY      -5.1576    XYY      -4.2199
       YYY     -16.6254    XXZ      -0.0000    XYZ      -0.0000
       YYZ      -0.0000    XZZ      -6.1635    YZZ      -5.9754
       ZZZ       0.0000
    Hexadecapole Moments (Debye-Ang^3)
      XXXX   -2343.5155   XXXY      43.6317   XXYY    -488.3930
      XYYY      94.3431   YYYY    -508.2296   XXXZ      -0.0000
      XXYZ      -0.0000   XYYZ       0.0000   YYYZ      -0.0000
      XXZZ    -443.7918   XYZZ      22.0844   YYZZ    -107.6721
      XZZZ      -0.0000   YZZZ       0.0000   ZZZZ    -117.0331
 -----------------------------------------------------------------
 Calculating analytic gradient of the SCF energy
 Gradient of SCF Energy
            1           2           3           4           5           6
    1   0.0838098   0.1498663  -0.1254962  -0.0481573   0.1838217  -0.2438443
    2   0.0308251  -0.2102599   0.0988969   0.2399097  -0.0762505  -0.0831213
    3  -0.0000000  -0.0000000  -0.0000000  -0.0000000   0.0000000   0.0000000
 Max gradient component =       2.438E-01
 RMS gradient           =       1.216E-01
 Gradient time:  CPU 18.47 s  wall 4.74 s
 Geometry Optimization Parameters
   NAtoms,    NIC,     NZ,  NCons,   NDum,   NFix, NCnnct, MaxDiis
        6      37       0       0       0       0       0       0

 Cartesian Hessian Update
 Hessian Updated using BFGS Update


** GEOMETRY OPTIMIZATION IN DELOCALIZED INTERNAL COORDINATES **
   Searching for a Minimum

   Optimization Cycle:   7

                       Coordinates (Angstroms)
     ATOM                X               Y               Z
      1  H         1.7619396128    1.8125882735    0.0000000000
      2  I        -2.1395127995    0.8944338837    0.0000000000
      3  I         2.8934297126   -0.0379911455    0.0000000000
      4  Br       -1.1677369782   -1.4101230232    0.0000000000
      5  C         1.2129750419    0.7056806579    0.0000000000
      6  C        -0.4640399568    0.1273447765    0.0000000000
   Point Group: cs    Number of degrees of freedom:     9


   Energy is -16489.665269213

 Hessian Updated using BFGS Update

  9 Hessian modes will be used to form the next step
  Hessian Eigenvalues:
     0.046697    0.088256    0.146405    0.207659    0.250211    0.325273
     0.616917    0.943204    1.072191

 Minimum Search - Taking Simple RFO Step
 Searching for Lamda that Minimizes Along All modes
 Value Taken    Lamda =  -0.24649764
 Calculated Step too Large.  Step scaled by  0.347387
 Step Taken.  Stepsize is  0.300000

                             Maximum     Tolerance    Cnvgd?
         Gradient           0.177121      0.000300      NO
         Displacement       0.181103      0.001200      NO
         Energy change     -0.094214      0.000001      NO


 New Cartesian Coordinates Obtained by Inverse Iteration

 Displacement from previous Coordinates is:  0.324854
 ----------------------------------------------------------------
             Standard Nuclear Orientation (Angstroms)
    I     Atom           X                Y                Z
 ----------------------------------------------------------------
    1      H       1.6669051160     1.7768552130     0.0000000000
    2      I      -2.1019962936     0.9450354530     0.0000000000
    3      I       2.8642053952    -0.0701460762     0.0000000000
    4      Br     -1.0898793004    -1.4162926566     0.0000000000
    5      C       1.1608232543     0.7005750033     0.0000000000
    6      C      -0.4030035387     0.1559064865     0.0000000000
 ----------------------------------------------------------------
 Molecular Point Group                 Cs    NOp =  2
 Largest Abelian Subgroup              Cs    NOp =  2
 Nuclear Repulsion Energy =  1333.5152643602 hartrees
 There are       77 alpha and       77 beta electrons
 Applying Cartesian multipole field
    Component          Value
    ---------          -----
     (2,0,0)        1.00000E-11
     (0,2,0)        2.00000E-11
     (0,0,2)       -3.00000E-11
 Nucleus-field energy     =     0.0000000347 hartrees
 Requested basis set is 6-311++G(d,p)
 There are 84 shells and 223 basis functions
 A cutoff of  1.0D-11 yielded   2629 shell pairs
 There are     19546 function pairs (     22230 Cartesian)
 Smallest overlap matrix eigenvalue = 7.08E-05
 Guess MOs from SCF MO coefficient file

 -----------------------------------------------------------------------
  General SCF calculation program by
  Eric Jon Sundstrom, Paul Horn, Yuezhi Mao, Dmitri Zuev, Alec White,
  David Stuck, Shaama M.S., Shane Yost, Joonho Lee, David Small,
  Daniel Levine, Susi Lehtola, Hugh Burton, Evgeny Epifanovsky
 -----------------------------------------------------------------------
 Exchange:     0.2000 Hartree-Fock + 0.0800 Slater + 0.7200 B88
 Correlation:  0.1900 VWN1RPA + 0.8100 LYP
 Using SG-1 standard quadrature grid
 using 4 threads for integral computing
 -------------------------------------------------------
 OpenMP Integral computing Module                
 Release: version 2.0, May 2017, Q-Chem Inc. Pleasanton 
 -------------------------------------------------------
 -------------------------------------------------------
 OpenMP BLAS3 based DFT computing Module                
 Release: version 1.0, May 2013, Q-Chem Inc. Pittsburgh 
 -------------------------------------------------------
 A restricted SCF calculation will be
 performed using DIIS
 SCF converges when DIIS error is below 1.0e-08
 ---------------------------------------
  Cycle       Energy         DIIS error
 ---------------------------------------
    1  -16489.7423888754      8.61e-04  
    2  -16489.7463577907      3.15e-04  
    3  -16489.7437011170      6.80e-04  
    4  -16489.7469197746      1.10e-04  
    5  -16489.7470012744      2.23e-05  
    6  -16489.7470035300      1.26e-05  
    7  -16489.7470045211      1.77e-06  
    8  -16489.7470045363      6.10e-07  
    9  -16489.7470045376      1.07e-07  
   10  -16489.7470045377      4.59e-08  
   11  -16489.7470045379      7.67e-09  Convergence criterion met
 ---------------------------------------
 SCF time:   CPU 56.80s  wall 15.00s 
 SCF   energy in the final basis set =   -16489.7470045379
 Total energy in the final basis set =   -16489.7470045379

 --------------------------------------------------------------
             Orbital Energies (a.u.) and Symmetries
 --------------------------------------------------------------

 Alpha MOs, Restricted
 -- Occupied --                  
*******-1165.88 -482.86 -176.32 -176.31 -165.73 -165.72 -165.72
  1 A'    2 A'    3 A'    4 A'    5 A'    6 A'    1 A"    7 A'                 
-165.72 -165.72 -165.72  -62.51  -56.33  -56.33  -56.33  -35.82
  8 A'    2 A"    9 A'   10 A'   11 A'    3 A"   12 A'   13 A'                 
-35.812 -31.312 -31.308 -31.307 -31.304 -31.299 -31.299 -22.963
 14 A'   15 A'    4 A"   16 A'   17 A'    5 A"   18 A'   19 A'                 
-22.962 -22.961 -22.959 -22.959 -22.955 -22.954 -22.953 -22.950
  6 A"   20 A'    7 A"   21 A'   22 A'    8 A"   23 A'    9 A"                 
-22.950 -10.287 -10.265  -8.725  -6.557  -6.544  -6.544  -6.371
 24 A'   25 A'   26 A'   27 A'   28 A'   10 A"   29 A'   30 A'                 
 -6.364  -4.783  -4.777  -4.771  -4.769  -4.762  -4.761  -2.669
 31 A'   32 A'   33 A'   11 A"   34 A'   12 A"   35 A'   36 A'                 
 -2.664  -2.664  -2.654  -2.654  -2.051  -2.046  -2.046  -2.044
 13 A"   37 A'   14 A"   38 A'   39 A'   15 A"   40 A'   41 A'                 
 -2.039  -2.039  -2.034  -2.034  -2.026  -2.026  -0.929  -0.791
 16 A"   42 A'   17 A"   43 A'   18 A"   44 A'   45 A'   46 A'                 
 -0.717  -0.617  -0.548  -0.481  -0.431  -0.415  -0.393  -0.357
 47 A'   48 A'   49 A'   50 A'   51 A'   19 A"   52 A'   53 A'                 
 -0.337  -0.283  -0.272  -0.222  -0.218
 20 A"   21 A"   54 A'   55 A'   22 A"                                         
 -- Virtual --                   
 -0.091  -0.045  -0.027  -0.003   0.021   0.029   0.041   0.053
 23 A"   56 A'   57 A'   58 A'   59 A'   60 A'   61 A'   24 A"                 
  0.058   0.078   0.078   0.089   0.113   0.120   0.121   0.130
 62 A'   63 A'   25 A"   64 A'   65 A'   26 A"   66 A'   67 A'                 
  0.135   0.166   0.182   0.229   0.235   0.238   0.243   0.278
 68 A'   69 A'   70 A'   27 A"   28 A"   71 A'   72 A'   73 A'                 
  0.302   0.343   0.352   0.367   0.380   0.396   0.406   0.418
 74 A'   29 A"   75 A'   76 A'   30 A"   77 A'   31 A"   32 A"                 
  0.424   0.430   0.434   0.448   0.480   0.490   0.516   0.525
 78 A'   33 A"   79 A'   80 A'   81 A'   82 A'   83 A'   34 A"                 
  0.533   0.547   0.605   0.607   0.618   0.680   0.706   0.722
 84 A'   35 A"   85 A'   36 A"   86 A'   37 A"   87 A'   88 A'                 
  0.735   0.771   0.807   0.812   0.873   0.987   1.039   1.097
 89 A'   90 A'   91 A'   92 A'   93 A'   94 A'   95 A'   38 A"                 
  1.259   1.311   1.314   1.340   1.342   1.390   1.405   1.417
 39 A"   40 A"   96 A'   41 A"   97 A'   98 A'   99 A'   42 A"                 
  1.435   1.522   1.606   1.613   1.636   1.811   1.850   1.924
100 A'  101 A'   43 A"  102 A'  103 A'  104 A'   44 A"  105 A'                 
  1.983   2.029   2.065   2.152   2.388   2.611   2.643   2.746
 45 A"  106 A'  107 A'  108 A'  109 A'   46 A"  110 A'   47 A"                 
  2.797   2.846   3.005   3.625   3.910   3.945   3.971   3.974
111 A'  112 A'  113 A'  114 A'   48 A"   49 A"  115 A'  116 A'                 
  3.985   4.008   4.015   4.065   4.078   4.093   4.132   4.211
 50 A"   51 A"  117 A'   52 A"  118 A'   53 A"  119 A'  120 A'                 
  4.225   4.309   4.362   4.453   4.510   5.985   6.002   6.047
121 A'  122 A'  123 A'  124 A'  125 A'   54 A"   55 A"  126 A'                 
  6.075   6.120   6.161   6.693   7.525   7.578   7.649  23.368
127 A'  128 A'  129 A'  130 A'   56 A"  131 A'  132 A'  133 A'                 
 23.472  27.878  27.927  28.329  28.342  28.372  28.391  28.406
134 A'  135 A'  136 A'   57 A"   58 A"  137 A'  138 A'  139 A'                 
 28.432  28.519  28.532  28.533  28.548  28.558  28.565  28.594
140 A'   59 A"  141 A'   60 A"   61 A"  142 A'   62 A"  143 A'                 
 28.625  28.684  28.709  47.952 127.875 127.887 127.909 127.930
144 A'  145 A'  146 A'  147 A'   63 A"   64 A"  148 A'  149 A'                 
127.948 127.981 151.675 151.718 289.731 289.784 289.8831020.762
150 A'  151 A'  152 A'  153 A'   65 A"  154 A'  155 A'  156 A'                 
*******1901.885
157 A'  158 A'                                                                 

 Beta MOs, Restricted
 -- Occupied --                  
*******-1165.88 -482.86 -176.32 -176.31 -165.73 -165.72 -165.72
  1 A'    2 A'    3 A'    4 A'    5 A'    6 A'    1 A"    7 A'                 
-165.72 -165.72 -165.72  -62.51  -56.33  -56.33  -56.33  -35.82
  8 A'    2 A"    9 A'   10 A'   11 A'    3 A"   12 A'   13 A'                 
-35.812 -31.312 -31.308 -31.307 -31.304 -31.299 -31.299 -22.963
 14 A'   15 A'    4 A"   16 A'   17 A'    5 A"   18 A'   19 A'                 
-22.962 -22.961 -22.959 -22.959 -22.955 -22.954 -22.953 -22.950
  6 A"   20 A'    7 A"   21 A'   22 A'    8 A"   23 A'    9 A"                 
-22.950 -10.287 -10.265  -8.725  -6.557  -6.544  -6.544  -6.371
 24 A'   25 A'   26 A'   27 A'   28 A'   10 A"   29 A'   30 A'                 
 -6.364  -4.783  -4.777  -4.771  -4.769  -4.762  -4.761  -2.669
 31 A'   32 A'   33 A'   11 A"   34 A'   12 A"   35 A'   36 A'                 
 -2.664  -2.664  -2.654  -2.654  -2.051  -2.046  -2.046  -2.044
 13 A"   37 A'   14 A"   38 A'   39 A'   15 A"   40 A'   41 A'                 
 -2.039  -2.039  -2.034  -2.034  -2.026  -2.026  -0.929  -0.791
 16 A"   42 A'   17 A"   43 A'   18 A"   44 A'   45 A'   46 A'                 
 -0.717  -0.617  -0.548  -0.481  -0.431  -0.415  -0.393  -0.357
 47 A'   48 A'   49 A'   50 A'   51 A'   19 A"   52 A'   53 A'                 
 -0.337  -0.283  -0.272  -0.222  -0.218
 20 A"   21 A"   54 A'   55 A'   22 A"                                         
 -- Virtual --                   
 -0.091  -0.045  -0.027  -0.003   0.021   0.029   0.041   0.053
 23 A"   56 A'   57 A'   58 A'   59 A'   60 A'   61 A'   24 A"                 
  0.058   0.078   0.078   0.089   0.113   0.120   0.121   0.130
 62 A'   63 A'   25 A"   64 A'   65 A'   26 A"   66 A'   67 A'                 
  0.135   0.166   0.182   0.229   0.235   0.238   0.243   0.278
 68 A'   69 A'   70 A'   27 A"   28 A"   71 A'   72 A'   73 A'                 
  0.302   0.343   0.352   0.367   0.380   0.396   0.406   0.418
 74 A'   29 A"   75 A'   76 A'   30 A"   77 A'   31 A"   32 A"                 
  0.424   0.430   0.434   0.448   0.480   0.490   0.516   0.525
 78 A'   33 A"   79 A'   80 A'   81 A'   82 A'   83 A'   34 A"                 
  0.533   0.547   0.605   0.607   0.618   0.680   0.706   0.722
 84 A'   35 A"   85 A'   36 A"   86 A'   37 A"   87 A'   88 A'                 
  0.735   0.771   0.807   0.812   0.873   0.987   1.039   1.097
 89 A'   90 A'   91 A'   92 A'   93 A'   94 A'   95 A'   38 A"                 
  1.259   1.311   1.314   1.340   1.342   1.390   1.405   1.417
 39 A"   40 A"   96 A'   41 A"   97 A'   98 A'   99 A'   42 A"                 
  1.435   1.522   1.606   1.613   1.636   1.811   1.850   1.924
100 A'  101 A'   43 A"  102 A'  103 A'  104 A'   44 A"  105 A'                 
  1.983   2.029   2.065   2.152   2.388   2.611   2.643   2.746
 45 A"  106 A'  107 A'  108 A'  109 A'   46 A"  110 A'   47 A"                 
  2.797   2.846   3.005   3.625   3.910   3.945   3.971   3.974
111 A'  112 A'  113 A'  114 A'   48 A"   49 A"  115 A'  116 A'                 
  3.985   4.008   4.015   4.065   4.078   4.093   4.132   4.211
 50 A"   51 A"  117 A'   52 A"  118 A'   53 A"  119 A'  120 A'                 
  4.225   4.309   4.362   4.453   4.510   5.985   6.002   6.047
121 A'  122 A'  123 A'  124 A'  125 A'   54 A"   55 A"  126 A'                 
  6.075   6.120   6.161   6.693   7.525   7.578   7.649  23.368
127 A'  128 A'  129 A'  130 A'   56 A"  131 A'  132 A'  133 A'                 
 23.472  27.878  27.927  28.329  28.342  28.372  28.391  28.406
134 A'  135 A'  136 A'   57 A"   58 A"  137 A'  138 A'  139 A'                 
 28.432  28.519  28.532  28.533  28.548  28.558  28.565  28.594
140 A'   59 A"  141 A'   60 A"   61 A"  142 A'   62 A"  143 A'                 
 28.625  28.684  28.709  47.952 127.875 127.887 127.909 127.930
144 A'  145 A'  146 A'  147 A'   63 A"   64 A"  148 A'  149 A'                 
127.948 127.981 151.675 151.718 289.731 289.784 289.8831020.762
150 A'  151 A'  152 A'  153 A'   65 A"  154 A'  155 A'  156 A'                 
*******1901.885
157 A'  158 A'                                                                 
 --------------------------------------------------------------

          Ground-State Mulliken Net Atomic Charges

     Atom                 Charge (a.u.)
  ----------------------------------------
      1 H                     0.194724
      2 I                     0.113708
      3 I                     0.200164
      4 Br                   -0.061851
      5 C                    -0.434234
      6 C                    -0.012511
  ----------------------------------------
  Sum of atomic charges =     0.000000

 -----------------------------------------------------------------
                    Cartesian Multipole Moments
 -----------------------------------------------------------------
    Charge (ESU x 10^10)
                 0.0000
    Dipole Moment (Debye)
         X       0.3636      Y       0.0676      Z      -0.0000
       Tot       0.3698
    Quadrupole Moments (Debye-Ang)
        XX     -79.8955     XY       3.0305     YY     -87.1920
        XZ      -0.0000     YZ       0.0000     ZZ     -88.1797
    Octopole Moments (Debye-Ang^2)
       XXX     -16.5338    XXY      -5.6517    XYY      -6.6857
       YYY     -18.1600    XXZ       0.0000    XYZ      -0.0000
       YYZ       0.0000    XZZ      -7.8700    YZZ      -6.2613
       ZZZ      -0.0000
    Hexadecapole Moments (Debye-Ang^3)
      XXXX   -2272.2660   XXXY      55.1837   XXYY    -477.6427
      XYYY     113.0088   YYYY    -521.9380   XXXZ       0.0000
      XXYZ       0.0000   XYYZ      -0.0000   YYYZ       0.0000
      XXZZ    -431.3507   XYZZ      28.9991   YYZZ    -110.2630
      XZZZ       0.0000   YZZZ       0.0000   ZZZZ    -117.1462
 -----------------------------------------------------------------
 Calculating analytic gradient of the SCF energy
 Gradient of SCF Energy
            1           2           3           4           5           6
    1   0.0741984   0.1240263  -0.1045824  -0.0434902   0.1728800  -0.2230321
    2   0.0235441  -0.1767618   0.0866972   0.1983603  -0.0562189  -0.0756210
    3  -0.0000000   0.0000000  -0.0000000   0.0000000   0.0000000  -0.0000000
 Max gradient component =       2.230E-01
 RMS gradient           =       1.056E-01
 Gradient time:  CPU 18.96 s  wall 4.85 s
 Geometry Optimization Parameters
   NAtoms,    NIC,     NZ,  NCons,   NDum,   NFix, NCnnct, MaxDiis
        6      37       0       0       0       0       0       0

 Cartesian Hessian Update
 Hessian Updated using BFGS Update


** GEOMETRY OPTIMIZATION IN DELOCALIZED INTERNAL COORDINATES **
   Searching for a Minimum

   Optimization Cycle:   8

                       Coordinates (Angstroms)
     ATOM                X               Y               Z
      1  H         1.6669051160    1.7768552130    0.0000000000
      2  I        -2.1019962936    0.9450354530    0.0000000000
      3  I         2.8642053952   -0.0701460762    0.0000000000
      4  Br       -1.0898793004   -1.4162926566    0.0000000000
      5  C         1.1608232543    0.7005750033    0.0000000000
      6  C        -0.4030035387    0.1559064865    0.0000000000
   Point Group: cs    Number of degrees of freedom:     9


   Energy is -16489.747004538

 Hessian Updated using BFGS Update

  9 Hessian modes will be used to form the next step
  Hessian Eigenvalues:
     0.050854    0.088424    0.156062    0.207539    0.250174    0.318546
     0.584590    0.943255    1.072149

 Minimum Search - Taking Simple RFO Step
 Searching for Lamda that Minimizes Along All modes
 Value Taken    Lamda =  -0.21804251
 Calculated Step too Large.  Step scaled by  0.349857
 Step Taken.  Stepsize is  0.300000

                             Maximum     Tolerance    Cnvgd?
         Gradient           0.160888      0.000300      NO
         Displacement       0.186514      0.001200      NO
         Energy change     -0.081735      0.000001      NO


 New Cartesian Coordinates Obtained by Inverse Iteration

 Displacement from previous Coordinates is:  0.329659
 ----------------------------------------------------------------
             Standard Nuclear Orientation (Angstroms)
    I     Atom           X                Y                Z
 ----------------------------------------------------------------
    1      H       1.5740332633     1.7451592495     0.0000000000
    2      I      -2.0607786894     0.9941877632     0.0000000000
    3      I       2.8294319778    -0.1034983827     0.0000000000
    4      Br     -1.0101721849    -1.4207310144     0.0000000000
    5      C       1.1043525609     0.6933607747     0.0000000000
    6      C      -0.3398122949     0.1834550326     0.0000000000
 ----------------------------------------------------------------
 Molecular Point Group                 Cs    NOp =  2
 Largest Abelian Subgroup              Cs    NOp =  2
 Nuclear Repulsion Energy =  1336.1710470132 hartrees
 There are       77 alpha and       77 beta electrons
 Applying Cartesian multipole field
    Component          Value
    ---------          -----
     (2,0,0)        1.00000E-11
     (0,2,0)        2.00000E-11
     (0,0,2)       -3.00000E-11
 Nucleus-field energy     =     0.0000000341 hartrees
 Requested basis set is 6-311++G(d,p)
 There are 84 shells and 223 basis functions
 A cutoff of  1.0D-11 yielded   2632 shell pairs
 There are     19618 function pairs (     22311 Cartesian)
 Smallest overlap matrix eigenvalue = 4.63E-05
 Guess MOs from SCF MO coefficient file

 -----------------------------------------------------------------------
  General SCF calculation program by
  Eric Jon Sundstrom, Paul Horn, Yuezhi Mao, Dmitri Zuev, Alec White,
  David Stuck, Shaama M.S., Shane Yost, Joonho Lee, David Small,
  Daniel Levine, Susi Lehtola, Hugh Burton, Evgeny Epifanovsky
 -----------------------------------------------------------------------
 Exchange:     0.2000 Hartree-Fock + 0.0800 Slater + 0.7200 B88
 Correlation:  0.1900 VWN1RPA + 0.8100 LYP
 Using SG-1 standard quadrature grid
 using 4 threads for integral computing
 -------------------------------------------------------
 OpenMP Integral computing Module                
 Release: version 2.0, May 2017, Q-Chem Inc. Pleasanton 
 -------------------------------------------------------
 -------------------------------------------------------
 OpenMP BLAS3 based DFT computing Module                
 Release: version 1.0, May 2013, Q-Chem Inc. Pittsburgh 
 -------------------------------------------------------
 A restricted SCF calculation will be
 performed using DIIS
 SCF converges when DIIS error is below 1.0e-08
 ---------------------------------------
  Cycle       Energy         DIIS error
 ---------------------------------------
    1  -16489.8127672050      9.89e-04  
    2  -16489.8175740785      3.13e-04  
    3  -16489.8163714403      5.13e-04  
    4  -16489.8180862029      1.23e-04  
    5  -16489.8181759818      4.55e-05  
    6  -16489.8181889687      9.45e-06  
    7  -16489.8181895244      1.62e-06  
    8  -16489.8181895360      5.60e-07  
    9  -16489.8181895372      1.06e-07  
   10  -16489.8181895371      3.78e-08  
   11  -16489.8181895372      5.25e-09  Convergence criterion met
 ---------------------------------------
 SCF time:   CPU 57.35s  wall 15.00s 
 SCF   energy in the final basis set =   -16489.8181895372
 Total energy in the final basis set =   -16489.8181895372

 --------------------------------------------------------------
             Orbital Energies (a.u.) and Symmetries
 --------------------------------------------------------------

 Alpha MOs, Restricted
 -- Occupied --                  
*******-1165.88 -482.86 -176.32 -176.31 -165.72 -165.72 -165.72
  1 A'    2 A'    3 A'    4 A'    5 A'    6 A'    1 A"    7 A'                 
-165.72 -165.72 -165.72  -62.51  -56.33  -56.33  -56.33  -35.82
  8 A'    2 A"    9 A'   10 A'   11 A'    3 A"   12 A'   13 A'                 
-35.812 -31.310 -31.305 -31.305 -31.304 -31.299 -31.299 -22.960
 14 A'   15 A'    4 A"   16 A'   17 A'    5 A"   18 A'   19 A'                 
-22.959 -22.959 -22.956 -22.956 -22.955 -22.954 -22.954 -22.950
  6 A"   20 A'    7 A"   21 A'   22 A'    8 A"   23 A'    9 A"                 
-22.950 -10.285 -10.258  -8.723  -6.554  -6.542  -6.541  -6.368
 24 A'   25 A'   26 A'   27 A'   28 A'   10 A"   29 A'   30 A'                 
 -6.364  -4.780  -4.777  -4.768  -4.766  -4.762  -4.761  -2.666
 31 A'   32 A'   33 A'   11 A"   34 A'   12 A"   35 A'   36 A'                 
 -2.662  -2.661  -2.651  -2.651  -2.048  -2.045  -2.043  -2.042
 13 A"   37 A'   14 A"   38 A'   39 A'   40 A'   15 A"   41 A'                 
 -2.039  -2.038  -2.030  -2.030  -2.025  -2.025  -0.918  -0.791
 16 A"   42 A'   17 A"   43 A'   18 A"   44 A'   45 A'   46 A'                 
 -0.717  -0.635  -0.550  -0.487  -0.436  -0.413  -0.386  -0.354
 47 A'   48 A'   49 A'   50 A'   51 A'   19 A"   52 A'   53 A'                 
 -0.333  -0.285  -0.274  -0.229  -0.229
 20 A"   21 A"   54 A'   55 A'   22 A"                                         
 -- Virtual --                   
 -0.079  -0.041  -0.027  -0.009   0.023   0.031   0.043   0.054
 23 A"   56 A'   57 A'   58 A'   59 A'   60 A'   61 A'   24 A"                 
  0.064   0.077   0.079   0.095   0.116   0.121   0.122   0.137
 62 A'   25 A"   63 A'   64 A'   65 A'   26 A"   66 A'   67 A'                 
  0.147   0.168   0.186   0.228   0.236   0.236   0.251   0.284
 68 A'   69 A'   70 A'   27 A"   28 A"   71 A'   72 A'   73 A'                 
  0.305   0.343   0.347   0.375   0.384   0.396   0.410   0.418
 74 A'   75 A'   29 A"   76 A'   30 A"   77 A'   31 A"   32 A"                 
  0.424   0.427   0.441   0.443   0.476   0.494   0.517   0.522
 78 A'   33 A"   79 A'   80 A'   81 A'   82 A'   83 A'   34 A"                 
  0.555   0.555   0.598   0.606   0.625   0.687   0.704   0.717
 84 A'   35 A"   36 A"   85 A'   86 A'   37 A"   87 A'   88 A'                 
  0.728   0.770   0.802   0.832   0.868   0.976   1.050   1.094
 89 A'   90 A'   91 A'   92 A'   93 A'   94 A'   95 A'   38 A"                 
  1.248   1.308   1.332   1.335   1.358   1.391   1.405   1.423
 39 A"   40 A"   96 A'   41 A"   97 A'   98 A'   99 A'   42 A"                 
  1.437   1.540   1.617   1.648   1.655   1.870   1.908   1.990
100 A'  101 A'  102 A'   43 A"  103 A'  104 A'   44 A"   45 A"                 
  1.999   2.033   2.086   2.180   2.469   2.614   2.645   2.780
105 A'  106 A'  107 A'  108 A'  109 A'   46 A"  110 A'   47 A"                 
  2.839   2.884   3.055   3.689   3.916   3.948   3.963   3.975
111 A'  112 A'  113 A'  114 A'   48 A"   49 A"  115 A'  116 A'                 
  3.984   4.010   4.011   4.062   4.085   4.091   4.133   4.211
 50 A"   51 A"  117 A'   52 A"  118 A'   53 A"  119 A'  120 A'                 
  4.229   4.307   4.365   4.452   4.509   5.988   6.003   6.048
121 A'  122 A'  123 A'  124 A'  125 A'   54 A"   55 A"  126 A'                 
  6.074   6.119   6.160   6.689   7.528   7.579   7.657  23.390
127 A'  128 A'  129 A'  130 A'   56 A"  131 A'  132 A'  133 A'                 
 23.614  27.877  27.924  28.332  28.343  28.374  28.389  28.406
134 A'  135 A'  136 A'   57 A"   58 A"  137 A'  138 A'  139 A'                 
 28.429  28.522  28.532  28.534  28.550  28.556  28.566  28.596
140 A'   59 A"   60 A"  141 A'   61 A"  142 A'   62 A"  143 A'                 
 28.623  28.684  28.708  47.948 127.877 127.887 127.910 127.929
144 A'  145 A'  146 A'  147 A'   63 A"   64 A"  148 A'  149 A'                 
127.947 127.978 151.673 151.715 289.733 289.785 289.8891020.756
150 A'  151 A'  152 A'  153 A'   65 A"  154 A'  155 A'  156 A'                 
*******1901.882
157 A'  158 A'                                                                 

 Beta MOs, Restricted
 -- Occupied --                  
*******-1165.88 -482.86 -176.32 -176.31 -165.72 -165.72 -165.72
  1 A'    2 A'    3 A'    4 A'    5 A'    6 A'    1 A"    7 A'                 
-165.72 -165.72 -165.72  -62.51  -56.33  -56.33  -56.33  -35.82
  8 A'    2 A"    9 A'   10 A'   11 A'    3 A"   12 A'   13 A'                 
-35.812 -31.310 -31.305 -31.305 -31.304 -31.299 -31.299 -22.960
 14 A'   15 A'    4 A"   16 A'   17 A'    5 A"   18 A'   19 A'                 
-22.959 -22.959 -22.956 -22.956 -22.955 -22.954 -22.954 -22.950
  6 A"   20 A'    7 A"   21 A'   22 A'    8 A"   23 A'    9 A"                 
-22.950 -10.285 -10.258  -8.723  -6.554  -6.542  -6.541  -6.368
 24 A'   25 A'   26 A'   27 A'   28 A'   10 A"   29 A'   30 A'                 
 -6.364  -4.780  -4.777  -4.768  -4.766  -4.762  -4.761  -2.666
 31 A'   32 A'   33 A'   11 A"   34 A'   12 A"   35 A'   36 A'                 
 -2.662  -2.661  -2.651  -2.651  -2.048  -2.045  -2.043  -2.042
 13 A"   37 A'   14 A"   38 A'   39 A'   40 A'   15 A"   41 A'                 
 -2.039  -2.038  -2.030  -2.030  -2.025  -2.025  -0.918  -0.791
 16 A"   42 A'   17 A"   43 A'   18 A"   44 A'   45 A'   46 A'                 
 -0.717  -0.635  -0.550  -0.487  -0.436  -0.413  -0.386  -0.354
 47 A'   48 A'   49 A'   50 A'   51 A'   19 A"   52 A'   53 A'                 
 -0.333  -0.285  -0.274  -0.229  -0.229
 20 A"   21 A"   54 A'   55 A'   22 A"                                         
 -- Virtual --                   
 -0.079  -0.041  -0.027  -0.009   0.023   0.031   0.043   0.054
 23 A"   56 A'   57 A'   58 A'   59 A'   60 A'   61 A'   24 A"                 
  0.064   0.077   0.079   0.095   0.116   0.121   0.122   0.137
 62 A'   25 A"   63 A'   64 A'   65 A'   26 A"   66 A'   67 A'                 
  0.147   0.168   0.186   0.228   0.236   0.236   0.251   0.284
 68 A'   69 A'   70 A'   27 A"   28 A"   71 A'   72 A'   73 A'                 
  0.305   0.343   0.347   0.375   0.384   0.396   0.410   0.418
 74 A'   75 A'   29 A"   76 A'   30 A"   77 A'   31 A"   32 A"                 
  0.424   0.427   0.441   0.443   0.476   0.494   0.517   0.522
 78 A'   33 A"   79 A'   80 A'   81 A'   82 A'   83 A'   34 A"                 
  0.555   0.555   0.598   0.606   0.625   0.687   0.704   0.717
 84 A'   35 A"   36 A"   85 A'   86 A'   37 A"   87 A'   88 A'                 
  0.728   0.770   0.802   0.832   0.868   0.976   1.050   1.094
 89 A'   90 A'   91 A'   92 A'   93 A'   94 A'   95 A'   38 A"                 
  1.248   1.308   1.332   1.335   1.358   1.391   1.405   1.423
 39 A"   40 A"   96 A'   41 A"   97 A'   98 A'   99 A'   42 A"                 
  1.437   1.540   1.617   1.648   1.655   1.870   1.908   1.990
100 A'  101 A'  102 A'   43 A"  103 A'  104 A'   44 A"   45 A"                 
  1.999   2.033   2.086   2.180   2.469   2.614   2.645   2.780
105 A'  106 A'  107 A'  108 A'  109 A'   46 A"  110 A'   47 A"                 
  2.839   2.884   3.055   3.689   3.916   3.948   3.963   3.975
111 A'  112 A'  113 A'  114 A'   48 A"   49 A"  115 A'  116 A'                 
  3.984   4.010   4.011   4.062   4.085   4.091   4.133   4.211
 50 A"   51 A"  117 A'   52 A"  118 A'   53 A"  119 A'  120 A'                 
  4.229   4.307   4.365   4.452   4.509   5.988   6.003   6.048
121 A'  122 A'  123 A'  124 A'  125 A'   54 A"   55 A"  126 A'                 
  6.074   6.119   6.160   6.689   7.528   7.579   7.657  23.390
127 A'  128 A'  129 A'  130 A'   56 A"  131 A'  132 A'  133 A'                 
 23.614  27.877  27.924  28.332  28.343  28.374  28.389  28.406
134 A'  135 A'  136 A'   57 A"   58 A"  137 A'  138 A'  139 A'                 
 28.429  28.522  28.532  28.534  28.550  28.556  28.566  28.596
140 A'   59 A"   60 A"  141 A'   61 A"  142 A'   62 A"  143 A'                 
 28.623  28.684  28.708  47.948 127.877 127.887 127.910 127.929
144 A'  145 A'  146 A'  147 A'   63 A"   64 A"  148 A'  149 A'                 
127.947 127.978 151.673 151.715 289.733 289.785 289.8891020.756
150 A'  151 A'  152 A'  153 A'   65 A"  154 A'  155 A'  156 A'                 
*******1901.882
157 A'  158 A'                                                                 
 --------------------------------------------------------------

          Ground-State Mulliken Net Atomic Charges

     Atom                 Charge (a.u.)
  ----------------------------------------
      1 H                     0.204516
      2 I                     0.108012
      3 I                     0.173259
      4 Br                   -0.072627
      5 C                    -0.425426
      6 C                     0.012265
  ----------------------------------------
  Sum of atomic charges =    -0.000000

 -----------------------------------------------------------------
                    Cartesian Multipole Moments
 -----------------------------------------------------------------
    Charge (ESU x 10^10)
                -0.0000
    Dipole Moment (Debye)
         X       0.2508      Y       0.2156      Z       0.0000
       Tot       0.3308
    Quadrupole Moments (Debye-Ang)
        XX     -80.7544     XY       2.4972     YY     -86.8339
        XZ      -0.0000     YZ      -0.0000     ZZ     -88.1710
    Octopole Moments (Debye-Ang^2)
       XXX     -23.0283    XXY      -6.0541    XYY      -8.8661
       YYY     -19.5072    XXZ       0.0000    XYZ       0.0000
       YYZ       0.0000    XZZ      -9.4826    YZZ      -6.4553
       ZZZ       0.0000
    Hexadecapole Moments (Debye-Ang^3)
      XXXX   -2195.4795   XXXY      67.7690   XXYY    -465.7691
      XYYY     131.0889   YYYY    -536.5247   XXXZ       0.0000
      XXYZ      -0.0000   XYYZ      -0.0000   YYYZ      -0.0000
      XXZZ    -417.9279   XYZZ      35.8314   YYZZ    -112.9843
      XZZZ       0.0000   YZZZ      -0.0000   ZZZZ    -117.2094
 -----------------------------------------------------------------
 Calculating analytic gradient of the SCF energy
 Gradient of SCF Energy
            1           2           3           4           5           6
    1   0.0635183   0.1032252  -0.0877018  -0.0380899   0.1480691  -0.1890209
    2   0.0146743  -0.1490475   0.0755851   0.1656634  -0.0425784  -0.0642969
    3  -0.0000000   0.0000000   0.0000000  -0.0000000   0.0000000  -0.0000000
 Max gradient component =       1.890E-01
 RMS gradient           =       8.914E-02
 Gradient time:  CPU 18.97 s  wall 4.86 s
 Geometry Optimization Parameters
   NAtoms,    NIC,     NZ,  NCons,   NDum,   NFix, NCnnct, MaxDiis
        6      37       0       0       0       0       0       0

 Cartesian Hessian Update
 Hessian Updated using BFGS Update


** GEOMETRY OPTIMIZATION IN DELOCALIZED INTERNAL COORDINATES **
   Searching for a Minimum

   Optimization Cycle:   9

                       Coordinates (Angstroms)
     ATOM                X               Y               Z
      1  H         1.5740332633    1.7451592495    0.0000000000
      2  I        -2.0607786894    0.9941877632    0.0000000000
      3  I         2.8294319778   -0.1034983827    0.0000000000
      4  Br       -1.0101721849   -1.4207310144    0.0000000000
      5  C         1.1043525609    0.6933607747    0.0000000000
      6  C        -0.3398122949    0.1834550326    0.0000000000
   Point Group: cs    Number of degrees of freedom:     9


   Energy is -16489.818189537

 Hessian Updated using BFGS Update

  9 Hessian modes will be used to form the next step
  Hessian Eigenvalues:
     0.083458    0.106556    0.160766    0.206825    0.249842    0.279176
     0.522433    0.943333    1.072149

 Minimum Search - Taking Simple RFO Step
 Searching for Lamda that Minimizes Along All modes
 Value Taken    Lamda =  -0.16448278
 Calculated Step too Large.  Step scaled by  0.401157
 Step Taken.  Stepsize is  0.300000

                             Maximum     Tolerance    Cnvgd?
         Gradient           0.137621      0.000300      NO
         Displacement       0.185864      0.001200      NO
         Energy change     -0.071185      0.000001      NO


 New Cartesian Coordinates Obtained by Inverse Iteration

 Displacement from previous Coordinates is:  0.317724
 ----------------------------------------------------------------
             Standard Nuclear Orientation (Angstroms)
    I     Atom           X                Y                Z
 ----------------------------------------------------------------
    1      H       1.4836542325     1.7191984863     0.0000000000
    2      I      -2.0229422642     1.0459388070     0.0000000000
    3      I       2.7988581818    -0.1387196101     0.0000000000
    4      Br     -0.9328491027    -1.4299529735     0.0000000000
    5      C       1.0506758514     0.6871096092     0.0000000000
    6      C      -0.2803422660     0.2083591041     0.0000000000
 ----------------------------------------------------------------
 Molecular Point Group                 Cs    NOp =  2
 Largest Abelian Subgroup              Cs    NOp =  2
 Nuclear Repulsion Energy =  1337.4168866596 hartrees
 There are       77 alpha and       77 beta electrons
 Applying Cartesian multipole field
    Component          Value
    ---------          -----
     (2,0,0)        1.00000E-11
     (0,2,0)        2.00000E-11
     (0,0,2)       -3.00000E-11
 Nucleus-field energy     =     0.0000000337 hartrees
 Requested basis set is 6-311++G(d,p)
 There are 84 shells and 223 basis functions
 A cutoff of  1.0D-11 yielded   2639 shell pairs
 There are     19644 function pairs (     22342 Cartesian)
 Smallest overlap matrix eigenvalue = 3.02E-05
 Guess MOs from SCF MO coefficient file

 -----------------------------------------------------------------------
  General SCF calculation program by
  Eric Jon Sundstrom, Paul Horn, Yuezhi Mao, Dmitri Zuev, Alec White,
  David Stuck, Shaama M.S., Shane Yost, Joonho Lee, David Small,
  Daniel Levine, Susi Lehtola, Hugh Burton, Evgeny Epifanovsky
 -----------------------------------------------------------------------
 Exchange:     0.2000 Hartree-Fock + 0.0800 Slater + 0.7200 B88
 Correlation:  0.1900 VWN1RPA + 0.8100 LYP
 Using SG-1 standard quadrature grid
 using 4 threads for integral computing
 -------------------------------------------------------
 OpenMP Integral computing Module                
 Release: version 2.0, May 2017, Q-Chem Inc. Pleasanton 
 -------------------------------------------------------
 -------------------------------------------------------
 OpenMP BLAS3 based DFT computing Module                
 Release: version 1.0, May 2013, Q-Chem Inc. Pittsburgh 
 -------------------------------------------------------
 A restricted SCF calculation will be
 performed using DIIS
 SCF converges when DIIS error is below 1.0e-08
 ---------------------------------------
  Cycle       Energy         DIIS error
 ---------------------------------------
    1  -16489.8694021143      1.11e-03  
    2  -16489.8748893158      3.45e-04  
    3  -16489.8741477352      4.67e-04  
    4  -16489.8755390117      1.06e-04  
    5  -16489.8756090568      3.03e-05  
    6  -16489.8756139396      1.28e-05  
    7  -16489.8756149372      1.63e-06  
    8  -16489.8756149503      5.81e-07  
    9  -16489.8756149514      1.07e-07  
   10  -16489.8756149516      3.49e-08  
   11  -16489.8756149518      4.62e-09  Convergence criterion met
 ---------------------------------------
 SCF time:   CPU 57.75s  wall 16.00s 
 SCF   energy in the final basis set =   -16489.8756149518
 Total energy in the final basis set =   -16489.8756149518

 --------------------------------------------------------------
             Orbital Energies (a.u.) and Symmetries
 --------------------------------------------------------------

 Alpha MOs, Restricted
 -- Occupied --                  
*******-1165.88 -482.85 -176.32 -176.31 -165.72 -165.72 -165.72
  1 A'    2 A'    3 A'    4 A'    5 A'    6 A'    1 A"    7 A'                 
-165.72 -165.72 -165.72  -62.51  -56.33  -56.33  -56.33  -35.82
  8 A'    2 A"    9 A'   10 A'   11 A'    3 A"   12 A'   13 A'                 
-35.812 -31.308 -31.305 -31.303 -31.302 -31.299 -31.299 -22.958
 14 A'   15 A'   16 A'    4 A"   17 A'    5 A"   18 A'   19 A'                 
-22.957 -22.957 -22.955 -22.954 -22.954 -22.954 -22.954 -22.950
  6 A"   20 A'   21 A'    7 A"   22 A'    8 A"   23 A'   24 A'                 
-22.950 -10.281 -10.249  -8.720  -6.552  -6.539  -6.538  -6.366
  9 A"   25 A'   26 A'   27 A'   28 A'   10 A"   29 A'   30 A'                 
 -6.364  -4.778  -4.777  -4.765  -4.764  -4.761  -4.761  -2.663
 31 A'   32 A'   33 A'   11 A"   34 A'   12 A"   35 A'   36 A'                 
 -2.659  -2.659  -2.648  -2.648  -2.046  -2.044  -2.040  -2.039
 13 A"   37 A'   14 A"   38 A'   39 A'   40 A'   15 A"   41 A'                 
 -2.038  -2.038  -2.028  -2.028  -2.024  -2.024  -0.909  -0.794
 16 A"   42 A'   17 A"   43 A'   18 A"   44 A'   45 A'   46 A'                 
 -0.718  -0.650  -0.553  -0.491  -0.443  -0.413  -0.378  -0.350
 47 A'   48 A'   49 A'   50 A'   51 A'   19 A"   52 A'   53 A'                 
 -0.329  -0.286  -0.277  -0.239  -0.236
 20 A"   21 A"   54 A'   22 A"   55 A'                                         
 -- Virtual --                   
 -0.064  -0.045  -0.030  -0.013   0.024   0.032   0.044   0.055
 23 A"   56 A'   57 A'   58 A'   59 A'   60 A'   61 A'   24 A"                 
  0.067   0.076   0.078   0.100   0.115   0.121   0.122   0.138
 62 A'   25 A"   63 A'   64 A'   65 A'   26 A"   66 A'   67 A'                 
  0.166   0.171   0.192   0.227   0.234   0.237   0.251   0.297
 68 A'   69 A'   70 A'   27 A"   71 A'   28 A"   72 A'   73 A'                 
  0.312   0.334   0.352   0.384   0.387   0.397   0.415   0.417
 74 A'   75 A'   29 A"   76 A'   30 A"   77 A'   31 A"   32 A"                 
  0.423   0.429   0.436   0.452   0.472   0.498   0.518   0.521
 33 A"   78 A'   79 A'   80 A'   81 A'   82 A'   34 A"   83 A'                 
  0.560   0.586   0.589   0.607   0.629   0.695   0.700   0.715
 35 A"   84 A'   36 A"   85 A'   86 A'   37 A"   87 A'   88 A'                 
  0.726   0.765   0.795   0.853   0.874   0.965   1.057   1.096
 89 A'   90 A'   91 A'   92 A'   93 A'   94 A'   95 A'   38 A"                 
  1.236   1.305   1.334   1.346   1.366   1.394   1.400   1.432
 39 A"   40 A"   41 A"   96 A'   97 A'   98 A'   99 A'  100 A'                 
  1.436   1.558   1.615   1.696   1.701   1.918   1.962   2.000
 42 A"  101 A'  102 A'   43 A"  103 A'  104 A'   44 A"   45 A"                 
  2.033   2.072   2.125   2.212   2.545   2.624   2.641   2.813
105 A'  106 A'  107 A'  108 A'  109 A'   46 A"  110 A'   47 A"                 
  2.850   2.948   3.141   3.683   3.922   3.951   3.956   3.977
111 A'  112 A'  113 A'  114 A'   48 A"   49 A"  115 A'  116 A'                 
  3.985   4.007   4.012   4.056   4.090   4.092   4.134   4.212
 50 A"  117 A'   51 A"   52 A"   53 A"  118 A'  119 A'  120 A'                 
  4.234   4.296   4.366   4.449   4.511   5.989   6.004   6.047
121 A'  122 A'  123 A'  124 A'  125 A'   54 A"   55 A"  126 A'                 
  6.071   6.115   6.157   6.686   7.532   7.581   7.666  23.399
127 A'  128 A'  129 A'  130 A'   56 A"  131 A'  132 A'  133 A'                 
 23.879  27.873  27.922  28.334  28.343  28.374  28.387  28.404
134 A'  135 A'  136 A'   57 A"   58 A"  137 A'  138 A'  139 A'                 
 28.426  28.524  28.531  28.535  28.551  28.554  28.566  28.595
140 A'   59 A"   60 A"  141 A'   61 A"  142 A'   62 A"  143 A'                 
 28.622  28.686  28.707  47.943 127.878 127.887 127.910 127.926
144 A'  145 A'  146 A'  147 A'   63 A"   64 A"  148 A'  149 A'                 
127.946 127.974 151.670 151.713 289.736 289.786 289.8951020.749
150 A'  151 A'  152 A'  153 A'   65 A"  154 A'  155 A'  156 A'                 
*******1901.879
157 A'  158 A'                                                                 

 Beta MOs, Restricted
 -- Occupied --                  
*******-1165.88 -482.85 -176.32 -176.31 -165.72 -165.72 -165.72
  1 A'    2 A'    3 A'    4 A'    5 A'    6 A'    1 A"    7 A'                 
-165.72 -165.72 -165.72  -62.51  -56.33  -56.33  -56.33  -35.82
  8 A'    2 A"    9 A'   10 A'   11 A'    3 A"   12 A'   13 A'                 
-35.812 -31.308 -31.305 -31.303 -31.302 -31.299 -31.299 -22.958
 14 A'   15 A'   16 A'    4 A"   17 A'    5 A"   18 A'   19 A'                 
-22.957 -22.957 -22.955 -22.954 -22.954 -22.954 -22.954 -22.950
  6 A"   20 A'   21 A'    7 A"   22 A'    8 A"   23 A'   24 A'                 
-22.950 -10.281 -10.249  -8.720  -6.552  -6.539  -6.538  -6.366
  9 A"   25 A'   26 A'   27 A'   28 A'   10 A"   29 A'   30 A'                 
 -6.364  -4.778  -4.777  -4.765  -4.764  -4.761  -4.761  -2.663
 31 A'   32 A'   33 A'   11 A"   34 A'   12 A"   35 A'   36 A'                 
 -2.659  -2.659  -2.648  -2.648  -2.046  -2.044  -2.040  -2.039
 13 A"   37 A'   14 A"   38 A'   39 A'   40 A'   15 A"   41 A'                 
 -2.038  -2.038  -2.028  -2.028  -2.024  -2.024  -0.909  -0.794
 16 A"   42 A'   17 A"   43 A'   18 A"   44 A'   45 A'   46 A'                 
 -0.718  -0.650  -0.553  -0.491  -0.443  -0.413  -0.378  -0.350
 47 A'   48 A'   49 A'   50 A'   51 A'   19 A"   52 A'   53 A'                 
 -0.329  -0.286  -0.277  -0.239  -0.236
 20 A"   21 A"   54 A'   22 A"   55 A'                                         
 -- Virtual --                   
 -0.064  -0.045  -0.030  -0.013   0.024   0.032   0.044   0.055
 23 A"   56 A'   57 A'   58 A'   59 A'   60 A'   61 A'   24 A"                 
  0.067   0.076   0.078   0.100   0.115   0.121   0.122   0.138
 62 A'   25 A"   63 A'   64 A'   65 A'   26 A"   66 A'   67 A'                 
  0.166   0.171   0.192   0.227   0.234   0.237   0.251   0.297
 68 A'   69 A'   70 A'   27 A"   71 A'   28 A"   72 A'   73 A'                 
  0.312   0.334   0.352   0.384   0.387   0.397   0.415   0.417
 74 A'   75 A'   29 A"   76 A'   30 A"   77 A'   31 A"   32 A"                 
  0.423   0.429   0.436   0.452   0.472   0.498   0.518   0.521
 33 A"   78 A'   79 A'   80 A'   81 A'   82 A'   34 A"   83 A'                 
  0.560   0.586   0.589   0.607   0.629   0.695   0.700   0.715
 35 A"   84 A'   36 A"   85 A'   86 A'   37 A"   87 A'   88 A'                 
  0.726   0.765   0.795   0.853   0.874   0.965   1.057   1.096
 89 A'   90 A'   91 A'   92 A'   93 A'   94 A'   95 A'   38 A"                 
  1.236   1.305   1.334   1.346   1.366   1.394   1.400   1.432
 39 A"   40 A"   41 A"   96 A'   97 A'   98 A'   99 A'  100 A'                 
  1.436   1.558   1.615   1.696   1.701   1.918   1.962   2.000
 42 A"  101 A'  102 A'   43 A"  103 A'  104 A'   44 A"   45 A"                 
  2.033   2.072   2.125   2.212   2.545   2.624   2.641   2.813
105 A'  106 A'  107 A'  108 A'  109 A'   46 A"  110 A'   47 A"                 
  2.850   2.948   3.141   3.683   3.922   3.951   3.956   3.977
111 A'  112 A'  113 A'  114 A'   48 A"   49 A"  115 A'  116 A'                 
  3.985   4.007   4.012   4.056   4.090   4.092   4.134   4.212
 50 A"  117 A'   51 A"   52 A"   53 A"  118 A'  119 A'  120 A'                 
  4.234   4.296   4.366   4.449   4.511   5.989   6.004   6.047
121 A'  122 A'  123 A'  124 A'  125 A'   54 A"   55 A"  126 A'                 
  6.071   6.115   6.157   6.686   7.532   7.581   7.666  23.399
127 A'  128 A'  129 A'  130 A'   56 A"  131 A'  132 A'  133 A'                 
 23.879  27.873  27.922  28.334  28.343  28.374  28.387  28.404
134 A'  135 A'  136 A'   57 A"   58 A"  137 A'  138 A'  139 A'                 
 28.426  28.524  28.531  28.535  28.551  28.554  28.566  28.595
140 A'   59 A"   60 A"  141 A'   61 A"  142 A'   62 A"  143 A'                 
 28.622  28.686  28.707  47.943 127.878 127.887 127.910 127.926
144 A'  145 A'  146 A'  147 A'   63 A"   64 A"  148 A'  149 A'                 
127.946 127.974 151.670 151.713 289.736 289.786 289.8951020.749
150 A'  151 A'  152 A'  153 A'   65 A"  154 A'  155 A'  156 A'                 
*******1901.879
157 A'  158 A'                                                                 
 --------------------------------------------------------------

          Ground-State Mulliken Net Atomic Charges

     Atom                 Charge (a.u.)
  ----------------------------------------
      1 H                     0.213230
      2 I                     0.102658
      3 I                     0.150354
      4 Br                   -0.084026
      5 C                    -0.406266
      6 C                     0.024050
  ----------------------------------------
  Sum of atomic charges =     0.000000

 -----------------------------------------------------------------
                    Cartesian Multipole Moments
 -----------------------------------------------------------------
    Charge (ESU x 10^10)
                -0.0000
    Dipole Moment (Debye)
         X       0.1936      Y       0.3615      Z       0.0000
       Tot       0.4101
    Quadrupole Moments (Debye-Ang)
        XX     -81.4854     XY       1.9677     YY     -86.4446
        XZ      -0.0000     YZ      -0.0000     ZZ     -88.1588
    Octopole Moments (Debye-Ang^2)
       XXX     -28.7705    XXY      -6.3184    XYY     -10.8751
       YYY     -20.5858    XXZ       0.0000    XYZ      -0.0000
       YYZ       0.0000    XZZ     -11.0175    YZZ      -6.5551
       ZZZ       0.0000
    Hexadecapole Moments (Debye-Ang^3)
      XXXX   -2127.2549   XXXY      81.1527   XXYY    -455.7031
      XYYY     149.0042   YYYY    -554.7693   XXXZ       0.0000
      XXYZ      -0.0000   XYYZ      -0.0000   YYYZ       0.0000
      XXZZ    -406.1557   XYZZ      42.7372   YYZZ    -116.4235
      XZZZ       0.0000   YZZZ       0.0000   ZZZZ    -117.3605
 -----------------------------------------------------------------
 Calculating analytic gradient of the SCF energy
 Gradient of SCF Energy
            1           2           3           4           5           6
    1   0.0510162   0.0826462  -0.0705319  -0.0318592   0.0943836  -0.1256549
    2   0.0042907  -0.1218309   0.0628510   0.1357063  -0.0373410  -0.0436762
    3   0.0000000   0.0000000  -0.0000000   0.0000000  -0.0000000  -0.0000000
 Max gradient component =       1.357E-01
 RMS gradient           =       6.694E-02
 Gradient time:  CPU 18.92 s  wall 4.84 s
 Geometry Optimization Parameters
   NAtoms,    NIC,     NZ,  NCons,   NDum,   NFix, NCnnct, MaxDiis
        6      37       0       0       0       0       0       0

 Cartesian Hessian Update
 Hessian Updated using BFGS Update


** GEOMETRY OPTIMIZATION IN DELOCALIZED INTERNAL COORDINATES **
   Searching for a Minimum

   Optimization Cycle:  10

                       Coordinates (Angstroms)
     ATOM                X               Y               Z
      1  H         1.4836542325    1.7191984863    0.0000000000
      2  I        -2.0229422642    1.0459388070    0.0000000000
      3  I         2.7988581818   -0.1387196101    0.0000000000
      4  Br       -0.9328491027   -1.4299529735    0.0000000000
      5  C         1.0506758514    0.6871096092    0.0000000000
      6  C        -0.2803422660    0.2083591041    0.0000000000
   Point Group: cs    Number of degrees of freedom:     9


   Energy is -16489.875614952

 Hessian Updated using BFGS Update

  9 Hessian modes will be used to form the next step
  Hessian Eigenvalues:
     0.083410    0.144705    0.200346    0.212902    0.252294    0.267706
     0.494965    0.943498    1.072269

 Minimum Search - Taking Simple RFO Step
 Searching for Lamda that Minimizes Along All modes
 Value Taken    Lamda =  -0.09747175
 Calculated Step too Large.  Step scaled by  0.503349
 Step Taken.  Stepsize is  0.300000

                             Maximum     Tolerance    Cnvgd?
         Gradient           0.095555      0.000300      NO
         Displacement       0.202152      0.001200      NO
         Energy change     -0.057425      0.000001      NO


 New Cartesian Coordinates Obtained by Inverse Iteration

 Displacement from previous Coordinates is:  0.261121
 ----------------------------------------------------------------
             Standard Nuclear Orientation (Angstroms)
    I     Atom           X                Y                Z
 ----------------------------------------------------------------
    1      H       1.4031387974     1.7053866696     0.0000000000
    2      I      -2.0059083470     1.1047049045     0.0000000000
    3      I       2.7934347785    -0.1770143575     0.0000000000
    4      Br     -0.8705792662    -1.4567522394     0.0000000000
    5      C       1.0202286772     0.6908624130     0.0000000000
    6      C      -0.2432600070     0.2247460328     0.0000000000
 ----------------------------------------------------------------
 Molecular Point Group                 Cs    NOp =  2
 Largest Abelian Subgroup              Cs    NOp =  2
 Nuclear Repulsion Energy =  1327.3095016218 hartrees
 There are       77 alpha and       77 beta electrons
 Applying Cartesian multipole field
    Component          Value
    ---------          -----
     (2,0,0)        1.00000E-11
     (0,2,0)        2.00000E-11
     (0,0,2)       -3.00000E-11
 Nucleus-field energy     =     0.0000000341 hartrees
 Requested basis set is 6-311++G(d,p)
 There are 84 shells and 223 basis functions
 A cutoff of  1.0D-11 yielded   2636 shell pairs
 There are     19613 function pairs (     22299 Cartesian)
 Smallest overlap matrix eigenvalue = 2.46E-05
 Guess MOs from SCF MO coefficient file

 -----------------------------------------------------------------------
  General SCF calculation program by
  Eric Jon Sundstrom, Paul Horn, Yuezhi Mao, Dmitri Zuev, Alec White,
  David Stuck, Shaama M.S., Shane Yost, Joonho Lee, David Small,
  Daniel Levine, Susi Lehtola, Hugh Burton, Evgeny Epifanovsky
 -----------------------------------------------------------------------
 Exchange:     0.2000 Hartree-Fock + 0.0800 Slater + 0.7200 B88
 Correlation:  0.1900 VWN1RPA + 0.8100 LYP
 Using SG-1 standard quadrature grid
 using 4 threads for integral computing
 -------------------------------------------------------
 OpenMP Integral computing Module                
 Release: version 2.0, May 2017, Q-Chem Inc. Pleasanton 
 -------------------------------------------------------
 -------------------------------------------------------
 OpenMP BLAS3 based DFT computing Module                
 Release: version 1.0, May 2013, Q-Chem Inc. Pittsburgh 
 -------------------------------------------------------
 A restricted SCF calculation will be
 performed using DIIS
 SCF converges when DIIS error is below 1.0e-08
 ---------------------------------------
  Cycle       Energy         DIIS error
 ---------------------------------------
    1  -16489.9115659732      9.00e-04  
    2  -16489.9154899670      2.78e-04  
    3  -16489.9151666271      3.49e-04  
    4  -16489.9158782680      9.61e-05  
    5  -16489.9159354393      1.34e-05  
    6  -16489.9159360746      9.03e-06  
    7  -16489.9159365618      1.55e-06  
    8  -16489.9159365759      5.40e-07  
    9  -16489.9159365771      9.67e-08  
   10  -16489.9159365773      2.59e-08  
   11  -16489.9159365771      4.12e-09  Convergence criterion met
 ---------------------------------------
 SCF time:   CPU 57.83s  wall 15.00s 
 SCF   energy in the final basis set =   -16489.9159365771
 Total energy in the final basis set =   -16489.9159365771

 --------------------------------------------------------------
             Orbital Energies (a.u.) and Symmetries
 --------------------------------------------------------------

 Alpha MOs, Restricted
 -- Occupied --                  
*******-1165.88 -482.85 -176.32 -176.32 -165.72 -165.72 -165.72
  1 A'    2 A'    3 A'    4 A'    5 A'    6 A'    7 A'    1 A"                 
-165.72 -165.72 -165.72  -62.51  -56.33  -56.32  -56.32  -35.81
  8 A'    2 A"    9 A'   10 A'   11 A'    3 A"   12 A'   13 A'                 
-35.813 -31.307 -31.306 -31.302 -31.301 -31.300 -31.300 -22.957
 14 A'   15 A'   16 A'    4 A"   17 A'    5 A"   18 A'   19 A'                 
-22.956 -22.956 -22.956 -22.955 -22.955 -22.952 -22.952 -22.951
  6 A"   20 A'   21 A'    7 A"   22 A'    8 A"   23 A'   24 A'                 
-22.951 -10.280 -10.243  -8.718  -6.550  -6.536  -6.535  -6.365
  9 A"   25 A'   26 A'   27 A'   28 A'   10 A"   29 A'   30 A'                 
 -6.364  -4.777  -4.777  -4.763  -4.762  -4.762  -4.761  -2.661
 31 A'   32 A'   33 A'   11 A"   34 A'   12 A"   35 A'   36 A'                 
 -2.657  -2.656  -2.646  -2.646  -2.044  -2.044  -2.039  -2.038
 13 A"   37 A'   14 A"   38 A'   39 A'   40 A'   15 A"   16 A"                 
 -2.038  -2.038  -2.026  -2.026  -2.024  -2.024  -0.900  -0.795
 41 A'   42 A'   43 A'   17 A"   18 A"   44 A'   45 A'   46 A'                 
 -0.716  -0.656  -0.558  -0.491  -0.447  -0.412  -0.371  -0.344
 47 A'   48 A'   49 A'   50 A'   51 A'   19 A"   52 A'   53 A'                 
 -0.325  -0.288  -0.280  -0.246  -0.245
 20 A"   21 A"   54 A'   22 A"   55 A'                                         
 -- Virtual --                   
 -0.054  -0.053  -0.036  -0.014   0.026   0.032   0.045   0.056
 23 A"   56 A'   57 A'   58 A'   59 A'   60 A'   61 A'   24 A"                 
  0.069   0.076   0.077   0.104   0.114   0.121   0.122   0.137
 62 A'   25 A"   63 A'   64 A'   65 A'   26 A"   66 A'   67 A'                 
  0.169   0.178   0.198   0.226   0.231   0.236   0.245   0.302
 68 A'   69 A'   70 A'   27 A"   71 A'   28 A"   72 A'   73 A'                 
  0.319   0.328   0.358   0.388   0.390   0.393   0.413   0.419
 74 A'   75 A'   29 A"   30 A"   76 A'   77 A'   31 A"   32 A"                 
  0.422   0.424   0.439   0.458   0.470   0.497   0.515   0.528
 33 A"   78 A'   79 A'   80 A'   81 A'   82 A'   34 A"   83 A'                 
  0.562   0.580   0.591   0.625   0.635   0.694   0.702   0.714
 35 A"   36 A"   84 A'   85 A'   86 A'   87 A'   37 A"   88 A'                 
  0.728   0.754   0.782   0.865   0.885   0.950   1.059   1.096
 89 A'   90 A'   91 A'   92 A'   93 A'   94 A'   95 A'   38 A"                 
  1.227   1.302   1.333   1.356   1.367   1.393   1.395   1.427
 39 A"   40 A"   41 A"   96 A'   97 A'   98 A'   99 A'  100 A'                 
  1.448   1.566   1.622   1.735   1.736   1.938   1.989   2.017
 42 A"  101 A'  102 A'  103 A'   43 A"  104 A'   44 A"   45 A"                 
  2.036   2.092   2.182   2.240   2.589   2.633   2.638   2.830
105 A'  106 A'  107 A'  108 A'  109 A'   46 A"  110 A'   47 A"                 
  2.855   2.981   3.197   3.675   3.931   3.952   3.952   3.977
111 A'  112 A'  113 A'  114 A'   48 A"  115 A'   49 A"  116 A'                 
  3.984   4.003   4.012   4.044   4.088   4.093   4.132   4.213
 50 A"  117 A'   51 A"   52 A"   53 A"  118 A'  119 A'  120 A'                 
  4.233   4.269   4.366   4.444   4.504   5.990   6.003   6.043
121 A'  122 A'  123 A'  124 A'  125 A'   54 A"   55 A"  126 A'                 
  6.065   6.104   6.145   6.677   7.535   7.582   7.670  23.407
127 A'  128 A'  129 A'  130 A'   56 A"  131 A'  132 A'  133 A'                 
 24.106  27.865  27.912  28.334  28.342  28.372  28.382  28.399
134 A'  135 A'  136 A'   57 A"   58 A"  137 A'  138 A'  139 A'                 
 28.419  28.526  28.529  28.536  28.549  28.550  28.564  28.592
140 A'   59 A"   60 A"  141 A'  142 A'   61 A"   62 A"  143 A'                 
 28.618  28.685  28.703  47.934 127.879 127.886 127.908 127.921
144 A'  145 A'  146 A'  147 A'   63 A"   64 A"  148 A'  149 A'                 
127.940 127.966 151.662 151.704 289.737 289.785 289.8971020.736
150 A'  151 A'  152 A'  153 A'   65 A"  154 A'  155 A'  156 A'                 
*******1901.870
157 A'  158 A'                                                                 

 Beta MOs, Restricted
 -- Occupied --                  
*******-1165.88 -482.85 -176.32 -176.32 -165.72 -165.72 -165.72
  1 A'    2 A'    3 A'    4 A'    5 A'    6 A'    7 A'    1 A"                 
-165.72 -165.72 -165.72  -62.51  -56.33  -56.32  -56.32  -35.81
  8 A'    2 A"    9 A'   10 A'   11 A'    3 A"   12 A'   13 A'                 
-35.813 -31.307 -31.306 -31.302 -31.301 -31.300 -31.300 -22.957
 14 A'   15 A'   16 A'    4 A"   17 A'    5 A"   18 A'   19 A'                 
-22.956 -22.956 -22.956 -22.955 -22.955 -22.952 -22.952 -22.951
  6 A"   20 A'   21 A'    7 A"   22 A'    8 A"   23 A'   24 A'                 
-22.951 -10.280 -10.243  -8.718  -6.550  -6.536  -6.535  -6.365
  9 A"   25 A'   26 A'   27 A'   28 A'   10 A"   29 A'   30 A'                 
 -6.364  -4.777  -4.777  -4.763  -4.762  -4.762  -4.761  -2.661
 31 A'   32 A'   33 A'   11 A"   34 A'   12 A"   35 A'   36 A'                 
 -2.657  -2.656  -2.646  -2.646  -2.044  -2.044  -2.039  -2.038
 13 A"   37 A'   14 A"   38 A'   39 A'   40 A'   15 A"   16 A"                 
 -2.038  -2.038  -2.026  -2.026  -2.024  -2.024  -0.900  -0.795
 41 A'   42 A'   43 A'   17 A"   18 A"   44 A'   45 A'   46 A'                 
 -0.716  -0.656  -0.558  -0.491  -0.447  -0.412  -0.371  -0.344
 47 A'   48 A'   49 A'   50 A'   51 A'   19 A"   52 A'   53 A'                 
 -0.325  -0.288  -0.280  -0.246  -0.245
 20 A"   21 A"   54 A'   22 A"   55 A'                                         
 -- Virtual --                   
 -0.054  -0.053  -0.036  -0.014   0.026   0.032   0.045   0.056
 23 A"   56 A'   57 A'   58 A'   59 A'   60 A'   61 A'   24 A"                 
  0.069   0.076   0.077   0.104   0.114   0.121   0.122   0.137
 62 A'   25 A"   63 A'   64 A'   65 A'   26 A"   66 A'   67 A'                 
  0.169   0.178   0.198   0.226   0.231   0.236   0.245   0.302
 68 A'   69 A'   70 A'   27 A"   71 A'   28 A"   72 A'   73 A'                 
  0.319   0.328   0.358   0.388   0.390   0.393   0.413   0.419
 74 A'   75 A'   29 A"   30 A"   76 A'   77 A'   31 A"   32 A"                 
  0.422   0.424   0.439   0.458   0.470   0.497   0.515   0.528
 33 A"   78 A'   79 A'   80 A'   81 A'   82 A'   34 A"   83 A'                 
  0.562   0.580   0.591   0.625   0.635   0.694   0.702   0.714
 35 A"   36 A"   84 A'   85 A'   86 A'   87 A'   37 A"   88 A'                 
  0.728   0.754   0.782   0.865   0.885   0.950   1.059   1.096
 89 A'   90 A'   91 A'   92 A'   93 A'   94 A'   95 A'   38 A"                 
  1.227   1.302   1.333   1.356   1.367   1.393   1.395   1.427
 39 A"   40 A"   41 A"   96 A'   97 A'   98 A'   99 A'  100 A'                 
  1.448   1.566   1.622   1.735   1.736   1.938   1.989   2.017
 42 A"  101 A'  102 A'  103 A'   43 A"  104 A'   44 A"   45 A"                 
  2.036   2.092   2.182   2.240   2.589   2.633   2.638   2.830
105 A'  106 A'  107 A'  108 A'  109 A'   46 A"  110 A'   47 A"                 
  2.855   2.981   3.197   3.675   3.931   3.952   3.952   3.977
111 A'  112 A'  113 A'  114 A'   48 A"  115 A'   49 A"  116 A'                 
  3.984   4.003   4.012   4.044   4.088   4.093   4.132   4.213
 50 A"  117 A'   51 A"   52 A"   53 A"  118 A'  119 A'  120 A'                 
  4.233   4.269   4.366   4.444   4.504   5.990   6.003   6.043
121 A'  122 A'  123 A'  124 A'  125 A'   54 A"   55 A"  126 A'                 
  6.065   6.104   6.145   6.677   7.535   7.582   7.670  23.407
127 A'  128 A'  129 A'  130 A'   56 A"  131 A'  132 A'  133 A'                 
 24.106  27.865  27.912  28.334  28.342  28.372  28.382  28.399
134 A'  135 A'  136 A'   57 A"   58 A"  137 A'  138 A'  139 A'                 
 28.419  28.526  28.529  28.536  28.549  28.550  28.564  28.592
140 A'   59 A"   60 A"  141 A'  142 A'   61 A"   62 A"  143 A'                 
 28.618  28.685  28.703  47.934 127.879 127.886 127.908 127.921
144 A'  145 A'  146 A'  147 A'   63 A"   64 A"  148 A'  149 A'                 
127.940 127.966 151.662 151.704 289.737 289.785 289.8971020.736
150 A'  151 A'  152 A'  153 A'   65 A"  154 A'  155 A'  156 A'                 
*******1901.870
157 A'  158 A'                                                                 
 --------------------------------------------------------------

          Ground-State Mulliken Net Atomic Charges

     Atom                 Charge (a.u.)
  ----------------------------------------
      1 H                     0.217499
      2 I                     0.103965
      3 I                     0.133355
      4 Br                   -0.092295
      5 C                    -0.374880
      6 C                     0.012356
  ----------------------------------------
  Sum of atomic charges =     0.000000

 -----------------------------------------------------------------
                    Cartesian Multipole Moments
 -----------------------------------------------------------------
    Charge (ESU x 10^10)
                 0.0000
    Dipole Moment (Debye)
         X       0.1591      Y       0.4944      Z      -0.0000
       Tot       0.5194
    Quadrupole Moments (Debye-Ang)
        XX     -81.9416     XY       1.3272     YY     -85.9244
        XZ       0.0000     YZ       0.0000     ZZ     -88.2590
    Octopole Moments (Debye-Ang^2)
       XXX     -33.3781    XXY      -6.2765    XYY     -12.7921
       YYY     -21.0191    XXZ      -0.0000    XYZ      -0.0000
       YYZ      -0.0000    XZZ     -12.4161    YZZ      -6.5073
       ZZZ      -0.0000
    Hexadecapole Moments (Debye-Ang^3)
      XXXX   -2099.5780   XXXY      94.8272   XXYY    -453.5411
      XYYY     167.5340   YYYY    -581.6052   XXXZ      -0.0000
      XXYZ       0.0000   XYYZ      -0.0000   YYYZ      -0.0000
      XXZZ    -401.7901   XYZZ      49.9458   YYZZ    -121.6464
      XZZZ      -0.0000   YZZZ       0.0000   ZZZZ    -117.8471
 -----------------------------------------------------------------
 Calculating analytic gradient of the SCF energy
 Gradient of SCF Energy
            1           2           3           4           5           6
    1   0.0351279   0.0579247  -0.0482047  -0.0260241   0.0370831  -0.0559069
    2  -0.0103830  -0.0912244   0.0461135   0.1023294  -0.0258189  -0.0210165
    3  -0.0000000  -0.0000000  -0.0000000  -0.0000000   0.0000000   0.0000000
 Max gradient component =       1.023E-01
 RMS gradient           =       4.361E-02
 Gradient time:  CPU 18.94 s  wall 4.85 s
 Geometry Optimization Parameters
   NAtoms,    NIC,     NZ,  NCons,   NDum,   NFix, NCnnct, MaxDiis
        6      37       0       0       0       0       0       0

 Cartesian Hessian Update
 Hessian Updated using BFGS Update


** GEOMETRY OPTIMIZATION IN DELOCALIZED INTERNAL COORDINATES **
   Searching for a Minimum

   Optimization Cycle:  11

                       Coordinates (Angstroms)
     ATOM                X               Y               Z
      1  H         1.4031387974    1.7053866696    0.0000000000
      2  I        -2.0059083470    1.1047049045    0.0000000000
      3  I         2.7934347785   -0.1770143575    0.0000000000
      4  Br       -0.8705792662   -1.4567522394    0.0000000000
      5  C         1.0202286772    0.6908624130    0.0000000000
      6  C        -0.2432600070    0.2247460328    0.0000000000
   Point Group: cs    Number of degrees of freedom:     9


   Energy is -16489.915936577

 Hessian Updated using BFGS Update

  9 Hessian modes will be used to form the next step
  Hessian Eigenvalues:
     0.075967    0.140175    0.178478    0.210347    0.251151    0.394125
     0.485065    0.944498    1.072713

 Minimum Search - Taking Simple RFO Step
 Searching for Lamda that Minimizes Along All modes
 Value Taken    Lamda =  -0.05806174
 Calculated Step too Large.  Step scaled by  0.526007
 Step Taken.  Stepsize is  0.300000

                             Maximum     Tolerance    Cnvgd?
         Gradient           0.077841      0.000300      NO
         Displacement       0.271903      0.001200      NO
         Energy change     -0.040322      0.000001      NO


 New Cartesian Coordinates Obtained by Inverse Iteration

 Displacement from previous Coordinates is:  0.204414
 ----------------------------------------------------------------
             Standard Nuclear Orientation (Angstroms)
    I     Atom           X                Y                Z
 ----------------------------------------------------------------
    1      H       1.3495001720     1.7163740901     0.0000000000
    2      I      -2.0095221155     1.1605949166     0.0000000000
    3      I       2.8060570875    -0.2172122969     0.0000000000
    4      Br     -0.8276900996    -1.4982622557     0.0000000000
    5      C       1.0143217644     0.7018329505     0.0000000000
    6      C      -0.2356121759     0.2286060182     0.0000000000
 ----------------------------------------------------------------
 Molecular Point Group                 Cs    NOp =  2
 Largest Abelian Subgroup              Cs    NOp =  2
 Nuclear Repulsion Energy =  1309.0923136361 hartrees
 There are       77 alpha and       77 beta electrons
 Applying Cartesian multipole field
    Component          Value
    ---------          -----
     (2,0,0)        1.00000E-11
     (0,2,0)        2.00000E-11
     (0,0,2)       -3.00000E-11
 Nucleus-field energy     =     0.0000000350 hartrees
 Requested basis set is 6-311++G(d,p)
 There are 84 shells and 223 basis functions
 A cutoff of  1.0D-11 yielded   2628 shell pairs
 There are     19561 function pairs (     22237 Cartesian)
 Smallest overlap matrix eigenvalue = 2.63E-05
 Guess MOs from SCF MO coefficient file

 -----------------------------------------------------------------------
  General SCF calculation program by
  Eric Jon Sundstrom, Paul Horn, Yuezhi Mao, Dmitri Zuev, Alec White,
  David Stuck, Shaama M.S., Shane Yost, Joonho Lee, David Small,
  Daniel Levine, Susi Lehtola, Hugh Burton, Evgeny Epifanovsky
 -----------------------------------------------------------------------
 Exchange:     0.2000 Hartree-Fock + 0.0800 Slater + 0.7200 B88
 Correlation:  0.1900 VWN1RPA + 0.8100 LYP
 Using SG-1 standard quadrature grid
 using 4 threads for integral computing
 -------------------------------------------------------
 OpenMP Integral computing Module                
 Release: version 2.0, May 2017, Q-Chem Inc. Pleasanton 
 -------------------------------------------------------
 -------------------------------------------------------
 OpenMP BLAS3 based DFT computing Module                
 Release: version 1.0, May 2013, Q-Chem Inc. Pittsburgh 
 -------------------------------------------------------
 A restricted SCF calculation will be
 performed using DIIS
 SCF converges when DIIS error is below 1.0e-08
 ---------------------------------------
  Cycle       Energy         DIIS error
 ---------------------------------------
    1  -16489.9394718993      5.40e-04  
    2  -16489.9411643165      2.80e-04  
    3  -16489.9409488273      3.29e-04  
    4  -16489.9416249533      5.77e-05  
    5  -16489.9416455597      1.11e-05  
    6  -16489.9416459973      6.97e-06  
    7  -16489.9416463176      9.80e-07  
    8  -16489.9416463227      3.48e-07  
    9  -16489.9416463227      7.19e-08  
   10  -16489.9416463229      1.47e-08  
   11  -16489.9416463229      3.32e-09  Convergence criterion met
 ---------------------------------------
 SCF time:   CPU 57.40s  wall 15.00s 
 SCF   energy in the final basis set =   -16489.9416463229
 Total energy in the final basis set =   -16489.9416463229

 --------------------------------------------------------------
             Orbital Energies (a.u.) and Symmetries
 --------------------------------------------------------------

 Alpha MOs, Restricted
 -- Occupied --                  
*******-1165.88 -482.85 -176.32 -176.32 -165.72 -165.72 -165.72
  1 A'    2 A'    3 A'    4 A'    5 A'    6 A'    7 A'    1 A"                 
-165.72 -165.72 -165.72  -62.51  -56.33  -56.32  -56.32  -35.81
  2 A"    8 A'    9 A'   10 A'   11 A'    3 A"   12 A'   13 A'                 
-35.814 -31.307 -31.307 -31.302 -31.301 -31.301 -31.301 -22.958
 14 A'   15 A'   16 A'    4 A"    5 A"   17 A'   18 A'   19 A'                 
-22.957 -22.957 -22.956 -22.956 -22.956 -22.952 -22.952 -22.952
 20 A'    6 A"   21 A'    7 A"   22 A'   23 A'    8 A"   24 A'                 
-22.952 -10.283 -10.243  -8.717  -6.549  -6.535  -6.534  -6.365
  9 A"   25 A'   26 A'   27 A'   28 A'   10 A"   29 A'   30 A'                 
 -6.364  -4.778  -4.776  -4.762  -4.762  -4.762  -4.761  -2.660
 31 A'   32 A'   33 A'   11 A"   12 A"   34 A'   35 A'   36 A'                 
 -2.656  -2.655  -2.644  -2.644  -2.045  -2.043  -2.039  -2.039
 13 A"   37 A'   14 A"   38 A'   39 A'   40 A'   15 A"   41 A'                 
 -2.038  -2.037  -2.025  -2.025  -2.025  -2.025  -0.889  -0.791
 16 A"   42 A'   43 A'   17 A"   44 A'   18 A"   45 A'   46 A'                 
 -0.713  -0.654  -0.561  -0.487  -0.447  -0.406  -0.369  -0.338
 47 A'   48 A'   49 A'   50 A'   51 A'   19 A"   52 A'   53 A'                 
 -0.320  -0.290  -0.282  -0.254  -0.249
 20 A"   21 A"   54 A'   55 A'   22 A"                                         
 -- Virtual --                   
 -0.062  -0.052  -0.042  -0.015   0.026   0.031   0.045   0.056
 56 A'   23 A"   57 A'   58 A'   59 A'   60 A'   61 A'   24 A"                 
  0.070   0.076   0.076   0.106   0.113   0.122   0.123   0.135
 62 A'   63 A'   25 A"   64 A'   65 A'   26 A"   66 A'   67 A'                 
  0.169   0.181   0.200   0.226   0.228   0.235   0.238   0.299
 68 A'   69 A'   70 A'   27 A"   71 A'   28 A"   72 A'   73 A'                 
  0.321   0.328   0.364   0.386   0.387   0.396   0.410   0.416
 74 A'   75 A'   29 A"   76 A'   30 A"   77 A'   31 A"   78 A'                 
  0.417   0.425   0.440   0.459   0.473   0.493   0.512   0.534
 32 A"   33 A"   79 A'   80 A'   81 A'   82 A'   34 A"   83 A'                 
  0.558   0.576   0.584   0.627   0.641   0.682   0.705   0.707
 35 A"   36 A"   84 A'   85 A'   86 A'   87 A'   37 A"   88 A'                 
  0.729   0.743   0.766   0.868   0.887   0.935   1.056   1.093
 89 A'   90 A'   91 A'   92 A'   93 A'   94 A'   95 A'   38 A"                 
  1.218   1.300   1.331   1.360   1.363   1.385   1.388   1.434
 39 A"   40 A"   41 A"   96 A'   97 A'   98 A'   99 A'  100 A'                 
  1.449   1.563   1.624   1.747   1.753   1.928   1.993   2.018
 42 A"  101 A'  102 A'  103 A'   43 A"  104 A'   44 A"   45 A"                 
  2.036   2.086   2.208   2.240   2.583   2.635   2.643   2.830
105 A'  106 A'  107 A'  108 A'  109 A'   46 A"  110 A'   47 A"                 
  2.855   2.991   3.198   3.686   3.937   3.951   3.953   3.976
111 A'  112 A'  113 A'  114 A'   48 A"  115 A'   49 A"  116 A'                 
  3.983   4.001   4.010   4.031   4.085   4.090   4.131   4.209
 50 A"  117 A'   51 A"   52 A"   53 A"  118 A'  119 A'  120 A'                 
  4.218   4.248   4.365   4.435   4.491   5.990   6.001   6.039
121 A'  122 A'  123 A'  124 A'  125 A'   54 A"   55 A"  126 A'                 
  6.055   6.090   6.126   6.665   7.537   7.583   7.668  23.414
127 A'  128 A'  129 A'  130 A'   56 A"  131 A'  132 A'  133 A'                 
 24.140  27.855  27.898  28.333  28.340  28.369  28.376  28.392
134 A'  135 A'  136 A'   57 A"   58 A"  137 A'  138 A'  139 A'                 
 28.410  28.526  28.527  28.536  28.543  28.548  28.561  28.588
140 A'   59 A"   60 A"  141 A'  142 A'   61 A"   62 A"  143 A'                 
 28.613  28.684  28.697  47.922 127.878 127.884 127.906 127.916
144 A'  145 A'  146 A'  147 A'   63 A"   64 A"  148 A'  149 A'                 
127.933 127.956 151.652 151.690 289.737 289.783 289.8951020.718
150 A'  151 A'  152 A'  153 A'   65 A"  154 A'  155 A'  156 A'                 
*******1901.855
157 A'  158 A'                                                                 

 Beta MOs, Restricted
 -- Occupied --                  
*******-1165.88 -482.85 -176.32 -176.32 -165.72 -165.72 -165.72
  1 A'    2 A'    3 A'    4 A'    5 A'    6 A'    7 A'    1 A"                 
-165.72 -165.72 -165.72  -62.51  -56.33  -56.32  -56.32  -35.81
  2 A"    8 A'    9 A'   10 A'   11 A'    3 A"   12 A'   13 A'                 
-35.814 -31.307 -31.307 -31.302 -31.301 -31.301 -31.301 -22.958
 14 A'   15 A'   16 A'    4 A"    5 A"   17 A'   18 A'   19 A'                 
-22.957 -22.957 -22.956 -22.956 -22.956 -22.952 -22.952 -22.952
 20 A'    6 A"   21 A'    7 A"   22 A'   23 A'    8 A"   24 A'                 
-22.952 -10.283 -10.243  -8.717  -6.549  -6.535  -6.534  -6.365
  9 A"   25 A'   26 A'   27 A'   28 A'   10 A"   29 A'   30 A'                 
 -6.364  -4.778  -4.776  -4.762  -4.762  -4.762  -4.761  -2.660
 31 A'   32 A'   33 A'   11 A"   12 A"   34 A'   35 A'   36 A'                 
 -2.656  -2.655  -2.644  -2.644  -2.045  -2.043  -2.039  -2.039
 13 A"   37 A'   14 A"   38 A'   39 A'   40 A'   15 A"   41 A'                 
 -2.038  -2.037  -2.025  -2.025  -2.025  -2.025  -0.889  -0.791
 16 A"   42 A'   43 A'   17 A"   44 A'   18 A"   45 A'   46 A'                 
 -0.713  -0.654  -0.561  -0.487  -0.447  -0.406  -0.369  -0.338
 47 A'   48 A'   49 A'   50 A'   51 A'   19 A"   52 A'   53 A'                 
 -0.320  -0.290  -0.282  -0.254  -0.249
 20 A"   21 A"   54 A'   55 A'   22 A"                                         
 -- Virtual --                   
 -0.062  -0.052  -0.042  -0.015   0.026   0.031   0.045   0.056
 56 A'   23 A"   57 A'   58 A'   59 A'   60 A'   61 A'   24 A"                 
  0.070   0.076   0.076   0.106   0.113   0.122   0.123   0.135
 62 A'   63 A'   25 A"   64 A'   65 A'   26 A"   66 A'   67 A'                 
  0.169   0.181   0.200   0.226   0.228   0.235   0.238   0.299
 68 A'   69 A'   70 A'   27 A"   71 A'   28 A"   72 A'   73 A'                 
  0.321   0.328   0.364   0.386   0.387   0.396   0.410   0.416
 74 A'   75 A'   29 A"   76 A'   30 A"   77 A'   31 A"   78 A'                 
  0.417   0.425   0.440   0.459   0.473   0.493   0.512   0.534
 32 A"   33 A"   79 A'   80 A'   81 A'   82 A'   34 A"   83 A'                 
  0.558   0.576   0.584   0.627   0.641   0.682   0.705   0.707
 35 A"   36 A"   84 A'   85 A'   86 A'   87 A'   37 A"   88 A'                 
  0.729   0.743   0.766   0.868   0.887   0.935   1.056   1.093
 89 A'   90 A'   91 A'   92 A'   93 A'   94 A'   95 A'   38 A"                 
  1.218   1.300   1.331   1.360   1.363   1.385   1.388   1.434
 39 A"   40 A"   41 A"   96 A'   97 A'   98 A'   99 A'  100 A'                 
  1.449   1.563   1.624   1.747   1.753   1.928   1.993   2.018
 42 A"  101 A'  102 A'  103 A'   43 A"  104 A'   44 A"   45 A"                 
  2.036   2.086   2.208   2.240   2.583   2.635   2.643   2.830
105 A'  106 A'  107 A'  108 A'  109 A'   46 A"  110 A'   47 A"                 
  2.855   2.991   3.198   3.686   3.937   3.951   3.953   3.976
111 A'  112 A'  113 A'  114 A'   48 A"  115 A'   49 A"  116 A'                 
  3.983   4.001   4.010   4.031   4.085   4.090   4.131   4.209
 50 A"  117 A'   51 A"   52 A"   53 A"  118 A'  119 A'  120 A'                 
  4.218   4.248   4.365   4.435   4.491   5.990   6.001   6.039
121 A'  122 A'  123 A'  124 A'  125 A'   54 A"   55 A"  126 A'                 
  6.055   6.090   6.126   6.665   7.537   7.583   7.668  23.414
127 A'  128 A'  129 A'  130 A'   56 A"  131 A'  132 A'  133 A'                 
 24.140  27.855  27.898  28.333  28.340  28.369  28.376  28.392
134 A'  135 A'  136 A'   57 A"   58 A"  137 A'  138 A'  139 A'                 
 28.410  28.526  28.527  28.536  28.543  28.548  28.561  28.588
140 A'   59 A"   60 A"  141 A'  142 A'   61 A"   62 A"  143 A'                 
 28.613  28.684  28.697  47.922 127.878 127.884 127.906 127.916
144 A'  145 A'  146 A'  147 A'   63 A"   64 A"  148 A'  149 A'                 
127.933 127.956 151.652 151.690 289.737 289.783 289.8951020.718
150 A'  151 A'  152 A'  153 A'   65 A"  154 A'  155 A'  156 A'                 
*******1901.855
157 A'  158 A'                                                                 
 --------------------------------------------------------------

          Ground-State Mulliken Net Atomic Charges

     Atom                 Charge (a.u.)
  ----------------------------------------
      1 H                     0.215084
      2 I                     0.110992
      3 I                     0.123621
      4 Br                   -0.095262
      5 C                    -0.341445
      6 C                    -0.012990
  ----------------------------------------
  Sum of atomic charges =    -0.000000

 -----------------------------------------------------------------
                    Cartesian Multipole Moments
 -----------------------------------------------------------------
    Charge (ESU x 10^10)
                -0.0000
    Dipole Moment (Debye)
         X       0.1281      Y       0.5919      Z       0.0000
       Tot       0.6056
    Quadrupole Moments (Debye-Ang)
        XX     -82.1669     XY       0.6850     YY     -85.3495
        XZ      -0.0000     YZ      -0.0000     ZZ     -88.4727
    Octopole Moments (Debye-Ang^2)
       XXX     -36.3319    XXY      -5.7204    XYY     -14.2751
       YYY     -20.2127    XXZ       0.0000    XYZ       0.0000
       YYZ       0.0000    XZZ     -13.4455    YZZ      -6.1663
       ZZZ       0.0000
    Hexadecapole Moments (Debye-Ang^3)
      XXXX   -2106.9962   XXXY     107.9192   XXYY    -457.6078
      XYYY     185.3926   YYYY    -613.4537   XXXZ       0.0000
      XXYZ      -0.0000   XYYZ       0.0000   YYYZ      -0.0000
      XXZZ    -403.5100   XYZZ      56.8707   YYZZ    -128.0150
      XZZZ       0.0000   YZZZ      -0.0000   ZZZZ    -118.5411
 -----------------------------------------------------------------
 Calculating analytic gradient of the SCF energy
 Gradient of SCF Energy
            1           2           3           4           5           6
    1   0.0236117   0.0366396  -0.0279168  -0.0220609   0.0192156  -0.0294891
    2  -0.0166713  -0.0652717   0.0310557   0.0714139  -0.0090698  -0.0114568
    3   0.0000000   0.0000000   0.0000000   0.0000000   0.0000000  -0.0000000
 Max gradient component =       7.141E-02
 RMS gradient           =       2.908E-02
 Gradient time:  CPU 18.73 s  wall 4.79 s
 Geometry Optimization Parameters
   NAtoms,    NIC,     NZ,  NCons,   NDum,   NFix, NCnnct, MaxDiis
        6      37       0       0       0       0       0       0

 Cartesian Hessian Update
 Hessian Updated using BFGS Update


** GEOMETRY OPTIMIZATION IN DELOCALIZED INTERNAL COORDINATES **
   Searching for a Minimum

   Optimization Cycle:  12

                       Coordinates (Angstroms)
     ATOM                X               Y               Z
      1  H         1.3495001720    1.7163740901    0.0000000000
      2  I        -2.0095221155    1.1605949166    0.0000000000
      3  I         2.8060570875   -0.2172122969    0.0000000000
      4  Br       -0.8276900996   -1.4982622557    0.0000000000
      5  C         1.0143217644    0.7018329505    0.0000000000
      6  C        -0.2356121759    0.2286060182    0.0000000000
   Point Group: cs    Number of degrees of freedom:     9


   Energy is -16489.941646323

 Hessian Updated using BFGS Update

  9 Hessian modes will be used to form the next step
  Hessian Eigenvalues:
     0.067779    0.151354    0.153239    0.208861    0.251081    0.401951
     0.499378    0.945590    1.072758

 Minimum Search - Taking Simple RFO Step
 Searching for Lamda that Minimizes Along All modes
 Value Taken    Lamda =  -0.03797956
 Calculated Step too Large.  Step scaled by  0.547091
 Step Taken.  Stepsize is  0.300000

                             Maximum     Tolerance    Cnvgd?
         Gradient           0.058084      0.000300      NO
         Displacement       0.280072      0.001200      NO
         Energy change     -0.025710      0.000001      NO


 New Cartesian Coordinates Obtained by Inverse Iteration

 Displacement from previous Coordinates is:  0.211756
 ----------------------------------------------------------------
             Standard Nuclear Orientation (Angstroms)
    I     Atom           X                Y                Z
 ----------------------------------------------------------------
    1      H       1.3036935834     1.7445425480     0.0000000000
    2      I      -2.0055344087     1.2160569779     0.0000000000
    3      I       2.8047603135    -0.2616013123     0.0000000000
    4      Br     -0.7775051255    -1.5417525115     0.0000000000
    5      C       1.0025985078     0.7073417241     0.0000000000
    6      C      -0.2309582376     0.2273459967     0.0000000000
 ----------------------------------------------------------------
 Molecular Point Group                 Cs    NOp =  2
 Largest Abelian Subgroup              Cs    NOp =  2
 Nuclear Repulsion Energy =  1295.4504974200 hartrees
 There are       77 alpha and       77 beta electrons
 Applying Cartesian multipole field
    Component          Value
    ---------          -----
     (2,0,0)        1.00000E-11
     (0,2,0)        2.00000E-11
     (0,0,2)       -3.00000E-11
 Nucleus-field energy     =     0.0000000358 hartrees
 Requested basis set is 6-311++G(d,p)
 There are 84 shells and 223 basis functions
 A cutoff of  1.0D-11 yielded   2630 shell pairs
 There are     19551 function pairs (     22213 Cartesian)
 Smallest overlap matrix eigenvalue = 2.81E-05
 Guess MOs from SCF MO coefficient file

 -----------------------------------------------------------------------
  General SCF calculation program by
  Eric Jon Sundstrom, Paul Horn, Yuezhi Mao, Dmitri Zuev, Alec White,
  David Stuck, Shaama M.S., Shane Yost, Joonho Lee, David Small,
  Daniel Levine, Susi Lehtola, Hugh Burton, Evgeny Epifanovsky
 -----------------------------------------------------------------------
 Exchange:     0.2000 Hartree-Fock + 0.0800 Slater + 0.7200 B88
 Correlation:  0.1900 VWN1RPA + 0.8100 LYP
 Using SG-1 standard quadrature grid
 using 4 threads for integral computing
 -------------------------------------------------------
 OpenMP Integral computing Module                
 Release: version 2.0, May 2017, Q-Chem Inc. Pleasanton 
 -------------------------------------------------------
 -------------------------------------------------------
 OpenMP BLAS3 based DFT computing Module                
 Release: version 1.0, May 2013, Q-Chem Inc. Pittsburgh 
 -------------------------------------------------------
 A restricted SCF calculation will be
 performed using DIIS
 SCF converges when DIIS error is below 1.0e-08
 ---------------------------------------
  Cycle       Energy         DIIS error
 ---------------------------------------
    1  -16489.9570237353      4.98e-04  
    2  -16489.9586021816      2.23e-04  
    3  -16489.9584536410      2.65e-04  
    4  -16489.9588978113      5.91e-05  
    5  -16489.9589205749      1.04e-05  
    6  -16489.9589209861      6.36e-06  
    7  -16489.9589212419      1.01e-06  
    8  -16489.9589212478      3.94e-07  
    9  -16489.9589212483      6.44e-08  
   10  -16489.9589212482      1.36e-08  
   11  -16489.9589212480      3.68e-09  Convergence criterion met
 ---------------------------------------
 SCF time:   CPU 56.94s  wall 15.00s 
 SCF   energy in the final basis set =   -16489.9589212480
 Total energy in the final basis set =   -16489.9589212480

 --------------------------------------------------------------
             Orbital Energies (a.u.) and Symmetries
 --------------------------------------------------------------

 Alpha MOs, Restricted
 -- Occupied --                  
*******-1165.88 -482.85 -176.32 -176.32 -165.72 -165.72 -165.72
  1 A'    2 A'    3 A'    4 A'    5 A'    6 A'    7 A'    1 A"                 
-165.72 -165.72 -165.72  -62.51  -56.33  -56.32  -56.32  -35.82
  8 A'    2 A"    9 A'   10 A'   11 A'    3 A"   12 A'   13 A'                 
-35.814 -31.309 -31.307 -31.303 -31.302 -31.301 -31.301 -22.959
 14 A'   15 A'   16 A'    4 A"   17 A'    5 A"   18 A'   19 A'                 
-22.958 -22.958 -22.957 -22.956 -22.956 -22.953 -22.953 -22.952
  6 A"   20 A'   21 A'    7 A"   22 A'   23 A'    8 A"   24 A'                 
-22.952 -10.285 -10.245  -8.716  -6.548  -6.534  -6.533  -6.366
  9 A"   25 A'   26 A'   27 A'   28 A'   10 A"   29 A'   30 A'                 
 -6.363  -4.779  -4.776  -4.763  -4.763  -4.761  -4.761  -2.659
 31 A'   32 A'   33 A'   11 A"   34 A'   12 A"   35 A'   36 A'                 
 -2.655  -2.654  -2.644  -2.644  -2.045  -2.042  -2.040  -2.040
 13 A"   37 A'   14 A"   38 A'   39 A'   40 A'   15 A"   41 A'                 
 -2.037  -2.037  -2.026  -2.026  -2.024  -2.024  -0.882  -0.787
 16 A"   42 A'   43 A'   17 A"   44 A'   18 A"   45 A'   46 A'                 
 -0.710  -0.653  -0.559  -0.483  -0.447  -0.402  -0.367  -0.333
 47 A'   48 A'   49 A'   50 A'   51 A'   19 A"   52 A'   53 A'                 
 -0.316  -0.292  -0.282  -0.261  -0.252
 20 A"   21 A"   54 A'   55 A'   22 A"                                         
 -- Virtual --                   
 -0.068  -0.049  -0.049  -0.016   0.025   0.030   0.045   0.057
 56 A'   23 A"   57 A'   58 A'   59 A'   60 A'   61 A'   24 A"                 
  0.071   0.075   0.076   0.107   0.112   0.121   0.124   0.133
 62 A'   63 A'   25 A"   64 A'   65 A'   26 A"   66 A'   67 A'                 
  0.169   0.179   0.202   0.223   0.226   0.233   0.234   0.295
 68 A'   69 A'   70 A'   71 A'   27 A"   72 A'   28 A"   73 A'                 
  0.324   0.328   0.369   0.380   0.387   0.398   0.408   0.411
 74 A'   75 A'   29 A"   76 A'   30 A"   77 A'   31 A"   78 A'                 
  0.416   0.427   0.440   0.459   0.480   0.488   0.509   0.539
 32 A"   33 A"   79 A'   80 A'   81 A'   82 A'   34 A"   83 A'                 
  0.553   0.574   0.576   0.626   0.650   0.670   0.699   0.708
 35 A"   36 A"   84 A'   85 A'   86 A'   87 A'   88 A'   37 A"                 
  0.723   0.737   0.756   0.871   0.885   0.930   1.050   1.090
 89 A'   90 A'   91 A'   92 A'   93 A'   94 A'   95 A'   38 A"                 
  1.211   1.297   1.329   1.356   1.359   1.378   1.381   1.448
 39 A"   40 A"   41 A"   96 A'   97 A'   98 A'   99 A'  100 A'                 
  1.448   1.558   1.628   1.758   1.763   1.908   1.993   2.014
 42 A"  101 A'  102 A'  103 A'   43 A"  104 A'   44 A"   45 A"                 
  2.037   2.084   2.220   2.240   2.575   2.634   2.636   2.831
105 A'  106 A'  107 A'  108 A'  109 A'  110 A'   46 A"   47 A"                 
  2.844   2.999   3.198   3.674   3.942   3.954   3.954   3.975
111 A'  112 A'  113 A'  114 A'   48 A"   49 A"  115 A'  116 A'                 
  3.983   4.004   4.008   4.018   4.083   4.088   4.130   4.181
 50 A"  117 A'   51 A"   52 A"   53 A"  118 A'  119 A'  120 A'                 
  4.216   4.246   4.365   4.426   4.478   5.990   5.999   6.036
121 A'  122 A'  123 A'  124 A'  125 A'   54 A"   55 A"  126 A'                 
  6.047   6.080   6.109   6.653   7.538   7.584   7.668  23.397
127 A'  128 A'  129 A'  130 A'   56 A"  131 A'  132 A'  133 A'                 
 24.177  27.847  27.885  28.333  28.339  28.368  28.371  28.386
134 A'  135 A'  136 A'   57 A"   58 A"  137 A'  138 A'  139 A'                 
 28.403  28.525  28.527  28.536  28.539  28.547  28.558  28.585
140 A'   59 A"   60 A"  141 A'  142 A'   61 A"   62 A"  143 A'                 
 28.609  28.683  28.692  47.910 127.877 127.882 127.904 127.912
144 A'  145 A'  146 A'  147 A'   63 A"   64 A"  148 A'  149 A'                 
127.929 127.948 151.645 151.678 289.737 289.783 289.8931020.703
150 A'  151 A'  152 A'  153 A'   65 A"  154 A'  155 A'  156 A'                 
*******1901.842
157 A'  158 A'                                                                 

 Beta MOs, Restricted
 -- Occupied --                  
*******-1165.88 -482.85 -176.32 -176.32 -165.72 -165.72 -165.72
  1 A'    2 A'    3 A'    4 A'    5 A'    6 A'    7 A'    1 A"                 
-165.72 -165.72 -165.72  -62.51  -56.33  -56.32  -56.32  -35.82
  8 A'    2 A"    9 A'   10 A'   11 A'    3 A"   12 A'   13 A'                 
-35.814 -31.309 -31.307 -31.303 -31.302 -31.301 -31.301 -22.959
 14 A'   15 A'   16 A'    4 A"   17 A'    5 A"   18 A'   19 A'                 
-22.958 -22.958 -22.957 -22.956 -22.956 -22.953 -22.953 -22.952
  6 A"   20 A'   21 A'    7 A"   22 A'   23 A'    8 A"   24 A'                 
-22.952 -10.285 -10.245  -8.716  -6.548  -6.534  -6.533  -6.366
  9 A"   25 A'   26 A'   27 A'   28 A'   10 A"   29 A'   30 A'                 
 -6.363  -4.779  -4.776  -4.763  -4.763  -4.761  -4.761  -2.659
 31 A'   32 A'   33 A'   11 A"   34 A'   12 A"   35 A'   36 A'                 
 -2.655  -2.654  -2.644  -2.644  -2.045  -2.042  -2.040  -2.040
 13 A"   37 A'   14 A"   38 A'   39 A'   40 A'   15 A"   41 A'                 
 -2.037  -2.037  -2.026  -2.026  -2.024  -2.024  -0.882  -0.787
 16 A"   42 A'   43 A'   17 A"   44 A'   18 A"   45 A'   46 A'                 
 -0.710  -0.653  -0.559  -0.483  -0.447  -0.402  -0.367  -0.333
 47 A'   48 A'   49 A'   50 A'   51 A'   19 A"   52 A'   53 A'                 
 -0.316  -0.292  -0.282  -0.261  -0.252
 20 A"   21 A"   54 A'   55 A'   22 A"                                         
 -- Virtual --                   
 -0.068  -0.049  -0.049  -0.016   0.025   0.030   0.045   0.057
 56 A'   23 A"   57 A'   58 A'   59 A'   60 A'   61 A'   24 A"                 
  0.071   0.075   0.076   0.107   0.112   0.121   0.124   0.133
 62 A'   63 A'   25 A"   64 A'   65 A'   26 A"   66 A'   67 A'                 
  0.169   0.179   0.202   0.223   0.226   0.233   0.234   0.295
 68 A'   69 A'   70 A'   71 A'   27 A"   72 A'   28 A"   73 A'                 
  0.324   0.328   0.369   0.380   0.387   0.398   0.408   0.411
 74 A'   75 A'   29 A"   76 A'   30 A"   77 A'   31 A"   78 A'                 
  0.416   0.427   0.440   0.459   0.480   0.488   0.509   0.539
 32 A"   33 A"   79 A'   80 A'   81 A'   82 A'   34 A"   83 A'                 
  0.553   0.574   0.576   0.626   0.650   0.670   0.699   0.708
 35 A"   36 A"   84 A'   85 A'   86 A'   87 A'   88 A'   37 A"                 
  0.723   0.737   0.756   0.871   0.885   0.930   1.050   1.090
 89 A'   90 A'   91 A'   92 A'   93 A'   94 A'   95 A'   38 A"                 
  1.211   1.297   1.329   1.356   1.359   1.378   1.381   1.448
 39 A"   40 A"   41 A"   96 A'   97 A'   98 A'   99 A'  100 A'                 
  1.448   1.558   1.628   1.758   1.763   1.908   1.993   2.014
 42 A"  101 A'  102 A'  103 A'   43 A"  104 A'   44 A"   45 A"                 
  2.037   2.084   2.220   2.240   2.575   2.634   2.636   2.831
105 A'  106 A'  107 A'  108 A'  109 A'  110 A'   46 A"   47 A"                 
  2.844   2.999   3.198   3.674   3.942   3.954   3.954   3.975
111 A'  112 A'  113 A'  114 A'   48 A"   49 A"  115 A'  116 A'                 
  3.983   4.004   4.008   4.018   4.083   4.088   4.130   4.181
 50 A"  117 A'   51 A"   52 A"   53 A"  118 A'  119 A'  120 A'                 
  4.216   4.246   4.365   4.426   4.478   5.990   5.999   6.036
121 A'  122 A'  123 A'  124 A'  125 A'   54 A"   55 A"  126 A'                 
  6.047   6.080   6.109   6.653   7.538   7.584   7.668  23.397
127 A'  128 A'  129 A'  130 A'   56 A"  131 A'  132 A'  133 A'                 
 24.177  27.847  27.885  28.333  28.339  28.368  28.371  28.386
134 A'  135 A'  136 A'   57 A"   58 A"  137 A'  138 A'  139 A'                 
 28.403  28.525  28.527  28.536  28.539  28.547  28.558  28.585
140 A'   59 A"   60 A"  141 A'  142 A'   61 A"   62 A"  143 A'                 
 28.609  28.683  28.692  47.910 127.877 127.882 127.904 127.912
144 A'  145 A'  146 A'  147 A'   63 A"   64 A"  148 A'  149 A'                 
127.929 127.948 151.645 151.678 289.737 289.783 289.8931020.703
150 A'  151 A'  152 A'  153 A'   65 A"  154 A'  155 A'  156 A'                 
*******1901.842
157 A'  158 A'                                                                 
 --------------------------------------------------------------

          Ground-State Mulliken Net Atomic Charges

     Atom                 Charge (a.u.)
  ----------------------------------------
      1 H                     0.210072
      2 I                     0.116081
      3 I                     0.116126
      4 Br                   -0.098775
      5 C                    -0.300444
      6 C                    -0.043059
  ----------------------------------------
  Sum of atomic charges =     0.000000

 -----------------------------------------------------------------
                    Cartesian Multipole Moments
 -----------------------------------------------------------------
    Charge (ESU x 10^10)
                -0.0000
    Dipole Moment (Debye)
         X       0.1183      Y       0.6781      Z      -0.0000
       Tot       0.6883
    Quadrupole Moments (Debye-Ang)
        XX     -82.4896     XY       0.1071     YY     -84.7666
        XZ       0.0000     YZ      -0.0000     ZZ     -88.6561
    Octopole Moments (Debye-Ang^2)
       XXX     -39.0334    XXY      -4.9183    XYY     -15.5271
       YYY     -18.7521    XXZ      -0.0000    XYZ      -0.0000
       YYZ       0.0000    XZZ     -14.3860    YZZ      -5.6523
       ZZZ      -0.0000
    Hexadecapole Moments (Debye-Ang^3)
      XXXX   -2098.8495   XXXY     122.9466   XXYY    -458.7340
      XYYY     203.5561   YYYY    -647.7920   XXXZ      -0.0000
      XXYZ       0.0000   XYYZ      -0.0000   YYYZ       0.0000
      XXZZ    -401.8768   XYZZ      64.0775   YYZZ    -134.9451
      XZZZ      -0.0000   YZZZ       0.0000   ZZZZ    -119.1158
 -----------------------------------------------------------------
 Calculating analytic gradient of the SCF energy
 Gradient of SCF Energy
            1           2           3           4           5           6
    1   0.0189053   0.0233407  -0.0158566  -0.0175424  -0.0016627  -0.0071844
    2  -0.0055205  -0.0463350   0.0206366   0.0466380  -0.0153380  -0.0000811
    3   0.0000000  -0.0000000  -0.0000000  -0.0000000  -0.0000000   0.0000000
 Max gradient component =       4.664E-02
 RMS gradient           =       1.905E-02
 Gradient time:  CPU 18.48 s  wall 4.73 s
 Geometry Optimization Parameters
   NAtoms,    NIC,     NZ,  NCons,   NDum,   NFix, NCnnct, MaxDiis
        6      37       0       0       0       0       0       0

 Cartesian Hessian Update
 Hessian Updated using BFGS Update


** GEOMETRY OPTIMIZATION IN DELOCALIZED INTERNAL COORDINATES **
   Searching for a Minimum

   Optimization Cycle:  13

                       Coordinates (Angstroms)
     ATOM                X               Y               Z
      1  H         1.3036935834    1.7445425480    0.0000000000
      2  I        -2.0055344087    1.2160569779    0.0000000000
      3  I         2.8047603135   -0.2616013123    0.0000000000
      4  Br       -0.7775051255   -1.5417525115    0.0000000000
      5  C         1.0025985078    0.7073417241    0.0000000000
      6  C        -0.2309582376    0.2273459967    0.0000000000
   Point Group: cs    Number of degrees of freedom:     9


   Energy is -16489.958921248

 Hessian Updated using BFGS Update

  9 Hessian modes will be used to form the next step
  Hessian Eigenvalues:
     0.059647    0.123466    0.173623    0.209306    0.251377    0.417233
     0.503675    0.945332    1.073342

 Minimum Search - Taking Simple RFO Step
 Searching for Lamda that Minimizes Along All modes
 Value Taken    Lamda =  -0.02587787
 Calculated Step too Large.  Step scaled by  0.564161
 Step Taken.  Stepsize is  0.300000

                             Maximum     Tolerance    Cnvgd?
         Gradient           0.042525      0.000300      NO
         Displacement       0.281902      0.001200      NO
         Energy change     -0.017275      0.000001      NO


 New Cartesian Coordinates Obtained by Inverse Iteration

 Displacement from previous Coordinates is:  0.212097
 ----------------------------------------------------------------
             Standard Nuclear Orientation (Angstroms)
    I     Atom           X                Y                Z
 ----------------------------------------------------------------
    1      H       1.2485252273     1.7521133634     0.0000000000
    2      I      -2.0007786664     1.2773792698     0.0000000000
    3      I       2.8115628242    -0.2979691191     0.0000000000
    4      Br     -0.7304523977    -1.5848626452     0.0000000000
    5      C       1.0033482110     0.7225761761     0.0000000000
    6      C      -0.2351505656     0.2226963779     0.0000000000
 ----------------------------------------------------------------
 Molecular Point Group                 Cs    NOp =  2
 Largest Abelian Subgroup              Cs    NOp =  2
 Nuclear Repulsion Energy =  1280.6427860835 hartrees
 There are       77 alpha and       77 beta electrons
 Applying Cartesian multipole field
    Component          Value
    ---------          -----
     (2,0,0)        1.00000E-11
     (0,2,0)        2.00000E-11
     (0,0,2)       -3.00000E-11
 Nucleus-field energy     =     0.0000000367 hartrees
 Requested basis set is 6-311++G(d,p)
 There are 84 shells and 223 basis functions
 A cutoff of  1.0D-11 yielded   2623 shell pairs
 There are     19542 function pairs (     22204 Cartesian)
 Smallest overlap matrix eigenvalue = 3.43E-05
 Guess MOs from SCF MO coefficient file

 -----------------------------------------------------------------------
  General SCF calculation program by
  Eric Jon Sundstrom, Paul Horn, Yuezhi Mao, Dmitri Zuev, Alec White,
  David Stuck, Shaama M.S., Shane Yost, Joonho Lee, David Small,
  Daniel Levine, Susi Lehtola, Hugh Burton, Evgeny Epifanovsky
 -----------------------------------------------------------------------
 Exchange:     0.2000 Hartree-Fock + 0.0800 Slater + 0.7200 B88
 Correlation:  0.1900 VWN1RPA + 0.8100 LYP
 Using SG-1 standard quadrature grid
 using 4 threads for integral computing
 -------------------------------------------------------
 OpenMP Integral computing Module                
 Release: version 2.0, May 2017, Q-Chem Inc. Pleasanton 
 -------------------------------------------------------
 -------------------------------------------------------
 OpenMP BLAS3 based DFT computing Module                
 Release: version 1.0, May 2013, Q-Chem Inc. Pittsburgh 
 -------------------------------------------------------
 A restricted SCF calculation will be
 performed using DIIS
 SCF converges when DIIS error is below 1.0e-08
 ---------------------------------------
  Cycle       Energy         DIIS error
 ---------------------------------------
    1  -16489.9684285443      5.02e-04  
    2  -16489.9698753679      2.66e-04  
    3  -16489.9696261899      3.27e-04  
    4  -16489.9703078933      4.76e-05  
    5  -16489.9703222061      1.18e-05  
    6  -16489.9703227229      7.23e-06  
    7  -16489.9703230752      8.43e-07  
    8  -16489.9703230785      2.22e-07  
    9  -16489.9703230785      6.87e-08  
   10  -16489.9703230787      1.39e-08  
   11  -16489.9703230785      2.69e-09  Convergence criterion met
 ---------------------------------------
 SCF time:   CPU 56.67s  wall 15.00s 
 SCF   energy in the final basis set =   -16489.9703230785
 Total energy in the final basis set =   -16489.9703230785

 --------------------------------------------------------------
             Orbital Energies (a.u.) and Symmetries
 --------------------------------------------------------------

 Alpha MOs, Restricted
 -- Occupied --                  
*******-1165.88 -482.85 -176.32 -176.32 -165.72 -165.72 -165.72
  1 A'    2 A'    3 A'    4 A'    5 A'    6 A'    1 A"    7 A'                 
-165.72 -165.72 -165.72  -62.51  -56.33  -56.32  -56.32  -35.82
  8 A'    2 A"    9 A'   10 A'   11 A'    3 A"   12 A'   13 A'                 
-35.813 -31.310 -31.306 -31.304 -31.304 -31.301 -31.300 -22.961
 14 A'   15 A'   16 A'    4 A"   17 A'    5 A"   18 A'   19 A'                 
-22.959 -22.959 -22.957 -22.956 -22.955 -22.955 -22.955 -22.951
  6 A"   20 A'   21 A'    7 A"   22 A'   23 A'    8 A"   24 A'                 
-22.951 -10.288 -10.246  -8.716  -6.548  -6.535  -6.534  -6.367
  9 A"   25 A'   26 A'   27 A'   28 A'   10 A"   29 A'   30 A'                 
 -6.363  -4.780  -4.775  -4.764  -4.764  -4.761  -4.760  -2.659
 31 A'   32 A'   33 A'   11 A"   34 A'   12 A"   35 A'   36 A'                 
 -2.655  -2.655  -2.644  -2.644  -2.046  -2.041  -2.041  -2.041
 13 A"   37 A'   14 A"   38 A'   39 A'   40 A'   15 A"   41 A'                 
 -2.037  -2.036  -2.027  -2.027  -2.024  -2.024  -0.874  -0.784
 16 A"   42 A'   43 A'   17 A"   44 A'   18 A"   45 A'   46 A'                 
 -0.707  -0.650  -0.562  -0.480  -0.446  -0.397  -0.367  -0.328
 47 A'   48 A'   49 A'   50 A'   51 A'   19 A"   52 A'   53 A'                 
 -0.313  -0.294  -0.284  -0.268  -0.252
 20 A"   21 A"   54 A'   55 A'   22 A"                                         
 -- Virtual --                   
 -0.073  -0.055  -0.051  -0.016   0.024   0.029   0.046   0.057
 56 A'   57 A'   23 A"   58 A'   59 A'   60 A'   61 A'   24 A"                 
  0.071   0.074   0.077   0.108   0.111   0.121   0.124   0.130
 62 A'   63 A'   25 A"   64 A'   65 A'   26 A"   66 A'   67 A'                 
  0.169   0.177   0.207   0.216   0.225   0.231   0.233   0.292
 68 A'   69 A'   70 A'   71 A'   27 A"   72 A'   28 A"   73 A'                 
  0.324   0.332   0.373   0.375   0.386   0.395   0.405   0.406
 74 A'   75 A'   29 A"   76 A'   30 A"   77 A'   31 A"   78 A'                 
  0.414   0.428   0.441   0.459   0.482   0.489   0.507   0.547
 32 A"   33 A"   79 A'   80 A'   81 A'   82 A'   34 A"   83 A'                 
  0.549   0.569   0.574   0.621   0.646   0.660   0.690   0.709
 35 A"   84 A'   36 A"   85 A'   86 A'   87 A'   88 A'   37 A"                 
  0.712   0.740   0.750   0.868   0.874   0.935   1.042   1.087
 89 A'   90 A'   91 A'   92 A'   93 A'   94 A'   95 A'   38 A"                 
  1.203   1.294   1.328   1.353   1.355   1.369   1.377   1.445
 39 A"   40 A"   41 A"   96 A'   97 A'   98 A'   99 A'   42 A"                 
  1.465   1.552   1.630   1.763   1.776   1.886   1.994   2.007
100 A'  101 A'  102 A'  103 A'   43 A"  104 A'   44 A"   45 A"                 
  2.035   2.077   2.216   2.244   2.562   2.635   2.641   2.826
105 A'  106 A'  107 A'  108 A'  109 A'   46 A"  110 A'   47 A"                 
  2.847   2.999   3.190   3.701   3.945   3.954   3.959   3.974
111 A'  112 A'  113 A'  114 A'   48 A"   49 A"  115 A'  116 A'                 
  3.984   4.005   4.007   4.009   4.080   4.086   4.121   4.159
 50 A"   51 A"   52 A"  117 A'   53 A"  118 A'  119 A'  120 A'                 
  4.218   4.247   4.365   4.415   4.460   5.990   5.997   6.034
121 A'  122 A'  123 A'  124 A'  125 A'   54 A"   55 A"  126 A'                 
  6.040   6.073   6.094   6.641   7.538   7.584   7.666  23.416
127 A'  128 A'  129 A'  130 A'   56 A"  131 A'  132 A'  133 A'                 
 24.132  27.839  27.870  28.332  28.337  28.367  28.367  28.381
134 A'  135 A'  136 A'   57 A"   58 A"  137 A'  138 A'  139 A'                 
 28.395  28.523  28.527  28.535  28.536  28.545  28.555  28.584
140 A'   59 A"   60 A"  141 A'  142 A'   61 A"   62 A"  143 A'                 
 28.605  28.682  28.687  47.898 127.876 127.880 127.903 127.909
144 A'  145 A'  146 A'  147 A'   63 A"   64 A"  148 A'  149 A'                 
127.925 127.941 151.638 151.665 289.735 289.781 289.8921020.688
150 A'  151 A'  152 A'  153 A'   65 A"  154 A'  155 A'  156 A'                 
*******1901.828
157 A'  158 A'                                                                 

 Beta MOs, Restricted
 -- Occupied --                  
*******-1165.88 -482.85 -176.32 -176.32 -165.72 -165.72 -165.72
  1 A'    2 A'    3 A'    4 A'    5 A'    6 A'    1 A"    7 A'                 
-165.72 -165.72 -165.72  -62.51  -56.33  -56.32  -56.32  -35.82
  8 A'    2 A"    9 A'   10 A'   11 A'    3 A"   12 A'   13 A'                 
-35.813 -31.310 -31.306 -31.304 -31.304 -31.301 -31.300 -22.961
 14 A'   15 A'   16 A'    4 A"   17 A'    5 A"   18 A'   19 A'                 
-22.959 -22.959 -22.957 -22.956 -22.955 -22.955 -22.955 -22.951
  6 A"   20 A'   21 A'    7 A"   22 A'   23 A'    8 A"   24 A'                 
-22.951 -10.288 -10.246  -8.716  -6.548  -6.535  -6.534  -6.367
  9 A"   25 A'   26 A'   27 A'   28 A'   10 A"   29 A'   30 A'                 
 -6.363  -4.780  -4.775  -4.764  -4.764  -4.761  -4.760  -2.659
 31 A'   32 A'   33 A'   11 A"   34 A'   12 A"   35 A'   36 A'                 
 -2.655  -2.655  -2.644  -2.644  -2.046  -2.041  -2.041  -2.041
 13 A"   37 A'   14 A"   38 A'   39 A'   40 A'   15 A"   41 A'                 
 -2.037  -2.036  -2.027  -2.027  -2.024  -2.024  -0.874  -0.784
 16 A"   42 A'   43 A'   17 A"   44 A'   18 A"   45 A'   46 A'                 
 -0.707  -0.650  -0.562  -0.480  -0.446  -0.397  -0.367  -0.328
 47 A'   48 A'   49 A'   50 A'   51 A'   19 A"   52 A'   53 A'                 
 -0.313  -0.294  -0.284  -0.268  -0.252
 20 A"   21 A"   54 A'   55 A'   22 A"                                         
 -- Virtual --                   
 -0.073  -0.055  -0.051  -0.016   0.024   0.029   0.046   0.057
 56 A'   57 A'   23 A"   58 A'   59 A'   60 A'   61 A'   24 A"                 
  0.071   0.074   0.077   0.108   0.111   0.121   0.124   0.130
 62 A'   63 A'   25 A"   64 A'   65 A'   26 A"   66 A'   67 A'                 
  0.169   0.177   0.207   0.216   0.225   0.231   0.233   0.292
 68 A'   69 A'   70 A'   71 A'   27 A"   72 A'   28 A"   73 A'                 
  0.324   0.332   0.373   0.375   0.386   0.395   0.405   0.406
 74 A'   75 A'   29 A"   76 A'   30 A"   77 A'   31 A"   78 A'                 
  0.414   0.428   0.441   0.459   0.482   0.489   0.507   0.547
 32 A"   33 A"   79 A'   80 A'   81 A'   82 A'   34 A"   83 A'                 
  0.549   0.569   0.574   0.621   0.646   0.660   0.690   0.709
 35 A"   84 A'   36 A"   85 A'   86 A'   87 A'   88 A'   37 A"                 
  0.712   0.740   0.750   0.868   0.874   0.935   1.042   1.087
 89 A'   90 A'   91 A'   92 A'   93 A'   94 A'   95 A'   38 A"                 
  1.203   1.294   1.328   1.353   1.355   1.369   1.377   1.445
 39 A"   40 A"   41 A"   96 A'   97 A'   98 A'   99 A'   42 A"                 
  1.465   1.552   1.630   1.763   1.776   1.886   1.994   2.007
100 A'  101 A'  102 A'  103 A'   43 A"  104 A'   44 A"   45 A"                 
  2.035   2.077   2.216   2.244   2.562   2.635   2.641   2.826
105 A'  106 A'  107 A'  108 A'  109 A'   46 A"  110 A'   47 A"                 
  2.847   2.999   3.190   3.701   3.945   3.954   3.959   3.974
111 A'  112 A'  113 A'  114 A'   48 A"   49 A"  115 A'  116 A'                 
  3.984   4.005   4.007   4.009   4.080   4.086   4.121   4.159
 50 A"   51 A"   52 A"  117 A'   53 A"  118 A'  119 A'  120 A'                 
  4.218   4.247   4.365   4.415   4.460   5.990   5.997   6.034
121 A'  122 A'  123 A'  124 A'  125 A'   54 A"   55 A"  126 A'                 
  6.040   6.073   6.094   6.641   7.538   7.584   7.666  23.416
127 A'  128 A'  129 A'  130 A'   56 A"  131 A'  132 A'  133 A'                 
 24.132  27.839  27.870  28.332  28.337  28.367  28.367  28.381
134 A'  135 A'  136 A'   57 A"   58 A"  137 A'  138 A'  139 A'                 
 28.395  28.523  28.527  28.535  28.536  28.545  28.555  28.584
140 A'   59 A"   60 A"  141 A'  142 A'   61 A"   62 A"  143 A'                 
 28.605  28.682  28.687  47.898 127.876 127.880 127.903 127.909
144 A'  145 A'  146 A'  147 A'   63 A"   64 A"  148 A'  149 A'                 
127.925 127.941 151.638 151.665 289.735 289.781 289.8921020.688
150 A'  151 A'  152 A'  153 A'   65 A"  154 A'  155 A'  156 A'                 
*******1901.828
157 A'  158 A'                                                                 
 --------------------------------------------------------------

          Ground-State Mulliken Net Atomic Charges

     Atom                 Charge (a.u.)
  ----------------------------------------
      1 H                     0.203548
      2 I                     0.119663
      3 I                     0.109329
      4 Br                   -0.099830
      5 C                    -0.276280
      6 C                    -0.056430
  ----------------------------------------
  Sum of atomic charges =     0.000000

 -----------------------------------------------------------------
                    Cartesian Multipole Moments
 -----------------------------------------------------------------
    Charge (ESU x 10^10)
                -0.0000
    Dipole Moment (Debye)
         X       0.0809      Y       0.7171      Z       0.0000
       Tot       0.7216
    Quadrupole Moments (Debye-Ang)
        XX     -82.8224     XY      -0.5006     YY     -84.1696
        XZ       0.0000     YZ       0.0000     ZZ     -88.8317
    Octopole Moments (Debye-Ang^2)
       XXX     -42.2600    XXY      -4.6949    XYY     -17.1288
       YYY     -18.5926    XXZ       0.0000    XYZ      -0.0000
       YYZ       0.0000    XZZ     -15.5476    YZZ      -5.5860
       ZZZ      -0.0000
    Hexadecapole Moments (Debye-Ang^3)
      XXXX   -2100.4594   XXXY     137.5554   XXYY    -461.8862
      XYYY     219.7687   YYYY    -685.2100   XXXZ       0.0000
      XXYZ       0.0000   XYYZ      -0.0000   YYYZ       0.0000
      XXZZ    -401.5930   XYZZ      70.9919   YYZZ    -142.4202
      XZZZ       0.0000   YZZZ       0.0000   ZZZZ    -119.6623
 -----------------------------------------------------------------
 Calculating analytic gradient of the SCF energy
 Gradient of SCF Energy
            1           2           3           4           5           6
    1   0.0082762   0.0139696  -0.0069263  -0.0133333   0.0107721  -0.0127583
    2  -0.0182120  -0.0310496   0.0117153   0.0255806   0.0104563   0.0015094
    3  -0.0000000   0.0000000   0.0000000  -0.0000000   0.0000000  -0.0000000
 Max gradient component =       3.105E-02
 RMS gradient           =       1.284E-02
 Gradient time:  CPU 18.20 s  wall 4.68 s
 Geometry Optimization Parameters
   NAtoms,    NIC,     NZ,  NCons,   NDum,   NFix, NCnnct, MaxDiis
        6      37       0       0       0       0       0       0

 Cartesian Hessian Update
 Hessian Updated using BFGS Update


** GEOMETRY OPTIMIZATION IN DELOCALIZED INTERNAL COORDINATES **
   Searching for a Minimum

   Optimization Cycle:  14

                       Coordinates (Angstroms)
     ATOM                X               Y               Z
      1  H         1.2485252273    1.7521133634    0.0000000000
      2  I        -2.0007786664    1.2773792698    0.0000000000
      3  I         2.8115628242   -0.2979691191    0.0000000000
      4  Br       -0.7304523977   -1.5848626452    0.0000000000
      5  C         1.0033482110    0.7225761761    0.0000000000
      6  C        -0.2351505656    0.2226963779    0.0000000000
   Point Group: cs    Number of degrees of freedom:     9


   Energy is -16489.970323078

 Hessian Updated using BFGS Update

  9 Hessian modes will be used to form the next step
  Hessian Eigenvalues:
     0.045461    0.126363    0.205858    0.230799    0.252596    0.419924
     0.517585    0.945890    1.074921

 Minimum Search - Taking Simple RFO Step
 Searching for Lamda that Minimizes Along All modes
 Value Taken    Lamda =  -0.01626094
 Calculated Step too Large.  Step scaled by  0.600881
 Step Taken.  Stepsize is  0.300000

                             Maximum     Tolerance    Cnvgd?
         Gradient           0.025828      0.000300      NO
         Displacement       0.276914      0.001200      NO
         Energy change     -0.011402      0.000001      NO


 New Cartesian Coordinates Obtained by Inverse Iteration

 Displacement from previous Coordinates is:  0.231708
 ----------------------------------------------------------------
             Standard Nuclear Orientation (Angstroms)
    I     Atom           X                Y                Z
 ----------------------------------------------------------------
    1      H       1.1972593273     1.7856861780     0.0000000000
    2      I      -1.9786920007     1.3396955616     0.0000000000
    3      I       2.8011595700    -0.3358752166     0.0000000000
    4      Br     -0.6759496891    -1.6284021346     0.0000000000
    5      C       0.9849401914     0.7198924744     0.0000000000
    6      C      -0.2316627661     0.2109365602     0.0000000000
 ----------------------------------------------------------------
 Molecular Point Group                 Cs    NOp =  2
 Largest Abelian Subgroup              Cs    NOp =  2
 Nuclear Repulsion Energy =  1272.3943720498 hartrees
 There are       77 alpha and       77 beta electrons
 Applying Cartesian multipole field
    Component          Value
    ---------          -----
     (2,0,0)        1.00000E-11
     (0,2,0)        2.00000E-11
     (0,0,2)       -3.00000E-11
 Nucleus-field energy     =     0.0000000374 hartrees
 Requested basis set is 6-311++G(d,p)
 There are 84 shells and 223 basis functions
 A cutoff of  1.0D-11 yielded   2614 shell pairs
 There are     19507 function pairs (     22168 Cartesian)
 Smallest overlap matrix eigenvalue = 3.69E-05
 Guess MOs from SCF MO coefficient file

 -----------------------------------------------------------------------
  General SCF calculation program by
  Eric Jon Sundstrom, Paul Horn, Yuezhi Mao, Dmitri Zuev, Alec White,
  David Stuck, Shaama M.S., Shane Yost, Joonho Lee, David Small,
  Daniel Levine, Susi Lehtola, Hugh Burton, Evgeny Epifanovsky
 -----------------------------------------------------------------------
 Exchange:     0.2000 Hartree-Fock + 0.0800 Slater + 0.7200 B88
 Correlation:  0.1900 VWN1RPA + 0.8100 LYP
 Using SG-1 standard quadrature grid
 using 4 threads for integral computing
 -------------------------------------------------------
 OpenMP Integral computing Module                
 Release: version 2.0, May 2017, Q-Chem Inc. Pleasanton 
 -------------------------------------------------------
 -------------------------------------------------------
 OpenMP BLAS3 based DFT computing Module                
 Release: version 1.0, May 2013, Q-Chem Inc. Pittsburgh 
 -------------------------------------------------------
 A restricted SCF calculation will be
 performed using DIIS
 SCF converges when DIIS error is below 1.0e-08
 ---------------------------------------
  Cycle       Energy         DIIS error
 ---------------------------------------
    1  -16489.9754226376      4.85e-04  
    2  -16489.9770010537      1.73e-04  
    3  -16489.9769138688      2.04e-04  
    4  -16489.9771785985      5.93e-05  
    5  -16489.9772024124      1.01e-05  
    6  -16489.9772028132      6.14e-06  
    7  -16489.9772030442      1.11e-06  
    8  -16489.9772030517      3.37e-07  
    9  -16489.9772030529      5.65e-08  
   10  -16489.9772030528      1.46e-08  
   11  -16489.9772030528      3.89e-09  Convergence criterion met
 ---------------------------------------
 SCF time:   CPU 56.41s  wall 15.00s 
 SCF   energy in the final basis set =   -16489.9772030528
 Total energy in the final basis set =   -16489.9772030528

 --------------------------------------------------------------
             Orbital Energies (a.u.) and Symmetries
 --------------------------------------------------------------

 Alpha MOs, Restricted
 -- Occupied --                  
*******-1165.88 -482.85 -176.32 -176.32 -165.73 -165.72 -165.72
  1 A'    2 A'    3 A'    4 A'    5 A'    6 A'    1 A"    7 A'                 
-165.72 -165.72 -165.72  -62.51  -56.33  -56.32  -56.32  -35.82
  8 A'    2 A"    9 A'   10 A'   11 A'    3 A"   12 A'   13 A'                 
-35.813 -31.311 -31.306 -31.305 -31.305 -31.300 -31.300 -22.962
 14 A'   15 A'   16 A'    4 A"   17 A'    5 A"   18 A'   19 A'                 
-22.960 -22.960 -22.957 -22.956 -22.956 -22.955 -22.955 -22.951
  6 A"   20 A'   21 A'   22 A'    7 A"    8 A"   23 A'   24 A'                 
-22.951 -10.288 -10.248  -8.716  -6.548  -6.535  -6.534  -6.367
  9 A"   25 A'   26 A'   27 A'   28 A'   10 A"   29 A'   30 A'                 
 -6.362  -4.780  -4.775  -4.765  -4.765  -4.760  -4.760  -2.659
 31 A'   32 A'   33 A'   11 A"   34 A'   12 A"   35 A'   36 A'                 
 -2.655  -2.655  -2.644  -2.644  -2.046  -2.041  -2.041  -2.041
 13 A"   37 A'   38 A'   14 A"   39 A'   15 A"   40 A'   41 A'                 
 -2.036  -2.036  -2.028  -2.028  -2.023  -2.023  -0.871  -0.783
 16 A"   42 A'   43 A'   17 A"   44 A'   18 A"   45 A'   46 A'                 
 -0.703  -0.649  -0.558  -0.476  -0.447  -0.396  -0.365  -0.325
 47 A'   48 A'   49 A'   50 A'   51 A'   19 A"   52 A'   53 A'                 
 -0.311  -0.295  -0.284  -0.272  -0.254
 20 A"   21 A"   54 A'   55 A'   22 A"                                         
 -- Virtual --                   
 -0.078  -0.060  -0.048  -0.017   0.022   0.029   0.046   0.057
 56 A'   57 A'   23 A"   58 A'   59 A'   60 A'   61 A'   24 A"                 
  0.072   0.073   0.077   0.108   0.111   0.121   0.123   0.130
 62 A'   63 A'   25 A"   64 A'   65 A'   26 A"   66 A'   67 A'                 
  0.166   0.172   0.207   0.213   0.225   0.230   0.232   0.289
 68 A'   69 A'   70 A'   71 A'   27 A"   72 A'   28 A"   73 A'                 
  0.327   0.331   0.371   0.376   0.385   0.393   0.400   0.404
 74 A'   75 A'   76 A'   29 A"   30 A"   77 A'   78 A'   31 A"                 
  0.414   0.429   0.446   0.460   0.476   0.497   0.504   0.546
 32 A"   33 A"   79 A'   80 A'   81 A'   82 A'   34 A"   35 A"                 
  0.550   0.561   0.574   0.620   0.641   0.658   0.685   0.705
 83 A'   84 A'   36 A"   85 A'   86 A'   87 A'   88 A'   89 A'                 
  0.711   0.736   0.749   0.862   0.872   0.946   1.031   1.084
 37 A"   90 A'   91 A'   92 A'   93 A'   94 A'   95 A'   38 A"                 
  1.200   1.291   1.327   1.341   1.346   1.368   1.374   1.442
 39 A"   40 A"   41 A"   96 A'   97 A'   98 A'   99 A'   42 A"                 
  1.478   1.546   1.639   1.770   1.782   1.860   1.988   2.004
100 A'  101 A'  102 A'  103 A'   43 A"  104 A'   44 A"   45 A"                 
  2.033   2.079   2.217   2.251   2.547   2.626   2.636   2.827
105 A'  106 A'  107 A'  108 A'  109 A'  110 A'   46 A"   47 A"                 
  2.834   3.006   3.193   3.672   3.946   3.955   3.962   3.974
111 A'  112 A'  113 A'  114 A'   48 A"   49 A"  115 A'  116 A'                 
  3.985   3.999   4.003   4.016   4.078   4.084   4.100   4.156
 50 A"   51 A"   52 A"  117 A'   53 A"  118 A'  119 A'  120 A'                 
  4.222   4.254   4.366   4.408   4.443   5.990   5.996   6.034
121 A'  122 A'  123 A'  124 A'  125 A'   54 A"   55 A"  126 A'                 
  6.038   6.070   6.084   6.631   7.538   7.585   7.666  23.384
127 A'  128 A'  129 A'  130 A'   56 A"  131 A'  132 A'  133 A'                 
 24.182  27.835  27.858  28.332  28.336  28.366  28.367  28.378
134 A'  135 A'  136 A'   57 A"   58 A"  137 A'  138 A'  139 A'                 
 28.389  28.522  28.527  28.534  28.536  28.544  28.553  28.584
140 A'   59 A"   60 A"  141 A'  142 A'   61 A"   62 A"  143 A'                 
 28.601  28.680  28.686  47.891 127.876 127.880 127.903 127.907
144 A'  145 A'  146 A'  147 A'   63 A"   64 A"  148 A'  149 A'                 
127.925 127.935 151.635 151.654 289.734 289.779 289.8921020.678
150 A'  151 A'  152 A'  153 A'   65 A"  154 A'  155 A'  156 A'                 
*******1901.817
157 A'  158 A'                                                                 

 Beta MOs, Restricted
 -- Occupied --                  
*******-1165.88 -482.85 -176.32 -176.32 -165.73 -165.72 -165.72
  1 A'    2 A'    3 A'    4 A'    5 A'    6 A'    1 A"    7 A'                 
-165.72 -165.72 -165.72  -62.51  -56.33  -56.32  -56.32  -35.82
  8 A'    2 A"    9 A'   10 A'   11 A'    3 A"   12 A'   13 A'                 
-35.813 -31.311 -31.306 -31.305 -31.305 -31.300 -31.300 -22.962
 14 A'   15 A'   16 A'    4 A"   17 A'    5 A"   18 A'   19 A'                 
-22.960 -22.960 -22.957 -22.956 -22.956 -22.955 -22.955 -22.951
  6 A"   20 A'   21 A'   22 A'    7 A"    8 A"   23 A'   24 A'                 
-22.951 -10.288 -10.248  -8.716  -6.548  -6.535  -6.534  -6.367
  9 A"   25 A'   26 A'   27 A'   28 A'   10 A"   29 A'   30 A'                 
 -6.362  -4.780  -4.775  -4.765  -4.765  -4.760  -4.760  -2.659
 31 A'   32 A'   33 A'   11 A"   34 A'   12 A"   35 A'   36 A'                 
 -2.655  -2.655  -2.644  -2.644  -2.046  -2.041  -2.041  -2.041
 13 A"   37 A'   38 A'   14 A"   39 A'   15 A"   40 A'   41 A'                 
 -2.036  -2.036  -2.028  -2.028  -2.023  -2.023  -0.871  -0.783
 16 A"   42 A'   43 A'   17 A"   44 A'   18 A"   45 A'   46 A'                 
 -0.703  -0.649  -0.558  -0.476  -0.447  -0.396  -0.365  -0.325
 47 A'   48 A'   49 A'   50 A'   51 A'   19 A"   52 A'   53 A'                 
 -0.311  -0.295  -0.284  -0.272  -0.254
 20 A"   21 A"   54 A'   55 A'   22 A"                                         
 -- Virtual --                   
 -0.078  -0.060  -0.048  -0.017   0.022   0.029   0.046   0.057
 56 A'   57 A'   23 A"   58 A'   59 A'   60 A'   61 A'   24 A"                 
  0.072   0.073   0.077   0.108   0.111   0.121   0.123   0.130
 62 A'   63 A'   25 A"   64 A'   65 A'   26 A"   66 A'   67 A'                 
  0.166   0.172   0.207   0.213   0.225   0.230   0.232   0.289
 68 A'   69 A'   70 A'   71 A'   27 A"   72 A'   28 A"   73 A'                 
  0.327   0.331   0.371   0.376   0.385   0.393   0.400   0.404
 74 A'   75 A'   76 A'   29 A"   30 A"   77 A'   78 A'   31 A"                 
  0.414   0.429   0.446   0.460   0.476   0.497   0.504   0.546
 32 A"   33 A"   79 A'   80 A'   81 A'   82 A'   34 A"   35 A"                 
  0.550   0.561   0.574   0.620   0.641   0.658   0.685   0.705
 83 A'   84 A'   36 A"   85 A'   86 A'   87 A'   88 A'   89 A'                 
  0.711   0.736   0.749   0.862   0.872   0.946   1.031   1.084
 37 A"   90 A'   91 A'   92 A'   93 A'   94 A'   95 A'   38 A"                 
  1.200   1.291   1.327   1.341   1.346   1.368   1.374   1.442
 39 A"   40 A"   41 A"   96 A'   97 A'   98 A'   99 A'   42 A"                 
  1.478   1.546   1.639   1.770   1.782   1.860   1.988   2.004
100 A'  101 A'  102 A'  103 A'   43 A"  104 A'   44 A"   45 A"                 
  2.033   2.079   2.217   2.251   2.547   2.626   2.636   2.827
105 A'  106 A'  107 A'  108 A'  109 A'  110 A'   46 A"   47 A"                 
  2.834   3.006   3.193   3.672   3.946   3.955   3.962   3.974
111 A'  112 A'  113 A'  114 A'   48 A"   49 A"  115 A'  116 A'                 
  3.985   3.999   4.003   4.016   4.078   4.084   4.100   4.156
 50 A"   51 A"   52 A"  117 A'   53 A"  118 A'  119 A'  120 A'                 
  4.222   4.254   4.366   4.408   4.443   5.990   5.996   6.034
121 A'  122 A'  123 A'  124 A'  125 A'   54 A"   55 A"  126 A'                 
  6.038   6.070   6.084   6.631   7.538   7.585   7.666  23.384
127 A'  128 A'  129 A'  130 A'   56 A"  131 A'  132 A'  133 A'                 
 24.182  27.835  27.858  28.332  28.336  28.366  28.367  28.378
134 A'  135 A'  136 A'   57 A"   58 A"  137 A'  138 A'  139 A'                 
 28.389  28.522  28.527  28.534  28.536  28.544  28.553  28.584
140 A'   59 A"   60 A"  141 A'  142 A'   61 A"   62 A"  143 A'                 
 28.601  28.680  28.686  47.891 127.876 127.880 127.903 127.907
144 A'  145 A'  146 A'  147 A'   63 A"   64 A"  148 A'  149 A'                 
127.925 127.935 151.635 151.654 289.734 289.779 289.8921020.678
150 A'  151 A'  152 A'  153 A'   65 A"  154 A'  155 A'  156 A'                 
*******1901.817
157 A'  158 A'                                                                 
 --------------------------------------------------------------

          Ground-State Mulliken Net Atomic Charges

     Atom                 Charge (a.u.)
  ----------------------------------------
      1 H                     0.196664
      2 I                     0.117420
      3 I                     0.102949
      4 Br                   -0.104897
      5 C                    -0.242339
      6 C                    -0.069797
  ----------------------------------------
  Sum of atomic charges =    -0.000000

 -----------------------------------------------------------------
                    Cartesian Multipole Moments
 -----------------------------------------------------------------
    Charge (ESU x 10^10)
                -0.0000
    Dipole Moment (Debye)
         X       0.0854      Y       0.7598      Z       0.0000
       Tot       0.7645
    Quadrupole Moments (Debye-Ang)
        XX     -83.3272     XY      -0.9581     YY     -83.6009
        XZ      -0.0000     YZ       0.0000     ZZ     -88.9574
    Octopole Moments (Debye-Ang^2)
       XXX     -45.5229    XXY      -4.3657    XYY     -18.6810
       YYY     -17.8477    XXZ      -0.0000    XYZ      -0.0000
       YYZ       0.0000    XZZ     -16.7680    YZZ      -5.4256
       ZZZ       0.0000
    Hexadecapole Moments (Debye-Ang^3)
      XXXX   -2076.1087   XXXY     154.0545   XXYY    -461.0255
      XYYY     235.0714   YYYY    -725.0402   XXXZ      -0.0000
      XXYZ       0.0000   XYYZ      -0.0000   YYYZ       0.0000
      XXZZ    -396.3501   XYZZ      77.7573   YYZZ    -150.4781
      XZZZ      -0.0000   YZZZ       0.0000   ZZZZ    -120.0430
 -----------------------------------------------------------------
 Calculating analytic gradient of the SCF energy
 Gradient of SCF Energy
            1           2           3           4           5           6
    1   0.0072597   0.0092244  -0.0025889  -0.0080265  -0.0119533   0.0060846
    2   0.0032409  -0.0186446   0.0052384   0.0110914  -0.0114080   0.0104818
    3  -0.0000000   0.0000000   0.0000000  -0.0000000  -0.0000000   0.0000000
 Max gradient component =       1.864E-02
 RMS gradient           =       7.949E-03
 Gradient time:  CPU 18.18 s  wall 4.67 s
 Geometry Optimization Parameters
   NAtoms,    NIC,     NZ,  NCons,   NDum,   NFix, NCnnct, MaxDiis
        6      37       0       0       0       0       0       0

 Cartesian Hessian Update
 Hessian Updated using BFGS Update


** GEOMETRY OPTIMIZATION IN DELOCALIZED INTERNAL COORDINATES **
   Searching for a Minimum

   Optimization Cycle:  15

                       Coordinates (Angstroms)
     ATOM                X               Y               Z
      1  H         1.1972593273    1.7856861780    0.0000000000
      2  I        -1.9786920007    1.3396955616    0.0000000000
      3  I         2.8011595700   -0.3358752166    0.0000000000
      4  Br       -0.6759496891   -1.6284021346    0.0000000000
      5  C         0.9849401914    0.7198924744    0.0000000000
      6  C        -0.2316627661    0.2109365602    0.0000000000
   Point Group: cs    Number of degrees of freedom:     9


   Energy is -16489.977203053

 Hessian Updated using BFGS Update

  9 Hessian modes will be used to form the next step
  Hessian Eigenvalues:
     0.044999    0.121643    0.207249    0.251110    0.276746    0.464942
     0.525890    0.945555    1.075555

 Minimum Search - Taking Simple RFO Step
 Searching for Lamda that Minimizes Along All modes
 Value Taken    Lamda =  -0.00580389
 Calculated Step too Large.  Step scaled by  0.925049
 Step Taken.  Stepsize is  0.300000

                             Maximum     Tolerance    Cnvgd?
         Gradient           0.015984      0.000300      NO
         Displacement       0.283806      0.001200      NO
         Energy change     -0.006880      0.000001      NO


 New Cartesian Coordinates Obtained by Inverse Iteration

 Displacement from previous Coordinates is:  0.227877
 ----------------------------------------------------------------
             Standard Nuclear Orientation (Angstroms)
    I     Atom           X                Y                Z
 ----------------------------------------------------------------
    1      H       1.1349670025     1.7917605456     0.0000000000
    2      I      -1.9596101641     1.4106704967     0.0000000000
    3      I       2.8073857533    -0.3629368623     0.0000000000
    4      Br     -0.6281595212    -1.6712341754     0.0000000000
    5      C       0.9818619706     0.7272278546     0.0000000000
    6      C      -0.2393904083     0.1964455637     0.0000000000
 ----------------------------------------------------------------
 Molecular Point Group                 Cs    NOp =  2
 Largest Abelian Subgroup              Cs    NOp =  2
 Nuclear Repulsion Energy =  1260.3039550583 hartrees
 There are       77 alpha and       77 beta electrons
 Applying Cartesian multipole field
    Component          Value
    ---------          -----
     (2,0,0)        1.00000E-11
     (0,2,0)        2.00000E-11
     (0,0,2)       -3.00000E-11
 Nucleus-field energy     =     0.0000000384 hartrees
 Requested basis set is 6-311++G(d,p)
 There are 84 shells and 223 basis functions
 A cutoff of  1.0D-11 yielded   2600 shell pairs
 There are     19399 function pairs (     22042 Cartesian)
 Smallest overlap matrix eigenvalue = 4.63E-05
 Guess MOs from SCF MO coefficient file

 -----------------------------------------------------------------------
  General SCF calculation program by
  Eric Jon Sundstrom, Paul Horn, Yuezhi Mao, Dmitri Zuev, Alec White,
  David Stuck, Shaama M.S., Shane Yost, Joonho Lee, David Small,
  Daniel Levine, Susi Lehtola, Hugh Burton, Evgeny Epifanovsky
 -----------------------------------------------------------------------
 Exchange:     0.2000 Hartree-Fock + 0.0800 Slater + 0.7200 B88
 Correlation:  0.1900 VWN1RPA + 0.8100 LYP
 Using SG-1 standard quadrature grid
 using 4 threads for integral computing
 -------------------------------------------------------
 OpenMP Integral computing Module                
 Release: version 2.0, May 2017, Q-Chem Inc. Pleasanton 
 -------------------------------------------------------
 -------------------------------------------------------
 OpenMP BLAS3 based DFT computing Module                
 Release: version 1.0, May 2013, Q-Chem Inc. Pittsburgh 
 -------------------------------------------------------
 A restricted SCF calculation will be
 performed using DIIS
 SCF converges when DIIS error is below 1.0e-08
 ---------------------------------------
  Cycle       Energy         DIIS error
 ---------------------------------------
    1  -16489.9786006795      4.60e-04  
    2  -16489.9799324024      2.41e-04  
    3  -16489.9796991591      3.04e-04  
    4  -16489.9803018947      4.41e-05  
    5  -16489.9803144173      1.27e-05  
    6  -16489.9803150715      7.23e-06  
    7  -16489.9803154282      8.87e-07  
    8  -16489.9803154313      1.80e-07  
    9  -16489.9803154313      4.35e-08  
   10  -16489.9803154315      1.59e-08  
   11  -16489.9803154314      2.04e-09  Convergence criterion met
 ---------------------------------------
 SCF time:   CPU 55.91s  wall 15.00s 
 SCF   energy in the final basis set =   -16489.9803154314
 Total energy in the final basis set =   -16489.9803154314

 --------------------------------------------------------------
             Orbital Energies (a.u.) and Symmetries
 --------------------------------------------------------------

 Alpha MOs, Restricted
 -- Occupied --                  
*******-1165.88 -482.86 -176.32 -176.32 -165.73 -165.72 -165.72
  1 A'    2 A'    3 A'    4 A'    5 A'    6 A'    1 A"    7 A'                 
-165.72 -165.72 -165.72  -62.51  -56.33  -56.33  -56.32  -35.82
  8 A'    2 A"    9 A'   10 A'   11 A'    3 A"   12 A'   13 A'                 
-35.813 -31.312 -31.306 -31.306 -31.306 -31.300 -31.300 -22.963
 14 A'   15 A'   16 A'    4 A"   17 A'    5 A"   18 A'   19 A'                 
-22.961 -22.961 -22.957 -22.957 -22.957 -22.955 -22.955 -22.951
  6 A"   20 A'   21 A'   22 A'    7 A"    8 A"   23 A'   24 A'                 
-22.951 -10.291 -10.249  -8.717  -6.550  -6.536  -6.535  -6.368
  9 A"   25 A'   26 A'   27 A'   28 A'   10 A"   29 A'   30 A'                 
 -6.362  -4.781  -4.775  -4.766  -4.766  -4.760  -4.759  -2.660
 31 A'   32 A'   33 A'   34 A'   11 A"   12 A"   35 A'   36 A'                 
 -2.656  -2.656  -2.645  -2.645  -2.047  -2.042  -2.042  -2.040
 13 A"   37 A'   38 A'   14 A"   39 A'   40 A'   15 A"   41 A'                 
 -2.036  -2.036  -2.029  -2.028  -2.023  -2.023  -0.866  -0.781
 16 A"   42 A'   43 A'   17 A"   44 A'   18 A"   45 A'   46 A'                 
 -0.700  -0.646  -0.560  -0.472  -0.445  -0.392  -0.366  -0.323
 47 A'   48 A'   49 A'   50 A'   51 A'   19 A"   52 A'   53 A'                 
 -0.309  -0.296  -0.286  -0.275  -0.254
 20 A"   21 A"   54 A'   55 A'   22 A"                                         
 -- Virtual --                   
 -0.083  -0.066  -0.050  -0.018   0.020   0.029   0.046   0.057
 56 A'   57 A'   23 A"   58 A'   59 A'   60 A'   61 A'   24 A"                 
  0.071   0.073   0.077   0.108   0.110   0.120   0.121   0.129
 62 A'   63 A'   25 A"   64 A'   65 A'   26 A"   66 A'   67 A'                 
  0.161   0.170   0.200   0.217   0.225   0.230   0.232   0.287
 68 A'   69 A'   70 A'   71 A'   27 A"   72 A'   28 A"   73 A'                 
  0.326   0.336   0.366   0.376   0.385   0.390   0.396   0.402
 74 A'   75 A'   76 A'   29 A"   30 A"   77 A'   78 A'   31 A"                 
  0.413   0.428   0.449   0.460   0.469   0.499   0.503   0.545
 32 A"   33 A"   79 A'   80 A'   81 A'   82 A'   34 A"   35 A"                 
  0.551   0.560   0.574   0.614   0.629   0.650   0.677   0.703
 83 A'   84 A'   36 A"   85 A'   86 A'   87 A'   88 A'   89 A'                 
  0.711   0.736   0.751   0.851   0.867   0.952   1.021   1.080
 37 A"   90 A'   91 A'   92 A'   93 A'   94 A'   95 A'   38 A"                 
  1.193   1.287   1.325   1.335   1.339   1.364   1.371   1.438
 39 A"   40 A"   41 A"   96 A'   97 A'   98 A'   99 A'   42 A"                 
  1.495   1.539   1.642   1.769   1.794   1.832   1.980   1.999
100 A'  101 A'  102 A'  103 A'   43 A"  104 A'   44 A"   45 A"                 
  2.025   2.077   2.203   2.257   2.536   2.620   2.635   2.823
105 A'  106 A'  107 A'  108 A'  109 A'  110 A'   46 A"   47 A"                 
  2.835   3.004   3.191   3.688   3.947   3.955   3.964   3.975
111 A'  112 A'  113 A'  114 A'   48 A"   49 A"  115 A'  116 A'                 
  3.985   3.992   4.000   4.020   4.075   4.075   4.082   4.153
 50 A"   51 A"   52 A"  117 A'   53 A"  118 A'  119 A'  120 A'                 
  4.226   4.258   4.366   4.400   4.421   5.989   5.994   6.032
121 A'  122 A'  123 A'  124 A'  125 A'   54 A"   55 A"  126 A'                 
  6.036   6.067   6.075   6.621   7.537   7.582   7.664  23.395
127 A'  128 A'  129 A'  130 A'   56 A"  131 A'  132 A'  133 A'                 
 24.130  27.829  27.847  28.331  28.334  28.364  28.367  28.374
134 A'  135 A'  136 A'   57 A"   58 A"  137 A'  138 A'  139 A'                 
 28.384  28.521  28.527  28.533  28.536  28.543  28.550  28.582
140 A'   59 A"   60 A"  141 A'  142 A'   61 A"   62 A"  143 A'                 
 28.595  28.676  28.683  47.884 127.874 127.878 127.901 127.905
144 A'  145 A'  146 A'  147 A'   63 A"   64 A"  148 A'  149 A'                 
127.923 127.931 151.630 151.645 289.732 289.775 289.8891020.670
150 A'  151 A'  152 A'  153 A'   65 A"  154 A'  155 A'  156 A'                 
*******1901.807
157 A'  158 A'                                                                 

 Beta MOs, Restricted
 -- Occupied --                  
*******-1165.88 -482.86 -176.32 -176.32 -165.73 -165.72 -165.72
  1 A'    2 A'    3 A'    4 A'    5 A'    6 A'    1 A"    7 A'                 
-165.72 -165.72 -165.72  -62.51  -56.33  -56.33  -56.32  -35.82
  8 A'    2 A"    9 A'   10 A'   11 A'    3 A"   12 A'   13 A'                 
-35.813 -31.312 -31.306 -31.306 -31.306 -31.300 -31.300 -22.963
 14 A'   15 A'   16 A'    4 A"   17 A'    5 A"   18 A'   19 A'                 
-22.961 -22.961 -22.957 -22.957 -22.957 -22.955 -22.955 -22.951
  6 A"   20 A'   21 A'   22 A'    7 A"    8 A"   23 A'   24 A'                 
-22.951 -10.291 -10.249  -8.717  -6.550  -6.536  -6.535  -6.368
  9 A"   25 A'   26 A'   27 A'   28 A'   10 A"   29 A'   30 A'                 
 -6.362  -4.781  -4.775  -4.766  -4.766  -4.760  -4.759  -2.660
 31 A'   32 A'   33 A'   34 A'   11 A"   12 A"   35 A'   36 A'                 
 -2.656  -2.656  -2.645  -2.645  -2.047  -2.042  -2.042  -2.040
 13 A"   37 A'   38 A'   14 A"   39 A'   40 A'   15 A"   41 A'                 
 -2.036  -2.036  -2.029  -2.028  -2.023  -2.023  -0.866  -0.781
 16 A"   42 A'   43 A'   17 A"   44 A'   18 A"   45 A'   46 A'                 
 -0.700  -0.646  -0.560  -0.472  -0.445  -0.392  -0.366  -0.323
 47 A'   48 A'   49 A'   50 A'   51 A'   19 A"   52 A'   53 A'                 
 -0.309  -0.296  -0.286  -0.275  -0.254
 20 A"   21 A"   54 A'   55 A'   22 A"                                         
 -- Virtual --                   
 -0.083  -0.066  -0.050  -0.018   0.020   0.029   0.046   0.057
 56 A'   57 A'   23 A"   58 A'   59 A'   60 A'   61 A'   24 A"                 
  0.071   0.073   0.077   0.108   0.110   0.120   0.121   0.129
 62 A'   63 A'   25 A"   64 A'   65 A'   26 A"   66 A'   67 A'                 
  0.161   0.170   0.200   0.217   0.225   0.230   0.232   0.287
 68 A'   69 A'   70 A'   71 A'   27 A"   72 A'   28 A"   73 A'                 
  0.326   0.336   0.366   0.376   0.385   0.390   0.396   0.402
 74 A'   75 A'   76 A'   29 A"   30 A"   77 A'   78 A'   31 A"                 
  0.413   0.428   0.449   0.460   0.469   0.499   0.503   0.545
 32 A"   33 A"   79 A'   80 A'   81 A'   82 A'   34 A"   35 A"                 
  0.551   0.560   0.574   0.614   0.629   0.650   0.677   0.703
 83 A'   84 A'   36 A"   85 A'   86 A'   87 A'   88 A'   89 A'                 
  0.711   0.736   0.751   0.851   0.867   0.952   1.021   1.080
 37 A"   90 A'   91 A'   92 A'   93 A'   94 A'   95 A'   38 A"                 
  1.193   1.287   1.325   1.335   1.339   1.364   1.371   1.438
 39 A"   40 A"   41 A"   96 A'   97 A'   98 A'   99 A'   42 A"                 
  1.495   1.539   1.642   1.769   1.794   1.832   1.980   1.999
100 A'  101 A'  102 A'  103 A'   43 A"  104 A'   44 A"   45 A"                 
  2.025   2.077   2.203   2.257   2.536   2.620   2.635   2.823
105 A'  106 A'  107 A'  108 A'  109 A'  110 A'   46 A"   47 A"                 
  2.835   3.004   3.191   3.688   3.947   3.955   3.964   3.975
111 A'  112 A'  113 A'  114 A'   48 A"   49 A"  115 A'  116 A'                 
  3.985   3.992   4.000   4.020   4.075   4.075   4.082   4.153
 50 A"   51 A"   52 A"  117 A'   53 A"  118 A'  119 A'  120 A'                 
  4.226   4.258   4.366   4.400   4.421   5.989   5.994   6.032
121 A'  122 A'  123 A'  124 A'  125 A'   54 A"   55 A"  126 A'                 
  6.036   6.067   6.075   6.621   7.537   7.582   7.664  23.395
127 A'  128 A'  129 A'  130 A'   56 A"  131 A'  132 A'  133 A'                 
 24.130  27.829  27.847  28.331  28.334  28.364  28.367  28.374
134 A'  135 A'  136 A'   57 A"   58 A"  137 A'  138 A'  139 A'                 
 28.384  28.521  28.527  28.533  28.536  28.543  28.550  28.582
140 A'   59 A"   60 A"  141 A'  142 A'   61 A"   62 A"  143 A'                 
 28.595  28.676  28.683  47.884 127.874 127.878 127.901 127.905
144 A'  145 A'  146 A'  147 A'   63 A"   64 A"  148 A'  149 A'                 
127.923 127.931 151.630 151.645 289.732 289.775 289.8891020.670
150 A'  151 A'  152 A'  153 A'   65 A"  154 A'  155 A'  156 A'                 
*******1901.807
157 A'  158 A'                                                                 
 --------------------------------------------------------------

          Ground-State Mulliken Net Atomic Charges

     Atom                 Charge (a.u.)
  ----------------------------------------
      1 H                     0.188811
      2 I                     0.114328
      3 I                     0.097662
      4 Br                   -0.106504
      5 C                    -0.234391
      6 C                    -0.059906
  ----------------------------------------
  Sum of atomic charges =    -0.000000

 -----------------------------------------------------------------
                    Cartesian Multipole Moments
 -----------------------------------------------------------------
    Charge (ESU x 10^10)
                -0.0000
    Dipole Moment (Debye)
         X       0.0626      Y       0.7516      Z       0.0000
       Tot       0.7542
    Quadrupole Moments (Debye-Ang)
        XX     -83.7548     XY      -1.4665     YY     -83.0413
        XZ      -0.0000     YZ       0.0000     ZZ     -89.1025
    Octopole Moments (Debye-Ang^2)
       XXX     -49.2660    XXY      -4.8454    XYY     -20.7481
       YYY     -18.8629    XXZ       0.0000    XYZ      -0.0000
       YYZ       0.0000    XZZ     -18.2854    YZZ      -5.8885
       ZZZ      -0.0000
    Hexadecapole Moments (Debye-Ang^3)
      XXXX   -2070.4317   XXXY     169.9126   XXYY    -464.4641
      XYYY     248.2402   YYYY    -768.7226   XXXZ      -0.0000
      XXYZ       0.0000   XYYZ      -0.0000   YYYZ       0.0000
      XXZZ    -394.4131   XYZZ      84.1952   YYZZ    -159.2369
      XZZZ      -0.0000   YZZZ       0.0000   ZZZZ    -120.4674
 -----------------------------------------------------------------
 Calculating analytic gradient of the SCF energy
 Gradient of SCF Energy
            1           2           3           4           5           6
    1  -0.0002551   0.0052483   0.0026451  -0.0034180   0.0011356  -0.0053560
    2  -0.0033068  -0.0075346  -0.0016459  -0.0012246   0.0068730   0.0068389
    3  -0.0000000   0.0000000  -0.0000000  -0.0000000   0.0000000  -0.0000000
 Max gradient component =       7.535E-03
 RMS gradient           =       3.668E-03
 Gradient time:  CPU 18.24 s  wall 4.69 s
 Geometry Optimization Parameters
   NAtoms,    NIC,     NZ,  NCons,   NDum,   NFix, NCnnct, MaxDiis
        6      37       0       0       0       0       0       0

 Cartesian Hessian Update
 Hessian Updated using BFGS Update


** GEOMETRY OPTIMIZATION IN DELOCALIZED INTERNAL COORDINATES **
   Searching for a Minimum

   Optimization Cycle:  16

                       Coordinates (Angstroms)
     ATOM                X               Y               Z
      1  H         1.1349670025    1.7917605456    0.0000000000
      2  I        -1.9596101641    1.4106704967    0.0000000000
      3  I         2.8073857533   -0.3629368623    0.0000000000
      4  Br       -0.6281595212   -1.6712341754    0.0000000000
      5  C         0.9818619706    0.7272278546    0.0000000000
      6  C        -0.2393904083    0.1964455637    0.0000000000
   Point Group: cs    Number of degrees of freedom:     9


   Energy is -16489.980315431

 Hessian Updated using BFGS Update

  9 Hessian modes will be used to form the next step
  Hessian Eigenvalues:
     0.042431    0.118367    0.206768    0.251361    0.289084    0.474077
     0.539815    0.946747    1.071250

 Minimum Search - Taking Simple RFO Step
 Searching for Lamda that Minimizes Along All modes
 Value Taken    Lamda =  -0.00049787
 Step Taken.  Stepsize is  0.089774

                             Maximum     Tolerance    Cnvgd?
         Gradient           0.008396      0.000300      NO
         Displacement       0.077659      0.001200      NO
         Energy change     -0.003112      0.000001      NO


 New Cartesian Coordinates Obtained by Inverse Iteration

 Displacement from previous Coordinates is:  0.076179
 ----------------------------------------------------------------
             Standard Nuclear Orientation (Angstroms)
    I     Atom           X                Y                Z
 ----------------------------------------------------------------
    1      H       1.1166567022     1.7940253953     0.0000000000
    2      I      -1.9502513234     1.4360461087     0.0000000000
    3      I       2.8074344595    -0.3663444357     0.0000000000
    4      Br     -0.6116170755    -1.6835994293     0.0000000000
    5      C       0.9754448450     0.7222665616     0.0000000000
    6      C      -0.2406129750     0.1895392223     0.0000000000
 ----------------------------------------------------------------
 Molecular Point Group                 Cs    NOp =  2
 Largest Abelian Subgroup              Cs    NOp =  2
 Nuclear Repulsion Energy =  1257.5573898248 hartrees
 There are       77 alpha and       77 beta electrons
 Applying Cartesian multipole field
    Component          Value
    ---------          -----
     (2,0,0)        1.00000E-11
     (0,2,0)        2.00000E-11
     (0,0,2)       -3.00000E-11
 Nucleus-field energy     =     0.0000000387 hartrees
 Requested basis set is 6-311++G(d,p)
 There are 84 shells and 223 basis functions
 A cutoff of  1.0D-11 yielded   2595 shell pairs
 There are     19368 function pairs (     22008 Cartesian)
 Smallest overlap matrix eigenvalue = 4.80E-05
 Guess MOs from SCF MO coefficient file

 -----------------------------------------------------------------------
  General SCF calculation program by
  Eric Jon Sundstrom, Paul Horn, Yuezhi Mao, Dmitri Zuev, Alec White,
  David Stuck, Shaama M.S., Shane Yost, Joonho Lee, David Small,
  Daniel Levine, Susi Lehtola, Hugh Burton, Evgeny Epifanovsky
 -----------------------------------------------------------------------
 Exchange:     0.2000 Hartree-Fock + 0.0800 Slater + 0.7200 B88
 Correlation:  0.1900 VWN1RPA + 0.8100 LYP
 Using SG-1 standard quadrature grid
 using 4 threads for integral computing
 -------------------------------------------------------
 OpenMP Integral computing Module                
 Release: version 2.0, May 2017, Q-Chem Inc. Pleasanton 
 -------------------------------------------------------
 -------------------------------------------------------
 OpenMP BLAS3 based DFT computing Module                
 Release: version 1.0, May 2013, Q-Chem Inc. Pittsburgh 
 -------------------------------------------------------
 A restricted SCF calculation will be
 performed using DIIS
 SCF converges when DIIS error is below 1.0e-08
 ---------------------------------------
  Cycle       Energy         DIIS error
 ---------------------------------------
    1  -16489.9804427820      1.37e-04  
    2  -16489.9805962554      5.11e-05  
    3  -16489.9805857225      6.50e-05  
    4  -16489.9806121698      1.76e-05  
    5  -16489.9806142201      3.00e-06  
    6  -16489.9806142514      1.93e-06  
    7  -16489.9806142756      3.58e-07  
    8  -16489.9806142766      9.91e-08  
    9  -16489.9806142765      1.97e-08  
   10  -16489.9806142768      3.83e-09  Convergence criterion met
 ---------------------------------------
 SCF time:   CPU 50.84s  wall 13.00s 
 SCF   energy in the final basis set =   -16489.9806142768
 Total energy in the final basis set =   -16489.9806142768

 --------------------------------------------------------------
             Orbital Energies (a.u.) and Symmetries
 --------------------------------------------------------------

 Alpha MOs, Restricted
 -- Occupied --                  
*******-1165.88 -482.86 -176.32 -176.32 -165.73 -165.72 -165.72
  1 A'    2 A'    3 A'    4 A'    5 A'    6 A'    1 A"    7 A'                 
-165.72 -165.72 -165.72  -62.51  -56.33  -56.33  -56.33  -35.82
  8 A'    2 A"    9 A'   10 A'   11 A'    3 A"   12 A'   13 A'                 
-35.813 -31.312 -31.306 -31.306 -31.306 -31.300 -31.300 -22.963
 14 A'   15 A'   16 A'    4 A"   17 A'    5 A"   18 A'   19 A'                 
-22.961 -22.961 -22.957 -22.957 -22.957 -22.955 -22.955 -22.951
  6 A"   20 A'   21 A'    7 A"   22 A'    8 A"   23 A'   24 A'                 
-22.951 -10.291 -10.249  -8.718  -6.550  -6.536  -6.535  -6.368
  9 A"   25 A'   26 A'   27 A'   28 A'   10 A"   29 A'   30 A'                 
 -6.362  -4.781  -4.775  -4.766  -4.766  -4.760  -4.759  -2.661
 31 A'   32 A'   33 A'   34 A'   11 A"   12 A"   35 A'   36 A'                 
 -2.657  -2.656  -2.645  -2.645  -2.047  -2.042  -2.042  -2.040
 13 A"   37 A'   38 A'   14 A"   39 A'   40 A'   15 A"   41 A'                 
 -2.036  -2.035  -2.029  -2.028  -2.023  -2.023  -0.866  -0.781
 16 A"   42 A'   43 A'   17 A"   44 A'   18 A"   45 A'   46 A'                 
 -0.698  -0.646  -0.559  -0.471  -0.446  -0.392  -0.365  -0.323
 47 A'   48 A'   49 A'   50 A'   51 A'   19 A"   52 A'   53 A'                 
 -0.309  -0.296  -0.286  -0.275  -0.255
 20 A"   21 A"   54 A'   55 A'   22 A"                                         
 -- Virtual --                   
 -0.085  -0.067  -0.049  -0.018   0.020   0.029   0.046   0.057
 56 A'   57 A'   23 A"   58 A'   59 A'   60 A'   61 A'   24 A"                 
  0.071   0.074   0.077   0.108   0.110   0.120   0.120   0.130
 62 A'   63 A'   25 A"   64 A'   65 A'   26 A"   66 A'   67 A'                 
  0.159   0.169   0.199   0.219   0.225   0.230   0.232   0.286
 68 A'   69 A'   70 A'   71 A'   27 A"   72 A'   28 A"   73 A'                 
  0.326   0.337   0.365   0.376   0.385   0.390   0.396   0.402
 74 A'   75 A'   76 A'   29 A"   30 A"   77 A'   78 A'   31 A"                 
  0.412   0.428   0.450   0.460   0.466   0.499   0.502   0.545
 32 A"   33 A"   79 A'   80 A'   81 A'   82 A'   34 A"   35 A"                 
  0.550   0.561   0.575   0.613   0.625   0.649   0.675   0.704
 83 A'   84 A'   36 A"   85 A'   86 A'   87 A'   88 A'   89 A'                 
  0.711   0.734   0.752   0.848   0.867   0.953   1.018   1.079
 37 A"   90 A'   91 A'   92 A'   93 A'   94 A'   95 A'   38 A"                 
  1.193   1.286   1.325   1.332   1.337   1.364   1.369   1.438
 39 A"   40 A"   41 A"   96 A'   97 A'   98 A'   99 A'   42 A"                 
  1.498   1.538   1.645   1.770   1.796   1.825   1.978   1.999
100 A'  101 A'  102 A'  103 A'   43 A"  104 A'   44 A"   45 A"                 
  2.022   2.079   2.203   2.259   2.530   2.618   2.636   2.823
105 A'  106 A'  107 A'  108 A'  109 A'  110 A'   46 A"   47 A"                 
  2.833   3.006   3.193   3.683   3.947   3.955   3.964   3.976
111 A'  112 A'  113 A'  114 A'   48 A"   49 A"  115 A'  116 A'                 
  3.985   3.991   4.000   4.021   4.069   4.074   4.081   4.152
 50 A"   51 A"   52 A"  117 A'  118 A'   53 A"  119 A'  120 A'                 
  4.227   4.261   4.366   4.399   4.416   5.989   5.993   6.031
121 A'  122 A'  123 A'  124 A'  125 A'   54 A"   55 A"  126 A'                 
  6.036   6.067   6.073   6.619   7.537   7.580   7.663  23.389
127 A'  128 A'  129 A'  130 A'   56 A"  131 A'  132 A'  133 A'                 
 24.143  27.828  27.844  28.330  28.334  28.364  28.366  28.373
134 A'  135 A'  136 A'   57 A"   58 A"  137 A'  138 A'  139 A'                 
 28.383  28.521  28.527  28.533  28.536  28.542  28.550  28.581
140 A'   59 A"   60 A"  141 A'  142 A'   61 A"   62 A"  143 A'                 
 28.593  28.675  28.683  47.883 127.874 127.878 127.900 127.905
144 A'  145 A'  146 A'  147 A'   63 A"   64 A"  148 A'  149 A'                 
127.922 127.930 151.629 151.642 289.732 289.773 289.8881020.669
150 A'  151 A'  152 A'  153 A'   65 A"  154 A'  155 A'  156 A'                 
*******1901.805
157 A'  158 A'                                                                 

 Beta MOs, Restricted
 -- Occupied --                  
*******-1165.88 -482.86 -176.32 -176.32 -165.73 -165.72 -165.72
  1 A'    2 A'    3 A'    4 A'    5 A'    6 A'    1 A"    7 A'                 
-165.72 -165.72 -165.72  -62.51  -56.33  -56.33  -56.33  -35.82
  8 A'    2 A"    9 A'   10 A'   11 A'    3 A"   12 A'   13 A'                 
-35.813 -31.312 -31.306 -31.306 -31.306 -31.300 -31.300 -22.963
 14 A'   15 A'   16 A'    4 A"   17 A'    5 A"   18 A'   19 A'                 
-22.961 -22.961 -22.957 -22.957 -22.957 -22.955 -22.955 -22.951
  6 A"   20 A'   21 A'    7 A"   22 A'    8 A"   23 A'   24 A'                 
-22.951 -10.291 -10.249  -8.718  -6.550  -6.536  -6.535  -6.368
  9 A"   25 A'   26 A'   27 A'   28 A'   10 A"   29 A'   30 A'                 
 -6.362  -4.781  -4.775  -4.766  -4.766  -4.760  -4.759  -2.661
 31 A'   32 A'   33 A'   34 A'   11 A"   12 A"   35 A'   36 A'                 
 -2.657  -2.656  -2.645  -2.645  -2.047  -2.042  -2.042  -2.040
 13 A"   37 A'   38 A'   14 A"   39 A'   40 A'   15 A"   41 A'                 
 -2.036  -2.035  -2.029  -2.028  -2.023  -2.023  -0.866  -0.781
 16 A"   42 A'   43 A'   17 A"   44 A'   18 A"   45 A'   46 A'                 
 -0.698  -0.646  -0.559  -0.471  -0.446  -0.392  -0.365  -0.323
 47 A'   48 A'   49 A'   50 A'   51 A'   19 A"   52 A'   53 A'                 
 -0.309  -0.296  -0.286  -0.275  -0.255
 20 A"   21 A"   54 A'   55 A'   22 A"                                         
 -- Virtual --                   
 -0.085  -0.067  -0.049  -0.018   0.020   0.029   0.046   0.057
 56 A'   57 A'   23 A"   58 A'   59 A'   60 A'   61 A'   24 A"                 
  0.071   0.074   0.077   0.108   0.110   0.120   0.120   0.130
 62 A'   63 A'   25 A"   64 A'   65 A'   26 A"   66 A'   67 A'                 
  0.159   0.169   0.199   0.219   0.225   0.230   0.232   0.286
 68 A'   69 A'   70 A'   71 A'   27 A"   72 A'   28 A"   73 A'                 
  0.326   0.337   0.365   0.376   0.385   0.390   0.396   0.402
 74 A'   75 A'   76 A'   29 A"   30 A"   77 A'   78 A'   31 A"                 
  0.412   0.428   0.450   0.460   0.466   0.499   0.502   0.545
 32 A"   33 A"   79 A'   80 A'   81 A'   82 A'   34 A"   35 A"                 
  0.550   0.561   0.575   0.613   0.625   0.649   0.675   0.704
 83 A'   84 A'   36 A"   85 A'   86 A'   87 A'   88 A'   89 A'                 
  0.711   0.734   0.752   0.848   0.867   0.953   1.018   1.079
 37 A"   90 A'   91 A'   92 A'   93 A'   94 A'   95 A'   38 A"                 
  1.193   1.286   1.325   1.332   1.337   1.364   1.369   1.438
 39 A"   40 A"   41 A"   96 A'   97 A'   98 A'   99 A'   42 A"                 
  1.498   1.538   1.645   1.770   1.796   1.825   1.978   1.999
100 A'  101 A'  102 A'  103 A'   43 A"  104 A'   44 A"   45 A"                 
  2.022   2.079   2.203   2.259   2.530   2.618   2.636   2.823
105 A'  106 A'  107 A'  108 A'  109 A'  110 A'   46 A"   47 A"                 
  2.833   3.006   3.193   3.683   3.947   3.955   3.964   3.976
111 A'  112 A'  113 A'  114 A'   48 A"   49 A"  115 A'  116 A'                 
  3.985   3.991   4.000   4.021   4.069   4.074   4.081   4.152
 50 A"   51 A"   52 A"  117 A'  118 A'   53 A"  119 A'  120 A'                 
  4.227   4.261   4.366   4.399   4.416   5.989   5.993   6.031
121 A'  122 A'  123 A'  124 A'  125 A'   54 A"   55 A"  126 A'                 
  6.036   6.067   6.073   6.619   7.537   7.580   7.663  23.389
127 A'  128 A'  129 A'  130 A'   56 A"  131 A'  132 A'  133 A'                 
 24.143  27.828  27.844  28.330  28.334  28.364  28.366  28.373
134 A'  135 A'  136 A'   57 A"   58 A"  137 A'  138 A'  139 A'                 
 28.383  28.521  28.527  28.533  28.536  28.542  28.550  28.581
140 A'   59 A"   60 A"  141 A'  142 A'   61 A"   62 A"  143 A'                 
 28.593  28.675  28.683  47.883 127.874 127.878 127.900 127.905
144 A'  145 A'  146 A'  147 A'   63 A"   64 A"  148 A'  149 A'                 
127.922 127.930 151.629 151.642 289.732 289.773 289.8881020.669
150 A'  151 A'  152 A'  153 A'   65 A"  154 A'  155 A'  156 A'                 
*******1901.805
157 A'  158 A'                                                                 
 --------------------------------------------------------------

          Ground-State Mulliken Net Atomic Charges

     Atom                 Charge (a.u.)
  ----------------------------------------
      1 H                     0.186881
      2 I                     0.111612
      3 I                     0.096441
      4 Br                   -0.107602
      5 C                    -0.232489
      6 C                    -0.054842
  ----------------------------------------
  Sum of atomic charges =     0.000000

 -----------------------------------------------------------------
                    Cartesian Multipole Moments
 -----------------------------------------------------------------
    Charge (ESU x 10^10)
                 0.0000
    Dipole Moment (Debye)
         X       0.0700      Y       0.7462      Z      -0.0000
       Tot       0.7495
    Quadrupole Moments (Debye-Ang)
        XX     -83.9047     XY      -1.5820     YY     -82.8952
        XZ       0.0000     YZ      -0.0000     ZZ     -89.1287
    Octopole Moments (Debye-Ang^2)
       XXX     -50.3149    XXY      -5.1464    XYY     -21.5112
       YYY     -19.7191    XXZ       0.0000    XYZ       0.0000
       YYZ      -0.0000    XZZ     -18.7818    YZZ      -6.2512
       ZZZ      -0.0000
    Hexadecapole Moments (Debye-Ang^3)
      XXXX   -2063.9842   XXXY     174.9271   XXYY    -465.3257
      XYYY     251.4778   YYYY    -783.0879   XXXZ       0.0000
      XXYZ      -0.0000   XYYZ       0.0000   YYYZ      -0.0000
      XXZZ    -393.0483   XYZZ      85.9698   YYZZ    -162.1267
      XZZZ       0.0000   YZZZ      -0.0000   ZZZZ    -120.5483
 -----------------------------------------------------------------
 Calculating analytic gradient of the SCF energy
 Gradient of SCF Energy
            1           2           3           4           5           6
    1  -0.0010069   0.0043412   0.0033608  -0.0014671  -0.0035329  -0.0016950
    2   0.0006235  -0.0040819  -0.0026446  -0.0033660   0.0016811   0.0077879
    3   0.0000000   0.0000000  -0.0000000  -0.0000000  -0.0000000   0.0000000
 Max gradient component =       7.788E-03
 RMS gradient           =       2.863E-03
 Gradient time:  CPU 18.08 s  wall 4.63 s
 Geometry Optimization Parameters
   NAtoms,    NIC,     NZ,  NCons,   NDum,   NFix, NCnnct, MaxDiis
        6      37       0       0       0       0       0       0

 Cartesian Hessian Update
 Hessian Updated using BFGS Update


** GEOMETRY OPTIMIZATION IN DELOCALIZED INTERNAL COORDINATES **
   Searching for a Minimum

   Optimization Cycle:  17

                       Coordinates (Angstroms)
     ATOM                X               Y               Z
      1  H         1.1166567022    1.7940253953    0.0000000000
      2  I        -1.9502513234    1.4360461087    0.0000000000
      3  I         2.8074344595   -0.3663444357    0.0000000000
      4  Br       -0.6116170755   -1.6835994293    0.0000000000
      5  C         0.9754448450    0.7222665616    0.0000000000
      6  C        -0.2406129750    0.1895392223    0.0000000000
   Point Group: cs    Number of degrees of freedom:     9


   Energy is -16489.980614277

 Hessian Updated using BFGS Update

  9 Hessian modes will be used to form the next step
  Hessian Eigenvalues:
     0.040515    0.108608    0.205481    0.251118    0.285841    0.488365
     0.546388    0.895798    1.015723

 Minimum Search - Taking Simple RFO Step
 Searching for Lamda that Minimizes Along All modes
 Value Taken    Lamda =  -0.00011823
 Step Taken.  Stepsize is  0.031122

                             Maximum     Tolerance    Cnvgd?
         Gradient           0.006319      0.000300      NO
         Displacement       0.017025      0.001200      NO
         Energy change     -0.000299      0.000001      NO


 New Cartesian Coordinates Obtained by Inverse Iteration

 Displacement from previous Coordinates is:  0.024139
 ----------------------------------------------------------------
             Standard Nuclear Orientation (Angstroms)
    I     Atom           X                Y                Z
 ----------------------------------------------------------------
    1      H       1.1147324277     1.7921471661     0.0000000000
    2      I      -1.9501650234     1.4452637393     0.0000000000
    3      I       2.8076865846    -0.3641955995     0.0000000000
    4      Br     -0.6062545555    -1.6866195331     0.0000000000
    5      C       0.9737048465     0.7194265893     0.0000000000
    6      C      -0.2426496471     0.1859110608     0.0000000000
 ----------------------------------------------------------------
 Molecular Point Group                 Cs    NOp =  2
 Largest Abelian Subgroup              Cs    NOp =  2
 Nuclear Repulsion Energy =  1256.3757203294 hartrees
 There are       77 alpha and       77 beta electrons
 Applying Cartesian multipole field
    Component          Value
    ---------          -----
     (2,0,0)        1.00000E-11
     (0,2,0)        2.00000E-11
     (0,0,2)       -3.00000E-11
 Nucleus-field energy     =     0.0000000388 hartrees
 Requested basis set is 6-311++G(d,p)
 There are 84 shells and 223 basis functions
 A cutoff of  1.0D-11 yielded   2594 shell pairs
 There are     19353 function pairs (     21990 Cartesian)
 Smallest overlap matrix eigenvalue = 4.89E-05
 Guess MOs from SCF MO coefficient file

 -----------------------------------------------------------------------
  General SCF calculation program by
  Eric Jon Sundstrom, Paul Horn, Yuezhi Mao, Dmitri Zuev, Alec White,
  David Stuck, Shaama M.S., Shane Yost, Joonho Lee, David Small,
  Daniel Levine, Susi Lehtola, Hugh Burton, Evgeny Epifanovsky
 -----------------------------------------------------------------------
 Exchange:     0.2000 Hartree-Fock + 0.0800 Slater + 0.7200 B88
 Correlation:  0.1900 VWN1RPA + 0.8100 LYP
 Using SG-1 standard quadrature grid
 using 4 threads for integral computing
 -------------------------------------------------------
 OpenMP Integral computing Module                
 Release: version 2.0, May 2017, Q-Chem Inc. Pleasanton 
 -------------------------------------------------------
 -------------------------------------------------------
 OpenMP BLAS3 based DFT computing Module                
 Release: version 1.0, May 2013, Q-Chem Inc. Pittsburgh 
 -------------------------------------------------------
 A restricted SCF calculation will be
 performed using DIIS
 SCF converges when DIIS error is below 1.0e-08
 ---------------------------------------
  Cycle       Energy         DIIS error
 ---------------------------------------
    1  -16489.9806842413      4.92e-05  
    2  -16489.9807046226      2.39e-05  
    3  -16489.9807016636      3.25e-05  
    4  -16489.9807084094      4.72e-06  
    5  -16489.9807085564      1.05e-06  
    6  -16489.9807085607      5.47e-07  
    7  -16489.9807085621      1.83e-07  
    8  -16489.9807085623      6.17e-08  
    9  -16489.9807085625      6.98e-09  Convergence criterion met
 ---------------------------------------
 SCF time:   CPU 45.74s  wall 12.00s 
 SCF   energy in the final basis set =   -16489.9807085625
 Total energy in the final basis set =   -16489.9807085625

 --------------------------------------------------------------
             Orbital Energies (a.u.) and Symmetries
 --------------------------------------------------------------

 Alpha MOs, Restricted
 -- Occupied --                  
*******-1165.88 -482.86 -176.32 -176.32 -165.73 -165.72 -165.72
  1 A'    2 A'    3 A'    4 A'    5 A'    6 A'    1 A"    7 A'                 
-165.72 -165.72 -165.72  -62.51  -56.33  -56.33  -56.33  -35.82
  8 A'    2 A"    9 A'   10 A'   11 A'    3 A"   12 A'   13 A'                 
-35.813 -31.312 -31.306 -31.306 -31.306 -31.300 -31.300 -22.963
 14 A'   15 A'   16 A'    4 A"   17 A'    5 A"   18 A'   19 A'                 
-22.961 -22.961 -22.957 -22.957 -22.957 -22.955 -22.955 -22.951
  6 A"   20 A'   21 A'    7 A"   22 A'    8 A"   23 A'   24 A'                 
-22.951 -10.291 -10.249  -8.718  -6.550  -6.536  -6.536  -6.368
  9 A"   25 A'   26 A'   27 A'   28 A'   10 A"   29 A'   30 A'                 
 -6.362  -4.781  -4.775  -4.766  -4.766  -4.760  -4.759  -2.661
 31 A'   32 A'   33 A'   34 A'   11 A"   12 A"   35 A'   36 A'                 
 -2.657  -2.657  -2.645  -2.645  -2.047  -2.042  -2.042  -2.040
 13 A"   37 A'   38 A'   14 A"   39 A'   40 A'   15 A"   41 A'                 
 -2.036  -2.035  -2.028  -2.028  -2.023  -2.023  -0.866  -0.781
 16 A"   42 A'   43 A'   17 A"   44 A'   18 A"   45 A'   46 A'                 
 -0.698  -0.646  -0.559  -0.470  -0.446  -0.392  -0.365  -0.322
 47 A'   48 A'   49 A'   50 A'   51 A'   19 A"   52 A'   53 A'                 
 -0.309  -0.296  -0.286  -0.275  -0.255
 20 A"   21 A"   54 A'   55 A'   22 A"                                         
 -- Virtual --                   
 -0.086  -0.067  -0.049  -0.018   0.020   0.029   0.046   0.057
 56 A'   57 A'   23 A"   58 A'   59 A'   60 A'   61 A'   24 A"                 
  0.071   0.074   0.077   0.108   0.109   0.120   0.120   0.130
 62 A'   63 A'   25 A"   64 A'   65 A'   26 A"   66 A'   67 A'                 
  0.159   0.169   0.198   0.220   0.224   0.230   0.232   0.285
 68 A'   69 A'   70 A'   71 A'   27 A"   72 A'   28 A"   73 A'                 
  0.326   0.337   0.365   0.376   0.385   0.389   0.396   0.402
 74 A'   75 A'   76 A'   29 A"   30 A"   77 A'   78 A'   31 A"                 
  0.412   0.427   0.450   0.460   0.466   0.498   0.503   0.544
 32 A"   33 A"   79 A'   80 A'   81 A'   82 A'   34 A"   35 A"                 
  0.550   0.561   0.575   0.612   0.624   0.649   0.674   0.704
 83 A'   84 A'   36 A"   85 A'   86 A'   87 A'   88 A'   89 A'                 
  0.711   0.734   0.752   0.848   0.868   0.953   1.017   1.078
 37 A"   90 A'   91 A'   92 A'   93 A'   94 A'   95 A'   38 A"                 
  1.193   1.286   1.325   1.331   1.338   1.364   1.369   1.438
 39 A"   40 A"   41 A"   96 A'   97 A'   98 A'   99 A'   42 A"                 
  1.499   1.538   1.644   1.771   1.796   1.824   1.978   1.999
100 A'  101 A'  102 A'  103 A'   43 A"  104 A'   44 A"   45 A"                 
  2.021   2.079   2.202   2.259   2.529   2.618   2.636   2.823
105 A'  106 A'  107 A'  108 A'  109 A'  110 A'   46 A"   47 A"                 
  2.834   3.005   3.193   3.682   3.947   3.955   3.964   3.976
111 A'  112 A'  113 A'  114 A'   48 A"   49 A"  115 A'  116 A'                 
  3.985   3.990   4.000   4.021   4.067   4.074   4.082   4.151
 50 A"   51 A"   52 A"  117 A'  118 A'   53 A"  119 A'  120 A'                 
  4.228   4.262   4.365   4.399   4.413   5.989   5.993   6.031
121 A'  122 A'  123 A'  124 A'  125 A'   54 A"   55 A"  126 A'                 
  6.036   6.067   6.072   6.619   7.536   7.580   7.663  23.389
127 A'  128 A'  129 A'  130 A'   56 A"  131 A'  132 A'  133 A'                 
 24.141  27.828  27.843  28.330  28.334  28.363  28.366  28.373
134 A'  135 A'  136 A'   57 A"   58 A"  137 A'  138 A'  139 A'                 
 28.383  28.521  28.527  28.533  28.536  28.542  28.550  28.581
140 A'   59 A"   60 A"  141 A'  142 A'   61 A"   62 A"  143 A'                 
 28.593  28.675  28.683  47.883 127.874 127.878 127.900 127.905
144 A'  145 A'  146 A'  147 A'   63 A"   64 A"  148 A'  149 A'                 
127.922 127.930 151.629 151.641 289.731 289.772 289.8871020.669
150 A'  151 A'  152 A'  153 A'   65 A"  154 A'  155 A'  156 A'                 
*******1901.803
157 A'  158 A'                                                                 

 Beta MOs, Restricted
 -- Occupied --                  
*******-1165.88 -482.86 -176.32 -176.32 -165.73 -165.72 -165.72
  1 A'    2 A'    3 A'    4 A'    5 A'    6 A'    1 A"    7 A'                 
-165.72 -165.72 -165.72  -62.51  -56.33  -56.33  -56.33  -35.82
  8 A'    2 A"    9 A'   10 A'   11 A'    3 A"   12 A'   13 A'                 
-35.813 -31.312 -31.306 -31.306 -31.306 -31.300 -31.300 -22.963
 14 A'   15 A'   16 A'    4 A"   17 A'    5 A"   18 A'   19 A'                 
-22.961 -22.961 -22.957 -22.957 -22.957 -22.955 -22.955 -22.951
  6 A"   20 A'   21 A'    7 A"   22 A'    8 A"   23 A'   24 A'                 
-22.951 -10.291 -10.249  -8.718  -6.550  -6.536  -6.536  -6.368
  9 A"   25 A'   26 A'   27 A'   28 A'   10 A"   29 A'   30 A'                 
 -6.362  -4.781  -4.775  -4.766  -4.766  -4.760  -4.759  -2.661
 31 A'   32 A'   33 A'   34 A'   11 A"   12 A"   35 A'   36 A'                 
 -2.657  -2.657  -2.645  -2.645  -2.047  -2.042  -2.042  -2.040
 13 A"   37 A'   38 A'   14 A"   39 A'   40 A'   15 A"   41 A'                 
 -2.036  -2.035  -2.028  -2.028  -2.023  -2.023  -0.866  -0.781
 16 A"   42 A'   43 A'   17 A"   44 A'   18 A"   45 A'   46 A'                 
 -0.698  -0.646  -0.559  -0.470  -0.446  -0.392  -0.365  -0.322
 47 A'   48 A'   49 A'   50 A'   51 A'   19 A"   52 A'   53 A'                 
 -0.309  -0.296  -0.286  -0.275  -0.255
 20 A"   21 A"   54 A'   55 A'   22 A"                                         
 -- Virtual --                   
 -0.086  -0.067  -0.049  -0.018   0.020   0.029   0.046   0.057
 56 A'   57 A'   23 A"   58 A'   59 A'   60 A'   61 A'   24 A"                 
  0.071   0.074   0.077   0.108   0.109   0.120   0.120   0.130
 62 A'   63 A'   25 A"   64 A'   65 A'   26 A"   66 A'   67 A'                 
  0.159   0.169   0.198   0.220   0.224   0.230   0.232   0.285
 68 A'   69 A'   70 A'   71 A'   27 A"   72 A'   28 A"   73 A'                 
  0.326   0.337   0.365   0.376   0.385   0.389   0.396   0.402
 74 A'   75 A'   76 A'   29 A"   30 A"   77 A'   78 A'   31 A"                 
  0.412   0.427   0.450   0.460   0.466   0.498   0.503   0.544
 32 A"   33 A"   79 A'   80 A'   81 A'   82 A'   34 A"   35 A"                 
  0.550   0.561   0.575   0.612   0.624   0.649   0.674   0.704
 83 A'   84 A'   36 A"   85 A'   86 A'   87 A'   88 A'   89 A'                 
  0.711   0.734   0.752   0.848   0.868   0.953   1.017   1.078
 37 A"   90 A'   91 A'   92 A'   93 A'   94 A'   95 A'   38 A"                 
  1.193   1.286   1.325   1.331   1.338   1.364   1.369   1.438
 39 A"   40 A"   41 A"   96 A'   97 A'   98 A'   99 A'   42 A"                 
  1.499   1.538   1.644   1.771   1.796   1.824   1.978   1.999
100 A'  101 A'  102 A'  103 A'   43 A"  104 A'   44 A"   45 A"                 
  2.021   2.079   2.202   2.259   2.529   2.618   2.636   2.823
105 A'  106 A'  107 A'  108 A'  109 A'  110 A'   46 A"   47 A"                 
  2.834   3.005   3.193   3.682   3.947   3.955   3.964   3.976
111 A'  112 A'  113 A'  114 A'   48 A"   49 A"  115 A'  116 A'                 
  3.985   3.990   4.000   4.021   4.067   4.074   4.082   4.151
 50 A"   51 A"   52 A"  117 A'  118 A'   53 A"  119 A'  120 A'                 
  4.228   4.262   4.365   4.399   4.413   5.989   5.993   6.031
121 A'  122 A'  123 A'  124 A'  125 A'   54 A"   55 A"  126 A'                 
  6.036   6.067   6.072   6.619   7.536   7.580   7.663  23.389
127 A'  128 A'  129 A'  130 A'   56 A"  131 A'  132 A'  133 A'                 
 24.141  27.828  27.843  28.330  28.334  28.363  28.366  28.373
134 A'  135 A'  136 A'   57 A"   58 A"  137 A'  138 A'  139 A'                 
 28.383  28.521  28.527  28.533  28.536  28.542  28.550  28.581
140 A'   59 A"   60 A"  141 A'  142 A'   61 A"   62 A"  143 A'                 
 28.593  28.675  28.683  47.883 127.874 127.878 127.900 127.905
144 A'  145 A'  146 A'  147 A'   63 A"   64 A"  148 A'  149 A'                 
127.922 127.930 151.629 151.641 289.731 289.772 289.8871020.669
150 A'  151 A'  152 A'  153 A'   65 A"  154 A'  155 A'  156 A'                 
*******1901.803
157 A'  158 A'                                                                 
 --------------------------------------------------------------

          Ground-State Mulliken Net Atomic Charges

     Atom                 Charge (a.u.)
  ----------------------------------------
      1 H                     0.186884
      2 I                     0.110139
      3 I                     0.096511
      4 Br                   -0.107138
      5 C                    -0.234551
      6 C                    -0.051845
  ----------------------------------------
  Sum of atomic charges =     0.000000

 -----------------------------------------------------------------
                    Cartesian Multipole Moments
 -----------------------------------------------------------------
    Charge (ESU x 10^10)
                 0.0000
    Dipole Moment (Debye)
         X       0.0771      Y       0.7350      Z      -0.0000
       Tot       0.7390
    Quadrupole Moments (Debye-Ang)
        XX     -83.9401     XY      -1.5999     YY     -82.8566
        XZ       0.0000     YZ      -0.0000     ZZ     -89.1372
    Octopole Moments (Debye-Ang^2)
       XXX     -50.3306    XXY      -5.2996    XYY     -21.7123
       YYY     -20.3957    XXZ      -0.0000    XYZ       0.0000
       YYZ      -0.0000    XZZ     -18.8463    YZZ      -6.5105
       ZZZ      -0.0000
    Hexadecapole Moments (Debye-Ang^3)
      XXXX   -2063.7144   XXXY     176.5478   XXYY    -466.0209
      XYYY     252.3550   YYYY    -787.4362   XXXZ       0.0000
      XXYZ      -0.0000   XYYZ       0.0000   YYYZ      -0.0000
      XXZZ    -392.9726   XYZZ      86.4880   YYZZ    -163.0028
      XZZZ       0.0000   YZZZ      -0.0000   ZZZZ    -120.5758
 -----------------------------------------------------------------
 Calculating analytic gradient of the SCF energy
 Gradient of SCF Energy
            1           2           3           4           5           6
    1  -0.0008021   0.0035126   0.0032224  -0.0006220  -0.0030760  -0.0022350
    2   0.0012465  -0.0026083  -0.0023937  -0.0033075   0.0007501   0.0063130
    3  -0.0000000  -0.0000000  -0.0000000  -0.0000000   0.0000000   0.0000000
 Max gradient component =       6.313E-03
 RMS gradient           =       2.400E-03
 Gradient time:  CPU 17.89 s  wall 4.58 s
 Geometry Optimization Parameters
   NAtoms,    NIC,     NZ,  NCons,   NDum,   NFix, NCnnct, MaxDiis
        6      37       0       0       0       0       0       0

 Cartesian Hessian Update
 Hessian Updated using BFGS Update


** GEOMETRY OPTIMIZATION IN DELOCALIZED INTERNAL COORDINATES **
   Searching for a Minimum

   Optimization Cycle:  18

                       Coordinates (Angstroms)
     ATOM                X               Y               Z
      1  H         1.1147324277    1.7921471661    0.0000000000
      2  I        -1.9501650234    1.4452637393    0.0000000000
      3  I         2.8076865846   -0.3641955995    0.0000000000
      4  Br       -0.6062545555   -1.6866195331    0.0000000000
      5  C         0.9737048465    0.7194265893    0.0000000000
      6  C        -0.2426496471    0.1859110608    0.0000000000
   Point Group: cs    Number of degrees of freedom:     9


   Energy is -16489.980708563

 Hessian Updated using BFGS Update

  9 Hessian modes will be used to form the next step
  Hessian Eigenvalues:
     0.044023    0.070956    0.204869    0.252318    0.289714    0.418193
     0.539238    0.607540    0.992439

 Minimum Search - Taking Simple RFO Step
 Searching for Lamda that Minimizes Along All modes
 Value Taken    Lamda =  -0.00019744
 Step Taken.  Stepsize is  0.050648

                             Maximum     Tolerance    Cnvgd?
         Gradient           0.005016      0.000300      NO
         Displacement       0.033935      0.001200      NO
         Energy change     -0.000094      0.000001      NO


 New Cartesian Coordinates Obtained by Inverse Iteration

 Displacement from previous Coordinates is:  0.036067
 ----------------------------------------------------------------
             Standard Nuclear Orientation (Angstroms)
    I     Atom           X                Y                Z
 ----------------------------------------------------------------
    1      H       1.1174589332     1.7855101794     0.0000000000
    2      I      -1.9530861622     1.4566563906     0.0000000000
    3      I       2.8063186088    -0.3567040029     0.0000000000
    4      Br     -0.5999748180    -1.6875000471     0.0000000000
    5      C       0.9713153546     0.7142554418     0.0000000000
    6      C      -0.2449772835     0.1797154612     0.0000000000
 ----------------------------------------------------------------
 Molecular Point Group                 Cs    NOp =  2
 Largest Abelian Subgroup              Cs    NOp =  2
 Nuclear Repulsion Energy =  1255.3645232127 hartrees
 There are       77 alpha and       77 beta electrons
 Applying Cartesian multipole field
    Component          Value
    ---------          -----
     (2,0,0)        1.00000E-11
     (0,2,0)        2.00000E-11
     (0,0,2)       -3.00000E-11
 Nucleus-field energy     =     0.0000000389 hartrees
 Requested basis set is 6-311++G(d,p)
 There are 84 shells and 223 basis functions
 A cutoff of  1.0D-11 yielded   2591 shell pairs
 There are     19298 function pairs (     21918 Cartesian)
 Smallest overlap matrix eigenvalue = 4.99E-05
 Guess MOs from SCF MO coefficient file

 -----------------------------------------------------------------------
  General SCF calculation program by
  Eric Jon Sundstrom, Paul Horn, Yuezhi Mao, Dmitri Zuev, Alec White,
  David Stuck, Shaama M.S., Shane Yost, Joonho Lee, David Small,
  Daniel Levine, Susi Lehtola, Hugh Burton, Evgeny Epifanovsky
 -----------------------------------------------------------------------
 Exchange:     0.2000 Hartree-Fock + 0.0800 Slater + 0.7200 B88
 Correlation:  0.1900 VWN1RPA + 0.8100 LYP
 Using SG-1 standard quadrature grid
 using 4 threads for integral computing
 -------------------------------------------------------
 OpenMP Integral computing Module                
 Release: version 2.0, May 2017, Q-Chem Inc. Pleasanton 
 -------------------------------------------------------
 -------------------------------------------------------
 OpenMP BLAS3 based DFT computing Module                
 Release: version 1.0, May 2013, Q-Chem Inc. Pittsburgh 
 -------------------------------------------------------
 A restricted SCF calculation will be
 performed using DIIS
 SCF converges when DIIS error is below 1.0e-08
 ---------------------------------------
  Cycle       Energy         DIIS error
 ---------------------------------------
    1  -16489.9807696562      8.25e-05  
    2  -16489.9808229242      3.78e-05  
    3  -16489.9808142748      5.40e-05  
    4  -16489.9808324747      6.87e-06  
    5  -16489.9808327625      2.36e-06  
    6  -16489.9808327878      1.18e-06  
    7  -16489.9808327958      3.32e-07  
    8  -16489.9808327964      7.99e-08  
    9  -16489.9808327966      1.36e-08  
   10  -16489.9808327965      2.86e-09  Convergence criterion met
 ---------------------------------------
 SCF time:   CPU 50.74s  wall 14.00s 
 SCF   energy in the final basis set =   -16489.9808327965
 Total energy in the final basis set =   -16489.9808327965

 --------------------------------------------------------------
             Orbital Energies (a.u.) and Symmetries
 --------------------------------------------------------------

 Alpha MOs, Restricted
 -- Occupied --                  
*******-1165.88 -482.86 -176.32 -176.32 -165.73 -165.72 -165.72
  1 A'    2 A'    3 A'    4 A'    5 A'    6 A'    1 A"    7 A'                 
-165.72 -165.72 -165.72  -62.51  -56.33  -56.33  -56.33  -35.82
  8 A'    2 A"    9 A'   10 A'   11 A'    3 A"   12 A'   13 A'                 
-35.813 -31.312 -31.306 -31.306 -31.306 -31.300 -31.300 -22.963
 14 A'   15 A'   16 A'    4 A"   17 A'    5 A"   18 A'   19 A'                 
-22.961 -22.961 -22.957 -22.956 -22.956 -22.955 -22.955 -22.951
  6 A"   20 A'   21 A'   22 A'    7 A"    8 A"   23 A'   24 A'                 
-22.951 -10.292 -10.249  -8.719  -6.551  -6.537  -6.536  -6.368
  9 A"   25 A'   26 A'   27 A'   28 A'   10 A"   29 A'   30 A'                 
 -6.362  -4.781  -4.775  -4.765  -4.765  -4.760  -4.759  -2.662
 31 A'   32 A'   33 A'   34 A'   11 A"   12 A"   35 A'   36 A'                 
 -2.658  -2.657  -2.646  -2.646  -2.047  -2.042  -2.042  -2.040
 13 A"   37 A'   38 A'   14 A"   39 A'   40 A'   15 A"   41 A'                 
 -2.036  -2.035  -2.028  -2.028  -2.023  -2.023  -0.867  -0.781
 16 A"   42 A'   43 A'   17 A"   44 A'   18 A"   45 A'   46 A'                 
 -0.697  -0.646  -0.559  -0.470  -0.446  -0.392  -0.365  -0.322
 47 A'   48 A'   49 A'   50 A'   51 A'   19 A"   52 A'   53 A'                 
 -0.310  -0.295  -0.286  -0.276  -0.255
 20 A"   21 A"   54 A'   55 A'   22 A"                                         
 -- Virtual --                   
 -0.087  -0.065  -0.049  -0.017   0.020   0.029   0.046   0.057
 56 A'   57 A'   23 A"   58 A'   59 A'   60 A'   61 A'   24 A"                 
  0.071   0.074   0.078   0.108   0.109   0.119   0.121   0.130
 62 A'   63 A'   25 A"   64 A'   65 A'   26 A"   66 A'   67 A'                 
  0.159   0.169   0.198   0.221   0.224   0.229   0.232   0.285
 68 A'   69 A'   70 A'   71 A'   27 A"   72 A'   28 A"   73 A'                 
  0.327   0.338   0.366   0.377   0.385   0.390   0.396   0.401
 74 A'   75 A'   76 A'   29 A"   30 A"   77 A'   78 A'   31 A"                 
  0.413   0.427   0.451   0.460   0.465   0.497   0.503   0.543
 32 A"   33 A"   79 A'   80 A'   81 A'   82 A'   34 A"   35 A"                 
  0.549   0.561   0.575   0.613   0.623   0.650   0.674   0.704
 83 A'   84 A'   36 A"   85 A'   86 A'   87 A'   88 A'   89 A'                 
  0.710   0.735   0.753   0.849   0.869   0.953   1.016   1.077
 37 A"   90 A'   91 A'   92 A'   93 A'   94 A'   95 A'   38 A"                 
  1.194   1.286   1.326   1.329   1.340   1.364   1.368   1.439
 39 A"   40 A"   41 A"   96 A'   97 A'   98 A'   99 A'   42 A"                 
  1.499   1.540   1.643   1.772   1.795   1.826   1.980   1.998
100 A'  101 A'  102 A'  103 A'   43 A"  104 A'   44 A"   45 A"                 
  2.020   2.080   2.202   2.258   2.532   2.619   2.636   2.823
105 A'  106 A'  107 A'  108 A'  109 A'  110 A'   46 A"   47 A"                 
  2.836   3.002   3.193   3.683   3.947   3.955   3.963   3.977
111 A'  112 A'  113 A'  114 A'   48 A"   49 A"  115 A'  116 A'                 
  3.984   3.990   4.001   4.021   4.065   4.074   4.083   4.151
 50 A"   51 A"   52 A"  117 A'  118 A'   53 A"  119 A'  120 A'                 
  4.228   4.264   4.365   4.399   4.410   5.989   5.994   6.030
121 A'  122 A'  123 A'  124 A'  125 A'   54 A"   55 A"  126 A'                 
  6.037   6.067   6.071   6.620   7.536   7.579   7.662  23.390
127 A'  128 A'  129 A'  130 A'   56 A"  131 A'  132 A'  133 A'                 
 24.140  27.829  27.841  28.330  28.334  28.363  28.365  28.373
134 A'  135 A'  136 A'   57 A"   58 A"  137 A'  138 A'  139 A'                 
 28.382  28.521  28.527  28.534  28.536  28.542  28.550  28.582
140 A'   59 A"   60 A"  141 A'  142 A'   61 A"   62 A"  143 A'                 
 28.593  28.675  28.684  47.884 127.874 127.878 127.900 127.905
144 A'  145 A'  146 A'  147 A'   63 A"   64 A"  148 A'  149 A'                 
127.922 127.929 151.630 151.639 289.731 289.771 289.8871020.670
150 A'  151 A'  152 A'  153 A'   65 A"  154 A'  155 A'  156 A'                 
*******1901.802
157 A'  158 A'                                                                 

 Beta MOs, Restricted
 -- Occupied --                  
*******-1165.88 -482.86 -176.32 -176.32 -165.73 -165.72 -165.72
  1 A'    2 A'    3 A'    4 A'    5 A'    6 A'    1 A"    7 A'                 
-165.72 -165.72 -165.72  -62.51  -56.33  -56.33  -56.33  -35.82
  8 A'    2 A"    9 A'   10 A'   11 A'    3 A"   12 A'   13 A'                 
-35.813 -31.312 -31.306 -31.306 -31.306 -31.300 -31.300 -22.963
 14 A'   15 A'   16 A'    4 A"   17 A'    5 A"   18 A'   19 A'                 
-22.961 -22.961 -22.957 -22.956 -22.956 -22.955 -22.955 -22.951
  6 A"   20 A'   21 A'   22 A'    7 A"    8 A"   23 A'   24 A'                 
-22.951 -10.292 -10.249  -8.719  -6.551  -6.537  -6.536  -6.368
  9 A"   25 A'   26 A'   27 A'   28 A'   10 A"   29 A'   30 A'                 
 -6.362  -4.781  -4.775  -4.765  -4.765  -4.760  -4.759  -2.662
 31 A'   32 A'   33 A'   34 A'   11 A"   12 A"   35 A'   36 A'                 
 -2.658  -2.657  -2.646  -2.646  -2.047  -2.042  -2.042  -2.040
 13 A"   37 A'   38 A'   14 A"   39 A'   40 A'   15 A"   41 A'                 
 -2.036  -2.035  -2.028  -2.028  -2.023  -2.023  -0.867  -0.781
 16 A"   42 A'   43 A'   17 A"   44 A'   18 A"   45 A'   46 A'                 
 -0.697  -0.646  -0.559  -0.470  -0.446  -0.392  -0.365  -0.322
 47 A'   48 A'   49 A'   50 A'   51 A'   19 A"   52 A'   53 A'                 
 -0.310  -0.295  -0.286  -0.276  -0.255
 20 A"   21 A"   54 A'   55 A'   22 A"                                         
 -- Virtual --                   
 -0.087  -0.065  -0.049  -0.017   0.020   0.029   0.046   0.057
 56 A'   57 A'   23 A"   58 A'   59 A'   60 A'   61 A'   24 A"                 
  0.071   0.074   0.078   0.108   0.109   0.119   0.121   0.130
 62 A'   63 A'   25 A"   64 A'   65 A'   26 A"   66 A'   67 A'                 
  0.159   0.169   0.198   0.221   0.224   0.229   0.232   0.285
 68 A'   69 A'   70 A'   71 A'   27 A"   72 A'   28 A"   73 A'                 
  0.327   0.338   0.366   0.377   0.385   0.390   0.396   0.401
 74 A'   75 A'   76 A'   29 A"   30 A"   77 A'   78 A'   31 A"                 
  0.413   0.427   0.451   0.460   0.465   0.497   0.503   0.543
 32 A"   33 A"   79 A'   80 A'   81 A'   82 A'   34 A"   35 A"                 
  0.549   0.561   0.575   0.613   0.623   0.650   0.674   0.704
 83 A'   84 A'   36 A"   85 A'   86 A'   87 A'   88 A'   89 A'                 
  0.710   0.735   0.753   0.849   0.869   0.953   1.016   1.077
 37 A"   90 A'   91 A'   92 A'   93 A'   94 A'   95 A'   38 A"                 
  1.194   1.286   1.326   1.329   1.340   1.364   1.368   1.439
 39 A"   40 A"   41 A"   96 A'   97 A'   98 A'   99 A'   42 A"                 
  1.499   1.540   1.643   1.772   1.795   1.826   1.980   1.998
100 A'  101 A'  102 A'  103 A'   43 A"  104 A'   44 A"   45 A"                 
  2.020   2.080   2.202   2.258   2.532   2.619   2.636   2.823
105 A'  106 A'  107 A'  108 A'  109 A'  110 A'   46 A"   47 A"                 
  2.836   3.002   3.193   3.683   3.947   3.955   3.963   3.977
111 A'  112 A'  113 A'  114 A'   48 A"   49 A"  115 A'  116 A'                 
  3.984   3.990   4.001   4.021   4.065   4.074   4.083   4.151
 50 A"   51 A"   52 A"  117 A'  118 A'   53 A"  119 A'  120 A'                 
  4.228   4.264   4.365   4.399   4.410   5.989   5.994   6.030
121 A'  122 A'  123 A'  124 A'  125 A'   54 A"   55 A"  126 A'                 
  6.037   6.067   6.071   6.620   7.536   7.579   7.662  23.390
127 A'  128 A'  129 A'  130 A'   56 A"  131 A'  132 A'  133 A'                 
 24.140  27.829  27.841  28.330  28.334  28.363  28.365  28.373
134 A'  135 A'  136 A'   57 A"   58 A"  137 A'  138 A'  139 A'                 
 28.382  28.521  28.527  28.534  28.536  28.542  28.550  28.582
140 A'   59 A"   60 A"  141 A'  142 A'   61 A"   62 A"  143 A'                 
 28.593  28.675  28.684  47.884 127.874 127.878 127.900 127.905
144 A'  145 A'  146 A'  147 A'   63 A"   64 A"  148 A'  149 A'                 
127.922 127.929 151.630 151.639 289.731 289.771 289.8871020.670
150 A'  151 A'  152 A'  153 A'   65 A"  154 A'  155 A'  156 A'                 
*******1901.802
157 A'  158 A'                                                                 
 --------------------------------------------------------------

          Ground-State Mulliken Net Atomic Charges

     Atom                 Charge (a.u.)
  ----------------------------------------
      1 H                     0.187896
      2 I                     0.106804
      3 I                     0.097069
      4 Br                   -0.105482
      5 C                    -0.239678
      6 C                    -0.046610
  ----------------------------------------
  Sum of atomic charges =    -0.000000

 -----------------------------------------------------------------
                    Cartesian Multipole Moments
 -----------------------------------------------------------------
    Charge (ESU x 10^10)
                -0.0000
    Dipole Moment (Debye)
         X       0.0962      Y       0.7039      Z       0.0000
       Tot       0.7104
    Quadrupole Moments (Debye-Ang)
        XX     -83.9828     XY      -1.5722     YY     -82.8317
        XZ       0.0000     YZ       0.0000     ZZ     -89.1367
    Octopole Moments (Debye-Ang^2)
       XXX     -49.8683    XXY      -5.5909    XYY     -21.8418
       YYY     -21.8144    XXZ       0.0000    XYZ      -0.0000
       YYZ       0.0000    XZZ     -18.7570    YZZ      -7.0247
       ZZZ       0.0000
    Hexadecapole Moments (Debye-Ang^3)
      XXXX   -2063.6558   XXXY     178.2760   XXYY    -466.8716
      XYYY     252.9330   YYYY    -791.3496   XXXZ       0.0000
      XXYZ      -0.0000   XYYZ      -0.0000   YYYZ       0.0000
      XXZZ    -392.9448   XYZZ      86.9144   YYZZ    -163.7804
      XZZZ       0.0000   YZZZ       0.0000   ZZZZ    -120.5884
 -----------------------------------------------------------------
 Calculating analytic gradient of the SCF energy
 Gradient of SCF Energy
            1           2           3           4           5           6
    1   0.0000493   0.0018721   0.0020851   0.0006311  -0.0024066  -0.0022310
    2   0.0006617  -0.0005032  -0.0011119  -0.0017626  -0.0001907   0.0029067
    3  -0.0000000   0.0000000   0.0000000   0.0000000   0.0000000  -0.0000000
 Max gradient component =       2.907E-03
 RMS gradient           =       1.345E-03
 Gradient time:  CPU 17.87 s  wall 4.58 s
 Geometry Optimization Parameters
   NAtoms,    NIC,     NZ,  NCons,   NDum,   NFix, NCnnct, MaxDiis
        6      37       0       0       0       0       0       0

 Cartesian Hessian Update
 Hessian Updated using BFGS Update


** GEOMETRY OPTIMIZATION IN DELOCALIZED INTERNAL COORDINATES **
   Searching for a Minimum

   Optimization Cycle:  19

                       Coordinates (Angstroms)
     ATOM                X               Y               Z
      1  H         1.1174589332    1.7855101794    0.0000000000
      2  I        -1.9530861622    1.4566563906    0.0000000000
      3  I         2.8063186088   -0.3567040029    0.0000000000
      4  Br       -0.5999748180   -1.6875000471    0.0000000000
      5  C         0.9713153546    0.7142554418    0.0000000000
      6  C        -0.2449772835    0.1797154612    0.0000000000
   Point Group: cs    Number of degrees of freedom:     9


   Energy is -16489.980832797

 Hessian Updated using BFGS Update

  9 Hessian modes will be used to form the next step
  Hessian Eigenvalues:
     0.050505    0.058470    0.205453    0.255195    0.288304    0.351602
     0.530042    0.565878    1.001088

 Minimum Search - Taking Simple RFO Step
 Searching for Lamda that Minimizes Along All modes
 Value Taken    Lamda =  -0.00005260
 Step Taken.  Stepsize is  0.021957

                             Maximum     Tolerance    Cnvgd?
         Gradient           0.002465      0.000300      NO
         Displacement       0.013848      0.001200      NO
         Energy change     -0.000124      0.000001      NO


 New Cartesian Coordinates Obtained by Inverse Iteration

 Displacement from previous Coordinates is:  0.014563
 ----------------------------------------------------------------
             Standard Nuclear Orientation (Angstroms)
    I     Atom           X                Y                Z
 ----------------------------------------------------------------
    1      H       1.1212456317     1.7830628556     0.0000000000
    2      I      -1.9556859239     1.4568616981     0.0000000000
    3      I       2.8051508136    -0.3526562517     0.0000000000
    4      Br     -0.6013881875    -1.6855520291     0.0000000000
    5      C       0.9720348672     0.7129701306     0.0000000000
    6      C      -0.2443025683     0.1772470196     0.0000000000
 ----------------------------------------------------------------
 Molecular Point Group                 Cs    NOp =  2
 Largest Abelian Subgroup              Cs    NOp =  2
 Nuclear Repulsion Energy =  1255.5310730245 hartrees
 There are       77 alpha and       77 beta electrons
 Applying Cartesian multipole field
    Component          Value
    ---------          -----
     (2,0,0)        1.00000E-11
     (0,2,0)        2.00000E-11
     (0,0,2)       -3.00000E-11
 Nucleus-field energy     =     0.0000000389 hartrees
 Requested basis set is 6-311++G(d,p)
 There are 84 shells and 223 basis functions
 A cutoff of  1.0D-11 yielded   2593 shell pairs
 There are     19304 function pairs (     21924 Cartesian)
 Smallest overlap matrix eigenvalue = 4.98E-05
 Guess MOs from SCF MO coefficient file

 -----------------------------------------------------------------------
  General SCF calculation program by
  Eric Jon Sundstrom, Paul Horn, Yuezhi Mao, Dmitri Zuev, Alec White,
  David Stuck, Shaama M.S., Shane Yost, Joonho Lee, David Small,
  Daniel Levine, Susi Lehtola, Hugh Burton, Evgeny Epifanovsky
 -----------------------------------------------------------------------
 Exchange:     0.2000 Hartree-Fock + 0.0800 Slater + 0.7200 B88
 Correlation:  0.1900 VWN1RPA + 0.8100 LYP
 Using SG-1 standard quadrature grid
 using 4 threads for integral computing
 -------------------------------------------------------
 OpenMP Integral computing Module                
 Release: version 2.0, May 2017, Q-Chem Inc. Pleasanton 
 -------------------------------------------------------
 -------------------------------------------------------
 OpenMP BLAS3 based DFT computing Module                
 Release: version 1.0, May 2013, Q-Chem Inc. Pittsburgh 
 -------------------------------------------------------
 A restricted SCF calculation will be
 performed using DIIS
 SCF converges when DIIS error is below 1.0e-08
 ---------------------------------------
  Cycle       Energy         DIIS error
 ---------------------------------------
    1  -16489.9808574994      3.69e-05  
    2  -16489.9808668899      1.75e-05  
    3  -16489.9808656878      2.25e-05  
    4  -16489.9808688870      3.44e-06  
    5  -16489.9808689598      1.20e-06  
    6  -16489.9808689663      4.89e-07  
    7  -16489.9808689680      1.49e-07  
    8  -16489.9808689678      2.71e-08  
    9  -16489.9808689681      6.44e-09  Convergence criterion met
 ---------------------------------------
 SCF time:   CPU 45.63s  wall 12.00s 
 SCF   energy in the final basis set =   -16489.9808689681
 Total energy in the final basis set =   -16489.9808689681

 --------------------------------------------------------------
             Orbital Energies (a.u.) and Symmetries
 --------------------------------------------------------------

 Alpha MOs, Restricted
 -- Occupied --                  
*******-1165.88 -482.86 -176.32 -176.32 -165.73 -165.72 -165.72
  1 A'    2 A'    3 A'    4 A'    5 A'    6 A'    1 A"    7 A'                 
-165.72 -165.72 -165.72  -62.51  -56.33  -56.33  -56.33  -35.82
  8 A'    2 A"    9 A'   10 A'   11 A'    3 A"   12 A'   13 A'                 
-35.813 -31.312 -31.306 -31.305 -31.305 -31.300 -31.300 -22.962
 14 A'   15 A'   16 A'    4 A"   17 A'    5 A"   18 A'   19 A'                 
-22.961 -22.961 -22.957 -22.956 -22.956 -22.955 -22.955 -22.951
  6 A"   20 A'   21 A'   22 A'    7 A"    8 A"   23 A'   24 A'                 
-22.951 -10.292 -10.249  -8.719  -6.551  -6.537  -6.537  -6.368
  9 A"   25 A'   26 A'   27 A'   28 A'   10 A"   29 A'   30 A'                 
 -6.362  -4.781  -4.775  -4.765  -4.765  -4.760  -4.759  -2.662
 31 A'   32 A'   33 A'   34 A'   11 A"   12 A"   35 A'   36 A'                 
 -2.658  -2.658  -2.646  -2.646  -2.046  -2.042  -2.041  -2.040
 13 A"   37 A'   38 A'   14 A"   39 A'   40 A'   15 A"   41 A'                 
 -2.036  -2.036  -2.028  -2.028  -2.023  -2.023  -0.867  -0.782
 16 A"   42 A'   43 A'   17 A"   44 A'   18 A"   45 A'   46 A'                 
 -0.697  -0.646  -0.559  -0.471  -0.446  -0.392  -0.365  -0.322
 47 A'   48 A'   49 A'   50 A'   51 A'   19 A"   52 A'   53 A'                 
 -0.310  -0.295  -0.286  -0.276  -0.254
 20 A"   21 A"   54 A'   55 A'   22 A"                                         
 -- Virtual --                   
 -0.087  -0.064  -0.049  -0.017   0.020   0.029   0.046   0.057
 56 A'   57 A'   23 A"   58 A'   59 A'   60 A'   61 A'   24 A"                 
  0.071   0.074   0.077   0.108   0.109   0.120   0.121   0.130
 62 A'   63 A'   25 A"   64 A'   65 A'   26 A"   66 A'   67 A'                 
  0.159   0.169   0.198   0.221   0.224   0.229   0.232   0.284
 68 A'   69 A'   70 A'   71 A'   27 A"   72 A'   28 A"   73 A'                 
  0.326   0.338   0.366   0.377   0.385   0.390   0.396   0.402
 74 A'   75 A'   76 A'   29 A"   30 A"   77 A'   78 A'   31 A"                 
  0.413   0.427   0.450   0.460   0.465   0.497   0.504   0.543
 32 A"   33 A"   79 A'   80 A'   81 A'   82 A'   34 A"   35 A"                 
  0.549   0.560   0.575   0.613   0.623   0.651   0.675   0.704
 83 A'   84 A'   36 A"   85 A'   86 A'   87 A'   88 A'   89 A'                 
  0.710   0.735   0.753   0.850   0.870   0.953   1.016   1.077
 37 A"   90 A'   91 A'   92 A'   93 A'   94 A'   95 A'   38 A"                 
  1.195   1.286   1.326   1.328   1.340   1.365   1.368   1.440
 39 A"   40 A"   41 A"   96 A'   97 A'   98 A'   99 A'   42 A"                 
  1.498   1.541   1.643   1.772   1.794   1.828   1.980   1.998
100 A'  101 A'  102 A'  103 A'   43 A"  104 A'   44 A"   45 A"                 
  2.021   2.081   2.203   2.257   2.534   2.619   2.636   2.823
105 A'  106 A'  107 A'  108 A'  109 A'  110 A'   46 A"   47 A"                 
  2.837   3.001   3.194   3.684   3.947   3.955   3.963   3.977
111 A'  112 A'  113 A'  114 A'   48 A"   49 A"  115 A'  116 A'                 
  3.984   3.990   4.001   4.021   4.065   4.075   4.083   4.152
 50 A"   51 A"   52 A"  117 A'  118 A'   53 A"  119 A'  120 A'                 
  4.228   4.264   4.365   4.400   4.410   5.989   5.994   6.030
121 A'  122 A'  123 A'  124 A'  125 A'   54 A"   55 A"  126 A'                 
  6.037   6.067   6.072   6.622   7.536   7.579   7.662  23.391
127 A'  128 A'  129 A'  130 A'   56 A"  131 A'  132 A'  133 A'                 
 24.138  27.829  27.841  28.330  28.334  28.363  28.365  28.373
134 A'  135 A'  136 A'   57 A"   58 A"  137 A'  138 A'  139 A'                 
 28.382  28.522  28.527  28.534  28.536  28.542  28.550  28.582
140 A'   59 A"   60 A"  141 A'  142 A'   61 A"   62 A"  143 A'                 
 28.593  28.675  28.684  47.885 127.874 127.879 127.900 127.905
144 A'  145 A'  146 A'  147 A'   63 A"   64 A"  148 A'  149 A'                 
127.922 127.929 151.631 151.639 289.731 289.771 289.8871020.672
150 A'  151 A'  152 A'  153 A'   65 A"  154 A'  155 A'  156 A'                 
*******1901.801
157 A'  158 A'                                                                 

 Beta MOs, Restricted
 -- Occupied --                  
*******-1165.88 -482.86 -176.32 -176.32 -165.73 -165.72 -165.72
  1 A'    2 A'    3 A'    4 A'    5 A'    6 A'    1 A"    7 A'                 
-165.72 -165.72 -165.72  -62.51  -56.33  -56.33  -56.33  -35.82
  8 A'    2 A"    9 A'   10 A'   11 A'    3 A"   12 A'   13 A'                 
-35.813 -31.312 -31.306 -31.305 -31.305 -31.300 -31.300 -22.962
 14 A'   15 A'   16 A'    4 A"   17 A'    5 A"   18 A'   19 A'                 
-22.961 -22.961 -22.957 -22.956 -22.956 -22.955 -22.955 -22.951
  6 A"   20 A'   21 A'   22 A'    7 A"    8 A"   23 A'   24 A'                 
-22.951 -10.292 -10.249  -8.719  -6.551  -6.537  -6.537  -6.368
  9 A"   25 A'   26 A'   27 A'   28 A'   10 A"   29 A'   30 A'                 
 -6.362  -4.781  -4.775  -4.765  -4.765  -4.760  -4.759  -2.662
 31 A'   32 A'   33 A'   34 A'   11 A"   12 A"   35 A'   36 A'                 
 -2.658  -2.658  -2.646  -2.646  -2.046  -2.042  -2.041  -2.040
 13 A"   37 A'   38 A'   14 A"   39 A'   40 A'   15 A"   41 A'                 
 -2.036  -2.036  -2.028  -2.028  -2.023  -2.023  -0.867  -0.782
 16 A"   42 A'   43 A'   17 A"   44 A'   18 A"   45 A'   46 A'                 
 -0.697  -0.646  -0.559  -0.471  -0.446  -0.392  -0.365  -0.322
 47 A'   48 A'   49 A'   50 A'   51 A'   19 A"   52 A'   53 A'                 
 -0.310  -0.295  -0.286  -0.276  -0.254
 20 A"   21 A"   54 A'   55 A'   22 A"                                         
 -- Virtual --                   
 -0.087  -0.064  -0.049  -0.017   0.020   0.029   0.046   0.057
 56 A'   57 A'   23 A"   58 A'   59 A'   60 A'   61 A'   24 A"                 
  0.071   0.074   0.077   0.108   0.109   0.120   0.121   0.130
 62 A'   63 A'   25 A"   64 A'   65 A'   26 A"   66 A'   67 A'                 
  0.159   0.169   0.198   0.221   0.224   0.229   0.232   0.284
 68 A'   69 A'   70 A'   71 A'   27 A"   72 A'   28 A"   73 A'                 
  0.326   0.338   0.366   0.377   0.385   0.390   0.396   0.402
 74 A'   75 A'   76 A'   29 A"   30 A"   77 A'   78 A'   31 A"                 
  0.413   0.427   0.450   0.460   0.465   0.497   0.504   0.543
 32 A"   33 A"   79 A'   80 A'   81 A'   82 A'   34 A"   35 A"                 
  0.549   0.560   0.575   0.613   0.623   0.651   0.675   0.704
 83 A'   84 A'   36 A"   85 A'   86 A'   87 A'   88 A'   89 A'                 
  0.710   0.735   0.753   0.850   0.870   0.953   1.016   1.077
 37 A"   90 A'   91 A'   92 A'   93 A'   94 A'   95 A'   38 A"                 
  1.195   1.286   1.326   1.328   1.340   1.365   1.368   1.440
 39 A"   40 A"   41 A"   96 A'   97 A'   98 A'   99 A'   42 A"                 
  1.498   1.541   1.643   1.772   1.794   1.828   1.980   1.998
100 A'  101 A'  102 A'  103 A'   43 A"  104 A'   44 A"   45 A"                 
  2.021   2.081   2.203   2.257   2.534   2.619   2.636   2.823
105 A'  106 A'  107 A'  108 A'  109 A'  110 A'   46 A"   47 A"                 
  2.837   3.001   3.194   3.684   3.947   3.955   3.963   3.977
111 A'  112 A'  113 A'  114 A'   48 A"   49 A"  115 A'  116 A'                 
  3.984   3.990   4.001   4.021   4.065   4.075   4.083   4.152
 50 A"   51 A"   52 A"  117 A'  118 A'   53 A"  119 A'  120 A'                 
  4.228   4.264   4.365   4.400   4.410   5.989   5.994   6.030
121 A'  122 A'  123 A'  124 A'  125 A'   54 A"   55 A"  126 A'                 
  6.037   6.067   6.072   6.622   7.536   7.579   7.662  23.391
127 A'  128 A'  129 A'  130 A'   56 A"  131 A'  132 A'  133 A'                 
 24.138  27.829  27.841  28.330  28.334  28.363  28.365  28.373
134 A'  135 A'  136 A'   57 A"   58 A"  137 A'  138 A'  139 A'                 
 28.382  28.522  28.527  28.534  28.536  28.542  28.550  28.582
140 A'   59 A"   60 A"  141 A'  142 A'   61 A"   62 A"  143 A'                 
 28.593  28.675  28.684  47.885 127.874 127.879 127.900 127.905
144 A'  145 A'  146 A'  147 A'   63 A"   64 A"  148 A'  149 A'                 
127.922 127.929 151.631 151.639 289.731 289.771 289.8871020.672
150 A'  151 A'  152 A'  153 A'   65 A"  154 A'  155 A'  156 A'                 
*******1901.801
157 A'  158 A'                                                                 
 --------------------------------------------------------------

          Ground-State Mulliken Net Atomic Charges

     Atom                 Charge (a.u.)
  ----------------------------------------
      1 H                     0.188617
      2 I                     0.105015
      3 I                     0.097664
      4 Br                   -0.104303
      5 C                    -0.241853
      6 C                    -0.045140
  ----------------------------------------
  Sum of atomic charges =    -0.000000

 -----------------------------------------------------------------
                    Cartesian Multipole Moments
 -----------------------------------------------------------------
    Charge (ESU x 10^10)
                -0.0000
    Dipole Moment (Debye)
         X       0.1083      Y       0.6838      Z      -0.0000
       Tot       0.6924
    Quadrupole Moments (Debye-Ang)
        XX     -83.9864     XY      -1.5205     YY     -82.8463
        XZ       0.0000     YZ      -0.0000     ZZ     -89.1314
    Octopole Moments (Debye-Ang^2)
       XXX     -49.4047    XXY      -5.6949    XYY     -21.7373
       YYY     -22.3065    XXZ      -0.0000    XYZ       0.0000
       YYZ      -0.0000    XZZ     -18.6014    YZZ      -7.1908
       ZZZ      -0.0000
    Hexadecapole Moments (Debye-Ang^3)
      XXXX   -2064.4235   XXXY     177.9832   XXYY    -466.9469
      XYYY     252.4967   YYYY    -790.3447   XXXZ      -0.0000
      XXYZ      -0.0000   XYYZ       0.0000   YYYZ      -0.0000
      XXZZ    -393.0830   XYZZ      86.7142   YYZZ    -163.5707
      XZZZ      -0.0000   YZZZ      -0.0000   ZZZZ    -120.5801
 -----------------------------------------------------------------
 Calculating analytic gradient of the SCF energy
 Gradient of SCF Energy
            1           2           3           4           5           6
    1   0.0005741   0.0011539   0.0011847   0.0007017  -0.0014622  -0.0021522
    2   0.0001312  -0.0001290  -0.0002893  -0.0005431  -0.0000858   0.0009160
    3  -0.0000000  -0.0000000  -0.0000000  -0.0000000  -0.0000000   0.0000000
 Max gradient component =       2.152E-03
 RMS gradient           =       8.023E-04
 Gradient time:  CPU 17.84 s  wall 4.57 s
 Geometry Optimization Parameters
   NAtoms,    NIC,     NZ,  NCons,   NDum,   NFix, NCnnct, MaxDiis
        6      37       0       0       0       0       0       0

 Cartesian Hessian Update
 Hessian Updated using BFGS Update


** GEOMETRY OPTIMIZATION IN DELOCALIZED INTERNAL COORDINATES **
   Searching for a Minimum

   Optimization Cycle:  20

                       Coordinates (Angstroms)
     ATOM                X               Y               Z
      1  H         1.1212456317    1.7830628556    0.0000000000
      2  I        -1.9556859239    1.4568616981    0.0000000000
      3  I         2.8051508136   -0.3526562517    0.0000000000
      4  Br       -0.6013881875   -1.6855520291    0.0000000000
      5  C         0.9720348672    0.7129701306    0.0000000000
      6  C        -0.2443025683    0.1772470196    0.0000000000
   Point Group: cs    Number of degrees of freedom:     9


   Energy is -16489.980868968

 Hessian Updated using BFGS Update

  9 Hessian modes will be used to form the next step
  Hessian Eigenvalues:
     0.049119    0.061338    0.205470    0.213407    0.274177    0.292595
     0.503923    0.552100    0.999161

 Minimum Search - Taking Simple RFO Step
 Searching for Lamda that Minimizes Along All modes
 Value Taken    Lamda =  -0.00002764
 Step Taken.  Stepsize is  0.015628

                             Maximum     Tolerance    Cnvgd?
         Gradient           0.001876      0.000300      NO
         Displacement       0.011340      0.001200      NO
         Energy change     -0.000036      0.000001      NO


 New Cartesian Coordinates Obtained by Inverse Iteration

 Displacement from previous Coordinates is:  0.011415
 ----------------------------------------------------------------
             Standard Nuclear Orientation (Angstroms)
    I     Atom           X                Y                Z
 ----------------------------------------------------------------
    1      H       1.1227710759     1.7825320980     0.0000000000
    2      I      -1.9573772192     1.4546213643     0.0000000000
    3      I       2.8038668650    -0.3512186689     0.0000000000
    4      Br     -0.6040755218    -1.6833014323     0.0000000000
    5      C       0.9738071762     0.7131606382     0.0000000000
    6      C      -0.2419377432     0.1761394236     0.0000000000
 ----------------------------------------------------------------
 Molecular Point Group                 Cs    NOp =  2
 Largest Abelian Subgroup              Cs    NOp =  2
 Nuclear Repulsion Energy =  1256.0052624271 hartrees
 There are       77 alpha and       77 beta electrons
 Applying Cartesian multipole field
    Component          Value
    ---------          -----
     (2,0,0)        1.00000E-11
     (0,2,0)        2.00000E-11
     (0,0,2)       -3.00000E-11
 Nucleus-field energy     =     0.0000000389 hartrees
 Requested basis set is 6-311++G(d,p)
 There are 84 shells and 223 basis functions
 A cutoff of  1.0D-11 yielded   2595 shell pairs
 There are     19358 function pairs (     21995 Cartesian)
 Smallest overlap matrix eigenvalue = 4.94E-05
 Guess MOs from SCF MO coefficient file

 -----------------------------------------------------------------------
  General SCF calculation program by
  Eric Jon Sundstrom, Paul Horn, Yuezhi Mao, Dmitri Zuev, Alec White,
  David Stuck, Shaama M.S., Shane Yost, Joonho Lee, David Small,
  Daniel Levine, Susi Lehtola, Hugh Burton, Evgeny Epifanovsky
 -----------------------------------------------------------------------
 Exchange:     0.2000 Hartree-Fock + 0.0800 Slater + 0.7200 B88
 Correlation:  0.1900 VWN1RPA + 0.8100 LYP
 Using SG-1 standard quadrature grid
 using 4 threads for integral computing
 -------------------------------------------------------
 OpenMP Integral computing Module                
 Release: version 2.0, May 2017, Q-Chem Inc. Pleasanton 
 -------------------------------------------------------
 -------------------------------------------------------
 OpenMP BLAS3 based DFT computing Module                
 Release: version 1.0, May 2013, Q-Chem Inc. Pittsburgh 
 -------------------------------------------------------
 A restricted SCF calculation will be
 performed using DIIS
 SCF converges when DIIS error is below 1.0e-08
 ---------------------------------------
  Cycle       Energy         DIIS error
 ---------------------------------------
    1  -16489.9808792338      2.98e-05  
    2  -16489.9808862246      1.41e-05  
    3  -16489.9808856416      1.71e-05  
    4  -16489.9808875188      2.98e-06  
    5  -16489.9808875822      8.21e-07  
    6  -16489.9808875850      3.92e-07  
    7  -16489.9808875858      1.74e-07  
    8  -16489.9808875857      1.87e-08  
    9  -16489.9808875860      5.53e-09  Convergence criterion met
 ---------------------------------------
 SCF time:   CPU 45.66s  wall 12.00s 
 SCF   energy in the final basis set =   -16489.9808875860
 Total energy in the final basis set =   -16489.9808875860

 --------------------------------------------------------------
             Orbital Energies (a.u.) and Symmetries
 --------------------------------------------------------------

 Alpha MOs, Restricted
 -- Occupied --                  
*******-1165.88 -482.86 -176.32 -176.32 -165.73 -165.72 -165.72
  1 A'    2 A'    3 A'    4 A'    5 A'    6 A'    1 A"    7 A'                 
-165.72 -165.72 -165.72  -62.51  -56.33  -56.33  -56.33  -35.82
  8 A'    2 A"    9 A'   10 A'   11 A'    3 A"   12 A'   13 A'                 
-35.813 -31.312 -31.306 -31.305 -31.305 -31.300 -31.300 -22.962
 14 A'   15 A'   16 A'    4 A"   17 A'    5 A"   18 A'   19 A'                 
-22.960 -22.960 -22.957 -22.956 -22.956 -22.955 -22.955 -22.951
  6 A"   20 A'   21 A'   22 A'    7 A"    8 A"   23 A'   24 A'                 
-22.951 -10.292 -10.248  -8.719  -6.551  -6.537  -6.537  -6.367
  9 A"   25 A'   26 A'   27 A'   28 A'   10 A"   29 A'   30 A'                 
 -6.362  -4.780  -4.775  -4.765  -4.765  -4.760  -4.760  -2.662
 31 A'   32 A'   33 A'   34 A'   11 A"   12 A"   35 A'   36 A'                 
 -2.658  -2.658  -2.647  -2.647  -2.046  -2.041  -2.041  -2.041
 13 A"   37 A'   38 A'   14 A"   39 A'   40 A'   15 A"   41 A'                 
 -2.036  -2.036  -2.027  -2.027  -2.023  -2.023  -0.868  -0.782
 16 A"   42 A'   43 A'   17 A"   44 A'   18 A"   45 A'   46 A'                 
 -0.697  -0.646  -0.559  -0.471  -0.446  -0.392  -0.366  -0.322
 47 A'   48 A'   49 A'   50 A'   51 A'   19 A"   52 A'   53 A'                 
 -0.310  -0.295  -0.286  -0.276  -0.254
 20 A"   21 A"   54 A'   55 A'   22 A"                                         
 -- Virtual --                   
 -0.087  -0.064  -0.049  -0.017   0.020   0.029   0.046   0.057
 56 A'   57 A'   23 A"   58 A'   59 A'   60 A'   61 A'   24 A"                 
  0.071   0.074   0.077   0.108   0.109   0.120   0.121   0.130
 62 A'   63 A'   25 A"   64 A'   65 A'   26 A"   66 A'   67 A'                 
  0.159   0.169   0.198   0.221   0.224   0.229   0.232   0.285
 68 A'   69 A'   70 A'   71 A'   27 A"   72 A'   28 A"   73 A'                 
  0.326   0.337   0.366   0.377   0.385   0.390   0.396   0.402
 74 A'   75 A'   76 A'   29 A"   30 A"   77 A'   78 A'   31 A"                 
  0.413   0.427   0.450   0.460   0.465   0.497   0.504   0.543
 32 A"   33 A"   79 A'   80 A'   81 A'   82 A'   34 A"   35 A"                 
  0.549   0.560   0.574   0.613   0.623   0.651   0.675   0.704
 83 A'   84 A'   36 A"   85 A'   86 A'   87 A'   88 A'   89 A'                 
  0.710   0.735   0.753   0.850   0.870   0.953   1.017   1.077
 37 A"   90 A'   91 A'   92 A'   93 A'   94 A'   95 A'   38 A"                 
  1.195   1.286   1.326   1.328   1.341   1.364   1.369   1.440
 39 A"   40 A"   41 A"   96 A'   97 A'   98 A'   99 A'   42 A"                 
  1.498   1.541   1.643   1.772   1.794   1.828   1.981   1.998
100 A'  101 A'  102 A'  103 A'   43 A"  104 A'   44 A"   45 A"                 
  2.022   2.082   2.204   2.256   2.535   2.620   2.637   2.823
105 A'  106 A'  107 A'  108 A'  109 A'  110 A'   46 A"   47 A"                 
  2.837   3.001   3.194   3.685   3.948   3.955   3.963   3.977
111 A'  112 A'  113 A'  114 A'   48 A"   49 A"  115 A'  116 A'                 
  3.984   3.990   4.001   4.020   4.066   4.075   4.083   4.152
 50 A"   51 A"   52 A"  117 A'  118 A'   53 A"  119 A'  120 A'                 
  4.228   4.264   4.365   4.401   4.409   5.989   5.994   6.030
121 A'  122 A'  123 A'  124 A'  125 A'   54 A"   55 A"  126 A'                 
  6.037   6.067   6.072   6.623   7.535   7.579   7.662  23.392
127 A'  128 A'  129 A'  130 A'   56 A"  131 A'  132 A'  133 A'                 
 24.139  27.830  27.841  28.330  28.334  28.363  28.365  28.374
134 A'  135 A'  136 A'   57 A"   58 A"  137 A'  138 A'  139 A'                 
 28.383  28.522  28.527  28.534  28.536  28.542  28.550  28.582
140 A'   59 A"   60 A"  141 A'  142 A'   61 A"   62 A"  143 A'                 
 28.594  28.675  28.684  47.886 127.874 127.879 127.900 127.905
144 A'  145 A'  146 A'  147 A'   63 A"   64 A"  148 A'  149 A'                 
127.922 127.930 151.631 151.639 289.731 289.771 289.8871020.673
150 A'  151 A'  152 A'  153 A'   65 A"  154 A'  155 A'  156 A'                 
*******1901.801
157 A'  158 A'                                                                 

 Beta MOs, Restricted
 -- Occupied --                  
*******-1165.88 -482.86 -176.32 -176.32 -165.73 -165.72 -165.72
  1 A'    2 A'    3 A'    4 A'    5 A'    6 A'    1 A"    7 A'                 
-165.72 -165.72 -165.72  -62.51  -56.33  -56.33  -56.33  -35.82
  8 A'    2 A"    9 A'   10 A'   11 A'    3 A"   12 A'   13 A'                 
-35.813 -31.312 -31.306 -31.305 -31.305 -31.300 -31.300 -22.962
 14 A'   15 A'   16 A'    4 A"   17 A'    5 A"   18 A'   19 A'                 
-22.960 -22.960 -22.957 -22.956 -22.956 -22.955 -22.955 -22.951
  6 A"   20 A'   21 A'   22 A'    7 A"    8 A"   23 A'   24 A'                 
-22.951 -10.292 -10.248  -8.719  -6.551  -6.537  -6.537  -6.367
  9 A"   25 A'   26 A'   27 A'   28 A'   10 A"   29 A'   30 A'                 
 -6.362  -4.780  -4.775  -4.765  -4.765  -4.760  -4.760  -2.662
 31 A'   32 A'   33 A'   34 A'   11 A"   12 A"   35 A'   36 A'                 
 -2.658  -2.658  -2.647  -2.647  -2.046  -2.041  -2.041  -2.041
 13 A"   37 A'   38 A'   14 A"   39 A'   40 A'   15 A"   41 A'                 
 -2.036  -2.036  -2.027  -2.027  -2.023  -2.023  -0.868  -0.782
 16 A"   42 A'   43 A'   17 A"   44 A'   18 A"   45 A'   46 A'                 
 -0.697  -0.646  -0.559  -0.471  -0.446  -0.392  -0.366  -0.322
 47 A'   48 A'   49 A'   50 A'   51 A'   19 A"   52 A'   53 A'                 
 -0.310  -0.295  -0.286  -0.276  -0.254
 20 A"   21 A"   54 A'   55 A'   22 A"                                         
 -- Virtual --                   
 -0.087  -0.064  -0.049  -0.017   0.020   0.029   0.046   0.057
 56 A'   57 A'   23 A"   58 A'   59 A'   60 A'   61 A'   24 A"                 
  0.071   0.074   0.077   0.108   0.109   0.120   0.121   0.130
 62 A'   63 A'   25 A"   64 A'   65 A'   26 A"   66 A'   67 A'                 
  0.159   0.169   0.198   0.221   0.224   0.229   0.232   0.285
 68 A'   69 A'   70 A'   71 A'   27 A"   72 A'   28 A"   73 A'                 
  0.326   0.337   0.366   0.377   0.385   0.390   0.396   0.402
 74 A'   75 A'   76 A'   29 A"   30 A"   77 A'   78 A'   31 A"                 
  0.413   0.427   0.450   0.460   0.465   0.497   0.504   0.543
 32 A"   33 A"   79 A'   80 A'   81 A'   82 A'   34 A"   35 A"                 
  0.549   0.560   0.574   0.613   0.623   0.651   0.675   0.704
 83 A'   84 A'   36 A"   85 A'   86 A'   87 A'   88 A'   89 A'                 
  0.710   0.735   0.753   0.850   0.870   0.953   1.017   1.077
 37 A"   90 A'   91 A'   92 A'   93 A'   94 A'   95 A'   38 A"                 
  1.195   1.286   1.326   1.328   1.341   1.364   1.369   1.440
 39 A"   40 A"   41 A"   96 A'   97 A'   98 A'   99 A'   42 A"                 
  1.498   1.541   1.643   1.772   1.794   1.828   1.981   1.998
100 A'  101 A'  102 A'  103 A'   43 A"  104 A'   44 A"   45 A"                 
  2.022   2.082   2.204   2.256   2.535   2.620   2.637   2.823
105 A'  106 A'  107 A'  108 A'  109 A'  110 A'   46 A"   47 A"                 
  2.837   3.001   3.194   3.685   3.948   3.955   3.963   3.977
111 A'  112 A'  113 A'  114 A'   48 A"   49 A"  115 A'  116 A'                 
  3.984   3.990   4.001   4.020   4.066   4.075   4.083   4.152
 50 A"   51 A"   52 A"  117 A'  118 A'   53 A"  119 A'  120 A'                 
  4.228   4.264   4.365   4.401   4.409   5.989   5.994   6.030
121 A'  122 A'  123 A'  124 A'  125 A'   54 A"   55 A"  126 A'                 
  6.037   6.067   6.072   6.623   7.535   7.579   7.662  23.392
127 A'  128 A'  129 A'  130 A'   56 A"  131 A'  132 A'  133 A'                 
 24.139  27.830  27.841  28.330  28.334  28.363  28.365  28.374
134 A'  135 A'  136 A'   57 A"   58 A"  137 A'  138 A'  139 A'                 
 28.383  28.522  28.527  28.534  28.536  28.542  28.550  28.582
140 A'   59 A"   60 A"  141 A'  142 A'   61 A"   62 A"  143 A'                 
 28.594  28.675  28.684  47.886 127.874 127.879 127.900 127.905
144 A'  145 A'  146 A'  147 A'   63 A"   64 A"  148 A'  149 A'                 
127.922 127.930 151.631 151.639 289.731 289.771 289.8871020.673
150 A'  151 A'  152 A'  153 A'   65 A"  154 A'  155 A'  156 A'                 
*******1901.801
157 A'  158 A'                                                                 
 --------------------------------------------------------------

          Ground-State Mulliken Net Atomic Charges

     Atom                 Charge (a.u.)
  ----------------------------------------
      1 H                     0.188860
      2 I                     0.103536
      3 I                     0.098215
      4 Br                   -0.103528
      5 C                    -0.242595
      6 C                    -0.044488
  ----------------------------------------
  Sum of atomic charges =     0.000000

 -----------------------------------------------------------------
                    Cartesian Multipole Moments
 -----------------------------------------------------------------
    Charge (ESU x 10^10)
                 0.0000
    Dipole Moment (Debye)
         X       0.1190      Y       0.6677      Z       0.0000
       Tot       0.6782
    Quadrupole Moments (Debye-Ang)
        XX     -83.9852     XY      -1.4749     YY     -82.8649
        XZ       0.0000     YZ       0.0000     ZZ     -89.1263
    Octopole Moments (Debye-Ang^2)
       XXX     -49.0644    XXY      -5.7502    XYY     -21.5903
       YYY     -22.4395    XXZ       0.0000    XYZ      -0.0000
       YYZ       0.0000    XZZ     -18.4658    YZZ      -7.2246
       ZZZ       0.0000
    Hexadecapole Moments (Debye-Ang^3)
      XXXX   -2064.7754   XXXY     177.4647   XXYY    -466.7184
      XYYY     252.1491   YYYY    -788.6303   XXXZ       0.0000
      XXYZ      -0.0000   XYYZ      -0.0000   YYYZ       0.0000
      XXZZ    -393.1319   XYZZ      86.4944   YYZZ    -163.2131
      XZZZ       0.0000   YZZZ       0.0000   ZZZZ    -120.5698
 -----------------------------------------------------------------
 Calculating analytic gradient of the SCF energy
 Gradient of SCF Energy
            1           2           3           4           5           6
    1   0.0006629   0.0006798   0.0004581   0.0004472  -0.0008738  -0.0013742
    2  -0.0003806  -0.0001669   0.0001404   0.0002885   0.0002713  -0.0001527
    3  -0.0000000   0.0000000   0.0000000   0.0000000   0.0000000  -0.0000000
 Max gradient component =       1.374E-03
 RMS gradient           =       4.908E-04
 Gradient time:  CPU 18.01 s  wall 4.61 s
 Geometry Optimization Parameters
   NAtoms,    NIC,     NZ,  NCons,   NDum,   NFix, NCnnct, MaxDiis
        6      37       0       0       0       0       0       0

 Cartesian Hessian Update
 Hessian Updated using BFGS Update


** GEOMETRY OPTIMIZATION IN DELOCALIZED INTERNAL COORDINATES **
   Searching for a Minimum

   Optimization Cycle:  21

                       Coordinates (Angstroms)
     ATOM                X               Y               Z
      1  H         1.1227710759    1.7825320980    0.0000000000
      2  I        -1.9573772192    1.4546213643    0.0000000000
      3  I         2.8038668650   -0.3512186689    0.0000000000
      4  Br       -0.6040755218   -1.6833014323    0.0000000000
      5  C         0.9738071762    0.7131606382    0.0000000000
      6  C        -0.2419377432    0.1761394236    0.0000000000
   Point Group: cs    Number of degrees of freedom:     9


   Energy is -16489.980887586

 Hessian Updated using BFGS Update

  9 Hessian modes will be used to form the next step
  Hessian Eigenvalues:
     0.047407    0.075379    0.129029    0.206562    0.269058    0.292461
     0.474798    0.552139    0.979602

 Minimum Search - Taking Simple RFO Step
 Searching for Lamda that Minimizes Along All modes
 Value Taken    Lamda =  -0.00001324
 Step Taken.  Stepsize is  0.011305

                             Maximum     Tolerance    Cnvgd?
         Gradient           0.001280      0.000300      NO
         Displacement       0.009810      0.001200      NO
         Energy change     -0.000019      0.000001      NO


 New Cartesian Coordinates Obtained by Inverse Iteration

 Displacement from previous Coordinates is:  0.008772
 ----------------------------------------------------------------
             Standard Nuclear Orientation (Angstroms)
    I     Atom           X                Y                Z
 ----------------------------------------------------------------
    1      H       1.1216749940     1.7835151981     0.0000000000
    2      I      -1.9579984097     1.4530050580     0.0000000000
    3      I       2.8033330985    -0.3517753894     0.0000000000
    4      Br     -0.6061859342    -1.6822080544     0.0000000000
    5      C       0.9757570756     0.7137160111     0.0000000000
    6      C      -0.2395261914     0.1756805996     0.0000000000
 ----------------------------------------------------------------
 Molecular Point Group                 Cs    NOp =  2
 Largest Abelian Subgroup              Cs    NOp =  2
 Nuclear Repulsion Energy =  1256.2191411432 hartrees
 There are       77 alpha and       77 beta electrons
 Applying Cartesian multipole field
    Component          Value
    ---------          -----
     (2,0,0)        1.00000E-11
     (0,2,0)        2.00000E-11
     (0,0,2)       -3.00000E-11
 Nucleus-field energy     =     0.0000000388 hartrees
 Requested basis set is 6-311++G(d,p)
 There are 84 shells and 223 basis functions
 A cutoff of  1.0D-11 yielded   2595 shell pairs
 There are     19358 function pairs (     21995 Cartesian)
 Smallest overlap matrix eigenvalue = 4.91E-05
 Guess MOs from SCF MO coefficient file

 -----------------------------------------------------------------------
  General SCF calculation program by
  Eric Jon Sundstrom, Paul Horn, Yuezhi Mao, Dmitri Zuev, Alec White,
  David Stuck, Shaama M.S., Shane Yost, Joonho Lee, David Small,
  Daniel Levine, Susi Lehtola, Hugh Burton, Evgeny Epifanovsky
 -----------------------------------------------------------------------
 Exchange:     0.2000 Hartree-Fock + 0.0800 Slater + 0.7200 B88
 Correlation:  0.1900 VWN1RPA + 0.8100 LYP
 Using SG-1 standard quadrature grid
 using 4 threads for integral computing
 -------------------------------------------------------
 OpenMP Integral computing Module                
 Release: version 2.0, May 2017, Q-Chem Inc. Pleasanton 
 -------------------------------------------------------
 -------------------------------------------------------
 OpenMP BLAS3 based DFT computing Module                
 Release: version 1.0, May 2013, Q-Chem Inc. Pittsburgh 
 -------------------------------------------------------
 A restricted SCF calculation will be
 performed using DIIS
 SCF converges when DIIS error is below 1.0e-08
 ---------------------------------------
  Cycle       Energy         DIIS error
 ---------------------------------------
    1  -16489.9808916990      2.25e-05  
    2  -16489.9808961679      7.95e-06  
    3  -16489.9808958918      1.07e-05  
    4  -16489.9808965604      2.43e-06  
    5  -16489.9808966021      6.82e-07  
    6  -16489.9808966038      2.76e-07  
    7  -16489.9808966043      1.50e-07  
    8  -16489.9808966042      1.13e-08  
    9  -16489.9808966041      3.67e-09  Convergence criterion met
 ---------------------------------------
 SCF time:   CPU 45.63s  wall 12.00s 
 SCF   energy in the final basis set =   -16489.9808966041
 Total energy in the final basis set =   -16489.9808966041

 --------------------------------------------------------------
             Orbital Energies (a.u.) and Symmetries
 --------------------------------------------------------------

 Alpha MOs, Restricted
 -- Occupied --                  
*******-1165.88 -482.86 -176.32 -176.32 -165.73 -165.72 -165.72
  1 A'    2 A'    3 A'    4 A'    5 A'    6 A'    1 A"    7 A'                 
-165.72 -165.72 -165.72  -62.51  -56.33  -56.33  -56.33  -35.82
  8 A'    2 A"    9 A'   10 A'   11 A'    3 A"   12 A'   13 A'                 
-35.813 -31.311 -31.306 -31.305 -31.305 -31.300 -31.300 -22.962
 14 A'   15 A'   16 A'    4 A"   17 A'    5 A"   18 A'   19 A'                 
-22.960 -22.960 -22.957 -22.956 -22.956 -22.955 -22.955 -22.951
  6 A"   20 A'   21 A'   22 A'    7 A"    8 A"   23 A'   24 A'                 
-22.951 -10.292 -10.248  -8.719  -6.552  -6.538  -6.537  -6.367
  9 A"   25 A'   26 A'   27 A'   28 A'   10 A"   29 A'   30 A'                 
 -6.362  -4.780  -4.775  -4.764  -4.764  -4.760  -4.760  -2.662
 31 A'   32 A'   33 A'   34 A'   11 A"   12 A"   35 A'   36 A'                 
 -2.658  -2.658  -2.647  -2.647  -2.046  -2.041  -2.041  -2.041
 13 A"   37 A'   38 A'   14 A"   39 A'   40 A'   15 A"   41 A'                 
 -2.036  -2.036  -2.027  -2.027  -2.023  -2.023  -0.868  -0.782
 16 A"   42 A'   43 A'   17 A"   44 A'   18 A"   45 A'   46 A'                 
 -0.697  -0.646  -0.559  -0.471  -0.446  -0.392  -0.366  -0.322
 47 A'   48 A'   49 A'   50 A'   51 A'   19 A"   52 A'   53 A'                 
 -0.310  -0.295  -0.285  -0.276  -0.254
 20 A"   21 A"   54 A'   55 A'   22 A"                                         
 -- Virtual --                   
 -0.088  -0.064  -0.049  -0.017   0.020   0.029   0.046   0.057
 56 A'   57 A'   23 A"   58 A'   59 A'   60 A'   61 A'   24 A"                 
  0.071   0.074   0.077   0.108   0.110   0.120   0.121   0.130
 62 A'   63 A'   25 A"   64 A'   65 A'   26 A"   66 A'   67 A'                 
  0.159   0.168   0.198   0.221   0.224   0.229   0.232   0.285
 68 A'   69 A'   70 A'   71 A'   27 A"   72 A'   28 A"   73 A'                 
  0.326   0.337   0.366   0.377   0.385   0.390   0.396   0.402
 74 A'   75 A'   76 A'   29 A"   30 A"   77 A'   78 A'   31 A"                 
  0.413   0.426   0.450   0.461   0.465   0.497   0.504   0.543
 32 A"   33 A"   79 A'   80 A'   81 A'   82 A'   34 A"   35 A"                 
  0.549   0.560   0.574   0.613   0.624   0.651   0.675   0.703
 83 A'   84 A'   36 A"   85 A'   86 A'   87 A'   88 A'   89 A'                 
  0.710   0.735   0.753   0.851   0.870   0.953   1.017   1.077
 37 A"   90 A'   91 A'   92 A'   93 A'   94 A'   95 A'   38 A"                 
  1.196   1.287   1.326   1.327   1.341   1.364   1.369   1.440
 39 A"   40 A"   41 A"   96 A'   97 A'   98 A'   99 A'   42 A"                 
  1.498   1.542   1.644   1.772   1.794   1.827   1.980   1.998
100 A'  101 A'  102 A'  103 A'   43 A"  104 A'   44 A"   45 A"                 
  2.022   2.082   2.204   2.256   2.534   2.620   2.636   2.823
105 A'  106 A'  107 A'  108 A'  109 A'  110 A'   46 A"   47 A"                 
  2.837   3.002   3.195   3.685   3.948   3.955   3.963   3.977
111 A'  112 A'  113 A'  114 A'   48 A"   49 A"  115 A'  116 A'                 
  3.984   3.990   4.001   4.020   4.066   4.075   4.083   4.152
 50 A"   51 A"   52 A"  117 A'  118 A'   53 A"  119 A'  120 A'                 
  4.228   4.263   4.365   4.401   4.409   5.989   5.993   6.030
121 A'  122 A'  123 A'  124 A'  125 A'   54 A"   55 A"  126 A'                 
  6.036   6.067   6.072   6.623   7.535   7.579   7.662  23.392
127 A'  128 A'  129 A'  130 A'   56 A"  131 A'  132 A'  133 A'                 
 24.139  27.830  27.841  28.331  28.334  28.363  28.365  28.373
134 A'  135 A'  136 A'   57 A"   58 A"  137 A'  138 A'  139 A'                 
 28.383  28.522  28.527  28.534  28.536  28.542  28.550  28.582
140 A'   59 A"   60 A"  141 A'  142 A'   61 A"   62 A"  143 A'                 
 28.594  28.675  28.684  47.886 127.874 127.878 127.900 127.905
144 A'  145 A'  146 A'  147 A'   63 A"   64 A"  148 A'  149 A'                 
127.922 127.930 151.632 151.639 289.730 289.771 289.8871020.673
150 A'  151 A'  152 A'  153 A'   65 A"  154 A'  155 A'  156 A'                 
*******1901.801
157 A'  158 A'                                                                 

 Beta MOs, Restricted
 -- Occupied --                  
*******-1165.88 -482.86 -176.32 -176.32 -165.73 -165.72 -165.72
  1 A'    2 A'    3 A'    4 A'    5 A'    6 A'    1 A"    7 A'                 
-165.72 -165.72 -165.72  -62.51  -56.33  -56.33  -56.33  -35.82
  8 A'    2 A"    9 A'   10 A'   11 A'    3 A"   12 A'   13 A'                 
-35.813 -31.311 -31.306 -31.305 -31.305 -31.300 -31.300 -22.962
 14 A'   15 A'   16 A'    4 A"   17 A'    5 A"   18 A'   19 A'                 
-22.960 -22.960 -22.957 -22.956 -22.956 -22.955 -22.955 -22.951
  6 A"   20 A'   21 A'   22 A'    7 A"    8 A"   23 A'   24 A'                 
-22.951 -10.292 -10.248  -8.719  -6.552  -6.538  -6.537  -6.367
  9 A"   25 A'   26 A'   27 A'   28 A'   10 A"   29 A'   30 A'                 
 -6.362  -4.780  -4.775  -4.764  -4.764  -4.760  -4.760  -2.662
 31 A'   32 A'   33 A'   34 A'   11 A"   12 A"   35 A'   36 A'                 
 -2.658  -2.658  -2.647  -2.647  -2.046  -2.041  -2.041  -2.041
 13 A"   37 A'   38 A'   14 A"   39 A'   40 A'   15 A"   41 A'                 
 -2.036  -2.036  -2.027  -2.027  -2.023  -2.023  -0.868  -0.782
 16 A"   42 A'   43 A'   17 A"   44 A'   18 A"   45 A'   46 A'                 
 -0.697  -0.646  -0.559  -0.471  -0.446  -0.392  -0.366  -0.322
 47 A'   48 A'   49 A'   50 A'   51 A'   19 A"   52 A'   53 A'                 
 -0.310  -0.295  -0.285  -0.276  -0.254
 20 A"   21 A"   54 A'   55 A'   22 A"                                         
 -- Virtual --                   
 -0.088  -0.064  -0.049  -0.017   0.020   0.029   0.046   0.057
 56 A'   57 A'   23 A"   58 A'   59 A'   60 A'   61 A'   24 A"                 
  0.071   0.074   0.077   0.108   0.110   0.120   0.121   0.130
 62 A'   63 A'   25 A"   64 A'   65 A'   26 A"   66 A'   67 A'                 
  0.159   0.168   0.198   0.221   0.224   0.229   0.232   0.285
 68 A'   69 A'   70 A'   71 A'   27 A"   72 A'   28 A"   73 A'                 
  0.326   0.337   0.366   0.377   0.385   0.390   0.396   0.402
 74 A'   75 A'   76 A'   29 A"   30 A"   77 A'   78 A'   31 A"                 
  0.413   0.426   0.450   0.461   0.465   0.497   0.504   0.543
 32 A"   33 A"   79 A'   80 A'   81 A'   82 A'   34 A"   35 A"                 
  0.549   0.560   0.574   0.613   0.624   0.651   0.675   0.703
 83 A'   84 A'   36 A"   85 A'   86 A'   87 A'   88 A'   89 A'                 
  0.710   0.735   0.753   0.851   0.870   0.953   1.017   1.077
 37 A"   90 A'   91 A'   92 A'   93 A'   94 A'   95 A'   38 A"                 
  1.196   1.287   1.326   1.327   1.341   1.364   1.369   1.440
 39 A"   40 A"   41 A"   96 A'   97 A'   98 A'   99 A'   42 A"                 
  1.498   1.542   1.644   1.772   1.794   1.827   1.980   1.998
100 A'  101 A'  102 A'  103 A'   43 A"  104 A'   44 A"   45 A"                 
  2.022   2.082   2.204   2.256   2.534   2.620   2.636   2.823
105 A'  106 A'  107 A'  108 A'  109 A'  110 A'   46 A"   47 A"                 
  2.837   3.002   3.195   3.685   3.948   3.955   3.963   3.977
111 A'  112 A'  113 A'  114 A'   48 A"   49 A"  115 A'  116 A'                 
  3.984   3.990   4.001   4.020   4.066   4.075   4.083   4.152
 50 A"   51 A"   52 A"  117 A'  118 A'   53 A"  119 A'  120 A'                 
  4.228   4.263   4.365   4.401   4.409   5.989   5.993   6.030
121 A'  122 A'  123 A'  124 A'  125 A'   54 A"   55 A"  126 A'                 
  6.036   6.067   6.072   6.623   7.535   7.579   7.662  23.392
127 A'  128 A'  129 A'  130 A'   56 A"  131 A'  132 A'  133 A'                 
 24.139  27.830  27.841  28.331  28.334  28.363  28.365  28.373
134 A'  135 A'  136 A'   57 A"   58 A"  137 A'  138 A'  139 A'                 
 28.383  28.522  28.527  28.534  28.536  28.542  28.550  28.582
140 A'   59 A"   60 A"  141 A'  142 A'   61 A"   62 A"  143 A'                 
 28.594  28.675  28.684  47.886 127.874 127.878 127.900 127.905
144 A'  145 A'  146 A'  147 A'   63 A"   64 A"  148 A'  149 A'                 
127.922 127.930 151.632 151.639 289.730 289.771 289.8871020.673
150 A'  151 A'  152 A'  153 A'   65 A"  154 A'  155 A'  156 A'                 
*******1901.801
157 A'  158 A'                                                                 
 --------------------------------------------------------------

          Ground-State Mulliken Net Atomic Charges

     Atom                 Charge (a.u.)
  ----------------------------------------
      1 H                     0.188592
      2 I                     0.102523
      3 I                     0.098682
      4 Br                   -0.103237
      5 C                    -0.242424
      6 C                    -0.044136
  ----------------------------------------
  Sum of atomic charges =     0.000000

 -----------------------------------------------------------------
                    Cartesian Multipole Moments
 -----------------------------------------------------------------
    Charge (ESU x 10^10)
                 0.0000
    Dipole Moment (Debye)
         X       0.1273      Y       0.6577      Z       0.0000
       Tot       0.6699
    Quadrupole Moments (Debye-Ang)
        XX     -83.9814     XY      -1.4530     YY     -82.8752
        XZ      -0.0000     YZ       0.0000     ZZ     -89.1258
    Octopole Moments (Debye-Ang^2)
       XXX     -48.9131    XXY      -5.7808    XYY     -21.4997
       YYY     -22.3802    XXZ      -0.0000    XYZ       0.0000
       YYZ       0.0000    XZZ     -18.4012    YZZ      -7.1960
       ZZZ       0.0000
    Hexadecapole Moments (Debye-Ang^3)
      XXXX   -2065.0546   XXXY     177.2189   XXYY    -466.5564
      XYYY     252.1398   YYYY    -787.8042   XXXZ      -0.0000
      XXYZ       0.0000   XYYZ      -0.0000   YYYZ       0.0000
      XXZZ    -393.1705   XYZZ      86.4237   YYZZ    -163.0339
      XZZZ      -0.0000   YZZZ       0.0000   ZZZZ    -120.5690
 -----------------------------------------------------------------
 Calculating analytic gradient of the SCF energy
 Gradient of SCF Energy
            1           2           3           4           5           6
    1   0.0004402   0.0003482   0.0001136   0.0001584  -0.0003781  -0.0006823
    2  -0.0003549  -0.0002113   0.0001779   0.0005368   0.0003820  -0.0005305
    3  -0.0000000   0.0000000  -0.0000000   0.0000000   0.0000000  -0.0000000
 Max gradient component =       6.823E-04
 RMS gradient           =       3.231E-04
 Gradient time:  CPU 17.84 s  wall 4.57 s
 Geometry Optimization Parameters
   NAtoms,    NIC,     NZ,  NCons,   NDum,   NFix, NCnnct, MaxDiis
        6      37       0       0       0       0       0       0

 Cartesian Hessian Update
 Hessian Updated using BFGS Update


** GEOMETRY OPTIMIZATION IN DELOCALIZED INTERNAL COORDINATES **
   Searching for a Minimum

   Optimization Cycle:  22

                       Coordinates (Angstroms)
     ATOM                X               Y               Z
      1  H         1.1216749940    1.7835151981    0.0000000000
      2  I        -1.9579984097    1.4530050580    0.0000000000
      3  I         2.8033330985   -0.3517753894    0.0000000000
      4  Br       -0.6061859342   -1.6822080544    0.0000000000
      5  C         0.9757570756    0.7137160111    0.0000000000
      6  C        -0.2395261914    0.1756805996    0.0000000000
   Point Group: cs    Number of degrees of freedom:     9


   Energy is -16489.980896604

 Hessian Updated using BFGS Update

  9 Hessian modes will be used to form the next step
  Hessian Eigenvalues:
     0.047071    0.062240    0.109350    0.208414    0.267702    0.292529
     0.447147    0.552958    0.949628

 Minimum Search - Taking Simple RFO Step
 Searching for Lamda that Minimizes Along All modes
 Value Taken    Lamda =  -0.00000586
 Step Taken.  Stepsize is  0.009516

                             Maximum     Tolerance    Cnvgd?
         Gradient           0.000605      0.000300      NO
         Displacement       0.007544      0.001200      NO
         Energy change     -0.000009      0.000001      NO


 New Cartesian Coordinates Obtained by Inverse Iteration

 Displacement from previous Coordinates is:  0.006750
 ----------------------------------------------------------------
             Standard Nuclear Orientation (Angstroms)
    I     Atom           X                Y                Z
 ----------------------------------------------------------------
    1      H       1.1194654904     1.7846140063     0.0000000000
    2      I      -1.9580796774     1.4528123677     0.0000000000
    3      I       2.8032448335    -0.3531224709     0.0000000000
    4      Br     -0.6067425778    -1.6821161216     0.0000000000
    5      C       0.9770681053     0.7140744800     0.0000000000
    6      C      -0.2379015412     0.1756711614     0.0000000000
 ----------------------------------------------------------------
 Molecular Point Group                 Cs    NOp =  2
 Largest Abelian Subgroup              Cs    NOp =  2
 Nuclear Repulsion Energy =  1256.1788993673 hartrees
 There are       77 alpha and       77 beta electrons
 Applying Cartesian multipole field
    Component          Value
    ---------          -----
     (2,0,0)        1.00000E-11
     (0,2,0)        2.00000E-11
     (0,0,2)       -3.00000E-11
 Nucleus-field energy     =     0.0000000388 hartrees
 Requested basis set is 6-311++G(d,p)
 There are 84 shells and 223 basis functions
 A cutoff of  1.0D-11 yielded   2593 shell pairs
 There are     19328 function pairs (     21959 Cartesian)
 Smallest overlap matrix eigenvalue = 4.90E-05
 Guess MOs from SCF MO coefficient file

 -----------------------------------------------------------------------
  General SCF calculation program by
  Eric Jon Sundstrom, Paul Horn, Yuezhi Mao, Dmitri Zuev, Alec White,
  David Stuck, Shaama M.S., Shane Yost, Joonho Lee, David Small,
  Daniel Levine, Susi Lehtola, Hugh Burton, Evgeny Epifanovsky
 -----------------------------------------------------------------------
 Exchange:     0.2000 Hartree-Fock + 0.0800 Slater + 0.7200 B88
 Correlation:  0.1900 VWN1RPA + 0.8100 LYP
 Using SG-1 standard quadrature grid
 using 4 threads for integral computing
 -------------------------------------------------------
 OpenMP Integral computing Module                
 Release: version 2.0, May 2017, Q-Chem Inc. Pleasanton 
 -------------------------------------------------------
 -------------------------------------------------------
 OpenMP BLAS3 based DFT computing Module                
 Release: version 1.0, May 2013, Q-Chem Inc. Pittsburgh 
 -------------------------------------------------------
 A restricted SCF calculation will be
 performed using DIIS
 SCF converges when DIIS error is below 1.0e-08
 ---------------------------------------
  Cycle       Energy         DIIS error
 ---------------------------------------
    1  -16489.9808982793      1.49e-05  
    2  -16489.9809000213      5.26e-06  
    3  -16489.9808998118      8.01e-06  
    4  -16489.9809001926      1.42e-06  
    5  -16489.9809002076      4.09e-07  
    6  -16489.9809002084      8.68e-08  
    7  -16489.9809002081      1.54e-08  
    8  -16489.9809002082      1.32e-08  
    9  -16489.9809002083      2.69e-09  Convergence criterion met
 ---------------------------------------
 SCF time:   CPU 45.60s  wall 12.00s 
 SCF   energy in the final basis set =   -16489.9809002083
 Total energy in the final basis set =   -16489.9809002083

 --------------------------------------------------------------
             Orbital Energies (a.u.) and Symmetries
 --------------------------------------------------------------

 Alpha MOs, Restricted
 -- Occupied --                  
*******-1165.88 -482.86 -176.32 -176.32 -165.73 -165.72 -165.72
  1 A'    2 A'    3 A'    4 A'    5 A'    6 A'    1 A"    7 A'                 
-165.72 -165.72 -165.72  -62.51  -56.33  -56.33  -56.33  -35.82
  8 A'    2 A"    9 A'   10 A'   11 A'    3 A"   12 A'   13 A'                 
-35.813 -31.311 -31.306 -31.305 -31.305 -31.301 -31.300 -22.962
 14 A'   15 A'   16 A'    4 A"   17 A'    5 A"   18 A'   19 A'                 
-22.960 -22.960 -22.957 -22.956 -22.956 -22.956 -22.955 -22.951
  6 A"   20 A'   21 A'   22 A'    7 A"    8 A"   23 A'   24 A'                 
-22.951 -10.292 -10.248  -8.719  -6.552  -6.538  -6.537  -6.367
  9 A"   25 A'   26 A'   27 A'   28 A'   10 A"   29 A'   30 A'                 
 -6.363  -4.780  -4.775  -4.764  -4.764  -4.760  -4.760  -2.662
 31 A'   32 A'   33 A'   34 A'   11 A"   12 A"   35 A'   36 A'                 
 -2.658  -2.658  -2.647  -2.647  -2.046  -2.041  -2.041  -2.041
 13 A"   37 A'   38 A'   14 A"   39 A'   40 A'   15 A"   41 A'                 
 -2.036  -2.036  -2.027  -2.027  -2.023  -2.023  -0.868  -0.782
 16 A"   42 A'   43 A'   17 A"   44 A'   18 A"   45 A'   46 A'                 
 -0.697  -0.646  -0.559  -0.471  -0.446  -0.392  -0.366  -0.322
 47 A'   48 A'   49 A'   50 A'   51 A'   19 A"   52 A'   53 A'                 
 -0.311  -0.295  -0.285  -0.276  -0.254
 20 A"   21 A"   54 A'   55 A'   22 A"                                         
 -- Virtual --                   
 -0.088  -0.064  -0.049  -0.017   0.020   0.029   0.046   0.057
 56 A'   57 A'   23 A"   58 A'   59 A'   60 A'   61 A'   24 A"                 
  0.071   0.074   0.077   0.108   0.110   0.120   0.121   0.130
 62 A'   63 A'   25 A"   64 A'   65 A'   26 A"   66 A'   67 A'                 
  0.159   0.168   0.198   0.221   0.224   0.229   0.232   0.285
 68 A'   69 A'   70 A'   71 A'   27 A"   72 A'   28 A"   73 A'                 
  0.326   0.337   0.366   0.377   0.385   0.390   0.396   0.402
 74 A'   75 A'   76 A'   29 A"   30 A"   77 A'   78 A'   31 A"                 
  0.413   0.426   0.450   0.461   0.466   0.497   0.504   0.543
 32 A"   33 A"   79 A'   80 A'   81 A'   82 A'   34 A"   35 A"                 
  0.549   0.560   0.574   0.613   0.624   0.650   0.675   0.703
 83 A'   84 A'   36 A"   85 A'   86 A'   87 A'   88 A'   89 A'                 
  0.710   0.735   0.753   0.851   0.870   0.953   1.017   1.077
 37 A"   90 A'   91 A'   92 A'   93 A'   94 A'   95 A'   38 A"                 
  1.195   1.287   1.326   1.327   1.340   1.364   1.369   1.439
 39 A"   40 A"   41 A"   96 A'   97 A'   98 A'   99 A'   42 A"                 
  1.498   1.542   1.644   1.771   1.795   1.826   1.979   1.998
100 A'  101 A'  102 A'  103 A'   43 A"  104 A'   44 A"   45 A"                 
  2.022   2.082   2.204   2.257   2.533   2.619   2.636   2.823
105 A'  106 A'  107 A'  108 A'  109 A'  110 A'   46 A"   47 A"                 
  2.837   3.002   3.195   3.685   3.948   3.955   3.963   3.977
111 A'  112 A'  113 A'  114 A'   48 A"   49 A"  115 A'  116 A'                 
  3.984   3.990   4.001   4.020   4.066   4.075   4.083   4.152
 50 A"   51 A"   52 A"  117 A'  118 A'   53 A"  119 A'  120 A'                 
  4.228   4.263   4.365   4.401   4.409   5.989   5.993   6.030
121 A'  122 A'  123 A'  124 A'  125 A'   54 A"   55 A"  126 A'                 
  6.036   6.067   6.072   6.623   7.535   7.579   7.662  23.392
127 A'  128 A'  129 A'  130 A'   56 A"  131 A'  132 A'  133 A'                 
 24.139  27.830  27.841  28.331  28.334  28.363  28.365  28.373
134 A'  135 A'  136 A'   57 A"   58 A"  137 A'  138 A'  139 A'                 
 28.383  28.522  28.527  28.534  28.536  28.542  28.550  28.582
140 A'   59 A"   60 A"  141 A'  142 A'   61 A"   62 A"  143 A'                 
 28.594  28.674  28.684  47.886 127.874 127.878 127.900 127.905
144 A'  145 A'  146 A'  147 A'   63 A"   64 A"  148 A'  149 A'                 
127.922 127.930 151.632 151.639 289.730 289.771 289.8871020.673
150 A'  151 A'  152 A'  153 A'   65 A"  154 A'  155 A'  156 A'                 
*******1901.801
157 A'  158 A'                                                                 

 Beta MOs, Restricted
 -- Occupied --                  
*******-1165.88 -482.86 -176.32 -176.32 -165.73 -165.72 -165.72
  1 A'    2 A'    3 A'    4 A'    5 A'    6 A'    1 A"    7 A'                 
-165.72 -165.72 -165.72  -62.51  -56.33  -56.33  -56.33  -35.82
  8 A'    2 A"    9 A'   10 A'   11 A'    3 A"   12 A'   13 A'                 
-35.813 -31.311 -31.306 -31.305 -31.305 -31.301 -31.300 -22.962
 14 A'   15 A'   16 A'    4 A"   17 A'    5 A"   18 A'   19 A'                 
-22.960 -22.960 -22.957 -22.956 -22.956 -22.956 -22.955 -22.951
  6 A"   20 A'   21 A'   22 A'    7 A"    8 A"   23 A'   24 A'                 
-22.951 -10.292 -10.248  -8.719  -6.552  -6.538  -6.537  -6.367
  9 A"   25 A'   26 A'   27 A'   28 A'   10 A"   29 A'   30 A'                 
 -6.363  -4.780  -4.775  -4.764  -4.764  -4.760  -4.760  -2.662
 31 A'   32 A'   33 A'   34 A'   11 A"   12 A"   35 A'   36 A'                 
 -2.658  -2.658  -2.647  -2.647  -2.046  -2.041  -2.041  -2.041
 13 A"   37 A'   38 A'   14 A"   39 A'   40 A'   15 A"   41 A'                 
 -2.036  -2.036  -2.027  -2.027  -2.023  -2.023  -0.868  -0.782
 16 A"   42 A'   43 A'   17 A"   44 A'   18 A"   45 A'   46 A'                 
 -0.697  -0.646  -0.559  -0.471  -0.446  -0.392  -0.366  -0.322
 47 A'   48 A'   49 A'   50 A'   51 A'   19 A"   52 A'   53 A'                 
 -0.311  -0.295  -0.285  -0.276  -0.254
 20 A"   21 A"   54 A'   55 A'   22 A"                                         
 -- Virtual --                   
 -0.088  -0.064  -0.049  -0.017   0.020   0.029   0.046   0.057
 56 A'   57 A'   23 A"   58 A'   59 A'   60 A'   61 A'   24 A"                 
  0.071   0.074   0.077   0.108   0.110   0.120   0.121   0.130
 62 A'   63 A'   25 A"   64 A'   65 A'   26 A"   66 A'   67 A'                 
  0.159   0.168   0.198   0.221   0.224   0.229   0.232   0.285
 68 A'   69 A'   70 A'   71 A'   27 A"   72 A'   28 A"   73 A'                 
  0.326   0.337   0.366   0.377   0.385   0.390   0.396   0.402
 74 A'   75 A'   76 A'   29 A"   30 A"   77 A'   78 A'   31 A"                 
  0.413   0.426   0.450   0.461   0.466   0.497   0.504   0.543
 32 A"   33 A"   79 A'   80 A'   81 A'   82 A'   34 A"   35 A"                 
  0.549   0.560   0.574   0.613   0.624   0.650   0.675   0.703
 83 A'   84 A'   36 A"   85 A'   86 A'   87 A'   88 A'   89 A'                 
  0.710   0.735   0.753   0.851   0.870   0.953   1.017   1.077
 37 A"   90 A'   91 A'   92 A'   93 A'   94 A'   95 A'   38 A"                 
  1.195   1.287   1.326   1.327   1.340   1.364   1.369   1.439
 39 A"   40 A"   41 A"   96 A'   97 A'   98 A'   99 A'   42 A"                 
  1.498   1.542   1.644   1.771   1.795   1.826   1.979   1.998
100 A'  101 A'  102 A'  103 A'   43 A"  104 A'   44 A"   45 A"                 
  2.022   2.082   2.204   2.257   2.533   2.619   2.636   2.823
105 A'  106 A'  107 A'  108 A'  109 A'  110 A'   46 A"   47 A"                 
  2.837   3.002   3.195   3.685   3.948   3.955   3.963   3.977
111 A'  112 A'  113 A'  114 A'   48 A"   49 A"  115 A'  116 A'                 
  3.984   3.990   4.001   4.020   4.066   4.075   4.083   4.152
 50 A"   51 A"   52 A"  117 A'  118 A'   53 A"  119 A'  120 A'                 
  4.228   4.263   4.365   4.401   4.409   5.989   5.993   6.030
121 A'  122 A'  123 A'  124 A'  125 A'   54 A"   55 A"  126 A'                 
  6.036   6.067   6.072   6.623   7.535   7.579   7.662  23.392
127 A'  128 A'  129 A'  130 A'   56 A"  131 A'  132 A'  133 A'                 
 24.139  27.830  27.841  28.331  28.334  28.363  28.365  28.373
134 A'  135 A'  136 A'   57 A"   58 A"  137 A'  138 A'  139 A'                 
 28.383  28.522  28.527  28.534  28.536  28.542  28.550  28.582
140 A'   59 A"   60 A"  141 A'  142 A'   61 A"   62 A"  143 A'                 
 28.594  28.674  28.684  47.886 127.874 127.878 127.900 127.905
144 A'  145 A'  146 A'  147 A'   63 A"   64 A"  148 A'  149 A'                 
127.922 127.930 151.632 151.639 289.730 289.771 289.8871020.673
150 A'  151 A'  152 A'  153 A'   65 A"  154 A'  155 A'  156 A'                 
*******1901.801
157 A'  158 A'                                                                 
 --------------------------------------------------------------

          Ground-State Mulliken Net Atomic Charges

     Atom                 Charge (a.u.)
  ----------------------------------------
      1 H                     0.188144
      2 I                     0.101982
      3 I                     0.098997
      4 Br                   -0.103294
      5 C                    -0.241989
      6 C                    -0.043839
  ----------------------------------------
  Sum of atomic charges =     0.000000

 -----------------------------------------------------------------
                    Cartesian Multipole Moments
 -----------------------------------------------------------------
    Charge (ESU x 10^10)
                -0.0000
    Dipole Moment (Debye)
         X       0.1326      Y       0.6535      Z      -0.0000
       Tot       0.6668
    Quadrupole Moments (Debye-Ang)
        XX     -83.9774     XY      -1.4533     YY     -82.8770
        XZ       0.0000     YZ      -0.0000     ZZ     -89.1278
    Octopole Moments (Debye-Ang^2)
       XXX     -48.8978    XXY      -5.7972    XYY     -21.4709
       YYY     -22.2888    XXZ      -0.0000    XYZ      -0.0000
       YYZ      -0.0000    XZZ     -18.3918    YZZ      -7.1612
       ZZZ      -0.0000
    Hexadecapole Moments (Debye-Ang^3)
      XXXX   -2065.1425   XXXY     177.3469   XXYY    -466.5142
      XYYY     252.4258   YYYY    -787.9573   XXXZ      -0.0000
      XXYZ      -0.0000   XYYZ       0.0000   YYYZ      -0.0000
      XXZZ    -393.1819   XYZZ      86.5085   YYZZ    -163.0528
      XZZZ       0.0000   YZZZ      -0.0000   ZZZZ    -120.5737
 -----------------------------------------------------------------
 Calculating analytic gradient of the SCF energy
 Gradient of SCF Energy
            1           2           3           4           5           6
    1   0.0001114   0.0001086   0.0000463   0.0000170  -0.0001658  -0.0001176
    2  -0.0001560  -0.0001408   0.0000239   0.0004156   0.0002754  -0.0004181
    3   0.0000000  -0.0000000  -0.0000000  -0.0000000   0.0000000   0.0000000
 Max gradient component =       4.181E-04
 RMS gradient           =       1.726E-04
 Gradient time:  CPU 17.87 s  wall 4.58 s
 Geometry Optimization Parameters
   NAtoms,    NIC,     NZ,  NCons,   NDum,   NFix, NCnnct, MaxDiis
        6      37       0       0       0       0       0       0

 Cartesian Hessian Update
 Hessian Updated using BFGS Update


** GEOMETRY OPTIMIZATION IN DELOCALIZED INTERNAL COORDINATES **
   Searching for a Minimum

   Optimization Cycle:  23

                       Coordinates (Angstroms)
     ATOM                X               Y               Z
      1  H         1.1194654904    1.7846140063    0.0000000000
      2  I        -1.9580796774    1.4528123677    0.0000000000
      3  I         2.8032448335   -0.3531224709    0.0000000000
      4  Br       -0.6067425778   -1.6821161216    0.0000000000
      5  C         0.9770681053    0.7140744800    0.0000000000
      6  C        -0.2379015412    0.1756711614    0.0000000000
   Point Group: cs    Number of degrees of freedom:     9


   Energy is -16489.980900208

 Hessian Updated using BFGS Update

  9 Hessian modes will be used to form the next step
  Hessian Eigenvalues:
     0.042928    0.053507    0.116666    0.207458    0.265795    0.293107
     0.427868    0.553896    0.921539

 Minimum Search - Taking Simple RFO Step
 Searching for Lamda that Minimizes Along All modes
 Value Taken    Lamda =   0.00000000
 Step Taken.  Stepsize is  0.004003

                             Maximum     Tolerance    Cnvgd?
         Gradient           0.000263      0.000300     YES
         Displacement       0.003448      0.001200      NO
         Energy change     -0.000004      0.000001      NO


 New Cartesian Coordinates Obtained by Inverse Iteration

 Displacement from previous Coordinates is:  0.002631
 ----------------------------------------------------------------
             Standard Nuclear Orientation (Angstroms)
    I     Atom           X                Y                Z
 ----------------------------------------------------------------
    1      H       1.1184987036     1.7849683250     0.0000000000
    2      I      -1.9580611084     1.4532842405     0.0000000000
    3      I       2.8034365791    -0.3536647500     0.0000000000
    4      Br     -0.6065167796    -1.6824619424     0.0000000000
    5      C       0.9773534145     0.7140360462     0.0000000000
    6      C      -0.2376561763     0.1757715037     0.0000000000
 ----------------------------------------------------------------
 Molecular Point Group                 Cs    NOp =  2
 Largest Abelian Subgroup              Cs    NOp =  2
 Nuclear Repulsion Energy =  1256.0369034975 hartrees
 There are       77 alpha and       77 beta electrons
 Applying Cartesian multipole field
    Component          Value
    ---------          -----
     (2,0,0)        1.00000E-11
     (0,2,0)        2.00000E-11
     (0,0,2)       -3.00000E-11
 Nucleus-field energy     =     0.0000000389 hartrees
 Requested basis set is 6-311++G(d,p)
 There are 84 shells and 223 basis functions
 A cutoff of  1.0D-11 yielded   2593 shell pairs
 There are     19328 function pairs (     21959 Cartesian)
 Smallest overlap matrix eigenvalue = 4.90E-05
 Guess MOs from SCF MO coefficient file

 -----------------------------------------------------------------------
  General SCF calculation program by
  Eric Jon Sundstrom, Paul Horn, Yuezhi Mao, Dmitri Zuev, Alec White,
  David Stuck, Shaama M.S., Shane Yost, Joonho Lee, David Small,
  Daniel Levine, Susi Lehtola, Hugh Burton, Evgeny Epifanovsky
 -----------------------------------------------------------------------
 Exchange:     0.2000 Hartree-Fock + 0.0800 Slater + 0.7200 B88
 Correlation:  0.1900 VWN1RPA + 0.8100 LYP
 Using SG-1 standard quadrature grid
 using 4 threads for integral computing
 -------------------------------------------------------
 OpenMP Integral computing Module                
 Release: version 2.0, May 2017, Q-Chem Inc. Pleasanton 
 -------------------------------------------------------
 -------------------------------------------------------
 OpenMP BLAS3 based DFT computing Module                
 Release: version 1.0, May 2013, Q-Chem Inc. Pittsburgh 
 -------------------------------------------------------
 A restricted SCF calculation will be
 performed using DIIS
 SCF converges when DIIS error is below 1.0e-08
 ---------------------------------------
  Cycle       Energy         DIIS error
 ---------------------------------------
    1  -16489.9809005935      5.10e-06  
    2  -16489.9809007297      2.82e-06  
    3  -16489.9809006979      3.57e-06  
    4  -16489.9809007820      3.77e-07  
    5  -16489.9809007828      1.80e-07  
    6  -16489.9809007833      5.55e-08  
    7  -16489.9809007831      1.68e-08  
    8  -16489.9809007830      3.43e-09  Convergence criterion met
 ---------------------------------------
 SCF time:   CPU 40.53s  wall 11.00s 
 SCF   energy in the final basis set =   -16489.9809007830
 Total energy in the final basis set =   -16489.9809007830

 --------------------------------------------------------------
             Orbital Energies (a.u.) and Symmetries
 --------------------------------------------------------------

 Alpha MOs, Restricted
 -- Occupied --                  
*******-1165.88 -482.86 -176.32 -176.32 -165.73 -165.72 -165.72
  1 A'    2 A'    3 A'    4 A'    5 A'    6 A'    1 A"    7 A'                 
-165.72 -165.72 -165.72  -62.51  -56.33  -56.33  -56.33  -35.82
  8 A'    2 A"    9 A'   10 A'   11 A'    3 A"   12 A'   13 A'                 
-35.813 -31.311 -31.306 -31.305 -31.305 -31.301 -31.300 -22.962
 14 A'   15 A'   16 A'    4 A"   17 A'    5 A"   18 A'   19 A'                 
-22.960 -22.960 -22.957 -22.956 -22.956 -22.956 -22.955 -22.951
  6 A"   20 A'   21 A'   22 A'    7 A"    8 A"   23 A'   24 A'                 
-22.951 -10.292 -10.248  -8.719  -6.551  -6.538  -6.537  -6.367
  9 A"   25 A'   26 A'   27 A'   28 A'   10 A"   29 A'   30 A'                 
 -6.363  -4.780  -4.775  -4.764  -4.764  -4.760  -4.760  -2.662
 31 A'   32 A'   33 A'   34 A'   11 A"   12 A"   35 A'   36 A'                 
 -2.658  -2.658  -2.647  -2.647  -2.046  -2.041  -2.041  -2.041
 13 A"   37 A'   38 A'   14 A"   39 A'   40 A'   15 A"   41 A'                 
 -2.036  -2.036  -2.027  -2.027  -2.023  -2.023  -0.868  -0.782
 16 A"   42 A'   43 A'   17 A"   44 A'   18 A"   45 A'   46 A'                 
 -0.697  -0.646  -0.559  -0.471  -0.446  -0.392  -0.366  -0.322
 47 A'   48 A'   49 A'   50 A'   51 A'   19 A"   52 A'   53 A'                 
 -0.311  -0.295  -0.285  -0.276  -0.254
 20 A"   21 A"   54 A'   55 A'   22 A"                                         
 -- Virtual --                   
 -0.088  -0.064  -0.049  -0.017   0.020   0.029   0.046   0.057
 56 A'   57 A'   23 A"   58 A'   59 A'   60 A'   61 A'   24 A"                 
  0.071   0.074   0.077   0.108   0.110   0.120   0.121   0.130
 62 A'   63 A'   25 A"   64 A'   65 A'   26 A"   66 A'   67 A'                 
  0.159   0.168   0.198   0.221   0.224   0.229   0.232   0.285
 68 A'   69 A'   70 A'   71 A'   27 A"   72 A'   28 A"   73 A'                 
  0.326   0.337   0.366   0.377   0.385   0.390   0.396   0.402
 74 A'   75 A'   76 A'   29 A"   30 A"   77 A'   78 A'   31 A"                 
  0.413   0.426   0.450   0.461   0.465   0.497   0.504   0.543
 32 A"   33 A"   79 A'   80 A'   81 A'   82 A'   34 A"   35 A"                 
  0.549   0.560   0.574   0.613   0.624   0.650   0.675   0.703
 83 A'   84 A'   36 A"   85 A'   86 A'   87 A'   88 A'   89 A'                 
  0.710   0.734   0.753   0.851   0.870   0.953   1.017   1.077
 37 A"   90 A'   91 A'   92 A'   93 A'   94 A'   95 A'   38 A"                 
  1.195   1.286   1.326   1.327   1.340   1.364   1.369   1.439
 39 A"   40 A"   41 A"   96 A'   97 A'   98 A'   99 A'   42 A"                 
  1.498   1.542   1.644   1.771   1.795   1.825   1.979   1.998
100 A'  101 A'  102 A'  103 A'   43 A"  104 A'   44 A"   45 A"                 
  2.022   2.082   2.204   2.257   2.532   2.619   2.636   2.823
105 A'  106 A'  107 A'  108 A'  109 A'  110 A'   46 A"   47 A"                 
  2.836   3.003   3.195   3.684   3.948   3.955   3.963   3.977
111 A'  112 A'  113 A'  114 A'   48 A"   49 A"  115 A'  116 A'                 
  3.984   3.990   4.001   4.020   4.066   4.075   4.083   4.152
 50 A"   51 A"   52 A"  117 A'  118 A'   53 A"  119 A'  120 A'                 
  4.228   4.263   4.365   4.401   4.408   5.989   5.993   6.030
121 A'  122 A'  123 A'  124 A'  125 A'   54 A"   55 A"  126 A'                 
  6.036   6.067   6.072   6.623   7.535   7.579   7.662  23.392
127 A'  128 A'  129 A'  130 A'   56 A"  131 A'  132 A'  133 A'                 
 24.139  27.830  27.841  28.331  28.334  28.363  28.365  28.373
134 A'  135 A'  136 A'   57 A"   58 A"  137 A'  138 A'  139 A'                 
 28.383  28.522  28.527  28.534  28.536  28.542  28.550  28.582
140 A'   59 A"   60 A"  141 A'  142 A'   61 A"   62 A"  143 A'                 
 28.593  28.674  28.684  47.886 127.874 127.878 127.900 127.905
144 A'  145 A'  146 A'  147 A'   63 A"   64 A"  148 A'  149 A'                 
127.922 127.930 151.631 151.639 289.730 289.771 289.8871020.673
150 A'  151 A'  152 A'  153 A'   65 A"  154 A'  155 A'  156 A'                 
*******1901.801
157 A'  158 A'                                                                 

 Beta MOs, Restricted
 -- Occupied --                  
*******-1165.88 -482.86 -176.32 -176.32 -165.73 -165.72 -165.72
  1 A'    2 A'    3 A'    4 A'    5 A'    6 A'    1 A"    7 A'                 
-165.72 -165.72 -165.72  -62.51  -56.33  -56.33  -56.33  -35.82
  8 A'    2 A"    9 A'   10 A'   11 A'    3 A"   12 A'   13 A'                 
-35.813 -31.311 -31.306 -31.305 -31.305 -31.301 -31.300 -22.962
 14 A'   15 A'   16 A'    4 A"   17 A'    5 A"   18 A'   19 A'                 
-22.960 -22.960 -22.957 -22.956 -22.956 -22.956 -22.955 -22.951
  6 A"   20 A'   21 A'   22 A'    7 A"    8 A"   23 A'   24 A'                 
-22.951 -10.292 -10.248  -8.719  -6.551  -6.538  -6.537  -6.367
  9 A"   25 A'   26 A'   27 A'   28 A'   10 A"   29 A'   30 A'                 
 -6.363  -4.780  -4.775  -4.764  -4.764  -4.760  -4.760  -2.662
 31 A'   32 A'   33 A'   34 A'   11 A"   12 A"   35 A'   36 A'                 
 -2.658  -2.658  -2.647  -2.647  -2.046  -2.041  -2.041  -2.041
 13 A"   37 A'   38 A'   14 A"   39 A'   40 A'   15 A"   41 A'                 
 -2.036  -2.036  -2.027  -2.027  -2.023  -2.023  -0.868  -0.782
 16 A"   42 A'   43 A'   17 A"   44 A'   18 A"   45 A'   46 A'                 
 -0.697  -0.646  -0.559  -0.471  -0.446  -0.392  -0.366  -0.322
 47 A'   48 A'   49 A'   50 A'   51 A'   19 A"   52 A'   53 A'                 
 -0.311  -0.295  -0.285  -0.276  -0.254
 20 A"   21 A"   54 A'   55 A'   22 A"                                         
 -- Virtual --                   
 -0.088  -0.064  -0.049  -0.017   0.020   0.029   0.046   0.057
 56 A'   57 A'   23 A"   58 A'   59 A'   60 A'   61 A'   24 A"                 
  0.071   0.074   0.077   0.108   0.110   0.120   0.121   0.130
 62 A'   63 A'   25 A"   64 A'   65 A'   26 A"   66 A'   67 A'                 
  0.159   0.168   0.198   0.221   0.224   0.229   0.232   0.285
 68 A'   69 A'   70 A'   71 A'   27 A"   72 A'   28 A"   73 A'                 
  0.326   0.337   0.366   0.377   0.385   0.390   0.396   0.402
 74 A'   75 A'   76 A'   29 A"   30 A"   77 A'   78 A'   31 A"                 
  0.413   0.426   0.450   0.461   0.465   0.497   0.504   0.543
 32 A"   33 A"   79 A'   80 A'   81 A'   82 A'   34 A"   35 A"                 
  0.549   0.560   0.574   0.613   0.624   0.650   0.675   0.703
 83 A'   84 A'   36 A"   85 A'   86 A'   87 A'   88 A'   89 A'                 
  0.710   0.734   0.753   0.851   0.870   0.953   1.017   1.077
 37 A"   90 A'   91 A'   92 A'   93 A'   94 A'   95 A'   38 A"                 
  1.195   1.286   1.326   1.327   1.340   1.364   1.369   1.439
 39 A"   40 A"   41 A"   96 A'   97 A'   98 A'   99 A'   42 A"                 
  1.498   1.542   1.644   1.771   1.795   1.825   1.979   1.998
100 A'  101 A'  102 A'  103 A'   43 A"  104 A'   44 A"   45 A"                 
  2.022   2.082   2.204   2.257   2.532   2.619   2.636   2.823
105 A'  106 A'  107 A'  108 A'  109 A'  110 A'   46 A"   47 A"                 
  2.836   3.003   3.195   3.684   3.948   3.955   3.963   3.977
111 A'  112 A'  113 A'  114 A'   48 A"   49 A"  115 A'  116 A'                 
  3.984   3.990   4.001   4.020   4.066   4.075   4.083   4.152
 50 A"   51 A"   52 A"  117 A'  118 A'   53 A"  119 A'  120 A'                 
  4.228   4.263   4.365   4.401   4.408   5.989   5.993   6.030
121 A'  122 A'  123 A'  124 A'  125 A'   54 A"   55 A"  126 A'                 
  6.036   6.067   6.072   6.623   7.535   7.579   7.662  23.392
127 A'  128 A'  129 A'  130 A'   56 A"  131 A'  132 A'  133 A'                 
 24.139  27.830  27.841  28.331  28.334  28.363  28.365  28.373
134 A'  135 A'  136 A'   57 A"   58 A"  137 A'  138 A'  139 A'                 
 28.383  28.522  28.527  28.534  28.536  28.542  28.550  28.582
140 A'   59 A"   60 A"  141 A'  142 A'   61 A"   62 A"  143 A'                 
 28.593  28.674  28.684  47.886 127.874 127.878 127.900 127.905
144 A'  145 A'  146 A'  147 A'   63 A"   64 A"  148 A'  149 A'                 
127.922 127.930 151.631 151.639 289.730 289.771 289.8871020.673
150 A'  151 A'  152 A'  153 A'   65 A"  154 A'  155 A'  156 A'                 
*******1901.801
157 A'  158 A'                                                                 
 --------------------------------------------------------------

          Ground-State Mulliken Net Atomic Charges

     Atom                 Charge (a.u.)
  ----------------------------------------
      1 H                     0.187945
      2 I                     0.101938
      3 I                     0.099106
      4 Br                   -0.103419
      5 C                    -0.241853
      6 C                    -0.043717
  ----------------------------------------
  Sum of atomic charges =     0.000000

 -----------------------------------------------------------------
                    Cartesian Multipole Moments
 -----------------------------------------------------------------
    Charge (ESU x 10^10)
                 0.0000
    Dipole Moment (Debye)
         X       0.1339      Y       0.6540      Z      -0.0000
       Tot       0.6675
    Quadrupole Moments (Debye-Ang)
        XX     -83.9739     XY      -1.4601     YY     -82.8757
        XZ      -0.0000     YZ      -0.0000     ZZ     -89.1295
    Octopole Moments (Debye-Ang^2)
       XXX     -48.9190    XXY      -5.8001    XYY     -21.4809
       YYY     -22.2630    XXZ      -0.0000    XYZ      -0.0000
       YYZ      -0.0000    XZZ     -18.4024    YZZ      -7.1530
       ZZZ      -0.0000
    Hexadecapole Moments (Debye-Ang^3)
      XXXX   -2065.2343   XXXY     177.4943   XXYY    -466.5749
      XYYY     252.6014   YYYY    -788.3594   XXXZ      -0.0000
      XXYZ       0.0000   XYYZ      -0.0000   YYYZ      -0.0000
      XXZZ    -393.2048   XYZZ      86.5810   YYZZ    -163.1294
      XZZZ      -0.0000   YZZZ      -0.0000   ZZZZ    -120.5776
 -----------------------------------------------------------------
 Calculating analytic gradient of the SCF energy
 Gradient of SCF Energy
            1           2           3           4           5           6
    1  -0.0000125   0.0000258   0.0001025   0.0000145  -0.0001118  -0.0000186
    2   0.0000001  -0.0000581  -0.0000637   0.0002435   0.0001311  -0.0002529
    3  -0.0000000  -0.0000000  -0.0000000  -0.0000000  -0.0000000   0.0000000
 Max gradient component =       2.529E-04
 RMS gradient           =       9.782E-05
 Gradient time:  CPU 17.90 s  wall 4.60 s
 Geometry Optimization Parameters
   NAtoms,    NIC,     NZ,  NCons,   NDum,   NFix, NCnnct, MaxDiis
        6      37       0       0       0       0       0       0

 Cartesian Hessian Update
 Hessian Updated using BFGS Update


** GEOMETRY OPTIMIZATION IN DELOCALIZED INTERNAL COORDINATES **
   Searching for a Minimum

   Optimization Cycle:  24

                       Coordinates (Angstroms)
     ATOM                X               Y               Z
      1  H         1.1184987036    1.7849683250    0.0000000000
      2  I        -1.9580611084    1.4532842405    0.0000000000
      3  I         2.8034365791   -0.3536647500    0.0000000000
      4  Br       -0.6065167796   -1.6824619424    0.0000000000
      5  C         0.9773534145    0.7140360462    0.0000000000
      6  C        -0.2376561763    0.1757715037    0.0000000000
   Point Group: cs    Number of degrees of freedom:     9


   Energy is -16489.980900783

 Hessian Updated using BFGS Update

  9 Hessian modes will be used to form the next step
  Hessian Eigenvalues:
     0.042030    0.052581    0.115327    0.198879    0.259743    0.293127
     0.404878    0.553718    0.856357

 Minimum Search - Taking Simple RFO Step
 Searching for Lamda that Minimizes Along All modes
 Value Taken    Lamda =   0.00000000
 Step Taken.  Stepsize is  0.001275

                             Maximum     Tolerance    Cnvgd?
         Gradient           0.000166      0.000300     YES
         Displacement       0.001014      0.001200     YES
         Energy change     -0.000001      0.000001     YES


                       Distance Matrix (Angstroms)
             H (  1)   I (  2)   I (  3)   Br(  4)   C (  5)
   I (  2)  3.094388
   I (  3)  2.722640  5.092831
   Br(  4)  3.872822  3.414612  3.659711
   C (  5)  1.080193  3.027069  2.115317  2.872603
   C (  6)  2.104441  2.142856  3.086835  1.894489  1.328901

 Final energy is   -16489.980900782979     


 ******************************
 **  OPTIMIZATION CONVERGED  **
 ******************************

                       Coordinates (Angstroms)
     ATOM                X               Y               Z
      1  H         1.1184987036    1.7849683250    0.0000000000
      2  I        -1.9580611084    1.4532842405    0.0000000000
      3  I         2.8034365791   -0.3536647500    0.0000000000
      4  Br       -0.6065167796   -1.6824619424    0.0000000000
      5  C         0.9773534145    0.7140360462    0.0000000000
      6  C        -0.2376561763    0.1757715037    0.0000000000

Z-matrix Print:
$molecule
0 1
I 
C  1 2.142856
C  2 1.328901 1 119.509762
H  3 1.080193 2 121.402064 1 -0.000000 0
Br 2 1.894489 1 115.368984 3 -180.000000 0
I  3 2.115317 2 125.791463 1 -180.000000 0
$end


 --------------------------------------------------------------
             Orbital Energies (a.u.) and Symmetries
 --------------------------------------------------------------

 Alpha MOs, Restricted
 -- Occupied --                  
*******-1165.88 -482.86 -176.32 -176.32 -165.73 -165.72 -165.72
  1 A'    2 A'    3 A'    4 A'    5 A'    6 A'    1 A"    7 A'                 
-165.72 -165.72 -165.72  -62.51  -56.33  -56.33  -56.33  -35.82
  8 A'    2 A"    9 A'   10 A'   11 A'    3 A"   12 A'   13 A'                 
-35.813 -31.311 -31.306 -31.305 -31.305 -31.301 -31.300 -22.962
 14 A'   15 A'   16 A'    4 A"   17 A'    5 A"   18 A'   19 A'                 
-22.960 -22.960 -22.957 -22.956 -22.956 -22.956 -22.955 -22.951
  6 A"   20 A'   21 A'   22 A'    7 A"    8 A"   23 A'   24 A'                 
-22.951 -10.292 -10.248  -8.719  -6.551  -6.538  -6.537  -6.367
  9 A"   25 A'   26 A'   27 A'   28 A'   10 A"   29 A'   30 A'                 
 -6.363  -4.780  -4.775  -4.764  -4.764  -4.760  -4.760  -2.662
 31 A'   32 A'   33 A'   34 A'   11 A"   12 A"   35 A'   36 A'                 
 -2.658  -2.658  -2.647  -2.647  -2.046  -2.041  -2.041  -2.041
 13 A"   37 A'   38 A'   14 A"   39 A'   40 A'   15 A"   41 A'                 
 -2.036  -2.036  -2.027  -2.027  -2.023  -2.023  -0.868  -0.782
 16 A"   42 A'   43 A'   17 A"   44 A'   18 A"   45 A'   46 A'                 
 -0.697  -0.646  -0.559  -0.471  -0.446  -0.392  -0.366  -0.322
 47 A'   48 A'   49 A'   50 A'   51 A'   19 A"   52 A'   53 A'                 
 -0.311  -0.295  -0.285  -0.276  -0.254
 20 A"   21 A"   54 A'   55 A'   22 A"                                         
 -- Virtual --                   
 -0.088  -0.064  -0.049  -0.017   0.020   0.029   0.046   0.057
 56 A'   57 A'   23 A"   58 A'   59 A'   60 A'   61 A'   24 A"                 
  0.071   0.074   0.077   0.108   0.110   0.120   0.121   0.130
 62 A'   63 A'   25 A"   64 A'   65 A'   26 A"   66 A'   67 A'                 
  0.159   0.168   0.198   0.221   0.224   0.229   0.232   0.285
 68 A'   69 A'   70 A'   71 A'   27 A"   72 A'   28 A"   73 A'                 
  0.326   0.337   0.366   0.377   0.385   0.390   0.396   0.402
 74 A'   75 A'   76 A'   29 A"   30 A"   77 A'   78 A'   31 A"                 
  0.413   0.426   0.450   0.461   0.465   0.497   0.504   0.543
 32 A"   33 A"   79 A'   80 A'   81 A'   82 A'   34 A"   35 A"                 
  0.549   0.560   0.574   0.613   0.624   0.650   0.675   0.703
 83 A'   84 A'   36 A"   85 A'   86 A'   87 A'   88 A'   89 A'                 
  0.710   0.734   0.753   0.851   0.870   0.953   1.017   1.077
 37 A"   90 A'   91 A'   92 A'   93 A'   94 A'   95 A'   38 A"                 
  1.195   1.286   1.326   1.327   1.340   1.364   1.369   1.439
 39 A"   40 A"   41 A"   96 A'   97 A'   98 A'   99 A'   42 A"                 
  1.498   1.542   1.644   1.771   1.795   1.825   1.979   1.998
100 A'  101 A'  102 A'  103 A'   43 A"  104 A'   44 A"   45 A"                 
  2.022   2.082   2.204   2.257   2.532   2.619   2.636   2.823
105 A'  106 A'  107 A'  108 A'  109 A'  110 A'   46 A"   47 A"                 
  2.836   3.003   3.195   3.684   3.948   3.955   3.963   3.977
111 A'  112 A'  113 A'  114 A'   48 A"   49 A"  115 A'  116 A'                 
  3.984   3.990   4.001   4.020   4.066   4.075   4.083   4.152
 50 A"   51 A"   52 A"  117 A'  118 A'   53 A"  119 A'  120 A'                 
  4.228   4.263   4.365   4.401   4.408   5.989   5.993   6.030
121 A'  122 A'  123 A'  124 A'  125 A'   54 A"   55 A"  126 A'                 
  6.036   6.067   6.072   6.623   7.535   7.579   7.662  23.392
127 A'  128 A'  129 A'  130 A'   56 A"  131 A'  132 A'  133 A'                 
 24.139  27.830  27.841  28.331  28.334  28.363  28.365  28.373
134 A'  135 A'  136 A'   57 A"   58 A"  137 A'  138 A'  139 A'                 
 28.383  28.522  28.527  28.534  28.536  28.542  28.550  28.582
140 A'   59 A"   60 A"  141 A'  142 A'   61 A"   62 A"  143 A'                 
 28.593  28.674  28.684  47.886 127.874 127.878 127.900 127.905
144 A'  145 A'  146 A'  147 A'   63 A"   64 A"  148 A'  149 A'                 
127.922 127.930 151.631 151.639 289.730 289.771 289.8871020.673
150 A'  151 A'  152 A'  153 A'   65 A"  154 A'  155 A'  156 A'                 
*******1901.801
157 A'  158 A'                                                                 

 Beta MOs, Restricted
 -- Occupied --                  
*******-1165.88 -482.86 -176.32 -176.32 -165.73 -165.72 -165.72
  1 A'    2 A'    3 A'    4 A'    5 A'    6 A'    1 A"    7 A'                 
-165.72 -165.72 -165.72  -62.51  -56.33  -56.33  -56.33  -35.82
  8 A'    2 A"    9 A'   10 A'   11 A'    3 A"   12 A'   13 A'                 
-35.813 -31.311 -31.306 -31.305 -31.305 -31.301 -31.300 -22.962
 14 A'   15 A'   16 A'    4 A"   17 A'    5 A"   18 A'   19 A'                 
-22.960 -22.960 -22.957 -22.956 -22.956 -22.956 -22.955 -22.951
  6 A"   20 A'   21 A'   22 A'    7 A"    8 A"   23 A'   24 A'                 
-22.951 -10.292 -10.248  -8.719  -6.551  -6.538  -6.537  -6.367
  9 A"   25 A'   26 A'   27 A'   28 A'   10 A"   29 A'   30 A'                 
 -6.363  -4.780  -4.775  -4.764  -4.764  -4.760  -4.760  -2.662
 31 A'   32 A'   33 A'   34 A'   11 A"   12 A"   35 A'   36 A'                 
 -2.658  -2.658  -2.647  -2.647  -2.046  -2.041  -2.041  -2.041
 13 A"   37 A'   38 A'   14 A"   39 A'   40 A'   15 A"   41 A'                 
 -2.036  -2.036  -2.027  -2.027  -2.023  -2.023  -0.868  -0.782
 16 A"   42 A'   43 A'   17 A"   44 A'   18 A"   45 A'   46 A'                 
 -0.697  -0.646  -0.559  -0.471  -0.446  -0.392  -0.366  -0.322
 47 A'   48 A'   49 A'   50 A'   51 A'   19 A"   52 A'   53 A'                 
 -0.311  -0.295  -0.285  -0.276  -0.254
 20 A"   21 A"   54 A'   55 A'   22 A"                                         
 -- Virtual --                   
 -0.088  -0.064  -0.049  -0.017   0.020   0.029   0.046   0.057
 56 A'   57 A'   23 A"   58 A'   59 A'   60 A'   61 A'   24 A"                 
  0.071   0.074   0.077   0.108   0.110   0.120   0.121   0.130
 62 A'   63 A'   25 A"   64 A'   65 A'   26 A"   66 A'   67 A'                 
  0.159   0.168   0.198   0.221   0.224   0.229   0.232   0.285
 68 A'   69 A'   70 A'   71 A'   27 A"   72 A'   28 A"   73 A'                 
  0.326   0.337   0.366   0.377   0.385   0.390   0.396   0.402
 74 A'   75 A'   76 A'   29 A"   30 A"   77 A'   78 A'   31 A"                 
  0.413   0.426   0.450   0.461   0.465   0.497   0.504   0.543
 32 A"   33 A"   79 A'   80 A'   81 A'   82 A'   34 A"   35 A"                 
  0.549   0.560   0.574   0.613   0.624   0.650   0.675   0.703
 83 A'   84 A'   36 A"   85 A'   86 A'   87 A'   88 A'   89 A'                 
  0.710   0.734   0.753   0.851   0.870   0.953   1.017   1.077
 37 A"   90 A'   91 A'   92 A'   93 A'   94 A'   95 A'   38 A"                 
  1.195   1.286   1.326   1.327   1.340   1.364   1.369   1.439
 39 A"   40 A"   41 A"   96 A'   97 A'   98 A'   99 A'   42 A"                 
  1.498   1.542   1.644   1.771   1.795   1.825   1.979   1.998
100 A'  101 A'  102 A'  103 A'   43 A"  104 A'   44 A"   45 A"                 
  2.022   2.082   2.204   2.257   2.532   2.619   2.636   2.823
105 A'  106 A'  107 A'  108 A'  109 A'  110 A'   46 A"   47 A"                 
  2.836   3.003   3.195   3.684   3.948   3.955   3.963   3.977
111 A'  112 A'  113 A'  114 A'   48 A"   49 A"  115 A'  116 A'                 
  3.984   3.990   4.001   4.020   4.066   4.075   4.083   4.152
 50 A"   51 A"   52 A"  117 A'  118 A'   53 A"  119 A'  120 A'                 
  4.228   4.263   4.365   4.401   4.408   5.989   5.993   6.030
121 A'  122 A'  123 A'  124 A'  125 A'   54 A"   55 A"  126 A'                 
  6.036   6.067   6.072   6.623   7.535   7.579   7.662  23.392
127 A'  128 A'  129 A'  130 A'   56 A"  131 A'  132 A'  133 A'                 
 24.139  27.830  27.841  28.331  28.334  28.363  28.365  28.373
134 A'  135 A'  136 A'   57 A"   58 A"  137 A'  138 A'  139 A'                 
 28.383  28.522  28.527  28.534  28.536  28.542  28.550  28.582
140 A'   59 A"   60 A"  141 A'  142 A'   61 A"   62 A"  143 A'                 
 28.593  28.674  28.684  47.886 127.874 127.878 127.900 127.905
144 A'  145 A'  146 A'  147 A'   63 A"   64 A"  148 A'  149 A'                 
127.922 127.930 151.631 151.639 289.730 289.771 289.8871020.673
150 A'  151 A'  152 A'  153 A'   65 A"  154 A'  155 A'  156 A'                 
*******1901.801
157 A'  158 A'                                                                 
 --------------------------------------------------------------

          Ground-State Mulliken Net Atomic Charges

     Atom                 Charge (a.u.)
  ----------------------------------------
      1 H                     0.187945
      2 I                     0.101938
      3 I                     0.099106
      4 Br                   -0.103419
      5 C                    -0.241853
      6 C                    -0.043717
  ----------------------------------------
  Sum of atomic charges =     0.000000

 -----------------------------------------------------------------
                    Cartesian Multipole Moments
 -----------------------------------------------------------------
    Charge (ESU x 10^10)
                 0.0000
    Dipole Moment (Debye)
         X       0.1339      Y       0.6540      Z      -0.0000
       Tot       0.6675
    Quadrupole Moments (Debye-Ang)
        XX     -83.9739     XY      -1.4601     YY     -82.8757
        XZ      -0.0000     YZ      -0.0000     ZZ     -89.1295
    Octopole Moments (Debye-Ang^2)
       XXX     -48.9190    XXY      -5.8001    XYY     -21.4809
       YYY     -22.2630    XXZ      -0.0000    XYZ      -0.0000
       YYZ      -0.0000    XZZ     -18.4024    YZZ      -7.1530
       ZZZ      -0.0000
    Hexadecapole Moments (Debye-Ang^3)
      XXXX   -2065.2343   XXXY     177.4943   XXYY    -466.5749
      XYYY     252.6014   YYYY    -788.3594   XXXZ      -0.0000
      XXYZ       0.0000   XYYZ      -0.0000   YYYZ      -0.0000
      XXZZ    -393.2048   XYZZ      86.5810   YYZZ    -163.1294
      XZZZ      -0.0000   YZZZ      -0.0000   ZZZZ    -120.5776
 -----------------------------------------------------------------
Archival summary:
1\1\TWL01\OPT\ProcedureUnspecified\BasisUnspecified\2r121\taweetha\TueAug2810:37:382018TueAug2810:37:382018\0\\#,OPT,ProcedureUnspecified,BasisUnspecified,\\0,1\I\C,1,2.14286\C,2,1.3289,1,119.51\H,3,1.08019,2,121.402,1,-0,0\Br,2,1.89449,1,115.369,3,-180,0\I,3,2.11532,2,125.791,1,-180,0\\\@

 Total job time:  493.73s(wall), 1865.15s(cpu) 
 Tue Aug 28 10:37:38 2018

        *************************************************************
        *                                                           *
        *  Thank you very much for using Q-Chem.  Have a nice day.  *
        *                                                           *
        *************************************************************


 
User input: 2 of 2 
 
Q-Chem Developer Version!
                  Welcome to Q-Chem
     A Quantum Leap Into The Future Of Chemistry


 Q-Chem 5.1, Q-Chem, Inc., Pleasanton, CA (2018)

 Yihan Shao,  Zhengting Gan,  E. Epifanovsky,  A. T. B. Gilbert,  M. Wormit,  
 J. Kussmann,  A. W. Lange,  A. Behn,  Jia Deng,  Xintian Feng,  D. Ghosh,  
 M. Goldey,  P. R. Horn,  L. D. Jacobson,  I. Kaliman,  T. Kus,  A. Landau,  
 Jie Liu,  E. I. Proynov,  R. M. Richard,  R. P. Steele,  E. J. Sundstrom,  
 H. L. Woodcock III,  P. M. Zimmerman,  D. Zuev,  B. Albrecht,  E. Alguire,  
 S. A. Baeppler,  D. Barton,  Z. Benda,  Y. A. Bernard,  E. J. Berquist,  
 K. B. Bravaya,  H. Burton,  D. Casanova,  Chun-Min Chang,  Yunqing Chen,  
 A. Chien,  K. D. Closser,  M. P. Coons,  S. Coriani,  S. Dasgupta,  
 A. L. Dempwolff,  M. Diedenhofen,  Hainam Do,  R. G. Edgar,  Po-Tung Fang,  
 S. Faraji,  S. Fatehi,  Qingguo Feng,  K. D. Fenk,  J. Fosso-Tande,  
 Qinghui Ge,  A. Ghysels,  G. Gidofalvi,  J. Gomes,  J. Gonthier,  A. Gunina,  
 D. Hait,  M. W. D. Hanson-Heine,  P. H. P. Harbach,  A. W. Hauser,  
 J. E. Herr,  E. G. Hohenstein,  Z. C. Holden,  Kerwin Hui,  B. C. Huynh,  
 T.-C. Jagau,  Hyunjun Ji,  B. Kaduk,  K. Khistyaev,  Jaehoon Kim,  
 P. Klunzinger,  K. Koh,  D. Kosenkov,  L. Koulias,  T. Kowalczyk,  
 C. M. Krauter,  A. Kunitsa,  Ka Un Lao,  A. Laurent,  K. V. Lawler,  
 Joonho Lee,  D. Lefrancois,  S. Lehtola,  D. S. Levine,  Yi-Pei Li,  
 You-Sheng Lin,  Fenglai Liu,  E. Livshits,  A. Luenser,  P. Manohar,  
 E. Mansoor,  S. F. Manzer,  Shan-Ping Mao,  Yuezhi Mao,  N. Mardirossian,  
 A. V. Marenich,  T. Markovich,  L. A. Martinez-Martinez,  S. A. Maurer,  
 N. J. Mayhall,  S. C. McKenzie,  J.-M. Mewes,  A. F. Morrison,  
 J. W. Mullinax,  K. Nanda,  T. S. Nguyen-Beck,  R. Olivares-Amaya,  
 J. A. Parkhill,  T. M. Perrine,  F. Plasser,  P. Pokhilko,  S. Prager,  
 A. Prociuk,  E. Ramos,  D. R. Rehn,  F. Rob,  M. Schneider,  N. Sergueev,  
 S. M. Sharada,  S. Sharma,  D. W. Small,  T. Stauch,  T. Stein,  
 Yu-Chuan Su,  A. J. W. Thom,  A. Tkatchenko,  T. Tsuchimochi,  N. M. Tubman,  
 L. Vogt,  M. L. Vidal,  O. Vydrov,  M. A. Watson,  J. Wenzel,
[truncated: 32,779 more chars]
