# Supplementary material for: Geometric and energetic data from ab initio calculations of haloethene, haloimine, halomethylenephosphine, haloiminophosphine, halodiazene, halodiphosphene and halocyclopropane
Source: Data Brief. 2019 Nov 2;27:104738. doi: 10.1016/j.dib.2019.104738 (PMC6861602; doi:10.1016/j.dib.2019.104738)
Supplement: Multimedia component 2 [file mmc2.zip › CC/B3LYP/HICCICl.out]

Q-Chem Developer Version!
                  Welcome to Q-Chem
     A Quantum Leap Into The Future Of Chemistry


 Q-Chem 5.1, Q-Chem, Inc., Pleasanton, CA (2018)

 Yihan Shao,  Zhengting Gan,  E. Epifanovsky,  A. T. B. Gilbert,  M. Wormit,  
 J. Kussmann,  A. W. Lange,  A. Behn,  Jia Deng,  Xintian Feng,  D. Ghosh,  
 M. Goldey,  P. R. Horn,  L. D. Jacobson,  I. Kaliman,  T. Kus,  A. Landau,  
 Jie Liu,  E. I. Proynov,  R. M. Richard,  R. P. Steele,  E. J. Sundstrom,  
 H. L. Woodcock III,  P. M. Zimmerman,  D. Zuev,  B. Albrecht,  E. Alguire,  
 S. A. Baeppler,  D. Barton,  Z. Benda,  Y. A. Bernard,  E. J. Berquist,  
 K. B. Bravaya,  H. Burton,  D. Casanova,  Chun-Min Chang,  Yunqing Chen,  
 A. Chien,  K. D. Closser,  M. P. Coons,  S. Coriani,  S. Dasgupta,  
 A. L. Dempwolff,  M. Diedenhofen,  Hainam Do,  R. G. Edgar,  Po-Tung Fang,  
 S. Faraji,  S. Fatehi,  Qingguo Feng,  K. D. Fenk,  J. Fosso-Tande,  
 Qinghui Ge,  A. Ghysels,  G. Gidofalvi,  J. Gomes,  J. Gonthier,  A. Gunina,  
 D. Hait,  M. W. D. Hanson-Heine,  P. H. P. Harbach,  A. W. Hauser,  
 J. E. Herr,  E. G. Hohenstein,  Z. C. Holden,  Kerwin Hui,  B. C. Huynh,  
 T.-C. Jagau,  Hyunjun Ji,  B. Kaduk,  K. Khistyaev,  Jaehoon Kim,  
 P. Klunzinger,  K. Koh,  D. Kosenkov,  L. Koulias,  T. Kowalczyk,  
 C. M. Krauter,  A. Kunitsa,  Ka Un Lao,  A. Laurent,  K. V. Lawler,  
 Joonho Lee,  D. Lefrancois,  S. Lehtola,  D. S. Levine,  Yi-Pei Li,  
 You-Sheng Lin,  Fenglai Liu,  E. Livshits,  A. Luenser,  P. Manohar,  
 E. Mansoor,  S. F. Manzer,  Shan-Ping Mao,  Yuezhi Mao,  N. Mardirossian,  
 A. V. Marenich,  T. Markovich,  L. A. Martinez-Martinez,  S. A. Maurer,  
 N. J. Mayhall,  S. C. McKenzie,  J.-M. Mewes,  A. F. Morrison,  
 J. W. Mullinax,  K. Nanda,  T. S. Nguyen-Beck,  R. Olivares-Amaya,  
 J. A. Parkhill,  T. M. Perrine,  F. Plasser,  P. Pokhilko,  S. Prager,  
 A. Prociuk,  E. Ramos,  D. R. Rehn,  F. Rob,  M. Schneider,  N. Sergueev,  
 S. M. Sharada,  S. Sharma,  D. W. Small,  T. Stauch,  T. Stein,  
 Yu-Chuan Su,  A. J. W. Thom,  A. Tkatchenko,  T. Tsuchimochi,  N. M. Tubman,  
 L. Vogt,  M. L. Vidal,  O. Vydrov,  M. A. Watson,  J. Wenzel,  
 M. de Wergifosse,  T. A. Wesolowski,  A. White,  J. Witte,  A. Yamada,  
 Jun Yang,  K. Yao,  S. Yeganeh,  S. R. Yost,  Zhi-Qiang You,  A. Zech,  
 Igor Ying Zhang,  Xing Zhang,  Yan Zhao,  Ying Zhu,  B. R. Brooks,  
 G. K. L. Chan,  C. J. Cramer,  M. S. Gordon,  W. J. Hehre,  A. Klamt,  
 M. W. Schmidt,  C. D. Sherrill,  D. G. Truhlar,  A. Aspuru-Guzik,  R. Baer,  
 A. T. Bell,  N. A. Besley,  Jeng-Da Chai,  A. E. DePrince, III,  
 R. A. DiStasio Jr.,  A. Dreuw,  B. D. Dunietz,  T. R. Furlani,  
 Chao-Ping Hsu,  Yousung Jung,  Jing Kong,  D. S. Lambrecht,  WanZhen Liang,  
 C. Ochsenfeld,  V. A. Rassolov,  L. V. Slipchenko,  J. E. Subotnik,  
 T. Van Voorhis,  J. M. Herbert,  A. I. Krylov,  P. M. W. Gill,  M. Head-Gordon

 Contributors to earlier versions of Q-Chem not listed above: 
 R. D. Adamson,  B. Austin,  J. Baker,  G. J. O. Beran,  K. Brandhorst,  
 S. T. Brown,  E. F. C. Byrd,  A. K. Chakraborty,  C.-L. Cheng,  
 Siu Hung Chien,  D. M. Chipman,  D. L. Crittenden,  H. Dachsel,  
 R. J. Doerksen,  A. D. Dutoi,  L. Fusti-Molnar,  W. A. Goddard III,  
 A. Golubeva-Zadorozhnaya,  S. R. Gwaltney,  G. Hawkins,  A. Heyden,  
 S. Hirata,  G. Kedziora,  F. J. Keil,  C. Kelley,  Jihan Kim,  R. A. King,  
 R. Z. Khaliullin,  P. P. Korambath,  W. Kurlancheek,  A. M. Lee,  M. S. Lee,  
 S. V. Levchenko,  Ching Yeh Lin,  D. Liotard,  R. C. Lochan,  I. Lotan,  
 P. E. Maslen,  N. Nair,  D. P. O'Neill,  D. Neuhauser,  E. Neuscamman,  
 C. M. Oana,  R. Olson,  B. Peters,  R. Peverati,  P. A. Pieniazek,  
 Y. M. Rhee,  J. Ritchie,  M. A. Rohrdanz,  E. Rosta,  N. J. Russ,  
 H. F. Schaefer III,  N. E. Schultz,  N. Shenvi,  A. C. Simmonett,  A. Sodt,  
 D. Stuck,  K. S. Thanthiriwatte,  V. Vanovschi,  Tao Wang,  A. Warshel,  
 C. F. Williams,  Q. Wu,  X. Xu,  W. Zhang

 Please cite Q-Chem as follows:
 Y. Shao et al., Mol. Phys. 113, 184-215 (2015)
 DOI: 10.1080/00268976.2014.952696

 Q-Chem 5.1.1 for Intel X86 EM64T Linux

 Parts of Q-Chem use Armadillo 8.300.2 (Tropical Shenanigans).
 http://arma.sourceforge.net/

 Q-Chem begins on Tue Aug 28 22:01:05 2018  

Host: 
0

     Scratch files written to /scratch/taweetham/qchem26335//
Input Ideriv = 2
Curr. Ideriv = -1
Max.  Ideriv = 2

Checking the input file for inconsistencies... 	...done.

--------------------------------------------------------------
User input:
--------------------------------------------------------------
HIICl.inp
$molecule
0 1
I 
C  1 2.141322
C  2 1.329656 1 119.395986
H  3 1.079375 2 121.289526 1 -0.000000 0
Cl 2 1.730787 1 115.557272 3 -180.000000 0
I  3 2.110790 2 125.148853 1 -180.000000 0
$end

$rem
   JOB_TYPE		OPTIMIZATION
   BASIS		6-311++G**
   EXCHANGE		B3LYP
$end

--------------------------------------------------------------
 ----------------------------------------------------------------
             Standard Nuclear Orientation (Angstroms)
    I     Atom           X                Y                Z
 ----------------------------------------------------------------
    1      I       2.5146954278    -0.3223215099    -0.0000000000
    2      C       0.4615819699     0.2859424433     0.0000000000
    3      C      -0.4932572517    -0.6394045938    -0.0000000000
    4      H      -0.2539062298    -1.6919070779    -0.0000000000
    5      Cl      0.1891982239     1.9951617781     0.0000000000
    6      I      -2.5670050860    -0.2456986835    -0.0000000000
 ----------------------------------------------------------------
 Molecular Point Group                 Cs    NOp =  2
 Largest Abelian Subgroup              Cs    NOp =  2
 Nuclear Repulsion Energy =   932.1806072699 hartrees
 There are       68 alpha and       68 beta electrons
 Requested basis set is 6-311++G(d,p)
 There are 78 shells and 205 basis functions

 Total QAlloc Memory Limit   2000 MB
 Mega-Array Size       188 MB
 MEM_STATIC part       192 MB
 A cutoff of  1.0D-11 yielded   2324 shell pairs
 There are     17058 function pairs (     19275 Cartesian)
 Smallest overlap matrix eigenvalue = 5.79E-05

 Scale SEOQF with 1.000000e-01/1.000000e-01/1.000000e-01

 Standard Electronic Orientation quadrupole field applied
 Nucleus-field energy     =     0.0000000304 hartrees
 Guess from superposition of atomic densities
 Warning:  Energy on first SCF cycle will be non-variational
 SAD guess density has 136.000000 electrons

 -----------------------------------------------------------------------
  General SCF calculation program by
  Eric Jon Sundstrom, Paul Horn, Yuezhi Mao, Dmitri Zuev, Alec White,
  David Stuck, Shaama M.S., Shane Yost, Joonho Lee, David Small,
  Daniel Levine, Susi Lehtola, Hugh Burton, Evgeny Epifanovsky
 -----------------------------------------------------------------------
 Exchange:     0.2000 Hartree-Fock + 0.0800 Slater + 0.7200 B88
 Correlation:  0.1900 VWN1RPA + 0.8100 LYP
 Using SG-1 standard quadrature grid
 A restricted SCF calculation will be
 performed using DIIS
 SCF converges when DIIS error is below 1.0e-08
 ---------------------------------------
  Cycle       Energy         DIIS error
 ---------------------------------------
    1  -14376.6506734813      3.56e-02  
    2  -14376.0290011643      2.70e-03  
    3  -14375.9738118029      4.00e-03  
    4  -14376.0581196193      7.99e-04  
    5  -14376.0618144222      1.81e-04  
    6  -14376.0618907675      1.14e-04  
    7  -14376.0619598988      2.69e-05  
    8  -14376.0619633483      5.25e-06  
    9  -14376.0619634743      1.27e-06  
   10  -14376.0619634792      3.73e-07  
   11  -14376.0619634796      7.87e-08  
   12  -14376.0619634798      2.08e-08  
   13  -14376.0619634798      7.07e-09  Convergence criterion met
 ---------------------------------------
 SCF time:   CPU 46.15s  wall 46.00s 
 SCF   energy in the final basis set =   -14376.0619634798
 Total energy in the final basis set =   -14376.0619634798

 --------------------------------------------------------------
             Orbital Energies (a.u.) and Symmetries
 --------------------------------------------------------------

 Alpha MOs, Restricted
 -- Occupied --                  
*******-1165.88 -176.32 -176.32 -165.73 -165.72 -165.72 -165.72
  1 A'    2 A'    3 A'    4 A'    5 A'    1 A"    6 A'    7 A'                 
-165.72 -165.72 -101.59  -35.82  -35.81  -31.31  -31.31  -31.31
  2 A"    8 A'    9 A'   10 A'   11 A'   12 A'   13 A'    3 A"                 
-31.306 -31.301 -31.300 -22.962 -22.961 -22.961 -22.957 -22.956
 14 A'    4 A"   15 A'   16 A'    5 A"   17 A'   18 A'   19 A'                 
-22.956 -22.956 -22.955 -22.951 -22.951 -10.298 -10.247  -9.500
  6 A"    7 A"   20 A'   21 A'    8 A"   22 A'   23 A'   24 A'                 
 -7.265  -7.255  -7.254  -6.368  -6.363  -4.781  -4.775  -4.765
 25 A'    9 A"   26 A'   27 A'   28 A'   29 A'   30 A'   31 A'                 
 -4.765  -4.760  -4.760  -2.047  -2.042  -2.041  -2.041  -2.036
 10 A"   11 A"   32 A'   33 A'   34 A'   12 A"   35 A'   13 A"                 
 -2.036  -2.028  -2.028  -2.023  -2.023  -0.912  -0.799  -0.699
 36 A'   14 A"   37 A'   38 A'   15 A"   39 A'   40 A'   41 A'                 
 -0.647  -0.567  -0.486  -0.456  -0.411  -0.378  -0.340  -0.325
 42 A'   43 A'   44 A'   45 A'   16 A"   46 A'   47 A'   17 A"                 
 -0.297  -0.287  -0.280  -0.255
 18 A"   48 A'   49 A'   19 A"                                                 
 -- Virtual --                   
 -0.087  -0.051  -0.047  -0.011   0.031   0.033   0.048   0.064
 50 A'   51 A'   20 A"   52 A'   53 A'   54 A'   55 A'   21 A"                 
  0.083   0.084   0.096   0.106   0.114   0.124   0.127   0.130
 22 A"   56 A'   57 A'   58 A'   59 A'   23 A"   60 A'   61 A'                 
  0.149   0.192   0.197   0.218   0.227   0.234   0.237   0.293
 62 A'   63 A'   64 A'   65 A'   24 A"   25 A"   66 A'   67 A'                 
  0.331   0.370   0.377   0.383   0.387   0.395   0.402   0.415
 68 A'   69 A'   70 A'   26 A"   27 A"   71 A'   28 A"   29 A"                 
  0.417   0.455   0.457   0.468   0.477   0.497   0.546   0.572
 72 A'   30 A"   73 A'   74 A'   75 A'   76 A'   31 A"   77 A'                 
  0.592   0.614   0.642   0.664   0.704   0.721   0.735   0.821
 32 A"   78 A'   79 A'   80 A'   81 A'   82 A'   83 A'   84 A'                 
  0.827   0.834   0.842   0.934   0.944   1.078   1.105   1.137
 33 A"   34 A"   85 A'   86 A'   87 A'   35 A"   88 A'   89 A'                 
  1.212   1.305   1.329   1.332   1.340   1.375   1.386   1.449
 36 A"   37 A"   38 A"   90 A'   91 A'   92 A'   93 A'   39 A"                 
  1.520   1.572   1.662   1.787   1.809   1.828   1.978   2.114
 94 A'   95 A'   96 A'   97 A'   40 A"   98 A'   41 A"   99 A'                 
  2.237   2.240   2.292   2.476   2.558   2.624   2.638   2.822
100 A'   42 A"  101 A'  102 A'  103 A'  104 A'   43 A"   44 A"                 
  2.870   3.003   3.273   3.713   3.948   3.955   3.977   3.978
105 A'  106 A'  107 A'  108 A'   45 A"   46 A"  109 A'  110 A'                 
  3.997   4.008   4.082   4.096   4.217   4.238   4.393   4.409
 47 A"   48 A"  111 A'  112 A'  113 A'  114 A'  115 A'  116 A'                 
  5.989   5.994   6.030   6.043   6.069   6.087   9.729  23.372
 49 A"   50 A"  117 A'  118 A'  119 A'  120 A'  121 A'  122 A'                 
 24.128  25.787  25.906  26.355  27.837  27.849  28.331  28.335
123 A'   51 A"  124 A'  125 A'  126 A'  127 A'   52 A"   53 A"                 
 28.363  28.367  28.377  28.389  28.522  28.527  28.534  28.538
128 A'  129 A'  130 A'  131 A'   54 A"   55 A"  132 A'  133 A'                 
 28.542  28.550  28.583  28.592  28.672  28.685 127.875 127.879
 56 A"   57 A"  134 A'  135 A'  136 A'  137 A'   58 A"   59 A"                 
127.900 127.908 127.922 127.935 151.635 151.646 215.7141901.797
138 A'  139 A'  140 A'  141 A'  142 A'  143 A'  144 A'  145 A'                 
*******
146 A'                                                                         

 Beta MOs, Restricted
 -- Occupied --                  
*******-1165.88 -176.32 -176.32 -165.73 -165.72 -165.72 -165.72
  1 A'    2 A'    3 A'    4 A'    5 A'    1 A"    6 A'    7 A'                 
-165.72 -165.72 -101.59  -35.82  -35.81  -31.31  -31.31  -31.31
  2 A"    8 A'    9 A'   10 A'   11 A'   12 A'   13 A'    3 A"                 
-31.306 -31.301 -31.300 -22.962 -22.961 -22.961 -22.957 -22.956
 14 A'    4 A"   15 A'   16 A'    5 A"   17 A'   18 A'   19 A'                 
-22.956 -22.956 -22.955 -22.951 -22.951 -10.298 -10.247  -9.500
  6 A"    7 A"   20 A'   21 A'    8 A"   22 A'   23 A'   24 A'                 
 -7.265  -7.255  -7.254  -6.368  -6.363  -4.781  -4.775  -4.765
 25 A'    9 A"   26 A'   27 A'   28 A'   29 A'   30 A'   31 A'                 
 -4.765  -4.760  -4.760  -2.047  -2.042  -2.041  -2.041  -2.036
 10 A"   11 A"   32 A'   33 A'   34 A'   12 A"   35 A'   13 A"                 
 -2.036  -2.028  -2.028  -2.023  -2.023  -0.912  -0.799  -0.699
 36 A'   14 A"   37 A'   38 A'   15 A"   39 A'   40 A'   41 A'                 
 -0.647  -0.567  -0.486  -0.456  -0.411  -0.378  -0.340  -0.325
 42 A'   43 A'   44 A'   45 A'   16 A"   46 A'   47 A'   17 A"                 
 -0.297  -0.287  -0.280  -0.255
 18 A"   48 A'   49 A'   19 A"                                                 
 -- Virtual --                   
 -0.087  -0.051  -0.047  -0.011   0.031   0.033   0.048   0.064
 50 A'   51 A'   20 A"   52 A'   53 A'   54 A'   55 A'   21 A"                 
  0.083   0.084   0.096   0.106   0.114   0.124   0.127   0.130
 22 A"   56 A'   57 A'   58 A'   59 A'   23 A"   60 A'   61 A'                 
  0.149   0.192   0.197   0.218   0.227   0.234   0.237   0.293
 62 A'   63 A'   64 A'   65 A'   24 A"   25 A"   66 A'   67 A'                 
  0.331   0.370   0.377   0.383   0.387   0.395   0.402   0.415
 68 A'   69 A'   70 A'   26 A"   27 A"   71 A'   28 A"   29 A"                 
  0.417   0.455   0.457   0.468   0.477   0.497   0.546   0.572
 72 A'   30 A"   73 A'   74 A'   75 A'   76 A'   31 A"   77 A'                 
  0.592   0.614   0.642   0.664   0.704   0.721   0.735   0.821
 32 A"   78 A'   79 A'   80 A'   81 A'   82 A'   83 A'   84 A'                 
  0.827   0.834   0.842   0.934   0.944   1.078   1.105   1.137
 33 A"   34 A"   85 A'   86 A'   87 A'   35 A"   88 A'   89 A'                 
  1.212   1.305   1.329   1.332   1.340   1.375   1.386   1.449
 36 A"   37 A"   38 A"   90 A'   91 A'   92 A'   93 A'   39 A"                 
  1.520   1.572   1.662   1.787   1.809   1.828   1.978   2.114
 94 A'   95 A'   96 A'   97 A'   40 A"   98 A'   41 A"   99 A'                 
  2.237   2.240   2.292   2.476   2.558   2.624   2.638   2.822
100 A'   42 A"  101 A'  102 A'  103 A'  104 A'   43 A"   44 A"                 
  2.870   3.003   3.273   3.713   3.948   3.955   3.977   3.978
105 A'  106 A'  107 A'  108 A'   45 A"   46 A"  109 A'  110 A'                 
  3.997   4.008   4.082   4.096   4.217   4.238   4.393   4.409
 47 A"   48 A"  111 A'  112 A'  113 A'  114 A'  115 A'  116 A'                 
  5.989   5.994   6.030   6.043   6.069   6.087   9.729  23.372
 49 A"   50 A"  117 A'  118 A'  119 A'  120 A'  121 A'  122 A'                 
 24.128  25.787  25.906  26.355  27.837  27.849  28.331  28.335
123 A'   51 A"  124 A'  125 A'  126 A'  127 A'   52 A"   53 A"                 
 28.363  28.367  28.377  28.389  28.522  28.527  28.534  28.538
128 A'  129 A'  130 A'  131 A'   54 A"   55 A"  132 A'  133 A'                 
 28.542  28.550  28.583  28.592  28.672  28.685 127.875 127.879
 56 A"   57 A"  134 A'  135 A'  136 A'  137 A'   58 A"   59 A"                 
127.900 127.908 127.922 127.935 151.635 151.646 215.7141901.797
138 A'  139 A'  140 A'  141 A'  142 A'  143 A'  144 A'  145 A'                 
*******
146 A'                                                                         
 --------------------------------------------------------------

          Ground-State Mulliken Net Atomic Charges

     Atom                 Charge (a.u.)
  ----------------------------------------
      1 I                     0.120314
      2 C                    -0.060593
      3 C                    -0.692898
      4 H                     0.181306
      5 Cl                    0.350666
      6 I                     0.101205
  ----------------------------------------
  Sum of atomic charges =    -0.000000

 -----------------------------------------------------------------
                    Cartesian Multipole Moments
 -----------------------------------------------------------------
    Charge (ESU x 10^10)
                -0.0000
    Dipole Moment (Debye)
         X       0.1628      Y      -0.8157      Z       0.0000
       Tot       0.8318
    Quadrupole Moments (Debye-Ang)
        XX     -76.9675     XY      -1.4922     YY     -79.7145
        XZ      -0.0000     YZ       0.0000     ZZ     -83.2558
    Octopole Moments (Debye-Ang^2)
       XXX      -0.8265    XXY      -8.1592    XYY      -0.1612
       YYY     -15.2754    XXZ       0.0000    XYZ      -0.0000
       YYZ      -0.0000    XZZ      -0.5339    YZZ      -5.5529
       ZZZ      -0.0000
    Hexadecapole Moments (Debye-Ang^3)
      XXXX   -2117.6799   XXXY     -42.5813   XXYY    -471.1254
      XYYY     -10.9678   YYYY    -431.6147   XXXZ       0.0000
      XXYZ       0.0000   XYYZ       0.0000   YYYZ       0.0000
      XXZZ    -415.0420   XYZZ      -2.8985   YYZZ     -98.2172
      XZZZ      -0.0000   YZZZ       0.0000   ZZZZ    -112.4550
 -----------------------------------------------------------------
 Calculating analytic gradient of the SCF energy
 Gradient of SCF Energy
            1           2           3           4           5           6
    1   0.0015479  -0.0010687  -0.0009662   0.0001143  -0.0004718   0.0008446
    2  -0.0013847   0.0020436  -0.0008123   0.0002002  -0.0005687   0.0005220
    3   0.0000000  -0.0000000  -0.0000000   0.0000000   0.0000000   0.0000000
 Max gradient component =       2.044E-03
 RMS gradient           =       8.436E-04
 Gradient time:  CPU 13.41 s  wall 13.43 s
 Geometry Optimization Parameters
   NAtoms,    NIC,     NZ,  NCons,   NDum,   NFix, NCnnct, MaxDiis
        6      27       6       0       0       0       0       0


** GEOMETRY OPTIMIZATION IN DELOCALIZED INTERNAL COORDINATES **
   Searching for a Minimum

   Optimization Cycle:   1

                       Coordinates (Angstroms)
     ATOM                X               Y               Z
      1  I         2.5146954278   -0.3223215099    0.0000000000
      2  C         0.4615819699    0.2859424433    0.0000000000
      3  C        -0.4932572517   -0.6394045938    0.0000000000
      4  H        -0.2539062298   -1.6919070779    0.0000000000
      5  Cl        0.1891982239    1.9951617781    0.0000000000
      6  I        -2.5670050860   -0.2456986835    0.0000000000
   Point Group: cs    Number of degrees of freedom:     9


   Energy is -14376.061963480


 Attempting to Generate Delocalized Internal Coordinates

  9 Hessian modes will be used to form the next step
  Hessian Eigenvalues:
     0.107775    0.115515    0.160000    0.220000    0.250000    0.250000
     0.324260    0.360699    0.595870

 Minimum Search - Taking Simple RFO Step
 Searching for Lamda that Minimizes Along All modes
 Value Taken    Lamda =  -0.00006103
 Step Taken.  Stepsize is  0.020920

                             Maximum     Tolerance    Cnvgd?
         Gradient           0.001960      0.000300      NO
         Displacement       0.012682      0.001200      NO
         Energy change     *********      0.000001      NO


 New Cartesian Coordinates Obtained by Inverse Iteration

 Displacement from previous Coordinates is:  0.026681
 ----------------------------------------------------------------
             Standard Nuclear Orientation (Angstroms)
    I     Atom           X                Y                Z
 ----------------------------------------------------------------
    1      I       2.5088907789    -0.3170127148     0.0000000000
    2      C       0.4631568943     0.2846018444     0.0000000000
    3      C      -0.4930211300    -0.6391941334     0.0000000000
    4      H      -0.2551322116    -1.6921961487     0.0000000000
    5      Cl      0.1987745201     1.9957915801     0.0000000000
    6      I      -2.5713617976    -0.2502180713     0.0000000000
 ----------------------------------------------------------------
 Molecular Point Group                 Cs    NOp =  2
 Largest Abelian Subgroup              Cs    NOp =  2
 Nuclear Repulsion Energy =   932.5230598427 hartrees
 There are       68 alpha and       68 beta electrons
 Applying Cartesian multipole field
    Component          Value
    ---------          -----
     (2,0,0)        1.00000E-11
     (0,2,0)        2.00000E-11
     (0,0,2)       -3.00000E-11
 Nucleus-field energy     =     0.0000000304 hartrees
 Requested basis set is 6-311++G(d,p)
 There are 78 shells and 205 basis functions
 A cutoff of  1.0D-11 yielded   2325 shell pairs
 There are     17059 function pairs (     19276 Cartesian)
 Smallest overlap matrix eigenvalue = 5.71E-05
 Guess MOs from SCF MO coefficient file

 -----------------------------------------------------------------------
  General SCF calculation program by
  Eric Jon Sundstrom, Paul Horn, Yuezhi Mao, Dmitri Zuev, Alec White,
  David Stuck, Shaama M.S., Shane Yost, Joonho Lee, David Small,
  Daniel Levine, Susi Lehtola, Hugh Burton, Evgeny Epifanovsky
 -----------------------------------------------------------------------
 Exchange:     0.2000 Hartree-Fock + 0.0800 Slater + 0.7200 B88
 Correlation:  0.1900 VWN1RPA + 0.8100 LYP
 Using SG-1 standard quadrature grid
 A restricted SCF calculation will be
 performed using DIIS
 SCF converges when DIIS error is below 1.0e-08
 ---------------------------------------
  Cycle       Energy         DIIS error
 ---------------------------------------
    1  -14376.0619610868      6.68e-05  
    2  -14376.0619835347      4.02e-05  
    3  -14376.0619810440      4.58e-05  
    4  -14376.0619918909      5.77e-06  
    5  -14376.0619920695      1.10e-06  
    6  -14376.0619920734      3.02e-07  
    7  -14376.0619920737      1.04e-07  
    8  -14376.0619920738      6.20e-08  
    9  -14376.0619920739      9.48e-09  Convergence criterion met
 ---------------------------------------
 SCF time:   CPU 31.07s  wall 31.00s 
 SCF   energy in the final basis set =   -14376.0619920739
 Total energy in the final basis set =   -14376.0619920739

 --------------------------------------------------------------
             Orbital Energies (a.u.) and Symmetries
 --------------------------------------------------------------

 Alpha MOs, Restricted
 -- Occupied --                  
*******-1165.88 -176.32 -176.32 -165.73 -165.72 -165.72 -165.72
  1 A'    2 A'    3 A'    4 A'    5 A'    1 A"    6 A'    7 A'                 
-165.72 -165.72 -101.59  -35.82  -35.81  -31.31  -31.31  -31.31
  2 A"    8 A'    9 A'   10 A'   11 A'   12 A'   13 A'    3 A"                 
-31.306 -31.300 -31.300 -22.963 -22.961 -22.961 -22.957 -22.956
 14 A'    4 A"   15 A'   16 A'    5 A"   17 A'   18 A'   19 A'                 
-22.956 -22.956 -22.955 -22.951 -22.951 -10.298 -10.248  -9.500
  6 A"    7 A"   20 A'   21 A'    8 A"   22 A'   23 A'   24 A'                 
 -7.265  -7.255  -7.254  -6.368  -6.363  -4.781  -4.775  -4.765
 25 A'    9 A"   26 A'   27 A'   28 A'   29 A'   30 A'   31 A'                 
 -4.765  -4.760  -4.760  -2.047  -2.042  -2.041  -2.041  -2.036
 10 A"   11 A"   32 A'   33 A'   34 A'   12 A"   35 A'   13 A"                 
 -2.036  -2.028  -2.028  -2.023  -2.023  -0.912  -0.799  -0.699
 36 A'   14 A"   37 A'   38 A'   15 A"   39 A'   40 A'   41 A'                 
 -0.647  -0.567  -0.486  -0.456  -0.411  -0.377  -0.341  -0.325
 42 A'   43 A'   44 A'   45 A'   16 A"   46 A'   47 A'   17 A"                 
 -0.297  -0.287  -0.280  -0.255
 18 A"   48 A'   49 A'   19 A"                                                 
 -- Virtual --                   
 -0.086  -0.051  -0.047  -0.011   0.031   0.033   0.048   0.064
 50 A'   51 A'   20 A"   52 A'   53 A'   54 A'   55 A'   21 A"                 
  0.083   0.084   0.096   0.106   0.114   0.124   0.127   0.130
 22 A"   56 A'   57 A'   58 A'   59 A'   23 A"   60 A'   61 A'                 
  0.150   0.192   0.198   0.218   0.227   0.234   0.237   0.293
 62 A'   63 A'   64 A'   65 A'   24 A"   25 A"   66 A'   67 A'                 
  0.331   0.370   0.377   0.382   0.387   0.395   0.402   0.415
 68 A'   69 A'   70 A'   26 A"   27 A"   71 A'   28 A"   29 A"                 
  0.418   0.455   0.456   0.468   0.477   0.498   0.546   0.572
 72 A'   30 A"   73 A'   74 A'   75 A'   76 A'   31 A"   77 A'                 
  0.592   0.616   0.641   0.664   0.704   0.721   0.735   0.822
 32 A"   78 A'   79 A'   80 A'   81 A'   82 A'   83 A'   84 A'                 
  0.828   0.834   0.841   0.934   0.944   1.079   1.108   1.137
 33 A"   34 A"   85 A'   86 A'   87 A'   35 A"   88 A'   89 A'                 
  1.211   1.305   1.329   1.333   1.340   1.374   1.387   1.448
 36 A"   37 A"   38 A"   90 A'   91 A'   92 A'   93 A'   39 A"                 
  1.520   1.572   1.663   1.787   1.809   1.829   1.978   2.115
 94 A'   95 A'   96 A'   97 A'   40 A"   98 A'   41 A"   99 A'                 
  2.236   2.240   2.292   2.477   2.558   2.623   2.638   2.822
100 A'   42 A"  101 A'  102 A'  103 A'  104 A'   43 A"   44 A"                 
  2.870   3.004   3.273   3.712   3.948   3.955   3.977   3.978
105 A'  106 A'  107 A'  108 A'   45 A"   46 A"  109 A'  110 A'                 
  3.997   4.008   4.082   4.097   4.217   4.238   4.393   4.410
 47 A"   48 A"  111 A'  112 A'  113 A'  114 A'  115 A'  116 A'                 
  5.989   5.994   6.031   6.043   6.071   6.086   9.729  23.372
 49 A"   50 A"  117 A'  118 A'  119 A'  120 A'  121 A'  122 A'                 
 24.128  25.787  25.907  26.356  27.837  27.850  28.331  28.335
123 A'   51 A"  124 A'  125 A'  126 A'  127 A'   52 A"   53 A"                 
 28.363  28.367  28.377  28.389  28.521  28.527  28.534  28.538
128 A'  129 A'  130 A'  131 A'   54 A"   55 A"  132 A'  133 A'                 
 28.542  28.550  28.583  28.592  28.673  28.685 127.875 127.879
 56 A"   57 A"  134 A'  135 A'  136 A'  137 A'   58 A"   59 A"                 
127.900 127.908 127.922 127.936 151.635 151.646 215.7141901.797
138 A'  139 A'  140 A'  141 A'  142 A'  143 A'  144 A'  145 A'                 
*******
146 A'                                                                         

 Beta MOs, Restricted
 -- Occupied --                  
*******-1165.88 -176.32 -176.32 -165.73 -165.72 -165.72 -165.72
  1 A'    2 A'    3 A'    4 A'    5 A'    1 A"    6 A'    7 A'                 
-165.72 -165.72 -101.59  -35.82  -35.81  -31.31  -31.31  -31.31
  2 A"    8 A'    9 A'   10 A'   11 A'   12 A'   13 A'    3 A"                 
-31.306 -31.300 -31.300 -22.963 -22.961 -22.961 -22.957 -22.956
 14 A'    4 A"   15 A'   16 A'    5 A"   17 A'   18 A'   19 A'                 
-22.956 -22.956 -22.955 -22.951 -22.951 -10.298 -10.248  -9.500
  6 A"    7 A"   20 A'   21 A'    8 A"   22 A'   23 A'   24 A'                 
 -7.265  -7.255  -7.254  -6.368  -6.363  -4.781  -4.775  -4.765
 25 A'    9 A"   26 A'   27 A'   28 A'   29 A'   30 A'   31 A'                 
 -4.765  -4.760  -4.760  -2.047  -2.042  -2.041  -2.041  -2.036
 10 A"   11 A"   32 A'   33 A'   34 A'   12 A"   35 A'   13 A"                 
 -2.036  -2.028  -2.028  -2.023  -2.023  -0.912  -0.799  -0.699
 36 A'   14 A"   37 A'   38 A'   15 A"   39 A'   40 A'   41 A'                 
 -0.647  -0.567  -0.486  -0.456  -0.411  -0.377  -0.341  -0.325
 42 A'   43 A'   44 A'   45 A'   16 A"   46 A'   47 A'   17 A"                 
 -0.297  -0.287  -0.280  -0.255
 18 A"   48 A'   49 A'   19 A"                                                 
 -- Virtual --                   
 -0.086  -0.051  -0.047  -0.011   0.031   0.033   0.048   0.064
 50 A'   51 A'   20 A"   52 A'   53 A'   54 A'   55 A'   21 A"                 
  0.083   0.084   0.096   0.106   0.114   0.124   0.127   0.130
 22 A"   56 A'   57 A'   58 A'   59 A'   23 A"   60 A'   61 A'                 
  0.150   0.192   0.198   0.218   0.227   0.234   0.237   0.293
 62 A'   63 A'   64 A'   65 A'   24 A"   25 A"   66 A'   67 A'                 
  0.331   0.370   0.377   0.382   0.387   0.395   0.402   0.415
 68 A'   69 A'   70 A'   26 A"   27 A"   71 A'   28 A"   29 A"                 
  0.418   0.455   0.456   0.468   0.477   0.498   0.546   0.572
 72 A'   30 A"   73 A'   74 A'   75 A'   76 A'   31 A"   77 A'                 
  0.592   0.616   0.641   0.664   0.704   0.721   0.735   0.822
 32 A"   78 A'   79 A'   80 A'   81 A'   82 A'   83 A'   84 A'                 
  0.828   0.834   0.841   0.934   0.944   1.079   1.108   1.137
 33 A"   34 A"   85 A'   86 A'   87 A'   35 A"   88 A'   89 A'                 
  1.211   1.305   1.329   1.333   1.340   1.374   1.387   1.448
 36 A"   37 A"   38 A"   90 A'   91 A'   92 A'   93 A'   39 A"                 
  1.520   1.572   1.663   1.787   1.809   1.829   1.978   2.115
 94 A'   95 A'   96 A'   97 A'   40 A"   98 A'   41 A"   99 A'                 
  2.236   2.240   2.292   2.477   2.558   2.623   2.638   2.822
100 A'   42 A"  101 A'  102 A'  103 A'  104 A'   43 A"   44 A"                 
  2.870   3.004   3.273   3.712   3.948   3.955   3.977   3.978
105 A'  106 A'  107 A'  108 A'   45 A"   46 A"  109 A'  110 A'                 
  3.997   4.008   4.082   4.097   4.217   4.238   4.393   4.410
 47 A"   48 A"  111 A'  112 A'  113 A'  114 A'  115 A'  116 A'                 
  5.989   5.994   6.031   6.043   6.071   6.086   9.729  23.372
 49 A"   50 A"  117 A'  118 A'  119 A'  120 A'  121 A'  122 A'                 
 24.128  25.787  25.907  26.356  27.837  27.850  28.331  28.335
123 A'   51 A"  124 A'  125 A'  126 A'  127 A'   52 A"   53 A"                 
 28.363  28.367  28.377  28.389  28.521  28.527  28.534  28.538
128 A'  129 A'  130 A'  131 A'   54 A"   55 A"  132 A'  133 A'                 
 28.542  28.550  28.583  28.592  28.673  28.685 127.875 127.879
 56 A"   57 A"  134 A'  135 A'  136 A'  137 A'   58 A"   59 A"                 
127.900 127.908 127.922 127.936 151.635 151.646 215.7141901.797
138 A'  139 A'  140 A'  141 A'  142 A'  143 A'  144 A'  145 A'                 
*******
146 A'                                                                         
 --------------------------------------------------------------

          Ground-State Mulliken Net Atomic Charges

     Atom                 Charge (a.u.)
  ----------------------------------------
      1 I                     0.122808
      2 C                    -0.059514
      3 C                    -0.695752
      4 H                     0.181391
      5 Cl                    0.350555
      6 I                     0.100511
  ----------------------------------------
  Sum of atomic charges =    -0.000000

 -----------------------------------------------------------------
                    Cartesian Multipole Moments
 -----------------------------------------------------------------
    Charge (ESU x 10^10)
                -0.0000
    Dipole Moment (Debye)
         X       0.1808      Y      -0.8238      Z       0.0000
       Tot       0.8434
    Quadrupole Moments (Debye-Ang)
        XX     -76.9399     XY      -1.4465     YY     -79.7392
        XZ      -0.0000     YZ      -0.0000     ZZ     -83.2472
    Octopole Moments (Debye-Ang^2)
       XXX      -0.3714    XXY      -8.1658    XYY       0.0614
       YYY     -15.3659    XXZ       0.0000    XYZ       0.0000
       YYZ       0.0000    XZZ      -0.3205    YZZ      -5.5823
       ZZZ       0.0000
    Hexadecapole Moments (Debye-Ang^3)
      XXXX   -2116.2498   XXXY     -44.8598   XXYY    -471.1809
      XYYY     -13.8078   YYYY    -431.6523   XXXZ      -0.0000
      XXYZ      -0.0000   XYYZ      -0.0000   YYYZ      -0.0000
      XXZZ    -414.8434   XYZZ      -3.9497   YYZZ     -98.2223
      XZZZ      -0.0000   YZZZ      -0.0000   ZZZZ    -112.4241
 -----------------------------------------------------------------
 Calculating analytic gradient of the SCF energy
 Gradient of SCF Energy
            1           2           3           4           5           6
    1  -0.0001429  -0.0002597  -0.0000242   0.0000540   0.0005506  -0.0001777
    2  -0.0002058   0.0011109  -0.0006101   0.0000653  -0.0006012   0.0002407
    3  -0.0000000   0.0000000  -0.0000000  -0.0000000  -0.0000000   0.0000000
 Max gradient component =       1.111E-03
 RMS gradient           =       3.726E-04
 Gradient time:  CPU 12.36 s  wall 12.36 s
 Geometry Optimization Parameters
   NAtoms,    NIC,     NZ,  NCons,   NDum,   NFix, NCnnct, MaxDiis
        6      27       6       0       0       0       0       0

 Cartesian Hessian Update
 Hessian Updated using BFGS Update


** GEOMETRY OPTIMIZATION IN DELOCALIZED INTERNAL COORDINATES **
   Searching for a Minimum

   Optimization Cycle:   2

                       Coordinates (Angstroms)
     ATOM                X               Y               Z
      1  I         2.5088907789   -0.3170127148    0.0000000000
      2  C         0.4631568943    0.2846018444    0.0000000000
      3  C        -0.4930211300   -0.6391941334    0.0000000000
      4  H        -0.2551322116   -1.6921961487    0.0000000000
      5  Cl        0.1987745201    1.9957915801    0.0000000000
      6  I        -2.5713617976   -0.2502180713    0.0000000000
   Point Group: cs    Number of degrees of freedom:     9


   Energy is -14376.061992074

 Hessian Updated using BFGS Update

  9 Hessian modes will be used to form the next step
  Hessian Eigenvalues:
     0.103236    0.117713    0.157552    0.214006    0.235730    0.289622
     0.338470    0.360727    0.597442

 Minimum Search - Taking Simple RFO Step
 Searching for Lamda that Minimizes Along All modes
 Value Taken    Lamda =  -0.00000506
 Step Taken.  Stepsize is  0.004371

                             Maximum     Tolerance    Cnvgd?
         Gradient           0.000646      0.000300      NO
         Displacement       0.002259      0.001200      NO
         Energy change     -0.000029      0.000001      NO


 New Cartesian Coordinates Obtained by Inverse Iteration

 Displacement from previous Coordinates is:  0.007989
 ----------------------------------------------------------------
             Standard Nuclear Orientation (Angstroms)
    I     Atom           X                Y                Z
 ----------------------------------------------------------------
    1      I       2.5103858512    -0.3158138141     0.0000000000
    2      C       0.4641117165     0.2833451414     0.0000000000
    3      C      -0.4927222054    -0.6393249394     0.0000000000
    4      H      -0.2570208960    -1.6928470707     0.0000000000
    5      Cl      0.1968364000     1.9951299669     0.0000000000
    6      I      -2.5702838122    -0.2487169278     0.0000000000
 ----------------------------------------------------------------
 Molecular Point Group                 Cs    NOp =  2
 Largest Abelian Subgroup              Cs    NOp =  2
 Nuclear Repulsion Energy =   932.5843549178 hartrees
 There are       68 alpha and       68 beta electrons
 Applying Cartesian multipole field
    Component          Value
    ---------          -----
     (2,0,0)        1.00000E-11
     (0,2,0)        2.00000E-11
     (0,0,2)       -3.00000E-11
 Nucleus-field energy     =     0.0000000304 hartrees
 Requested basis set is 6-311++G(d,p)
 There are 78 shells and 205 basis functions
 A cutoff of  1.0D-11 yielded   2326 shell pairs
 There are     17062 function pairs (     19279 Cartesian)
 Smallest overlap matrix eigenvalue = 5.71E-05
 Guess MOs from SCF MO coefficient file

 -----------------------------------------------------------------------
  General SCF calculation program by
  Eric Jon Sundstrom, Paul Horn, Yuezhi Mao, Dmitri Zuev, Alec White,
  David Stuck, Shaama M.S., Shane Yost, Joonho Lee, David Small,
  Daniel Levine, Susi Lehtola, Hugh Burton, Evgeny Epifanovsky
 -----------------------------------------------------------------------
 Exchange:     0.2000 Hartree-Fock + 0.0800 Slater + 0.7200 B88
 Correlation:  0.1900 VWN1RPA + 0.8100 LYP
 Using SG-1 standard quadrature grid
 A restricted SCF calculation will be
 performed using DIIS
 SCF converges when DIIS error is below 1.0e-08
 ---------------------------------------
  Cycle       Energy         DIIS error
 ---------------------------------------
    1  -14376.0619927533      1.99e-05  
    2  -14376.0619953381      4.46e-06  
    3  -14376.0619952113      6.75e-06  
    4  -14376.0619954516      1.35e-06  
    5  -14376.0619954620      3.84e-07  
    6  -14376.0619954627      1.62e-07  
    7  -14376.0619954626      7.87e-08  
    8  -14376.0619954625      8.09e-09  Convergence criterion met
 ---------------------------------------
 SCF time:   CPU 27.33s  wall 28.00s 
 SCF   energy in the final basis set =   -14376.0619954625
 Total energy in the final basis set =   -14376.0619954625

 --------------------------------------------------------------
             Orbital Energies (a.u.) and Symmetries
 --------------------------------------------------------------

 Alpha MOs, Restricted
 -- Occupied --                  
*******-1165.88 -176.32 -176.32 -165.73 -165.72 -165.72 -165.72
  1 A'    2 A'    3 A'    4 A'    5 A'    1 A"    6 A'    7 A'                 
-165.72 -165.72 -101.59  -35.82  -35.81  -31.31  -31.31  -31.31
  2 A"    8 A'    9 A'   10 A'   11 A'   12 A'   13 A'    3 A"                 
-31.306 -31.300 -31.300 -22.963 -22.961 -22.961 -22.957 -22.957
 14 A'    4 A"   15 A'   16 A'    5 A"   17 A'   18 A'   19 A'                 
-22.957 -22.956 -22.955 -22.951 -22.951 -10.298 -10.248  -9.500
  6 A"    7 A"   20 A'   21 A'    8 A"   22 A'   23 A'   24 A'                 
 -7.265  -7.255  -7.254  -6.368  -6.363  -4.781  -4.775  -4.765
 25 A'    9 A"   26 A'   27 A'   28 A'   29 A'   30 A'   31 A'                 
 -4.765  -4.760  -4.760  -2.047  -2.042  -2.042  -2.041  -2.036
 10 A"   11 A"   32 A'   33 A'   34 A'   12 A"   35 A'   13 A"                 
 -2.036  -2.028  -2.028  -2.023  -2.023  -0.912  -0.799  -0.699
 36 A'   14 A"   37 A'   38 A'   15 A"   39 A'   40 A'   41 A'                 
 -0.647  -0.567  -0.486  -0.456  -0.411  -0.377  -0.341  -0.325
 42 A'   43 A'   44 A'   45 A'   16 A"   46 A'   47 A'   17 A"                 
 -0.297  -0.287  -0.280  -0.255
 18 A"   48 A'   49 A'   19 A"                                                 
 -- Virtual --                   
 -0.086  -0.051  -0.047  -0.011   0.031   0.033   0.048   0.064
 50 A'   51 A'   20 A"   52 A'   53 A'   54 A'   55 A'   21 A"                 
  0.083   0.084   0.096   0.106   0.114   0.124   0.127   0.130
 22 A"   56 A'   57 A'   58 A'   59 A'   23 A"   60 A'   61 A'                 
  0.150   0.192   0.198   0.219   0.227   0.234   0.237   0.293
 62 A'   63 A'   64 A'   65 A'   24 A"   25 A"   66 A'   67 A'                 
  0.331   0.370   0.377   0.382   0.387   0.395   0.402   0.415
 68 A'   69 A'   70 A'   26 A"   27 A"   71 A'   28 A"   29 A"                 
  0.418   0.455   0.456   0.468   0.477   0.497   0.546   0.572
 72 A'   30 A"   73 A'   74 A'   75 A'   76 A'   31 A"   77 A'                 
  0.592   0.616   0.642   0.664   0.704   0.721   0.735   0.822
 32 A"   78 A'   79 A'   80 A'   81 A'   82 A'   83 A'   84 A'                 
  0.828   0.834   0.842   0.934   0.944   1.079   1.108   1.136
 33 A"   34 A"   85 A'   86 A'   87 A'   35 A"   88 A'   89 A'                 
  1.211   1.305   1.329   1.333   1.340   1.374   1.387   1.448
 36 A"   37 A"   38 A"   90 A'   91 A'   92 A'   93 A'   39 A"                 
  1.519   1.572   1.662   1.787   1.808   1.830   1.978   2.114
 94 A'   95 A'   96 A'   97 A'   40 A"   98 A'   41 A"   99 A'                 
  2.237   2.240   2.292   2.477   2.559   2.624   2.638   2.822
100 A'   42 A"  101 A'  102 A'  103 A'  104 A'   43 A"   44 A"                 
  2.870   3.004   3.272   3.712   3.948   3.955   3.976   3.978
105 A'  106 A'  107 A'  108 A'   45 A"   46 A"  109 A'  110 A'                 
  3.997   4.008   4.082   4.097   4.218   4.238   4.393   4.410
 47 A"   48 A"  111 A'  112 A'  113 A'  114 A'  115 A'  116 A'                 
  5.989   5.994   6.031   6.043   6.071   6.087   9.729  23.372
 49 A"   50 A"  117 A'  118 A'  119 A'  120 A'  121 A'  122 A'                 
 24.129  25.787  25.908  26.356  27.837  27.850  28.331  28.335
123 A'   51 A"  124 A'  125 A'  126 A'  127 A'   52 A"   53 A"                 
 28.363  28.367  28.377  28.389  28.521  28.527  28.534  28.538
128 A'  129 A'  130 A'  131 A'   54 A"   55 A"  132 A'  133 A'                 
 28.542  28.550  28.583  28.592  28.673  28.685 127.875 127.879
 56 A"   57 A"  134 A'  135 A'  136 A'  137 A'   58 A"   59 A"                 
127.900 127.908 127.922 127.936 151.635 151.646 215.7141901.797
138 A'  139 A'  140 A'  141 A'  142 A'  143 A'  144 A'  145 A'                 
*******
146 A'                                                                         

 Beta MOs, Restricted
 -- Occupied --                  
*******-1165.88 -176.32 -176.32 -165.73 -165.72 -165.72 -165.72
  1 A'    2 A'    3 A'    4 A'    5 A'    1 A"    6 A'    7 A'                 
-165.72 -165.72 -101.59  -35.82  -35.81  -31.31  -31.31  -31.31
  2 A"    8 A'    9 A'   10 A'   11 A'   12 A'   13 A'    3 A"                 
-31.306 -31.300 -31.300 -22.963 -22.961 -22.961 -22.957 -22.957
 14 A'    4 A"   15 A'   16 A'    5 A"   17 A'   18 A'   19 A'                 
-22.957 -22.956 -22.955 -22.951 -22.951 -10.298 -10.248  -9.500
  6 A"    7 A"   20 A'   21 A'    8 A"   22 A'   23 A'   24 A'                 
 -7.265  -7.255  -7.254  -6.368  -6.363  -4.781  -4.775  -4.765
 25 A'    9 A"   26 A'   27 A'   28 A'   29 A'   30 A'   31 A'                 
 -4.765  -4.760  -4.760  -2.047  -2.042  -2.042  -2.041  -2.036
 10 A"   11 A"   32 A'   33 A'   34 A'   12 A"   35 A'   13 A"                 
 -2.036  -2.028  -2.028  -2.023  -2.023  -0.912  -0.799  -0.699
 36 A'   14 A"   37 A'   38 A'   15 A"   39 A'   40 A'   41 A'                 
 -0.647  -0.567  -0.486  -0.456  -0.411  -0.377  -0.341  -0.325
 42 A'   43 A'   44 A'   45 A'   16 A"   46 A'   47 A'   17 A"                 
 -0.297  -0.287  -0.280  -0.255
 18 A"   48 A'   49 A'   19 A"                                                 
 -- Virtual --                   
 -0.086  -0.051  -0.047  -0.011   0.031   0.033   0.048   0.064
 50 A'   51 A'   20 A"   52 A'   53 A'   54 A'   55 A'   21 A"                 
  0.083   0.084   0.096   0.106   0.114   0.124   0.127   0.130
 22 A"   56 A'   57 A'   58 A'   59 A'   23 A"   60 A'   61 A'                 
  0.150   0.192   0.198   0.219   0.227   0.234   0.237   0.293
 62 A'   63 A'   64 A'   65 A'   24 A"   25 A"   66 A'   67 A'                 
  0.331   0.370   0.377   0.382   0.387   0.395   0.402   0.415
 68 A'   69 A'   70 A'   26 A"   27 A"   71 A'   28 A"   29 A"                 
  0.418   0.455   0.456   0.468   0.477   0.497   0.546   0.572
 72 A'   30 A"   73 A'   74 A'   75 A'   76 A'   31 A"   77 A'                 
  0.592   0.616   0.642   0.664   0.704   0.721   0.735   0.822
 32 A"   78 A'   79 A'   80 A'   81 A'   82 A'   83 A'   84 A'                 
  0.828   0.834   0.842   0.934   0.944   1.079   1.108   1.136
 33 A"   34 A"   85 A'   86 A'   87 A'   35 A"   88 A'   89 A'                 
  1.211   1.305   1.329   1.333   1.340   1.374   1.387   1.448
 36 A"   37 A"   38 A"   90 A'   91 A'   92 A'   93 A'   39 A"                 
  1.519   1.572   1.662   1.787   1.808   1.830   1.978   2.114
 94 A'   95 A'   96 A'   97 A'   40 A"   98 A'   41 A"   99 A'                 
  2.237   2.240   2.292   2.477   2.559   2.624   2.638   2.822
100 A'   42 A"  101 A'  102 A'  103 A'  104 A'   43 A"   44 A"                 
  2.870   3.004   3.272   3.712   3.948   3.955   3.976   3.978
105 A'  106 A'  107 A'  108 A'   45 A"   46 A"  109 A'  110 A'                 
  3.997   4.008   4.082   4.097   4.218   4.238   4.393   4.410
 47 A"   48 A"  111 A'  112 A'  113 A'  114 A'  115 A'  116 A'                 
  5.989   5.994   6.031   6.043   6.071   6.087   9.729  23.372
 49 A"   50 A"  117 A'  118 A'  119 A'  120 A'  121 A'  122 A'                 
 24.129  25.787  25.908  26.356  27.837  27.850  28.331  28.335
123 A'   51 A"  124 A'  125 A'  126 A'  127 A'   52 A"   53 A"                 
 28.363  28.367  28.377  28.389  28.521  28.527  28.534  28.538
128 A'  129 A'  130 A'  131 A'   54 A"   55 A"  132 A'  133 A'                 
 28.542  28.550  28.583  28.592  28.673  28.685 127.875 127.879
 56 A"   57 A"  134 A'  135 A'  136 A'  137 A'   58 A"   59 A"                 
127.900 127.908 127.922 127.936 151.635 151.646 215.7141901.797
138 A'  139 A'  140 A'  141 A'  142 A'  143 A'  144 A'  145 A'                 
*******
146 A'                                                                         
 --------------------------------------------------------------

          Ground-State Mulliken Net Atomic Charges

     Atom                 Charge (a.u.)
  ----------------------------------------
      1 I                     0.123414
      2 C                    -0.059170
      3 C                    -0.695505
      4 H                     0.181502
      5 Cl                    0.349008
      6 I                     0.100751
  ----------------------------------------
  Sum of atomic charges =    -0.000000

 -----------------------------------------------------------------
                    Cartesian Multipole Moments
 -----------------------------------------------------------------
    Charge (ESU x 10^10)
                -0.0000
    Dipole Moment (Debye)
         X       0.1840      Y      -0.8306      Z       0.0000
       Tot       0.8508
    Quadrupole Moments (Debye-Ang)
        XX     -76.9161     XY      -1.4515     YY     -79.7530
        XZ      -0.0000     YZ      -0.0000     ZZ     -83.2462
    Octopole Moments (Debye-Ang^2)
       XXX      -0.4193    XXY      -8.2013    XYY      -0.0265
       YYY     -15.6034    XXZ       0.0000    XYZ       0.0000
       YYZ       0.0000    XZZ      -0.3727    YZZ      -5.6520
       ZZZ       0.0000
    Hexadecapole Moments (Debye-Ang^3)
      XXXX   -2116.1830   XXXY     -44.6239   XXYY    -471.1694
      XYYY     -13.5743   YYYY    -431.3223   XXXZ      -0.0000
      XXYZ      -0.0000   XYYZ      -0.0000   YYYZ      -0.0000
      XXZZ    -414.8672   XYZZ      -3.8576   YYZZ     -98.1561
      XZZZ      -0.0000   YZZZ      -0.0000   ZZZZ    -112.4186
 -----------------------------------------------------------------
 Calculating analytic gradient of the SCF energy
 Gradient of SCF Energy
            1           2           3           4           5           6
    1  -0.0000647  -0.0002000   0.0000680  -0.0000739   0.0002951  -0.0000245
    2  -0.0001951   0.0004591  -0.0001785   0.0000211  -0.0003593   0.0002526
    3  -0.0000000  -0.0000000   0.0000000   0.0000000   0.0000000  -0.0000000
 Max gradient component =       4.591E-04
 RMS gradient           =       1.850E-04
 Gradient time:  CPU 12.59 s  wall 12.59 s
 Geometry Optimization Parameters
   NAtoms,    NIC,     NZ,  NCons,   NDum,   NFix, NCnnct, MaxDiis
        6      27       6       0       0       0       0       0

 Cartesian Hessian Update
 Hessian Updated using BFGS Update


** GEOMETRY OPTIMIZATION IN DELOCALIZED INTERNAL COORDINATES **
   Searching for a Minimum

   Optimization Cycle:   3

                       Coordinates (Angstroms)
     ATOM                X               Y               Z
      1  I         2.5103858512   -0.3158138141    0.0000000000
      2  C         0.4641117165    0.2833451414    0.0000000000
      3  C        -0.4927222054   -0.6393249394    0.0000000000
      4  H        -0.2570208960   -1.6928470707    0.0000000000
      5  Cl        0.1968364000    1.9951299669    0.0000000000
      6  I        -2.5702838122   -0.2487169278    0.0000000000
   Point Group: cs    Number of degrees of freedom:     9


   Energy is -14376.061995463

 Hessian Updated using BFGS Update

  9 Hessian modes will be used to form the next step
  Hessian Eigenvalues:
     0.099264    0.118020    0.136747    0.178813    0.241361    0.283149
     0.310928    0.360744    0.613484

 Minimum Search - Taking Simple RFO Step
 Searching for Lamda that Minimizes Along All modes
 Value Taken    Lamda =  -0.00000147
 Step Taken.  Stepsize is  0.003191

                             Maximum     Tolerance    Cnvgd?
         Gradient           0.000234      0.000300     YES
         Displacement       0.001672      0.001200      NO
         Energy change     -0.000003      0.000001      NO


 New Cartesian Coordinates Obtained by Inverse Iteration

 Displacement from previous Coordinates is:  0.003417
 ----------------------------------------------------------------
             Standard Nuclear Orientation (Angstroms)
    I     Atom           X                Y                Z
 ----------------------------------------------------------------
    1      I       2.5112849854    -0.3155376276     0.0000000000
    2      C       0.4648241947     0.2827437535     0.0000000000
    3      C      -0.4927712031    -0.6390746523     0.0000000000
    4      H      -0.2580866167    -1.6928205873     0.0000000000
    5      Cl      0.1964041477     1.9954000711     0.0000000000
    6      I      -2.5703484538    -0.2489386011     0.0000000000
 ----------------------------------------------------------------
 Molecular Point Group                 Cs    NOp =  2
 Largest Abelian Subgroup              Cs    NOp =  2
 Nuclear Repulsion Energy =   932.4422658869 hartrees
 There are       68 alpha and       68 beta electrons
 Applying Cartesian multipole field
    Component          Value
    ---------          -----
     (2,0,0)        1.00000E-11
     (0,2,0)        2.00000E-11
     (0,0,2)       -3.00000E-11
 Nucleus-field energy     =     0.0000000304 hartrees
 Requested basis set is 6-311++G(d,p)
 There are 78 shells and 205 basis functions
 A cutoff of  1.0D-11 yielded   2327 shell pairs
 There are     17065 function pairs (     19282 Cartesian)
 Smallest overlap matrix eigenvalue = 5.71E-05
 Guess MOs from SCF MO coefficient file

 -----------------------------------------------------------------------
  General SCF calculation program by
  Eric Jon Sundstrom, Paul Horn, Yuezhi Mao, Dmitri Zuev, Alec White,
  David Stuck, Shaama M.S., Shane Yost, Joonho Lee, David Small,
  Daniel Levine, Susi Lehtola, Hugh Burton, Evgeny Epifanovsky
 -----------------------------------------------------------------------
 Exchange:     0.2000 Hartree-Fock + 0.0800 Slater + 0.7200 B88
 Correlation:  0.1900 VWN1RPA + 0.8100 LYP
 Using SG-1 standard quadrature grid
 A restricted SCF calculation will be
 performed using DIIS
 SCF converges when DIIS error is below 1.0e-08
 ---------------------------------------
  Cycle       Energy         DIIS error
 ---------------------------------------
    1  -14376.0619952809      1.23e-05  
    2  -14376.0619961310      3.46e-06  
    3  -14376.0619959961      6.21e-06  
    4  -14376.0619961981      5.14e-07  
    5  -14376.0619961998      2.06e-07  
    6  -14376.0619961999      5.90e-08  
    7  -14376.0619961999      2.81e-08  
    8  -14376.0619961999      5.34e-09  Convergence criterion met
 ---------------------------------------
 SCF time:   CPU 27.40s  wall 28.00s 
 SCF   energy in the final basis set =   -14376.0619961999
 Total energy in the final basis set =   -14376.0619961999

 --------------------------------------------------------------
             Orbital Energies (a.u.) and Symmetries
 --------------------------------------------------------------

 Alpha MOs, Restricted
 -- Occupied --                  
*******-1165.88 -176.32 -176.32 -165.73 -165.72 -165.72 -165.72
  1 A'    2 A'    3 A'    4 A'    5 A'    1 A"    6 A'    7 A'                 
-165.72 -165.72 -101.59  -35.82  -35.81  -31.31  -31.31  -31.31
  2 A"    8 A'    9 A'   10 A'   11 A'   12 A'   13 A'    3 A"                 
-31.306 -31.301 -31.300 -22.963 -22.961 -22.961 -22.957 -22.957
 14 A'    4 A"   15 A'   16 A'    5 A"   17 A'   18 A'   19 A'                 
-22.957 -22.956 -22.955 -22.951 -22.951 -10.298 -10.248  -9.500
  6 A"    7 A"   20 A'   21 A'    8 A"   22 A'   23 A'   24 A'                 
 -7.264  -7.254  -7.254  -6.368  -6.363  -4.781  -4.775  -4.765
 25 A'    9 A"   26 A'   27 A'   28 A'   29 A'   30 A'   31 A'                 
 -4.765  -4.760  -4.760  -2.047  -2.042  -2.042  -2.041  -2.036
 10 A"   11 A"   32 A'   33 A'   34 A'   12 A"   35 A'   13 A"                 
 -2.036  -2.028  -2.028  -2.023  -2.023  -0.911  -0.799  -0.699
 36 A'   14 A"   37 A'   38 A'   15 A"   39 A'   40 A'   41 A'                 
 -0.647  -0.567  -0.485  -0.456  -0.411  -0.377  -0.341  -0.325
 42 A'   43 A'   44 A'   45 A'   16 A"   46 A'   47 A'   17 A"                 
 -0.297  -0.287  -0.280  -0.255
 18 A"   48 A'   49 A'   19 A"                                                 
 -- Virtual --                   
 -0.086  -0.051  -0.047  -0.011   0.031   0.033   0.048   0.064
 50 A'   51 A'   20 A"   52 A'   53 A'   54 A'   55 A'   21 A"                 
  0.083   0.084   0.096   0.106   0.114   0.124   0.127   0.130
 22 A"   56 A'   57 A'   58 A'   59 A'   23 A"   60 A'   61 A'                 
  0.150   0.192   0.197   0.219   0.227   0.234   0.237   0.293
 62 A'   63 A'   64 A'   65 A'   24 A"   25 A"   66 A'   67 A'                 
  0.331   0.370   0.377   0.382   0.387   0.395   0.402   0.415
 68 A'   69 A'   70 A'   26 A"   27 A"   71 A'   28 A"   29 A"                 
  0.418   0.456   0.456   0.468   0.477   0.497   0.546   0.572
 72 A'   30 A"   73 A'   74 A'   75 A'   76 A'   31 A"   77 A'                 
  0.592   0.616   0.642   0.664   0.704   0.721   0.735   0.822
 32 A"   78 A'   79 A'   80 A'   81 A'   82 A'   83 A'   84 A'                 
  0.828   0.835   0.842   0.934   0.944   1.079   1.108   1.136
 33 A"   34 A"   85 A'   86 A'   87 A'   35 A"   88 A'   89 A'                 
  1.211   1.305   1.329   1.334   1.340   1.374   1.387   1.448
 36 A"   37 A"   38 A"   90 A'   91 A'   92 A'   93 A'   39 A"                 
  1.519   1.572   1.662   1.787   1.808   1.830   1.978   2.114
 94 A'   95 A'   96 A'   97 A'   40 A"   98 A'   41 A"   99 A'                 
  2.237   2.240   2.292   2.477   2.559   2.623   2.638   2.822
100 A'   42 A"  101 A'  102 A'  103 A'  104 A'   43 A"   44 A"                 
  2.870   3.004   3.272   3.712   3.948   3.955   3.976   3.978
105 A'  106 A'  107 A'  108 A'   45 A"   46 A"  109 A'  110 A'                 
  3.997   4.008   4.082   4.097   4.218   4.238   4.393   4.410
 47 A"   48 A"  111 A'  112 A'  113 A'  114 A'  115 A'  116 A'                 
  5.989   5.994   6.031   6.043   6.071   6.087   9.728  23.372
 49 A"   50 A"  117 A'  118 A'  119 A'  120 A'  121 A'  122 A'                 
 24.129  25.787  25.908  26.356  27.836  27.850  28.331  28.335
123 A'   51 A"  124 A'  125 A'  126 A'  127 A'   52 A"   53 A"                 
 28.363  28.367  28.377  28.389  28.521  28.527  28.534  28.538
128 A'  129 A'  130 A'  131 A'   54 A"   55 A"  132 A'  133 A'                 
 28.542  28.550  28.583  28.592  28.673  28.685 127.874 127.879
 56 A"   57 A"  134 A'  135 A'  136 A'  137 A'   58 A"   59 A"                 
127.900 127.908 127.922 127.936 151.635 151.646 215.7141901.797
138 A'  139 A'  140 A'  141 A'  142 A'  143 A'  144 A'  145 A'                 
*******
146 A'                                                                         

 Beta MOs, Restricted
 -- Occupied --                  
*******-1165.88 -176.32 -176.32 -165.73 -165.72 -165.72 -165.72
  1 A'    2 A'    3 A'    4 A'    5 A'    1 A"    6 A'    7 A'                 
-165.72 -165.72 -101.59  -35.82  -35.81  -31.31  -31.31  -31.31
  2 A"    8 A'    9 A'   10 A'   11 A'   12 A'   13 A'    3 A"                 
-31.306 -31.301 -31.300 -22.963 -22.961 -22.961 -22.957 -22.957
 14 A'    4 A"   15 A'   16 A'    5 A"   17 A'   18 A'   19 A'                 
-22.957 -22.956 -22.955 -22.951 -22.951 -10.298 -10.248  -9.500
  6 A"    7 A"   20 A'   21 A'    8 A"   22 A'   23 A'   24 A'                 
 -7.264  -7.254  -7.254  -6.368  -6.363  -4.781  -4.775  -4.765
 25 A'    9 A"   26 A'   27 A'   28 A'   29 A'   30 A'   31 A'                 
 -4.765  -4.760  -4.760  -2.047  -2.042  -2.042  -2.041  -2.036
 10 A"   11 A"   32 A'   33 A'   34 A'   12 A"   35 A'   13 A"                 
 -2.036  -2.028  -2.028  -2.023  -2.023  -0.911  -0.799  -0.699
 36 A'   14 A"   37 A'   38 A'   15 A"   39 A'   40 A'   41 A'                 
 -0.647  -0.567  -0.485  -0.456  -0.411  -0.377  -0.341  -0.325
 42 A'   43 A'   44 A'   45 A'   16 A"   46 A'   47 A'   17 A"                 
 -0.297  -0.287  -0.280  -0.255
 18 A"   48 A'   49 A'   19 A"                                                 
 -- Virtual --                   
 -0.086  -0.051  -0.047  -0.011   0.031   0.033   0.048   0.064
 50 A'   51 A'   20 A"   52 A'   53 A'   54 A'   55 A'   21 A"                 
  0.083   0.084   0.096   0.106   0.114   0.124   0.127   0.130
 22 A"   56 A'   57 A'   58 A'   59 A'   23 A"   60 A'   61 A'                 
  0.150   0.192   0.197   0.219   0.227   0.234   0.237   0.293
 62 A'   63 A'   64 A'   65 A'   24 A"   25 A"   66 A'   67 A'                 
  0.331   0.370   0.377   0.382   0.387   0.395   0.402   0.415
 68 A'   69 A'   70 A'   26 A"   27 A"   71 A'   28 A"   29 A"                 
  0.418   0.456   0.456   0.468   0.477   0.497   0.546   0.572
 72 A'   30 A"   73 A'   74 A'   75 A'   76 A'   31 A"   77 A'                 
  0.592   0.616   0.642   0.664   0.704   0.721   0.735   0.822
 32 A"   78 A'   79 A'   80 A'   81 A'   82 A'   83 A'   84 A'                 
  0.828   0.835   0.842   0.934   0.944   1.079   1.108   1.136
 33 A"   34 A"   85 A'   86 A'   87 A'   35 A"   88 A'   89 A'                 
  1.211   1.305   1.329   1.334   1.340   1.374   1.387   1.448
 36 A"   37 A"   38 A"   90 A'   91 A'   92 A'   93 A'   39 A"                 
  1.519   1.572   1.662   1.787   1.808   1.830   1.978   2.114
 94 A'   95 A'   96 A'   97 A'   40 A"   98 A'   41 A"   99 A'                 
  2.237   2.240   2.292   2.477   2.559   2.623   2.638   2.822
100 A'   42 A"  101 A'  102 A'  103 A'  104 A'   43 A"   44 A"                 
  2.870   3.004   3.272   3.712   3.948   3.955   3.976   3.978
105 A'  106 A'  107 A'  108 A'   45 A"   46 A"  109 A'  110 A'                 
  3.997   4.008   4.082   4.097   4.218   4.238   4.393   4.410
 47 A"   48 A"  111 A'  112 A'  113 A'  114 A'  115 A'  116 A'                 
  5.989   5.994   6.031   6.043   6.071   6.087   9.728  23.372
 49 A"   50 A"  117 A'  118 A'  119 A'  120 A'  121 A'  122 A'                 
 24.129  25.787  25.908  26.356  27.836  27.850  28.331  28.335
123 A'   51 A"  124 A'  125 A'  126 A'  127 A'   52 A"   53 A"                 
 28.363  28.367  28.377  28.389  28.521  28.527  28.534  28.538
128 A'  129 A'  130 A'  131 A'   54 A"   55 A"  132 A'  133 A'                 
 28.542  28.550  28.583  28.592  28.673  28.685 127.874 127.879
 56 A"   57 A"  134 A'  135 A'  136 A'  137 A'   58 A"   59 A"                 
127.900 127.908 127.922 127.936 151.635 151.646 215.7141901.797
138 A'  139 A'  140 A'  141 A'  142 A'  143 A'  144 A'  145 A'                 
*******
146 A'                                                                         
 --------------------------------------------------------------

          Ground-State Mulliken Net Atomic Charges

     Atom                 Charge (a.u.)
  ----------------------------------------
      1 I                     0.123851
      2 C                    -0.058726
      3 C                    -0.695518
      4 H                     0.181501
      5 Cl                    0.347898
      6 I                     0.100994
  ----------------------------------------
  Sum of atomic charges =    -0.000000

 -----------------------------------------------------------------
                    Cartesian Multipole Moments
 -----------------------------------------------------------------
    Charge (ESU x 10^10)
                -0.0000
    Dipole Moment (Debye)
         X       0.1857      Y      -0.8364      Z      -0.0000
       Tot       0.8568
    Quadrupole Moments (Debye-Ang)
        XX     -76.8927     XY      -1.4516     YY     -79.7660
        XZ       0.0000     YZ      -0.0000     ZZ     -83.2466
    Octopole Moments (Debye-Ang^2)
       XXX      -0.4404    XXY      -8.2177    XYY      -0.0587
       YYY     -15.6459    XXZ      -0.0000    XYZ      -0.0000
       YYZ      -0.0000    XZZ      -0.3927    YZZ      -5.6620
       ZZZ      -0.0000
    Hexadecapole Moments (Debye-Ang^3)
      XXXX   -2116.5925   XXXY     -44.6460   XXYY    -471.3212
      XYYY     -13.6572   YYYY    -431.4646   XXXZ       0.0000
      XXYZ      -0.0000   XYYZ       0.0000   YYYZ      -0.0000
      XXZZ    -414.9855   XYZZ      -3.8789   YYZZ     -98.1755
      XZZZ       0.0000   YZZZ      -0.0000   ZZZZ    -112.4167
 -----------------------------------------------------------------
 Calculating analytic gradient of the SCF energy
 Gradient of SCF Energy
            1           2           3           4           5           6
    1   0.0000224  -0.0000113   0.0000195  -0.0001454   0.0001543  -0.0000395
    2  -0.0002032   0.0000047   0.0000130   0.0000220  -0.0000259   0.0001894
    3  -0.0000000  -0.0000000   0.0000000   0.0000000   0.0000000  -0.0000000
 Max gradient component =       2.032E-04
 RMS gradient           =       8.368E-05
 Gradient time:  CPU 12.27 s  wall 12.28 s
 Geometry Optimization Parameters
   NAtoms,    NIC,     NZ,  NCons,   NDum,   NFix, NCnnct, MaxDiis
        6      27       6       0       0       0       0       0

 Cartesian Hessian Update
 Hessian Updated using BFGS Update


** GEOMETRY OPTIMIZATION IN DELOCALIZED INTERNAL COORDINATES **
   Searching for a Minimum

   Optimization Cycle:   4

                       Coordinates (Angstroms)
     ATOM                X               Y               Z
      1  I         2.5112849854   -0.3155376276    0.0000000000
      2  C         0.4648241947    0.2827437535    0.0000000000
      3  C        -0.4927712031   -0.6390746523    0.0000000000
      4  H        -0.2580866167   -1.6928205873    0.0000000000
      5  Cl        0.1964041477    1.9954000711    0.0000000000
      6  I        -2.5703484538   -0.2489386011    0.0000000000
   Point Group: cs    Number of degrees of freedom:     9


   Energy is -14376.061996200

 Hessian Updated using BFGS Update

  9 Hessian modes will be used to form the next step
  Hessian Eigenvalues:
     0.091845    0.118495    0.152844    0.170840    0.241638    0.284780
     0.310091    0.361014    0.613648

 Minimum Search - Taking Simple RFO Step
 Searching for Lamda that Minimizes Along All modes
 Value Taken    Lamda =   0.00000000
 Step Taken.  Stepsize is  0.000522

                             Maximum     Tolerance    Cnvgd?
         Gradient           0.000049      0.000300     YES
         Displacement       0.000425      0.001200     YES
         Energy change     -0.000001      0.000001     YES


                       Distance Matrix (Angstroms)
             I (  1)   C (  2)   C (  3)   H (  4)   Cl(  5)
   C (  2)  2.132122
   C (  3)  3.021428  1.329187
   H (  4)  3.092948  2.103676  1.079564
   Cl(  5)  3.270949  1.733563  2.723127  3.716118
   I (  6)  5.082070  3.081389  2.113891  2.726050  3.562580

 Final energy is   -14376.061996199911     


 ******************************
 **  OPTIMIZATION CONVERGED  **
 ******************************

                       Coordinates (Angstroms)
     ATOM                X               Y               Z
      1  I         2.5112849854   -0.3155376276    0.0000000000
      2  C         0.4648241947    0.2827437535    0.0000000000
      3  C        -0.4927712031   -0.6390746523    0.0000000000
      4  H        -0.2580866167   -1.6928205873    0.0000000000
      5  Cl        0.1964041477    1.9954000711    0.0000000000
      6  I        -2.5703484538   -0.2489386011    0.0000000000

Z-matrix Print:
$molecule
0 1
I 
C  1 2.132122
C  2 1.329187 1 119.794321
H  3 1.079564 2 121.353747 1 -0.000000 0
Cl 2 1.733563 1 115.203598 3 -180.000000 0
I  3 2.113891 2 125.455184 1 -180.000000 0
$end


 --------------------------------------------------------------
             Orbital Energies (a.u.) and Symmetries
 --------------------------------------------------------------

 Alpha MOs, Restricted
 -- Occupied --                  
*******-1165.88 -176.32 -176.32 -165.73 -165.72 -165.72 -165.72
  1 A'    2 A'    3 A'    4 A'    5 A'    1 A"    6 A'    7 A'                 
-165.72 -165.72 -101.59  -35.82  -35.81  -31.31  -31.31  -31.31
  2 A"    8 A'    9 A'   10 A'   11 A'   12 A'   13 A'    3 A"                 
-31.306 -31.301 -31.300 -22.963 -22.961 -22.961 -22.957 -22.957
 14 A'    4 A"   15 A'   16 A'    5 A"   17 A'   18 A'   19 A'                 
-22.957 -22.956 -22.955 -22.951 -22.951 -10.298 -10.248  -9.500
  6 A"    7 A"   20 A'   21 A'    8 A"   22 A'   23 A'   24 A'                 
 -7.264  -7.254  -7.254  -6.368  -6.363  -4.781  -4.775  -4.765
 25 A'    9 A"   26 A'   27 A'   28 A'   29 A'   30 A'   31 A'                 
 -4.765  -4.760  -4.760  -2.047  -2.042  -2.042  -2.041  -2.036
 10 A"   11 A"   32 A'   33 A'   34 A'   12 A"   35 A'   13 A"                 
 -2.036  -2.028  -2.028  -2.023  -2.023  -0.911  -0.799  -0.699
 36 A'   14 A"   37 A'   38 A'   15 A"   39 A'   40 A'   41 A'                 
 -0.647  -0.567  -0.485  -0.456  -0.411  -0.377  -0.341  -0.325
 42 A'   43 A'   44 A'   45 A'   16 A"   46 A'   47 A'   17 A"                 
 -0.297  -0.287  -0.280  -0.255
 18 A"   48 A'   49 A'   19 A"                                                 
 -- Virtual --                   
 -0.086  -0.051  -0.047  -0.011   0.031   0.033   0.048   0.064
 50 A'   51 A'   20 A"   52 A'   53 A'   54 A'   55 A'   21 A"                 
  0.083   0.084   0.096   0.106   0.114   0.124   0.127   0.130
 22 A"   56 A'   57 A'   58 A'   59 A'   23 A"   60 A'   61 A'                 
  0.150   0.192   0.197   0.219   0.227   0.234   0.237   0.293
 62 A'   63 A'   64 A'   65 A'   24 A"   25 A"   66 A'   67 A'                 
  0.331   0.370   0.377   0.382   0.387   0.395   0.402   0.415
 68 A'   69 A'   70 A'   26 A"   27 A"   71 A'   28 A"   29 A"                 
  0.418   0.456   0.456   0.468   0.477   0.497   0.546   0.572
 72 A'   30 A"   73 A'   74 A'   75 A'   76 A'   31 A"   77 A'                 
  0.592   0.616   0.642   0.664   0.704   0.721   0.735   0.822
 32 A"   78 A'   79 A'   80 A'   81 A'   82 A'   83 A'   84 A'                 
  0.828   0.835   0.842   0.934   0.944   1.079   1.108   1.136
 33 A"   34 A"   85 A'   86 A'   87 A'   35 A"   88 A'   89 A'                 
  1.211   1.305   1.329   1.334   1.340   1.374   1.387   1.448
 36 A"   37 A"   38 A"   90 A'   91 A'   92 A'   93 A'   39 A"                 
  1.519   1.572   1.662   1.787   1.808   1.830   1.978   2.114
 94 A'   95 A'   96 A'   97 A'   40 A"   98 A'   41 A"   99 A'                 
  2.237   2.240   2.292   2.477   2.559   2.623   2.638   2.822
100 A'   42 A"  101 A'  102 A'  103 A'  104 A'   43 A"   44 A"                 
  2.870   3.004   3.272   3.712   3.948   3.955   3.976   3.978
105 A'  106 A'  107 A'  108 A'   45 A"   46 A"  109 A'  110 A'                 
  3.997   4.008   4.082   4.097   4.218   4.238   4.393   4.410
 47 A"   48 A"  111 A'  112 A'  113 A'  114 A'  115 A'  116 A'                 
  5.989   5.994   6.031   6.043   6.071   6.087   9.728  23.372
 49 A"   50 A"  117 A'  118 A'  119 A'  120 A'  121 A'  122 A'                 
 24.129  25.787  25.908  26.356  27.836  27.850  28.331  28.335
123 A'   51 A"  124 A'  125 A'  126 A'  127 A'   52 A"   53 A"                 
 28.363  28.367  28.377  28.389  28.521  28.527  28.534  28.538
128 A'  129 A'  130 A'  131 A'   54 A"   55 A"  132 A'  133 A'                 
 28.542  28.550  28.583  28.592  28.673  28.685 127.874 127.879
 56 A"   57 A"  134 A'  135 A'  136 A'  137 A'   58 A"   59 A"                 
127.900 127.908 127.922 127.936 151.635 151.646 215.7141901.797
138 A'  139 A'  140 A'  141 A'  142 A'  143 A'  144 A'  145 A'                 
*******
146 A'                                                                         

 Beta MOs, Restricted
 -- Occupied --                  
*******-1165.88 -176.32 -176.32 -165.73 -165.72 -165.72 -165.72
  1 A'    2 A'    3 A'    4 A'    5 A'    1 A"    6 A'    7 A'                 
-165.72 -165.72 -101.59  -35.82  -35.81  -31.31  -31.31  -31.31
  2 A"    8 A'    9 A'   10 A'   11 A'   12 A'   13 A'    3 A"                 
-31.306 -31.301 -31.300 -22.963 -22.961 -22.961 -22.957 -22.957
 14 A'    4 A"   15 A'   16 A'    5 A"   17 A'   18 A'   19 A'                 
-22.957 -22.956 -22.955 -22.951 -22.951 -10.298 -10.248  -9.500
  6 A"    7 A"   20 A'   21 A'    8 A"   22 A'   23 A'   24 A'                 
 -7.264  -7.254  -7.254  -6.368  -6.363  -4.781  -4.775  -4.765
 25 A'    9 A"   26 A'   27 A'   28 A'   29 A'   30 A'   31 A'                 
 -4.765  -4.760  -4.760  -2.047  -2.042  -2.042  -2.041  -2.036
 10 A"   11 A"   32 A'   33 A'   34 A'   12 A"   35 A'   13 A"                 
 -2.036  -2.028  -2.028  -2.023  -2.023  -0.911  -0.799  -0.699
 36 A'   14 A"   37 A'   38 A'   15 A"   39 A'   40 A'   41 A'                 
 -0.647  -0.567  -0.485  -0.456  -0.411  -0.377  -0.341  -0.325
 42 A'   43 A'   44 A'   45 A'   16 A"   46 A'   47 A'   17 A"                 
 -0.297  -0.287  -0.280  -0.255
 18 A"   48 A'   49 A'   19 A"                                                 
 -- Virtual --                   
 -0.086  -0.051  -0.047  -0.011   0.031   0.033   0.048   0.064
 50 A'   51 A'   20 A"   52 A'   53 A'   54 A'   55 A'   21 A"                 
  0.083   0.084   0.096   0.106   0.114   0.124   0.127   0.130
 22 A"   56 A'   57 A'   58 A'   59 A'   23 A"   60 A'   61 A'                 
  0.150   0.192   0.197   0.219   0.227   0.234   0.237   0.293
 62 A'   63 A'   64 A'   65 A'   24 A"   25 A"   66 A'   67 A'                 
  0.331   0.370   0.377   0.382   0.387   0.395   0.402   0.415
 68 A'   69 A'   70 A'   26 A"   27 A"   71 A'   28 A"   29 A"                 
  0.418   0.456   0.456   0.468   0.477   0.497   0.546   0.572
 72 A'   30 A"   73 A'   74 A'   75 A'   76 A'   31 A"   77 A'                 
  0.592   0.616   0.642   0.664   0.704   0.721   0.735   0.822
 32 A"   78 A'   79 A'   80 A'   81 A'   82 A'   83 A'   84 A'                 
  0.828   0.835   0.842   0.934   0.944   1.079   1.108   1.136
 33 A"   34 A"   85 A'   86 A'   87 A'   35 A"   88 A'   89 A'                 
  1.211   1.305   1.329   1.334   1.340   1.374   1.387   1.448
 36 A"   37 A"   38 A"   90 A'   91 A'   92 A'   93 A'   39 A"                 
  1.519   1.572   1.662   1.787   1.808   1.830   1.978   2.114
 94 A'   95 A'   96 A'   97 A'   40 A"   98 A'   41 A"   99 A'                 
  2.237   2.240   2.292   2.477   2.559   2.623   2.638   2.822
100 A'   42 A"  101 A'  102 A'  103 A'  104 A'   43 A"   44 A"                 
  2.870   3.004   3.272   3.712   3.948   3.955   3.976   3.978
105 A'  106 A'  107 A'  108 A'   45 A"   46 A"  109 A'  110 A'                 
  3.997   4.008   4.082   4.097   4.218   4.238   4.393   4.410
 47 A"   48 A"  111 A'  112 A'  113 A'  114 A'  115 A'  116 A'                 
  5.989   5.994   6.031   6.043   6.071   6.087   9.728  23.372
 49 A"   50 A"  117 A'  118 A'  119 A'  120 A'  121 A'  122 A'                 
 24.129  25.787  25.908  26.356  27.836  27.850  28.331  28.335
123 A'   51 A"  124 A'  125 A'  126 A'  127 A'   52 A"   53 A"                 
 28.363  28.367  28.377  28.389  28.521  28.527  28.534  28.538
128 A'  129 A'  130 A'  131 A'   54 A"   55 A"  132 A'  133 A'                 
 28.542  28.550  28.583  28.592  28.673  28.685 127.874 127.879
 56 A"   57 A"  134 A'  135 A'  136 A'  137 A'   58 A"   59 A"                 
127.900 127.908 127.922 127.936 151.635 151.646 215.7141901.797
138 A'  139 A'  140 A'  141 A'  142 A'  143 A'  144 A'  145 A'                 
*******
146 A'                                                                         
 --------------------------------------------------------------

          Ground-State Mulliken Net Atomic Charges

     Atom                 Charge (a.u.)
  ----------------------------------------
      1 I                     0.123851
      2 C                    -0.058726
      3 C                    -0.695518
      4 H                     0.181501
      5 Cl                    0.347898
      6 I                     0.100994
  ----------------------------------------
  Sum of atomic charges =    -0.000000

 -----------------------------------------------------------------
                    Cartesian Multipole Moments
 -----------------------------------------------------------------
    Charge (ESU x 10^10)
                -0.0000
    Dipole Moment (Debye)
         X       0.1857      Y      -0.8364      Z      -0.0000
       Tot       0.8568
    Quadrupole Moments (Debye-Ang)
        XX     -76.8927     XY      -1.4516     YY     -79.7660
        XZ       0.0000     YZ      -0.0000     ZZ     -83.2466
    Octopole Moments (Debye-Ang^2)
       XXX      -0.4404    XXY      -8.2177    XYY      -0.0587
       YYY     -15.6459    XXZ      -0.0000    XYZ      -0.0000
       YYZ      -0.0000    XZZ      -0.3927    YZZ      -5.6620
       ZZZ      -0.0000
    Hexadecapole Moments (Debye-Ang^3)
      XXXX   -2116.5925   XXXY     -44.6460   XXYY    -471.3212
      XYYY     -13.6572   YYYY    -431.4646   XXXZ       0.0000
      XXYZ      -0.0000   XYYZ       0.0000   YYYZ      -0.0000
      XXZZ    -414.9855   XYZZ      -3.8789   YYZZ     -98.1755
      XZZZ       0.0000   YZZZ      -0.0000   ZZZZ    -112.4167
 -----------------------------------------------------------------
Archival summary:
1\1\TWL01\OPT\ProcedureUnspecified\BasisUnspecified\2l121\taweetha\TueAug2822:04:082018TueAug2822:04:082018\0\\#,OPT,ProcedureUnspecified,BasisUnspecified,\\0,1\I\C,1,2.13212\C,2,1.32919,1,119.794\H,3,1.07956,2,121.354,1,-0,0\Cl,2,1.73356,1,115.204,3,-180,0\I,3,2.11389,2,125.455,1,-180,0\\\@

 Total job time:  183.40s(wall), 183.21s(cpu) 
 Tue Aug 28 22:04:08 2018

        *************************************************************
        *                                                           *
        *  Thank you very much for using Q-Chem.  Have a nice day.  *
        *                                                           *
        *************************************************************


 
User input: 2 of 2 
 
Q-Chem Developer Version!
                  Welcome to Q-Chem
     A Quantum Leap Into The Future Of Chemistry


 Q-Chem 5.1, Q-Chem, Inc., Pleasanton, CA (2018)

 Yihan Shao,  Zhengting Gan,  E. Epifanovsky,  A. T. B. Gilbert,  M. Wormit,  
 J. Kussmann,  A. W. Lange,  A. Behn,  Jia Deng,  Xintian Feng,  D. Ghosh,  
 M. Goldey,  P. R. Horn,  L. D. Jacobson,  I. Kaliman,  T. Kus,  A. Landau,  
 Jie Liu,  E. I. Proynov,  R. M. Richard,  R. P. Steele,  E. J. Sundstrom,  
 H. L. Woodcock III,  P. M. Zimmerman,  D. Zuev,  B. Albrecht,  E. Alguire,  
 S. A. Baeppler,  D. Barton,  Z. Benda,  Y. A. Bernard,  E. J. Berquist,  
 K. B. Bravaya,  H. Burton,  D. Casanova,  Chun-Min Chang,  Yunqing Chen,  
 A. Chien,  K. D. Closser,  M. P. Coons,  S. Coriani,  S. Dasgupta,  
 A. L. Dempwolff,  M. Diedenhofen,  Hainam Do,  R. G. Edgar,  Po-Tung Fang,  
 S. Faraji,  S. Fatehi,  Qingguo Feng,  K. D. Fenk,  J. Fosso-Tande,  
 Qinghui Ge,  A. Ghysels,  G. Gidofalvi,  J. Gomes,  J. Gonthier,  A. Gunina,  
 D. Hait,  M. W. D. Hanson-Heine,  P. H. P. Harbach,  A. W. Hauser,  
 J. E. Herr,  E. G. Hohenstein,  Z. C. Holden,  Kerwin Hui,  B. C. Huynh,  
 T.-C. Jagau,  Hyunjun Ji,  B. Kaduk,  K. Khistyaev,  Jaehoon Kim,  
 P. Klunzinger,  K. Koh,  D. Kosenkov,  L. Koulias,  T. Kowalczyk,  
 C. M. Krauter,  A. Kunitsa,  Ka Un Lao,  A. Laurent,  K. V. Lawler,  
 Joonho Lee,  D. Lefrancois,  S. Lehtola,  D. S. Levine,  Yi-Pei Li,  
 You-Sheng Lin,  Fenglai Liu,  E. Livshits,  A. Luenser,  P. Manohar,  
 E. Mansoor,  S. F. Manzer,  Shan-Ping Mao,  Yuezhi Mao,  N. Mardirossian,  
 A. V. Marenich,  T. Markovich,  L. A. Martinez-Martinez,  S. A. Maurer,  
 N. J. Mayhall,  S. C. McKenzie,  J.-M. Mewes,  A. F. Morrison,  
 J. W. Mullinax,  K. Nanda,  T. S. Nguyen-Beck,  R. Olivares-Amaya,  
 J. A. Parkhill,  T. M. Perrine,  F. Plasser,  P. Pokhilko,  S. Prager,  
 A. Prociuk,  E. Ramos,  D. R. Rehn,  F. Rob,  M. Schneider,  N. Sergueev,  
 S. M. Sharada,  S. Sharma,  D. W. Small,  T. Stauch,  T. Stein,  
 Yu-Chuan Su,  A. J. W. Thom,  A. Tkatchenko,  T. Tsuchimochi,  N. M. Tubman,  
 L. Vogt,  M. L. Vidal,  O. Vydrov,  M. A. Watson,  J. Wenzel,  
 M. de Wergifosse,  T. A. Wesolowski,  A. White,  J. Witte,  A. Yamada,  
 Jun Yang,  K. Yao,  S. Yeganeh,  S. R. Yost,  Zhi-Qiang You,  A. Zech,  
 Igor Ying Zhang,  Xing Zhang,  Yan Zhao,  Ying Zhu,  B. R. Brooks,  
 G. K. L. Chan,  C. J. Cramer,  M. S. Gordon,  W. J. Hehre,  A. Klamt,  
 M. W. Schmidt,  C. D. Sherrill,  D. G. Truhlar,  A. Aspuru-Guzik,  R. Baer,  
 A. T. Bell,  N. A. Besley,  Jeng-Da Chai,  A. E. DePrince, III,  
 R. A. DiStasio Jr.,  A. Dreuw,  B. D. Dunietz,  T. R. Furlani,  
 Chao-Ping Hsu,  Yousung Jung,  Jing Kong,  D. S. Lambrecht,  WanZhen Liang,  
 C. Ochsenfeld,  V. A. Rassolov,  L. V. Slipchenko,  J. E. Subotnik,  
 T. Van Voorhis,  J. M. Herbert,  A. I. Krylov,  P. M. W. Gill,  M. Head-Gordon

 Contributors to earlier versions of Q-Chem not listed above: 
 R. D. Adamson,  B. Austin,  J. Baker,  G. J. O. Beran,  K. Brandhorst,  
 S. T. Brown,  E. F. C. Byrd,  A. K. Chakraborty,  C.-L. Cheng,  
 Siu Hung Chien,  D. M. Chipman,  D. L. Crittenden,  H. Dachsel,  
 R. J. Doerksen,  A. D. Dutoi,  L. Fusti-Molnar,  W. A. Goddard III,  
 A. Golubeva-Zadorozhnaya,  S. R. Gwaltney,  G. Hawkins,  A. Heyden,  
 S. Hirata,  G. Kedziora,  F. J. Keil,  C. Kelley,  Jihan Kim,  R. A. King,  
 R. Z. Khaliullin,  P. P. Korambath,  W. Kurlancheek,  A. M. Lee,  M. S. Lee,  
 S. V. Levchenko,  Ching Yeh Lin,  D. Liotard,  R. C. Lochan,  I. Lotan,  
 P. E. Maslen,  N. Nair,  D. P. O'Neill,  D. Neuhauser,  E. Neuscamman,  
 C. M. Oana,  R. Olson,  B. Peters,  R. Peverati,  P. A. Pieniazek,  
 Y. M. Rhee,  J. Ritchie,  M. A. Rohrdanz,  E. Rosta,  N. J. Russ,  
 H. F. Schaefer III,  N. E. Schultz,  N. Shenvi,  A. C. Simmonett,  A. Sodt,  
 D. Stuck,  K. S. Thanthiriwatte,  V. Vanovschi,  Tao Wang,  A. Warshel,  
 C. F. Williams,  Q. Wu,  X. Xu,  W. Zhang

 Please cite Q-Chem as follows:
 Y. Shao et al., Mol. Phys. 113, 184-215 (2015)
 DOI: 10.1080/00268976.2014.952696

 Q-Chem 5.1.1 for Intel X86 EM64T Linux

 Parts of Q-Chem use Armadillo 8.300.2 (Tropical Shenanigans).
 http://arma.sourceforge.net/

 Q-Chem begins on Tue Aug 28 22:04:08 2018  

Host: 
0

     Scratch files written to /scratch/taweetham/qchem26335//
The previous job contains 0 fragments, simply inherited here
Input Ideriv = 2
Curr. Ideriv = -1
Max.  Ideriv = 2

Checking the input file for inconsistencies... 	...done.

--------------------------------------------------------------
User input:
--------------------------------------------------------------

$molecule
read
$end

$rem
   SCF_GUESS 	READ
   JOB_TYPE 	FREQUENCY
   BASIS 	6-311++G**
   EXCHANGE 	B3LYP	
   SET_ITER 100

   SET_CONV 5
$end


--------------------------------------------------------------
 ----------------------------------------------------------------
             Standard Nuclear Orientation (Angstroms)
    I     Atom           X                Y                Z
 ----------------------------------------------------------------
    1      I       2.5119875289    -0.3238348480     0.0000000000
    2      C       0.4672062886     0.2801618890    -0.0000000000
    3      C      -0.4929608780    -0.6389774536     0.0000000000
    4      H      -0.2612213117    -1.6933749707     0.0000000000
    5      Cl      0.2035723502     1.9935614719    -0.0000000000
    6      I      -2.5694400026    -0.2430382967     0.0000000000
 ----------------------------------------------------------------
 Molecular Point Group                 Cs    NOp =  2
 Largest Abelian Subgroup              Cs    NOp =  2
 Nuclear Repulsion Energy =   932.4422658869 hartrees
 There are       68 alpha and       68 beta electrons
 Requested basis set is 6-311++G(d,p)
 There are 78 shells and 205 basis functions

 Total QAlloc Memory Limit   2000 MB
 Mega-Array Size       188 MB
 MEM_STATIC part       192 MB

                       Distance Matrix (Angstroms)
             I (  1)   C (  2)   C (  3)   H (  4)   Cl(  5)
   C (  2)  2.132122
   C (  3)  3.021428  1.329187
   H (  4)  3.092948  2.103676  1.079564
   Cl(  5)  3.270949  1.733563  2.723127  3.716118
   I (  6)  5.082070  3.081389  2.113891  2.726050  3.562580

 A cutoff of  1.0D-11 yielded   2327 shell pairs
 There are     17065 function pairs (     19282 Cartesian)
 Smallest overlap matrix eigenvalue = 5.71E-05
 Guess MOs from SCF MO coefficient file

 -----------------------------------------------------------------------
  General SCF calculation program by
  Eric Jon Sundstrom, Paul Horn, Yuezhi Mao, Dmitri Zuev, Alec White,
  David Stuck, Shaama M.S., Shane Yost, Joonho Lee, David Small,
  Daniel Levine, Susi Lehtola, Hugh Burton, Evgeny Epifanovsky
 -----------------------------------------------------------------------
 Exchange:     0.2000 Hartree-Fock + 0.0800 Slater + 0.7200 B88
 Correlation:  0.1900 VWN1RPA + 0.8100 LYP
 Using SG-1 standard quadrature grid
 A restricted SCF calculation will be
 performed using DIIS
 SCF converges when DIIS error is below 1.0e-08
 ---------------------------------------
  Cycle       Energy         DIIS error
 ---------------------------------------
    1  -14376.0619759568      4.37e-05  
    2  -14376.0619873013      4.60e-06  
    3  -14376.0619873812      3.97e-06  
    4  -14376.0619874499      2.21e-06  
    5  -14376.0619874745      5.98e-07  
    6  -14376.0619874765      1.24e-07  
    7  -14376.0619874766      2.29e-08  
    8  -14376.0619874764      1.47e-08  
    9  -14376.0619874765      4.48e-09  Convergence criterion met
 ---------------------------------------
 SCF time:   CPU 31.80s  wall 32.00s 
 SCF   energy in the final basis set =   -14376.0619874765
 Total energy in the final basis set =   -14376.0619874765

 --------------------------------------------------------------
             Orbital Energies (a.u.) and Symmetries
 --------------------------------------------------------------

 Alpha MOs, Restricted
 -- Occupied --                  
*******-1165.88 -176.32 -176.32 -165.73 -165.72 -165.72 -165.72
  1 A'    2 A'    3 A'    4 A'    5 A'    1 A"    6 A'    7 A'                 
-165.72 -165.72 -101.59  -35.82  -35.81  -31.31  -31.31  -31.31
  2 A"    8 A'    9 A'   10 A'   11 A'   12 A'   13 A'    3 A"                 
-31.306 -31.301 -31.300 -22.963 -22.961 -22.961 -22.957 -22.957
 14 A'    4 A"   15 A'   16 A'    5 A"   17 A'   18 A'   19 A'                 
-22.957 -22.956 -22.955 -22.951 -22.951 -10.298 -10.248  -9.500
  6 A"    7 A"   20 A'   21 A'    8 A"   22 A'   23 A'   24 A'                 
 -7.264  -7.254  -7.254  -6.368  -6.363  -4.781  -4.775  -4.765
 25 A'    9 A"   26 A'   27 A'   28 A'   29 A'   30 A'   31 A'                 
 -4.765  -4.760  -4.760  -2.047  -2.042  -2.042  -2.041  -2.036
 10 A"   11 A"   32 A'   33 A'   34 A'   12 A"   35 A'   13 A"                 
 -2.036  -2.028  -2.028  -2.023  -2.023  -0.911  -0.799  -0.699
 36 A'   14 A"   37 A'   38 A'   15 A"   39 A'   40 A'   41 A'                 
 -0.647  -0.567  -0.485  -0.456  -0.411  -0.377  -0.341  -0.325
 42 A'   43 A'   44 A'   45 A'   16 A"   46 A'   47 A'   17 A"                 
 -0.297  -0.287  -0.280  -0.255
 18 A"   48 A'   49 A'   19 A"                                                 
 -- Virtual --                   
 -0.086  -0.051  -0.047  -0.011   0.031   0.033   0.048   0.064
 50 A'   51 A'   20 A"   52 A'   53 A'   54 A'   55 A'   21 A"                 
  0.083   0.084   0.096   0.106   0.114   0.124   0.127   0.130
 22 A"   56 A'   57 A'   58 A'   59 A'   23 A"   60 A'   61 A'                 
  0.150   0.192   0.197   0.219   0.227   0.234   0.237   0.293
 62 A'   63 A'   64 A'   65 A'   24 A"   25 A"   66 A'   67 A'                 
  0.331   0.370   0.377   0.382   0.387   0.395   0.402   0.415
 68 A'   69 A'   70 A'   26 A"   27 A"   71 A'   28 A"   29 A"                 
  0.418   0.456   0.456   0.468   0.477   0.497   0.546   0.572
 72 A'   30 A"   73 A'   74 A'   75 A'   76 A'   31 A"   77 A'                 
  0.592   0.616   0.642   0.664   0.704   0.721   0.735   0.822
 32 A"   78 A'   79 A'   80 A'   81 A'   82 A'   83 A'   84 A'                 
  0.828   0.835   0.842   0.934   0.944   1.079   1.108   1.136
 33 A"   34 A"   85 A'   86 A'   87 A'   35 A"   88 A'   89 A'                 
  1.211   1.305   1.329   1.334   1.340   1.374   1.387   1.448
 36 A"   37 A"   38 A"   90 A'   91 A'   92 A'   93 A'   39 A"                 
  1.519   1.572   1.662   1.787   1.808   1.830   1.978   2.114
 94 A'   95 A'   96 A'   97 A'   40 A"   98 A'   41 A"   99 A'                 
  2.237   2.240   2.292   2.477   2.559   2.623   2.638   2.822
100 A'   42 A"  101 A'  102 A'  103 A'  104 A'   43 A"   44 A"                 
  2.870   3.004   3.272   3.712   3.948   3.955   3.976   3.978
105 A'  106 A'  107 A'  108 A'   45 A"   46 A"  109 A'  110 A'                 
  3.997   4.008   4.082   4.097   4.218   4.238   4.393   4.410
 47 A"   48 A"  111 A'  112 A'  113 A'  114 A'  115 A'  116 A'                 
  5.989   5.994   6.031   6.043   6.071   6.087   9.728  23.372
 49 A"   50 A"  117 A'  118 A'  119 A'  120 A'  121 A'  122 A'                 
 24.129  25.787  25.908  26.356  27.836  27.850  28.331  28.335
123 A'   51 A"  124 A'  125 A'  126 A'  127 A'   52 A"   53 A"                 
 28.363  28.367  28.377  28.389  28.521  28.527  28.534  28.538
128 A'  129 A'  130 A'  131 A'   54 A"   55 A"  132 A'  133 A'                 
 28.542  28.550  28.583  28.592  28.673  28.685 127.874 127.879
 56 A"   57 A"  134 A'  135 A'  136 A'  137 A'   58 A"   59 A"                 
127.900 127.908 127.922 127.936 151.635 151.646 215.7141901.797
138 A'  139 A'  140 A'  141 A'  142 A'  143 A'  144 A'  145 A'                 
*******
146 A'                                                                         

 Beta MOs, Restricted
 -- Occupied --                  
*******-1165.88 -176.32 -176.32 -165.73 -165.72 -165.72 -165.72
  1 A'    2 A'    3 A'    4 A'    5 A'    1 A"    6 A'    7 A'                 
-165.72 -165.72 -101.59  -35.82  -35.81  -31.31  -31.31  -31.31
  2 A"    8 A'    9 A'   10 A'   11 A'   12 A'   13 A'    3 A"                 
-31.306 -31.301 -31.300 -22.963 -22.961 -22.961 -22.957 -22.957
 14 A'    4 A"   15 A'   16 A'    5 A"   17 A'   18 A'   19 A'                 
-22.957 -22.956 -22.955 -22.951 -22.951 -10.298 -10.248  -9.500
  6 A"    7 A"   20 A'   21 A'    8 A"   22 A'   23 A'   24 A'                 
 -7.264  -7.254  -7.254  -6.368  -6.363  -4.781  -4.775  -4.765
 25 A'    9 A"   26 A'   27 A'   28 A'   29 A'   30 A'   31 A'                 
 -4.765  -4.760  -4.760  -2.047  -2.042  -2.042  -2.041  -2.036
 10 A"   11 A"   32 A'   33 A'   34 A'   12 A"   35 A'   13 A"                 
 -2.036  -2.028  -2.028  -2.023  -2.023  -0.911  -0.799  -0.699
 36 A'   14 A"   37 A'   38 A'   15 A"   39 A'   40 A'   41 A'                 
 -0.647  -0.567  -0.485  -0.456  -0.411  -0.377  -0.341  -0.325
 42 A'   43 A'   44 A'   45 A'   16 A"   46 A'   47 A'   17 A"                 
 -0.297  -0.287  -0.280  -0.255
 18 A"   48 A'   49 A'   19 A"                                                 
 -- Virtual --                   
 -0.086  -0.051  -0.047  -0.011   0.031   0.033   0.048   0.064
 50 A'   51 A'   20 A"   52 A'   53 A'   54 A'   55 A'   21 A"                 
  0.083   0.084   0.096   0.106   0.114   0.124   0.127   0.130
 22 A"   56 A'   57 A'   58 A'   59 A'   23 A"   60 A'   61 A'                 
  0.150   0.192   0.197   0.219   0.227   0.234   0.237   0.293
 62 A'   63 A'   64 A'   65 A'   24 A"   25 A"   66 A'   67 A'                 
  0.331   0.370   0.377   0.382   0.387   0.395   0.402   0.415
 68 A'   69 A'   70 A'   26 A"   27 A"   71 A'   28 A"   29 A"                 
  0.418   0.456   0.456   0.468   0.477   0.497   0.546   0.572
 72 A'   30 A"   73 A'   74 A'   75 A'   76 A'   31 A"   77 A'                 
  0.592   0.616   0.642   0.664   0.704   0.721   0.735   0.822
 32 A"   78 A'   79 A'   80 A'   81 A'   82 A'   83 A'   84 A'                 
  0.828   0.835   0.842   0.934   0.944   1.079   1.108   1.136
 33 A"   34 A"   85 A'   86 A'   87 A'   35 A"   88 A'   89 A'                 
  1.211   1.305   1.329   1.334   1.340   1.374   1.387   1.448
 36 A"   37 A"   38 A"   90 A'   91 A'   92 A'   93 A'   39 A"                 
  1.519   1.572   1.662   1.787   1.808   1.830   1.978   2.114
 94 A'   95 A'   96 A'   97 A'   40 A"   98 A'   41 A"   99 A'                 
  2.237   2.240   2.292   2.477   2.559   2.623   2.638   2.822
100 A'   42 A"  101 A'  102 A'  103 A'  104 A'   43 A"   44 A"                 
  2.870   3.004   3.272   3.712   3.948   3.955   3.976   3.978
105 A'  106 A'  107 A'  108 A'   45 A"   46 A"  109 A'  110 A'                 
  3.997   4.008   4.082   4.097   4.218   4.238   4.393   4.410
 47 A"   48 A"  111 A'  112 A'  113 A'  114 A'  115 A'  116 A'                 
  5.989   5.994   6.031   6.043   6.071   6.087   9.728  23.372
 49 A"   50 A"  117 A'  118 A'  119 A'  120 A'  121 A'  122 A'                 
 24.129  25.787  25.908  26.356  27.836  27.850  28.331  28.335
123 A'   51 A"  124 A'  125 A'  126 A'  127 A'   52 A"   53 A"                 
 28.363  28.367  28.377  28.389  28.521  28.527  28.534  28.538
128 A'  129 A'  130 A'  131 A'   54 A"   55 A"  132 A'  133 A'                 
 28.542  28.550  28.583  28.592  28.673  28.685 127.874 127.879
 56 A"   57 A"  134 A'  135 A'  136 A'  137 A'   58 A"   59 A"                 
127.900 127.908 127.922 127.936 151.635 151.646 215.7141901.797
138 A'  139 A'  140 A'  141 A'  142 A'  143 A'  144 A'  145 A'                 
*******
146 A'                                                                         
 --------------------------------------------------------------

          Ground-State Mulliken Net Atomic Charges

     Atom                 Charge (a.u.)
  ----------------------------------------
      1 I                     0.123865
      2 C                    -0.058818
      3 C                    -0.695409
      4 H                     0.181492
      5 Cl                    0.347908
      6 I                     0.100962
  ----------------------------------------
  Sum of atomic charges =    -0.000000

 -----------------------------------------------------------------
                    Cartesian Multipole Moments
 -----------------------------------------------------------------
    Charge (ESU x 10^10)
                -0.0000
    Dipole Moment (Debye)
         X       0.1835      Y      -0.8370      Z      -0.0000
       Tot       0.8569
    Quadrupole Moments (Debye-Ang)
        XX     -76.9004     XY      -1.4618     YY     -79.7557
        XZ      -0.0000     YZ      -0.0000     ZZ     -83.2466
    Octopole Moments (Debye-Ang^2)
       XXX      -0.8737    XXY      -8.1231    XYY      -0.1788
       YYY     -15.3391    XXZ       0.0000    XYZ       0.0000
       YYZ       0.0000    XZZ      -0.5408    YZZ      -5.5542
       ZZZ       0.0000
    Hexadecapole Moments (Debye-Ang^3)
      XXXX   -2117.0860   XXXY     -42.7233   XXYY    -471.1253
      XYYY     -10.9386   YYYY    -431.2479   XXXZ       0.0000
      XXYZ      -0.0000   XYYZ       0.0000   YYYZ      -0.0000
      XXZZ    -415.0061   XYZZ      -3.0021   YYZZ     -98.1419
      XZZZ      -0.0000   YZZZ      -0.0000   ZZZZ    -112.4165
 -----------------------------------------------------------------
 Calculating MO derivatives via CPSCF
   1         3          18      0.115984    0.031471
   2         3          18      0.014988    0.004106
   3         3          18      0.001825    0.000765
   4        19           2      0.000123    0.000089
   5        20           1      0.000011    0.000011
   6        21           0      0.000000    0.000000    Roots Converged
 Time for AOints: 17.6 s (CPU) 17.6 s (wall)
 ------------------------------------------------------------------------------
                     AOints        : Timing summary (seconds)
 ------------------------------------------------------------------------------
     job step          cpu (% of tot)      sys (% of tot)     wall (% of tot)
 ------------------------------------------------------------------------------
  cpscf_lag         0.1127E+03 (50.0)   0.1410E-03 (19.2)   0.1129E+03 (50.1)
  iterzp            0.9456E+02 (42.0)   0.5900E-03 (80.5)   0.9462E+02 (42.0)
  make_fx           0.0000E+00 ( 0.0)   0.0000E+00 ( 0.0)   0.0000E+00 ( 0.0)
  AOints            0.1759E+02 ( 7.8)   0.1000E-05 ( 0.1)   0.1760E+02 ( 7.8)
 ------------------------------------------------------------------------------
   Grand Totals     0.2252E+03          0.7330E-03          0.2255E+03
 ------------------------------------------------------------------------------
 Calculating analytic Hessian of the SCF energy
 Polarizability Matrix (a.u.)
            1           2           3
    1-150.7034515  -0.2452168   0.0000000
    2  -0.2452168 -86.9221469   0.0000000
    3   0.0000000   0.0000000 -60.7440720

 Direct stationary perturbation theory relativistic correction:

 rels  =     194.697151207199
 relv  =    -646.685543146804
 rel2e =      85.165847512740
 E_rel =    -366.822544426865

 Hessian of the SCF Energy
            1           2           3           4           5           6
    1   0.0924434  -0.0336671   0.0000000  -0.0456339   0.0153833   0.0000000
    2  -0.0336671   0.0343994   0.0000000   0.0202238  -0.0218866  -0.0000000
    3   0.0000000   0.0000000   0.0023646   0.0000000  -0.0000000  -0.0100455
    4  -0.0456339   0.0202238   0.0000000   0.4008131   0.2038081  -0.0000000
    5   0.0153833  -0.0218866  -0.0000000   0.2038081   0.4918480   0.0000000
    6   0.0000000  -0.0000000  -0.0100455  -0.0000000   0.0000000   0.0666533
    7  -0.0321563  -0.0043216  -0.0000000  -0.2905398  -0.2270049   0.0000000
    8   0.0038442   0.0032304   0.0000000  -0.2309138  -0.2939485  -0.0000000
    9  -0.0000000   0.0000000   0.0048368   0.0000000  -0.0000000  -0.0390738
   10  -0.0014510  -0.0009750  -0.0000000   0.0034101  -0.0222640  -0.0000000
   11   0.0002812  -0.0002187   0.0000000   0.0067801  -0.0147345   0.0000000
   12  -0.0000000  -0.0000000  -0.0026089  -0.0000000   0.0000000   0.0010127
   13  -0.0127321   0.0210217  -0.0000000  -0.0346252   0.0263391   0.0000000
   14   0.0149403  -0.0158002  -0.0000000   0.0061467  -0.1633974  -0.0000000
   15  -0.0000000  -0.0000000   0.0028982  -0.0000000   0.0000000  -0.0233406
   16  -0.0004701  -0.0022818   0.0000000  -0.0334243   0.0037384  -0.0000000
   17  -0.0007818   0.0002756   0.0000000  -0.0060448   0.0021189   0.0000000
   18   0.0000000   0.0000000   0.0025548  -0.0000000   0.0000000   0.0047939
            7           8           9          10          11          12
    1  -0.0321563   0.0038442  -0.0000000  -0.0014510   0.0002812  -0.0000000
    2  -0.0043216   0.0032304   0.0000000  -0.0009750  -0.0002187  -0.0000000
    3  -0.0000000   0.0000000   0.0048368  -0.0000000   0.0000000  -0.0026089
    4  -0.2905398  -0.2309138   0.0000000   0.0034101   0.0067801  -0.0000000
    5  -0.2270049  -0.2939485  -0.0000000  -0.0222640  -0.0147345   0.0000000
    6   0.0000000  -0.0000000  -0.0390738  -0.0000000   0.0000000   0.0010127
    7   0.4378568   0.1557431  -0.0000000  -0.0490595   0.0573566   0.0000000
    8   0.1557431   0.7106449   0.0000000   0.0730665  -0.3440945  -0.0000000
    9  -0.0000000   0.0000000   0.0712608   0.0000000  -0.0000000  -0.0272929
   10  -0.0490595   0.0730665   0.0000000   0.0639203  -0.0605966  -0.0000000
   11   0.0573566  -0.3440945  -0.0000000  -0.0605966   0.3570776   0.0000000
   12   0.0000000  -0.0000000  -0.0272929  -0.0000000   0.0000000   0.0197915
   13   0.0042454  -0.0172086  -0.0000000  -0.0012305  -0.0015525   0.0000000
   14   0.0070203  -0.0442135  -0.0000000  -0.0041371  -0.0001303  -0.0000000
   15   0.0000000  -0.0000000   0.0038336  -0.0000000  -0.0000000   0.0072961
   16  -0.0703467   0.0154686   0.0000000  -0.0155895  -0.0022688   0.0000000
   17   0.0112064  -0.0316188  -0.0000000   0.0149062   0.0021004  -0.0000000
   18   0.0000000  -0.0000000  -0.0135645  -0.0000000   0.0000000   0.0018014
           13          14          15          16          17          18
    1  -0.0127321   0.0149403  -0.0000000  -0.0004701  -0.0007818   0.0000000
    2   0.0210217  -0.0158002  -0.0000000  -0.0022818   0.0002756   0.0000000
    3  -0.0000000  -0.0000000   0.0028982   0.0000000   0.0000000   0.0025548
    4  -0.0346252   0.0061467  -0.0000000  -0.0334243  -0.0060448  -0.0000000
    5   0.0263391  -0.1633974   0.0000000   0.0037384   0.0021189   0.0000000
    6   0.0000000  -0.0000000  -0.0233406  -0.0000000   0.0000000   0.0047939
    7   0.0042454   0.0070203   0.0000000  -0.0703467   0.0112064   0.0000000
    8  -0.0172086  -0.0442135  -0.0000000   0.0154686  -0.0316188  -0.0000000
    9  -0.0000000  -0.0000000   0.0038336   0.0000000  -0.0000000  -0.0135645
   10  -0.0012305  -0.0041371  -0.0000000  -0.0155895   0.0149062  -0.0000000
   11  -0.0015525  -0.0001303  -0.0000000  -0.0022688   0.0021004   0.0000000
   12   0.0000000  -0.0000000   0.0072961   0.0000000  -0.0000000   0.0018014
   13   0.0453856  -0.0231262   0.0000000  -0.0010432  -0.0054736   0.0000000
   14  -0.0231262   0.2241465   0.0000000  -0.0008440  -0.0006052  -0.0000000
   15   0.0000000   0.0000000   0.0113647   0.0000000  -0.0000000  -0.0020519
   16  -0.0010432  -0.0008440   0.0000000   0.1208738  -0.0138125  -0.0000000
   17  -0.0054736  -0.0006052  -0.0000000  -0.0138125   0.0277290   0.0000000
   18   0.0000000  -0.0000000  -0.0020519  -0.0000000   0.0000000   0.0064663
 Gradient time:  CPU 305.37 s  wall 305.72 s
 **********************************************************************
 **                                                                  **
 **                       VIBRATIONAL ANALYSIS                       **
 **                       --------------------                       **
 **                                                                  **
 **        VIBRATIONAL FREQUENCIES (CM**-1) AND NORMAL MODES         **
 **     FORCE CONSTANTS (mDYN/ANGSTROM) AND REDUCED MASSES (AMU)     **
 **                  INFRARED INTENSITIES (KM/MOL)                   **
 **                                                                  **
 **********************************************************************


 Mode:                 1                      2                      3
 Frequency:       122.95                 138.43                 141.88
 Force Cnst:      0.2778                 0.0703                 0.5231
 Red. Mass:      31.1942                 6.2304                44.1043
 IR Active:          YES                    YES                    YES
 IR Intens:        0.027                  0.092                  0.214
 Raman Active:       YES                    YES                    YES
               X      Y      Z        X      Y      Z        X      Y      Z
 I          0.282  0.075  0.000   -0.000  0.000 -0.046   -0.190  0.002  0.000
 C         -0.083 -0.420 -0.000   -0.000 -0.000  0.355   -0.073 -0.235 -0.000
 C         -0.131 -0.365 -0.000    0.000 -0.000  0.545    0.057 -0.346 -0.000
 H         -0.314 -0.404 -0.000    0.000 -0.000  0.756    0.054 -0.344 -0.000
 Cl        -0.239 -0.457 -0.000   -0.000 -0.000  0.013   -0.631 -0.328 -0.000
 I         -0.193  0.128  0.000    0.000  0.000 -0.049    0.364  0.146  0.000
 TransDip   0.005  0.003  0.000    0.000  0.000 -0.010    0.015 -0.002  0.000

 Mode:                 4                      5                      6
 Frequency:       216.77                 442.03                 503.30
 Force Cnst:      0.8000                 0.7672                 1.5889
 Red. Mass:      28.8961                 6.6641                10.6464
 IR Active:          YES                    YES                    YES
 IR Intens:        0.031                  3.149                 39.050
 Raman Active:       YES                    YES                    YES
               X      Y      Z        X      Y      Z        X      Y      Z
 I         -0.179  0.172 -0.000   -0.000 -0.000 -0.008   -0.043  0.005 -0.000
 C          0.001 -0.420  0.000    0.000 -0.000  0.625    0.603  0.098 -0.000
 C         -0.091 -0.319  0.000   -0.000  0.000 -0.318    0.609  0.097  0.000
 H         -0.192 -0.342  0.000   -0.000  0.000 -0.708    0.467  0.069  0.000
 Cl         0.585 -0.395 -0.000   -0.000 -0.000 -0.084   -0.047 -0.126  0.000
 I          0.028  0.010 -0.000    0.000 -0.000  0.008   -0.063  0.011 -0.000
 TransDip   0.001  0.005 -0.000    0.000 -0.000 -0.057    0.200 -0.008  0.000

 Mode:                 7                      8                      9
 Frequency:       588.85                 777.34                 786.32
 Force Cnst:      1.6419                 2.2899                 0.4437
 Red. Mass:       8.0367                 6.4320                 1.2180
 IR Active:          YES                    YES                    YES
 IR Intens:        4.680                106.979                 24.062
 Raman Active:       YES                    YES                    YES
               X      Y      Z        X      Y      Z        X      Y      Z
 I          0.005  0.002  0.000    0.005 -0.005  0.000    0.000 -0.000 -0.001
 C          0.074  0.170 -0.000   -0.404  0.463 -0.000   -0.000  0.000  0.029
 C         -0.287  0.593  0.000    0.218 -0.086  0.000    0.000 -0.000 -0.134
 H         -0.376  0.581  0.000    0.739  0.037 -0.000    0.000  0.000  0.990
 Cl        -0.011 -0.229  0.000    0.040 -0.133 -0.000    0.000 -0.000  0.008
 I          0.021 -0.016 -0.000   -0.005  0.006 -0.000   -0.000  0.000  0.001
 TransDip  -0.061  0.034  0.000   -0.108  0.313 -0.000   -0.000  0.000  0.157

 Mode:                10                     11                     12
 Frequency:      1218.69                1588.55                3240.11
 Force Cnst:      0.9962                14.9670                 6.7540
 Red. Mass:       1.1384                10.0665                 1.0919
 IR Active:          YES                    YES                    YES
 IR Intens:       18.250                 20.277                 14.967
 Raman Active:       YES                    YES                    YES
               X      Y      Z        X      Y      Z        X      Y      Z
 I         -0.000  0.000 -0.000    0.000 -0.000  0.000   -0.000  0.000  0.000
 C          0.014 -0.078 -0.000    0.441  0.490  0.000    0.005  0.003  0.000
 C         -0.070  0.025  0.000   -0.472 -0.406 -0.000    0.012 -0.086 -0.000
 H          0.967  0.232 -0.000    0.201 -0.369  0.000   -0.196  0.977  0.000
 Cl        -0.003  0.004  0.000    0.001 -0.020 -0.000    0.000  0.000 -0.000
 I         -0.002  0.002 -0.000    0.001  0.001  0.000   -0.000  0.000  0.000
 TransDip  -0.128 -0.049 -0.000    0.005  0.144  0.000    0.070  0.102 -0.000

 STANDARD THERMODYNAMIC QUANTITIES AT   298.15 K  AND     1.00 ATM

   This Molecule has  0 Imaginary Frequencies
   Zero point vibrational energy:       13.960 kcal/mol

   Atom    1 Element I  Has Mass  126.90440
   Atom    2 Element C  Has Mass   12.00000
   Atom    3 Element C  Has Mass   12.00000
   Atom    4 Element H  Has Mass    1.00783
   Atom    5 Element Cl Has Mass   34.96885
   Atom    6 Element I  Has Mass  126.90440
   Molecular Mass:   313.785480 amu
   Principal axes and moments of inertia in amu*Bohr^2:
                             1           2           3
    Eigenvalues --      600.95550  5876.77752  6477.73302
          X               1.00000     0.00272     0.00000
          Y              -0.00272     1.00000     0.00000
          Z              -0.00000    -0.00000     1.00000
   Rotational Symmetry Number is   1
   The Molecule is an Asymmetric Top
   Translational Enthalpy:        0.889 kcal/mol
   Rotational Enthalpy:           0.889 kcal/mol
   Vibrational Enthalpy:         16.089 kcal/mol
   gas constant (RT):             0.592 kcal/mol
   Translational Entropy:        43.127  cal/mol.K
   Rotational Entropy:           31.503  cal/mol.K
   Vibrational Entropy:          13.074  cal/mol.K

   Total Enthalpy:               18.459 kcal/mol
   Total Entropy:                87.704  cal/mol.K

 ======================================================================

 STANDARD THERMODYNAMIC QUANTITIES FOR ANHARMONIC VIBRATION -- TOSH

   Zero point vibrational energy: ************ kcal/mol

   Vibrational Enthalpy:       Infinity kcal/mol
   Vibrational Entropy:             NaN  cal/mol.K

   Total Enthalpy:             Infinity kcal/mol
   Total Entropy:                   NaN  cal/mol.K

 ======================================================================

 STANDARD THERMODYNAMIC QUANTITIES FOR ANHARMONIC VIBRATION -- VPT2

   Zero point vibrational energy: ************ kcal/mol

   Vibrational Enthalpy:       Infinity kcal/mol
   Vibrational Entropy:             NaN  cal/mol.K

   Total Enthalpy:             Infinity kcal/mol
   Total Entropy:                   NaN  cal/mol.K

 ======================================================================

Archival summary:
1\1\TWL01\FREQ\ProcedureUnspecified\BasisUnspecified\2l121\taweetha\TueAug2822:09:462018TueAug2822:09:462018\0\\#,FREQ,ProcedureUnspecified,BasisUnspecified,\\0,1\I\C,1,2.13212\C,2,1.32919,1,119.794\H,3,1.07956,2,121.354,1,0,0\Cl,2,1.73356,1,115.204,3,180,0\I,3,2.11389,2,125.455,1,-180,0\\\@

 Total job time:  337.69s(wall), 337.32s(cpu) 
 Tue Aug 28 22:09:46 2018

        *************************************************************
        *                                                           *
        *  Thank you very much for using Q-Chem.  Have a nice day.  *
        *                                                           *
        *************************************************************
