# Supplementary material for: Geometric and energetic data from ab initio calculations of haloethene, haloimine, halomethylenephosphine, haloiminophosphine, halodiazene, halodiphosphene and halocyclopropane
Source: Data Brief. 2019 Nov 2;27:104738. doi: 10.1016/j.dib.2019.104738 (PMC6861602; doi:10.1016/j.dib.2019.104738)
Supplement: Multimedia component 2 [file mmc2.zip › CC/B3LYP/HICCIF.out]

Q-Chem Developer Version!
                  Welcome to Q-Chem
     A Quantum Leap Into The Future Of Chemistry


 Q-Chem 5.1, Q-Chem, Inc., Pleasanton, CA (2018)

 Yihan Shao,  Zhengting Gan,  E. Epifanovsky,  A. T. B. Gilbert,  M. Wormit,  
 J. Kussmann,  A. W. Lange,  A. Behn,  Jia Deng,  Xintian Feng,  D. Ghosh,  
 M. Goldey,  P. R. Horn,  L. D. Jacobson,  I. Kaliman,  T. Kus,  A. Landau,  
 Jie Liu,  E. I. Proynov,  R. M. Richard,  R. P. Steele,  E. J. Sundstrom,  
 H. L. Woodcock III,  P. M. Zimmerman,  D. Zuev,  B. Albrecht,  E. Alguire,  
 S. A. Baeppler,  D. Barton,  Z. Benda,  Y. A. Bernard,  E. J. Berquist,  
 K. B. Bravaya,  H. Burton,  D. Casanova,  Chun-Min Chang,  Yunqing Chen,  
 A. Chien,  K. D. Closser,  M. P. Coons,  S. Coriani,  S. Dasgupta,  
 A. L. Dempwolff,  M. Diedenhofen,  Hainam Do,  R. G. Edgar,  Po-Tung Fang,  
 S. Faraji,  S. Fatehi,  Qingguo Feng,  K. D. Fenk,  J. Fosso-Tande,  
 Qinghui Ge,  A. Ghysels,  G. Gidofalvi,  J. Gomes,  J. Gonthier,  A. Gunina,  
 D. Hait,  M. W. D. Hanson-Heine,  P. H. P. Harbach,  A. W. Hauser,  
 J. E. Herr,  E. G. Hohenstein,  Z. C. Holden,  Kerwin Hui,  B. C. Huynh,  
 T.-C. Jagau,  Hyunjun Ji,  B. Kaduk,  K. Khistyaev,  Jaehoon Kim,  
 P. Klunzinger,  K. Koh,  D. Kosenkov,  L. Koulias,  T. Kowalczyk,  
 C. M. Krauter,  A. Kunitsa,  Ka Un Lao,  A. Laurent,  K. V. Lawler,  
 Joonho Lee,  D. Lefrancois,  S. Lehtola,  D. S. Levine,  Yi-Pei Li,  
 You-Sheng Lin,  Fenglai Liu,  E. Livshits,  A. Luenser,  P. Manohar,  
 E. Mansoor,  S. F. Manzer,  Shan-Ping Mao,  Yuezhi Mao,  N. Mardirossian,  
 A. V. Marenich,  T. Markovich,  L. A. Martinez-Martinez,  S. A. Maurer,  
 N. J. Mayhall,  S. C. McKenzie,  J.-M. Mewes,  A. F. Morrison,  
 J. W. Mullinax,  K. Nanda,  T. S. Nguyen-Beck,  R. Olivares-Amaya,  
 J. A. Parkhill,  T. M. Perrine,  F. Plasser,  P. Pokhilko,  S. Prager,  
 A. Prociuk,  E. Ramos,  D. R. Rehn,  F. Rob,  M. Schneider,  N. Sergueev,  
 S. M. Sharada,  S. Sharma,  D. W. Small,  T. Stauch,  T. Stein,  
 Yu-Chuan Su,  A. J. W. Thom,  A. Tkatchenko,  T. Tsuchimochi,  N. M. Tubman,  
 L. Vogt,  M. L. Vidal,  O. Vydrov,  M. A. Watson,  J. Wenzel,  
 M. de Wergifosse,  T. A. Wesolowski,  A. White,  J. Witte,  A. Yamada,  
 Jun Yang,  K. Yao,  S. Yeganeh,  S. R. Yost,  Zhi-Qiang You,  A. Zech,  
 Igor Ying Zhang,  Xing Zhang,  Yan Zhao,  Ying Zhu,  B. R. Brooks,  
 G. K. L. Chan,  C. J. Cramer,  M. S. Gordon,  W. J. Hehre,  A. Klamt,  
 M. W. Schmidt,  C. D. Sherrill,  D. G. Truhlar,  A. Aspuru-Guzik,  R. Baer,  
 A. T. Bell,  N. A. Besley,  Jeng-Da Chai,  A. E. DePrince, III,  
 R. A. DiStasio Jr.,  A. Dreuw,  B. D. Dunietz,  T. R. Furlani,  
 Chao-Ping Hsu,  Yousung Jung,  Jing Kong,  D. S. Lambrecht,  WanZhen Liang,  
 C. Ochsenfeld,  V. A. Rassolov,  L. V. Slipchenko,  J. E. Subotnik,  
 T. Van Voorhis,  J. M. Herbert,  A. I. Krylov,  P. M. W. Gill,  M. Head-Gordon

 Contributors to earlier versions of Q-Chem not listed above: 
 R. D. Adamson,  B. Austin,  J. Baker,  G. J. O. Beran,  K. Brandhorst,  
 S. T. Brown,  E. F. C. Byrd,  A. K. Chakraborty,  C.-L. Cheng,  
 Siu Hung Chien,  D. M. Chipman,  D. L. Crittenden,  H. Dachsel,  
 R. J. Doerksen,  A. D. Dutoi,  L. Fusti-Molnar,  W. A. Goddard III,  
 A. Golubeva-Zadorozhnaya,  S. R. Gwaltney,  G. Hawkins,  A. Heyden,  
 S. Hirata,  G. Kedziora,  F. J. Keil,  C. Kelley,  Jihan Kim,  R. A. King,  
 R. Z. Khaliullin,  P. P. Korambath,  W. Kurlancheek,  A. M. Lee,  M. S. Lee,  
 S. V. Levchenko,  Ching Yeh Lin,  D. Liotard,  R. C. Lochan,  I. Lotan,  
 P. E. Maslen,  N. Nair,  D. P. O'Neill,  D. Neuhauser,  E. Neuscamman,  
 C. M. Oana,  R. Olson,  B. Peters,  R. Peverati,  P. A. Pieniazek,  
 Y. M. Rhee,  J. Ritchie,  M. A. Rohrdanz,  E. Rosta,  N. J. Russ,  
 H. F. Schaefer III,  N. E. Schultz,  N. Shenvi,  A. C. Simmonett,  A. Sodt,  
 D. Stuck,  K. S. Thanthiriwatte,  V. Vanovschi,  Tao Wang,  A. Warshel,  
 C. F. Williams,  Q. Wu,  X. Xu,  W. Zhang

 Please cite Q-Chem as follows:
 Y. Shao et al., Mol. Phys. 113, 184-215 (2015)
 DOI: 10.1080/00268976.2014.952696

 Q-Chem 5.1.1 for Intel X86 EM64T Linux

 Parts of Q-Chem use Armadillo 8.300.2 (Tropical Shenanigans).
 http://arma.sourceforge.net/

 Q-Chem begins on Tue Aug 28 10:48:44 2018  

Host: 
0

     Scratch files written to /scratch/taweetham/qchem18473//
Input Ideriv = 2
Curr. Ideriv = -1
Max.  Ideriv = 2

Checking the input file for inconsistencies... 	...done.

--------------------------------------------------------------
User input:
--------------------------------------------------------------
inp/HIIF.inp
$molecule
0	1
H	-2.0	1.0	0.0
I	2.0	1.0	0.0
I	-2.0	-1.0	0.0
F	2.0	-1.0	0.0
C	-1.0	0.0	0.0
C	1.0	0.0	0.0
$end
$rem
   JOB_TYPE		OPTIMIZATION
   BASIS		6-311++G**
   EXCHANGE		B3LYP
$end

--------------------------------------------------------------
 ----------------------------------------------------------------
             Standard Nuclear Orientation (Angstroms)
    I     Atom           X                Y                Z
 ----------------------------------------------------------------
    1      H       1.5232463727    -1.8232530647    -0.0000000000
    2      I      -2.1433857667    -0.2245633656    -0.0000000000
    3      I       2.3225912223     0.0100630050    -0.0000000000
    4      F      -1.3440409171     1.6087527041     0.0000000000
    5      C       1.0062607627    -0.5069226051    -0.0000000000
    6      C      -0.8270553070     0.2924222445     0.0000000000
 ----------------------------------------------------------------
 Molecular Point Group                 Cs    NOp =  2
 Largest Abelian Subgroup              Cs    NOp =  2
 Nuclear Repulsion Energy =   930.2219923106 hartrees
 There are       64 alpha and       64 beta electrons
 Requested basis set is 6-311++G(d,p)
 There are 71 shells and 197 basis functions

 Total QAlloc Memory Limit   2000 MB
 Mega-Array Size       188 MB
 MEM_STATIC part       192 MB
 A cutoff of  1.0D-11 yielded   1982 shell pairs
 There are     15937 function pairs (     18081 Cartesian)

 -------------------------------------------------------
 OpenMP Integral Computing Module                       
 Release: version 1.0, May 2013, Q-Chem Inc. Pittsburgh 
 -------------------------------------------------------
 Integral Job Info:
 Integral job number is                      11
 Integral operator is                         1
 short-range coefficients                     0
 long-range coefficients              100000000
 Omega coefficients                           0
 if combine SR and LR in K                    0
 Integral screening is                        0
 Integral computing path is                   2
 max size of driver memory is            800000
 size of driver memory is                593474
 size of scratch memory is             11861008
 max col of scratch BK array               1296
 max len of scratch array in speh3          155
 max len of scratch index in speh4           18
 max int batch size is                      520
 min int batch size is                       52
 fixed nKL is                                52
 max L of basis functions is                  2
 order of int derivative is                   0
 number of shells is                         71
 number of basis is                         210
 number of cartesian basis is               210
 number of contracted shell pairs          1982
 number of primitive shell pairs           4033
 maxK2 (contraction) of shell pair           36
 max number of K2 of shell pair               1
 max number of CS2 of shell pair            256
 max number of PS2 of shell pair            256
 mem total for path MDJ                  534892
 -------------------------------------------------------
 Smallest overlap matrix eigenvalue = 3.24E-04

 Scale SEOQF with 1.000000e-01/1.000000e-01/1.000000e-01

 Standard Electronic Orientation quadrupole field applied
 Nucleus-field energy     =     0.0000000222 hartrees
 Guess from superposition of atomic densities
 Warning:  Energy on first SCF cycle will be non-variational
 SAD guess density has 128.000000 electrons

 -----------------------------------------------------------------------
  General SCF calculation program by
  Eric Jon Sundstrom, Paul Horn, Yuezhi Mao, Dmitri Zuev, Alec White,
  David Stuck, Shaama M.S., Shane Yost, Joonho Lee, David Small,
  Daniel Levine, Susi Lehtola, Hugh Burton, Evgeny Epifanovsky
 -----------------------------------------------------------------------
 Exchange:     0.2000 Hartree-Fock + 0.0800 Slater + 0.7200 B88
 Correlation:  0.1900 VWN1RPA + 0.8100 LYP
 Using SG-1 standard quadrature grid
 using 4 threads for integral computing
 -------------------------------------------------------
 OpenMP Integral computing Module                
 Release: version 2.0, May 2017, Q-Chem Inc. Pleasanton 
 -------------------------------------------------------
 -------------------------------------------------------
 OpenMP BLAS3 based DFT computing Module                
 Release: version 1.0, May 2013, Q-Chem Inc. Pittsburgh 
 -------------------------------------------------------
 A restricted SCF calculation will be
 performed using DIIS
 SCF converges when DIIS error is below 1.0e-08
 ---------------------------------------
  Cycle       Energy         DIIS error
 ---------------------------------------
    1  -14018.1951723533      8.32e-02  
    2  -14014.2391027415      7.31e-03  
    3  -14013.5636889017      1.30e-02  
    4  -14014.4133642480      3.46e-03  
    5  -14014.3629617676      4.11e-03  
    6  -14014.4806956960      9.93e-04  
    7  -14014.4877977760      2.04e-04  
    8  -14014.4879186371      1.18e-04  
    9  -14014.4880154601      1.97e-05  
   10  -14014.4880168533      4.57e-06  
   11  -14014.4880169896      1.52e-06  
   12  -14014.4880169976      4.14e-07  
   13  -14014.4880169986      6.01e-08  
   14  -14014.4880169988      3.84e-08  
   15  -14014.4880169987      5.43e-09  Convergence criterion met
 ---------------------------------------
 SCF time:   CPU 49.20s  wall 13.00s 
 SCF   energy in the final basis set =   -14014.4880169987
 Total energy in the final basis set =   -14014.4880169987

 --------------------------------------------------------------
             Orbital Energies (a.u.) and Symmetries
 --------------------------------------------------------------

 Alpha MOs, Restricted
 -- Occupied --                  
*******-1165.88 -176.33 -176.32 -165.73 -165.73 -165.73 -165.72
  1 A'    2 A'    3 A'    4 A'    1 A"    5 A'    6 A'    2 A"                 
-165.72 -165.72  -35.83  -35.82  -31.32  -31.32  -31.32  -31.31
  7 A'    8 A'    9 A'   10 A'    3 A"   11 A'   12 A'    4 A"                 
-31.311 -31.311 -24.705 -22.970 -22.970 -22.970 -22.970 -22.969
 13 A'   14 A'   15 A'   16 A'    5 A"   17 A'    6 A"   18 A'                 
-22.963 -22.962 -22.962 -22.962 -22.961 -10.285 -10.256  -6.396
 19 A'    7 A"    8 A"   20 A'   21 A'   22 A'   23 A'   24 A'                 
 -6.389  -4.812  -4.806  -4.794  -4.793  -4.787  -4.785  -2.101
 25 A'   26 A'   27 A'    9 A"   28 A'   10 A"   29 A'   30 A'                 
 -2.095  -2.075  -2.075  -2.069  -2.069  -2.059  -2.059  -2.051
 31 A'   32 A'   11 A"   12 A"   33 A'   34 A'   13 A"   35 A'                 
 -2.051  -1.276  -0.891  -0.861  -0.594  -0.553  -0.521  -0.516
 14 A"   36 A'   37 A'   38 A'   39 A'   40 A'   15 A"   41 A'                 
 -0.477  -0.449  -0.416  -0.369  -0.358  -0.242  -0.236  -0.161
 42 A'   43 A'   16 A"   44 A'   17 A"   45 A'   46 A'   18 A"                 
 -- Virtual --                   
 -0.093  -0.086  -0.037   0.014   0.038   0.050   0.051   0.059
 19 A"   47 A'   48 A'   49 A'   50 A'   51 A'   20 A"   52 A'                 
  0.071   0.080   0.083   0.086   0.123   0.132   0.157   0.211
 53 A'   21 A"   54 A'   55 A'   56 A'   57 A'   58 A'   22 A"                 
  0.225   0.256   0.273   0.278   0.296   0.303   0.334   0.348
 59 A'   23 A"   24 A"   60 A'   61 A'   62 A'   63 A'   64 A'                 
  0.362   0.380   0.396   0.412   0.432   0.454   0.461   0.469
 25 A"   65 A'   66 A'   26 A"   67 A'   68 A'   27 A"   69 A'                 
  0.475   0.496   0.523   0.529   0.555   0.586   0.629   0.662
 70 A'   28 A"   29 A"   71 A'   72 A'   30 A"   73 A'   74 A'                 
  0.684   0.735   0.786   0.953   0.963   1.008   1.098   1.202
 75 A'   76 A'   77 A'   78 A'   79 A'   80 A'   31 A"   32 A"                 
  1.243   1.276   1.281   1.314   1.333   1.363   1.376   1.398
 81 A'   82 A'   33 A"   34 A"   83 A'   84 A'   85 A'   86 A'                 
  1.407   1.441   1.452   1.453   1.505   1.555   1.613   1.638
 35 A"   87 A'   36 A"   88 A'   37 A"   89 A'   38 A"   90 A'                 
  1.696   1.815   1.871   1.936   2.096   2.550   2.584   2.640
 91 A'   92 A'   93 A'   94 A'   95 A'   96 A'   39 A"   40 A"                 
  2.733   2.906   3.023   3.233   3.713   3.740   3.820   3.864
 97 A'   98 A'   99 A'  100 A'   41 A"  101 A'  102 A'   42 A"                 
  3.925   3.970   3.972   4.021   4.038   4.077   4.205   4.259
 43 A"  103 A'   44 A"   45 A"  104 A'   46 A"  105 A'  106 A'                 
  4.431   4.461   4.617   4.665   4.757   5.989   6.005   6.054
107 A'  108 A'  109 A'  110 A'  111 A'   47 A"   48 A"  112 A'                 
  6.105   6.167   6.209   6.267   6.353   6.494  23.543  23.554
113 A'  114 A'  115 A'   49 A"  116 A'  117 A'  118 A'  119 A'                 
 27.902  27.977  28.332  28.343  28.365  28.396  28.412  28.436
120 A'  121 A'   50 A"   51 A"  122 A'  123 A'  124 A'  125 A'                 
 28.507  28.523  28.527  28.551  28.562  28.575  28.629  28.694
 52 A"   53 A"  126 A'   54 A"  127 A'   55 A"  128 A'  129 A'                 
 28.915  28.939  66.746 127.882 127.895 127.918 127.949 127.995
130 A'  131 A'  132 A'   56 A"   57 A"  133 A'  134 A'  135 A'                 
128.019 151.709 151.7741901.8851901.953
136 A'  137 A'  138 A'  139 A'  140 A'                                         

 Beta MOs, Restricted
 -- Occupied --                  
*******-1165.88 -176.33 -176.32 -165.73 -165.73 -165.73 -165.72
  1 A'    2 A'    3 A'    4 A'    1 A"    5 A'    6 A'    2 A"                 
-165.72 -165.72  -35.83  -35.82  -31.32  -31.32  -31.32  -31.31
  7 A'    8 A'    9 A'   10 A'    3 A"   11 A'   12 A'    4 A"                 
-31.311 -31.311 -24.705 -22.970 -22.970 -22.970 -22.970 -22.969
 13 A'   14 A'   15 A'   16 A'    5 A"   17 A'    6 A"   18 A'                 
-22.963 -22.962 -22.962 -22.962 -22.961 -10.285 -10.256  -6.396
 19 A'    7 A"    8 A"   20 A'   21 A'   22 A'   23 A'   24 A'                 
 -6.389  -4.812  -4.806  -4.794  -4.793  -4.787  -4.785  -2.101
 25 A'   26 A'   27 A'    9 A"   28 A'   10 A"   29 A'   30 A'                 
 -2.095  -2.075  -2.075  -2.069  -2.069  -2.059  -2.059  -2.051
 31 A'   32 A'   11 A"   12 A"   33 A'   34 A'   13 A"   35 A'                 
 -2.051  -1.276  -0.891  -0.861  -0.594  -0.553  -0.521  -0.516
 14 A"   36 A'   37 A'   38 A'   39 A'   40 A'   15 A"   41 A'                 
 -0.477  -0.449  -0.416  -0.369  -0.358  -0.242  -0.236  -0.161
 42 A'   43 A'   16 A"   44 A'   17 A"   45 A'   46 A'   18 A"                 
 -- Virtual --                   
 -0.093  -0.086  -0.037   0.014   0.038   0.050   0.051   0.059
 19 A"   47 A'   48 A'   49 A'   50 A'   51 A'   20 A"   52 A'                 
  0.071   0.080   0.083   0.086   0.123   0.132   0.157   0.211
 53 A'   21 A"   54 A'   55 A'   56 A'   57 A'   58 A'   22 A"                 
  0.225   0.256   0.273   0.278   0.296   0.303   0.334   0.348
 59 A'   23 A"   24 A"   60 A'   61 A'   62 A'   63 A'   64 A'                 
  0.362   0.380   0.396   0.412   0.432   0.454   0.461   0.469
 25 A"   65 A'   66 A'   26 A"   67 A'   68 A'   27 A"   69 A'                 
  0.475   0.496   0.523   0.529   0.555   0.586   0.629   0.662
 70 A'   28 A"   29 A"   71 A'   72 A'   30 A"   73 A'   74 A'                 
  0.684   0.735   0.786   0.953   0.963   1.008   1.098   1.202
 75 A'   76 A'   77 A'   78 A'   79 A'   80 A'   31 A"   32 A"                 
  1.243   1.276   1.281   1.314   1.333   1.363   1.376   1.398
 81 A'   82 A'   33 A"   34 A"   83 A'   84 A'   85 A'   86 A'                 
  1.407   1.441   1.452   1.453   1.505   1.555   1.613   1.638
 35 A"   87 A'   36 A"   88 A'   37 A"   89 A'   38 A"   90 A'                 
  1.696   1.815   1.871   1.936   2.096   2.550   2.584   2.640
 91 A'   92 A'   93 A'   94 A'   95 A'   96 A'   39 A"   40 A"                 
  2.733   2.906   3.023   3.233   3.713   3.740   3.820   3.864
 97 A'   98 A'   99 A'  100 A'   41 A"  101 A'  102 A'   42 A"                 
  3.925   3.970   3.972   4.021   4.038   4.077   4.205   4.259
 43 A"  103 A'   44 A"   45 A"  104 A'   46 A"  105 A'  106 A'                 
  4.431   4.461   4.617   4.665   4.757   5.989   6.005   6.054
107 A'  108 A'  109 A'  110 A'  111 A'   47 A"   48 A"  112 A'                 
  6.105   6.167   6.209   6.267   6.353   6.494  23.543  23.554
113 A'  114 A'  115 A'   49 A"  116 A'  117 A'  118 A'  119 A'                 
 27.902  27.977  28.332  28.343  28.365  28.396  28.412  28.436
120 A'  121 A'   50 A"   51 A"  122 A'  123 A'  124 A'  125 A'                 
 28.507  28.523  28.527  28.551  28.562  28.575  28.629  28.694
 52 A"   53 A"  126 A'   54 A"  127 A'   55 A"  128 A'  129 A'                 
 28.915  28.939  66.746 127.882 127.895 127.918 127.949 127.995
130 A'  131 A'  132 A'   56 A"   57 A"  133 A'  134 A'  135 A'                 
128.019 151.709 151.7741901.8851901.953
136 A'  137 A'  138 A'  139 A'  140 A'                                         
 --------------------------------------------------------------

          Ground-State Mulliken Net Atomic Charges

     Atom                 Charge (a.u.)
  ----------------------------------------
      1 H                     0.115065
      2 I                     0.553473
      3 I                     0.640612
      4 F                     0.002152
      5 C                    -0.673358
      6 C                    -0.637945
  ----------------------------------------
  Sum of atomic charges =    -0.000000

 -----------------------------------------------------------------
                    Cartesian Multipole Moments
 -----------------------------------------------------------------
    Charge (ESU x 10^10)
                -0.0000
    Dipole Moment (Debye)
         X       1.2247      Y      -1.2724      Z       0.0000
       Tot       1.7660
    Quadrupole Moments (Debye-Ang)
        XX     -69.5990     XY      -2.4431     YY     -74.3143
        XZ       0.0000     YZ       0.0000     ZZ     -72.3650
    Octopole Moments (Debye-Ang^2)
       XXX      -0.4218    XXY      -6.1973    XYY       8.0255
       YYY      -4.3898    XXZ      -0.0000    XYZ      -0.0000
       YYZ       0.0000    XZZ      -2.0362    YZZ       1.2458
       ZZZ       0.0000
    Hexadecapole Moments (Debye-Ang^3)
      XXXX   -1838.6698   XXXY       5.1973   XXYY    -348.6490
      XYYY      -4.7912   YYYY    -219.2467   XXXZ       0.0000
      XXYZ       0.0000   XYYZ      -0.0000   YYYZ       0.0000
      XXZZ    -334.2058   XYZZ       0.9534   YYZZ     -51.5265
      XZZZ      -0.0000   YZZZ       0.0000   ZZZZ     -91.9711
 -----------------------------------------------------------------
 Calculating analytic gradient of the SCF energy
 Gradient of SCF Energy
            1           2           3           4           5           6
    1   0.1057371   1.1238772  -1.1051053  -0.1110541   1.0806965  -1.0941514
    2  -0.0338401   0.6047635  -0.5087245  -0.1934876   0.4797636  -0.3484749
    3   0.0000000  -0.0000000   0.0000000  -0.0000000  -0.0000000   0.0000000
 Max gradient component =       1.124E+00
 RMS gradient           =       5.719E-01
 Gradient time:  CPU 12.42 s  wall 3.21 s
 Geometry Optimization Parameters
   NAtoms,    NIC,     NZ,  NCons,   NDum,   NFix, NCnnct, MaxDiis
        6      37       0       0       0       0       0       0


** GEOMETRY OPTIMIZATION IN DELOCALIZED INTERNAL COORDINATES **
   Searching for a Minimum

   Optimization Cycle:   1

                       Coordinates (Angstroms)
     ATOM                X               Y               Z
      1  H         1.5232463727   -1.8232530647    0.0000000000
      2  I        -2.1433857667   -0.2245633656    0.0000000000
      3  I         2.3225912223    0.0100630050    0.0000000000
      4  F        -1.3440409171    1.6087527041    0.0000000000
      5  C         1.0062607627   -0.5069226051    0.0000000000
      6  C        -0.8270553070    0.2924222445    0.0000000000
   Point Group: cs    Number of degrees of freedom:     9


   Energy is -14014.488016999


 Attempting to Generate Delocalized Internal Coordinates

 ** Taking Steepest Descent Step **
 Calculated Step too Large.  Step scaled by  0.199304
 Step Taken.  Stepsize is  0.300000

                             Maximum     Tolerance    Cnvgd?
         Gradient           0.898304      0.000300      NO
         Displacement       0.179035      0.001200      NO
         Energy change     *********      0.000001      NO


 New Cartesian Coordinates Obtained by Inverse Iteration

 Displacement from previous Coordinates is:  0.266186
 ----------------------------------------------------------------
             Standard Nuclear Orientation (Angstroms)
    I     Atom           X                Y                Z
 ----------------------------------------------------------------
    1      H       1.5184584597    -1.8060554289     0.0000000000
    2      I      -2.2411275812    -0.2288942358     0.0000000000
    3      I       2.4214467263     0.0100513553     0.0000000000
    4      F      -1.3403356627     1.6006375098     0.0000000000
    5      C       0.9998239070    -0.5108519953     0.0000000000
    6      C      -0.8206494822     0.2916117132     0.0000000000
 ----------------------------------------------------------------
 Molecular Point Group                 Cs    NOp =  2
 Largest Abelian Subgroup              Cs    NOp =  2
 Nuclear Repulsion Energy =   893.7798331558 hartrees
 There are       64 alpha and       64 beta electrons
 Applying Cartesian multipole field
    Component          Value
    ---------          -----
     (2,0,0)        1.00000E-11
     (0,2,0)        2.00000E-11
     (0,0,2)       -3.00000E-11
 Nucleus-field energy     =     0.0000000238 hartrees
 Requested basis set is 6-311++G(d,p)
 There are 71 shells and 197 basis functions
 A cutoff of  1.0D-11 yielded   1979 shell pairs
 There are     15892 function pairs (     18027 Cartesian)
 Smallest overlap matrix eigenvalue = 3.07E-04
 Guess MOs from SCF MO coefficient file

 -----------------------------------------------------------------------
  General SCF calculation program by
  Eric Jon Sundstrom, Paul Horn, Yuezhi Mao, Dmitri Zuev, Alec White,
  David Stuck, Shaama M.S., Shane Yost, Joonho Lee, David Small,
  Daniel Levine, Susi Lehtola, Hugh Burton, Evgeny Epifanovsky
 -----------------------------------------------------------------------
 Exchange:     0.2000 Hartree-Fock + 0.0800 Slater + 0.7200 B88
 Correlation:  0.1900 VWN1RPA + 0.8100 LYP
 Using SG-1 standard quadrature grid
 using 4 threads for integral computing
 -------------------------------------------------------
 OpenMP Integral computing Module                
 Release: version 2.0, May 2017, Q-Chem Inc. Pleasanton 
 -------------------------------------------------------
 -------------------------------------------------------
 OpenMP BLAS3 based DFT computing Module                
 Release: version 1.0, May 2013, Q-Chem Inc. Pittsburgh 
 -------------------------------------------------------
 A restricted SCF calculation will be
 performed using DIIS
 SCF converges when DIIS error is below 1.0e-08
 ---------------------------------------
  Cycle       Energy         DIIS error
 ---------------------------------------
    1  -14014.8398599737      2.20e-03  
    2  -14014.8322491555      2.24e-03  
    3  -14014.8449482176      1.43e-03  
    4  -14014.8441284695      1.30e-03  
    5  -14014.8560044032      1.74e-04  
    6  -14014.8561210811      5.80e-05  
    7  -14014.8561445238      1.38e-05  
    8  -14014.8561451152      3.72e-06  
    9  -14014.8561452024      1.15e-06  
   10  -14014.8561452061      4.28e-07  
   11  -14014.8561452073      1.65e-07  
   12  -14014.8561452074      3.41e-08  
   13  -14014.8561452073      1.90e-08  
   14  -14014.8561452074      3.04e-09  Convergence criterion met
 ---------------------------------------
 SCF time:   CPU 43.95s  wall 12.00s 
 SCF   energy in the final basis set =   -14014.8561452074
 Total energy in the final basis set =   -14014.8561452074

 --------------------------------------------------------------
             Orbital Energies (a.u.) and Symmetries
 --------------------------------------------------------------

 Alpha MOs, Restricted
 -- Occupied --                  
*******-1165.88 -176.33 -176.32 -165.73 -165.73 -165.73 -165.72
  1 A'    2 A'    3 A'    4 A'    1 A"    5 A'    6 A'    2 A"                 
-165.72 -165.72  -35.83  -35.82  -31.32  -31.32  -31.32  -31.31
  7 A'    8 A'    9 A'   10 A'   11 A'    3 A"   12 A'   13 A'                 
-31.309 -31.307 -24.708 -22.970 -22.969 -22.969 -22.969 -22.968
  4 A"   14 A'   15 A'   16 A'    5 A"   17 A'    6 A"   18 A'                 
-22.960 -22.960 -22.959 -22.959 -22.959 -10.292 -10.255  -6.390
 19 A'    7 A"   20 A'    8 A"   21 A'   22 A'   23 A'   24 A'                 
 -6.381  -4.802  -4.795  -4.789  -4.788  -4.780  -4.778  -2.084
 25 A'   26 A'   27 A'    9 A"   28 A'   10 A"   29 A'   30 A'                 
 -2.077  -2.066  -2.066  -2.058  -2.058  -2.054  -2.054  -2.044
 31 A'   11 A"   32 A'   12 A"   33 A'   13 A"   34 A'   14 A"                 
 -2.044  -1.275  -0.872  -0.845  -0.598  -0.550  -0.515  -0.515
 35 A'   36 A'   37 A'   38 A'   39 A'   40 A'   41 A'   15 A"                 
 -0.470  -0.453  -0.396  -0.375  -0.345  -0.246  -0.244  -0.171
 42 A'   43 A'   16 A"   44 A'   17 A"   45 A'   46 A'   18 A"                 
 -- Virtual --                   
 -0.096  -0.087  -0.031   0.016   0.037   0.049   0.052   0.055
 19 A"   47 A'   48 A'   49 A'   50 A'   51 A'   52 A'   20 A"                 
  0.068   0.084   0.087   0.092   0.124   0.131   0.152   0.210
 53 A'   21 A"   54 A'   55 A'   56 A'   57 A'   58 A'   22 A"                 
  0.220   0.249   0.269   0.270   0.288   0.302   0.326   0.339
 59 A'   23 A"   60 A'   24 A"   61 A'   62 A'   63 A'   64 A'                 
  0.364   0.386   0.393   0.420   0.431   0.448   0.457   0.463
 25 A"   65 A'   66 A'   26 A"   67 A'   68 A'   69 A'   27 A"                 
  0.474   0.487   0.505   0.518   0.549   0.591   0.610   0.660
 70 A'   28 A"   29 A"   71 A'   72 A'   30 A"   73 A'   74 A'                 
  0.686   0.729   0.782   0.921   0.943   0.987   1.099   1.204
 75 A'   76 A'   77 A'   78 A'   79 A'   80 A'   31 A"   32 A"                 
  1.247   1.259   1.288   1.300   1.316   1.347   1.370   1.390
 81 A'   82 A'   33 A"   83 A'   34 A"   84 A'   85 A'   86 A'                 
  1.402   1.436   1.440   1.445   1.505   1.554   1.632   1.644
 35 A"   36 A"   87 A'   88 A'   37 A"   89 A'   38 A"   90 A'                 
  1.689   1.817   1.869   1.948   2.119   2.562   2.585   2.649
 91 A'   92 A'   93 A'   94 A'   95 A'   96 A'   39 A"   40 A"                 
  2.729   2.865   2.972   3.216   3.714   3.739   3.829   3.874
 97 A'   98 A'   99 A'  100 A'   41 A"  101 A'  102 A'   42 A"                 
  3.929   3.970   3.971   4.005   4.030   4.058   4.178   4.223
 43 A"  103 A'   44 A"   45 A"  104 A'   46 A"  105 A'  106 A'                 
  4.426   4.456   4.508   4.593   4.684   5.985   6.002   6.044
107 A'  108 A'  109 A'  110 A'  111 A'   47 A"   48 A"  112 A'                 
  6.092   6.164   6.204   6.264   6.356   6.483  23.437  23.449
113 A'  114 A'  115 A'   49 A"  116 A'  117 A'  118 A'  119 A'                 
 27.892  27.955  28.329  28.343  28.363  28.389  28.405  28.433
120 A'  121 A'   50 A"   51 A"  122 A'  123 A'  124 A'  125 A'                 
 28.509  28.526  28.527  28.544  28.560  28.567  28.613  28.664
 52 A"   53 A"  126 A'   54 A"  127 A'   55 A"  128 A'  129 A'                 
 28.842  28.860  66.741 127.877 127.891 127.911 127.940 127.991
130 A'  131 A'  132 A'   56 A"   57 A"  133 A'  134 A'  135 A'                 
128.016 151.696 151.7501901.8691901.925
136 A'  137 A'  138 A'  139 A'  140 A'                                         

 Beta MOs, Restricted
 -- Occupied --                  
*******-1165.88 -176.33 -176.32 -165.73 -165.73 -165.73 -165.72
  1 A'    2 A'    3 A'    4 A'    1 A"    5 A'    6 A'    2 A"                 
-165.72 -165.72  -35.83  -35.82  -31.32  -31.32  -31.32  -31.31
  7 A'    8 A'    9 A'   10 A'   11 A'    3 A"   12 A'   13 A'                 
-31.309 -31.307 -24.708 -22.970 -22.969 -22.969 -22.969 -22.968
  4 A"   14 A'   15 A'   16 A'    5 A"   17 A'    6 A"   18 A'                 
-22.960 -22.960 -22.959 -22.959 -22.959 -10.292 -10.255  -6.390
 19 A'    7 A"   20 A'    8 A"   21 A'   22 A'   23 A'   24 A'                 
 -6.381  -4.802  -4.795  -4.789  -4.788  -4.780  -4.778  -2.084
 25 A'   26 A'   27 A'    9 A"   28 A'   10 A"   29 A'   30 A'                 
 -2.077  -2.066  -2.066  -2.058  -2.058  -2.054  -2.054  -2.044
 31 A'   11 A"   32 A'   12 A"   33 A'   13 A"   34 A'   14 A"                 
 -2.044  -1.275  -0.872  -0.845  -0.598  -0.550  -0.515  -0.515
 35 A'   36 A'   37 A'   38 A'   39 A'   40 A'   41 A'   15 A"                 
 -0.470  -0.453  -0.396  -0.375  -0.345  -0.246  -0.244  -0.171
 42 A'   43 A'   16 A"   44 A'   17 A"   45 A'   46 A'   18 A"                 
 -- Virtual --                   
 -0.096  -0.087  -0.031   0.016   0.037   0.049   0.052   0.055
 19 A"   47 A'   48 A'   49 A'   50 A'   51 A'   52 A'   20 A"                 
  0.068   0.084   0.087   0.092   0.124   0.131   0.152   0.210
 53 A'   21 A"   54 A'   55 A'   56 A'   57 A'   58 A'   22 A"                 
  0.220   0.249   0.269   0.270   0.288   0.302   0.326   0.339
 59 A'   23 A"   60 A'   24 A"   61 A'   62 A'   63 A'   64 A'                 
  0.364   0.386   0.393   0.420   0.431   0.448   0.457   0.463
 25 A"   65 A'   66 A'   26 A"   67 A'   68 A'   69 A'   27 A"                 
  0.474   0.487   0.505   0.518   0.549   0.591   0.610   0.660
 70 A'   28 A"   29 A"   71 A'   72 A'   30 A"   73 A'   74 A'                 
  0.686   0.729   0.782   0.921   0.943   0.987   1.099   1.204
 75 A'   76 A'   77 A'   78 A'   79 A'   80 A'   31 A"   32 A"                 
  1.247   1.259   1.288   1.300   1.316   1.347   1.370   1.390
 81 A'   82 A'   33 A"   83 A'   34 A"   84 A'   85 A'   86 A'                 
  1.402   1.436   1.440   1.445   1.505   1.554   1.632   1.644
 35 A"   36 A"   87 A'   88 A'   37 A"   89 A'   38 A"   90 A'                 
  1.689   1.817   1.869   1.948   2.119   2.562   2.585   2.649
 91 A'   92 A'   93 A'   94 A'   95 A'   96 A'   39 A"   40 A"                 
  2.729   2.865   2.972   3.216   3.714   3.739   3.829   3.874
 97 A'   98 A'   99 A'  100 A'   41 A"  101 A'  102 A'   42 A"                 
  3.929   3.970   3.971   4.005   4.030   4.058   4.178   4.223
 43 A"  103 A'   44 A"   45 A"  104 A'   46 A"  105 A'  106 A'                 
  4.426   4.456   4.508   4.593   4.684   5.985   6.002   6.044
107 A'  108 A'  109 A'  110 A'  111 A'   47 A"   48 A"  112 A'                 
  6.092   6.164   6.204   6.264   6.356   6.483  23.437  23.449
113 A'  114 A'  115 A'   49 A"  116 A'  117 A'  118 A'  119 A'                 
 27.892  27.955  28.329  28.343  28.363  28.389  28.405  28.433
120 A'  121 A'   50 A"   51 A"  122 A'  123 A'  124 A'  125 A'                 
 28.509  28.526  28.527  28.544  28.560  28.567  28.613  28.664
 52 A"   53 A"  126 A'   54 A"  127 A'   55 A"  128 A'  129 A'                 
 28.842  28.860  66.741 127.877 127.891 127.911 127.940 127.991
130 A'  131 A'  132 A'   56 A"   57 A"  133 A'  134 A'  135 A'                 
128.016 151.696 151.7501901.8691901.925
136 A'  137 A'  138 A'  139 A'  140 A'                                         
 --------------------------------------------------------------

          Ground-State Mulliken Net Atomic Charges

     Atom                 Charge (a.u.)
  ----------------------------------------
      1 H                     0.134405
      2 I                     0.427858
      3 I                     0.522082
      4 F                     0.004949
      5 C                    -0.575701
      6 C                    -0.513592
  ----------------------------------------
  Sum of atomic charges =     0.000000

 -----------------------------------------------------------------
                    Cartesian Multipole Moments
 -----------------------------------------------------------------
    Charge (ESU x 10^10)
                 0.0000
    Dipole Moment (Debye)
         X       1.2801      Y      -1.1412      Z      -0.0000
       Tot       1.7149
    Quadrupole Moments (Debye-Ang)
        XX     -68.3312     XY      -2.1702     YY     -74.4262
        XZ       0.0000     YZ      -0.0000     ZZ     -73.0455
    Octopole Moments (Debye-Ang^2)
       XXX       0.7216    XXY      -5.3669    XYY       7.7090
       YYY      -3.5765    XXZ      -0.0000    XYZ      -0.0000
       YYZ      -0.0000    XZZ      -1.8117    YZZ       1.6944
       ZZZ      -0.0000
    Hexadecapole Moments (Debye-Ang^3)
      XXXX   -1954.0555   XXXY       6.4165   XXYY    -375.0584
      XYYY      -8.2854   YYYY    -216.2182   XXXZ       0.0000
      XXYZ      -0.0000   XYYZ       0.0000   YYYZ       0.0000
      XXZZ    -358.6021   XYZZ       0.2534   YYZZ     -51.6022
      XZZZ       0.0000   YZZZ      -0.0000   ZZZZ     -93.5169
 -----------------------------------------------------------------
 Calculating analytic gradient of the SCF energy
 Gradient of SCF Energy
            1           2           3           4           5           6
    1   0.1016463   0.7439335  -0.7179066  -0.1120738   0.7114587  -0.7270581
    2  -0.0400547   0.4187987  -0.3303266  -0.1666375   0.3071085  -0.1888885
    3  -0.0000000  -0.0000000  -0.0000000  -0.0000000  -0.0000000   0.0000000
 Max gradient component =       7.439E-01
 RMS gradient           =       3.779E-01
 Gradient time:  CPU 11.97 s  wall 3.10 s
 Geometry Optimization Parameters
   NAtoms,    NIC,     NZ,  NCons,   NDum,   NFix, NCnnct, MaxDiis
        6      37       0       0       0       0       0       0


** GEOMETRY OPTIMIZATION IN DELOCALIZED INTERNAL COORDINATES **
   Searching for a Minimum

   Optimization Cycle:   2

                       Coordinates (Angstroms)
     ATOM                X               Y               Z
      1  H         1.5184584597   -1.8060554289    0.0000000000
      2  I        -2.2411275812   -0.2288942358    0.0000000000
      3  I         2.4214467263    0.0100513553    0.0000000000
      4  F        -1.3403356627    1.6006375098    0.0000000000
      5  C         0.9998239070   -0.5108519953    0.0000000000
      6  C        -0.8206494822    0.2916117132    0.0000000000
   Point Group: cs    Number of degrees of freedom:     9


   Energy is -14014.856145207

 Hessian Updated using BFGS Update

 ** Taking Steepest Descent Step **
 Calculated Step too Large.  Step scaled by  0.306653
 Step Taken.  Stepsize is  0.300000

                             Maximum     Tolerance    Cnvgd?
         Gradient           0.580151      0.000300      NO
         Displacement       0.177905      0.001200      NO
         Energy change     -0.368128      0.000001      NO


 New Cartesian Coordinates Obtained by Inverse Iteration

 Displacement from previous Coordinates is:  0.255265
 ----------------------------------------------------------------
             Standard Nuclear Orientation (Angstroms)
    I     Atom           X                Y                Z
 ----------------------------------------------------------------
    1      H       1.5069619499    -1.7837200818     0.0000000000
    2      I      -2.3335538208    -0.2362339263     0.0000000000
    3      I       2.5141267450     0.0117304369     0.0000000000
    4      F      -1.3290663863     1.5910247204     0.0000000000
    5      C       0.9903288103    -0.5132259598     0.0000000000
    6      C      -0.8111809312     0.2869237290     0.0000000000
 ----------------------------------------------------------------
 Molecular Point Group                 Cs    NOp =  2
 Largest Abelian Subgroup              Cs    NOp =  2
 Nuclear Repulsion Energy =   861.8380882724 hartrees
 There are       64 alpha and       64 beta electrons
 Applying Cartesian multipole field
    Component          Value
    ---------          -----
     (2,0,0)        1.00000E-11
     (0,2,0)        2.00000E-11
     (0,0,2)       -3.00000E-11
 Nucleus-field energy     =     0.0000000255 hartrees
 Requested basis set is 6-311++G(d,p)
 There are 71 shells and 197 basis functions
 A cutoff of  1.0D-11 yielded   1973 shell pairs
 There are     15847 function pairs (     17982 Cartesian)
 Smallest overlap matrix eigenvalue = 2.91E-04
 Guess MOs from SCF MO coefficient file

 -----------------------------------------------------------------------
  General SCF calculation program by
  Eric Jon Sundstrom, Paul Horn, Yuezhi Mao, Dmitri Zuev, Alec White,
  David Stuck, Shaama M.S., Shane Yost, Joonho Lee, David Small,
  Daniel Levine, Susi Lehtola, Hugh Burton, Evgeny Epifanovsky
 -----------------------------------------------------------------------
 Exchange:     0.2000 Hartree-Fock + 0.0800 Slater + 0.7200 B88
 Correlation:  0.1900 VWN1RPA + 0.8100 LYP
 Using SG-1 standard quadrature grid
 using 4 threads for integral computing
 -------------------------------------------------------
 OpenMP Integral computing Module                
 Release: version 2.0, May 2017, Q-Chem Inc. Pleasanton 
 -------------------------------------------------------
 -------------------------------------------------------
 OpenMP BLAS3 based DFT computing Module                
 Release: version 1.0, May 2013, Q-Chem Inc. Pittsburgh 
 -------------------------------------------------------
 A restricted SCF calculation will be
 performed using DIIS
 SCF converges when DIIS error is below 1.0e-08
 ---------------------------------------
  Cycle       Energy         DIIS error
 ---------------------------------------
    1  -14015.0794781230      1.73e-03  
    2  -14015.0765129354      1.76e-03  
    3  -14015.0845376389      1.12e-03  
    4  -14015.0846133715      1.01e-03  
    5  -14015.0915304993      1.29e-04  
    6  -14015.0915970755      4.68e-05  
    7  -14015.0916109825      1.10e-05  
    8  -14015.0916113676      3.71e-06  
    9  -14015.0916114030      1.94e-06  
   10  -14015.0916114181      3.35e-07  
   11  -14015.0916114185      1.33e-07  
   12  -14015.0916114187      3.30e-08  
   13  -14015.0916114190      1.45e-08  
   14  -14015.0916114189      1.69e-09  Convergence criterion met
 ---------------------------------------
 SCF time:   CPU 42.85s  wall 12.00s 
 SCF   energy in the final basis set =   -14015.0916114189
 Total energy in the final basis set =   -14015.0916114189

 --------------------------------------------------------------
             Orbital Energies (a.u.) and Symmetries
 --------------------------------------------------------------

 Alpha MOs, Restricted
 -- Occupied --                  
*******-1165.88 -176.33 -176.32 -165.73 -165.73 -165.73 -165.72
  1 A'    2 A'    3 A'    4 A'    5 A'    1 A"    6 A'    7 A'                 
-165.72 -165.72  -35.83  -35.82  -31.32  -31.32  -31.32  -31.31
  2 A"    8 A'    9 A'   10 A'   11 A'    3 A"   12 A'   13 A'                 
-31.307 -31.306 -24.712 -22.970 -22.970 -22.970 -22.969 -22.969
  4 A"   14 A'   15 A'   16 A'    5 A"   17 A'    6 A"   18 A'                 
-22.960 -22.960 -22.959 -22.958 -22.958 -10.303 -10.261  -6.386
 19 A'    7 A"   20 A'    8 A"   21 A'   22 A'   23 A'   24 A'                 
 -6.376  -4.797  -4.789  -4.786  -4.785  -4.776  -4.773  -2.073
 25 A'   26 A'   27 A'    9 A"   28 A'   10 A"   29 A'   30 A'                 
 -2.065  -2.061  -2.061  -2.053  -2.051  -2.050  -2.050  -2.039
 31 A'   11 A"   32 A'   12 A"   33 A'   13 A"   34 A'   14 A"                 
 -2.039  -1.273  -0.851  -0.826  -0.604  -0.552  -0.514  -0.511
 35 A'   36 A'   37 A'   38 A'   39 A'   40 A'   41 A'   15 A"                 
 -0.468  -0.448  -0.379  -0.378  -0.334  -0.254  -0.248  -0.181
 42 A'   43 A'   16 A"   44 A'   17 A"   45 A'   46 A'   18 A"                 
 -- Virtual --                   
 -0.099  -0.087  -0.026   0.017   0.032   0.044   0.047   0.058
 19 A"   47 A'   48 A'   49 A'   50 A'   51 A'   52 A'   20 A"                 
  0.068   0.088   0.091   0.100   0.124   0.130   0.150   0.209
 53 A'   21 A"   54 A'   55 A'   56 A'   57 A'   58 A'   22 A"                 
  0.215   0.243   0.260   0.268   0.278   0.298   0.321   0.329
 59 A'   23 A"   60 A'   24 A"   61 A'   62 A'   63 A'   64 A'                 
  0.366   0.388   0.395   0.419   0.426   0.443   0.450   0.456
 25 A"   65 A'   66 A'   67 A'   26 A"   68 A'   69 A'   27 A"                 
  0.470   0.481   0.498   0.508   0.544   0.592   0.600   0.660
 28 A"   70 A'   29 A"   71 A'   72 A'   73 A'   30 A"   74 A'                 
  0.693   0.725   0.775   0.880   0.912   0.971   1.097   1.205
 75 A'   76 A'   77 A'   78 A'   79 A'   80 A'   31 A"   32 A"                 
  1.232   1.270   1.278   1.291   1.317   1.334   1.364   1.388
 81 A'   82 A'   83 A'   33 A"   34 A"   84 A'   85 A'   86 A'                 
  1.394   1.422   1.437   1.452   1.508   1.558   1.649   1.655
 35 A"   36 A"   87 A'   88 A'   37 A"   89 A'   90 A'   38 A"                 
  1.683   1.812   1.866   1.961   2.144   2.573   2.585   2.656
 91 A'   92 A'   93 A'   94 A'   95 A'   96 A'   39 A"   40 A"                 
  2.720   2.833   2.938   3.226   3.717   3.740   3.841   3.883
 97 A'   98 A'   99 A'  100 A'   41 A"  101 A'  102 A'   42 A"                 
  3.932   3.970   3.970   3.999   4.021   4.044   4.148   4.197
 43 A"  103 A'   44 A"   45 A"  104 A'   46 A"  105 A'  106 A'                 
  4.375   4.433   4.462   4.507   4.647   5.981   5.998   6.034
107 A'  108 A'  109 A'  110 A'  111 A'   47 A"   48 A"  112 A'                 
  6.076   6.154   6.195   6.262   6.362   6.474  23.374  23.387
113 A'  114 A'  115 A'   49 A"  116 A'  117 A'  118 A'  119 A'                 
 27.890  27.940  28.325  28.340  28.360  28.385  28.405  28.433
120 A'  121 A'   50 A"   51 A"  122 A'  123 A'  124 A'  125 A'                 
 28.509  28.526  28.527  28.542  28.556  28.562  28.601  28.640
 52 A"  126 A'   53 A"   54 A"  127 A'   55 A"  128 A'  129 A'                 
 28.775  28.791  66.735 127.872 127.886 127.903 127.930 127.981
130 A'  131 A'  132 A'   56 A"   57 A"  133 A'  134 A'  135 A'                 
128.009 151.691 151.7341901.8621901.906
136 A'  137 A'  138 A'  139 A'  140 A'                                         

 Beta MOs, Restricted
 -- Occupied --                  
*******-1165.88 -176.33 -176.32 -165.73 -165.73 -165.73 -165.72
  1 A'    2 A'    3 A'    4 A'    5 A'    1 A"    6 A'    7 A'                 
-165.72 -165.72  -35.83  -35.82  -31.32  -31.32  -31.32  -31.31
  2 A"    8 A'    9 A'   10 A'   11 A'    3 A"   12 A'   13 A'                 
-31.307 -31.306 -24.712 -22.970 -22.970 -22.970 -22.969 -22.969
  4 A"   14 A'   15 A'   16 A'    5 A"   17 A'    6 A"   18 A'                 
-22.960 -22.960 -22.959 -22.958 -22.958 -10.303 -10.261  -6.386
 19 A'    7 A"   20 A'    8 A"   21 A'   22 A'   23 A'   24 A'                 
 -6.376  -4.797  -4.789  -4.786  -4.785  -4.776  -4.773  -2.073
 25 A'   26 A'   27 A'    9 A"   28 A'   10 A"   29 A'   30 A'                 
 -2.065  -2.061  -2.061  -2.053  -2.051  -2.050  -2.050  -2.039
 31 A'   11 A"   32 A'   12 A"   33 A'   13 A"   34 A'   14 A"                 
 -2.039  -1.273  -0.851  -0.826  -0.604  -0.552  -0.514  -0.511
 35 A'   36 A'   37 A'   38 A'   39 A'   40 A'   41 A'   15 A"                 
 -0.468  -0.448  -0.379  -0.378  -0.334  -0.254  -0.248  -0.181
 42 A'   43 A'   16 A"   44 A'   17 A"   45 A'   46 A'   18 A"                 
 -- Virtual --                   
 -0.099  -0.087  -0.026   0.017   0.032   0.044   0.047   0.058
 19 A"   47 A'   48 A'   49 A'   50 A'   51 A'   52 A'   20 A"                 
  0.068   0.088   0.091   0.100   0.124   0.130   0.150   0.209
 53 A'   21 A"   54 A'   55 A'   56 A'   57 A'   58 A'   22 A"                 
  0.215   0.243   0.260   0.268   0.278   0.298   0.321   0.329
 59 A'   23 A"   60 A'   24 A"   61 A'   62 A'   63 A'   64 A'                 
  0.366   0.388   0.395   0.419   0.426   0.443   0.450   0.456
 25 A"   65 A'   66 A'   67 A'   26 A"   68 A'   69 A'   27 A"                 
  0.470   0.481   0.498   0.508   0.544   0.592   0.600   0.660
 28 A"   70 A'   29 A"   71 A'   72 A'   73 A'   30 A"   74 A'                 
  0.693   0.725   0.775   0.880   0.912   0.971   1.097   1.205
 75 A'   76 A'   77 A'   78 A'   79 A'   80 A'   31 A"   32 A"                 
  1.232   1.270   1.278   1.291   1.317   1.334   1.364   1.388
 81 A'   82 A'   83 A'   33 A"   34 A"   84 A'   85 A'   86 A'                 
  1.394   1.422   1.437   1.452   1.508   1.558   1.649   1.655
 35 A"   36 A"   87 A'   88 A'   37 A"   89 A'   90 A'   38 A"                 
  1.683   1.812   1.866   1.961   2.144   2.573   2.585   2.656
 91 A'   92 A'   93 A'   94 A'   95 A'   96 A'   39 A"   40 A"                 
  2.720   2.833   2.938   3.226   3.717   3.740   3.841   3.883
 97 A'   98 A'   99 A'  100 A'   41 A"  101 A'  102 A'   42 A"                 
  3.932   3.970   3.970   3.999   4.021   4.044   4.148   4.197
 43 A"  103 A'   44 A"   45 A"  104 A'   46 A"  105 A'  106 A'                 
  4.375   4.433   4.462   4.507   4.647   5.981   5.998   6.034
107 A'  108 A'  109 A'  110 A'  111 A'   47 A"   48 A"  112 A'                 
  6.076   6.154   6.195   6.262   6.362   6.474  23.374  23.387
113 A'  114 A'  115 A'   49 A"  116 A'  117 A'  118 A'  119 A'                 
 27.890  27.940  28.325  28.340  28.360  28.385  28.405  28.433
120 A'  121 A'   50 A"   51 A"  122 A'  123 A'  124 A'  125 A'                 
 28.509  28.526  28.527  28.542  28.556  28.562  28.601  28.640
 52 A"  126 A'   53 A"   54 A"  127 A'   55 A"  128 A'  129 A'                 
 28.775  28.791  66.735 127.872 127.886 127.903 127.930 127.981
130 A'  131 A'  132 A'   56 A"   57 A"  133 A'  134 A'  135 A'                 
128.009 151.691 151.7341901.8621901.906
136 A'  137 A'  138 A'  139 A'  140 A'                                         
 --------------------------------------------------------------

          Ground-State Mulliken Net Atomic Charges

     Atom                 Charge (a.u.)
  ----------------------------------------
      1 H                     0.149761
      2 I                     0.326651
      3 I                     0.420608
      4 F                     0.008988
      5 C                    -0.493037
      6 C                    -0.412971
  ----------------------------------------
  Sum of atomic charges =     0.000000

 -----------------------------------------------------------------
                    Cartesian Multipole Moments
 -----------------------------------------------------------------
    Charge (ESU x 10^10)
                 0.0000
    Dipole Moment (Debye)
         X       1.2876      Y      -1.0336      Z      -0.0000
       Tot       1.6511
    Quadrupole Moments (Debye-Ang)
        XX     -67.3036     XY      -1.9104     YY     -74.5636
        XZ       0.0000     YZ       0.0000     ZZ     -73.7047
    Octopole Moments (Debye-Ang^2)
       XXX       1.4524    XXY      -4.4544    XYY       7.2126
       YYY      -2.4533    XXZ      -0.0000    XYZ       0.0000
       YYZ      -0.0000    XZZ      -1.6457    YZZ       2.1470
       ZZZ      -0.0000
    Hexadecapole Moments (Debye-Ang^3)
      XXXX   -2066.1816   XXXY       5.4739   XXYY    -401.1447
      XYYY     -12.5080   YYYY    -213.8799   XXXZ       0.0000
      XXYZ      -0.0000   XYYZ       0.0000   YYYZ      -0.0000
      XXZZ    -383.1797   XYZZ      -0.9541   YYZZ     -51.6891
      XZZZ       0.0000   YZZZ       0.0000   ZZZZ     -95.2183
 -----------------------------------------------------------------
 Calculating analytic gradient of the SCF energy
 Gradient of SCF Energy
            1           2           3           4           5           6
    1   0.0979717   0.4792599  -0.4522693  -0.1108294   0.4611444  -0.4752774
    2  -0.0437802   0.2936761  -0.2170817  -0.1398273   0.1962675  -0.0892544
    3  -0.0000000  -0.0000000  -0.0000000  -0.0000000   0.0000000   0.0000000
 Max gradient component =       4.793E-01
 RMS gradient           =       2.468E-01
 Gradient time:  CPU 11.54 s  wall 2.99 s
 Geometry Optimization Parameters
   NAtoms,    NIC,     NZ,  NCons,   NDum,   NFix, NCnnct, MaxDiis
        6      37       0       0       0       0       0       0


** GEOMETRY OPTIMIZATION IN DELOCALIZED INTERNAL COORDINATES **
   Searching for a Minimum

   Optimization Cycle:   3

                       Coordinates (Angstroms)
     ATOM                X               Y               Z
      1  H         1.5069619499   -1.7837200818    0.0000000000
      2  I        -2.3335538208   -0.2362339263    0.0000000000
      3  I         2.5141267450    0.0117304369    0.0000000000
      4  F        -1.3290663863    1.5910247204    0.0000000000
      5  C         0.9903288103   -0.5132259598    0.0000000000
      6  C        -0.8111809312    0.2869237290    0.0000000000
   Point Group: cs    Number of degrees of freedom:     9


   Energy is -14015.091611419

 Hessian Updated using BFGS Update

 ** Taking Steepest Descent Step **
 Calculated Step too Large.  Step scaled by  0.477582
 Step Taken.  Stepsize is  0.300000

                             Maximum     Tolerance    Cnvgd?
         Gradient           0.367345      0.000300      NO
         Displacement       0.175437      0.001200      NO
         Energy change     -0.235466      0.000001      NO


 New Cartesian Coordinates Obtained by Inverse Iteration

 Displacement from previous Coordinates is:  0.240099
 ----------------------------------------------------------------
             Standard Nuclear Orientation (Angstroms)
    I     Atom           X                Y                Z
 ----------------------------------------------------------------
    1      H       1.4826848223    -1.7540592402     0.0000000000
    2      I      -2.4149133704    -0.2497541547     0.0000000000
    3      I       2.5946328904     0.0183419576     0.0000000000
    4      F      -1.3036251032     1.5789760780     0.0000000000
    5      C       0.9751113350    -0.5139278290     0.0000000000
    6      C      -0.7962742073     0.2769221067     0.0000000000
 ----------------------------------------------------------------
 Molecular Point Group                 Cs    NOp =  2
 Largest Abelian Subgroup              Cs    NOp =  2
 Nuclear Repulsion Energy =   835.0444542057 hartrees
 There are       64 alpha and       64 beta electrons
 Applying Cartesian multipole field
    Component          Value
    ---------          -----
     (2,0,0)        1.00000E-11
     (0,2,0)        2.00000E-11
     (0,0,2)       -3.00000E-11
 Nucleus-field energy     =     0.0000000269 hartrees
 Requested basis set is 6-311++G(d,p)
 There are 71 shells and 197 basis functions
 A cutoff of  1.0D-11 yielded   1965 shell pairs
 There are     15821 function pairs (     17950 Cartesian)
 Smallest overlap matrix eigenvalue = 2.73E-04
 Guess MOs from SCF MO coefficient file

 -----------------------------------------------------------------------
  General SCF calculation program by
  Eric Jon Sundstrom, Paul Horn, Yuezhi Mao, Dmitri Zuev, Alec White,
  David Stuck, Shaama M.S., Shane Yost, Joonho Lee, David Small,
  Daniel Levine, Susi Lehtola, Hugh Burton, Evgeny Epifanovsky
 -----------------------------------------------------------------------
 Exchange:     0.2000 Hartree-Fock + 0.0800 Slater + 0.7200 B88
 Correlation:  0.1900 VWN1RPA + 0.8100 LYP
 Using SG-1 standard quadrature grid
 using 4 threads for integral computing
 -------------------------------------------------------
 OpenMP Integral computing Module                
 Release: version 2.0, May 2017, Q-Chem Inc. Pleasanton 
 -------------------------------------------------------
 -------------------------------------------------------
 OpenMP BLAS3 based DFT computing Module                
 Release: version 1.0, May 2013, Q-Chem Inc. Pittsburgh 
 -------------------------------------------------------
 A restricted SCF calculation will be
 performed using DIIS
 SCF converges when DIIS error is below 1.0e-08
 ---------------------------------------
  Cycle       Energy         DIIS error
 ---------------------------------------
    1  -14015.2388360983      1.38e-03  
    2  -14015.2393335888      1.30e-03  
    3  -14015.2428969697      9.38e-04  
    4  -14015.2438449529      7.85e-04  
    5  -14015.2478217693      1.04e-04  
    6  -14015.2478673066      3.75e-05  
    7  -14015.2478743201      1.00e-05  
    8  -14015.2478747092      3.54e-06  
    9  -14015.2478747466      1.40e-06  
   10  -14015.2478747549      3.14e-07  
   11  -14015.2478747557      1.03e-07  
   12  -14015.2478747555      2.75e-08  
   13  -14015.2478747557      9.35e-09  Convergence criterion met
 ---------------------------------------
 SCF time:   CPU 39.00s  wall 10.00s 
 SCF   energy in the final basis set =   -14015.2478747557
 Total energy in the final basis set =   -14015.2478747557

 --------------------------------------------------------------
             Orbital Energies (a.u.) and Symmetries
 --------------------------------------------------------------

 Alpha MOs, Restricted
 -- Occupied --                  
*******-1165.89 -176.33 -176.32 -165.73 -165.73 -165.73 -165.72
  1 A'    2 A'    3 A'    4 A'    5 A'    1 A"    6 A'    7 A'                 
-165.72 -165.72  -35.83  -35.82  -31.32  -31.32  -31.32  -31.31
  2 A"    8 A'    9 A'   10 A'   11 A'    3 A"   12 A'   13 A'                 
-31.307 -31.306 -24.716 -22.971 -22.970 -22.970 -22.968 -22.968
  4 A"   14 A'   15 A'   16 A'    5 A"   17 A'    6 A"   18 A'                 
-22.961 -22.960 -22.959 -22.957 -22.957 -10.317 -10.268  -6.383
 19 A'    7 A"   20 A'    8 A"   21 A'   22 A'   23 A'   24 A'                 
 -6.373  -4.794  -4.786  -4.783  -4.782  -4.773  -4.771  -2.066
 25 A'   26 A'   27 A'    9 A"   28 A'   10 A"   29 A'   30 A'                 
 -2.059  -2.058  -2.057  -2.049  -2.048  -2.047  -2.047  -2.036
 31 A'   11 A"   32 A'   12 A"   33 A'   34 A'   13 A"   14 A"                 
 -2.036  -1.272  -0.829  -0.807  -0.611  -0.558  -0.513  -0.507
 35 A'   36 A'   37 A'   38 A'   39 A'   40 A'   41 A'   15 A"                 
 -0.472  -0.439  -0.379  -0.365  -0.325  -0.261  -0.253  -0.192
 42 A'   43 A'   44 A'   16 A"   17 A"   45 A'   46 A'   18 A"                 
 -- Virtual --                   
 -0.101  -0.086  -0.023   0.015   0.025   0.037   0.045   0.061
 19 A"   47 A'   48 A'   49 A'   50 A'   51 A'   52 A'   20 A"                 
  0.070   0.091   0.096   0.107   0.122   0.131   0.149   0.208
 53 A'   21 A"   54 A'   55 A'   56 A'   57 A'   58 A'   22 A"                 
  0.210   0.238   0.252   0.267   0.267   0.293   0.312   0.322
 59 A'   23 A"   60 A'   61 A'   24 A"   62 A'   63 A'   64 A'                 
  0.368   0.382   0.401   0.406   0.429   0.440   0.442   0.450
 25 A"   65 A'   66 A'   67 A'   26 A"   68 A'   27 A"   69 A'                 
  0.453   0.487   0.497   0.500   0.542   0.576   0.609   0.665
 28 A"   70 A'   71 A'   29 A"   72 A'   73 A'   30 A"   74 A'                 
  0.700   0.720   0.764   0.836   0.875   0.958   1.091   1.205
 75 A'   76 A'   77 A'   78 A'   79 A'   80 A'   31 A"   32 A"                 
  1.238   1.251   1.287   1.293   1.315   1.325   1.363   1.385
 81 A'   82 A'   33 A"   83 A'   34 A"   84 A'   85 A'   35 A"                 
  1.391   1.411   1.436   1.462   1.515   1.565   1.646   1.683
 86 A'   36 A"   87 A'   88 A'   37 A"   89 A'   90 A'   38 A"                 
  1.684   1.804   1.862   1.975   2.176   2.583   2.585   2.664
 91 A'   92 A'   93 A'   94 A'   95 A'   39 A"   96 A'   40 A"                 
  2.710   2.815   2.923   3.261   3.721   3.741   3.859   3.892
 97 A'   98 A'   99 A'  100 A'   41 A"  101 A'  102 A'   42 A"                 
  3.934   3.968   3.969   3.997   4.014   4.035   4.123   4.172
 43 A"   44 A"  103 A'   45 A"  104 A'   46 A"  105 A'  106 A'                 
  4.300   4.377   4.454   4.463   4.629   5.978   5.993   6.025
107 A'  108 A'  109 A'  110 A'  111 A'   47 A"   48 A"  112 A'                 
  6.062   6.136   6.183   6.259   6.367   6.469  23.344  23.355
113 A'  114 A'  115 A'   49 A"  116 A'  117 A'  118 A'  119 A'                 
 27.887  27.924  28.322  28.336  28.356  28.380  28.406  28.434
120 A'  121 A'   50 A"   51 A"  122 A'  123 A'  124 A'  125 A'                 
 28.510  28.525  28.527  28.542  28.552  28.560  28.593  28.622
 52 A"  126 A'   53 A"   54 A"  127 A'   55 A"  128 A'  129 A'                 
 28.721  28.741  66.729 127.868 127.882 127.897 127.921 127.966
130 A'  131 A'  132 A'   56 A"   57 A"  133 A'  134 A'  135 A'                 
127.999 151.686 151.7181901.8551901.888
136 A'  137 A'  138 A'  139 A'  140 A'                                         

 Beta MOs, Restricted
 -- Occupied --                  
*******-1165.89 -176.33 -176.32 -165.73 -165.73 -165.73 -165.72
  1 A'    2 A'    3 A'    4 A'    5 A'    1 A"    6 A'    7 A'                 
-165.72 -165.72  -35.83  -35.82  -31.32  -31.32  -31.32  -31.31
  2 A"    8 A'    9 A'   10 A'   11 A'    3 A"   12 A'   13 A'                 
-31.307 -31.306 -24.716 -22.971 -22.970 -22.970 -22.968 -22.968
  4 A"   14 A'   15 A'   16 A'    5 A"   17 A'    6 A"   18 A'                 
-22.961 -22.960 -22.959 -22.957 -22.957 -10.317 -10.268  -6.383
 19 A'    7 A"   20 A'    8 A"   21 A'   22 A'   23 A'   24 A'                 
 -6.373  -4.794  -4.786  -4.783  -4.782  -4.773  -4.771  -2.066
 25 A'   26 A'   27 A'    9 A"   28 A'   10 A"   29 A'   30 A'                 
 -2.059  -2.058  -2.057  -2.049  -2.048  -2.047  -2.047  -2.036
 31 A'   11 A"   32 A'   12 A"   33 A'   34 A'   13 A"   14 A"                 
 -2.036  -1.272  -0.829  -0.807  -0.611  -0.558  -0.513  -0.507
 35 A'   36 A'   37 A'   38 A'   39 A'   40 A'   41 A'   15 A"                 
 -0.472  -0.439  -0.379  -0.365  -0.325  -0.261  -0.253  -0.192
 42 A'   43 A'   44 A'   16 A"   17 A"   45 A'   46 A'   18 A"                 
 -- Virtual --                   
 -0.101  -0.086  -0.023   0.015   0.025   0.037   0.045   0.061
 19 A"   47 A'   48 A'   49 A'   50 A'   51 A'   52 A'   20 A"                 
  0.070   0.091   0.096   0.107   0.122   0.131   0.149   0.208
 53 A'   21 A"   54 A'   55 A'   56 A'   57 A'   58 A'   22 A"                 
  0.210   0.238   0.252   0.267   0.267   0.293   0.312   0.322
 59 A'   23 A"   60 A'   61 A'   24 A"   62 A'   63 A'   64 A'                 
  0.368   0.382   0.401   0.406   0.429   0.440   0.442   0.450
 25 A"   65 A'   66 A'   67 A'   26 A"   68 A'   27 A"   69 A'                 
  0.453   0.487   0.497   0.500   0.542   0.576   0.609   0.665
 28 A"   70 A'   71 A'   29 A"   72 A'   73 A'   30 A"   74 A'                 
  0.700   0.720   0.764   0.836   0.875   0.958   1.091   1.205
 75 A'   76 A'   77 A'   78 A'   79 A'   80 A'   31 A"   32 A"                 
  1.238   1.251   1.287   1.293   1.315   1.325   1.363   1.385
 81 A'   82 A'   33 A"   83 A'   34 A"   84 A'   85 A'   35 A"                 
  1.391   1.411   1.436   1.462   1.515   1.565   1.646   1.683
 86 A'   36 A"   87 A'   88 A'   37 A"   89 A'   90 A'   38 A"                 
  1.684   1.804   1.862   1.975   2.176   2.583   2.585   2.664
 91 A'   92 A'   93 A'   94 A'   95 A'   39 A"   96 A'   40 A"                 
  2.710   2.815   2.923   3.261   3.721   3.741   3.859   3.892
 97 A'   98 A'   99 A'  100 A'   41 A"  101 A'  102 A'   42 A"                 
  3.934   3.968   3.969   3.997   4.014   4.035   4.123   4.172
 43 A"   44 A"  103 A'   45 A"  104 A'   46 A"  105 A'  106 A'                 
  4.300   4.377   4.454   4.463   4.629   5.978   5.993   6.025
107 A'  108 A'  109 A'  110 A'  111 A'   47 A"   48 A"  112 A'                 
  6.062   6.136   6.183   6.259   6.367   6.469  23.344  23.355
113 A'  114 A'  115 A'   49 A"  116 A'  117 A'  118 A'  119 A'                 
 27.887  27.924  28.322  28.336  28.356  28.380  28.406  28.434
120 A'  121 A'   50 A"   51 A"  122 A'  123 A'  124 A'  125 A'                 
 28.510  28.525  28.527  28.542  28.552  28.560  28.593  28.622
 52 A"  126 A'   53 A"   54 A"  127 A'   55 A"  128 A'  129 A'                 
 28.721  28.741  66.729 127.868 127.882 127.897 127.921 127.966
130 A'  131 A'  132 A'   56 A"   57 A"  133 A'  134 A'  135 A'                 
127.999 151.686 151.7181901.8551901.888
136 A'  137 A'  138 A'  139 A'  140 A'                                         
 --------------------------------------------------------------

          Ground-State Mulliken Net Atomic Charges

     Atom                 Charge (a.u.)
  ----------------------------------------
      1 H                     0.162524
      2 I                     0.252308
      3 I                     0.336655
      4 F                     0.012758
      5 C                    -0.429132
      6 C                    -0.335113
  ----------------------------------------
  Sum of atomic charges =     0.000000

 -----------------------------------------------------------------
                    Cartesian Multipole Moments
 -----------------------------------------------------------------
    Charge (ESU x 10^10)
                 0.0000
    Dipole Moment (Debye)
         X       1.2092      Y      -0.9679      Z       0.0000
       Tot       1.5489
    Quadrupole Moments (Debye-Ang)
        XX     -66.5928     XY      -1.6386     YY     -74.6750
        XZ      -0.0000     YZ      -0.0000     ZZ     -74.2892
    Octopole Moments (Debye-Ang^2)
       XXX       1.1818    XXY      -3.4239    XYY       6.4914
       YYY      -1.1368    XXZ       0.0000    XYZ       0.0000
       YYZ       0.0000    XZZ      -1.5826    YZZ       2.5962
       ZZZ       0.0000
    Hexadecapole Moments (Debye-Ang^3)
      XXXX   -2165.8197   XXXY       1.6339   XXYY    -424.5970
      XYYY     -19.2083   YYYY    -211.9813   XXXZ      -0.0000
      XXYZ       0.0000   XYYZ      -0.0000   YYYZ       0.0000
      XXZZ    -405.8744   XYZZ      -3.1978   YYZZ     -51.7515
      XZZZ      -0.0000   YZZZ       0.0000   ZZZZ     -96.8500
 -----------------------------------------------------------------
 Calculating analytic gradient of the SCF energy
 Gradient of SCF Energy
            1           2           3           4           5           6
    1   0.0943855   0.3200703  -0.2936389  -0.1079364   0.3166141  -0.3294945
    2  -0.0453121   0.2135098  -0.1504520  -0.1135181   0.1288542  -0.0330817
    3  -0.0000000  -0.0000000   0.0000000   0.0000000   0.0000000  -0.0000000
 Max gradient component =       3.295E-01
 RMS gradient           =       1.698E-01
 Gradient time:  CPU 11.16 s  wall 2.90 s
 Geometry Optimization Parameters
   NAtoms,    NIC,     NZ,  NCons,   NDum,   NFix, NCnnct, MaxDiis
        6      37       0       0       0       0       0       0

 Cartesian Hessian Update
 Hessian Updated using BFGS Update


** GEOMETRY OPTIMIZATION IN DELOCALIZED INTERNAL COORDINATES **
   Searching for a Minimum

   Optimization Cycle:   4

                       Coordinates (Angstroms)
     ATOM                X               Y               Z
      1  H         1.4826848223   -1.7540592402    0.0000000000
      2  I        -2.4149133704   -0.2497541547    0.0000000000
      3  I         2.5946328904    0.0183419576    0.0000000000
      4  F        -1.3036251032    1.5789760780    0.0000000000
      5  C         0.9751113350   -0.5139278290    0.0000000000
      6  C        -0.7962742073    0.2769221067    0.0000000000
   Point Group: cs    Number of degrees of freedom:     9


   Energy is -14015.247874756

 Hessian Updated using BFGS Update

  9 Hessian modes will be used to form the next step
  Hessian Eigenvalues:
     0.086451    0.088313    0.144649    0.186880    0.207812    0.249672
     0.391928    0.796514    0.955562

 Minimum Search - Taking Simple RFO Step
 Searching for Lamda that Minimizes Along All modes
 Value Taken    Lamda =  -0.27237190
 Calculated Step too Large.  Step scaled by  0.422261
 Step Taken.  Stepsize is  0.300000

                             Maximum     Tolerance    Cnvgd?
         Gradient           0.242133      0.000300      NO
         Displacement       0.153373      0.001200      NO
         Energy change     -0.156263      0.000001      NO


 New Cartesian Coordinates Obtained by Inverse Iteration

 Displacement from previous Coordinates is:  0.307660
 ----------------------------------------------------------------
             Standard Nuclear Orientation (Angstroms)
    I     Atom           X                Y                Z
 ----------------------------------------------------------------
    1      H       1.3964585314    -1.7041759882     0.0000000000
    2      I      -2.4211917797    -0.2907169816     0.0000000000
    3      I       2.5957932360     0.0551955688     0.0000000000
    4      F      -1.2135910661     1.5565462694     0.0000000000
    5      C       0.9317288735    -0.5063039742     0.0000000000
    6      C      -0.7515814283     0.2459540240     0.0000000000
 ----------------------------------------------------------------
 Molecular Point Group                 Cs    NOp =  2
 Largest Abelian Subgroup              Cs    NOp =  2
 Nuclear Repulsion Energy =   828.9144171236 hartrees
 There are       64 alpha and       64 beta electrons
 Applying Cartesian multipole field
    Component          Value
    ---------          -----
     (2,0,0)        1.00000E-11
     (0,2,0)        2.00000E-11
     (0,0,2)       -3.00000E-11
 Nucleus-field energy     =     0.0000000269 hartrees
 Requested basis set is 6-311++G(d,p)
 There are 71 shells and 197 basis functions
 A cutoff of  1.0D-11 yielded   1964 shell pairs
 There are     15797 function pairs (     17921 Cartesian)
 Smallest overlap matrix eigenvalue = 2.25E-04
 Guess MOs from SCF MO coefficient file

 -----------------------------------------------------------------------
  General SCF calculation program by
  Eric Jon Sundstrom, Paul Horn, Yuezhi Mao, Dmitri Zuev, Alec White,
  David Stuck, Shaama M.S., Shane Yost, Joonho Lee, David Small,
  Daniel Levine, Susi Lehtola, Hugh Burton, Evgeny Epifanovsky
 -----------------------------------------------------------------------
 Exchange:     0.2000 Hartree-Fock + 0.0800 Slater + 0.7200 B88
 Correlation:  0.1900 VWN1RPA + 0.8100 LYP
 Using SG-1 standard quadrature grid
 using 4 threads for integral computing
 -------------------------------------------------------
 OpenMP Integral computing Module                
 Release: version 2.0, May 2017, Q-Chem Inc. Pleasanton 
 -------------------------------------------------------
 -------------------------------------------------------
 OpenMP BLAS3 based DFT computing Module                
 Release: version 1.0, May 2013, Q-Chem Inc. Pittsburgh 
 -------------------------------------------------------
 A restricted SCF calculation will be
 performed using DIIS
 SCF converges when DIIS error is below 1.0e-08
 ---------------------------------------
  Cycle       Energy         DIIS error
 ---------------------------------------
    1  -14015.3493709328      9.13e-04  
    2  -14015.3536190542      4.55e-04  
    3  -14015.3507252005      8.29e-04  
    4  -14015.3537740454      3.83e-04  
    5  -14015.3546439703      6.74e-05  
    6  -14015.3546662018      2.15e-05  
    7  -14015.3546679664      7.39e-06  
    8  -14015.3546681545      2.38e-06  
    9  -14015.3546681738      9.66e-07  
   10  -14015.3546681785      2.35e-07  
   11  -14015.3546681787      5.53e-08  
   12  -14015.3546681787      1.67e-08  
   13  -14015.3546681787      3.34e-09  Convergence criterion met
 ---------------------------------------
 SCF time:   CPU 39.14s  wall 11.00s 
 SCF   energy in the final basis set =   -14015.3546681787
 Total energy in the final basis set =   -14015.3546681787

 --------------------------------------------------------------
             Orbital Energies (a.u.) and Symmetries
 --------------------------------------------------------------

 Alpha MOs, Restricted
 -- Occupied --                  
*******-1165.89 -176.33 -176.32 -165.73 -165.73 -165.73 -165.72
  1 A'    2 A'    3 A'    4 A'    5 A'    1 A"    6 A'    7 A'                 
-165.72 -165.72  -35.82  -35.82  -31.32  -31.31  -31.31  -31.31
  2 A"    8 A'    9 A'   10 A'   11 A'    3 A"   12 A'   13 A'                 
-31.307 -31.306 -24.718 -22.967 -22.967 -22.966 -22.964 -22.964
  4 A"   14 A'   15 A'   16 A'    5 A"   17 A'    6 A"   18 A'                 
-22.961 -22.961 -22.960 -22.957 -22.957 -10.324 -10.270  -6.378
 19 A'    7 A"   20 A'    8 A"   21 A'   22 A'   23 A'   24 A'                 
 -6.372  -4.789  -4.785  -4.778  -4.776  -4.772  -4.770  -2.060
 25 A'   26 A'   27 A'    9 A"   28 A'   10 A"   29 A'   30 A'                 
 -2.056  -2.053  -2.052  -2.048  -2.047  -2.042  -2.041  -2.035
 31 A'   11 A"   32 A'   12 A"   33 A'   34 A'   13 A"   14 A"                 
 -2.035  -1.269  -0.818  -0.795  -0.617  -0.568  -0.513  -0.505
 35 A'   36 A'   37 A'   38 A'   39 A'   40 A'   41 A'   15 A"                 
 -0.477  -0.434  -0.381  -0.359  -0.322  -0.266  -0.260  -0.201
 42 A'   43 A'   44 A'   16 A"   17 A"   45 A'   46 A'   18 A"                 
 -- Virtual --                   
 -0.097  -0.066  -0.020   0.014   0.023   0.033   0.046   0.062
 19 A"   47 A'   48 A'   49 A'   50 A'   51 A'   52 A'   20 A"                 
  0.078   0.092   0.103   0.107   0.123   0.136   0.148   0.207
 53 A'   21 A"   54 A'   55 A'   56 A'   57 A'   58 A'   22 A"                 
  0.208   0.236   0.252   0.264   0.268   0.287   0.308   0.323
 59 A'   23 A"   60 A'   61 A'   24 A"   62 A'   63 A'   64 A'                 
  0.371   0.373   0.398   0.411   0.426   0.436   0.441   0.444
 65 A'   25 A"   66 A'   67 A'   26 A"   27 A"   68 A'   28 A"                 
  0.453   0.489   0.499   0.505   0.551   0.562   0.614   0.671
 69 A'   70 A'   71 A'   29 A"   72 A'   73 A'   30 A"   74 A'                 
  0.703   0.725   0.757   0.810   0.861   0.961   1.078   1.205
 75 A'   76 A'   77 A'   78 A'   79 A'   80 A'   31 A"   32 A"                 
  1.255   1.260   1.283   1.314   1.317   1.326   1.370   1.371
 81 A'   82 A'   33 A"   83 A'   34 A"   84 A'   85 A'   35 A"                 
  1.398   1.405   1.445   1.480   1.538   1.574   1.629   1.713
 86 A'   36 A"   87 A'   88 A'   37 A"   89 A'   90 A'   91 A'                 
  1.735   1.823   1.859   2.007   2.241   2.576   2.605   2.681
 38 A"   92 A'   93 A'   94 A'   95 A'   39 A"   96 A'   40 A"                 
  2.710   2.819   2.934   3.371   3.727   3.746   3.881   3.902
 97 A'   98 A'   99 A'  100 A'   41 A"  101 A'  102 A'   42 A"                 
  3.938   3.965   3.970   3.999   4.011   4.032   4.119   4.157
 43 A"   44 A"  103 A'   45 A"  104 A'   46 A"  105 A'  106 A'                 
  4.270   4.332   4.455   4.458   4.638   5.980   5.993   6.025
107 A'  108 A'  109 A'  110 A'  111 A'   47 A"   48 A"  112 A'                 
  6.061   6.129   6.177   6.260   6.370   6.477  23.345  23.367
113 A'  114 A'  115 A'   49 A"  116 A'  117 A'  118 A'  119 A'                 
 27.887  27.917  28.324  28.336  28.357  28.381  28.405  28.434
120 A'  121 A'   50 A"   51 A"  122 A'  123 A'  124 A'  125 A'                 
 28.514  28.526  28.527  28.544  28.550  28.561  28.592  28.615
 52 A"   53 A"  126 A'   54 A"  127 A'   55 A"  128 A'  129 A'                 
 28.702  28.722  66.725 127.870 127.881 127.898 127.919 127.959
130 A'  131 A'  132 A'   56 A"   57 A"  133 A'  134 A'  135 A'                 
127.993 151.685 151.7111901.8521901.880
136 A'  137 A'  138 A'  139 A'  140 A'                                         

 Beta MOs, Restricted
 -- Occupied --                  
*******-1165.89 -176.33 -176.32 -165.73 -165.73 -165.73 -165.72
  1 A'    2 A'    3 A'    4 A'    5 A'    1 A"    6 A'    7 A'                 
-165.72 -165.72  -35.82  -35.82  -31.32  -31.31  -31.31  -31.31
  2 A"    8 A'    9 A'   10 A'   11 A'    3 A"   12 A'   13 A'                 
-31.307 -31.306 -24.718 -22.967 -22.967 -22.966 -22.964 -22.964
  4 A"   14 A'   15 A'   16 A'    5 A"   17 A'    6 A"   18 A'                 
-22.961 -22.961 -22.960 -22.957 -22.957 -10.324 -10.270  -6.378
 19 A'    7 A"   20 A'    8 A"   21 A'   22 A'   23 A'   24 A'                 
 -6.372  -4.789  -4.785  -4.778  -4.776  -4.772  -4.770  -2.060
 25 A'   26 A'   27 A'    9 A"   28 A'   10 A"   29 A'   30 A'                 
 -2.056  -2.053  -2.052  -2.048  -2.047  -2.042  -2.041  -2.035
 31 A'   11 A"   32 A'   12 A"   33 A'   34 A'   13 A"   14 A"                 
 -2.035  -1.269  -0.818  -0.795  -0.617  -0.568  -0.513  -0.505
 35 A'   36 A'   37 A'   38 A'   39 A'   40 A'   41 A'   15 A"                 
 -0.477  -0.434  -0.381  -0.359  -0.322  -0.266  -0.260  -0.201
 42 A'   43 A'   44 A'   16 A"   17 A"   45 A'   46 A'   18 A"                 
 -- Virtual --                   
 -0.097  -0.066  -0.020   0.014   0.023   0.033   0.046   0.062
 19 A"   47 A'   48 A'   49 A'   50 A'   51 A'   52 A'   20 A"                 
  0.078   0.092   0.103   0.107   0.123   0.136   0.148   0.207
 53 A'   21 A"   54 A'   55 A'   56 A'   57 A'   58 A'   22 A"                 
  0.208   0.236   0.252   0.264   0.268   0.287   0.308   0.323
 59 A'   23 A"   60 A'   61 A'   24 A"   62 A'   63 A'   64 A'                 
  0.371   0.373   0.398   0.411   0.426   0.436   0.441   0.444
 65 A'   25 A"   66 A'   67 A'   26 A"   27 A"   68 A'   28 A"                 
  0.453   0.489   0.499   0.505   0.551   0.562   0.614   0.671
 69 A'   70 A'   71 A'   29 A"   72 A'   73 A'   30 A"   74 A'                 
  0.703   0.725   0.757   0.810   0.861   0.961   1.078   1.205
 75 A'   76 A'   77 A'   78 A'   79 A'   80 A'   31 A"   32 A"                 
  1.255   1.260   1.283   1.314   1.317   1.326   1.370   1.371
 81 A'   82 A'   33 A"   83 A'   34 A"   84 A'   85 A'   35 A"                 
  1.398   1.405   1.445   1.480   1.538   1.574   1.629   1.713
 86 A'   36 A"   87 A'   88 A'   37 A"   89 A'   90 A'   91 A'                 
  1.735   1.823   1.859   2.007   2.241   2.576   2.605   2.681
 38 A"   92 A'   93 A'   94 A'   95 A'   39 A"   96 A'   40 A"                 
  2.710   2.819   2.934   3.371   3.727   3.746   3.881   3.902
 97 A'   98 A'   99 A'  100 A'   41 A"  101 A'  102 A'   42 A"                 
  3.938   3.965   3.970   3.999   4.011   4.032   4.119   4.157
 43 A"   44 A"  103 A'   45 A"  104 A'   46 A"  105 A'  106 A'                 
  4.270   4.332   4.455   4.458   4.638   5.980   5.993   6.025
107 A'  108 A'  109 A'  110 A'  111 A'   47 A"   48 A"  112 A'                 
  6.061   6.129   6.177   6.260   6.370   6.477  23.345  23.367
113 A'  114 A'  115 A'   49 A"  116 A'  117 A'  118 A'  119 A'                 
 27.887  27.917  28.324  28.336  28.357  28.381  28.405  28.434
120 A'  121 A'   50 A"   51 A"  122 A'  123 A'  124 A'  125 A'                 
 28.514  28.526  28.527  28.544  28.550  28.561  28.592  28.615
 52 A"   53 A"  126 A'   54 A"  127 A'   55 A"  128 A'  129 A'                 
 28.702  28.722  66.725 127.870 127.881 127.898 127.919 127.959
130 A'  131 A'  132 A'   56 A"   57 A"  133 A'  134 A'  135 A'                 
127.993 151.685 151.7111901.8521901.880
136 A'  137 A'  138 A'  139 A'  140 A'                                         
 --------------------------------------------------------------

          Ground-State Mulliken Net Atomic Charges

     Atom                 Charge (a.u.)
  ----------------------------------------
      1 H                     0.171256
      2 I                     0.222522
      3 I                     0.281572
      4 F                     0.004214
      5 C                    -0.399625
      6 C                    -0.279940
  ----------------------------------------
  Sum of atomic charges =     0.000000

 -----------------------------------------------------------------
                    Cartesian Multipole Moments
 -----------------------------------------------------------------
    Charge (ESU x 10^10)
                 0.0000
    Dipole Moment (Debye)
         X       0.9077      Y      -1.0214      Z       0.0000
       Tot       1.3665
    Quadrupole Moments (Debye-Ang)
        XX     -66.8990     XY      -1.1833     YY     -74.6709
        XZ       0.0000     YZ      -0.0000     ZZ     -74.4568
    Octopole Moments (Debye-Ang^2)
       XXX      -2.3546    XXY      -1.8516    XYY       5.0635
       YYY      -0.0659    XXZ      -0.0000    XYZ       0.0000
       YYZ       0.0000    XZZ      -1.7607    YZZ       2.8955
       ZZZ       0.0000
    Hexadecapole Moments (Debye-Ang^3)
      XXXX   -2152.7971   XXXY     -12.1963   XXYY    -424.3827
      XYYY     -38.9270   YYYY    -211.4450   XXXZ      -0.0000
      XXYZ      -0.0000   XYYZ      -0.0000   YYYZ      -0.0000
      XXZZ    -405.8608   XYZZ     -10.0342   YYZZ     -51.7372
      XZZZ      -0.0000   YZZZ      -0.0000   ZZZZ     -97.3378
 -----------------------------------------------------------------
 Calculating analytic gradient of the SCF energy
 Gradient of SCF Energy
            1           2           3           4           5           6
    1   0.0887652   0.2396784  -0.2189179  -0.0998949   0.2596674  -0.2692982
    2  -0.0437724   0.1681914  -0.1223873  -0.0870103   0.0927383  -0.0077597
    3  -0.0000000  -0.0000000   0.0000000   0.0000000  -0.0000000   0.0000000
 Max gradient component =       2.693E-01
 RMS gradient           =       1.343E-01
 Gradient time:  CPU 11.20 s  wall 2.90 s
 Geometry Optimization Parameters
   NAtoms,    NIC,     NZ,  NCons,   NDum,   NFix, NCnnct, MaxDiis
        6      37       0       0       0       0       0       0

 Cartesian Hessian Update
 Hessian Updated using BFGS Update


** GEOMETRY OPTIMIZATION IN DELOCALIZED INTERNAL COORDINATES **
   Searching for a Minimum

   Optimization Cycle:   5

                       Coordinates (Angstroms)
     ATOM                X               Y               Z
      1  H         1.3964585314   -1.7041759882    0.0000000000
      2  I        -2.4211917797   -0.2907169816    0.0000000000
      3  I         2.5957932360    0.0551955688    0.0000000000
      4  F        -1.2135910661    1.5565462694    0.0000000000
      5  C         0.9317288735   -0.5063039742    0.0000000000
      6  C        -0.7515814283    0.2459540240    0.0000000000
   Point Group: cs    Number of degrees of freedom:     9


   Energy is -14015.354668179

 Hessian Updated using BFGS Update

  9 Hessian modes will be used to form the next step
  Hessian Eigenvalues:
     0.051875    0.088295    0.139310    0.187292    0.207816    0.248724
     0.386907    0.934896    0.969238

 Minimum Search - Taking Simple RFO Step
 Searching for Lamda that Minimizes Along All modes
 Value Taken    Lamda =  -0.26096065
 Calculated Step too Large.  Step scaled by  0.354314
 Step Taken.  Stepsize is  0.300000

                             Maximum     Tolerance    Cnvgd?
         Gradient           0.186589      0.000300      NO
         Displacement       0.191724      0.001200      NO
         Energy change     -0.106793      0.000001      NO


 New Cartesian Coordinates Obtained by Inverse Iteration

 Displacement from previous Coordinates is:  0.347154
 ----------------------------------------------------------------
             Standard Nuclear Orientation (Angstroms)
    I     Atom           X                Y                Z
 ----------------------------------------------------------------
    1      H       1.3003038402    -1.6511539699     0.0000000000
    2      I      -2.4079374774    -0.3311782285     0.0000000000
    3      I       2.5771823817     0.0963915862     0.0000000000
    4      F      -1.1130191628     1.5248745911     0.0000000000
    5      C       0.8802952453    -0.4940588202     0.0000000000
    6      C      -0.6992084602     0.2116237596     0.0000000000
 ----------------------------------------------------------------
 Molecular Point Group                 Cs    NOp =  2
 Largest Abelian Subgroup              Cs    NOp =  2
 Nuclear Repulsion Energy =   829.2318337417 hartrees
 There are       64 alpha and       64 beta electrons
 Applying Cartesian multipole field
    Component          Value
    ---------          -----
     (2,0,0)        1.00000E-11
     (0,2,0)        2.00000E-11
     (0,0,2)       -3.00000E-11
 Nucleus-field energy     =     0.0000000265 hartrees
 Requested basis set is 6-311++G(d,p)
 There are 71 shells and 197 basis functions
 A cutoff of  1.0D-11 yielded   1963 shell pairs
 There are     15801 function pairs (     17925 Cartesian)
 Smallest overlap matrix eigenvalue = 1.73E-04
 Guess MOs from SCF MO coefficient file

 -----------------------------------------------------------------------
  General SCF calculation program by
  Eric Jon Sundstrom, Paul Horn, Yuezhi Mao, Dmitri Zuev, Alec White,
  David Stuck, Shaama M.S., Shane Yost, Joonho Lee, David Small,
  Daniel Levine, Susi Lehtola, Hugh Burton, Evgeny Epifanovsky
 -----------------------------------------------------------------------
 Exchange:     0.2000 Hartree-Fock + 0.0800 Slater + 0.7200 B88
 Correlation:  0.1900 VWN1RPA + 0.8100 LYP
 Using SG-1 standard quadrature grid
 using 4 threads for integral computing
 -------------------------------------------------------
 OpenMP Integral computing Module                
 Release: version 2.0, May 2017, Q-Chem Inc. Pleasanton 
 -------------------------------------------------------
 -------------------------------------------------------
 OpenMP BLAS3 based DFT computing Module                
 Release: version 1.0, May 2013, Q-Chem Inc. Pittsburgh 
 -------------------------------------------------------
 A restricted SCF calculation will be
 performed using DIIS
 SCF converges when DIIS error is below 1.0e-08
 ---------------------------------------
  Cycle       Energy         DIIS error
 ---------------------------------------
    1  -14015.4378767267      9.00e-04  
    2  -14015.4424766728      2.69e-04  
    3  -14015.4408557967      6.06e-04  
    4  -14015.4426946047      1.57e-04  
    5  -14015.4428238383      4.60e-05  
    6  -14015.4428328096      9.99e-06  
    7  -14015.4428332555      4.00e-06  
    8  -14015.4428333190      1.74e-06  
    9  -14015.4428333296      4.70e-07  
   10  -14015.4428333305      1.25e-07  
   11  -14015.4428333308      3.32e-08  
   12  -14015.4428333309      9.93e-09  Convergence criterion met
 ---------------------------------------
 SCF time:   CPU 36.28s  wall 10.00s 
 SCF   energy in the final basis set =   -14015.4428333309
 Total energy in the final basis set =   -14015.4428333309

 --------------------------------------------------------------
             Orbital Energies (a.u.) and Symmetries
 --------------------------------------------------------------

 Alpha MOs, Restricted
 -- Occupied --                  
*******-1165.89 -176.32 -176.32 -165.73 -165.73 -165.72 -165.72
  1 A'    2 A'    3 A'    4 A'    5 A'    1 A"    6 A'    7 A'                 
-165.72 -165.72  -35.82  -35.82  -31.31  -31.31  -31.31  -31.31
  2 A"    8 A'    9 A'   10 A'   11 A'   12 A'    3 A"   13 A'                 
-31.307 -31.306 -24.720 -22.964 -22.963 -22.962 -22.962 -22.961
  4 A"   14 A'   15 A'   16 A'    5 A"   17 A'   18 A'    6 A"                 
-22.960 -22.960 -22.960 -22.957 -22.957 -10.328 -10.267  -6.374
 19 A'    7 A"   20 A'    8 A"   21 A'   22 A'   23 A'   24 A'                 
 -6.372  -4.785  -4.784  -4.773  -4.771  -4.771  -4.769  -2.055
 25 A'   26 A'   27 A'    9 A"   28 A'   10 A"   29 A'   30 A'                 
 -2.054  -2.048  -2.047  -2.047  -2.046  -2.037  -2.036  -2.034
 31 A'   11 A"   32 A'   12 A"   33 A'   34 A'   13 A"   14 A"                 
 -2.034  -1.270  -0.813  -0.786  -0.626  -0.579  -0.517  -0.506
 35 A'   36 A'   37 A'   38 A'   39 A'   40 A'   41 A'   15 A"                 
 -0.482  -0.432  -0.383  -0.355  -0.319  -0.270  -0.266  -0.210
 42 A'   43 A'   44 A'   16 A"   17 A"   45 A'   46 A'   18 A"                 
 -- Virtual --                   
 -0.090  -0.043  -0.020   0.017   0.024   0.031   0.048   0.063
 19 A"   47 A'   48 A'   49 A'   50 A'   51 A'   52 A'   20 A"                 
  0.088   0.092   0.106   0.114   0.123   0.142   0.151   0.207
 53 A'   21 A"   54 A'   55 A'   56 A'   57 A'   58 A'   22 A"                 
  0.208   0.234   0.255   0.262   0.271   0.283   0.307   0.329
 59 A'   23 A"   60 A'   61 A'   24 A"   62 A'   63 A'   64 A'                 
  0.357   0.378   0.398   0.416   0.423   0.432   0.440   0.443
 65 A'   25 A"   66 A'   67 A'   26 A"   27 A"   28 A"   68 A'                 
  0.457   0.485   0.509   0.512   0.553   0.564   0.619   0.679
 69 A'   70 A'   71 A'   29 A"   72 A'   73 A'   30 A"   74 A'                 
  0.701   0.736   0.754   0.792   0.855   0.969   1.066   1.202
 75 A'   76 A'   77 A'   78 A'   79 A'   80 A'   31 A"   32 A"                 
  1.260   1.278   1.293   1.316   1.321   1.354   1.361   1.374
 81 A'   33 A"   82 A'   83 A'   34 A"   84 A'   35 A"   85 A'                 
  1.400   1.403   1.462   1.496   1.571   1.580   1.611   1.764
 86 A'   36 A"   87 A'   88 A'   37 A"   89 A'   90 A'   91 A'                 
  1.793   1.853   1.880   2.043   2.321   2.571   2.620   2.705
 38 A"   92 A'   93 A'   94 A'   95 A'   39 A"   96 A'   40 A"                 
  2.738   2.829   2.955   3.495   3.731   3.750   3.906   3.915
 97 A'   98 A'   99 A'  100 A'   41 A"  101 A'  102 A'   42 A"                 
  3.943   3.961   3.972   4.001   4.011   4.033   4.121   4.149
 43 A"   44 A"  103 A'   45 A"  104 A'   46 A"  105 A'  106 A'                 
  4.255   4.299   4.458   4.463   4.663   5.982   5.993   6.027
107 A'  108 A'  109 A'  110 A'  111 A'   47 A"   48 A"  112 A'                 
  6.062   6.126   6.174   6.260   6.368   6.499  23.359  23.413
113 A'  114 A'  115 A'   49 A"  116 A'  117 A'  118 A'  119 A'                 
 27.886  27.915  28.327  28.336  28.359  28.382  28.405  28.434
120 A'  121 A'   50 A"   51 A"  122 A'  123 A'  124 A'  125 A'                 
 28.518  28.525  28.530  28.546  28.549  28.562  28.592  28.613
 52 A"   53 A"  126 A'   54 A"  127 A'   55 A"  128 A'  129 A'                 
 28.693  28.714  66.723 127.873 127.881 127.899 127.918 127.955
130 A'  131 A'  132 A'   56 A"   57 A"  133 A'  134 A'  135 A'                 
127.989 151.684 151.7071901.8511901.876
136 A'  137 A'  138 A'  139 A'  140 A'                                         

 Beta MOs, Restricted
 -- Occupied --                  
*******-1165.89 -176.32 -176.32 -165.73 -165.73 -165.72 -165.72
  1 A'    2 A'    3 A'    4 A'    5 A'    1 A"    6 A'    7 A'                 
-165.72 -165.72  -35.82  -35.82  -31.31  -31.31  -31.31  -31.31
  2 A"    8 A'    9 A'   10 A'   11 A'   12 A'    3 A"   13 A'                 
-31.307 -31.306 -24.720 -22.964 -22.963 -22.962 -22.962 -22.961
  4 A"   14 A'   15 A'   16 A'    5 A"   17 A'   18 A'    6 A"                 
-22.960 -22.960 -22.960 -22.957 -22.957 -10.328 -10.267  -6.374
 19 A'    7 A"   20 A'    8 A"   21 A'   22 A'   23 A'   24 A'                 
 -6.372  -4.785  -4.784  -4.773  -4.771  -4.771  -4.769  -2.055
 25 A'   26 A'   27 A'    9 A"   28 A'   10 A"   29 A'   30 A'                 
 -2.054  -2.048  -2.047  -2.047  -2.046  -2.037  -2.036  -2.034
 31 A'   11 A"   32 A'   12 A"   33 A'   34 A'   13 A"   14 A"                 
 -2.034  -1.270  -0.813  -0.786  -0.626  -0.579  -0.517  -0.506
 35 A'   36 A'   37 A'   38 A'   39 A'   40 A'   41 A'   15 A"                 
 -0.482  -0.432  -0.383  -0.355  -0.319  -0.270  -0.266  -0.210
 42 A'   43 A'   44 A'   16 A"   17 A"   45 A'   46 A'   18 A"                 
 -- Virtual --                   
 -0.090  -0.043  -0.020   0.017   0.024   0.031   0.048   0.063
 19 A"   47 A'   48 A'   49 A'   50 A'   51 A'   52 A'   20 A"                 
  0.088   0.092   0.106   0.114   0.123   0.142   0.151   0.207
 53 A'   21 A"   54 A'   55 A'   56 A'   57 A'   58 A'   22 A"                 
  0.208   0.234   0.255   0.262   0.271   0.283   0.307   0.329
 59 A'   23 A"   60 A'   61 A'   24 A"   62 A'   63 A'   64 A'                 
  0.357   0.378   0.398   0.416   0.423   0.432   0.440   0.443
 65 A'   25 A"   66 A'   67 A'   26 A"   27 A"   28 A"   68 A'                 
  0.457   0.485   0.509   0.512   0.553   0.564   0.619   0.679
 69 A'   70 A'   71 A'   29 A"   72 A'   73 A'   30 A"   74 A'                 
  0.701   0.736   0.754   0.792   0.855   0.969   1.066   1.202
 75 A'   76 A'   77 A'   78 A'   79 A'   80 A'   31 A"   32 A"                 
  1.260   1.278   1.293   1.316   1.321   1.354   1.361   1.374
 81 A'   33 A"   82 A'   83 A'   34 A"   84 A'   35 A"   85 A'                 
  1.400   1.403   1.462   1.496   1.571   1.580   1.611   1.764
 86 A'   36 A"   87 A'   88 A'   37 A"   89 A'   90 A'   91 A'                 
  1.793   1.853   1.880   2.043   2.321   2.571   2.620   2.705
 38 A"   92 A'   93 A'   94 A'   95 A'   39 A"   96 A'   40 A"                 
  2.738   2.829   2.955   3.495   3.731   3.750   3.906   3.915
 97 A'   98 A'   99 A'  100 A'   41 A"  101 A'  102 A'   42 A"                 
  3.943   3.961   3.972   4.001   4.011   4.033   4.121   4.149
 43 A"   44 A"  103 A'   45 A"  104 A'   46 A"  105 A'  106 A'                 
  4.255   4.299   4.458   4.463   4.663   5.982   5.993   6.027
107 A'  108 A'  109 A'  110 A'  111 A'   47 A"   48 A"  112 A'                 
  6.062   6.126   6.174   6.260   6.368   6.499  23.359  23.413
113 A'  114 A'  115 A'   49 A"  116 A'  117 A'  118 A'  119 A'                 
 27.886  27.915  28.327  28.336  28.359  28.382  28.405  28.434
120 A'  121 A'   50 A"   51 A"  122 A'  123 A'  124 A'  125 A'                 
 28.518  28.525  28.530  28.546  28.549  28.562  28.592  28.613
 52 A"   53 A"  126 A'   54 A"  127 A'   55 A"  128 A'  129 A'                 
 28.693  28.714  66.723 127.873 127.881 127.899 127.918 127.955
130 A'  131 A'  132 A'   56 A"   57 A"  133 A'  134 A'  135 A'                 
127.989 151.684 151.7071901.8511901.876
136 A'  137 A'  138 A'  139 A'  140 A'                                         
 --------------------------------------------------------------

          Ground-State Mulliken Net Atomic Charges

     Atom                 Charge (a.u.)
  ----------------------------------------
      1 H                     0.178275
      2 I                     0.197911
      3 I                     0.238012
      4 F                    -0.000059
      5 C                    -0.378676
      6 C                    -0.235464
  ----------------------------------------
  Sum of atomic charges =     0.000000

 -----------------------------------------------------------------
                    Cartesian Multipole Moments
 -----------------------------------------------------------------
    Charge (ESU x 10^10)
                 0.0000
    Dipole Moment (Debye)
         X       0.6242      Y      -1.0638      Z       0.0000
       Tot       1.2334
    Quadrupole Moments (Debye-Ang)
        XX     -67.4472     XY      -0.8166     YY     -74.5991
        XZ      -0.0000     YZ       0.0000     ZZ     -74.5067
    Octopole Moments (Debye-Ang^2)
       XXX      -5.6651    XXY      -0.4621    XYY       3.7638
       YYY       0.7641    XXZ       0.0000    XYZ       0.0000
       YYZ       0.0000    XZZ      -2.0557    YZZ       3.0570
       ZZZ       0.0000
    Hexadecapole Moments (Debye-Ang^3)
      XXXX   -2113.1834   XXXY     -27.5696   XXYY    -418.0969
      XYYY     -59.5632   YYYY    -211.1294   XXXZ      -0.0000
      XXYZ      -0.0000   XYYZ      -0.0000   YYYZ       0.0000
      XXZZ    -400.3725   XYZZ     -17.2112   YYZZ     -51.7107
      XZZZ      -0.0000   YZZZ       0.0000   ZZZZ     -97.5627
 -----------------------------------------------------------------
 Calculating analytic gradient of the SCF energy
 Gradient of SCF Energy
            1           2           3           4           5           6
    1   0.0807912   0.1895883  -0.1709710  -0.0906894   0.2276366  -0.2363557
    2  -0.0383764   0.1371445  -0.1018636  -0.0711868   0.0628222   0.0114602
    3  -0.0000000   0.0000000  -0.0000000  -0.0000000   0.0000000  -0.0000000
 Max gradient component =       2.364E-01
 RMS gradient           =       1.124E-01
 Gradient time:  CPU 11.26 s  wall 2.92 s
 Geometry Optimization Parameters
   NAtoms,    NIC,     NZ,  NCons,   NDum,   NFix, NCnnct, MaxDiis
        6      37       0       0       0       0       0       0

 Cartesian Hessian Update
 Hessian Updated using BFGS Update


** GEOMETRY OPTIMIZATION IN DELOCALIZED INTERNAL COORDINATES **
   Searching for a Minimum

   Optimization Cycle:   6

                       Coordinates (Angstroms)
     ATOM                X               Y               Z
      1  H         1.3003038402   -1.6511539699    0.0000000000
      2  I        -2.4079374774   -0.3311782285    0.0000000000
      3  I         2.5771823817    0.0963915862    0.0000000000
      4  F        -1.1130191628    1.5248745911    0.0000000000
      5  C         0.8802952453   -0.4940588202    0.0000000000
      6  C        -0.6992084602    0.2116237596    0.0000000000
   Point Group: cs    Number of degrees of freedom:     9


   Energy is -14015.442833331

 Hessian Updated using BFGS Update

  9 Hessian modes will be used to form the next step
  Hessian Eigenvalues:
     0.042083    0.088314    0.148567    0.191415    0.209383    0.248678
     0.386908    0.948458    1.007283

 Minimum Search - Taking Simple RFO Step
 Searching for Lamda that Minimizes Along All modes
 Value Taken    Lamda =  -0.23826575
 Calculated Step too Large.  Step scaled by  0.340553
 Step Taken.  Stepsize is  0.300000

                             Maximum     Tolerance    Cnvgd?
         Gradient           0.163070      0.000300      NO
         Displacement       0.204813      0.001200      NO
         Energy change     -0.088165      0.000001      NO


 New Cartesian Coordinates Obtained by Inverse Iteration

 Displacement from previous Coordinates is:  0.358573
 ----------------------------------------------------------------
             Standard Nuclear Orientation (Angstroms)
    I     Atom           X                Y                Z
 ----------------------------------------------------------------
    1      H       1.2032806183    -1.5994916206     0.0000000000
    2      I      -2.3851599107    -0.3712582199     0.0000000000
    3      I       2.5497585116     0.1368729635     0.0000000000
    4      F      -1.0113718887     1.4908100907     0.0000000000
    5      C       0.8236606463    -0.4772323823     0.0000000000
    6      C      -0.6425516100     0.1767980869     0.0000000000
 ----------------------------------------------------------------
 Molecular Point Group                 Cs    NOp =  2
 Largest Abelian Subgroup              Cs    NOp =  2
 Nuclear Repulsion Energy =   832.8121725032 hartrees
 There are       64 alpha and       64 beta electrons
 Applying Cartesian multipole field
    Component          Value
    ---------          -----
     (2,0,0)        1.00000E-11
     (0,2,0)        2.00000E-11
     (0,0,2)       -3.00000E-11
 Nucleus-field energy     =     0.0000000260 hartrees
 Requested basis set is 6-311++G(d,p)
 There are 71 shells and 197 basis functions
 A cutoff of  1.0D-11 yielded   1972 shell pairs
 There are     15858 function pairs (     17980 Cartesian)
 Smallest overlap matrix eigenvalue = 1.24E-04
 Guess MOs from SCF MO coefficient file

 -----------------------------------------------------------------------
  General SCF calculation program by
  Eric Jon Sundstrom, Paul Horn, Yuezhi Mao, Dmitri Zuev, Alec White,
  David Stuck, Shaama M.S., Shane Yost, Joonho Lee, David Small,
  Daniel Levine, Susi Lehtola, Hugh Burton, Evgeny Epifanovsky
 -----------------------------------------------------------------------
 Exchange:     0.2000 Hartree-Fock + 0.0800 Slater + 0.7200 B88
 Correlation:  0.1900 VWN1RPA + 0.8100 LYP
 Using SG-1 standard quadrature grid
 using 4 threads for integral computing
 -------------------------------------------------------
 OpenMP Integral computing Module                
 Release: version 2.0, May 2017, Q-Chem Inc. Pleasanton 
 -------------------------------------------------------
 -------------------------------------------------------
 OpenMP BLAS3 based DFT computing Module                
 Release: version 1.0, May 2013, Q-Chem Inc. Pittsburgh 
 -------------------------------------------------------
 A restricted SCF calculation will be
 performed using DIIS
 SCF converges when DIIS error is below 1.0e-08
 ---------------------------------------
  Cycle       Energy         DIIS error
 ---------------------------------------
    1  -14015.5149265659      9.85e-04  
    2  -14015.5197869002      2.72e-04  
    3  -14015.5190738159      4.72e-04  
    4  -14015.5200322584      1.29e-04  
    5  -14015.5201089228      5.61e-05  
    6  -14015.5201231894      8.98e-06  
    7  -14015.5201234981      2.52e-06  
    8  -14015.5201235207      1.28e-06  
    9  -14015.5201235283      2.48e-07  
   10  -14015.5201235284      6.62e-08  
   11  -14015.5201235282      1.84e-08  
   12  -14015.5201235284      4.89e-09  Convergence criterion met
 ---------------------------------------
 SCF time:   CPU 36.68s  wall 10.00s 
 SCF   energy in the final basis set =   -14015.5201235284
 Total energy in the final basis set =   -14015.5201235284

 --------------------------------------------------------------
             Orbital Energies (a.u.) and Symmetries
 --------------------------------------------------------------

 Alpha MOs, Restricted
 -- Occupied --                  
*******-1165.89 -176.32 -176.32 -165.72 -165.72 -165.72 -165.72
  1 A'    2 A'    3 A'    4 A'    5 A'    6 A'    1 A"    7 A'                 
-165.72 -165.72  -35.82  -35.82  -31.31  -31.31  -31.31  -31.31
  2 A"    8 A'    9 A'   10 A'   11 A'   12 A'    3 A"    4 A"                 
-31.306 -31.305 -24.721 -22.962 -22.961 -22.961 -22.960 -22.960
 13 A'   14 A'   15 A'   16 A'   17 A'    5 A"   18 A'    6 A"                 
-22.959 -22.957 -22.957 -22.957 -22.957 -10.328 -10.260  -6.371
 19 A'    7 A"   20 A'    8 A"   21 A'   22 A'   23 A'   24 A'                 
 -6.370  -4.783  -4.782  -4.769  -4.769  -4.768  -4.768  -2.053
 25 A'   26 A'   27 A'    9 A"   10 A"   28 A'   29 A'   30 A'                 
 -2.051  -2.046  -2.045  -2.044  -2.044  -2.033  -2.032  -2.032
 31 A'   11 A"   32 A'   12 A"   33 A'   13 A"   14 A"   34 A'                 
 -2.032  -1.272  -0.814  -0.777  -0.639  -0.589  -0.522  -0.507
 35 A'   36 A'   37 A'   38 A'   39 A'   40 A'   41 A'   15 A"                 
 -0.486  -0.431  -0.383  -0.354  -0.316  -0.273  -0.270  -0.220
 42 A'   43 A'   44 A'   16 A"   17 A"   45 A'   46 A'   18 A"                 
 -- Virtual --                   
 -0.078  -0.030  -0.023   0.020   0.029   0.033   0.053   0.063
 19 A"   47 A'   48 A'   49 A'   50 A'   51 A'   52 A'   20 A"                 
  0.092   0.098   0.105   0.122   0.133   0.143   0.162   0.206
 21 A"   53 A'   54 A'   55 A'   56 A'   57 A'   58 A'   22 A"                 
  0.208   0.233   0.254   0.268   0.275   0.280   0.309   0.338
 59 A'   23 A"   60 A'   61 A'   24 A"   62 A'   63 A'   64 A'                 
  0.346   0.382   0.400   0.420   0.420   0.427   0.438   0.446
 65 A'   25 A"   66 A'   67 A'   26 A"   27 A"   28 A"   68 A'                 
  0.461   0.483   0.515   0.519   0.553   0.576   0.624   0.686
 69 A'   70 A'   71 A'   29 A"   72 A'   73 A'   30 A"   74 A'                 
  0.700   0.741   0.757   0.780   0.856   0.979   1.061   1.193
 75 A'   76 A'   77 A'   78 A'   79 A'   80 A'   31 A"   32 A"                 
  1.261   1.275   1.318   1.323   1.334   1.359   1.371   1.381
 81 A'   33 A"   82 A'   34 A"   83 A'   35 A"   84 A'   85 A'                 
  1.400   1.407   1.482   1.508   1.582   1.613   1.617   1.825
 86 A'   36 A"   87 A'   88 A'   89 A'   37 A"   90 A'   91 A'                 
  1.853   1.861   1.952   2.080   2.409   2.572   2.629   2.738
 38 A"   92 A'   93 A'   94 A'   95 A'   39 A"   96 A'   40 A"                 
  2.798   2.845   2.986   3.591   3.735   3.761   3.927   3.930
 97 A'   98 A'   99 A'  100 A'   41 A"  101 A'   42 A"  102 A'                 
  3.947   3.959   3.973   4.004   4.013   4.036   4.123   4.146
 43 A"   44 A"  103 A'   45 A"  104 A'   46 A"  105 A'  106 A'                 
  4.247   4.277   4.460   4.475   4.698   5.984   5.994   6.028
107 A'  108 A'  109 A'  110 A'  111 A'   47 A"   48 A"  112 A'                 
  6.063   6.124   6.173   6.262   6.364   6.533  23.386  23.506
113 A'  114 A'  115 A'   49 A"  116 A'  117 A'  118 A'  119 A'                 
 27.885  27.915  28.329  28.337  28.360  28.382  28.405  28.434
120 A'  121 A'   50 A"   51 A"  122 A'  123 A'  124 A'  125 A'                 
 28.521  28.525  28.532  28.547  28.548  28.564  28.592  28.615
 52 A"   53 A"  126 A'  127 A'   54 A"   55 A"  128 A'  129 A'                 
 28.690  28.713  66.724 127.875 127.881 127.899 127.919 127.952
130 A'  131 A'  132 A'   56 A"   57 A"  133 A'  134 A'  135 A'                 
127.987 151.682 151.7071901.8491901.875
136 A'  137 A'  138 A'  139 A'  140 A'                                         

 Beta MOs, Restricted
 -- Occupied --                  
*******-1165.89 -176.32 -176.32 -165.72 -165.72 -165.72 -165.72
  1 A'    2 A'    3 A'    4 A'    5 A'    6 A'    1 A"    7 A'                 
-165.72 -165.72  -35.82  -35.82  -31.31  -31.31  -31.31  -31.31
  2 A"    8 A'    9 A'   10 A'   11 A'   12 A'    3 A"    4 A"                 
-31.306 -31.305 -24.721 -22.962 -22.961 -22.961 -22.960 -22.960
 13 A'   14 A'   15 A'   16 A'   17 A'    5 A"   18 A'    6 A"                 
-22.959 -22.957 -22.957 -22.957 -22.957 -10.328 -10.260  -6.371
 19 A'    7 A"   20 A'    8 A"   21 A'   22 A'   23 A'   24 A'                 
 -6.370  -4.783  -4.782  -4.769  -4.769  -4.768  -4.768  -2.053
 25 A'   26 A'   27 A'    9 A"   10 A"   28 A'   29 A'   30 A'                 
 -2.051  -2.046  -2.045  -2.044  -2.044  -2.033  -2.032  -2.032
 31 A'   11 A"   32 A'   12 A"   33 A'   13 A"   14 A"   34 A'                 
 -2.032  -1.272  -0.814  -0.777  -0.639  -0.589  -0.522  -0.507
 35 A'   36 A'   37 A'   38 A'   39 A'   40 A'   41 A'   15 A"                 
 -0.486  -0.431  -0.383  -0.354  -0.316  -0.273  -0.270  -0.220
 42 A'   43 A'   44 A'   16 A"   17 A"   45 A'   46 A'   18 A"                 
 -- Virtual --                   
 -0.078  -0.030  -0.023   0.020   0.029   0.033   0.053   0.063
 19 A"   47 A'   48 A'   49 A'   50 A'   51 A'   52 A'   20 A"                 
  0.092   0.098   0.105   0.122   0.133   0.143   0.162   0.206
 21 A"   53 A'   54 A'   55 A'   56 A'   57 A'   58 A'   22 A"                 
  0.208   0.233   0.254   0.268   0.275   0.280   0.309   0.338
 59 A'   23 A"   60 A'   61 A'   24 A"   62 A'   63 A'   64 A'                 
  0.346   0.382   0.400   0.420   0.420   0.427   0.438   0.446
 65 A'   25 A"   66 A'   67 A'   26 A"   27 A"   28 A"   68 A'                 
  0.461   0.483   0.515   0.519   0.553   0.576   0.624   0.686
 69 A'   70 A'   71 A'   29 A"   72 A'   73 A'   30 A"   74 A'                 
  0.700   0.741   0.757   0.780   0.856   0.979   1.061   1.193
 75 A'   76 A'   77 A'   78 A'   79 A'   80 A'   31 A"   32 A"                 
  1.261   1.275   1.318   1.323   1.334   1.359   1.371   1.381
 81 A'   33 A"   82 A'   34 A"   83 A'   35 A"   84 A'   85 A'                 
  1.400   1.407   1.482   1.508   1.582   1.613   1.617   1.825
 86 A'   36 A"   87 A'   88 A'   89 A'   37 A"   90 A'   91 A'                 
  1.853   1.861   1.952   2.080   2.409   2.572   2.629   2.738
 38 A"   92 A'   93 A'   94 A'   95 A'   39 A"   96 A'   40 A"                 
  2.798   2.845   2.986   3.591   3.735   3.761   3.927   3.930
 97 A'   98 A'   99 A'  100 A'   41 A"  101 A'   42 A"  102 A'                 
  3.947   3.959   3.973   4.004   4.013   4.036   4.123   4.146
 43 A"   44 A"  103 A'   45 A"  104 A'   46 A"  105 A'  106 A'                 
  4.247   4.277   4.460   4.475   4.698   5.984   5.994   6.028
107 A'  108 A'  109 A'  110 A'  111 A'   47 A"   48 A"  112 A'                 
  6.063   6.124   6.173   6.262   6.364   6.533  23.386  23.506
113 A'  114 A'  115 A'   49 A"  116 A'  117 A'  118 A'  119 A'                 
 27.885  27.915  28.329  28.337  28.360  28.382  28.405  28.434
120 A'  121 A'   50 A"   51 A"  122 A'  123 A'  124 A'  125 A'                 
 28.521  28.525  28.532  28.547  28.548  28.564  28.592  28.615
 52 A"   53 A"  126 A'  127 A'   54 A"   55 A"  128 A'  129 A'                 
 28.690  28.713  66.724 127.875 127.881 127.899 127.919 127.952
130 A'  131 A'  132 A'   56 A"   57 A"  133 A'  134 A'  135 A'                 
127.987 151.682 151.7071901.8491901.875
136 A'  137 A'  138 A'  139 A'  140 A'                                         
 --------------------------------------------------------------

          Ground-State Mulliken Net Atomic Charges

     Atom                 Charge (a.u.)
  ----------------------------------------
      1 H                     0.184341
      2 I                     0.174308
      3 I                     0.202299
      4 F                    -0.005673
      5 C                    -0.357393
      6 C                    -0.197881
  ----------------------------------------
  Sum of atomic charges =     0.000000

 -----------------------------------------------------------------
                    Cartesian Multipole Moments
 -----------------------------------------------------------------
    Charge (ESU x 10^10)
                 0.0000
    Dipole Moment (Debye)
         X       0.4129      Y      -1.1187      Z       0.0000
       Tot       1.1925
    Quadrupole Moments (Debye-Ang)
        XX     -67.9998     XY      -0.5122     YY     -74.5220
        XZ      -0.0000     YZ      -0.0000     ZZ     -74.4790
    Octopole Moments (Debye-Ang^2)
       XXX      -8.2373    XXY       0.6635    XYY       2.6934
       YYY       1.5485    XXZ      -0.0000    XYZ       0.0000
       YYZ      -0.0000    XZZ      -2.3821    YZZ       3.1799
       ZZZ       0.0000
    Hexadecapole Moments (Debye-Ang^3)
      XXXX   -2061.3274   XXXY     -43.2287   XXYY    -409.1909
      XYYY     -79.3760   YYYY    -212.0049   XXXZ      -0.0000
      XXYZ      -0.0000   XYYZ      -0.0000   YYYZ      -0.0000
      XXZZ    -392.4984   XYZZ     -24.1691   YYZZ     -51.8496
      XZZZ      -0.0000   YZZZ      -0.0000   ZZZZ     -97.6218
 -----------------------------------------------------------------
 Calculating analytic gradient of the SCF energy
 Gradient of SCF Energy
            1           2           3           4           5           6
    1   0.0712431   0.1562495  -0.1395574  -0.0800735   0.2019994  -0.2098610
    2  -0.0301185   0.1137212  -0.0862797  -0.0611194   0.0416956   0.0221007
    3   0.0000000   0.0000000   0.0000000   0.0000000  -0.0000000  -0.0000000
 Max gradient component =       2.099E-01
 RMS gradient           =       9.646E-02
 Gradient time:  CPU 11.26 s  wall 2.92 s
 Geometry Optimization Parameters
   NAtoms,    NIC,     NZ,  NCons,   NDum,   NFix, NCnnct, MaxDiis
        6      37       0       0       0       0       0       0

 Cartesian Hessian Update
 Hessian Updated using BFGS Update


** GEOMETRY OPTIMIZATION IN DELOCALIZED INTERNAL COORDINATES **
   Searching for a Minimum

   Optimization Cycle:   7

                       Coordinates (Angstroms)
     ATOM                X               Y               Z
      1  H         1.2032806183   -1.5994916206    0.0000000000
      2  I        -2.3851599107   -0.3712582199    0.0000000000
      3  I         2.5497585116    0.1368729635    0.0000000000
      4  F        -1.0113718887    1.4908100907    0.0000000000
      5  C         0.8236606463   -0.4772323823    0.0000000000
      6  C        -0.6425516100    0.1767980869    0.0000000000
   Point Group: cs    Number of degrees of freedom:     9


   Energy is -14015.520123528

 Hessian Updated using BFGS Update

  9 Hessian modes will be used to form the next step
  Hessian Eigenvalues:
     0.062063    0.088610    0.155924    0.190014    0.209520    0.248549
     0.388341    0.869216    0.960175

 Minimum Search - Taking Simple RFO Step
 Searching for Lamda that Minimizes Along All modes
 Value Taken    Lamda =  -0.20112566
 Calculated Step too Large.  Step scaled by  0.358649
 Step Taken.  Stepsize is  0.300000

                             Maximum     Tolerance    Cnvgd?
         Gradient           0.145730      0.000300      NO
         Displacement       0.204816      0.001200      NO
         Energy change     -0.077290      0.000001      NO


 New Cartesian Coordinates Obtained by Inverse Iteration

 Displacement from previous Coordinates is:  0.355472
 ----------------------------------------------------------------
             Standard Nuclear Orientation (Angstroms)
    I     Atom           X                Y                Z
 ----------------------------------------------------------------
    1      H       1.1090834993    -1.5522036138     0.0000000000
    2      I      -2.3602858918    -0.4102883488     0.0000000000
    3      I       2.5195485302     0.1779437001     0.0000000000
    4      F      -0.9110043488     1.4576354602     0.0000000000
    5      C       0.7647509113    -0.4589853359     0.0000000000
    6      C      -0.5844763333     0.1423970565     0.0000000000
 ----------------------------------------------------------------
 Molecular Point Group                 Cs    NOp =  2
 Largest Abelian Subgroup              Cs    NOp =  2
 Nuclear Repulsion Energy =   837.6610083028 hartrees
 There are       64 alpha and       64 beta electrons
 Applying Cartesian multipole field
    Component          Value
    ---------          -----
     (2,0,0)        1.00000E-11
     (0,2,0)        2.00000E-11
     (0,0,2)       -3.00000E-11
 Nucleus-field energy     =     0.0000000255 hartrees
 Requested basis set is 6-311++G(d,p)
 There are 71 shells and 197 basis functions
 A cutoff of  1.0D-11 yielded   1975 shell pairs
 There are     15853 function pairs (     17968 Cartesian)
 Smallest overlap matrix eigenvalue = 8.37E-05
 Guess MOs from SCF MO coefficient file

 -----------------------------------------------------------------------
  General SCF calculation program by
  Eric Jon Sundstrom, Paul Horn, Yuezhi Mao, Dmitri Zuev, Alec White,
  David Stuck, Shaama M.S., Shane Yost, Joonho Lee, David Small,
  Daniel Levine, Susi Lehtola, Hugh Burton, Evgeny Epifanovsky
 -----------------------------------------------------------------------
 Exchange:     0.2000 Hartree-Fock + 0.0800 Slater + 0.7200 B88
 Correlation:  0.1900 VWN1RPA + 0.8100 LYP
 Using SG-1 standard quadrature grid
 using 4 threads for integral computing
 -------------------------------------------------------
 OpenMP Integral computing Module                
 Release: version 2.0, May 2017, Q-Chem Inc. Pleasanton 
 -------------------------------------------------------
 -------------------------------------------------------
 OpenMP BLAS3 based DFT computing Module                
 Release: version 1.0, May 2013, Q-Chem Inc. Pittsburgh 
 -------------------------------------------------------
 A restricted SCF calculation will be
 performed using DIIS
 SCF converges when DIIS error is below 1.0e-08
 ---------------------------------------
  Cycle       Energy         DIIS error
 ---------------------------------------
    1  -14015.5799519165      1.13e-03  
    2  -14015.5853977094      3.45e-04  
    3  -14015.5849474158      4.67e-04  
    4  -14015.5858796579      9.87e-05  
    5  -14015.5859133266      5.16e-05  
    6  -14015.5859268041      9.88e-06  
    7  -14015.5859272361      1.08e-06  
    8  -14015.5859272416      5.19e-07  
    9  -14015.5859272423      1.03e-07  
   10  -14015.5859272423      4.50e-08  
   11  -14015.5859272422      1.47e-08  
   12  -14015.5859272424      2.71e-09  Convergence criterion met
 ---------------------------------------
 SCF time:   CPU 37.13s  wall 10.00s 
 SCF   energy in the final basis set =   -14015.5859272424
 Total energy in the final basis set =   -14015.5859272424

 --------------------------------------------------------------
             Orbital Energies (a.u.) and Symmetries
 --------------------------------------------------------------

 Alpha MOs, Restricted
 -- Occupied --                  
*******-1165.88 -176.32 -176.32 -165.72 -165.72 -165.72 -165.72
  1 A'    2 A'    3 A'    4 A'    5 A'    1 A"    6 A'    7 A'                 
-165.72 -165.72  -35.82  -35.82  -31.31  -31.31  -31.31  -31.31
  2 A"    8 A'    9 A'   10 A'   11 A'   12 A'    3 A"   13 A'                 
-31.304 -31.303 -24.720 -22.961 -22.960 -22.960 -22.959 -22.958
  4 A"   14 A'   15 A'   16 A'    5 A"   17 A'   18 A'    6 A"                 
-22.957 -22.956 -22.956 -22.954 -22.954 -10.323 -10.251  -6.370
 19 A'    7 A"   20 A'    8 A"   21 A'   22 A'   23 A'   24 A'                 
 -6.367  -4.782  -4.779  -4.768  -4.767  -4.766  -4.765  -2.051
 25 A'   26 A'   27 A'    9 A"   28 A'   10 A"   29 A'   30 A'                 
 -2.048  -2.044  -2.044  -2.042  -2.041  -2.031  -2.031  -2.029
 31 A'   11 A"   32 A'   12 A"   33 A'   13 A"   34 A'   14 A"                 
 -2.029  -1.272  -0.821  -0.768  -0.654  -0.597  -0.528  -0.507
 35 A'   36 A'   37 A'   38 A'   39 A'   40 A'   41 A'   15 A"                 
 -0.489  -0.430  -0.383  -0.356  -0.312  -0.276  -0.273  -0.231
 42 A'   43 A'   44 A'   16 A"   17 A"   45 A'   46 A'   18 A"                 
 -- Virtual --                   
 -0.062  -0.031  -0.023   0.019   0.030   0.039   0.059   0.063
 19 A"   47 A'   48 A'   49 A'   50 A'   51 A'   52 A'   20 A"                 
  0.092   0.103   0.104   0.121   0.142   0.159   0.174   0.206
 21 A"   53 A'   54 A'   55 A'   56 A'   57 A'   58 A'   22 A"                 
  0.209   0.231   0.250   0.276   0.279   0.283   0.315   0.334
 59 A'   23 A"   60 A'   61 A'   24 A"   62 A'   63 A'   64 A'                 
  0.357   0.384   0.407   0.417   0.420   0.422   0.438   0.450
 65 A'   25 A"   66 A'   26 A"   67 A'   27 A"   28 A"   68 A'                 
  0.465   0.483   0.515   0.525   0.566   0.592   0.630   0.691
 69 A'   70 A'   71 A'   29 A"   72 A'   73 A'   30 A"   74 A'                 
  0.707   0.740   0.761   0.778   0.861   0.988   1.066   1.176
 75 A'   76 A'   77 A'   78 A'   79 A'   80 A'   31 A"   32 A"                 
  1.258   1.274   1.323   1.333   1.354   1.363   1.364   1.400
 81 A'   33 A"   34 A"   82 A'   83 A'   35 A"   84 A'   85 A'                 
  1.405   1.419   1.498   1.522   1.583   1.655   1.663   1.868
 86 A'   36 A"   87 A'   88 A'   89 A'   90 A'   37 A"   91 A'                 
  1.889   1.915   2.040   2.122   2.497   2.581   2.632   2.775
 92 A'   38 A"   93 A'   94 A'   95 A'   39 A"   96 A'   40 A"                 
  2.836   2.904   3.047   3.633   3.740   3.777   3.939   3.949
 97 A'   98 A'   99 A'  100 A'   41 A"  101 A'   42 A"   43 A"                 
  3.952   3.958   3.975   4.006   4.017   4.038   4.125   4.143
102 A'   44 A"  103 A'   45 A"  104 A'   46 A"  105 A'  106 A'                 
  4.244   4.264   4.459   4.489   4.736   5.986   5.995   6.030
107 A'  108 A'  109 A'  110 A'  111 A'   47 A"   48 A"  112 A'                 
  6.062   6.121   6.174   6.264   6.360   6.574  23.408  23.706
113 A'  114 A'  115 A'   49 A"  116 A'  117 A'  118 A'  119 A'                 
 27.882  27.917  28.331  28.338  28.361  28.382  28.403  28.435
120 A'  121 A'   50 A"   51 A"  122 A'  123 A'  124 A'  125 A'                 
 28.524  28.525  28.534  28.546  28.549  28.566  28.592  28.617
 52 A"   53 A"  126 A'  127 A'   54 A"   55 A"  128 A'  129 A'                 
 28.690  28.716  66.729 127.876 127.882 127.900 127.918 127.950
130 A'  131 A'  132 A'   56 A"   57 A"  133 A'  134 A'  135 A'                 
127.987 151.679 151.7081901.8451901.875
136 A'  137 A'  138 A'  139 A'  140 A'                                         

 Beta MOs, Restricted
 -- Occupied --                  
*******-1165.88 -176.32 -176.32 -165.72 -165.72 -165.72 -165.72
  1 A'    2 A'    3 A'    4 A'    5 A'    1 A"    6 A'    7 A'                 
-165.72 -165.72  -35.82  -35.82  -31.31  -31.31  -31.31  -31.31
  2 A"    8 A'    9 A'   10 A'   11 A'   12 A'    3 A"   13 A'                 
-31.304 -31.303 -24.720 -22.961 -22.960 -22.960 -22.959 -22.958
  4 A"   14 A'   15 A'   16 A'    5 A"   17 A'   18 A'    6 A"                 
-22.957 -22.956 -22.956 -22.954 -22.954 -10.323 -10.251  -6.370
 19 A'    7 A"   20 A'    8 A"   21 A'   22 A'   23 A'   24 A'                 
 -6.367  -4.782  -4.779  -4.768  -4.767  -4.766  -4.765  -2.051
 25 A'   26 A'   27 A'    9 A"   28 A'   10 A"   29 A'   30 A'                 
 -2.048  -2.044  -2.044  -2.042  -2.041  -2.031  -2.031  -2.029
 31 A'   11 A"   32 A'   12 A"   33 A'   13 A"   34 A'   14 A"                 
 -2.029  -1.272  -0.821  -0.768  -0.654  -0.597  -0.528  -0.507
 35 A'   36 A'   37 A'   38 A'   39 A'   40 A'   41 A'   15 A"                 
 -0.489  -0.430  -0.383  -0.356  -0.312  -0.276  -0.273  -0.231
 42 A'   43 A'   44 A'   16 A"   17 A"   45 A'   46 A'   18 A"                 
 -- Virtual --                   
 -0.062  -0.031  -0.023   0.019   0.030   0.039   0.059   0.063
 19 A"   47 A'   48 A'   49 A'   50 A'   51 A'   52 A'   20 A"                 
  0.092   0.103   0.104   0.121   0.142   0.159   0.174   0.206
 21 A"   53 A'   54 A'   55 A'   56 A'   57 A'   58 A'   22 A"                 
  0.209   0.231   0.250   0.276   0.279   0.283   0.315   0.334
 59 A'   23 A"   60 A'   61 A'   24 A"   62 A'   63 A'   64 A'                 
  0.357   0.384   0.407   0.417   0.420   0.422   0.438   0.450
 65 A'   25 A"   66 A'   26 A"   67 A'   27 A"   28 A"   68 A'                 
  0.465   0.483   0.515   0.525   0.566   0.592   0.630   0.691
 69 A'   70 A'   71 A'   29 A"   72 A'   73 A'   30 A"   74 A'                 
  0.707   0.740   0.761   0.778   0.861   0.988   1.066   1.176
 75 A'   76 A'   77 A'   78 A'   79 A'   80 A'   31 A"   32 A"                 
  1.258   1.274   1.323   1.333   1.354   1.363   1.364   1.400
 81 A'   33 A"   34 A"   82 A'   83 A'   35 A"   84 A'   85 A'                 
  1.405   1.419   1.498   1.522   1.583   1.655   1.663   1.868
 86 A'   36 A"   87 A'   88 A'   89 A'   90 A'   37 A"   91 A'                 
  1.889   1.915   2.040   2.122   2.497   2.581   2.632   2.775
 92 A'   38 A"   93 A'   94 A'   95 A'   39 A"   96 A'   40 A"                 
  2.836   2.904   3.047   3.633   3.740   3.777   3.939   3.949
 97 A'   98 A'   99 A'  100 A'   41 A"  101 A'   42 A"   43 A"                 
  3.952   3.958   3.975   4.006   4.017   4.038   4.125   4.143
102 A'   44 A"  103 A'   45 A"  104 A'   46 A"  105 A'  106 A'                 
  4.244   4.264   4.459   4.489   4.736   5.986   5.995   6.030
107 A'  108 A'  109 A'  110 A'  111 A'   47 A"   48 A"  112 A'                 
  6.062   6.121   6.174   6.264   6.360   6.574  23.408  23.706
113 A'  114 A'  115 A'   49 A"  116 A'  117 A'  118 A'  119 A'                 
 27.882  27.917  28.331  28.338  28.361  28.382  28.403  28.435
120 A'  121 A'   50 A"   51 A"  122 A'  123 A'  124 A'  125 A'                 
 28.524  28.525  28.534  28.546  28.549  28.566  28.592  28.617
 52 A"   53 A"  126 A'  127 A'   54 A"   55 A"  128 A'  129 A'                 
 28.690  28.716  66.729 127.876 127.882 127.900 127.918 127.950
130 A'  131 A'  132 A'   56 A"   57 A"  133 A'  134 A'  135 A'                 
127.987 151.679 151.7081901.8451901.875
136 A'  137 A'  138 A'  139 A'  140 A'                                         
 --------------------------------------------------------------

          Ground-State Mulliken Net Atomic Charges

     Atom                 Charge (a.u.)
  ----------------------------------------
      1 H                     0.190396
      2 I                     0.150679
      3 I                     0.172839
      4 F                    -0.014470
      5 C                    -0.331453
      6 C                    -0.167990
  ----------------------------------------
  Sum of atomic charges =     0.000000

 -----------------------------------------------------------------
                    Cartesian Multipole Moments
 -----------------------------------------------------------------
    Charge (ESU x 10^10)
                 0.0000
    Dipole Moment (Debye)
         X       0.2869      Y      -1.1904      Z      -0.0000
       Tot       1.2245
    Quadrupole Moments (Debye-Ang)
        XX     -68.4384     XY      -0.2405     YY     -74.4476
        XZ       0.0000     YZ       0.0000     ZZ     -74.3973
    Octopole Moments (Debye-Ang^2)
       XXX      -9.8617    XXY       1.5636    XYY       1.9025
       YYY       2.0885    XXZ       0.0000    XYZ      -0.0000
       YYZ       0.0000    XZZ      -2.6483    YZZ       3.2144
       ZZZ      -0.0000
    Hexadecapole Moments (Debye-Ang^3)
      XXXX   -2006.7759   XXXY     -58.8467   XXYY    -399.7409
      XYYY     -98.3878   YYYY    -214.4164   XXXZ      -0.0000
      XXYZ      -0.0000   XYYZ      -0.0000   YYYZ       0.0000
      XXZZ    -384.1489   XYZZ     -30.9060   YYZZ     -52.2412
      XZZZ       0.0000   YZZZ       0.0000   ZZZZ     -97.5924
 -----------------------------------------------------------------
 Calculating analytic gradient of the SCF energy
 Gradient of SCF Energy
            1           2           3           4           5           6
    1   0.0602057   0.1311376  -0.1161440  -0.0678616   0.1603065  -0.1676442
    2  -0.0199565   0.0942410  -0.0734711  -0.0542580   0.0348580   0.0185866
    3   0.0000000  -0.0000000  -0.0000000  -0.0000000  -0.0000000   0.0000000
 Max gradient component =       1.676E-01
 RMS gradient           =       7.885E-02
 Gradient time:  CPU 11.49 s  wall 2.98 s
 Geometry Optimization Parameters
   NAtoms,    NIC,     NZ,  NCons,   NDum,   NFix, NCnnct, MaxDiis
        6      37       0       0       0       0       0       0

 Cartesian Hessian Update
 Hessian Updated using BFGS Update


** GEOMETRY OPTIMIZATION IN DELOCALIZED INTERNAL COORDINATES **
   Searching for a Minimum

   Optimization Cycle:   8

                       Coordinates (Angstroms)
     ATOM                X               Y               Z
      1  H         1.1090834993   -1.5522036138    0.0000000000
      2  I        -2.3602858918   -0.4102883488    0.0000000000
      3  I         2.5195485302    0.1779437001    0.0000000000
      4  F        -0.9110043488    1.4576354602    0.0000000000
      5  C         0.7647509113   -0.4589853359    0.0000000000
      6  C        -0.5844763333    0.1423970565    0.0000000000
   Point Group: cs    Number of degrees of freedom:     9


   Energy is -14015.585927242

 Hessian Updated using BFGS Update

  9 Hessian modes will be used to form the next step
  Hessian Eigenvalues:
     0.085358    0.137385    0.165323    0.178640    0.208467    0.248469
     0.387484    0.752976    0.957653

 Minimum Search - Taking Simple RFO Step
 Searching for Lamda that Minimizes Along All modes
 Value Taken    Lamda =  -0.13383622
 Calculated Step too Large.  Step scaled by  0.446318
 Step Taken.  Stepsize is  0.300000

                             Maximum     Tolerance    Cnvgd?
         Gradient           0.117943      0.000300      NO
         Displacement       0.186316      0.001200      NO
         Energy change     -0.065804      0.000001      NO


 New Cartesian Coordinates Obtained by Inverse Iteration

 Displacement from previous Coordinates is:  0.334983
 ----------------------------------------------------------------
             Standard Nuclear Orientation (Angstroms)
    I     Atom           X                Y                Z
 ----------------------------------------------------------------
    1      H       1.0177335984    -1.5116483845     0.0000000000
    2      I      -2.3470590053    -0.4506710019     0.0000000000
    3      I       2.4986948183     0.2243190690     0.0000000000
    4      F      -0.8111110509     1.4303757205     0.0000000000
    5      C       0.7132537455    -0.4471337987     0.0000000000
    6      C      -0.5338957391     0.1112573139     0.0000000000
 ----------------------------------------------------------------
 Molecular Point Group                 Cs    NOp =  2
 Largest Abelian Subgroup              Cs    NOp =  2
 Nuclear Repulsion Energy =   839.5775435508 hartrees
 There are       64 alpha and       64 beta electrons
 Applying Cartesian multipole field
    Component          Value
    ---------          -----
     (2,0,0)        1.00000E-11
     (0,2,0)        2.00000E-11
     (0,0,2)       -3.00000E-11
 Nucleus-field energy     =     0.0000000252 hartrees
 Requested basis set is 6-311++G(d,p)
 There are 71 shells and 197 basis functions
 A cutoff of  1.0D-11 yielded   1984 shell pairs
 There are     15901 function pairs (     18013 Cartesian)
 Smallest overlap matrix eigenvalue = 5.88E-05
 Guess MOs from SCF MO coefficient file

 -----------------------------------------------------------------------
  General SCF calculation program by
  Eric Jon Sundstrom, Paul Horn, Yuezhi Mao, Dmitri Zuev, Alec White,
  David Stuck, Shaama M.S., Shane Yost, Joonho Lee, David Small,
  Daniel Levine, Susi Lehtola, Hugh Burton, Evgeny Epifanovsky
 -----------------------------------------------------------------------
 Exchange:     0.2000 Hartree-Fock + 0.0800 Slater + 0.7200 B88
 Correlation:  0.1900 VWN1RPA + 0.8100 LYP
 Using SG-1 standard quadrature grid
 using 4 threads for integral computing
 -------------------------------------------------------
 OpenMP Integral computing Module                
 Release: version 2.0, May 2017, Q-Chem Inc. Pleasanton 
 -------------------------------------------------------
 -------------------------------------------------------
 OpenMP BLAS3 based DFT computing Module                
 Release: version 1.0, May 2013, Q-Chem Inc. Pittsburgh 
 -------------------------------------------------------
 A restricted SCF calculation will be
 performed using DIIS
 SCF converges when DIIS error is below 1.0e-08
 ---------------------------------------
  Cycle       Energy         DIIS error
 ---------------------------------------
    1  -14015.6288612831      1.23e-03  
    2  -14015.6346253638      3.65e-04  
    3  -14015.6343308029      4.38e-04  
    4  -14015.6351693996      9.44e-05  
    5  -14015.6352056661      2.37e-05  
    6  -14015.6352076204      1.37e-05  
    7  -14015.6352085180      1.15e-06  
    8  -14015.6352085220      7.96e-07  
    9  -14015.6352085241      1.77e-07  
   10  -14015.6352085242      4.28e-08  
   11  -14015.6352085241      9.59e-09  Convergence criterion met
 ---------------------------------------
 SCF time:   CPU 34.28s  wall 9.00s 
 SCF   energy in the final basis set =   -14015.6352085241
 Total energy in the final basis set =   -14015.6352085241

 --------------------------------------------------------------
             Orbital Energies (a.u.) and Symmetries
 --------------------------------------------------------------

 Alpha MOs, Restricted
 -- Occupied --                  
*******-1165.88 -176.32 -176.32 -165.72 -165.72 -165.72 -165.72
  1 A'    2 A'    3 A'    4 A'    5 A'    1 A"    6 A'    7 A'                 
-165.72 -165.72  -35.82  -35.81  -31.31  -31.31  -31.31  -31.30
  2 A"    8 A'    9 A'   10 A'   11 A'   12 A'    3 A"   13 A'                 
-31.302 -31.302 -24.717 -22.961 -22.960 -22.960 -22.958 -22.957
  4 A"   14 A'   15 A'   16 A'    5 A"   17 A'   18 A'    6 A"                 
-22.956 -22.956 -22.956 -22.953 -22.953 -10.316 -10.239  -6.369
 19 A'   20 A'    7 A"    8 A"   21 A'   22 A'   23 A'   24 A'                 
 -6.366  -4.782  -4.778  -4.767  -4.767  -4.764  -4.763  -2.050
 25 A'   26 A'   27 A'    9 A"   28 A'   10 A"   29 A'   30 A'                 
 -2.046  -2.044  -2.043  -2.040  -2.039  -2.030  -2.030  -2.027
 31 A'   11 A"   32 A'   12 A"   33 A'   13 A"   34 A'   14 A"                 
 -2.027  -1.270  -0.832  -0.758  -0.666  -0.601  -0.533  -0.507
 35 A'   36 A'   37 A'   38 A'   39 A'   40 A'   41 A'   15 A"                 
 -0.492  -0.428  -0.381  -0.358  -0.309  -0.279  -0.276  -0.241
 42 A'   43 A'   44 A'   16 A"   17 A"   45 A'   46 A'   18 A"                 
 -- Virtual --                   
 -0.045  -0.042  -0.021   0.016   0.031   0.043   0.062   0.065
 19 A"   47 A'   48 A'   49 A'   50 A'   51 A'   20 A"   52 A'                 
  0.092   0.102   0.107   0.121   0.143   0.172   0.186   0.206
 21 A"   53 A'   54 A'   55 A'   56 A'   57 A'   58 A'   22 A"                 
  0.212   0.229   0.246   0.273   0.284   0.295   0.323   0.327
 59 A'   23 A"   60 A'   61 A'   24 A"   62 A'   63 A'   64 A'                 
  0.371   0.386   0.412   0.418   0.418   0.421   0.437   0.454
 65 A'   25 A"   26 A"   66 A'   27 A"   67 A'   28 A"   68 A'                 
  0.466   0.483   0.514   0.530   0.579   0.623   0.636   0.696
 69 A'   70 A'   71 A'   29 A"   72 A'   73 A'   30 A"   74 A'                 
  0.719   0.736   0.756   0.789   0.871   0.991   1.080   1.158
 75 A'   76 A'   77 A'   78 A'   79 A'   80 A'   31 A"   32 A"                 
  1.255   1.273   1.323   1.345   1.352   1.367   1.371   1.397
 81 A'   33 A"   34 A"   82 A'   83 A'   84 A'   35 A"   85 A'                 
  1.423   1.437   1.513   1.542   1.596   1.704   1.718   1.885
 86 A'   36 A"   87 A'   88 A'   89 A'   90 A'   37 A"   91 A'                 
  1.929   1.974   2.110   2.190   2.576   2.596   2.626   2.807
 92 A'   38 A"   93 A'   94 A'   95 A'   39 A"   96 A'   40 A"                 
  2.841   2.962   3.149   3.646   3.747   3.786   3.947   3.952
 97 A'   98 A'   99 A'  100 A'   41 A"  101 A'   42 A"   43 A"                 
  3.960   3.969   3.978   4.007   4.026   4.040   4.121   4.136
 44 A"  102 A'  103 A'   45 A"  104 A'   46 A"  105 A'  106 A'                 
  4.240   4.257   4.453   4.497   4.764   5.988   5.995   6.030
107 A'  108 A'  109 A'  110 A'  111 A'   47 A"   48 A"  112 A'                 
  6.058   6.114   6.172   6.269   6.355   6.611  23.416  24.022
113 A'  114 A'  115 A'   49 A"  116 A'  117 A'  118 A'  119 A'                 
 27.876  27.914  28.332  28.338  28.360  28.379  28.399  28.432
120 A'  121 A'   50 A"   51 A"  122 A'  123 A'  124 A'  125 A'                 
 28.524  28.526  28.535  28.544  28.550  28.567  28.591  28.618
 52 A"   53 A"  126 A'  127 A'   54 A"   55 A"  128 A'  129 A'                 
 28.690  28.720  66.735 127.877 127.882 127.899 127.916 127.945
130 A'  131 A'  132 A'   56 A"   57 A"  133 A'  134 A'  135 A'                 
127.984 151.673 151.7061901.8381901.872
136 A'  137 A'  138 A'  139 A'  140 A'                                         

 Beta MOs, Restricted
 -- Occupied --                  
*******-1165.88 -176.32 -176.32 -165.72 -165.72 -165.72 -165.72
  1 A'    2 A'    3 A'    4 A'    5 A'    1 A"    6 A'    7 A'                 
-165.72 -165.72  -35.82  -35.81  -31.31  -31.31  -31.31  -31.30
  2 A"    8 A'    9 A'   10 A'   11 A'   12 A'    3 A"   13 A'                 
-31.302 -31.302 -24.717 -22.961 -22.960 -22.960 -22.958 -22.957
  4 A"   14 A'   15 A'   16 A'    5 A"   17 A'   18 A'    6 A"                 
-22.956 -22.956 -22.956 -22.953 -22.953 -10.316 -10.239  -6.369
 19 A'   20 A'    7 A"    8 A"   21 A'   22 A'   23 A'   24 A'                 
 -6.366  -4.782  -4.778  -4.767  -4.767  -4.764  -4.763  -2.050
 25 A'   26 A'   27 A'    9 A"   28 A'   10 A"   29 A'   30 A'                 
 -2.046  -2.044  -2.043  -2.040  -2.039  -2.030  -2.030  -2.027
 31 A'   11 A"   32 A'   12 A"   33 A'   13 A"   34 A'   14 A"                 
 -2.027  -1.270  -0.832  -0.758  -0.666  -0.601  -0.533  -0.507
 35 A'   36 A'   37 A'   38 A'   39 A'   40 A'   41 A'   15 A"                 
 -0.492  -0.428  -0.381  -0.358  -0.309  -0.279  -0.276  -0.241
 42 A'   43 A'   44 A'   16 A"   17 A"   45 A'   46 A'   18 A"                 
 -- Virtual --                   
 -0.045  -0.042  -0.021   0.016   0.031   0.043   0.062   0.065
 19 A"   47 A'   48 A'   49 A'   50 A'   51 A'   20 A"   52 A'                 
  0.092   0.102   0.107   0.121   0.143   0.172   0.186   0.206
 21 A"   53 A'   54 A'   55 A'   56 A'   57 A'   58 A'   22 A"                 
  0.212   0.229   0.246   0.273   0.284   0.295   0.323   0.327
 59 A'   23 A"   60 A'   61 A'   24 A"   62 A'   63 A'   64 A'                 
  0.371   0.386   0.412   0.418   0.418   0.421   0.437   0.454
 65 A'   25 A"   26 A"   66 A'   27 A"   67 A'   28 A"   68 A'                 
  0.466   0.483   0.514   0.530   0.579   0.623   0.636   0.696
 69 A'   70 A'   71 A'   29 A"   72 A'   73 A'   30 A"   74 A'                 
  0.719   0.736   0.756   0.789   0.871   0.991   1.080   1.158
 75 A'   76 A'   77 A'   78 A'   79 A'   80 A'   31 A"   32 A"                 
  1.255   1.273   1.323   1.345   1.352   1.367   1.371   1.397
 81 A'   33 A"   34 A"   82 A'   83 A'   84 A'   35 A"   85 A'                 
  1.423   1.437   1.513   1.542   1.596   1.704   1.718   1.885
 86 A'   36 A"   87 A'   88 A'   89 A'   90 A'   37 A"   91 A'                 
  1.929   1.974   2.110   2.190   2.576   2.596   2.626   2.807
 92 A'   38 A"   93 A'   94 A'   95 A'   39 A"   96 A'   40 A"                 
  2.841   2.962   3.149   3.646   3.747   3.786   3.947   3.952
 97 A'   98 A'   99 A'  100 A'   41 A"  101 A'   42 A"   43 A"                 
  3.960   3.969   3.978   4.007   4.026   4.040   4.121   4.136
 44 A"  102 A'  103 A'   45 A"  104 A'   46 A"  105 A'  106 A'                 
  4.240   4.257   4.453   4.497   4.764   5.988   5.995   6.030
107 A'  108 A'  109 A'  110 A'  111 A'   47 A"   48 A"  112 A'                 
  6.058   6.114   6.172   6.269   6.355   6.611  23.416  24.022
113 A'  114 A'  115 A'   49 A"  116 A'  117 A'  118 A'  119 A'                 
 27.876  27.914  28.332  28.338  28.360  28.379  28.399  28.432
120 A'  121 A'   50 A"   51 A"  122 A'  123 A'  124 A'  125 A'                 
 28.524  28.526  28.535  28.544  28.550  28.567  28.591  28.618
 52 A"   53 A"  126 A'  127 A'   54 A"   55 A"  128 A'  129 A'                 
 28.690  28.720  66.735 127.877 127.882 127.899 127.916 127.945
130 A'  131 A'  132 A'   56 A"   57 A"  133 A'  134 A'  135 A'                 
127.984 151.673 151.7061901.8381901.872
136 A'  137 A'  138 A'  139 A'  140 A'                                         
 --------------------------------------------------------------

          Ground-State Mulliken Net Atomic Charges

     Atom                 Charge (a.u.)
  ----------------------------------------
      1 H                     0.194818
      2 I                     0.130832
      3 I                     0.149445
      4 F                    -0.025722
      5 C                    -0.302617
      6 C                    -0.146758
  ----------------------------------------
  Sum of atomic charges =     0.000000

 -----------------------------------------------------------------
                    Cartesian Multipole Moments
 -----------------------------------------------------------------
    Charge (ESU x 10^10)
                 0.0000
    Dipole Moment (Debye)
         X       0.1975      Y      -1.2756      Z       0.0000
       Tot       1.2908
    Quadrupole Moments (Debye-Ang)
        XX     -68.5880     XY       0.1008     YY     -74.3495
        XZ      -0.0000     YZ      -0.0000     ZZ     -74.3198
    Octopole Moments (Debye-Ang^2)
       XXX     -10.8354    XXY       2.2375    XYY       1.3303
       YYY       2.1726    XXZ       0.0000    XYZ       0.0000
       YYZ       0.0000    XZZ      -2.8352    YZZ       3.1123
       ZZZ       0.0000
    Hexadecapole Moments (Debye-Ang^3)
      XXXX   -1968.3386   XXXY     -74.8677   XXYY    -393.2263
      XYYY    -118.2255   YYYY    -219.4238   XXXZ      -0.0000
      XXYZ      -0.0000   XYYZ      -0.0000   YYYZ      -0.0000
      XXZZ    -378.8415   XYZZ     -38.0083   YYZZ     -53.1101
      XZZZ      -0.0000   YZZZ      -0.0000   ZZZZ     -97.6288
 -----------------------------------------------------------------
 Calculating analytic gradient of the SCF energy
 Gradient of SCF Energy
            1           2           3           4           5           6
    1   0.0459029   0.1055858  -0.0920671  -0.0524804   0.0882958  -0.0952369
    2  -0.0055338   0.0745956  -0.0604207  -0.0470894   0.0414777  -0.0030295
    3   0.0000000   0.0000000  -0.0000000  -0.0000000  -0.0000000   0.0000000
 Max gradient component =       1.056E-01
 RMS gradient           =       5.505E-02
 Gradient time:  CPU 11.82 s  wall 3.09 s
 Geometry Optimization Parameters
   NAtoms,    NIC,     NZ,  NCons,   NDum,   NFix, NCnnct, MaxDiis
        6      37       0       0       0       0       0       0

 Cartesian Hessian Update
 Hessian Updated using BFGS Update


** GEOMETRY OPTIMIZATION IN DELOCALIZED INTERNAL COORDINATES **
   Searching for a Minimum

   Optimization Cycle:   9

                       Coordinates (Angstroms)
     ATOM                X               Y               Z
      1  H         1.0177335984   -1.5116483845    0.0000000000
      2  I        -2.3470590053   -0.4506710019    0.0000000000
      3  I         2.4986948183    0.2243190690    0.0000000000
      4  F        -0.8111110509    1.4303757205    0.0000000000
      5  C         0.7132537455   -0.4471337987    0.0000000000
      6  C        -0.5338957391    0.1112573139    0.0000000000
   Point Group: cs    Number of degrees of freedom:     9


   Energy is -14015.635208524

 Hessian Updated using BFGS Update

  9 Hessian modes will be used to form the next step
  Hessian Eigenvalues:
     0.081501    0.136852    0.162885    0.207349    0.246702    0.322967
     0.387098    0.699245    0.957419

 Minimum Search - Taking Simple RFO Step
 Searching for Lamda that Minimizes Along All modes
 Value Taken    Lamda =  -0.07032417
 Calculated Step too Large.  Step scaled by  0.539961
 Step Taken.  Stepsize is  0.300000

                             Maximum     Tolerance    Cnvgd?
         Gradient           0.072912      0.000300      NO
         Displacement       0.232986      0.001200      NO
         Energy change     -0.049281      0.000001      NO


 New Cartesian Coordinates Obtained by Inverse Iteration

 Displacement from previous Coordinates is:  0.258466
 ----------------------------------------------------------------
             Standard Nuclear Orientation (Angstroms)
    I     Atom           X                Y                Z
 ----------------------------------------------------------------
    1      H       0.9438936721    -1.4920709758     0.0000000000
    2      I      -2.3658242194    -0.4900915081     0.0000000000
    3      I       2.5069565557     0.2765435070     0.0000000000
    4      F      -0.7269846413     1.4211647499     0.0000000000
    5      C       0.6944918617    -0.4550416300     0.0000000000
    6      C      -0.5149168619     0.0959947754     0.0000000000
 ----------------------------------------------------------------
 Molecular Point Group                 Cs    NOp =  2
 Largest Abelian Subgroup              Cs    NOp =  2
 Nuclear Repulsion Energy =   832.1537625240 hartrees
 There are       64 alpha and       64 beta electrons
 Applying Cartesian multipole field
    Component          Value
    ---------          -----
     (2,0,0)        1.00000E-11
     (0,2,0)        2.00000E-11
     (0,0,2)       -3.00000E-11
 Nucleus-field energy     =     0.0000000256 hartrees
 Requested basis set is 6-311++G(d,p)
 There are 71 shells and 197 basis functions
 A cutoff of  1.0D-11 yielded   1985 shell pairs
 There are     15930 function pairs (     18044 Cartesian)
 Smallest overlap matrix eigenvalue = 5.62E-05
 Guess MOs from SCF MO coefficient file

 -----------------------------------------------------------------------
  General SCF calculation program by
  Eric Jon Sundstrom, Paul Horn, Yuezhi Mao, Dmitri Zuev, Alec White,
  David Stuck, Shaama M.S., Shane Yost, Joonho Lee, David Small,
  Daniel Levine, Susi Lehtola, Hugh Burton, Evgeny Epifanovsky
 -----------------------------------------------------------------------
 Exchange:     0.2000 Hartree-Fock + 0.0800 Slater + 0.7200 B88
 Correlation:  0.1900 VWN1RPA + 0.8100 LYP
 Using SG-1 standard quadrature grid
 using 4 threads for integral computing
 -------------------------------------------------------
 OpenMP Integral computing Module                
 Release: version 2.0, May 2017, Q-Chem Inc. Pleasanton 
 -------------------------------------------------------
 -------------------------------------------------------
 OpenMP BLAS3 based DFT computing Module                
 Release: version 1.0, May 2013, Q-Chem Inc. Pittsburgh 
 -------------------------------------------------------
 A restricted SCF calculation will be
 performed using DIIS
 SCF converges when DIIS error is below 1.0e-08
 ---------------------------------------
  Cycle       Energy         DIIS error
 ---------------------------------------
    1  -14015.6626066895      8.40e-04  
    2  -14015.6661086358      1.86e-04  
    3  -14015.6661477968      1.50e-04  
    4  -14015.6662137691      8.23e-05  
    5  -14015.6662459778      1.33e-05  
    6  -14015.6662466669      4.25e-06  
    7  -14015.6662467270      1.60e-06  
    8  -14015.6662467375      4.13e-07  
    9  -14015.6662467378      5.13e-08  
   10  -14015.6662467382      2.66e-08  
   11  -14015.6662467379      7.68e-09  Convergence criterion met
 ---------------------------------------
 SCF time:   CPU 34.14s  wall 10.00s 
 SCF   energy in the final basis set =   -14015.6662467379
 Total energy in the final basis set =   -14015.6662467379

 --------------------------------------------------------------
             Orbital Energies (a.u.) and Symmetries
 --------------------------------------------------------------

 Alpha MOs, Restricted
 -- Occupied --                  
*******-1165.88 -176.32 -176.32 -165.73 -165.72 -165.72 -165.72
  1 A'    2 A'    3 A'    4 A'    5 A'    1 A"    6 A'    7 A'                 
-165.72 -165.72  -35.82  -35.81  -31.31  -31.31  -31.31  -31.31
  2 A"    8 A'    9 A'   10 A'   11 A'    3 A"   12 A'   13 A'                 
-31.301 -31.301 -24.716 -22.963 -22.962 -22.962 -22.958 -22.958
  4 A"   14 A'   15 A'   16 A'    5 A"   17 A'   18 A'    6 A"                 
-22.957 -22.956 -22.955 -22.952 -22.952 -10.314 -10.233  -6.370
 19 A'    7 A"   20 A'    8 A"   21 A'   22 A'   23 A'   24 A'                 
 -6.364  -4.783  -4.776  -4.768  -4.768  -4.762  -4.761  -2.051
 25 A'   26 A'   27 A'    9 A"   28 A'   10 A"   29 A'   30 A'                 
 -2.045  -2.044  -2.044  -2.038  -2.037  -2.031  -2.031  -2.025
 11 A"   31 A'   32 A'   12 A"   33 A'   13 A"   34 A'   14 A"                 
 -2.025  -1.268  -0.834  -0.747  -0.667  -0.605  -0.536  -0.506
 35 A'   36 A'   37 A'   38 A'   39 A'   40 A'   41 A'   15 A"                 
 -0.493  -0.424  -0.380  -0.356  -0.307  -0.285  -0.279  -0.246
 42 A'   43 A'   44 A'   16 A"   17 A"   45 A'   46 A'   18 A"                 
 -- Virtual --                   
 -0.052  -0.037  -0.020   0.010   0.033   0.045   0.063   0.070
 47 A'   19 A"   48 A'   49 A'   50 A'   51 A'   20 A"   52 A'                 
  0.094   0.102   0.110   0.121   0.144   0.178   0.187   0.206
 21 A"   53 A'   54 A'   55 A'   56 A'   57 A'   58 A'   22 A"                 
  0.214   0.228   0.240   0.270   0.286   0.300   0.319   0.327
 59 A'   23 A"   60 A'   61 A'   24 A"   62 A'   63 A'   64 A'                 
  0.370   0.386   0.406   0.414   0.418   0.432   0.434   0.454
 65 A'   25 A"   26 A"   27 A"   66 A'   67 A'   28 A"   68 A'                 
  0.466   0.476   0.516   0.534   0.588   0.641   0.641   0.704
 69 A'   70 A'   71 A'   29 A"   72 A'   30 A"   73 A'   74 A'                 
  0.722   0.726   0.749   0.794   0.879   0.980   1.086   1.151
 75 A'   76 A'   77 A'   78 A'   79 A'   80 A'   31 A"   32 A"                 
  1.250   1.268   1.321   1.346   1.360   1.368   1.376   1.391
 81 A'   33 A"   34 A"   82 A'   83 A'   84 A'   35 A"   85 A'                 
  1.436   1.448   1.527   1.552   1.604   1.737   1.756   1.893
 86 A'   36 A"   87 A'   88 A'   89 A'   90 A'   37 A"   91 A'                 
  1.936   2.002   2.120   2.248   2.594   2.604   2.642   2.816
 92 A'   38 A"   93 A'   94 A'   95 A'   39 A"   96 A'   40 A"                 
  2.846   2.983   3.193   3.677   3.753   3.799   3.945   3.954
 97 A'   98 A'   99 A'  100 A'   41 A"  101 A'   42 A"   43 A"                 
  3.964   3.974   3.979   4.006   4.038   4.039   4.103   4.129
 44 A"  102 A'  103 A'   45 A"   46 A"  104 A'  105 A'  106 A'                 
  4.235   4.253   4.442   4.490   4.774   5.987   5.993   6.027
107 A'  108 A'  109 A'  110 A'  111 A'   47 A"   48 A"  112 A'                 
  6.049   6.100   6.158   6.271   6.351   6.630  23.438  24.166
113 A'  114 A'  115 A'   49 A"  116 A'  117 A'  118 A'  119 A'                 
 27.866  27.899  28.331  28.336  28.357  28.374  28.389  28.425
120 A'  121 A'   50 A"   51 A"  122 A'  123 A'  124 A'  125 A'                 
 28.522  28.527  28.536  28.538  28.548  28.565  28.588  28.614
 52 A"   53 A"  126 A'  127 A'   54 A"   55 A"  128 A'  129 A'                 
 28.688  28.719  66.737 127.875 127.881 127.896 127.912 127.936
130 A'  131 A'  132 A'   56 A"   57 A"  133 A'  134 A'  135 A'                 
127.977 151.662 151.6921901.8261901.857
136 A'  137 A'  138 A'  139 A'  140 A'                                         

 Beta MOs, Restricted
 -- Occupied --                  
*******-1165.88 -176.32 -176.32 -165.73 -165.72 -165.72 -165.72
  1 A'    2 A'    3 A'    4 A'    5 A'    1 A"    6 A'    7 A'                 
-165.72 -165.72  -35.82  -35.81  -31.31  -31.31  -31.31  -31.31
  2 A"    8 A'    9 A'   10 A'   11 A'    3 A"   12 A'   13 A'                 
-31.301 -31.301 -24.716 -22.963 -22.962 -22.962 -22.958 -22.958
  4 A"   14 A'   15 A'   16 A'    5 A"   17 A'   18 A'    6 A"                 
-22.957 -22.956 -22.955 -22.952 -22.952 -10.314 -10.233  -6.370
 19 A'    7 A"   20 A'    8 A"   21 A'   22 A'   23 A'   24 A'                 
 -6.364  -4.783  -4.776  -4.768  -4.768  -4.762  -4.761  -2.051
 25 A'   26 A'   27 A'    9 A"   28 A'   10 A"   29 A'   30 A'                 
 -2.045  -2.044  -2.044  -2.038  -2.037  -2.031  -2.031  -2.025
 11 A"   31 A'   32 A'   12 A"   33 A'   13 A"   34 A'   14 A"                 
 -2.025  -1.268  -0.834  -0.747  -0.667  -0.605  -0.536  -0.506
 35 A'   36 A'   37 A'   38 A'   39 A'   40 A'   41 A'   15 A"                 
 -0.493  -0.424  -0.380  -0.356  -0.307  -0.285  -0.279  -0.246
 42 A'   43 A'   44 A'   16 A"   17 A"   45 A'   46 A'   18 A"                 
 -- Virtual --                   
 -0.052  -0.037  -0.020   0.010   0.033   0.045   0.063   0.070
 47 A'   19 A"   48 A'   49 A'   50 A'   51 A'   20 A"   52 A'                 
  0.094   0.102   0.110   0.121   0.144   0.178   0.187   0.206
 21 A"   53 A'   54 A'   55 A'   56 A'   57 A'   58 A'   22 A"                 
  0.214   0.228   0.240   0.270   0.286   0.300   0.319   0.327
 59 A'   23 A"   60 A'   61 A'   24 A"   62 A'   63 A'   64 A'                 
  0.370   0.386   0.406   0.414   0.418   0.432   0.434   0.454
 65 A'   25 A"   26 A"   27 A"   66 A'   67 A'   28 A"   68 A'                 
  0.466   0.476   0.516   0.534   0.588   0.641   0.641   0.704
 69 A'   70 A'   71 A'   29 A"   72 A'   30 A"   73 A'   74 A'                 
  0.722   0.726   0.749   0.794   0.879   0.980   1.086   1.151
 75 A'   76 A'   77 A'   78 A'   79 A'   80 A'   31 A"   32 A"                 
  1.250   1.268   1.321   1.346   1.360   1.368   1.376   1.391
 81 A'   33 A"   34 A"   82 A'   83 A'   84 A'   35 A"   85 A'                 
  1.436   1.448   1.527   1.552   1.604   1.737   1.756   1.893
 86 A'   36 A"   87 A'   88 A'   89 A'   90 A'   37 A"   91 A'                 
  1.936   2.002   2.120   2.248   2.594   2.604   2.642   2.816
 92 A'   38 A"   93 A'   94 A'   95 A'   39 A"   96 A'   40 A"                 
  2.846   2.983   3.193   3.677   3.753   3.799   3.945   3.954
 97 A'   98 A'   99 A'  100 A'   41 A"  101 A'   42 A"   43 A"                 
  3.964   3.974   3.979   4.006   4.038   4.039   4.103   4.129
 44 A"  102 A'  103 A'   45 A"   46 A"  104 A'  105 A'  106 A'                 
  4.235   4.253   4.442   4.490   4.774   5.987   5.993   6.027
107 A'  108 A'  109 A'  110 A'  111 A'   47 A"   48 A"  112 A'                 
  6.049   6.100   6.158   6.271   6.351   6.630  23.438  24.166
113 A'  114 A'  115 A'   49 A"  116 A'  117 A'  118 A'  119 A'                 
 27.866  27.899  28.331  28.336  28.357  28.374  28.389  28.425
120 A'  121 A'   50 A"   51 A"  122 A'  123 A'  124 A'  125 A'                 
 28.522  28.527  28.536  28.538  28.548  28.565  28.588  28.614
 52 A"   53 A"  126 A'  127 A'   54 A"   55 A"  128 A'  129 A'                 
 28.688  28.719  66.737 127.875 127.881 127.896 127.912 127.936
130 A'  131 A'  132 A'   56 A"   57 A"  133 A'  134 A'  135 A'                 
127.977 151.662 151.6921901.8261901.857
136 A'  137 A'  138 A'  139 A'  140 A'                                         
 --------------------------------------------------------------

          Ground-State Mulliken Net Atomic Charges

     Atom                 Charge (a.u.)
  ----------------------------------------
      1 H                     0.192163
      2 I                     0.125458
      3 I                     0.134025
      4 F                    -0.031511
      5 C                    -0.290853
      6 C                    -0.129282
  ----------------------------------------
  Sum of atomic charges =     0.000000

 -----------------------------------------------------------------
                    Cartesian Multipole Moments
 -----------------------------------------------------------------
    Charge (ESU x 10^10)
                 0.0000
    Dipole Moment (Debye)
         X       0.0245      Y      -1.3351      Z       0.0000
       Tot       1.3353
    Quadrupole Moments (Debye-Ang)
        XX     -68.3147     XY       0.5961     YY     -74.1993
        XZ       0.0000     YZ       0.0000     ZZ     -74.3902
    Octopole Moments (Debye-Ang^2)
       XXX     -12.0247    XXY       2.3829    XYY       0.8972
       YYY       1.4222    XXZ       0.0000    XYZ      -0.0000
       YYZ       0.0000    XZZ      -2.9852    YZZ       2.8103
       ZZZ       0.0000
    Hexadecapole Moments (Debye-Ang^3)
      XXXX   -1978.4340   XXXY     -89.8991   XXYY    -395.0662
      XYYY    -138.8146   YYYY    -228.1510   XXXZ       0.0000
      XXYZ       0.0000   XYYZ       0.0000   YYYZ       0.0000
      XXZZ    -382.1892   XYZZ     -45.4595   YYZZ     -54.7121
      XZZZ       0.0000   YZZZ       0.0000   ZZZZ     -97.9835
 -----------------------------------------------------------------
 Calculating analytic gradient of the SCF energy
 Gradient of SCF Energy
            1           2           3           4           5           6
    1   0.0291089   0.0758707  -0.0632104  -0.0357484   0.0439810  -0.0500019
    2   0.0156234   0.0548255  -0.0459424  -0.0369615   0.0290412  -0.0165861
    3   0.0000000   0.0000000   0.0000000  -0.0000000   0.0000000  -0.0000000
 Max gradient component =       7.587E-02
 RMS gradient           =       3.663E-02
 Gradient time:  CPU 11.50 s  wall 2.98 s
 Geometry Optimization Parameters
   NAtoms,    NIC,     NZ,  NCons,   NDum,   NFix, NCnnct, MaxDiis
        6      37       0       0       0       0       0       0

 Cartesian Hessian Update
 Hessian Updated using BFGS Update


** GEOMETRY OPTIMIZATION IN DELOCALIZED INTERNAL COORDINATES **
   Searching for a Minimum

   Optimization Cycle:  10

                       Coordinates (Angstroms)
     ATOM                X               Y               Z
      1  H         0.9438936721   -1.4920709758    0.0000000000
      2  I        -2.3658242194   -0.4900915081    0.0000000000
      3  I         2.5069565557    0.2765435070    0.0000000000
      4  F        -0.7269846413    1.4211647499    0.0000000000
      5  C         0.6944918617   -0.4550416300    0.0000000000
      6  C        -0.5149168619    0.0959947754    0.0000000000
   Point Group: cs    Number of degrees of freedom:     9


   Energy is -14015.666246738

 Hessian Updated using BFGS Update

  9 Hessian modes will be used to form the next step
  Hessian Eigenvalues:
     0.066550    0.142355    0.153335    0.206807    0.245782    0.378643
     0.429238    0.664671    0.958329

 Minimum Search - Taking Simple RFO Step
 Searching for Lamda that Minimizes Along All modes
 Value Taken    Lamda =  -0.04441417
 Calculated Step too Large.  Step scaled by  0.526914
 Step Taken.  Stepsize is  0.300000

                             Maximum     Tolerance    Cnvgd?
         Gradient           0.062398      0.000300      NO
         Displacement       0.278518      0.001200      NO
         Energy change     -0.031038      0.000001      NO


 New Cartesian Coordinates Obtained by Inverse Iteration

 Displacement from previous Coordinates is:  0.207771
 ----------------------------------------------------------------
             Standard Nuclear Orientation (Angstroms)
    I     Atom           X                Y                Z
 ----------------------------------------------------------------
    1      H       0.8936370340    -1.5139915200     0.0000000000
    2      I      -2.3871250603    -0.5271336019     0.0000000000
    3      I       2.5177273177     0.3297525642     0.0000000000
    4      F      -0.6643801823     1.4320049850     0.0000000000
    5      C       0.6857364906    -0.4657902133     0.0000000000
    6      C      -0.5079792329     0.1016567044     0.0000000000
 ----------------------------------------------------------------
 Molecular Point Group                 Cs    NOp =  2
 Largest Abelian Subgroup              Cs    NOp =  2
 Nuclear Repulsion Energy =   823.1348311669 hartrees
 There are       64 alpha and       64 beta electrons
 Applying Cartesian multipole field
    Component          Value
    ---------          -----
     (2,0,0)        1.00000E-11
     (0,2,0)        2.00000E-11
     (0,0,2)       -3.00000E-11
 Nucleus-field energy     =     0.0000000262 hartrees
 Requested basis set is 6-311++G(d,p)
 There are 71 shells and 197 basis functions
 A cutoff of  1.0D-11 yielded   1984 shell pairs
 There are     15929 function pairs (     18041 Cartesian)
 Smallest overlap matrix eigenvalue = 6.11E-05
 Guess MOs from SCF MO coefficient file

 -----------------------------------------------------------------------
  General SCF calculation program by
  Eric Jon Sundstrom, Paul Horn, Yuezhi Mao, Dmitri Zuev, Alec White,
  David Stuck, Shaama M.S., Shane Yost, Joonho Lee, David Small,
  Daniel Levine, Susi Lehtola, Hugh Burton, Evgeny Epifanovsky
 -----------------------------------------------------------------------
 Exchange:     0.2000 Hartree-Fock + 0.0800 Slater + 0.7200 B88
 Correlation:  0.1900 VWN1RPA + 0.8100 LYP
 Using SG-1 standard quadrature grid
 using 4 threads for integral computing
 -------------------------------------------------------
 OpenMP Integral computing Module                
 Release: version 2.0, May 2017, Q-Chem Inc. Pleasanton 
 -------------------------------------------------------
 -------------------------------------------------------
 OpenMP BLAS3 based DFT computing Module                
 Release: version 1.0, May 2013, Q-Chem Inc. Pittsburgh 
 -------------------------------------------------------
 A restricted SCF calculation will be
 performed using DIIS
 SCF converges when DIIS error is below 1.0e-08
 ---------------------------------------
  Cycle       Energy         DIIS error
 ---------------------------------------
    1  -14015.6834546225      6.44e-04  
    2  -14015.6855507689      2.41e-04  
    3  -14015.6854084685      2.94e-04  
    4  -14015.6858015691      4.62e-05  
    5  -14015.6858104913      1.29e-05  
    6  -14015.6858110352      5.73e-06  
    7  -14015.6858111945      1.29e-06  
    8  -14015.6858112006      4.61e-07  
    9  -14015.6858112012      1.18e-07  
   10  -14015.6858112013      2.39e-08  
   11  -14015.6858112011      4.74e-09  Convergence criterion met
 ---------------------------------------
 SCF time:   CPU 33.89s  wall 9.00s 
 SCF   energy in the final basis set =   -14015.6858112011
 Total energy in the final basis set =   -14015.6858112011

 --------------------------------------------------------------
             Orbital Energies (a.u.) and Symmetries
 --------------------------------------------------------------

 Alpha MOs, Restricted
 -- Occupied --                  
*******-1165.88 -176.32 -176.32 -165.73 -165.73 -165.73 -165.72
  1 A'    2 A'    3 A'    4 A'    5 A'    1 A"    6 A'    7 A'                 
-165.72 -165.72  -35.82  -35.81  -31.31  -31.31  -31.31  -31.31
  2 A"    8 A'    9 A'   10 A'   11 A'    3 A"   12 A'   13 A'                 
-31.300 -31.300 -24.717 -22.965 -22.964 -22.963 -22.959 -22.959
  4 A"   14 A'   15 A'   16 A'    5 A"   17 A'   18 A'    6 A"                 
-22.956 -22.955 -22.955 -22.951 -22.951 -10.315 -10.234  -6.372
 19 A'    7 A"   20 A'   21 A'    8 A"   22 A'   23 A'   24 A'                 
 -6.363  -4.785  -4.775  -4.769  -4.769  -4.761  -4.760  -2.052
 25 A'   26 A'   27 A'    9 A"   28 A'   10 A"   29 A'   30 A'                 
 -2.046  -2.046  -2.042  -2.037  -2.036  -2.033  -2.032  -2.024
 11 A"   31 A'   32 A'   12 A"   33 A'   13 A"   34 A'   14 A"                 
 -2.024  -1.267  -0.832  -0.737  -0.663  -0.606  -0.535  -0.505
 35 A'   36 A'   37 A'   38 A'   39 A'   40 A'   41 A'   15 A"                 
 -0.494  -0.420  -0.379  -0.353  -0.305  -0.289  -0.280  -0.249
 42 A'   43 A'   44 A'   16 A"   17 A"   45 A'   46 A'   18 A"                 
 -- Virtual --                   
 -0.061  -0.035  -0.022   0.005   0.034   0.046   0.063   0.071
 47 A'   19 A"   48 A'   49 A'   50 A'   51 A'   20 A"   52 A'                 
  0.094   0.101   0.111   0.121   0.146   0.177   0.187   0.206
 21 A"   53 A'   54 A'   55 A'   56 A'   57 A'   58 A'   22 A"                 
  0.215   0.228   0.233   0.266   0.286   0.302   0.314   0.326
 59 A'   23 A"   60 A'   61 A'   24 A"   62 A'   63 A'   64 A'                 
  0.363   0.386   0.402   0.411   0.416   0.429   0.437   0.453
 65 A'   25 A"   26 A"   27 A"   66 A'   28 A"   67 A'   68 A'                 
  0.464   0.469   0.516   0.537   0.593   0.640   0.645   0.700
 69 A'   70 A'   71 A'   29 A"   72 A'   30 A"   73 A'   74 A'                 
  0.713   0.718   0.743   0.795   0.883   0.966   1.085   1.148
 75 A'   76 A'   77 A'   78 A'   79 A'   80 A'   31 A"   32 A"                 
  1.249   1.262   1.319   1.347   1.361   1.365   1.378   1.389
 81 A'   33 A"   34 A"   82 A'   83 A'   84 A'   35 A"   85 A'                 
  1.441   1.450   1.530   1.552   1.604   1.753   1.768   1.896
 86 A'   36 A"   87 A'   88 A'   89 A'   90 A'   37 A"   91 A'                 
  1.919   2.000   2.114   2.259   2.591   2.605   2.636   2.815
 92 A'   38 A"   93 A'   94 A'   95 A'   39 A"   96 A'   40 A"                 
  2.842   2.986   3.204   3.682   3.755   3.802   3.942   3.955
 97 A'   98 A'   99 A'  100 A'   41 A"  101 A'   42 A"   43 A"                 
  3.967   3.974   3.978   4.004   4.034   4.041   4.090   4.127
 44 A"  102 A'  103 A'   45 A"   46 A"  104 A'  105 A'  106 A'                 
  4.236   4.247   4.428   4.472   4.774   5.985   5.991   6.022
107 A'  108 A'  109 A'  110 A'  111 A'   47 A"   48 A"  112 A'                 
  6.041   6.086   6.134   6.272   6.351   6.637  23.434  24.187
113 A'  114 A'  115 A'   49 A"  116 A'  117 A'  118 A'  119 A'                 
 27.855  27.880  28.329  28.335  28.353  28.369  28.381  28.415
120 A'  121 A'   50 A"   51 A"  122 A'  123 A'  124 A'  125 A'                 
 28.520  28.527  28.533  28.537  28.546  28.562  28.586  28.610
 52 A"   53 A"  126 A'  127 A'   54 A"   55 A"  128 A'  129 A'                 
 28.686  28.713  66.737 127.873 127.880 127.893 127.908 127.929
130 A'  131 A'  132 A'   56 A"   57 A"  133 A'  134 A'  135 A'                 
127.966 151.652 151.6751901.8151901.840
136 A'  137 A'  138 A'  139 A'  140 A'                                         

 Beta MOs, Restricted
 -- Occupied --                  
*******-1165.88 -176.32 -176.32 -165.73 -165.73 -165.73 -165.72
  1 A'    2 A'    3 A'    4 A'    5 A'    1 A"    6 A'    7 A'                 
-165.72 -165.72  -35.82  -35.81  -31.31  -31.31  -31.31  -31.31
  2 A"    8 A'    9 A'   10 A'   11 A'    3 A"   12 A'   13 A'                 
-31.300 -31.300 -24.717 -22.965 -22.964 -22.963 -22.959 -22.959
  4 A"   14 A'   15 A'   16 A'    5 A"   17 A'   18 A'    6 A"                 
-22.956 -22.955 -22.955 -22.951 -22.951 -10.315 -10.234  -6.372
 19 A'    7 A"   20 A'   21 A'    8 A"   22 A'   23 A'   24 A'                 
 -6.363  -4.785  -4.775  -4.769  -4.769  -4.761  -4.760  -2.052
 25 A'   26 A'   27 A'    9 A"   28 A'   10 A"   29 A'   30 A'                 
 -2.046  -2.046  -2.042  -2.037  -2.036  -2.033  -2.032  -2.024
 11 A"   31 A'   32 A'   12 A"   33 A'   13 A"   34 A'   14 A"                 
 -2.024  -1.267  -0.832  -0.737  -0.663  -0.606  -0.535  -0.505
 35 A'   36 A'   37 A'   38 A'   39 A'   40 A'   41 A'   15 A"                 
 -0.494  -0.420  -0.379  -0.353  -0.305  -0.289  -0.280  -0.249
 42 A'   43 A'   44 A'   16 A"   17 A"   45 A'   46 A'   18 A"                 
 -- Virtual --                   
 -0.061  -0.035  -0.022   0.005   0.034   0.046   0.063   0.071
 47 A'   19 A"   48 A'   49 A'   50 A'   51 A'   20 A"   52 A'                 
  0.094   0.101   0.111   0.121   0.146   0.177   0.187   0.206
 21 A"   53 A'   54 A'   55 A'   56 A'   57 A'   58 A'   22 A"                 
  0.215   0.228   0.233   0.266   0.286   0.302   0.314   0.326
 59 A'   23 A"   60 A'   61 A'   24 A"   62 A'   63 A'   64 A'                 
  0.363   0.386   0.402   0.411   0.416   0.429   0.437   0.453
 65 A'   25 A"   26 A"   27 A"   66 A'   28 A"   67 A'   68 A'                 
  0.464   0.469   0.516   0.537   0.593   0.640   0.645   0.700
 69 A'   70 A'   71 A'   29 A"   72 A'   30 A"   73 A'   74 A'                 
  0.713   0.718   0.743   0.795   0.883   0.966   1.085   1.148
 75 A'   76 A'   77 A'   78 A'   79 A'   80 A'   31 A"   32 A"                 
  1.249   1.262   1.319   1.347   1.361   1.365   1.378   1.389
 81 A'   33 A"   34 A"   82 A'   83 A'   84 A'   35 A"   85 A'                 
  1.441   1.450   1.530   1.552   1.604   1.753   1.768   1.896
 86 A'   36 A"   87 A'   88 A'   89 A'   90 A'   37 A"   91 A'                 
  1.919   2.000   2.114   2.259   2.591   2.605   2.636   2.815
 92 A'   38 A"   93 A'   94 A'   95 A'   39 A"   96 A'   40 A"                 
  2.842   2.986   3.204   3.682   3.755   3.802   3.942   3.955
 97 A'   98 A'   99 A'  100 A'   41 A"  101 A'   42 A"   43 A"                 
  3.967   3.974   3.978   4.004   4.034   4.041   4.090   4.127
 44 A"  102 A'  103 A'   45 A"   46 A"  104 A'  105 A'  106 A'                 
  4.236   4.247   4.428   4.472   4.774   5.985   5.991   6.022
107 A'  108 A'  109 A'  110 A'  111 A'   47 A"   48 A"  112 A'                 
  6.041   6.086   6.134   6.272   6.351   6.637  23.434  24.187
113 A'  114 A'  115 A'   49 A"  116 A'  117 A'  118 A'  119 A'                 
 27.855  27.880  28.329  28.335  28.353  28.369  28.381  28.415
120 A'  121 A'   50 A"   51 A"  122 A'  123 A'  124 A'  125 A'                 
 28.520  28.527  28.533  28.537  28.546  28.562  28.586  28.610
 52 A"   53 A"  126 A'  127 A'   54 A"   55 A"  128 A'  129 A'                 
 28.686  28.713  66.737 127.873 127.880 127.893 127.908 127.929
130 A'  131 A'  132 A'   56 A"   57 A"  133 A'  134 A'  135 A'                 
127.966 151.652 151.6751901.8151901.840
136 A'  137 A'  138 A'  139 A'  140 A'                                         
 --------------------------------------------------------------

          Ground-State Mulliken Net Atomic Charges

     Atom                 Charge (a.u.)
  ----------------------------------------
      1 H                     0.187241
      2 I                     0.125090
      3 I                     0.122871
      4 F                    -0.033943
      5 C                    -0.282688
      6 C                    -0.118571
  ----------------------------------------
  Sum of atomic charges =     0.000000

 -----------------------------------------------------------------
                    Cartesian Multipole Moments
 -----------------------------------------------------------------
    Charge (ESU x 10^10)
                 0.0000
    Dipole Moment (Debye)
         X      -0.1138      Y      -1.3808      Z       0.0000
       Tot       1.3854
    Quadrupole Moments (Debye-Ang)
        XX     -68.1645     XY       1.0436     YY     -74.0012
        XZ      -0.0000     YZ      -0.0000     ZZ     -74.5539
    Octopole Moments (Debye-Ang^2)
       XXX     -12.8585    XXY       1.9531    XYY       0.7047
       YYY      -0.2293    XXZ       0.0000    XYZ       0.0000
       YYZ      -0.0000    XZZ      -3.0447    YZZ       2.3289
       ZZZ       0.0000
    Hexadecapole Moments (Debye-Ang^3)
      XXXX   -1998.5010   XXXY    -103.3700   XXYY    -397.8359
      XYYY    -158.3817   YYYY    -240.4190   XXXZ      -0.0000
      XXYZ      -0.0000   XYYZ      -0.0000   YYYZ      -0.0000
      XXZZ    -386.6099   XYZZ     -52.5310   YYZZ     -57.0149
      XZZZ      -0.0000   YZZZ      -0.0000   ZZZZ     -98.4848
 -----------------------------------------------------------------
 Calculating analytic gradient of the SCF energy
 Gradient of SCF Energy
            1           2           3           4           5           6
    1   0.0210903   0.0502207  -0.0378708  -0.0229449   0.0191954  -0.0296907
    2   0.0114637   0.0391581  -0.0309166  -0.0266684   0.0254666  -0.0185035
    3   0.0000000   0.0000000   0.0000000  -0.0000000  -0.0000000  -0.0000000
 Max gradient component =       5.022E-02
 RMS gradient           =       2.415E-02
 Gradient time:  CPU 11.53 s  wall 2.99 s
 Geometry Optimization Parameters
   NAtoms,    NIC,     NZ,  NCons,   NDum,   NFix, NCnnct, MaxDiis
        6      37       0       0       0       0       0       0

 Cartesian Hessian Update
 Hessian Updated using BFGS Update


** GEOMETRY OPTIMIZATION IN DELOCALIZED INTERNAL COORDINATES **
   Searching for a Minimum

   Optimization Cycle:  11

                       Coordinates (Angstroms)
     ATOM                X               Y               Z
      1  H         0.8936370340   -1.5139915200    0.0000000000
      2  I        -2.3871250603   -0.5271336019    0.0000000000
      3  I         2.5177273177    0.3297525642    0.0000000000
      4  F        -0.6643801823    1.4320049850    0.0000000000
      5  C         0.6857364906   -0.4657902133    0.0000000000
      6  C        -0.5079792329    0.1016567044    0.0000000000
   Point Group: cs    Number of degrees of freedom:     9


   Energy is -14015.685811201

 Hessian Updated using BFGS Update

  9 Hessian modes will be used to form the next step
  Hessian Eigenvalues:
     0.065073    0.128304    0.156277    0.206680    0.247459    0.379047
     0.447994    0.644926    0.958052

 Minimum Search - Taking Simple RFO Step
 Searching for Lamda that Minimizes Along All modes
 Value Taken    Lamda =  -0.02703572
 Calculated Step too Large.  Step scaled by  0.589263
 Step Taken.  Stepsize is  0.300000

                             Maximum     Tolerance    Cnvgd?
         Gradient           0.044854      0.000300      NO
         Displacement       0.281198      0.001200      NO
         Energy change     -0.019564      0.000001      NO


 New Cartesian Coordinates Obtained by Inverse Iteration

 Displacement from previous Coordinates is:  0.208339
 ----------------------------------------------------------------
             Standard Nuclear Orientation (Angstroms)
    I     Atom           X                Y                Z
 ----------------------------------------------------------------
    1      H       0.8296936508    -1.5281807877     0.0000000000
    2      I      -2.3914707139    -0.5833351494     0.0000000000
    3      I       2.5378864125     0.3628820173     0.0000000000
    4      F      -0.6223954027     1.4582687359     0.0000000000
    5      C       0.6832877487    -0.4774709695     0.0000000000
    6      C      -0.4993853285     0.1243350718     0.0000000000
 ----------------------------------------------------------------
 Molecular Point Group                 Cs    NOp =  2
 Largest Abelian Subgroup              Cs    NOp =  2
 Nuclear Repulsion Energy =   814.1420254680 hartrees
 There are       64 alpha and       64 beta electrons
 Applying Cartesian multipole field
    Component          Value
    ---------          -----
     (2,0,0)        1.00000E-11
     (0,2,0)        2.00000E-11
     (0,0,2)       -3.00000E-11
 Nucleus-field energy     =     0.0000000267 hartrees
 Requested basis set is 6-311++G(d,p)
 There are 71 shells and 197 basis functions
 A cutoff of  1.0D-11 yielded   1977 shell pairs
 There are     15880 function pairs (     17974 Cartesian)
 Smallest overlap matrix eigenvalue = 7.11E-05
 Guess MOs from SCF MO coefficient file

 -----------------------------------------------------------------------
  General SCF calculation program by
  Eric Jon Sundstrom, Paul Horn, Yuezhi Mao, Dmitri Zuev, Alec White,
  David Stuck, Shaama M.S., Shane Yost, Joonho Lee, David Small,
  Daniel Levine, Susi Lehtola, Hugh Burton, Evgeny Epifanovsky
 -----------------------------------------------------------------------
 Exchange:     0.2000 Hartree-Fock + 0.0800 Slater + 0.7200 B88
 Correlation:  0.1900 VWN1RPA + 0.8100 LYP
 Using SG-1 standard quadrature grid
 using 4 threads for integral computing
 -------------------------------------------------------
 OpenMP Integral computing Module                
 Release: version 2.0, May 2017, Q-Chem Inc. Pleasanton 
 -------------------------------------------------------
 -------------------------------------------------------
 OpenMP BLAS3 based DFT computing Module                
 Release: version 1.0, May 2013, Q-Chem Inc. Pittsburgh 
 -------------------------------------------------------
 A restricted SCF calculation will be
 performed using DIIS
 SCF converges when DIIS error is below 1.0e-08
 ---------------------------------------
  Cycle       Energy         DIIS error
 ---------------------------------------
    1  -14015.6963626161      6.38e-04  
    2  -14015.6981562862      2.68e-04  
    3  -14015.6980175632      3.19e-04  
    4  -14015.6984574840      3.77e-05  
    5  -14015.6984644127      9.78e-06  
    6  -14015.6984647066      4.49e-06  
    7  -14015.6984647864      1.87e-06  
    8  -14015.6984648018      3.76e-07  
    9  -14015.6984648022      9.18e-08  
   10  -14015.6984648020      3.29e-08  
   11  -14015.6984648020      4.87e-09  Convergence criterion met
 ---------------------------------------
 SCF time:   CPU 33.55s  wall 9.00s 
 SCF   energy in the final basis set =   -14015.6984648020
 Total energy in the final basis set =   -14015.6984648020

 --------------------------------------------------------------
             Orbital Energies (a.u.) and Symmetries
 --------------------------------------------------------------

 Alpha MOs, Restricted
 -- Occupied --                  
*******-1165.88 -176.33 -176.32 -165.73 -165.73 -165.73 -165.72
  1 A'    2 A'    3 A'    4 A'    5 A'    1 A"    6 A'    7 A'                 
-165.72 -165.72  -35.82  -35.81  -31.32  -31.31  -31.31  -31.31
  2 A"    8 A'    9 A'   10 A'   11 A'    3 A"   12 A'   13 A'                 
-31.300 -31.299 -24.721 -22.966 -22.965 -22.965 -22.960 -22.960
  4 A"   14 A'   15 A'   16 A'    5 A"   17 A'   18 A'    6 A"                 
-22.956 -22.955 -22.954 -22.950 -22.950 -10.319 -10.236  -6.372
 19 A'    7 A"   20 A'   21 A'    8 A"   22 A'   23 A'   24 A'                 
 -6.362  -4.785  -4.775  -4.770  -4.770  -4.760  -4.759  -2.052
 25 A'   26 A'   27 A'    9 A"   28 A'   10 A"   29 A'   30 A'                 
 -2.046  -2.046  -2.041  -2.036  -2.035  -2.033  -2.033  -2.023
 31 A'   11 A"   32 A'   12 A"   33 A'   13 A"   34 A'   14 A"                 
 -2.023  -1.267  -0.829  -0.728  -0.659  -0.609  -0.534  -0.504
 35 A'   36 A'   37 A'   38 A'   39 A'   40 A'   41 A'   15 A"                 
 -0.494  -0.420  -0.378  -0.350  -0.303  -0.292  -0.281  -0.250
 42 A'   43 A'   44 A'   16 A"   17 A"   45 A'   46 A'   18 A"                 
 -- Virtual --                   
 -0.067  -0.036  -0.025   0.001   0.035   0.046   0.063   0.071
 47 A'   19 A"   48 A'   49 A'   50 A'   51 A'   20 A"   52 A'                 
  0.094   0.100   0.110   0.121   0.147   0.173   0.190   0.205
 21 A"   53 A'   54 A'   55 A'   56 A'   57 A'   58 A'   22 A"                 
  0.214   0.226   0.228   0.264   0.287   0.302   0.310   0.327
 59 A'   60 A'   23 A"   61 A'   24 A"   62 A'   63 A'   64 A'                 
  0.353   0.385   0.400   0.408   0.411   0.424   0.437   0.451
 65 A'   25 A"   26 A"   27 A"   66 A'   28 A"   67 A'   68 A'                 
  0.458   0.467   0.516   0.540   0.595   0.638   0.647   0.691
 69 A'   70 A'   71 A'   29 A"   72 A'   30 A"   73 A'   74 A'                 
  0.699   0.714   0.738   0.798   0.883   0.955   1.082   1.146
 75 A'   76 A'   77 A'   78 A'   79 A'   80 A'   31 A"   32 A"                 
  1.255   1.255   1.317   1.345   1.351   1.367   1.378   1.394
 33 A"   81 A'   34 A"   82 A'   83 A'   84 A'   35 A"   85 A'                 
  1.442   1.448   1.524   1.550   1.606   1.760   1.780   1.882
 86 A'   36 A"   87 A'   88 A'   89 A'   90 A'   37 A"   91 A'                 
  1.910   1.993   2.109   2.259   2.581   2.605   2.637   2.812
 92 A'   38 A"   93 A'   94 A'   95 A'   39 A"   96 A'   40 A"                 
  2.842   2.986   3.206   3.687   3.753   3.806   3.939   3.956
 97 A'   98 A'   99 A'  100 A'   41 A"  101 A'   42 A"   43 A"                 
  3.967   3.971   3.978   4.002   4.028   4.031   4.087   4.124
 44 A"  102 A'  103 A'   45 A"   46 A"  104 A'  105 A'  106 A'                 
  4.238   4.242   4.413   4.450   4.770   5.983   5.990   6.018
107 A'  108 A'  109 A'  110 A'  111 A'   47 A"   48 A"  112 A'                 
  6.034   6.077   6.109   6.271   6.350   6.637  23.441  24.162
113 A'  114 A'  115 A'   49 A"  116 A'  117 A'  118 A'  119 A'                 
 27.845  27.862  28.327  28.333  28.350  28.365  28.375  28.405
120 A'  121 A'   50 A"   51 A"  122 A'  123 A'  124 A'  125 A'                 
 28.519  28.528  28.530  28.537  28.544  28.559  28.585  28.605
 52 A"   53 A"  126 A'  127 A'   54 A"   55 A"  128 A'  129 A'                 
 28.685  28.703  66.734 127.871 127.878 127.890 127.904 127.924
130 A'  131 A'  132 A'   56 A"   57 A"  133 A'  134 A'  135 A'                 
127.954 151.643 151.6591901.8061901.822
136 A'  137 A'  138 A'  139 A'  140 A'                                         

 Beta MOs, Restricted
 -- Occupied --                  
*******-1165.88 -176.33 -176.32 -165.73 -165.73 -165.73 -165.72
  1 A'    2 A'    3 A'    4 A'    5 A'    1 A"    6 A'    7 A'                 
-165.72 -165.72  -35.82  -35.81  -31.32  -31.31  -31.31  -31.31
  2 A"    8 A'    9 A'   10 A'   11 A'    3 A"   12 A'   13 A'                 
-31.300 -31.299 -24.721 -22.966 -22.965 -22.965 -22.960 -22.960
  4 A"   14 A'   15 A'   16 A'    5 A"   17 A'   18 A'    6 A"                 
-22.956 -22.955 -22.954 -22.950 -22.950 -10.319 -10.236  -6.372
 19 A'    7 A"   20 A'   21 A'    8 A"   22 A'   23 A'   24 A'                 
 -6.362  -4.785  -4.775  -4.770  -4.770  -4.760  -4.759  -2.052
 25 A'   26 A'   27 A'    9 A"   28 A'   10 A"   29 A'   30 A'                 
 -2.046  -2.046  -2.041  -2.036  -2.035  -2.033  -2.033  -2.023
 31 A'   11 A"   32 A'   12 A"   33 A'   13 A"   34 A'   14 A"                 
 -2.023  -1.267  -0.829  -0.728  -0.659  -0.609  -0.534  -0.504
 35 A'   36 A'   37 A'   38 A'   39 A'   40 A'   41 A'   15 A"                 
 -0.494  -0.420  -0.378  -0.350  -0.303  -0.292  -0.281  -0.250
 42 A'   43 A'   44 A'   16 A"   17 A"   45 A'   46 A'   18 A"                 
 -- Virtual --                   
 -0.067  -0.036  -0.025   0.001   0.035   0.046   0.063   0.071
 47 A'   19 A"   48 A'   49 A'   50 A'   51 A'   20 A"   52 A'                 
  0.094   0.100   0.110   0.121   0.147   0.173   0.190   0.205
 21 A"   53 A'   54 A'   55 A'   56 A'   57 A'   58 A'   22 A"                 
  0.214   0.226   0.228   0.264   0.287   0.302   0.310   0.327
 59 A'   60 A'   23 A"   61 A'   24 A"   62 A'   63 A'   64 A'                 
  0.353   0.385   0.400   0.408   0.411   0.424   0.437   0.451
 65 A'   25 A"   26 A"   27 A"   66 A'   28 A"   67 A'   68 A'                 
  0.458   0.467   0.516   0.540   0.595   0.638   0.647   0.691
 69 A'   70 A'   71 A'   29 A"   72 A'   30 A"   73 A'   74 A'                 
  0.699   0.714   0.738   0.798   0.883   0.955   1.082   1.146
 75 A'   76 A'   77 A'   78 A'   79 A'   80 A'   31 A"   32 A"                 
  1.255   1.255   1.317   1.345   1.351   1.367   1.378   1.394
 33 A"   81 A'   34 A"   82 A'   83 A'   84 A'   35 A"   85 A'                 
  1.442   1.448   1.524   1.550   1.606   1.760   1.780   1.882
 86 A'   36 A"   87 A'   88 A'   89 A'   90 A'   37 A"   91 A'                 
  1.910   1.993   2.109   2.259   2.581   2.605   2.637   2.812
 92 A'   38 A"   93 A'   94 A'   95 A'   39 A"   96 A'   40 A"                 
  2.842   2.986   3.206   3.687   3.753   3.806   3.939   3.956
 97 A'   98 A'   99 A'  100 A'   41 A"  101 A'   42 A"   43 A"                 
  3.967   3.971   3.978   4.002   4.028   4.031   4.087   4.124
 44 A"  102 A'  103 A'   45 A"   46 A"  104 A'  105 A'  106 A'                 
  4.238   4.242   4.413   4.450   4.770   5.983   5.990   6.018
107 A'  108 A'  109 A'  110 A'  111 A'   47 A"   48 A"  112 A'                 
  6.034   6.077   6.109   6.271   6.350   6.637  23.441  24.162
113 A'  114 A'  115 A'   49 A"  116 A'  117 A'  118 A'  119 A'                 
 27.845  27.862  28.327  28.333  28.350  28.365  28.375  28.405
120 A'  121 A'   50 A"   51 A"  122 A'  123 A'  124 A'  125 A'                 
 28.519  28.528  28.530  28.537  28.544  28.559  28.585  28.605
 52 A"   53 A"  126 A'  127 A'   54 A"   55 A"  128 A'  129 A'                 
 28.685  28.703  66.734 127.871 127.878 127.890 127.904 127.924
130 A'  131 A'  132 A'   56 A"   57 A"  133 A'  134 A'  135 A'                 
127.954 151.643 151.6591901.8061901.822
136 A'  137 A'  138 A'  139 A'  140 A'                                         
 --------------------------------------------------------------

          Ground-State Mulliken Net Atomic Charges

     Atom                 Charge (a.u.)
  ----------------------------------------
      1 H                     0.180918
      2 I                     0.123726
      3 I                     0.112366
      4 F                    -0.038252
      5 C                    -0.272787
      6 C                    -0.105971
  ----------------------------------------
  Sum of atomic charges =    -0.000000

 -----------------------------------------------------------------
                    Cartesian Multipole Moments
 -----------------------------------------------------------------
    Charge (ESU x 10^10)
                -0.0000
    Dipole Moment (Debye)
         X      -0.1988      Y      -1.4024      Z       0.0000
       Tot       1.4164
    Quadrupole Moments (Debye-Ang)
        XX     -68.2679     XY       1.5137     YY     -73.7734
        XZ      -0.0000     YZ      -0.0000     ZZ     -74.7277
    Octopole Moments (Debye-Ang^2)
       XXX     -14.6133    XXY       2.0820    XYY      -0.4354
       YYY       0.9058    XXZ      -0.0000    XYZ      -0.0000
       YYZ       0.0000    XZZ      -3.7247    YZZ       2.8163
       ZZZ       0.0000
    Hexadecapole Moments (Debye-Ang^3)
      XXXX   -2018.8636   XXXY    -115.3075   XXYY    -400.1784
      XYYY    -176.1463   YYYY    -256.6320   XXXZ       0.0000
      XXYZ       0.0000   XYYZ      -0.0000   YYYZ      -0.0000
      XXZZ    -390.3683   XYZZ     -59.1705   YYZZ     -59.9561
      XZZZ       0.0000   YZZZ      -0.0000   ZZZZ     -99.0123
 -----------------------------------------------------------------
 Calculating analytic gradient of the SCF energy
 Gradient of SCF Energy
            1           2           3           4           5           6
    1   0.0125509   0.0281463  -0.0185273  -0.0143851   0.0125654  -0.0203502
    2   0.0146392   0.0251407  -0.0169304  -0.0150360   0.0051183  -0.0129318
    3  -0.0000000  -0.0000000   0.0000000   0.0000000   0.0000000  -0.0000000
 Max gradient component =       2.815E-02
 RMS gradient           =       1.419E-02
 Gradient time:  CPU 11.26 s  wall 2.92 s
 Geometry Optimization Parameters
   NAtoms,    NIC,     NZ,  NCons,   NDum,   NFix, NCnnct, MaxDiis
        6      37       0       0       0       0       0       0

 Cartesian Hessian Update
 Hessian Updated using BFGS Update


** GEOMETRY OPTIMIZATION IN DELOCALIZED INTERNAL COORDINATES **
   Searching for a Minimum

   Optimization Cycle:  12

                       Coordinates (Angstroms)
     ATOM                X               Y               Z
      1  H         0.8296936508   -1.5281807877    0.0000000000
      2  I        -2.3914707139   -0.5833351494    0.0000000000
      3  I         2.5378864125    0.3628820173    0.0000000000
      4  F        -0.6223954027    1.4582687359    0.0000000000
      5  C         0.6832877487   -0.4774709695    0.0000000000
      6  C        -0.4993853285    0.1243350718    0.0000000000
   Point Group: cs    Number of degrees of freedom:     9


   Energy is -14015.698464802

 Hessian Updated using BFGS Update

  9 Hessian modes will be used to form the next step
  Hessian Eigenvalues:
     0.055168    0.128235    0.168289    0.208178    0.246256    0.379455
     0.447554    0.654999    0.957272

 Minimum Search - Taking Simple RFO Step
 Searching for Lamda that Minimizes Along All modes
 Value Taken    Lamda =  -0.01405564
 Calculated Step too Large.  Step scaled by  0.688282
 Step Taken.  Stepsize is  0.300000

                             Maximum     Tolerance    Cnvgd?
         Gradient           0.026875      0.000300      NO
         Displacement       0.272810      0.001200      NO
         Energy change     -0.012654      0.000001      NO


 New Cartesian Coordinates Obtained by Inverse Iteration

 Displacement from previous Coordinates is:  0.232816
 ----------------------------------------------------------------
             Standard Nuclear Orientation (Angstroms)
    I     Atom           X                Y                Z
 ----------------------------------------------------------------
    1      H       0.7601839955    -1.5567301247     0.0000000000
    2      I      -2.3745838206    -0.6499016614     0.0000000000
    3      I       2.5506707362     0.3876267689     0.0000000000
    4      F      -0.5850015670     1.4915087869     0.0000000000
    5      C       0.6698831783    -0.4733335339     0.0000000000
    6      C      -0.4835361556     0.1573286826     0.0000000000
 ----------------------------------------------------------------
 Molecular Point Group                 Cs    NOp =  2
 Largest Abelian Subgroup              Cs    NOp =  2
 Nuclear Repulsion Energy =   808.5385744064 hartrees
 There are       64 alpha and       64 beta electrons
 Applying Cartesian multipole field
    Component          Value
    ---------          -----
     (2,0,0)        1.00000E-11
     (0,2,0)        2.00000E-11
     (0,0,2)       -3.00000E-11
 Nucleus-field energy     =     0.0000000271 hartrees
 Requested basis set is 6-311++G(d,p)
 There are 71 shells and 197 basis functions
 A cutoff of  1.0D-11 yielded   1970 shell pairs
 There are     15862 function pairs (     17966 Cartesian)
 Smallest overlap matrix eigenvalue = 7.58E-05
 Guess MOs from SCF MO coefficient file

 -----------------------------------------------------------------------
  General SCF calculation program by
  Eric Jon Sundstrom, Paul Horn, Yuezhi Mao, Dmitri Zuev, Alec White,
  David Stuck, Shaama M.S., Shane Yost, Joonho Lee, David Small,
  Daniel Levine, Susi Lehtola, Hugh Burton, Evgeny Epifanovsky
 -----------------------------------------------------------------------
 Exchange:     0.2000 Hartree-Fock + 0.0800 Slater + 0.7200 B88
 Correlation:  0.1900 VWN1RPA + 0.8100 LYP
 Using SG-1 standard quadrature grid
 using 4 threads for integral computing
 -------------------------------------------------------
 OpenMP Integral computing Module                
 Release: version 2.0, May 2017, Q-Chem Inc. Pleasanton 
 -------------------------------------------------------
 -------------------------------------------------------
 OpenMP BLAS3 based DFT computing Module                
 Release: version 1.0, May 2013, Q-Chem Inc. Pittsburgh 
 -------------------------------------------------------
 A restricted SCF calculation will be
 performed using DIIS
 SCF converges when DIIS error is below 1.0e-08
 ---------------------------------------
  Cycle       Energy         DIIS error
 ---------------------------------------
    1  -14015.7029275964      6.34e-04  
    2  -14015.7047946076      2.31e-04  
    3  -14015.7046631291      2.91e-04  
    4  -14015.7050202090      4.56e-05  
    5  -14015.7050296294      1.44e-05  
    6  -14015.7050304215      5.68e-06  
    7  -14015.7050305798      1.49e-06  
    8  -14015.7050305877      4.23e-07  
    9  -14015.7050305883      8.53e-08  
   10  -14015.7050305881      3.82e-08  
   11  -14015.7050305884      3.54e-09  Convergence criterion met
 ---------------------------------------
 SCF time:   CPU 33.42s  wall 9.00s 
 SCF   energy in the final basis set =   -14015.7050305884
 Total energy in the final basis set =   -14015.7050305884

 --------------------------------------------------------------
             Orbital Energies (a.u.) and Symmetries
 --------------------------------------------------------------

 Alpha MOs, Restricted
 -- Occupied --                  
*******-1165.88 -176.33 -176.32 -165.73 -165.73 -165.73 -165.72
  1 A'    2 A'    3 A'    4 A'    5 A'    1 A"    6 A'    7 A'                 
-165.72 -165.72  -35.82  -35.81  -31.32  -31.31  -31.31  -31.31
  2 A"    8 A'    9 A'   10 A'   11 A'    3 A"   12 A'   13 A'                 
-31.300 -31.299 -24.725 -22.966 -22.965 -22.965 -22.960 -22.960
  4 A"   14 A'   15 A'   16 A'    5 A"   17 A'   18 A'    6 A"                 
-22.956 -22.955 -22.955 -22.950 -22.950 -10.320 -10.239  -6.372
 19 A'    7 A"   20 A'   21 A'    8 A"   22 A'   23 A'   24 A'                 
 -6.362  -4.785  -4.775  -4.770  -4.770  -4.760  -4.759  -2.051
 25 A'   26 A'   27 A'    9 A"   28 A'   10 A"   29 A'   30 A'                 
 -2.046  -2.046  -2.041  -2.036  -2.035  -2.033  -2.033  -2.023
 31 A'   11 A"   32 A'   12 A"   33 A'   13 A"   34 A'   14 A"                 
 -2.022  -1.269  -0.830  -0.719  -0.656  -0.612  -0.531  -0.506
 35 A'   36 A'   37 A'   38 A'   39 A'   40 A'   41 A'   15 A"                 
 -0.495  -0.420  -0.375  -0.350  -0.302  -0.293  -0.281  -0.253
 42 A'   43 A'   44 A'   16 A"   17 A"   45 A'   46 A'   18 A"                 
 -- Virtual --                   
 -0.073  -0.033  -0.029  -0.003   0.036   0.046   0.064   0.069
 47 A'   19 A"   48 A'   49 A'   50 A'   51 A'   20 A"   52 A'                 
  0.094   0.099   0.108   0.123   0.147   0.167   0.192   0.205
 21 A"   53 A'   54 A'   55 A'   56 A'   57 A'   58 A'   22 A"                 
  0.210   0.225   0.228   0.262   0.289   0.300   0.308   0.330
 59 A'   60 A'   23 A"   61 A'   24 A"   62 A'   63 A'   64 A'                 
  0.348   0.383   0.397   0.405   0.406   0.420   0.429   0.450
 65 A'   25 A"   26 A"   66 A'   27 A"   28 A"   67 A'   68 A'                 
  0.456   0.467   0.518   0.543   0.590   0.635   0.656   0.678
 69 A'   70 A'   71 A'   29 A"   72 A'   30 A"   73 A'   74 A'                 
  0.687   0.710   0.733   0.802   0.882   0.948   1.079   1.143
 75 A'   76 A'   77 A'   78 A'   79 A'   80 A'   31 A"   32 A"                 
  1.250   1.262   1.315   1.335   1.345   1.365   1.378   1.402
 33 A"   81 A'   34 A"   82 A'   83 A'   84 A'   35 A"   85 A'                 
  1.437   1.445   1.516   1.549   1.616   1.764   1.787   1.848
 86 A'   36 A"   87 A'   88 A'   89 A'   90 A'   37 A"   91 A'                 
  1.913   1.981   2.121   2.255   2.558   2.605   2.625   2.812
 92 A'   38 A"   93 A'   94 A'   95 A'   39 A"   96 A'   40 A"                 
  2.835   2.990   3.217   3.668   3.751   3.796   3.938   3.956
 97 A'   98 A'   99 A'  100 A'   41 A"  101 A'   42 A"   43 A"                 
  3.967   3.970   3.978   4.001   4.022   4.027   4.088   4.121
 44 A"  102 A'  103 A'   45 A"   46 A"  104 A'  105 A'  106 A'                 
  4.236   4.243   4.402   4.428   4.767   5.980   5.990   6.016
107 A'  108 A'  109 A'  110 A'  111 A'   47 A"   48 A"  112 A'                 
  6.030   6.073   6.088   6.270   6.349   6.640  23.415  24.196
113 A'  114 A'  115 A'   49 A"  116 A'  117 A'  118 A'  119 A'                 
 27.839  27.847  28.325  28.333  28.349  28.363  28.373  28.395
120 A'  121 A'   50 A"   51 A"  122 A'  123 A'  124 A'  125 A'                 
 28.518  28.528  28.529  28.538  28.543  28.556  28.584  28.600
 52 A"   53 A"  126 A'  127 A'   54 A"   55 A"  128 A'  129 A'                 
 28.686  28.694  66.731 127.870 127.877 127.889 127.901 127.923
130 A'  131 A'  132 A'   56 A"   57 A"  133 A'  134 A'  135 A'                 
127.943 151.637 151.6461901.7991901.809
136 A'  137 A'  138 A'  139 A'  140 A'                                         

 Beta MOs, Restricted
 -- Occupied --                  
*******-1165.88 -176.33 -176.32 -165.73 -165.73 -165.73 -165.72
  1 A'    2 A'    3 A'    4 A'    5 A'    1 A"    6 A'    7 A'                 
-165.72 -165.72  -35.82  -35.81  -31.32  -31.31  -31.31  -31.31
  2 A"    8 A'    9 A'   10 A'   11 A'    3 A"   12 A'   13 A'                 
-31.300 -31.299 -24.725 -22.966 -22.965 -22.965 -22.960 -22.960
  4 A"   14 A'   15 A'   16 A'    5 A"   17 A'   18 A'    6 A"                 
-22.956 -22.955 -22.955 -22.950 -22.950 -10.320 -10.239  -6.372
 19 A'    7 A"   20 A'   21 A'    8 A"   22 A'   23 A'   24 A'                 
 -6.362  -4.785  -4.775  -4.770  -4.770  -4.760  -4.759  -2.051
 25 A'   26 A'   27 A'    9 A"   28 A'   10 A"   29 A'   30 A'                 
 -2.046  -2.046  -2.041  -2.036  -2.035  -2.033  -2.033  -2.023
 31 A'   11 A"   32 A'   12 A"   33 A'   13 A"   34 A'   14 A"                 
 -2.022  -1.269  -0.830  -0.719  -0.656  -0.612  -0.531  -0.506
 35 A'   36 A'   37 A'   38 A'   39 A'   40 A'   41 A'   15 A"                 
 -0.495  -0.420  -0.375  -0.350  -0.302  -0.293  -0.281  -0.253
 42 A'   43 A'   44 A'   16 A"   17 A"   45 A'   46 A'   18 A"                 
 -- Virtual --                   
 -0.073  -0.033  -0.029  -0.003   0.036   0.046   0.064   0.069
 47 A'   19 A"   48 A'   49 A'   50 A'   51 A'   20 A"   52 A'                 
  0.094   0.099   0.108   0.123   0.147   0.167   0.192   0.205
 21 A"   53 A'   54 A'   55 A'   56 A'   57 A'   58 A'   22 A"                 
  0.210   0.225   0.228   0.262   0.289   0.300   0.308   0.330
 59 A'   60 A'   23 A"   61 A'   24 A"   62 A'   63 A'   64 A'                 
  0.348   0.383   0.397   0.405   0.406   0.420   0.429   0.450
 65 A'   25 A"   26 A"   66 A'   27 A"   28 A"   67 A'   68 A'                 
  0.456   0.467   0.518   0.543   0.590   0.635   0.656   0.678
 69 A'   70 A'   71 A'   29 A"   72 A'   30 A"   73 A'   74 A'                 
  0.687   0.710   0.733   0.802   0.882   0.948   1.079   1.143
 75 A'   76 A'   77 A'   78 A'   79 A'   80 A'   31 A"   32 A"                 
  1.250   1.262   1.315   1.335   1.345   1.365   1.378   1.402
 33 A"   81 A'   34 A"   82 A'   83 A'   84 A'   35 A"   85 A'                 
  1.437   1.445   1.516   1.549   1.616   1.764   1.787   1.848
 86 A'   36 A"   87 A'   88 A'   89 A'   90 A'   37 A"   91 A'                 
  1.913   1.981   2.121   2.255   2.558   2.605   2.625   2.812
 92 A'   38 A"   93 A'   94 A'   95 A'   39 A"   96 A'   40 A"                 
  2.835   2.990   3.217   3.668   3.751   3.796   3.938   3.956
 97 A'   98 A'   99 A'  100 A'   41 A"  101 A'   42 A"   43 A"                 
  3.967   3.970   3.978   4.001   4.022   4.027   4.088   4.121
 44 A"  102 A'  103 A'   45 A"   46 A"  104 A'  105 A'  106 A'                 
  4.236   4.243   4.402   4.428   4.767   5.980   5.990   6.016
107 A'  108 A'  109 A'  110 A'  111 A'   47 A"   48 A"  112 A'                 
  6.030   6.073   6.088   6.270   6.349   6.640  23.415  24.196
113 A'  114 A'  115 A'   49 A"  116 A'  117 A'  118 A'  119 A'                 
 27.839  27.847  28.325  28.333  28.349  28.363  28.373  28.395
120 A'  121 A'   50 A"   51 A"  122 A'  123 A'  124 A'  125 A'                 
 28.518  28.528  28.529  28.538  28.543  28.556  28.584  28.600
 52 A"   53 A"  126 A'  127 A'   54 A"   55 A"  128 A'  129 A'                 
 28.686  28.694  66.731 127.870 127.877 127.889 127.901 127.923
130 A'  131 A'  132 A'   56 A"   57 A"  133 A'  134 A'  135 A'                 
127.943 151.637 151.6461901.7991901.809
136 A'  137 A'  138 A'  139 A'  140 A'                                         
 --------------------------------------------------------------

          Ground-State Mulliken Net Atomic Charges

     Atom                 Charge (a.u.)
  ----------------------------------------
      1 H                     0.174829
      2 I                     0.116713
      3 I                     0.103183
      4 F                    -0.043987
      5 C                    -0.257749
      6 C                    -0.092990
  ----------------------------------------
  Sum of atomic charges =    -0.000000

 -----------------------------------------------------------------
                    Cartesian Multipole Moments
 -----------------------------------------------------------------
    Charge (ESU x 10^10)
                -0.0000
    Dipole Moment (Debye)
         X      -0.2040      Y      -1.4178      Z      -0.0000
       Tot       1.4323
    Quadrupole Moments (Debye-Ang)
        XX     -68.6643     XY       1.8765     YY     -73.5122
        XZ       0.0000     YZ       0.0000     ZZ     -74.8679
    Octopole Moments (Debye-Ang^2)
       XXX     -16.1459    XXY       2.4467    XYY      -2.1251
       YYY       3.0273    XXZ      -0.0000    XYZ      -0.0000
       YYZ      -0.0000    XZZ      -4.6792    YZZ       3.7233
       ZZZ      -0.0000
    Hexadecapole Moments (Debye-Ang^3)
      XXXX   -2021.3626   XXXY    -128.0187   XXYY    -399.1417
      XYYY    -192.9426   YYYY    -275.9898   XXXZ       0.0000
      XXYZ       0.0000   XYYZ       0.0000   YYYZ      -0.0000
      XXZZ    -390.2692   XYZZ     -65.5788   YYZZ     -63.4682
      XZZZ       0.0000   YZZZ       0.0000   ZZZZ     -99.4354
 -----------------------------------------------------------------
 Calculating analytic gradient of the SCF energy
 Gradient of SCF Energy
            1           2           3           4           5           6
    1   0.0083078   0.0126370  -0.0074334  -0.0074346  -0.0091342   0.0030574
    2  -0.0055101   0.0116855  -0.0082949  -0.0073776   0.0212763  -0.0117792
    3   0.0000000   0.0000000  -0.0000000  -0.0000000   0.0000000   0.0000000
 Max gradient component =       2.128E-02
 RMS gradient           =       8.543E-03
 Gradient time:  CPU 11.18 s  wall 2.90 s
 Geometry Optimization Parameters
   NAtoms,    NIC,     NZ,  NCons,   NDum,   NFix, NCnnct, MaxDiis
        6      37       0       0       0       0       0       0

 Cartesian Hessian Update
 Hessian Updated using BFGS Update


** GEOMETRY OPTIMIZATION IN DELOCALIZED INTERNAL COORDINATES **
   Searching for a Minimum

   Optimization Cycle:  13

                       Coordinates (Angstroms)
     ATOM                X               Y               Z
      1  H         0.7601839955   -1.5567301247    0.0000000000
      2  I        -2.3745838206   -0.6499016614    0.0000000000
      3  I         2.5506707362    0.3876267689    0.0000000000
      4  F        -0.5850015670    1.4915087869    0.0000000000
      5  C         0.6698831783   -0.4733335339    0.0000000000
      6  C        -0.4835361556    0.1573286826    0.0000000000
   Point Group: cs    Number of degrees of freedom:     9


   Energy is -14015.705030588

 Hessian Updated using BFGS Update

  9 Hessian modes will be used to form the next step
  Hessian Eigenvalues:
     0.047006    0.122404    0.201199    0.217162    0.266421    0.380149
     0.457199    0.651463    0.956588

 Minimum Search - Taking Simple RFO Step
 Searching for Lamda that Minimizes Along All modes
 Value Taken    Lamda =  -0.00578674
 Calculated Step too Large.  Step scaled by  0.963591
 Step Taken.  Stepsize is  0.300000

                             Maximum     Tolerance    Cnvgd?
         Gradient           0.015173      0.000300      NO
         Displacement       0.276213      0.001200      NO
         Energy change     -0.006566      0.000001      NO


 New Cartesian Coordinates Obtained by Inverse Iteration

 Displacement from previous Coordinates is:  0.219119
 ----------------------------------------------------------------
             Standard Nuclear Orientation (Angstroms)
    I     Atom           X                Y                Z
 ----------------------------------------------------------------
    1      H       0.6887692900    -1.5523239929     0.0000000000
    2      I      -2.3706435575    -0.7105964485     0.0000000000
    3      I       2.5692142687     0.4150174791     0.0000000000
    4      F      -0.5437891925     1.5166597479     0.0000000000
    5      C       0.6751507055    -0.4955457908     0.0000000000
    6      C      -0.4810851474     0.1832879235     0.0000000000
 ----------------------------------------------------------------
 Molecular Point Group                 Cs    NOp =  2
 Largest Abelian Subgroup              Cs    NOp =  2
 Nuclear Repulsion Energy =   801.0214275211 hartrees
 There are       64 alpha and       64 beta electrons
 Applying Cartesian multipole field
    Component          Value
    ---------          -----
     (2,0,0)        1.00000E-11
     (0,2,0)        2.00000E-11
     (0,0,2)       -3.00000E-11
 Nucleus-field energy     =     0.0000000277 hartrees
 Requested basis set is 6-311++G(d,p)
 There are 71 shells and 197 basis functions
 A cutoff of  1.0D-11 yielded   1959 shell pairs
 There are     15788 function pairs (     17883 Cartesian)
 Smallest overlap matrix eigenvalue = 9.45E-05
 Guess MOs from SCF MO coefficient file

 -----------------------------------------------------------------------
  General SCF calculation program by
  Eric Jon Sundstrom, Paul Horn, Yuezhi Mao, Dmitri Zuev, Alec White,
  David Stuck, Shaama M.S., Shane Yost, Joonho Lee, David Small,
  Daniel Levine, Susi Lehtola, Hugh Burton, Evgeny Epifanovsky
 -----------------------------------------------------------------------
 Exchange:     0.2000 Hartree-Fock + 0.0800 Slater + 0.7200 B88
 Correlation:  0.1900 VWN1RPA + 0.8100 LYP
 Using SG-1 standard quadrature grid
 using 4 threads for integral computing
 -------------------------------------------------------
 OpenMP Integral computing Module                
 Release: version 2.0, May 2017, Q-Chem Inc. Pleasanton 
 -------------------------------------------------------
 -------------------------------------------------------
 OpenMP BLAS3 based DFT computing Module                
 Release: version 1.0, May 2013, Q-Chem Inc. Pittsburgh 
 -------------------------------------------------------
 A restricted SCF calculation will be
 performed using DIIS
 SCF converges when DIIS error is below 1.0e-08
 ---------------------------------------
  Cycle       Energy         DIIS error
 ---------------------------------------
    1  -14015.7046531044      7.02e-04  
    2  -14015.7068854512      2.92e-04  
    3  -14015.7066808455      3.59e-04  
    4  -14015.7072425541      3.90e-05  
    5  -14015.7072504446      1.31e-05  
    6  -14015.7072509870      5.88e-06  
    7  -14015.7072511264      2.06e-06  
    8  -14015.7072511416      5.42e-07  
    9  -14015.7072511428      2.00e-07  
   10  -14015.7072511430      3.01e-08  
   11  -14015.7072511430      6.58e-09  Convergence criterion met
 ---------------------------------------
 SCF time:   CPU 33.17s  wall 9.00s 
 SCF   energy in the final basis set =   -14015.7072511430
 Total energy in the final basis set =   -14015.7072511430

 --------------------------------------------------------------
             Orbital Energies (a.u.) and Symmetries
 --------------------------------------------------------------

 Alpha MOs, Restricted
 -- Occupied --                  
*******-1165.88 -176.33 -176.32 -165.73 -165.73 -165.73 -165.72
  1 A'    2 A'    3 A'    4 A'    5 A'    1 A"    6 A'    7 A'                 
-165.72 -165.72  -35.82  -35.81  -31.32  -31.31  -31.31  -31.31
  2 A"    8 A'    9 A'   10 A'   11 A'    3 A"   12 A'   13 A'                 
-31.299 -31.299 -24.730 -22.967 -22.966 -22.966 -22.962 -22.961
  4 A"   14 A'   15 A'   16 A'   17 A'    5 A"   18 A'    6 A"                 
-22.956 -22.955 -22.954 -22.950 -22.950 -10.325 -10.241  -6.373
 19 A'    7 A"   20 A'   21 A'    8 A"   22 A'   23 A'   24 A'                 
 -6.362  -4.786  -4.774  -4.770  -4.770  -4.759  -4.759  -2.052
 25 A'   26 A'   27 A'   28 A'    9 A"   10 A"   29 A'   30 A'                 
 -2.047  -2.047  -2.040  -2.035  -2.035  -2.033  -2.033  -2.022
 31 A'   11 A"   32 A'   12 A"   33 A'   13 A"   34 A'   14 A"                 
 -2.022  -1.273  -0.824  -0.713  -0.652  -0.617  -0.533  -0.508
 35 A'   36 A'   37 A'   38 A'   39 A'   40 A'   41 A'   15 A"                 
 -0.496  -0.421  -0.374  -0.346  -0.300  -0.295  -0.281  -0.253
 42 A'   43 A'   44 A'   16 A"   17 A"   45 A'   46 A'   18 A"                 
 -- Virtual --                   
 -0.078  -0.038  -0.035  -0.005   0.037   0.046   0.064   0.070
 47 A'   19 A"   48 A'   49 A'   50 A'   51 A'   20 A"   52 A'                 
  0.093   0.099   0.108   0.123   0.148   0.165   0.195   0.205
 21 A"   53 A'   54 A'   55 A'   56 A'   57 A'   58 A'   22 A"                 
  0.205   0.226   0.228   0.260   0.288   0.300   0.305   0.328
 59 A'   60 A'   23 A"   61 A'   24 A"   62 A'   63 A'   64 A'                 
  0.339   0.382   0.395   0.400   0.405   0.415   0.418   0.449
 65 A'   25 A"   26 A"   66 A'   27 A"   28 A"   67 A'   68 A'                 
  0.454   0.468   0.519   0.546   0.592   0.631   0.639   0.665
 69 A'   70 A'   71 A'   29 A"   72 A'   30 A"   73 A'   74 A'                 
  0.678   0.711   0.734   0.808   0.865   0.944   1.074   1.140
 75 A'   76 A'   77 A'   78 A'   79 A'   80 A'   31 A"   32 A"                 
  1.243   1.268   1.313   1.324   1.338   1.358   1.373   1.414
 33 A"   81 A'   34 A"   82 A'   83 A'   84 A'   35 A"   85 A'                 
  1.434   1.441   1.513   1.546   1.619   1.764   1.800   1.819
 86 A'   36 A"   87 A'   88 A'   89 A'   90 A'   37 A"   91 A'                 
  1.909   1.972   2.103   2.251   2.555   2.602   2.626   2.806
 92 A'   38 A"   93 A'   94 A'   95 A'   39 A"   96 A'   40 A"                 
  2.844   2.982   3.215   3.683   3.747   3.809   3.937   3.956
 97 A'   98 A'   99 A'  100 A'   41 A"  101 A'   42 A"   43 A"                 
  3.966   3.969   3.979   3.999   4.015   4.018   4.085   4.113
 44 A"  102 A'  103 A'   45 A"   46 A"  104 A'  105 A'  106 A'                 
  4.233   4.240   4.392   4.404   4.764   5.977   5.989   6.013
107 A'  108 A'  109 A'  110 A'  111 A'   47 A"   48 A"  112 A'                 
  6.027   6.069   6.072   6.266   6.344   6.636  23.448  24.100
113 A'  114 A'  115 A'   49 A"  116 A'  117 A'  118 A'  119 A'                 
 27.828  27.836  28.322  28.332  28.347  28.361  28.369  28.387
120 A'  121 A'   50 A"   51 A"  122 A'  123 A'  124 A'  125 A'                 
 28.517  28.527  28.528  28.538  28.541  28.552  28.582  28.593
 52 A"  126 A'   53 A"  127 A'   54 A"   55 A"  128 A'  129 A'                 
 28.682  28.687  66.726 127.867 127.877 127.887 127.899 127.920
130 A'  131 A'  132 A'   56 A"   57 A"  133 A'  134 A'  135 A'                 
127.935 151.628 151.6361901.7901901.798
136 A'  137 A'  138 A'  139 A'  140 A'                                         

 Beta MOs, Restricted
 -- Occupied --                  
*******-1165.88 -176.33 -176.32 -165.73 -165.73 -165.73 -165.72
  1 A'    2 A'    3 A'    4 A'    5 A'    1 A"    6 A'    7 A'                 
-165.72 -165.72  -35.82  -35.81  -31.32  -31.31  -31.31  -31.31
  2 A"    8 A'    9 A'   10 A'   11 A'    3 A"   12 A'   13 A'                 
-31.299 -31.299 -24.730 -22.967 -22.966 -22.966 -22.962 -22.961
  4 A"   14 A'   15 A'   16 A'   17 A'    5 A"   18 A'    6 A"                 
-22.956 -22.955 -22.954 -22.950 -22.950 -10.325 -10.241  -6.373
 19 A'    7 A"   20 A'   21 A'    8 A"   22 A'   23 A'   24 A'                 
 -6.362  -4.786  -4.774  -4.770  -4.770  -4.759  -4.759  -2.052
 25 A'   26 A'   27 A'   28 A'    9 A"   10 A"   29 A'   30 A'                 
 -2.047  -2.047  -2.040  -2.035  -2.035  -2.033  -2.033  -2.022
 31 A'   11 A"   32 A'   12 A"   33 A'   13 A"   34 A'   14 A"                 
 -2.022  -1.273  -0.824  -0.713  -0.652  -0.617  -0.533  -0.508
 35 A'   36 A'   37 A'   38 A'   39 A'   40 A'   41 A'   15 A"                 
 -0.496  -0.421  -0.374  -0.346  -0.300  -0.295  -0.281  -0.253
 42 A'   43 A'   44 A'   16 A"   17 A"   45 A'   46 A'   18 A"                 
 -- Virtual --                   
 -0.078  -0.038  -0.035  -0.005   0.037   0.046   0.064   0.070
 47 A'   19 A"   48 A'   49 A'   50 A'   51 A'   20 A"   52 A'                 
  0.093   0.099   0.108   0.123   0.148   0.165   0.195   0.205
 21 A"   53 A'   54 A'   55 A'   56 A'   57 A'   58 A'   22 A"                 
  0.205   0.226   0.228   0.260   0.288   0.300   0.305   0.328
 59 A'   60 A'   23 A"   61 A'   24 A"   62 A'   63 A'   64 A'                 
  0.339   0.382   0.395   0.400   0.405   0.415   0.418   0.449
 65 A'   25 A"   26 A"   66 A'   27 A"   28 A"   67 A'   68 A'                 
  0.454   0.468   0.519   0.546   0.592   0.631   0.639   0.665
 69 A'   70 A'   71 A'   29 A"   72 A'   30 A"   73 A'   74 A'                 
  0.678   0.711   0.734   0.808   0.865   0.944   1.074   1.140
 75 A'   76 A'   77 A'   78 A'   79 A'   80 A'   31 A"   32 A"                 
  1.243   1.268   1.313   1.324   1.338   1.358   1.373   1.414
 33 A"   81 A'   34 A"   82 A'   83 A'   84 A'   35 A"   85 A'                 
  1.434   1.441   1.513   1.546   1.619   1.764   1.800   1.819
 86 A'   36 A"   87 A'   88 A'   89 A'   90 A'   37 A"   91 A'                 
  1.909   1.972   2.103   2.251   2.555   2.602   2.626   2.806
 92 A'   38 A"   93 A'   94 A'   95 A'   39 A"   96 A'   40 A"                 
  2.844   2.982   3.215   3.683   3.747   3.809   3.937   3.956
 97 A'   98 A'   99 A'  100 A'   41 A"  101 A'   42 A"   43 A"                 
  3.966   3.969   3.979   3.999   4.015   4.018   4.085   4.113
 44 A"  102 A'  103 A'   45 A"   46 A"  104 A'  105 A'  106 A'                 
  4.233   4.240   4.392   4.404   4.764   5.977   5.989   6.013
107 A'  108 A'  109 A'  110 A'  111 A'   47 A"   48 A"  112 A'                 
  6.027   6.069   6.072   6.266   6.344   6.636  23.448  24.100
113 A'  114 A'  115 A'   49 A"  116 A'  117 A'  118 A'  119 A'                 
 27.828  27.836  28.322  28.332  28.347  28.361  28.369  28.387
120 A'  121 A'   50 A"   51 A"  122 A'  123 A'  124 A'  125 A'                 
 28.517  28.527  28.528  28.538  28.541  28.552  28.582  28.593
 52 A"  126 A'   53 A"  127 A'   54 A"   55 A"  128 A'  129 A'                 
 28.682  28.687  66.726 127.867 127.877 127.887 127.899 127.920
130 A'  131 A'  132 A'   56 A"   57 A"  133 A'  134 A'  135 A'                 
127.935 151.628 151.6361901.7901901.798
136 A'  137 A'  138 A'  139 A'  140 A'                                         
 --------------------------------------------------------------

          Ground-State Mulliken Net Atomic Charges

     Atom                 Charge (a.u.)
  ----------------------------------------
      1 H                     0.166330
      2 I                     0.113644
      3 I                     0.094071
      4 F                    -0.042793
      5 C                    -0.252124
      6 C                    -0.079128
  ----------------------------------------
  Sum of atomic charges =    -0.000000

 -----------------------------------------------------------------
                    Cartesian Multipole Moments
 -----------------------------------------------------------------
    Charge (ESU x 10^10)
                -0.0000
    Dipole Moment (Debye)
         X      -0.3036      Y      -1.3690      Z      -0.0000
       Tot       1.4023
    Quadrupole Moments (Debye-Ang)
        XX     -68.9492     XY       2.2953     YY     -73.2166
        XZ       0.0000     YZ      -0.0000     ZZ     -75.0445
    Octopole Moments (Debye-Ang^2)
       XXX     -18.0774    XXY       3.1213    XYY      -3.6910
       YYY       5.2432    XXZ      -0.0000    XYZ      -0.0000
       YYZ      -0.0000    XZZ      -5.5391    YZZ       4.5596
       ZZZ      -0.0000
    Hexadecapole Moments (Debye-Ang^3)
      XXXX   -2040.3256   XXXY    -140.6517   XXYY    -400.2494
      XYYY    -209.1834   YYYY    -295.1198   XXXZ       0.0000
      XXYZ       0.0000   XYYZ       0.0000   YYYZ      -0.0000
      XXZZ    -392.8085   XYZZ     -72.0188   YYZZ     -66.9225
      XZZZ       0.0000   YZZZ       0.0000   ZZZZ     -99.9856
 -----------------------------------------------------------------
 Calculating analytic gradient of the SCF energy
 Gradient of SCF Energy
            1           2           3           4           5           6
    1   0.0001113   0.0041458   0.0008433  -0.0012558   0.0136091  -0.0174537
    2   0.0157410   0.0030470  -0.0011804  -0.0008543  -0.0223807   0.0056274
    3  -0.0000000  -0.0000000  -0.0000000   0.0000000   0.0000000  -0.0000000
 Max gradient component =       2.238E-02
 RMS gradient           =       8.502E-03
 Gradient time:  CPU 11.20 s  wall 2.90 s
 Geometry Optimization Parameters
   NAtoms,    NIC,     NZ,  NCons,   NDum,   NFix, NCnnct, MaxDiis
        6      37       0       0       0       0       0       0

 Cartesian Hessian Update
 Hessian Updated using BFGS Update


** GEOMETRY OPTIMIZATION IN DELOCALIZED INTERNAL COORDINATES **
   Searching for a Minimum

   Optimization Cycle:  14

                       Coordinates (Angstroms)
     ATOM                X               Y               Z
      1  H         0.6887692900   -1.5523239929    0.0000000000
      2  I        -2.3706435575   -0.7105964485    0.0000000000
      3  I         2.5692142687    0.4150174791    0.0000000000
      4  F        -0.5437891925    1.5166597479    0.0000000000
      5  C         0.6751507055   -0.4955457908    0.0000000000
      6  C        -0.4810851474    0.1832879235    0.0000000000
   Point Group: cs    Number of degrees of freedom:     9


   Energy is -14015.707251143

 Hessian Updated using BFGS Update

  9 Hessian modes will be used to form the next step
  Hessian Eigenvalues:
     0.039356    0.124566    0.206967    0.241102    0.326595    0.386172
     0.475365    0.694185    0.958357

 Minimum Search - Taking Simple RFO Step
 Searching for Lamda that Minimizes Along All modes
 Value Taken    Lamda =  -0.00133396
 Step Taken.  Stepsize is  0.093963

                             Maximum     Tolerance    Cnvgd?
         Gradient           0.015741      0.000300      NO
         Displacement       0.068495      0.001200      NO
         Energy change     -0.002221      0.000001      NO


 New Cartesian Coordinates Obtained by Inverse Iteration

 Displacement from previous Coordinates is:  0.082035
 ----------------------------------------------------------------
             Standard Nuclear Orientation (Angstroms)
    I     Atom           X                Y                Z
 ----------------------------------------------------------------
    1      H       0.6771246955    -1.5742167653     0.0000000000
    2      I      -2.3677055616    -0.7175825790     0.0000000000
    3      I       2.5571037658     0.4351243634     0.0000000000
    4      F      -0.5222852251     1.5208044549     0.0000000000
    5      C       0.6656525726    -0.4944737462     0.0000000000
    6      C      -0.4722738803     0.1868431906     0.0000000000
 ----------------------------------------------------------------
 Molecular Point Group                 Cs    NOp =  2
 Largest Abelian Subgroup              Cs    NOp =  2
 Nuclear Repulsion Energy =   801.7953672969 hartrees
 There are       64 alpha and       64 beta electrons
 Applying Cartesian multipole field
    Component          Value
    ---------          -----
     (2,0,0)        1.00000E-11
     (0,2,0)        2.00000E-11
     (0,0,2)       -3.00000E-11
 Nucleus-field energy     =     0.0000000277 hartrees
 Requested basis set is 6-311++G(d,p)
 There are 71 shells and 197 basis functions
 A cutoff of  1.0D-11 yielded   1956 shell pairs
 There are     15781 function pairs (     17876 Cartesian)
 Smallest overlap matrix eigenvalue = 9.09E-05
 Guess MOs from SCF MO coefficient file

 -----------------------------------------------------------------------
  General SCF calculation program by
  Eric Jon Sundstrom, Paul Horn, Yuezhi Mao, Dmitri Zuev, Alec White,
  David Stuck, Shaama M.S., Shane Yost, Joonho Lee, David Small,
  Daniel Levine, Susi Lehtola, Hugh Burton, Evgeny Epifanovsky
 -----------------------------------------------------------------------
 Exchange:     0.2000 Hartree-Fock + 0.0800 Slater + 0.7200 B88
 Correlation:  0.1900 VWN1RPA + 0.8100 LYP
 Using SG-1 standard quadrature grid
 using 4 threads for integral computing
 -------------------------------------------------------
 OpenMP Integral computing Module                
 Release: version 2.0, May 2017, Q-Chem Inc. Pleasanton 
 -------------------------------------------------------
 -------------------------------------------------------
 OpenMP BLAS3 based DFT computing Module                
 Release: version 1.0, May 2013, Q-Chem Inc. Pittsburgh 
 -------------------------------------------------------
 A restricted SCF calculation will be
 performed using DIIS
 SCF converges when DIIS error is below 1.0e-08
 ---------------------------------------
  Cycle       Energy         DIIS error
 ---------------------------------------
    1  -14015.7076108553      2.50e-04  
    2  -14015.7078832131      7.17e-05  
    3  -14015.7078587504      1.02e-04  
    4  -14015.7079072236      2.00e-05  
    5  -14015.7079090586      2.85e-06  
    6  -14015.7079090970      7.69e-07  
    7  -14015.7079090982      4.98e-07  
    8  -14015.7079090994      1.34e-07  
    9  -14015.7079090995      2.66e-08  
   10  -14015.7079090997      7.35e-09  Convergence criterion met
 ---------------------------------------
 SCF time:   CPU 30.16s  wall 8.00s 
 SCF   energy in the final basis set =   -14015.7079090997
 Total energy in the final basis set =   -14015.7079090997

 --------------------------------------------------------------
             Orbital Energies (a.u.) and Symmetries
 --------------------------------------------------------------

 Alpha MOs, Restricted
 -- Occupied --                  
*******-1165.88 -176.33 -176.32 -165.73 -165.73 -165.73 -165.72
  1 A'    2 A'    3 A'    4 A'    5 A'    1 A"    6 A'    7 A'                 
-165.72 -165.72  -35.82  -35.81  -31.32  -31.31  -31.31  -31.31
  2 A"    8 A'    9 A'   10 A'   11 A'   12 A'    3 A"   13 A'                 
-31.299 -31.299 -24.730 -22.967 -22.966 -22.966 -22.961 -22.961
  4 A"   14 A'   15 A'   16 A'   17 A'    5 A"   18 A'    6 A"                 
-22.956 -22.954 -22.954 -22.950 -22.950 -10.324 -10.242  -6.373
 19 A'    7 A"   20 A'   21 A'    8 A"   22 A'   23 A'   24 A'                 
 -6.361  -4.786  -4.774  -4.770  -4.770  -4.759  -4.758  -2.052
 25 A'   26 A'   27 A'   28 A'    9 A"   10 A"   29 A'   30 A'                 
 -2.046  -2.046  -2.040  -2.035  -2.035  -2.033  -2.033  -2.022
 31 A'   11 A"   32 A'   12 A"   33 A'   13 A"   34 A'   14 A"                 
 -2.022  -1.273  -0.827  -0.711  -0.652  -0.617  -0.532  -0.508
 35 A'   36 A'   37 A'   38 A'   39 A'   40 A'   41 A'   15 A"                 
 -0.495  -0.421  -0.373  -0.347  -0.300  -0.295  -0.281  -0.254
 42 A'   43 A'   44 A'   16 A"   17 A"   45 A'   46 A'   18 A"                 
 -- Virtual --                   
 -0.080  -0.036  -0.035  -0.005   0.037   0.046   0.064   0.068
 47 A'   48 A'   19 A"   49 A'   50 A'   51 A'   20 A"   52 A'                 
  0.093   0.099   0.107   0.124   0.145   0.164   0.196   0.204
 21 A"   53 A'   54 A'   55 A'   56 A'   57 A'   58 A'   59 A'                 
  0.205   0.226   0.228   0.258   0.288   0.298   0.307   0.328
 22 A"   60 A'   23 A"   61 A'   24 A"   62 A'   63 A'   64 A'                 
  0.341   0.382   0.395   0.398   0.406   0.415   0.417   0.449
 65 A'   25 A"   26 A"   66 A'   27 A"   28 A"   67 A'   68 A'                 
  0.455   0.471   0.520   0.546   0.587   0.630   0.642   0.662
 69 A'   70 A'   71 A'   29 A"   72 A'   30 A"   73 A'   74 A'                 
  0.677   0.713   0.732   0.808   0.867   0.941   1.074   1.140
 75 A'   76 A'   77 A'   78 A'   79 A'   80 A'   31 A"   32 A"                 
  1.244   1.265   1.313   1.323   1.336   1.359   1.373   1.412
 33 A"   81 A'   34 A"   82 A'   83 A'   84 A'   35 A"   85 A'                 
  1.434   1.440   1.511   1.547   1.623   1.765   1.797   1.811
 86 A'   36 A"   87 A'   88 A'   89 A'   90 A'   37 A"   91 A'                 
  1.910   1.971   2.111   2.251   2.545   2.604   2.619   2.807
 92 A'   38 A"   93 A'   94 A'   95 A'   39 A"   96 A'   40 A"                 
  2.839   2.985   3.220   3.670   3.747   3.799   3.937   3.956
 97 A'   98 A'   99 A'  100 A'   41 A"  101 A'   42 A"   43 A"                 
  3.966   3.969   3.980   3.999   4.014   4.021   4.086   4.113
 44 A"  102 A'  103 A'   45 A"   46 A"  104 A'  105 A'  106 A'                 
  4.233   4.241   4.392   4.400   4.764   5.977   5.990   6.013
107 A'  108 A'  109 A'  110 A'  111 A'   47 A"   48 A"  112 A'                 
  6.027   6.066   6.071   6.266   6.344   6.638  23.425  24.146
113 A'  114 A'  115 A'   49 A"  116 A'  117 A'  118 A'  119 A'                 
 27.826  27.836  28.322  28.332  28.347  28.361  28.369  28.384
120 A'  121 A'   50 A"   51 A"  122 A'  123 A'  124 A'  125 A'                 
 28.517  28.527  28.528  28.539  28.541  28.552  28.582  28.592
 52 A"  126 A'   53 A"  127 A'   54 A"   55 A"  128 A'  129 A'                 
 28.682  28.686  66.726 127.867 127.877 127.887 127.899 127.921
130 A'  131 A'  132 A'   56 A"   57 A"  133 A'  134 A'  135 A'                 
127.932 151.627 151.6361901.7881901.798
136 A'  137 A'  138 A'  139 A'  140 A'                                         

 Beta MOs, Restricted
 -- Occupied --                  
*******-1165.88 -176.33 -176.32 -165.73 -165.73 -165.73 -165.72
  1 A'    2 A'    3 A'    4 A'    5 A'    1 A"    6 A'    7 A'                 
-165.72 -165.72  -35.82  -35.81  -31.32  -31.31  -31.31  -31.31
  2 A"    8 A'    9 A'   10 A'   11 A'   12 A'    3 A"   13 A'                 
-31.299 -31.299 -24.730 -22.967 -22.966 -22.966 -22.961 -22.961
  4 A"   14 A'   15 A'   16 A'   17 A'    5 A"   18 A'    6 A"                 
-22.956 -22.954 -22.954 -22.950 -22.950 -10.324 -10.242  -6.373
 19 A'    7 A"   20 A'   21 A'    8 A"   22 A'   23 A'   24 A'                 
 -6.361  -4.786  -4.774  -4.770  -4.770  -4.759  -4.758  -2.052
 25 A'   26 A'   27 A'   28 A'    9 A"   10 A"   29 A'   30 A'                 
 -2.046  -2.046  -2.040  -2.035  -2.035  -2.033  -2.033  -2.022
 31 A'   11 A"   32 A'   12 A"   33 A'   13 A"   34 A'   14 A"                 
 -2.022  -1.273  -0.827  -0.711  -0.652  -0.617  -0.532  -0.508
 35 A'   36 A'   37 A'   38 A'   39 A'   40 A'   41 A'   15 A"                 
 -0.495  -0.421  -0.373  -0.347  -0.300  -0.295  -0.281  -0.254
 42 A'   43 A'   44 A'   16 A"   17 A"   45 A'   46 A'   18 A"                 
 -- Virtual --                   
 -0.080  -0.036  -0.035  -0.005   0.037   0.046   0.064   0.068
 47 A'   48 A'   19 A"   49 A'   50 A'   51 A'   20 A"   52 A'                 
  0.093   0.099   0.107   0.124   0.145   0.164   0.196   0.204
 21 A"   53 A'   54 A'   55 A'   56 A'   57 A'   58 A'   59 A'                 
  0.205   0.226   0.228   0.258   0.288   0.298   0.307   0.328
 22 A"   60 A'   23 A"   61 A'   24 A"   62 A'   63 A'   64 A'                 
  0.341   0.382   0.395   0.398   0.406   0.415   0.417   0.449
 65 A'   25 A"   26 A"   66 A'   27 A"   28 A"   67 A'   68 A'                 
  0.455   0.471   0.520   0.546   0.587   0.630   0.642   0.662
 69 A'   70 A'   71 A'   29 A"   72 A'   30 A"   73 A'   74 A'                 
  0.677   0.713   0.732   0.808   0.867   0.941   1.074   1.140
 75 A'   76 A'   77 A'   78 A'   79 A'   80 A'   31 A"   32 A"                 
  1.244   1.265   1.313   1.323   1.336   1.359   1.373   1.412
 33 A"   81 A'   34 A"   82 A'   83 A'   84 A'   35 A"   85 A'                 
  1.434   1.440   1.511   1.547   1.623   1.765   1.797   1.811
 86 A'   36 A"   87 A'   88 A'   89 A'   90 A'   37 A"   91 A'                 
  1.910   1.971   2.111   2.251   2.545   2.604   2.619   2.807
 92 A'   38 A"   93 A'   94 A'   95 A'   39 A"   96 A'   40 A"                 
  2.839   2.985   3.220   3.670   3.747   3.799   3.937   3.956
 97 A'   98 A'   99 A'  100 A'   41 A"  101 A'   42 A"   43 A"                 
  3.966   3.969   3.980   3.999   4.014   4.021   4.086   4.113
 44 A"  102 A'  103 A'   45 A"   46 A"  104 A'  105 A'  106 A'                 
  4.233   4.241   4.392   4.400   4.764   5.977   5.990   6.013
107 A'  108 A'  109 A'  110 A'  111 A'   47 A"   48 A"  112 A'                 
  6.027   6.066   6.071   6.266   6.344   6.638  23.425  24.146
113 A'  114 A'  115 A'   49 A"  116 A'  117 A'  118 A'  119 A'                 
 27.826  27.836  28.322  28.332  28.347  28.361  28.369  28.384
120 A'  121 A'   50 A"   51 A"  122 A'  123 A'  124 A'  125 A'                 
 28.517  28.527  28.528  28.539  28.541  28.552  28.582  28.592
 52 A"  126 A'   53 A"  127 A'   54 A"   55 A"  128 A'  129 A'                 
 28.682  28.686  66.726 127.867 127.877 127.887 127.899 127.921
130 A'  131 A'  132 A'   56 A"   57 A"  133 A'  134 A'  135 A'                 
127.932 151.627 151.6361901.7881901.798
136 A'  137 A'  138 A'  139 A'  140 A'                                         
 --------------------------------------------------------------

          Ground-State Mulliken Net Atomic Charges

     Atom                 Charge (a.u.)
  ----------------------------------------
      1 H                     0.166366
      2 I                     0.110101
      3 I                     0.091404
      4 F                    -0.043939
      5 C                    -0.248005
      6 C                    -0.075927
  ----------------------------------------
  Sum of atomic charges =    -0.000000

 -----------------------------------------------------------------
                    Cartesian Multipole Moments
 -----------------------------------------------------------------
    Charge (ESU x 10^10)
                -0.0000
    Dipole Moment (Debye)
         X      -0.2989      Y      -1.3841      Z       0.0000
       Tot       1.4160
    Quadrupole Moments (Debye-Ang)
        XX     -69.1406     XY       2.3215     YY     -73.1170
        XZ       0.0000     YZ       0.0000     ZZ     -75.0619
    Octopole Moments (Debye-Ang^2)
       XXX     -17.6950    XXY       2.8345    XYY      -3.4550
       YYY       3.9265    XXZ      -0.0000    XYZ      -0.0000
       YYZ      -0.0000    XZZ      -5.3420    YZZ       4.1729
       ZZZ       0.0000
    Hexadecapole Moments (Debye-Ang^3)
      XXXX   -2030.4868   XXXY    -145.4952   XXYY    -397.8424
      XYYY    -214.5108   YYYY    -299.9510   XXXZ       0.0000
      XXYZ       0.0000   XYYZ       0.0000   YYYZ       0.0000
      XXZZ    -390.6538   XYZZ     -73.9818   YYZZ     -67.8647
      XZZZ       0.0000   YZZZ       0.0000   ZZZZ    -100.0340
 -----------------------------------------------------------------
 Calculating analytic gradient of the SCF energy
 Gradient of SCF Energy
            1           2           3           4           5           6
    1  -0.0003124   0.0028730   0.0004943   0.0008279  -0.0001764  -0.0037064
    2  -0.0013140   0.0013646  -0.0003035  -0.0003758   0.0009604  -0.0003316
    3   0.0000000  -0.0000000  -0.0000000   0.0000000   0.0000000  -0.0000000
 Max gradient component =       3.706E-03
 RMS gradient           =       1.245E-03
 Gradient time:  CPU 11.19 s  wall 2.90 s
 Geometry Optimization Parameters
   NAtoms,    NIC,     NZ,  NCons,   NDum,   NFix, NCnnct, MaxDiis
        6      37       0       0       0       0       0       0

 Cartesian Hessian Update
 Hessian Updated using BFGS Update


** GEOMETRY OPTIMIZATION IN DELOCALIZED INTERNAL COORDINATES **
   Searching for a Minimum

   Optimization Cycle:  15

                       Coordinates (Angstroms)
     ATOM                X               Y               Z
      1  H         0.6771246955   -1.5742167653    0.0000000000
      2  I        -2.3677055616   -0.7175825790    0.0000000000
      3  I         2.5571037658    0.4351243634    0.0000000000
      4  F        -0.5222852251    1.5208044549    0.0000000000
      5  C         0.6656525726   -0.4944737462    0.0000000000
      6  C        -0.4722738803    0.1868431906    0.0000000000
   Point Group: cs    Number of degrees of freedom:     9


   Energy is -14015.707909100

 Hessian Updated using BFGS Update

  9 Hessian modes will be used to form the next step
  Hessian Eigenvalues:
     0.038930    0.124664    0.204476    0.243930    0.347581    0.384099
     0.451417    0.717643    0.946076

 Minimum Search - Taking Simple RFO Step
 Searching for Lamda that Minimizes Along All modes
 Value Taken    Lamda =  -0.00002162
 Step Taken.  Stepsize is  0.008643

                             Maximum     Tolerance    Cnvgd?
         Gradient           0.001799      0.000300      NO
         Displacement       0.005240      0.001200      NO
         Energy change     -0.000658      0.000001      NO


 New Cartesian Coordinates Obtained by Inverse Iteration

 Displacement from previous Coordinates is:  0.007539
 ----------------------------------------------------------------
             Standard Nuclear Orientation (Angstroms)
    I     Atom           X                Y                Z
 ----------------------------------------------------------------
    1      H       0.6768131044    -1.5740526771     0.0000000000
    2      I      -2.3696100107    -0.7174015164     0.0000000000
    3      I       2.5563974913     0.4371695044     0.0000000000
    4      F      -0.5206632015     1.5205433951     0.0000000000
    5      C       0.6655012976    -0.4959601156     0.0000000000
    6      C      -0.4708223142     0.1862003280     0.0000000000
 ----------------------------------------------------------------
 Molecular Point Group                 Cs    NOp =  2
 Largest Abelian Subgroup              Cs    NOp =  2
 Nuclear Repulsion Energy =   801.5806119306 hartrees
 There are       64 alpha and       64 beta electrons
 Applying Cartesian multipole field
    Component          Value
    ---------          -----
     (2,0,0)        1.00000E-11
     (0,2,0)        2.00000E-11
     (0,0,2)       -3.00000E-11
 Nucleus-field energy     =     0.0000000277 hartrees
 Requested basis set is 6-311++G(d,p)
 There are 71 shells and 197 basis functions
 A cutoff of  1.0D-11 yielded   1954 shell pairs
 There are     15777 function pairs (     17872 Cartesian)
 Smallest overlap matrix eigenvalue = 9.06E-05
 Guess MOs from SCF MO coefficient file

 -----------------------------------------------------------------------
  General SCF calculation program by
  Eric Jon Sundstrom, Paul Horn, Yuezhi Mao, Dmitri Zuev, Alec White,
  David Stuck, Shaama M.S., Shane Yost, Joonho Lee, David Small,
  Daniel Levine, Susi Lehtola, Hugh Burton, Evgeny Epifanovsky
 -----------------------------------------------------------------------
 Exchange:     0.2000 Hartree-Fock + 0.0800 Slater + 0.7200 B88
 Correlation:  0.1900 VWN1RPA + 0.8100 LYP
 Using SG-1 standard quadrature grid
 using 4 threads for integral computing
 -------------------------------------------------------
 OpenMP Integral computing Module                
 Release: version 2.0, May 2017, Q-Chem Inc. Pleasanton 
 -------------------------------------------------------
 -------------------------------------------------------
 OpenMP BLAS3 based DFT computing Module                
 Release: version 1.0, May 2013, Q-Chem Inc. Pittsburgh 
 -------------------------------------------------------
 A restricted SCF calculation will be
 performed using DIIS
 SCF converges when DIIS error is below 1.0e-08
 ---------------------------------------
  Cycle       Energy         DIIS error
 ---------------------------------------
    1  -14015.7079215592      2.64e-05  
    2  -14015.7079250147      9.75e-06  
    3  -14015.7079246046      1.35e-05  
    4  -14015.7079254377      2.07e-06  
    5  -14015.7079254590      7.64e-07  
    6  -14015.7079254608      2.18e-07  
    7  -14015.7079254610      5.88e-08  
    8  -14015.7079254611      2.26e-08  
    9  -14015.7079254611      9.55e-09  Convergence criterion met
 ---------------------------------------
 SCF time:   CPU 27.15s  wall 8.00s 
 SCF   energy in the final basis set =   -14015.7079254611
 Total energy in the final basis set =   -14015.7079254611

 --------------------------------------------------------------
             Orbital Energies (a.u.) and Symmetries
 --------------------------------------------------------------

 Alpha MOs, Restricted
 -- Occupied --                  
*******-1165.88 -176.33 -176.32 -165.73 -165.73 -165.73 -165.72
  1 A'    2 A'    3 A'    4 A'    5 A'    1 A"    6 A'    7 A'                 
-165.72 -165.72  -35.82  -35.81  -31.32  -31.31  -31.31  -31.31
  2 A"    8 A'    9 A'   10 A'   11 A'   12 A'    3 A"   13 A'                 
-31.299 -31.299 -24.731 -22.967 -22.966 -22.966 -22.961 -22.961
  4 A"   14 A'   15 A'   16 A'   17 A'    5 A"   18 A'    6 A"                 
-22.956 -22.954 -22.954 -22.950 -22.950 -10.324 -10.242  -6.373
 19 A'    7 A"   20 A'   21 A'    8 A"   22 A'   23 A'   24 A'                 
 -6.361  -4.786  -4.774  -4.770  -4.770  -4.759  -4.758  -2.051
 25 A'   26 A'   27 A'   28 A'    9 A"   10 A"   29 A'   30 A'                 
 -2.046  -2.046  -2.040  -2.035  -2.035  -2.033  -2.033  -2.022
 31 A'   11 A"   32 A'   12 A"   33 A'   13 A"   34 A'   14 A"                 
 -2.022  -1.273  -0.827  -0.710  -0.652  -0.617  -0.532  -0.508
 35 A'   36 A'   37 A'   38 A'   39 A'   40 A'   41 A'   15 A"                 
 -0.495  -0.421  -0.373  -0.347  -0.300  -0.295  -0.281  -0.254
 42 A'   43 A'   44 A'   16 A"   17 A"   45 A'   46 A'   18 A"                 
 -- Virtual --                   
 -0.081  -0.037  -0.035  -0.005   0.037   0.046   0.064   0.068
 47 A'   48 A'   19 A"   49 A'   50 A'   51 A'   20 A"   52 A'                 
  0.093   0.099   0.107   0.124   0.145   0.164   0.196   0.204
 21 A"   53 A'   54 A'   55 A'   56 A'   57 A'   58 A'   59 A'                 
  0.205   0.226   0.228   0.258   0.288   0.298   0.307   0.328
 22 A"   60 A'   23 A"   61 A'   24 A"   62 A'   63 A'   64 A'                 
  0.340   0.382   0.395   0.398   0.406   0.415   0.417   0.449
 65 A'   25 A"   26 A"   66 A'   27 A"   28 A"   67 A'   68 A'                 
  0.455   0.471   0.520   0.546   0.587   0.630   0.642   0.661
 69 A'   70 A'   71 A'   29 A"   72 A'   30 A"   73 A'   74 A'                 
  0.676   0.714   0.732   0.808   0.867   0.941   1.074   1.139
 75 A'   76 A'   77 A'   78 A'   79 A'   80 A'   31 A"   32 A"                 
  1.244   1.265   1.313   1.323   1.336   1.359   1.373   1.412
 33 A"   81 A'   34 A"   82 A'   83 A'   84 A'   35 A"   85 A'                 
  1.434   1.440   1.511   1.547   1.623   1.765   1.798   1.812
 86 A'   36 A"   87 A'   88 A'   89 A'   90 A'   37 A"   91 A'                 
  1.910   1.972   2.111   2.252   2.548   2.604   2.618   2.807
 92 A'   38 A"   93 A'   94 A'   95 A'   39 A"   96 A'   40 A"                 
  2.839   2.986   3.220   3.671   3.747   3.799   3.937   3.956
 97 A'   98 A'   99 A'  100 A'   41 A"  101 A'   42 A"   43 A"                 
  3.966   3.969   3.980   3.999   4.014   4.021   4.085   4.113
 44 A"  102 A'  103 A'   45 A"   46 A"  104 A'  105 A'  106 A'                 
  4.233   4.241   4.391   4.399   4.764   5.977   5.990   6.013
107 A'  108 A'  109 A'  110 A'  111 A'   47 A"   48 A"  112 A'                 
  6.027   6.066   6.071   6.266   6.344   6.637  23.426  24.150
113 A'  114 A'  115 A'   49 A"  116 A'  117 A'  118 A'  119 A'                 
 27.825  27.836  28.322  28.332  28.346  28.361  28.369  28.384
120 A'  121 A'   50 A"   51 A"  122 A'  123 A'  124 A'  125 A'                 
 28.517  28.527  28.528  28.539  28.541  28.552  28.582  28.592
 52 A"  126 A'   53 A"  127 A'   54 A"   55 A"  128 A'  129 A'                 
 28.681  28.686  66.725 127.867 127.877 127.887 127.899 127.921
130 A'  131 A'  132 A'   56 A"   57 A"  133 A'  134 A'  135 A'                 
127.932 151.626 151.6361901.7881901.798
136 A'  137 A'  138 A'  139 A'  140 A'                                         

 Beta MOs, Restricted
 -- Occupied --                  
*******-1165.88 -176.33 -176.32 -165.73 -165.73 -165.73 -165.72
  1 A'    2 A'    3 A'    4 A'    5 A'    1 A"    6 A'    7 A'                 
-165.72 -165.72  -35.82  -35.81  -31.32  -31.31  -31.31  -31.31
  2 A"    8 A'    9 A'   10 A'   11 A'   12 A'    3 A"   13 A'                 
-31.299 -31.299 -24.731 -22.967 -22.966 -22.966 -22.961 -22.961
  4 A"   14 A'   15 A'   16 A'   17 A'    5 A"   18 A'    6 A"                 
-22.956 -22.954 -22.954 -22.950 -22.950 -10.324 -10.242  -6.373
 19 A'    7 A"   20 A'   21 A'    8 A"   22 A'   23 A'   24 A'                 
 -6.361  -4.786  -4.774  -4.770  -4.770  -4.759  -4.758  -2.051
 25 A'   26 A'   27 A'   28 A'    9 A"   10 A"   29 A'   30 A'                 
 -2.046  -2.046  -2.040  -2.035  -2.035  -2.033  -2.033  -2.022
 31 A'   11 A"   32 A'   12 A"   33 A'   13 A"   34 A'   14 A"                 
 -2.022  -1.273  -0.827  -0.710  -0.652  -0.617  -0.532  -0.508
 35 A'   36 A'   37 A'   38 A'   39 A'   40 A'   41 A'   15 A"                 
 -0.495  -0.421  -0.373  -0.347  -0.300  -0.295  -0.281  -0.254
 42 A'   43 A'   44 A'   16 A"   17 A"   45 A'   46 A'   18 A"                 
 -- Virtual --                   
 -0.081  -0.037  -0.035  -0.005   0.037   0.046   0.064   0.068
 47 A'   48 A'   19 A"   49 A'   50 A'   51 A'   20 A"   52 A'                 
  0.093   0.099   0.107   0.124   0.145   0.164   0.196   0.204
 21 A"   53 A'   54 A'   55 A'   56 A'   57 A'   58 A'   59 A'                 
  0.205   0.226   0.228   0.258   0.288   0.298   0.307   0.328
 22 A"   60 A'   23 A"   61 A'   24 A"   62 A'   63 A'   64 A'                 
  0.340   0.382   0.395   0.398   0.406   0.415   0.417   0.449
 65 A'   25 A"   26 A"   66 A'   27 A"   28 A"   67 A'   68 A'                 
  0.455   0.471   0.520   0.546   0.587   0.630   0.642   0.661
 69 A'   70 A'   71 A'   29 A"   72 A'   30 A"   73 A'   74 A'                 
  0.676   0.714   0.732   0.808   0.867   0.941   1.074   1.139
 75 A'   76 A'   77 A'   78 A'   79 A'   80 A'   31 A"   32 A"                 
  1.244   1.265   1.313   1.323   1.336   1.359   1.373   1.412
 33 A"   81 A'   34 A"   82 A'   83 A'   84 A'   35 A"   85 A'                 
  1.434   1.440   1.511   1.547   1.623   1.765   1.798   1.812
 86 A'   36 A"   87 A'   88 A'   89 A'   90 A'   37 A"   91 A'                 
  1.910   1.972   2.111   2.252   2.548   2.604   2.618   2.807
 92 A'   38 A"   93 A'   94 A'   95 A'   39 A"   96 A'   40 A"                 
  2.839   2.986   3.220   3.671   3.747   3.799   3.937   3.956
 97 A'   98 A'   99 A'  100 A'   41 A"  101 A'   42 A"   43 A"                 
  3.966   3.969   3.980   3.999   4.014   4.021   4.085   4.113
 44 A"  102 A'  103 A'   45 A"   46 A"  104 A'  105 A'  106 A'                 
  4.233   4.241   4.391   4.399   4.764   5.977   5.990   6.013
107 A'  108 A'  109 A'  110 A'  111 A'   47 A"   48 A"  112 A'                 
  6.027   6.066   6.071   6.266   6.344   6.637  23.426  24.150
113 A'  114 A'  115 A'   49 A"  116 A'  117 A'  118 A'  119 A'                 
 27.825  27.836  28.322  28.332  28.346  28.361  28.369  28.384
120 A'  121 A'   50 A"   51 A"  122 A'  123 A'  124 A'  125 A'                 
 28.517  28.527  28.528  28.539  28.541  28.552  28.582  28.592
 52 A"  126 A'   53 A"  127 A'   54 A"   55 A"  128 A'  129 A'                 
 28.681  28.686  66.725 127.867 127.877 127.887 127.899 127.921
130 A'  131 A'  132 A'   56 A"   57 A"  133 A'  134 A'  135 A'                 
127.932 151.626 151.6361901.7881901.798
136 A'  137 A'  138 A'  139 A'  140 A'                                         
 --------------------------------------------------------------

          Ground-State Mulliken Net Atomic Charges

     Atom                 Charge (a.u.)
  ----------------------------------------
      1 H                     0.166448
      2 I                     0.109372
      3 I                     0.091021
      4 F                    -0.044084
      5 C                    -0.247878
      6 C                    -0.074879
  ----------------------------------------
  Sum of atomic charges =    -0.000000

 -----------------------------------------------------------------
                    Cartesian Multipole Moments
 -----------------------------------------------------------------
    Charge (ESU x 10^10)
                -0.0000
    Dipole Moment (Debye)
         X      -0.2949      Y      -1.3833      Z      -0.0000
       Tot       1.4144
    Quadrupole Moments (Debye-Ang)
        XX     -69.1511     XY       2.3225     YY     -73.1130
        XZ      -0.0000     YZ       0.0000     ZZ     -75.0652
    Octopole Moments (Debye-Ang^2)
       XXX     -17.5768    XXY       2.8188    XYY      -3.3519
       YYY       3.7907    XXZ      -0.0000    XYZ      -0.0000
       YYZ      -0.0000    XZZ      -5.2721    YZZ       4.1201
       ZZZ      -0.0000
    Hexadecapole Moments (Debye-Ang^3)
      XXXX   -2031.3929   XXXY    -145.8992   XXYY    -397.9671
      XYYY    -215.0494   YYYY    -300.2013   XXXZ      -0.0000
      XXYZ       0.0000   XYYZ       0.0000   YYYZ       0.0000
      XXZZ    -390.8259   XYZZ     -74.1704   YYZZ     -67.9136
      XZZZ       0.0000   YZZZ       0.0000   ZZZZ    -100.0487
 -----------------------------------------------------------------
 Calculating analytic gradient of the SCF energy
 Gradient of SCF Energy
            1           2           3           4           5           6
    1  -0.0004184   0.0022435   0.0004967   0.0008031  -0.0009412  -0.0021836
    2  -0.0001829   0.0011511  -0.0001654   0.0000526   0.0000424  -0.0008978
    3   0.0000000  -0.0000000  -0.0000000   0.0000000   0.0000000  -0.0000000
 Max gradient component =       2.243E-03
 RMS gradient           =       8.803E-04
 Gradient time:  CPU 11.08 s  wall 2.87 s
 Geometry Optimization Parameters
   NAtoms,    NIC,     NZ,  NCons,   NDum,   NFix, NCnnct, MaxDiis
        6      37       0       0       0       0       0       0

 Cartesian Hessian Update
 Hessian Updated using BFGS Update


** GEOMETRY OPTIMIZATION IN DELOCALIZED INTERNAL COORDINATES **
   Searching for a Minimum

   Optimization Cycle:  16

                       Coordinates (Angstroms)
     ATOM                X               Y               Z
      1  H         0.6768131044   -1.5740526771    0.0000000000
      2  I        -2.3696100107   -0.7174015164    0.0000000000
      3  I         2.5563974913    0.4371695044    0.0000000000
      4  F        -0.5206632015    1.5205433951    0.0000000000
      5  C         0.6655012976   -0.4959601156    0.0000000000
      6  C        -0.4708223142    0.1862003280    0.0000000000
   Point Group: cs    Number of degrees of freedom:     9


   Energy is -14015.707925461

 Hessian Updated using BFGS Update

  9 Hessian modes will be used to form the next step
  Hessian Eigenvalues:
     0.037442    0.123723    0.171820    0.241618    0.264664    0.378857
     0.407622    0.729743    0.840017

 Minimum Search - Taking Simple RFO Step
 Searching for Lamda that Minimizes Along All modes
 Value Taken    Lamda =  -0.00002680
 Step Taken.  Stepsize is  0.012953

                             Maximum     Tolerance    Cnvgd?
         Gradient           0.001385      0.000300      NO
         Displacement       0.007171      0.001200      NO
         Energy change     -0.000016      0.000001      NO


 New Cartesian Coordinates Obtained by Inverse Iteration

 Displacement from previous Coordinates is:  0.012639
 ----------------------------------------------------------------
             Standard Nuclear Orientation (Angstroms)
    I     Atom           X                Y                Z
 ----------------------------------------------------------------
    1      H       0.6782659795    -1.5746432580     0.0000000000
    2      I      -2.3748022919    -0.7162404773     0.0000000000
    3      I       2.5567816812     0.4396304521     0.0000000000
    4      F      -0.5198180685     1.5198573891     0.0000000000
    5      C       0.6664130465    -0.4976015257     0.0000000000
    6      C      -0.4692239799     0.1854963382     0.0000000000
 ----------------------------------------------------------------
 Molecular Point Group                 Cs    NOp =  2
 Largest Abelian Subgroup              Cs    NOp =  2
 Nuclear Repulsion Energy =   800.8421332923 hartrees
 There are       64 alpha and       64 beta electrons
 Applying Cartesian multipole field
    Component          Value
    ---------          -----
     (2,0,0)        1.00000E-11
     (0,2,0)        2.00000E-11
     (0,0,2)       -3.00000E-11
 Nucleus-field energy     =     0.0000000277 hartrees
 Requested basis set is 6-311++G(d,p)
 There are 71 shells and 197 basis functions
 A cutoff of  1.0D-11 yielded   1953 shell pairs
 There are     15776 function pairs (     17871 Cartesian)
 Smallest overlap matrix eigenvalue = 9.06E-05
 Guess MOs from SCF MO coefficient file

 -----------------------------------------------------------------------
  General SCF calculation program by
  Eric Jon Sundstrom, Paul Horn, Yuezhi Mao, Dmitri Zuev, Alec White,
  David Stuck, Shaama M.S., Shane Yost, Joonho Lee, David Small,
  Daniel Levine, Susi Lehtola, Hugh Burton, Evgeny Epifanovsky
 -----------------------------------------------------------------------
 Exchange:     0.2000 Hartree-Fock + 0.0800 Slater + 0.7200 B88
 Correlation:  0.1900 VWN1RPA + 0.8100 LYP
 Using SG-1 standard quadrature grid
 using 4 threads for integral computing
 -------------------------------------------------------
 OpenMP Integral computing Module                
 Release: version 2.0, May 2017, Q-Chem Inc. Pleasanton 
 -------------------------------------------------------
 -------------------------------------------------------
 OpenMP BLAS3 based DFT computing Module                
 Release: version 1.0, May 2013, Q-Chem Inc. Pittsburgh 
 -------------------------------------------------------
 A restricted SCF calculation will be
 performed using DIIS
 SCF converges when DIIS error is below 1.0e-08
 ---------------------------------------
  Cycle       Energy         DIIS error
 ---------------------------------------
    1  -14015.7079351230      3.49e-05  
    2  -14015.7079408812      1.99e-05  
    3  -14015.7079405141      2.18e-05  
    4  -14015.7079428034      2.52e-06  
    5  -14015.7079428319      1.40e-06  
    6  -14015.7079428397      3.31e-07  
    7  -14015.7079428399      8.51e-08  
    8  -14015.7079428402      2.49e-08  
    9  -14015.7079428402      1.20e-08  
   10  -14015.7079428402      1.67e-09  Convergence criterion met
 ---------------------------------------
 SCF time:   CPU 30.12s  wall 8.00s 
 SCF   energy in the final basis set =   -14015.7079428402
 Total energy in the final basis set =   -14015.7079428402

 --------------------------------------------------------------
             Orbital Energies (a.u.) and Symmetries
 --------------------------------------------------------------

 Alpha MOs, Restricted
 -- Occupied --                  
*******-1165.88 -176.33 -176.32 -165.73 -165.73 -165.73 -165.72
  1 A'    2 A'    3 A'    4 A'    5 A'    1 A"    6 A'    7 A'                 
-165.72 -165.72  -35.82  -35.81  -31.32  -31.31  -31.31  -31.31
  2 A"    8 A'    9 A'   10 A'   11 A'   12 A'    3 A"   13 A'                 
-31.299 -31.299 -24.731 -22.967 -22.966 -22.966 -22.961 -22.961
  4 A"   14 A'   15 A'   16 A'   17 A'    5 A"   18 A'    6 A"                 
-22.956 -22.954 -22.954 -22.950 -22.950 -10.324 -10.242  -6.373
 19 A'    7 A"   20 A'   21 A'    8 A"   22 A'   23 A'   24 A'                 
 -6.361  -4.785  -4.774  -4.770  -4.770  -4.759  -4.758  -2.051
 25 A'   26 A'   27 A'   28 A'    9 A"   10 A"   29 A'   30 A'                 
 -2.046  -2.046  -2.040  -2.035  -2.035  -2.033  -2.033  -2.022
 31 A'   11 A"   32 A'   12 A"   33 A'   13 A"   34 A'   14 A"                 
 -2.022  -1.273  -0.827  -0.710  -0.652  -0.617  -0.533  -0.508
 35 A'   36 A'   37 A'   38 A'   39 A'   40 A'   41 A'   15 A"                 
 -0.495  -0.421  -0.372  -0.347  -0.300  -0.295  -0.281  -0.254
 42 A'   43 A'   44 A'   16 A"   17 A"   45 A'   46 A'   18 A"                 
 -- Virtual --                   
 -0.082  -0.037  -0.035  -0.005   0.037   0.046   0.064   0.068
 47 A'   48 A'   19 A"   49 A'   50 A'   51 A'   20 A"   52 A'                 
  0.093   0.099   0.107   0.124   0.145   0.164   0.196   0.204
 21 A"   53 A'   54 A'   55 A'   56 A'   57 A'   58 A'   59 A'                 
  0.204   0.226   0.228   0.258   0.288   0.298   0.307   0.327
 22 A"   60 A'   23 A"   61 A'   24 A"   62 A'   63 A'   64 A'                 
  0.340   0.382   0.394   0.398   0.406   0.414   0.417   0.449
 65 A'   25 A"   26 A"   66 A'   27 A"   28 A"   67 A'   68 A'                 
  0.454   0.471   0.520   0.546   0.587   0.630   0.642   0.661
 69 A'   70 A'   71 A'   29 A"   72 A'   30 A"   73 A'   74 A'                 
  0.675   0.714   0.732   0.809   0.867   0.941   1.074   1.139
 75 A'   76 A'   77 A'   78 A'   79 A'   80 A'   31 A"   32 A"                 
  1.243   1.264   1.312   1.322   1.335   1.359   1.373   1.411
 33 A"   81 A'   34 A"   82 A'   83 A'   84 A'   35 A"   85 A'                 
  1.434   1.440   1.511   1.547   1.623   1.764   1.798   1.812
 86 A'   36 A"   87 A'   88 A'   89 A'   90 A'   37 A"   91 A'                 
  1.910   1.973   2.111   2.252   2.549   2.604   2.618   2.807
 92 A'   38 A"   93 A'   94 A'   95 A'   39 A"   96 A'   40 A"                 
  2.838   2.985   3.220   3.671   3.747   3.799   3.937   3.956
 97 A'   98 A'   99 A'  100 A'   41 A"  101 A'   42 A"   43 A"                 
  3.965   3.969   3.980   3.999   4.014   4.020   4.085   4.112
 44 A"  102 A'  103 A'   45 A"   46 A"  104 A'  105 A'  106 A'                 
  4.232   4.241   4.390   4.398   4.764   5.976   5.990   6.013
107 A'  108 A'  109 A'  110 A'  111 A'   47 A"   48 A"  112 A'                 
  6.027   6.066   6.069   6.266   6.344   6.637  23.426  24.150
113 A'  114 A'  115 A'   49 A"  116 A'  117 A'  118 A'  119 A'                 
 27.824  27.836  28.322  28.332  28.346  28.361  28.369  28.384
120 A'  121 A'   50 A"   51 A"  122 A'  123 A'  124 A'  125 A'                 
 28.517  28.527  28.528  28.539  28.540  28.552  28.582  28.592
 52 A"  126 A'   53 A"  127 A'   54 A"   55 A"  128 A'  129 A'                 
 28.681  28.686  66.725 127.867 127.877 127.887 127.899 127.920
130 A'  131 A'  132 A'   56 A"   57 A"  133 A'  134 A'  135 A'                 
127.932 151.625 151.6351901.7871901.797
136 A'  137 A'  138 A'  139 A'  140 A'                                         

 Beta MOs, Restricted
 -- Occupied --                  
*******-1165.88 -176.33 -176.32 -165.73 -165.73 -165.73 -165.72
  1 A'    2 A'    3 A'    4 A'    5 A'    1 A"    6 A'    7 A'                 
-165.72 -165.72  -35.82  -35.81  -31.32  -31.31  -31.31  -31.31
  2 A"    8 A'    9 A'   10 A'   11 A'   12 A'    3 A"   13 A'                 
-31.299 -31.299 -24.731 -22.967 -22.966 -22.966 -22.961 -22.961
  4 A"   14 A'   15 A'   16 A'   17 A'    5 A"   18 A'    6 A"                 
-22.956 -22.954 -22.954 -22.950 -22.950 -10.324 -10.242  -6.373
 19 A'    7 A"   20 A'   21 A'    8 A"   22 A'   23 A'   24 A'                 
 -6.361  -4.785  -4.774  -4.770  -4.770  -4.759  -4.758  -2.051
 25 A'   26 A'   27 A'   28 A'    9 A"   10 A"   29 A'   30 A'                 
 -2.046  -2.046  -2.040  -2.035  -2.035  -2.033  -2.033  -2.022
 31 A'   11 A"   32 A'   12 A"   33 A'   13 A"   34 A'   14 A"                 
 -2.022  -1.273  -0.827  -0.710  -0.652  -0.617  -0.533  -0.508
 35 A'   36 A'   37 A'   38 A'   39 A'   40 A'   41 A'   15 A"                 
 -0.495  -0.421  -0.372  -0.347  -0.300  -0.295  -0.281  -0.254
 42 A'   43 A'   44 A'   16 A"   17 A"   45 A'   46 A'   18 A"                 
 -- Virtual --                   
 -0.082  -0.037  -0.035  -0.005   0.037   0.046   0.064   0.068
 47 A'   48 A'   19 A"   49 A'   50 A'   51 A'   20 A"   52 A'                 
  0.093   0.099   0.107   0.124   0.145   0.164   0.196   0.204
 21 A"   53 A'   54 A'   55 A'   56 A'   57 A'   58 A'   59 A'                 
  0.204   0.226   0.228   0.258   0.288   0.298   0.307   0.327
 22 A"   60 A'   23 A"   61 A'   24 A"   62 A'   63 A'   64 A'                 
  0.340   0.382   0.394   0.398   0.406   0.414   0.417   0.449
 65 A'   25 A"   26 A"   66 A'   27 A"   28 A"   67 A'   68 A'                 
  0.454   0.471   0.520   0.546   0.587   0.630   0.642   0.661
 69 A'   70 A'   71 A'   29 A"   72 A'   30 A"   73 A'   74 A'                 
  0.675   0.714   0.732   0.809   0.867   0.941   1.074   1.139
 75 A'   76 A'   77 A'   78 A'   79 A'   80 A'   31 A"   32 A"                 
  1.243   1.264   1.312   1.322   1.335   1.359   1.373   1.411
 33 A"   81 A'   34 A"   82 A'   83 A'   84 A'   35 A"   85 A'                 
  1.434   1.440   1.511   1.547   1.623   1.764   1.798   1.812
 86 A'   36 A"   87 A'   88 A'   89 A'   90 A'   37 A"   91 A'                 
  1.910   1.973   2.111   2.252   2.549   2.604   2.618   2.807
 92 A'   38 A"   93 A'   94 A'   95 A'   39 A"   96 A'   40 A"                 
  2.838   2.985   3.220   3.671   3.747   3.799   3.937   3.956
 97 A'   98 A'   99 A'  100 A'   41 A"  101 A'   42 A"   43 A"                 
  3.965   3.969   3.980   3.999   4.014   4.020   4.085   4.112
 44 A"  102 A'  103 A'   45 A"   46 A"  104 A'  105 A'  106 A'                 
  4.232   4.241   4.390   4.398   4.764   5.976   5.990   6.013
107 A'  108 A'  109 A'  110 A'  111 A'   47 A"   48 A"  112 A'                 
  6.027   6.066   6.069   6.266   6.344   6.637  23.426  24.150
113 A'  114 A'  115 A'   49 A"  116 A'  117 A'  118 A'  119 A'                 
 27.824  27.836  28.322  28.332  28.346  28.361  28.369  28.384
120 A'  121 A'   50 A"   51 A"  122 A'  123 A'  124 A'  125 A'                 
 28.517  28.527  28.528  28.539  28.540  28.552  28.582  28.592
 52 A"  126 A'   53 A"  127 A'   54 A"   55 A"  128 A'  129 A'                 
 28.681  28.686  66.725 127.867 127.877 127.887 127.899 127.920
130 A'  131 A'  132 A'   56 A"   57 A"  133 A'  134 A'  135 A'                 
127.932 151.625 151.6351901.7871901.797
136 A'  137 A'  138 A'  139 A'  140 A'                                         
 --------------------------------------------------------------

          Ground-State Mulliken Net Atomic Charges

     Atom                 Charge (a.u.)
  ----------------------------------------
      1 H                     0.166670
      2 I                     0.108091
      3 I                     0.090817
      4 F                    -0.043636
      5 C                    -0.248819
      6 C                    -0.073123
  ----------------------------------------
  Sum of atomic charges =    -0.000000

 -----------------------------------------------------------------
                    Cartesian Multipole Moments
 -----------------------------------------------------------------
    Charge (ESU x 10^10)
                -0.0000
    Dipole Moment (Debye)
         X      -0.2854      Y      -1.3783      Z       0.0000
       Tot       1.4075
    Quadrupole Moments (Debye-Ang)
        XX     -69.1510     XY       2.3169     YY     -73.1115
        XZ       0.0000     YZ      -0.0000     ZZ     -75.0773
    Octopole Moments (Debye-Ang^2)
       XXX     -17.3038    XXY       2.7790    XYY      -3.1567
       YYY       3.5744    XXZ       0.0000    XYZ       0.0000
       YYZ       0.0000    XZZ      -5.1348    YZZ       4.0373
       ZZZ      -0.0000
    Hexadecapole Moments (Debye-Ang^3)
      XXXX   -2035.4112   XXXY    -146.3391   XXYY    -398.7133
      XYYY    -215.7611   YYYY    -300.2693   XXXZ       0.0000
      XXYZ      -0.0000   XYYZ       0.0000   YYYZ      -0.0000
      XXZZ    -391.6335   XYZZ     -74.3986   YYZZ     -67.9374
      XZZZ       0.0000   YZZZ      -0.0000   ZZZZ    -100.0883
 -----------------------------------------------------------------
 Calculating analytic gradient of the SCF energy
 Gradient of SCF Energy
            1           2           3           4           5           6
    1  -0.0004438   0.0008950   0.0005925   0.0006708  -0.0008469  -0.0008676
    2   0.0005372   0.0008378  -0.0000294   0.0003613  -0.0009224  -0.0007845
    3   0.0000000   0.0000000   0.0000000  -0.0000000  -0.0000000   0.0000000
 Max gradient component =       9.224E-04
 RMS gradient           =       5.704E-04
 Gradient time:  CPU 11.01 s  wall 2.86 s
 Geometry Optimization Parameters
   NAtoms,    NIC,     NZ,  NCons,   NDum,   NFix, NCnnct, MaxDiis
        6      37       0       0       0       0       0       0

 Cartesian Hessian Update
 Hessian Updated using BFGS Update


** GEOMETRY OPTIMIZATION IN DELOCALIZED INTERNAL COORDINATES **
   Searching for a Minimum

   Optimization Cycle:  17

                       Coordinates (Angstroms)
     ATOM                X               Y               Z
      1  H         0.6782659795   -1.5746432580    0.0000000000
      2  I        -2.3748022919   -0.7162404773    0.0000000000
      3  I         2.5567816812    0.4396304521    0.0000000000
      4  F        -0.5198180685    1.5198573891    0.0000000000
      5  C         0.6664130465   -0.4976015257    0.0000000000
      6  C        -0.4692239799    0.1854963382    0.0000000000
   Point Group: cs    Number of degrees of freedom:     9


   Energy is -14015.707942840

 Hessian Updated using BFGS Update

  9 Hessian modes will be used to form the next step
  Hessian Eigenvalues:
     0.038476    0.117377    0.142298    0.221339    0.263295    0.383573
     0.424573    0.672350    0.822772

 Minimum Search - Taking Simple RFO Step
 Searching for Lamda that Minimizes Along All modes
 Value Taken    Lamda =  -0.00000919
 Step Taken.  Stepsize is  0.007074

                             Maximum     Tolerance    Cnvgd?
         Gradient           0.001331      0.000300      NO
         Displacement       0.003553      0.001200      NO
         Energy change     -0.000017      0.000001      NO


 New Cartesian Coordinates Obtained by Inverse Iteration

 Displacement from previous Coordinates is:  0.007212
 ----------------------------------------------------------------
             Standard Nuclear Orientation (Angstroms)
    I     Atom           X                Y                Z
 ----------------------------------------------------------------
    1      H       0.6791756638    -1.5746082721     0.0000000000
    2      I      -2.3771025246    -0.7164070165     0.0000000000
    3      I       2.5583994926     0.4386872017     0.0000000000
    4      F      -0.5216150313     1.5200188913     0.0000000000
    5      C       0.6671984968    -0.4972010571     0.0000000000
    6      C      -0.4684397304     0.1860091710     0.0000000000
 ----------------------------------------------------------------
 Molecular Point Group                 Cs    NOp =  2
 Largest Abelian Subgroup              Cs    NOp =  2
 Nuclear Repulsion Energy =   800.3261188067 hartrees
 There are       64 alpha and       64 beta electrons
 Applying Cartesian multipole field
    Component          Value
    ---------          -----
     (2,0,0)        1.00000E-11
     (0,2,0)        2.00000E-11
     (0,0,2)       -3.00000E-11
 Nucleus-field energy     =     0.0000000278 hartrees
 Requested basis set is 6-311++G(d,p)
 There are 71 shells and 197 basis functions
 A cutoff of  1.0D-11 yielded   1951 shell pairs
 There are     15746 function pairs (     17835 Cartesian)
 Smallest overlap matrix eigenvalue = 9.05E-05
 Guess MOs from SCF MO coefficient file

 -----------------------------------------------------------------------
  General SCF calculation program by
  Eric Jon Sundstrom, Paul Horn, Yuezhi Mao, Dmitri Zuev, Alec White,
  David Stuck, Shaama M.S., Shane Yost, Joonho Lee, David Small,
  Daniel Levine, Susi Lehtola, Hugh Burton, Evgeny Epifanovsky
 -----------------------------------------------------------------------
 Exchange:     0.2000 Hartree-Fock + 0.0800 Slater + 0.7200 B88
 Correlation:  0.1900 VWN1RPA + 0.8100 LYP
 Using SG-1 standard quadrature grid
 using 4 threads for integral computing
 -------------------------------------------------------
 OpenMP Integral computing Module                
 Release: version 2.0, May 2017, Q-Chem Inc. Pleasanton 
 -------------------------------------------------------
 -------------------------------------------------------
 OpenMP BLAS3 based DFT computing Module                
 Release: version 1.0, May 2013, Q-Chem Inc. Pittsburgh 
 -------------------------------------------------------
 A restricted SCF calculation will be
 performed using DIIS
 SCF converges when DIIS error is below 1.0e-08
 ---------------------------------------
  Cycle       Energy         DIIS error
 ---------------------------------------
    1  -14015.7079455871      2.31e-05  
    2  -14015.7079483395      1.25e-05  
    3  -14015.7079479627      1.53e-05  
    4  -14015.7079491240      1.33e-06  
    5  -14015.7079491282      1.01e-06  
    6  -14015.7079491326      1.55e-07  
    7  -14015.7079491326      4.87e-08  
    8  -14015.7079491328      8.66e-09  Convergence criterion met
 ---------------------------------------
 SCF time:   CPU 24.11s  wall 6.00s 
 SCF   energy in the final basis set =   -14015.7079491328
 Total energy in the final basis set =   -14015.7079491328

 --------------------------------------------------------------
             Orbital Energies (a.u.) and Symmetries
 --------------------------------------------------------------

 Alpha MOs, Restricted
 -- Occupied --                  
*******-1165.88 -176.33 -176.32 -165.73 -165.73 -165.73 -165.72
  1 A'    2 A'    3 A'    4 A'    5 A'    1 A"    6 A'    7 A'                 
-165.72 -165.72  -35.82  -35.81  -31.32  -31.31  -31.31  -31.31
  2 A"    8 A'    9 A'   10 A'   11 A'   12 A'    3 A"   13 A'                 
-31.299 -31.299 -24.731 -22.967 -22.965 -22.965 -22.961 -22.961
  4 A"   14 A'   15 A'   16 A'   17 A'    5 A"   18 A'    6 A"                 
-22.956 -22.954 -22.954 -22.950 -22.950 -10.325 -10.242  -6.372
 19 A'    7 A"   20 A'   21 A'    8 A"   22 A'   23 A'   24 A'                 
 -6.361  -4.785  -4.774  -4.770  -4.770  -4.759  -4.759  -2.051
 25 A'   26 A'   27 A'   28 A'    9 A"   10 A"   29 A'   30 A'                 
 -2.046  -2.046  -2.040  -2.035  -2.035  -2.033  -2.033  -2.022
 31 A'   11 A"   32 A'   12 A"   33 A'   13 A"   34 A'   14 A"                 
 -2.022  -1.274  -0.827  -0.709  -0.652  -0.617  -0.533  -0.508
 35 A'   36 A'   37 A'   38 A'   39 A'   40 A'   41 A'   15 A"                 
 -0.496  -0.421  -0.372  -0.347  -0.299  -0.294  -0.281  -0.254
 42 A'   43 A'   44 A'   16 A"   17 A"   45 A'   46 A'   18 A"                 
 -- Virtual --                   
 -0.082  -0.037  -0.035  -0.005   0.037   0.046   0.064   0.068
 47 A'   48 A'   19 A"   49 A'   50 A'   51 A'   20 A"   52 A'                 
  0.093   0.099   0.107   0.124   0.145   0.164   0.196   0.203
 21 A"   53 A'   54 A'   55 A'   56 A'   57 A'   58 A'   59 A'                 
  0.204   0.226   0.228   0.258   0.288   0.298   0.307   0.328
 22 A"   60 A'   23 A"   61 A'   24 A"   62 A'   63 A'   64 A'                 
  0.340   0.382   0.394   0.398   0.406   0.414   0.417   0.449
 65 A'   25 A"   26 A"   66 A'   27 A"   28 A"   67 A'   68 A'                 
  0.454   0.471   0.520   0.546   0.587   0.630   0.641   0.660
 69 A'   70 A'   71 A'   29 A"   72 A'   30 A"   73 A'   74 A'                 
  0.674   0.714   0.732   0.809   0.867   0.941   1.074   1.139
 75 A'   76 A'   77 A'   78 A'   79 A'   80 A'   31 A"   32 A"                 
  1.243   1.264   1.312   1.322   1.335   1.358   1.373   1.411
 33 A"   81 A'   34 A"   82 A'   83 A'   84 A'   35 A"   85 A'                 
  1.434   1.440   1.511   1.547   1.623   1.763   1.798   1.812
 86 A'   36 A"   87 A'   88 A'   89 A'   90 A'   37 A"   91 A'                 
  1.910   1.973   2.112   2.252   2.549   2.604   2.618   2.807
 92 A'   38 A"   93 A'   94 A'   95 A'   39 A"   96 A'   40 A"                 
  2.838   2.985   3.220   3.671   3.747   3.799   3.937   3.956
 97 A'   98 A'   99 A'  100 A'   41 A"  101 A'   42 A"   43 A"                 
  3.965   3.969   3.980   3.998   4.013   4.020   4.085   4.112
 44 A"  102 A'  103 A'   45 A"   46 A"  104 A'  105 A'  106 A'                 
  4.232   4.241   4.390   4.397   4.763   5.977   5.990   6.012
107 A'  108 A'  109 A'  110 A'  111 A'   47 A"   48 A"  112 A'                 
  6.026   6.066   6.069   6.266   6.344   6.636  23.426  24.150
113 A'  114 A'  115 A'   49 A"  116 A'  117 A'  118 A'  119 A'                 
 27.823  27.836  28.322  28.332  28.346  28.360  28.368  28.384
120 A'  121 A'   50 A"   51 A"  122 A'  123 A'  124 A'  125 A'                 
 28.517  28.527  28.528  28.539  28.540  28.552  28.582  28.592
 52 A"  126 A'   53 A"  127 A'   54 A"   55 A"  128 A'  129 A'                 
 28.681  28.686  66.725 127.867 127.877 127.887 127.898 127.920
130 A'  131 A'  132 A'   56 A"   57 A"  133 A'  134 A'  135 A'                 
127.932 151.624 151.6351901.7861901.797
136 A'  137 A'  138 A'  139 A'  140 A'                                         

 Beta MOs, Restricted
 -- Occupied --                  
*******-1165.88 -176.33 -176.32 -165.73 -165.73 -165.73 -165.72
  1 A'    2 A'    3 A'    4 A'    5 A'    1 A"    6 A'    7 A'                 
-165.72 -165.72  -35.82  -35.81  -31.32  -31.31  -31.31  -31.31
  2 A"    8 A'    9 A'   10 A'   11 A'   12 A'    3 A"   13 A'                 
-31.299 -31.299 -24.731 -22.967 -22.965 -22.965 -22.961 -22.961
  4 A"   14 A'   15 A'   16 A'   17 A'    5 A"   18 A'    6 A"                 
-22.956 -22.954 -22.954 -22.950 -22.950 -10.325 -10.242  -6.372
 19 A'    7 A"   20 A'   21 A'    8 A"   22 A'   23 A'   24 A'                 
 -6.361  -4.785  -4.774  -4.770  -4.770  -4.759  -4.759  -2.051
 25 A'   26 A'   27 A'   28 A'    9 A"   10 A"   29 A'   30 A'                 
 -2.046  -2.046  -2.040  -2.035  -2.035  -2.033  -2.033  -2.022
 31 A'   11 A"   32 A'   12 A"   33 A'   13 A"   34 A'   14 A"                 
 -2.022  -1.274  -0.827  -0.709  -0.652  -0.617  -0.533  -0.508
 35 A'   36 A'   37 A'   38 A'   39 A'   40 A'   41 A'   15 A"                 
 -0.496  -0.421  -0.372  -0.347  -0.299  -0.294  -0.281  -0.254
 42 A'   43 A'   44 A'   16 A"   17 A"   45 A'   46 A'   18 A"                 
 -- Virtual --                   
 -0.082  -0.037  -0.035  -0.005   0.037   0.046   0.064   0.068
 47 A'   48 A'   19 A"   49 A'   50 A'   51 A'   20 A"   52 A'                 
  0.093   0.099   0.107   0.124   0.145   0.164   0.196   0.203
 21 A"   53 A'   54 A'   55 A'   56 A'   57 A'   58 A'   59 A'                 
  0.204   0.226   0.228   0.258   0.288   0.298   0.307   0.328
 22 A"   60 A'   23 A"   61 A'   24 A"   62 A'   63 A'   64 A'                 
  0.340   0.382   0.394   0.398   0.406   0.414   0.417   0.449
 65 A'   25 A"   26 A"   66 A'   27 A"   28 A"   67 A'   68 A'                 
  0.454   0.471   0.520   0.546   0.587   0.630   0.641   0.660
 69 A'   70 A'   71 A'   29 A"   72 A'   30 A"   73 A'   74 A'                 
  0.674   0.714   0.732   0.809   0.867   0.941   1.074   1.139
 75 A'   76 A'   77 A'   78 A'   79 A'   80 A'   31 A"   32 A"                 
  1.243   1.264   1.312   1.322   1.335   1.358   1.373   1.411
 33 A"   81 A'   34 A"   82 A'   83 A'   84 A'   35 A"   85 A'                 
  1.434   1.440   1.511   1.547   1.623   1.763   1.798   1.812
 86 A'   36 A"   87 A'   88 A'   89 A'   90 A'   37 A"   91 A'                 
  1.910   1.973   2.112   2.252   2.549   2.604   2.618   2.807
 92 A'   38 A"   93 A'   94 A'   95 A'   39 A"   96 A'   40 A"                 
  2.838   2.985   3.220   3.671   3.747   3.799   3.937   3.956
 97 A'   98 A'   99 A'  100 A'   41 A"  101 A'   42 A"   43 A"                 
  3.965   3.969   3.980   3.998   4.013   4.020   4.085   4.112
 44 A"  102 A'  103 A'   45 A"   46 A"  104 A'  105 A'  106 A'                 
  4.232   4.241   4.390   4.397   4.763   5.977   5.990   6.012
107 A'  108 A'  109 A'  110 A'  111 A'   47 A"   48 A"  112 A'                 
  6.026   6.066   6.069   6.266   6.344   6.636  23.426  24.150
113 A'  114 A'  115 A'   49 A"  116 A'  117 A'  118 A'  119 A'                 
 27.823  27.836  28.322  28.332  28.346  28.360  28.368  28.384
120 A'  121 A'   50 A"   51 A"  122 A'  123 A'  124 A'  125 A'                 
 28.517  28.527  28.528  28.539  28.540  28.552  28.582  28.592
 52 A"  126 A'   53 A"  127 A'   54 A"   55 A"  128 A'  129 A'                 
 28.681  28.686  66.725 127.867 127.877 127.887 127.898 127.920
130 A'  131 A'  132 A'   56 A"   57 A"  133 A'  134 A'  135 A'                 
127.932 151.624 151.6351901.7861901.797
136 A'  137 A'  138 A'  139 A'  140 A'                                         
 --------------------------------------------------------------

          Ground-State Mulliken Net Atomic Charges

     Atom                 Charge (a.u.)
  ----------------------------------------
      1 H                     0.166864
      2 I                     0.107147
      3 I                     0.090976
      4 F                    -0.043386
      5 C                    -0.249732
      6 C                    -0.071869
  ----------------------------------------
  Sum of atomic charges =    -0.000000

 -----------------------------------------------------------------
                    Cartesian Multipole Moments
 -----------------------------------------------------------------
    Charge (ESU x 10^10)
                -0.0000
    Dipole Moment (Debye)
         X      -0.2742      Y      -1.3735      Z      -0.0000
       Tot       1.4006
    Quadrupole Moments (Debye-Ang)
        XX     -69.1511     XY       2.3081     YY     -73.1162
        XZ      -0.0000     YZ      -0.0000     ZZ     -75.0845
    Octopole Moments (Debye-Ang^2)
       XXX     -17.1718    XXY       2.8048    XYY      -3.1211
       YYY       3.6732    XXZ      -0.0000    XYZ       0.0000
       YYZ      -0.0000    XZZ      -5.1006    YZZ       4.0699
       ZZZ       0.0000
    Hexadecapole Moments (Debye-Ang^3)
      XXXX   -2038.2828   XXXY    -146.3093   XXYY    -399.3263
      XYYY    -215.8152   YYYY    -300.2094   XXXZ      -0.0000
      XXYZ      -0.0000   XYYZ      -0.0000   YYYZ      -0.0000
      XXZZ    -392.2226   XYZZ     -74.4018   YYZZ     -67.9297
      XZZZ      -0.0000   YZZZ      -0.0000   ZZZZ    -100.1108
 -----------------------------------------------------------------
 Calculating analytic gradient of the SCF energy
 Gradient of SCF Energy
            1           2           3           4           5           6
    1  -0.0003635   0.0002261   0.0006815   0.0004039  -0.0007484  -0.0001997
    2   0.0002733   0.0007464  -0.0000642   0.0003829  -0.0008036  -0.0005347
    3  -0.0000000   0.0000000  -0.0000000  -0.0000000  -0.0000000   0.0000000
 Max gradient component =       8.036E-04
 RMS gradient           =       4.167E-04
 Gradient time:  CPU 11.01 s  wall 2.86 s
 Geometry Optimization Parameters
   NAtoms,    NIC,     NZ,  NCons,   NDum,   NFix, NCnnct, MaxDiis
        6      37       0       0       0       0       0       0

 Cartesian Hessian Update
 Hessian Updated using BFGS Update


** GEOMETRY OPTIMIZATION IN DELOCALIZED INTERNAL COORDINATES **
   Searching for a Minimum

   Optimization Cycle:  18

                       Coordinates (Angstroms)
     ATOM                X               Y               Z
      1  H         0.6791756638   -1.5746082721    0.0000000000
      2  I        -2.3771025246   -0.7164070165    0.0000000000
      3  I         2.5583994926    0.4386872017    0.0000000000
      4  F        -0.5216150313    1.5200188913    0.0000000000
      5  C         0.6671984968   -0.4972010571    0.0000000000
      6  C        -0.4684397304    0.1860091710    0.0000000000
   Point Group: cs    Number of degrees of freedom:     9


   Energy is -14015.707949133

 Hessian Updated using BFGS Update

  9 Hessian modes will be used to form the next step
  Hessian Eigenvalues:
     0.038801    0.093555    0.143915    0.207655    0.274987    0.377087
     0.395507    0.583674    0.816136

 Minimum Search - Taking Simple RFO Step
 Searching for Lamda that Minimizes Along All modes
 Value Taken    Lamda =  -0.00000435
 Step Taken.  Stepsize is  0.005503

                             Maximum     Tolerance    Cnvgd?
         Gradient           0.000931      0.000300      NO
         Displacement       0.003541      0.001200      NO
         Energy change     -0.000006      0.000001      NO


 New Cartesian Coordinates Obtained by Inverse Iteration

 Displacement from previous Coordinates is:  0.008425
 ----------------------------------------------------------------
             Standard Nuclear Orientation (Angstroms)
    I     Atom           X                Y                Z
 ----------------------------------------------------------------
    1      H       0.6791299828    -1.5739521288     0.0000000000
    2      I      -2.3775048977    -0.7177918536     0.0000000000
    3      I       2.5601812227     0.4363298043     0.0000000000
    4      F      -0.5238121032     1.5206399562     0.0000000000
    5      C       0.6676952950    -0.4959720483     0.0000000000
    6      C      -0.4680731327     0.1872451885     0.0000000000
 ----------------------------------------------------------------
 Molecular Point Group                 Cs    NOp =  2
 Largest Abelian Subgroup              Cs    NOp =  2
 Nuclear Repulsion Energy =   800.0044778851 hartrees
 There are       64 alpha and       64 beta electrons
 Applying Cartesian multipole field
    Component          Value
    ---------          -----
     (2,0,0)        1.00000E-11
     (0,2,0)        2.00000E-11
     (0,0,2)       -3.00000E-11
 Nucleus-field energy     =     0.0000000278 hartrees
 Requested basis set is 6-311++G(d,p)
 There are 71 shells and 197 basis functions
 A cutoff of  1.0D-11 yielded   1951 shell pairs
 There are     15746 function pairs (     17835 Cartesian)
 Smallest overlap matrix eigenvalue = 9.05E-05
 Guess MOs from SCF MO coefficient file

 -----------------------------------------------------------------------
  General SCF calculation program by
  Eric Jon Sundstrom, Paul Horn, Yuezhi Mao, Dmitri Zuev, Alec White,
  David Stuck, Shaama M.S., Shane Yost, Joonho Lee, David Small,
  Daniel Levine, Susi Lehtola, Hugh Burton, Evgeny Epifanovsky
 -----------------------------------------------------------------------
 Exchange:     0.2000 Hartree-Fock + 0.0800 Slater + 0.7200 B88
 Correlation:  0.1900 VWN1RPA + 0.8100 LYP
 Using SG-1 standard quadrature grid
 using 4 threads for integral computing
 -------------------------------------------------------
 OpenMP Integral computing Module                
 Release: version 2.0, May 2017, Q-Chem Inc. Pleasanton 
 -------------------------------------------------------
 -------------------------------------------------------
 OpenMP BLAS3 based DFT computing Module                
 Release: version 1.0, May 2013, Q-Chem Inc. Pittsburgh 
 -------------------------------------------------------
 A restricted SCF calculation will be
 performed using DIIS
 SCF converges when DIIS error is below 1.0e-08
 ---------------------------------------
  Cycle       Energy         DIIS error
 ---------------------------------------
    1  -14015.7079484147      2.28e-05  
    2  -14015.7079516362      8.88e-06  
    3  -14015.7079511146      1.36e-05  
    4  -14015.7079520347      1.30e-06  
    5  -14015.7079520396      8.03e-07  
    6  -14015.7079520422      1.95e-07  
    7  -14015.7079520422      4.33e-08  
    8  -14015.7079520424      1.24e-08  
    9  -14015.7079520424      3.44e-09  Convergence criterion met
 ---------------------------------------
 SCF time:   CPU 27.08s  wall 8.00s 
 SCF   energy in the final basis set =   -14015.7079520424
 Total energy in the final basis set =   -14015.7079520424

 --------------------------------------------------------------
             Orbital Energies (a.u.) and Symmetries
 --------------------------------------------------------------

 Alpha MOs, Restricted
 -- Occupied --                  
*******-1165.88 -176.33 -176.32 -165.73 -165.73 -165.73 -165.72
  1 A'    2 A'    3 A'    4 A'    5 A'    1 A"    6 A'    7 A'                 
-165.72 -165.72  -35.82  -35.81  -31.32  -31.31  -31.31  -31.31
  2 A"    8 A'    9 A'   10 A'   11 A'   12 A'    3 A"   13 A'                 
-31.299 -31.299 -24.731 -22.967 -22.965 -22.965 -22.961 -22.961
  4 A"   14 A'   15 A'   16 A'   17 A'    5 A"   18 A'    6 A"                 
-22.956 -22.955 -22.954 -22.950 -22.950 -10.325 -10.242  -6.372
 19 A'    7 A"   20 A'   21 A'    8 A"   22 A'   23 A'   24 A'                 
 -6.361  -4.785  -4.774  -4.770  -4.770  -4.759  -4.759  -2.051
 25 A'   26 A'   27 A'   28 A'    9 A"   10 A"   29 A'   30 A'                 
 -2.046  -2.046  -2.040  -2.035  -2.035  -2.033  -2.033  -2.022
 31 A'   11 A"   32 A'   12 A"   33 A'   13 A"   34 A'   14 A"                 
 -2.022  -1.274  -0.827  -0.709  -0.652  -0.617  -0.533  -0.508
 35 A'   36 A'   37 A'   38 A'   39 A'   40 A'   41 A'   15 A"                 
 -0.496  -0.421  -0.372  -0.347  -0.299  -0.294  -0.281  -0.254
 42 A'   43 A'   44 A'   16 A"   17 A"   45 A'   46 A'   18 A"                 
 -- Virtual --                   
 -0.082  -0.037  -0.035  -0.005   0.037   0.046   0.064   0.068
 47 A'   48 A'   19 A"   49 A'   50 A'   51 A'   20 A"   52 A'                 
  0.094   0.099   0.107   0.124   0.145   0.164   0.196   0.203
 21 A"   53 A'   54 A'   55 A'   56 A'   57 A'   58 A'   59 A'                 
  0.204   0.226   0.228   0.258   0.288   0.298   0.306   0.328
 22 A"   60 A'   23 A"   61 A'   24 A"   62 A'   63 A'   64 A'                 
  0.340   0.382   0.394   0.398   0.406   0.414   0.417   0.449
 65 A'   25 A"   26 A"   66 A'   27 A"   28 A"   67 A'   68 A'                 
  0.454   0.470   0.520   0.546   0.587   0.630   0.641   0.660
 69 A'   70 A'   71 A'   29 A"   72 A'   30 A"   73 A'   74 A'                 
  0.674   0.714   0.732   0.809   0.867   0.941   1.073   1.139
 75 A'   76 A'   77 A'   78 A'   79 A'   80 A'   31 A"   32 A"                 
  1.243   1.264   1.312   1.322   1.336   1.358   1.373   1.411
 33 A"   81 A'   34 A"   82 A'   83 A'   84 A'   35 A"   85 A'                 
  1.433   1.440   1.511   1.547   1.623   1.763   1.797   1.812
 86 A'   36 A"   87 A'   88 A'   89 A'   90 A'   37 A"   91 A'                 
  1.909   1.972   2.113   2.252   2.548   2.604   2.618   2.807
 92 A'   38 A"   93 A'   94 A'   95 A'   39 A"   96 A'   40 A"                 
  2.838   2.985   3.220   3.670   3.747   3.799   3.938   3.956
 97 A'   98 A'   99 A'  100 A'   41 A"  101 A'   42 A"   43 A"                 
  3.966   3.969   3.980   3.998   4.013   4.021   4.084   4.112
 44 A"  102 A'  103 A'   45 A"   46 A"  104 A'  105 A'  106 A'                 
  4.232   4.240   4.389   4.397   4.763   5.977   5.989   6.013
107 A'  108 A'  109 A'  110 A'  111 A'   47 A"   48 A"  112 A'                 
  6.026   6.065   6.068   6.266   6.344   6.637  23.426  24.149
113 A'  114 A'  115 A'   49 A"  116 A'  117 A'  118 A'  119 A'                 
 27.823  27.836  28.322  28.332  28.346  28.360  28.368  28.384
120 A'  121 A'   50 A"   51 A"  122 A'  123 A'  124 A'  125 A'                 
 28.517  28.527  28.528  28.539  28.540  28.552  28.582  28.592
 52 A"  126 A'   53 A"  127 A'   54 A"   55 A"  128 A'  129 A'                 
 28.681  28.686  66.725 127.867 127.877 127.887 127.898 127.920
130 A'  131 A'  132 A'   56 A"   57 A"  133 A'  134 A'  135 A'                 
127.932 151.624 151.6351901.7861901.797
136 A'  137 A'  138 A'  139 A'  140 A'                                         

 Beta MOs, Restricted
 -- Occupied --                  
*******-1165.88 -176.33 -176.32 -165.73 -165.73 -165.73 -165.72
  1 A'    2 A'    3 A'    4 A'    5 A'    1 A"    6 A'    7 A'                 
-165.72 -165.72  -35.82  -35.81  -31.32  -31.31  -31.31  -31.31
  2 A"    8 A'    9 A'   10 A'   11 A'   12 A'    3 A"   13 A'                 
-31.299 -31.299 -24.731 -22.967 -22.965 -22.965 -22.961 -22.961
  4 A"   14 A'   15 A'   16 A'   17 A'    5 A"   18 A'    6 A"                 
-22.956 -22.955 -22.954 -22.950 -22.950 -10.325 -10.242  -6.372
 19 A'    7 A"   20 A'   21 A'    8 A"   22 A'   23 A'   24 A'                 
 -6.361  -4.785  -4.774  -4.770  -4.770  -4.759  -4.759  -2.051
 25 A'   26 A'   27 A'   28 A'    9 A"   10 A"   29 A'   30 A'                 
 -2.046  -2.046  -2.040  -2.035  -2.035  -2.033  -2.033  -2.022
 31 A'   11 A"   32 A'   12 A"   33 A'   13 A"   34 A'   14 A"                 
 -2.022  -1.274  -0.827  -0.709  -0.652  -0.617  -0.533  -0.508
 35 A'   36 A'   37 A'   38 A'   39 A'   40 A'   41 A'   15 A"                 
 -0.496  -0.421  -0.372  -0.347  -0.299  -0.294  -0.281  -0.254
 42 A'   43 A'   44 A'   16 A"   17 A"   45 A'   46 A'   18 A"                 
 -- Virtual --                   
 -0.082  -0.037  -0.035  -0.005   0.037   0.046   0.064   0.068
 47 A'   48 A'   19 A"   49 A'   50 A'   51 A'   20 A"   52 A'                 
  0.094   0.099   0.107   0.124   0.145   0.164   0.196   0.203
 21 A"   53 A'   54 A'   55 A'   56 A'   57 A'   58 A'   59 A'                 
  0.204   0.226   0.228   0.258   0.288   0.298   0.306   0.328
 22 A"   60 A'   23 A"   61 A'   24 A"   62 A'   63 A'   64 A'                 
  0.340   0.382   0.394   0.398   0.406   0.414   0.417   0.449
 65 A'   25 A"   26 A"   66 A'   27 A"   28 A"   67 A'   68 A'                 
  0.454   0.470   0.520   0.546   0.587   0.630   0.641   0.660
 69 A'   70 A'   71 A'   29 A"   72 A'   30 A"   73 A'   74 A'                 
  0.674   0.714   0.732   0.809   0.867   0.941   1.073   1.139
 75 A'   76 A'   77 A'   78 A'   79 A'   80 A'   31 A"   32 A"                 
  1.243   1.264   1.312   1.322   1.336   1.358   1.373   1.411
 33 A"   81 A'   34 A"   82 A'   83 A'   84 A'   35 A"   85 A'                 
  1.433   1.440   1.511   1.547   1.623   1.763   1.797   1.812
 86 A'   36 A"   87 A'   88 A'   89 A'   90 A'   37 A"   91 A'                 
  1.909   1.972   2.113   2.252   2.548   2.604   2.618   2.807
 92 A'   38 A"   93 A'   94 A'   95 A'   39 A"   96 A'   40 A"                 
  2.838   2.985   3.220   3.670   3.747   3.799   3.938   3.956
 97 A'   98 A'   99 A'  100 A'   41 A"  101 A'   42 A"   43 A"                 
  3.966   3.969   3.980   3.998   4.013   4.021   4.084   4.112
 44 A"  102 A'  103 A'   45 A"   46 A"  104 A'  105 A'  106 A'                 
  4.232   4.240   4.389   4.397   4.763   5.977   5.989   6.013
107 A'  108 A'  109 A'  110 A'  111 A'   47 A"   48 A"  112 A'                 
  6.026   6.065   6.068   6.266   6.344   6.637  23.426  24.149
113 A'  114 A'  115 A'   49 A"  116 A'  117 A'  118 A'  119 A'                 
 27.823  27.836  28.322  28.332  28.346  28.360  28.368  28.384
120 A'  121 A'   50 A"   51 A"  122 A'  123 A'  124 A'  125 A'                 
 28.517  28.527  28.528  28.539  28.540  28.552  28.582  28.592
 52 A"  126 A'   53 A"  127 A'   54 A"   55 A"  128 A'  129 A'                 
 28.681  28.686  66.725 127.867 127.877 127.887 127.898 127.920
130 A'  131 A'  132 A'   56 A"   57 A"  133 A'  134 A'  135 A'                 
127.932 151.624 151.6351901.7861901.797
136 A'  137 A'  138 A'  139 A'  140 A'                                         
 --------------------------------------------------------------

          Ground-State Mulliken Net Atomic Charges

     Atom                 Charge (a.u.)
  ----------------------------------------
      1 H                     0.166955
      2 I                     0.106424
      3 I                     0.091201
      4 F                    -0.043193
      5 C                    -0.250492
      6 C                    -0.070895
  ----------------------------------------
  Sum of atomic charges =    -0.000000

 -----------------------------------------------------------------
                    Cartesian Multipole Moments
 -----------------------------------------------------------------
    Charge (ESU x 10^10)
                -0.0000
    Dipole Moment (Debye)
         X      -0.2647      Y      -1.3686      Z       0.0000
       Tot       1.3939
    Quadrupole Moments (Debye-Ang)
        XX     -69.1566     XY       2.3009     YY     -73.1202
        XZ       0.0000     YZ       0.0000     ZZ     -75.0884
    Octopole Moments (Debye-Ang^2)
       XXX     -17.1274    XXY       2.8670    XYY      -3.1788
       YYY       3.9501    XXZ      -0.0000    XYZ      -0.0000
       YYZ       0.0000    XZZ      -5.1218    YZZ       4.1671
       ZZZ      -0.0000
    Hexadecapole Moments (Debye-Ang^3)
      XXXX   -2039.9922   XXXY    -146.1692   XXYY    -399.7252
      XYYY    -215.6585   YYYY    -300.2496   XXXZ      -0.0000
      XXYZ      -0.0000   XYYZ       0.0000   YYYZ       0.0000
      XXZZ    -392.5695   XYZZ     -74.3436   YYZZ     -67.9346
      XZZZ       0.0000   YZZZ       0.0000   ZZZZ    -100.1235
 -----------------------------------------------------------------
 Calculating analytic gradient of the SCF energy
 Gradient of SCF Energy
            1           2           3           4           5           6
    1  -0.0002875  -0.0000442   0.0007352   0.0002008  -0.0006547   0.0000504
    2  -0.0001288   0.0007146  -0.0001523   0.0001982  -0.0004805  -0.0001512
    3   0.0000000  -0.0000000  -0.0000000  -0.0000000  -0.0000000   0.0000000
 Max gradient component =       7.352E-04
 RMS gradient           =       3.283E-04
 Gradient time:  CPU 11.12 s  wall 2.88 s
 Geometry Optimization Parameters
   NAtoms,    NIC,     NZ,  NCons,   NDum,   NFix, NCnnct, MaxDiis
        6      37       0       0       0       0       0       0

 Cartesian Hessian Update
 Hessian Updated using BFGS Update


** GEOMETRY OPTIMIZATION IN DELOCALIZED INTERNAL COORDINATES **
   Searching for a Minimum

   Optimization Cycle:  19

                       Coordinates (Angstroms)
     ATOM                X               Y               Z
      1  H         0.6791299828   -1.5739521288    0.0000000000
      2  I        -2.3775048977   -0.7177918536    0.0000000000
      3  I         2.5601812227    0.4363298043    0.0000000000
      4  F        -0.5238121032    1.5206399562    0.0000000000
      5  C         0.6676952950   -0.4959720483    0.0000000000
      6  C        -0.4680731327    0.1872451885    0.0000000000
   Point Group: cs    Number of degrees of freedom:     9


   Energy is -14015.707952042

 Hessian Updated using BFGS Update

  9 Hessian modes will be used to form the next step
  Hessian Eigenvalues:
     0.038630    0.069083    0.159122    0.189938    0.274014    0.368785
     0.386057    0.540327    0.825046

 Minimum Search - Taking Simple RFO Step
 Searching for Lamda that Minimizes Along All modes
 Value Taken    Lamda =  -0.00000206
 Step Taken.  Stepsize is  0.004373

                             Maximum     Tolerance    Cnvgd?
         Gradient           0.000478      0.000300      NO
         Displacement       0.002498      0.001200      NO
         Energy change     -0.000003      0.000001      NO


 New Cartesian Coordinates Obtained by Inverse Iteration

 Displacement from previous Coordinates is:  0.007574
 ----------------------------------------------------------------
             Standard Nuclear Orientation (Angstroms)
    I     Atom           X                Y                Z
 ----------------------------------------------------------------
    1      H       0.6785106992    -1.5730701560     0.0000000000
    2      I      -2.3769047517    -0.7195645686     0.0000000000
    3      I       2.5612333173     0.4340890770     0.0000000000
    4      F      -0.5251587971     1.5213792954     0.0000000000
    5      C       0.6678693647    -0.4948054294     0.0000000000
    6      C      -0.4679334656     0.1884707000     0.0000000000
 ----------------------------------------------------------------
 Molecular Point Group                 Cs    NOp =  2
 Largest Abelian Subgroup              Cs    NOp =  2
 Nuclear Repulsion Energy =   799.8871090510 hartrees
 There are       64 alpha and       64 beta electrons
 Applying Cartesian multipole field
    Component          Value
    ---------          -----
     (2,0,0)        1.00000E-11
     (0,2,0)        2.00000E-11
     (0,0,2)       -3.00000E-11
 Nucleus-field energy     =     0.0000000278 hartrees
 Requested basis set is 6-311++G(d,p)
 There are 71 shells and 197 basis functions
 A cutoff of  1.0D-11 yielded   1952 shell pairs
 There are     15749 function pairs (     17838 Cartesian)
 Smallest overlap matrix eigenvalue = 9.05E-05
 Guess MOs from SCF MO coefficient file

 -----------------------------------------------------------------------
  General SCF calculation program by
  Eric Jon Sundstrom, Paul Horn, Yuezhi Mao, Dmitri Zuev, Alec White,
  David Stuck, Shaama M.S., Shane Yost, Joonho Lee, David Small,
  Daniel Levine, Susi Lehtola, Hugh Burton, Evgeny Epifanovsky
 -----------------------------------------------------------------------
 Exchange:     0.2000 Hartree-Fock + 0.0800 Slater + 0.7200 B88
 Correlation:  0.1900 VWN1RPA + 0.8100 LYP
 Using SG-1 standard quadrature grid
 using 4 threads for integral computing
 -------------------------------------------------------
 OpenMP Integral computing Module                
 Release: version 2.0, May 2017, Q-Chem Inc. Pleasanton 
 -------------------------------------------------------
 -------------------------------------------------------
 OpenMP BLAS3 based DFT computing Module                
 Release: version 1.0, May 2013, Q-Chem Inc. Pittsburgh 
 -------------------------------------------------------
 A restricted SCF calculation will be
 performed using DIIS
 SCF converges when DIIS error is below 1.0e-08
 ---------------------------------------
  Cycle       Energy         DIIS error
 ---------------------------------------
    1  -14015.7079514325      1.72e-05  
    2  -14015.7079533854      5.89e-06  
    3  -14015.7079531586      9.07e-06  
    4  -14015.7079535603      1.29e-06  
    5  -14015.7079535672      4.78e-07  
    6  -14015.7079535676      1.83e-07  
    7  -14015.7079535680      3.68e-08  
    8  -14015.7079535680      1.51e-08  
    9  -14015.7079535678      5.05e-09  Convergence criterion met
 ---------------------------------------
 SCF time:   CPU 27.09s  wall 7.00s 
 SCF   energy in the final basis set =   -14015.7079535678
 Total energy in the final basis set =   -14015.7079535678

 --------------------------------------------------------------
             Orbital Energies (a.u.) and Symmetries
 --------------------------------------------------------------

 Alpha MOs, Restricted
 -- Occupied --                  
*******-1165.88 -176.33 -176.32 -165.73 -165.73 -165.73 -165.72
  1 A'    2 A'    3 A'    4 A'    5 A'    1 A"    6 A'    7 A'                 
-165.72 -165.72  -35.82  -35.81  -31.32  -31.31  -31.31  -31.31
  2 A"    8 A'    9 A'   10 A'   11 A'   12 A'    3 A"   13 A'                 
-31.299 -31.299 -24.731 -22.967 -22.965 -22.965 -22.961 -22.961
  4 A"   14 A'   15 A'   16 A'   17 A'    5 A"   18 A'    6 A"                 
-22.956 -22.955 -22.954 -22.950 -22.950 -10.325 -10.242  -6.372
 19 A'    7 A"   20 A'   21 A'    8 A"   22 A'   23 A'   24 A'                 
 -6.362  -4.785  -4.774  -4.770  -4.770  -4.759  -4.759  -2.051
 25 A'   26 A'   27 A'   28 A'    9 A"   10 A"   29 A'   30 A'                 
 -2.046  -2.046  -2.040  -2.035  -2.035  -2.033  -2.033  -2.022
 31 A'   11 A"   32 A'   12 A"   33 A'   13 A"   34 A'   14 A"                 
 -2.022  -1.274  -0.827  -0.709  -0.652  -0.618  -0.533  -0.509
 35 A'   36 A'   37 A'   38 A'   39 A'   40 A'   41 A'   15 A"                 
 -0.496  -0.421  -0.372  -0.347  -0.299  -0.294  -0.282  -0.254
 42 A'   43 A'   44 A'   16 A"   17 A"   45 A'   46 A'   18 A"                 
 -- Virtual --                   
 -0.082  -0.037  -0.035  -0.005   0.037   0.046   0.064   0.068
 47 A'   48 A'   19 A"   49 A'   50 A'   51 A'   20 A"   52 A'                 
  0.093   0.099   0.107   0.124   0.146   0.164   0.196   0.203
 21 A"   53 A'   54 A'   55 A'   56 A'   57 A'   58 A'   59 A'                 
  0.204   0.226   0.228   0.258   0.288   0.298   0.306   0.328
 22 A"   60 A'   23 A"   61 A'   24 A"   62 A'   63 A'   64 A'                 
  0.340   0.382   0.394   0.398   0.406   0.414   0.417   0.449
 65 A'   25 A"   26 A"   66 A'   27 A"   28 A"   67 A'   68 A'                 
  0.454   0.470   0.520   0.546   0.587   0.630   0.641   0.660
 69 A'   70 A'   71 A'   29 A"   72 A'   30 A"   73 A'   74 A'                 
  0.674   0.713   0.731   0.809   0.867   0.941   1.073   1.139
 75 A'   76 A'   77 A'   78 A'   79 A'   80 A'   31 A"   32 A"                 
  1.243   1.264   1.312   1.322   1.336   1.358   1.373   1.411
 33 A"   81 A'   34 A"   82 A'   83 A'   84 A'   35 A"   85 A'                 
  1.433   1.440   1.511   1.547   1.623   1.762   1.798   1.812
 86 A'   36 A"   87 A'   88 A'   89 A'   90 A'   37 A"   91 A'                 
  1.909   1.972   2.113   2.252   2.548   2.604   2.618   2.807
 92 A'   38 A"   93 A'   94 A'   95 A'   39 A"   96 A'   40 A"                 
  2.838   2.985   3.221   3.670   3.746   3.799   3.938   3.956
 97 A'   98 A'   99 A'  100 A'   41 A"  101 A'   42 A"   43 A"                 
  3.966   3.969   3.980   3.998   4.013   4.021   4.084   4.112
 44 A"  102 A'  103 A'   45 A"   46 A"  104 A'  105 A'  106 A'                 
  4.232   4.240   4.389   4.397   4.763   5.977   5.989   6.013
107 A'  108 A'  109 A'  110 A'  111 A'   47 A"   48 A"  112 A'                 
  6.026   6.065   6.068   6.265   6.344   6.637  23.426  24.148
113 A'  114 A'  115 A'   49 A"  116 A'  117 A'  118 A'  119 A'                 
 27.823  27.836  28.322  28.332  28.346  28.360  28.368  28.384
120 A'  121 A'   50 A"   51 A"  122 A'  123 A'  124 A'  125 A'                 
 28.517  28.527  28.528  28.539  28.540  28.552  28.581  28.592
 52 A"  126 A'   53 A"  127 A'   54 A"   55 A"  128 A'  129 A'                 
 28.681  28.686  66.725 127.867 127.877 127.887 127.898 127.920
130 A'  131 A'  132 A'   56 A"   57 A"  133 A'  134 A'  135 A'                 
127.932 151.624 151.6351901.7861901.797
136 A'  137 A'  138 A'  139 A'  140 A'                                         

 Beta MOs, Restricted
 -- Occupied --                  
*******-1165.88 -176.33 -176.32 -165.73 -165.73 -165.73 -165.72
  1 A'    2 A'    3 A'    4 A'    5 A'    1 A"    6 A'    7 A'                 
-165.72 -165.72  -35.82  -35.81  -31.32  -31.31  -31.31  -31.31
  2 A"    8 A'    9 A'   10 A'   11 A'   12 A'    3 A"   13 A'                 
-31.299 -31.299 -24.731 -22.967 -22.965 -22.965 -22.961 -22.961
  4 A"   14 A'   15 A'   16 A'   17 A'    5 A"   18 A'    6 A"                 
-22.956 -22.955 -22.954 -22.950 -22.950 -10.325 -10.242  -6.372
 19 A'    7 A"   20 A'   21 A'    8 A"   22 A'   23 A'   24 A'                 
 -6.362  -4.785  -4.774  -4.770  -4.770  -4.759  -4.759  -2.051
 25 A'   26 A'   27 A'   28 A'    9 A"   10 A"   29 A'   30 A'                 
 -2.046  -2.046  -2.040  -2.035  -2.035  -2.033  -2.033  -2.022
 31 A'   11 A"   32 A'   12 A"   33 A'   13 A"   34 A'   14 A"                 
 -2.022  -1.274  -0.827  -0.709  -0.652  -0.618  -0.533  -0.509
 35 A'   36 A'   37 A'   38 A'   39 A'   40 A'   41 A'   15 A"                 
 -0.496  -0.421  -0.372  -0.347  -0.299  -0.294  -0.282  -0.254
 42 A'   43 A'   44 A'   16 A"   17 A"   45 A'   46 A'   18 A"                 
 -- Virtual --                   
 -0.082  -0.037  -0.035  -0.005   0.037   0.046   0.064   0.068
 47 A'   48 A'   19 A"   49 A'   50 A'   51 A'   20 A"   52 A'                 
  0.093   0.099   0.107   0.124   0.146   0.164   0.196   0.203
 21 A"   53 A'   54 A'   55 A'   56 A'   57 A'   58 A'   59 A'                 
  0.204   0.226   0.228   0.258   0.288   0.298   0.306   0.328
 22 A"   60 A'   23 A"   61 A'   24 A"   62 A'   63 A'   64 A'                 
  0.340   0.382   0.394   0.398   0.406   0.414   0.417   0.449
 65 A'   25 A"   26 A"   66 A'   27 A"   28 A"   67 A'   68 A'                 
  0.454   0.470   0.520   0.546   0.587   0.630   0.641   0.660
 69 A'   70 A'   71 A'   29 A"   72 A'   30 A"   73 A'   74 A'                 
  0.674   0.713   0.731   0.809   0.867   0.941   1.073   1.139
 75 A'   76 A'   77 A'   78 A'   79 A'   80 A'   31 A"   32 A"                 
  1.243   1.264   1.312   1.322   1.336   1.358   1.373   1.411
 33 A"   81 A'   34 A"   82 A'   83 A'   84 A'   35 A"   85 A'                 
  1.433   1.440   1.511   1.547   1.623   1.762   1.798   1.812
 86 A'   36 A"   87 A'   88 A'   89 A'   90 A'   37 A"   91 A'                 
  1.909   1.972   2.113   2.252   2.548   2.604   2.618   2.807
 92 A'   38 A"   93 A'   94 A'   95 A'   39 A"   96 A'   40 A"                 
  2.838   2.985   3.221   3.670   3.746   3.799   3.938   3.956
 97 A'   98 A'   99 A'  100 A'   41 A"  101 A'   42 A"   43 A"                 
  3.966   3.969   3.980   3.998   4.013   4.021   4.084   4.112
 44 A"  102 A'  103 A'   45 A"   46 A"  104 A'  105 A'  106 A'                 
  4.232   4.240   4.389   4.397   4.763   5.977   5.989   6.013
107 A'  108 A'  109 A'  110 A'  111 A'   47 A"   48 A"  112 A'                 
  6.026   6.065   6.068   6.265   6.344   6.637  23.426  24.148
113 A'  114 A'  115 A'   49 A"  116 A'  117 A'  118 A'  119 A'                 
 27.823  27.836  28.322  28.332  28.346  28.360  28.368  28.384
120 A'  121 A'   50 A"   51 A"  122 A'  123 A'  124 A'  125 A'                 
 28.517  28.527  28.528  28.539  28.540  28.552  28.581  28.592
 52 A"  126 A'   53 A"  127 A'   54 A"   55 A"  128 A'  129 A'                 
 28.681  28.686  66.725 127.867 127.877 127.887 127.898 127.920
130 A'  131 A'  132 A'   56 A"   57 A"  133 A'  134 A'  135 A'                 
127.932 151.624 151.6351901.7861901.797
136 A'  137 A'  138 A'  139 A'  140 A'                                         
 --------------------------------------------------------------

          Ground-State Mulliken Net Atomic Charges

     Atom                 Charge (a.u.)
  ----------------------------------------
      1 H                     0.166954
      2 I                     0.105999
      3 I                     0.091391
      4 F                    -0.043137
      5 C                    -0.251016
      6 C                    -0.070191
  ----------------------------------------
  Sum of atomic charges =    -0.000000

 -----------------------------------------------------------------
                    Cartesian Multipole Moments
 -----------------------------------------------------------------
    Charge (ESU x 10^10)
                -0.0000
    Dipole Moment (Debye)
         X      -0.2590      Y      -1.3653      Z      -0.0000
       Tot       1.3896
    Quadrupole Moments (Debye-Ang)
        XX     -69.1643     XY       2.2979     YY     -73.1217
        XZ       0.0000     YZ      -0.0000     ZZ     -75.0893
    Octopole Moments (Debye-Ang^2)
       XXX     -17.1234    XXY       2.9294    XYY      -3.2583
       YYY       4.2393    XXZ       0.0000    XYZ       0.0000
       YYZ       0.0000    XZZ      -5.1551    YZZ       4.2694
       ZZZ      -0.0000
    Hexadecapole Moments (Debye-Ang^3)
      XXXX   -2040.4600   XXXY    -146.0676   XXYY    -399.8593
      XYYY    -215.4991   YYYY    -300.3983   XXXZ       0.0000
      XXYZ      -0.0000   XYYZ      -0.0000   YYYZ      -0.0000
      XXZZ    -392.6578   XYZZ     -74.2947   YYZZ     -67.9566
      XZZZ       0.0000   YZZZ       0.0000   ZZZZ    -100.1275
 -----------------------------------------------------------------
 Calculating analytic gradient of the SCF energy
 Gradient of SCF Energy
            1           2           3           4           5           6
    1  -0.0002473  -0.0000836   0.0007080   0.0001309  -0.0005974   0.0000896
    2  -0.0003257   0.0006824  -0.0002387   0.0000303  -0.0002837   0.0001354
    3  -0.0000000  -0.0000000   0.0000000  -0.0000000   0.0000000  -0.0000000
 Max gradient component =       7.080E-04
 RMS gradient           =       3.055E-04
 Gradient time:  CPU 11.10 s  wall 2.88 s
 Geometry Optimization Parameters
   NAtoms,    NIC,     NZ,  NCons,   NDum,   NFix, NCnnct, MaxDiis
        6      37       0       0       0       0       0       0

 Cartesian Hessian Update
 Hessian Updated using BFGS Update


** GEOMETRY OPTIMIZATION IN DELOCALIZED INTERNAL COORDINATES **
   Searching for a Minimum

   Optimization Cycle:  20

                       Coordinates (Angstroms)
     ATOM                X               Y               Z
      1  H         0.6785106992   -1.5730701560    0.0000000000
      2  I        -2.3769047517   -0.7195645686    0.0000000000
      3  I         2.5612333173    0.4340890770    0.0000000000
      4  F        -0.5251587971    1.5213792954    0.0000000000
      5  C         0.6678693647   -0.4948054294    0.0000000000
      6  C        -0.4679334656    0.1884707000    0.0000000000
   Point Group: cs    Number of degrees of freedom:     9


   Energy is -14015.707953568

 Hessian Updated using BFGS Update

  9 Hessian modes will be used to form the next step
  Hessian Eigenvalues:
     0.037896    0.043940    0.160383    0.172258    0.266163    0.384519
     0.391016    0.505443    0.778541

 Minimum Search - Taking Simple RFO Step
 Searching for Lamda that Minimizes Along All modes
 Value Taken    Lamda =  -0.00000216
 Step Taken.  Stepsize is  0.005894

                             Maximum     Tolerance    Cnvgd?
         Gradient           0.000412      0.000300      NO
         Displacement       0.003897      0.001200      NO
         Energy change     -0.000002      0.000001      NO


 New Cartesian Coordinates Obtained by Inverse Iteration

 Displacement from previous Coordinates is:  0.008918
 ----------------------------------------------------------------
             Standard Nuclear Orientation (Angstroms)
    I     Atom           X                Y                Z
 ----------------------------------------------------------------
    1      H       0.6775156268    -1.5718207014     0.0000000000
    2      I      -2.3758316544    -0.7219707342     0.0000000000
    3      I       2.5618791422     0.4314984021     0.0000000000
    4      F      -0.5260799318     1.5223744077     0.0000000000
    5      C       0.6679646882    -0.4934645643     0.0000000000
    6      C      -0.4678315041     0.1898821084     0.0000000000
 ----------------------------------------------------------------
 Molecular Point Group                 Cs    NOp =  2
 Largest Abelian Subgroup              Cs    NOp =  2
 Nuclear Repulsion Energy =   799.8558994008 hartrees
 There are       64 alpha and       64 beta electrons
 Applying Cartesian multipole field
    Component          Value
    ---------          -----
     (2,0,0)        1.00000E-11
     (0,2,0)        2.00000E-11
     (0,0,2)       -3.00000E-11
 Nucleus-field energy     =     0.0000000278 hartrees
 Requested basis set is 6-311++G(d,p)
 There are 71 shells and 197 basis functions
 A cutoff of  1.0D-11 yielded   1953 shell pairs
 There are     15750 function pairs (     17839 Cartesian)
 Smallest overlap matrix eigenvalue = 9.06E-05
 Guess MOs from SCF MO coefficient file

 -----------------------------------------------------------------------
  General SCF calculation program by
  Eric Jon Sundstrom, Paul Horn, Yuezhi Mao, Dmitri Zuev, Alec White,
  David Stuck, Shaama M.S., Shane Yost, Joonho Lee, David Small,
  Daniel Levine, Susi Lehtola, Hugh Burton, Evgeny Epifanovsky
 -----------------------------------------------------------------------
 Exchange:     0.2000 Hartree-Fock + 0.0800 Slater + 0.7200 B88
 Correlation:  0.1900 VWN1RPA + 0.8100 LYP
 Using SG-1 standard quadrature grid
 using 4 threads for integral computing
 -------------------------------------------------------
 OpenMP Integral computing Module                
 Release: version 2.0, May 2017, Q-Chem Inc. Pleasanton 
 -------------------------------------------------------
 -------------------------------------------------------
 OpenMP BLAS3 based DFT computing Module                
 Release: version 1.0, May 2013, Q-Chem Inc. Pittsburgh 
 -------------------------------------------------------
 A restricted SCF calculation will be
 performed using DIIS
 SCF converges when DIIS error is below 1.0e-08
 ---------------------------------------
  Cycle       Energy         DIIS error
 ---------------------------------------
    1  -14015.7079526238      1.82e-05  
    2  -14015.7079548202      7.19e-06  
    3  -14015.7079545480      1.05e-05  
    4  -14015.7079550852      1.55e-06  
    5  -14015.7079550950      5.07e-07  
    6  -14015.7079550954      1.88e-07  
    7  -14015.7079550957      3.71e-08  
    8  -14015.7079550957      1.53e-08  
    9  -14015.7079550956      6.05e-09  Convergence criterion met
 ---------------------------------------
 SCF time:   CPU 27.06s  wall 7.00s 
 SCF   energy in the final basis set =   -14015.7079550956
 Total energy in the final basis set =   -14015.7079550956

 --------------------------------------------------------------
             Orbital Energies (a.u.) and Symmetries
 --------------------------------------------------------------

 Alpha MOs, Restricted
 -- Occupied --                  
*******-1165.88 -176.33 -176.32 -165.73 -165.73 -165.73 -165.72
  1 A'    2 A'    3 A'    4 A'    5 A'    1 A"    6 A'    7 A'                 
-165.72 -165.72  -35.82  -35.81  -31.32  -31.31  -31.31  -31.31
  2 A"    8 A'    9 A'   10 A'   11 A'   12 A'    3 A"   13 A'                 
-31.299 -31.299 -24.732 -22.967 -22.965 -22.965 -22.961 -22.961
  4 A"   14 A'   15 A'   16 A'   17 A'    5 A"   18 A'    6 A"                 
-22.956 -22.955 -22.954 -22.950 -22.950 -10.325 -10.242  -6.372
 19 A'    7 A"   20 A'   21 A'    8 A"   22 A'   23 A'   24 A'                 
 -6.362  -4.785  -4.774  -4.770  -4.769  -4.759  -4.759  -2.051
 25 A'   26 A'   27 A'   28 A'    9 A"   10 A"   29 A'   30 A'                 
 -2.046  -2.046  -2.040  -2.035  -2.035  -2.033  -2.032  -2.022
 31 A'   11 A"   32 A'   12 A"   33 A'   13 A"   34 A'   14 A"                 
 -2.022  -1.274  -0.827  -0.709  -0.652  -0.618  -0.533  -0.509
 35 A'   36 A'   37 A'   38 A'   39 A'   40 A'   41 A'   15 A"                 
 -0.496  -0.421  -0.372  -0.347  -0.299  -0.294  -0.282  -0.254
 42 A'   43 A'   44 A'   16 A"   17 A"   45 A'   46 A'   18 A"                 
 -- Virtual --                   
 -0.082  -0.037  -0.035  -0.005   0.037   0.046   0.064   0.068
 47 A'   48 A'   19 A"   49 A'   50 A'   51 A'   20 A"   52 A'                 
  0.093   0.099   0.107   0.124   0.146   0.164   0.196   0.203
 21 A"   53 A'   54 A'   55 A'   56 A'   57 A'   58 A'   59 A'                 
  0.204   0.226   0.228   0.258   0.288   0.298   0.306   0.328
 22 A"   60 A'   23 A"   61 A'   24 A"   62 A'   63 A'   64 A'                 
  0.340   0.382   0.394   0.398   0.405   0.414   0.417   0.449
 65 A'   25 A"   26 A"   66 A'   27 A"   28 A"   67 A'   68 A'                 
  0.454   0.470   0.520   0.546   0.586   0.630   0.641   0.660
 69 A'   70 A'   71 A'   29 A"   72 A'   30 A"   73 A'   74 A'                 
  0.674   0.713   0.731   0.809   0.866   0.941   1.073   1.139
 75 A'   76 A'   77 A'   78 A'   79 A'   80 A'   31 A"   32 A"                 
  1.243   1.264   1.312   1.322   1.336   1.357   1.373   1.411
 33 A"   81 A'   34 A"   82 A'   83 A'   84 A'   35 A"   85 A'                 
  1.433   1.440   1.511   1.547   1.624   1.762   1.798   1.812
 86 A'   36 A"   87 A'   88 A'   89 A'   90 A'   37 A"   91 A'                 
  1.909   1.971   2.114   2.252   2.548   2.604   2.618   2.807
 92 A'   38 A"   93 A'   94 A'   95 A'   39 A"   96 A'   40 A"                 
  2.838   2.985   3.221   3.670   3.746   3.799   3.938   3.956
 97 A'   98 A'   99 A'  100 A'   41 A"  101 A'   42 A"   43 A"                 
  3.966   3.969   3.980   3.998   4.013   4.021   4.085   4.112
 44 A"  102 A'  103 A'   45 A"   46 A"  104 A'  105 A'  106 A'                 
  4.232   4.241   4.389   4.398   4.764   5.977   5.989   6.013
107 A'  108 A'  109 A'  110 A'  111 A'   47 A"   48 A"  112 A'                 
  6.026   6.065   6.069   6.265   6.343   6.637  23.426  24.148
113 A'  114 A'  115 A'   49 A"  116 A'  117 A'  118 A'  119 A'                 
 27.823  27.836  28.322  28.332  28.346  28.360  28.368  28.384
120 A'  121 A'   50 A"   51 A"  122 A'  123 A'  124 A'  125 A'                 
 28.518  28.528  28.528  28.539  28.540  28.552  28.581  28.592
 52 A"  126 A'   53 A"  127 A'   54 A"   55 A"  128 A'  129 A'                 
 28.681  28.686  66.724 127.867 127.877 127.887 127.898 127.920
130 A'  131 A'  132 A'   56 A"   57 A"  133 A'  134 A'  135 A'                 
127.932 151.624 151.6361901.7861901.797
136 A'  137 A'  138 A'  139 A'  140 A'                                         

 Beta MOs, Restricted
 -- Occupied --                  
*******-1165.88 -176.33 -176.32 -165.73 -165.73 -165.73 -165.72
  1 A'    2 A'    3 A'    4 A'    5 A'    1 A"    6 A'    7 A'                 
-165.72 -165.72  -35.82  -35.81  -31.32  -31.31  -31.31  -31.31
  2 A"    8 A'    9 A'   10 A'   11 A'   12 A'    3 A"   13 A'                 
-31.299 -31.299 -24.732 -22.967 -22.965 -22.965 -22.961 -22.961
  4 A"   14 A'   15 A'   16 A'   17 A'    5 A"   18 A'    6 A"                 
-22.956 -22.955 -22.954 -22.950 -22.950 -10.325 -10.242  -6.372
 19 A'    7 A"   20 A'   21 A'    8 A"   22 A'   23 A'   24 A'                 
 -6.362  -4.785  -4.774  -4.770  -4.769  -4.759  -4.759  -2.051
 25 A'   26 A'   27 A'   28 A'    9 A"   10 A"   29 A'   30 A'                 
 -2.046  -2.046  -2.040  -2.035  -2.035  -2.033  -2.032  -2.022
 31 A'   11 A"   32 A'   12 A"   33 A'   13 A"   34 A'   14 A"                 
 -2.022  -1.274  -0.827  -0.709  -0.652  -0.618  -0.533  -0.509
 35 A'   36 A'   37 A'   38 A'   39 A'   40 A'   41 A'   15 A"                 
 -0.496  -0.421  -0.372  -0.347  -0.299  -0.294  -0.282  -0.254
 42 A'   43 A'   44 A'   16 A"   17 A"   45 A'   46 A'   18 A"                 
 -- Virtual --                   
 -0.082  -0.037  -0.035  -0.005   0.037   0.046   0.064   0.068
 47 A'   48 A'   19 A"   49 A'   50 A'   51 A'   20 A"   52 A'                 
  0.093   0.099   0.107   0.124   0.146   0.164   0.196   0.203
 21 A"   53 A'   54 A'   55 A'   56 A'   57 A'   58 A'   59 A'                 
  0.204   0.226   0.228   0.258   0.288   0.298   0.306   0.328
 22 A"   60 A'   23 A"   61 A'   24 A"   62 A'   63 A'   64 A'                 
  0.340   0.382   0.394   0.398   0.405   0.414   0.417   0.449
 65 A'   25 A"   26 A"   66 A'   27 A"   28 A"   67 A'   68 A'                 
  0.454   0.470   0.520   0.546   0.586   0.630   0.641   0.660
 69 A'   70 A'   71 A'   29 A"   72 A'   30 A"   73 A'   74 A'                 
  0.674   0.713   0.731   0.809   0.866   0.941   1.073   1.139
 75 A'   76 A'   77 A'   78 A'   79 A'   80 A'   31 A"   32 A"                 
  1.243   1.264   1.312   1.322   1.336   1.357   1.373   1.411
 33 A"   81 A'   34 A"   82 A'   83 A'   84 A'   35 A"   85 A'                 
  1.433   1.440   1.511   1.547   1.624   1.762   1.798   1.812
 86 A'   36 A"   87 A'   88 A'   89 A'   90 A'   37 A"   91 A'                 
  1.909   1.971   2.114   2.252   2.548   2.604   2.618   2.807
 92 A'   38 A"   93 A'   94 A'   95 A'   39 A"   96 A'   40 A"                 
  2.838   2.985   3.221   3.670   3.746   3.799   3.938   3.956
 97 A'   98 A'   99 A'  100 A'   41 A"  101 A'   42 A"   43 A"                 
  3.966   3.969   3.980   3.998   4.013   4.021   4.085   4.112
 44 A"  102 A'  103 A'   45 A"   46 A"  104 A'  105 A'  106 A'                 
  4.232   4.241   4.389   4.398   4.764   5.977   5.989   6.013
107 A'  108 A'  109 A'  110 A'  111 A'   47 A"   48 A"  112 A'                 
  6.026   6.065   6.069   6.265   6.343   6.637  23.426  24.148
113 A'  114 A'  115 A'   49 A"  116 A'  117 A'  118 A'  119 A'                 
 27.823  27.836  28.322  28.332  28.346  28.360  28.368  28.384
120 A'  121 A'   50 A"   51 A"  122 A'  123 A'  124 A'  125 A'                 
 28.518  28.528  28.528  28.539  28.540  28.552  28.581  28.592
 52 A"  126 A'   53 A"  127 A'   54 A"   55 A"  128 A'  129 A'                 
 28.681  28.686  66.724 127.867 127.877 127.887 127.898 127.920
130 A'  131 A'  132 A'   56 A"   57 A"  133 A'  134 A'  135 A'                 
127.932 151.624 151.6361901.7861901.797
136 A'  137 A'  138 A'  139 A'  140 A'                                         
 --------------------------------------------------------------

          Ground-State Mulliken Net Atomic Charges

     Atom                 Charge (a.u.)
  ----------------------------------------
      1 H                     0.166896
      2 I                     0.105631
      3 I                     0.091663
      4 F                    -0.043201
      5 C                    -0.251656
      6 C                    -0.069333
  ----------------------------------------
  Sum of atomic charges =    -0.000000

 -----------------------------------------------------------------
                    Cartesian Multipole Moments
 -----------------------------------------------------------------
    Charge (ESU x 10^10)
                -0.0000
    Dipole Moment (Debye)
         X      -0.2538      Y      -1.3625      Z      -0.0000
       Tot       1.3859
    Quadrupole Moments (Debye-Ang)
        XX     -69.1735     XY       2.2970     YY     -73.1226
        XZ      -0.0000     YZ       0.0000     ZZ     -75.0886
    Octopole Moments (Debye-Ang^2)
       XXX     -17.1160    XXY       3.0041    XYY      -3.3540
       YYY       4.5958    XXZ      -0.0000    XYZ      -0.0000
       YYZ      -0.0000    XZZ      -5.1897    YZZ       4.3959
       ZZZ      -0.0000
    Hexadecapole Moments (Debye-Ang^3)
      XXXX   -2040.2989   XXXY    -145.9869   XXYY    -399.8663
      XYYY    -215.3317   YYYY    -300.6637   XXXZ      -0.0000
      XXYZ       0.0000   XYYZ       0.0000   YYYZ       0.0000
      XXZZ    -392.6142   XYZZ     -74.2506   YYZZ     -67.9969
      XZZZ       0.0000   YZZZ       0.0000   ZZZZ    -100.1268
 -----------------------------------------------------------------
 Calculating analytic gradient of the SCF energy
 Gradient of SCF Energy
            1           2           3           4           5           6
    1  -0.0002185  -0.0000695   0.0005744   0.0001451  -0.0005016   0.0000702
    2  -0.0003842   0.0006140  -0.0003547  -0.0000924  -0.0001520   0.0003693
    3   0.0000000  -0.0000000  -0.0000000   0.0000000  -0.0000000  -0.0000000
 Max gradient component =       6.140E-04
 RMS gradient           =       2.866E-04
 Gradient time:  CPU 10.98 s  wall 2.85 s
 Geometry Optimization Parameters
   NAtoms,    NIC,     NZ,  NCons,   NDum,   NFix, NCnnct, MaxDiis
        6      37       0       0       0       0       0       0

 Cartesian Hessian Update
 Hessian Updated using BFGS Update


** GEOMETRY OPTIMIZATION IN DELOCALIZED INTERNAL COORDINATES **
   Searching for a Minimum

   Optimization Cycle:  21

                       Coordinates (Angstroms)
     ATOM                X               Y               Z
      1  H         0.6775156268   -1.5718207014    0.0000000000
      2  I        -2.3758316544   -0.7219707342    0.0000000000
      3  I         2.5618791422    0.4314984021    0.0000000000
      4  F        -0.5260799318    1.5223744077    0.0000000000
      5  C         0.6679646882   -0.4934645643    0.0000000000
      6  C        -0.4678315041    0.1898821084    0.0000000000
   Point Group: cs    Number of degrees of freedom:     9


   Energy is -14015.707955096

 Hessian Updated using BFGS Update

  9 Hessian modes will be used to form the next step
  Hessian Eigenvalues:
     0.031328    0.039202    0.143227    0.175301    0.270995    0.384074
     0.396309    0.474964    0.700285

 Minimum Search - Taking Simple RFO Step
 Searching for Lamda that Minimizes Along All modes
 Value Taken    Lamda =  -0.00000153
 Step Taken.  Stepsize is  0.005202

                             Maximum     Tolerance    Cnvgd?
         Gradient           0.000373      0.000300      NO
         Displacement       0.003966      0.001200      NO
         Energy change     -0.000002      0.000001      NO


 New Cartesian Coordinates Obtained by Inverse Iteration

 Displacement from previous Coordinates is:  0.005945
 ----------------------------------------------------------------
             Standard Nuclear Orientation (Angstroms)
    I     Atom           X                Y                Z
 ----------------------------------------------------------------
    1      H       0.6767471636    -1.5708320922     0.0000000000
    2      I      -2.3750358219    -0.7237402746     0.0000000000
    3      I       2.5617155092     0.4298836493     0.0000000000
    4      F      -0.5260768498     1.5231107805     0.0000000000
    5      C       0.6680401628    -0.4926125995     0.0000000000
    6      C      -0.4677737971     0.1906894549     0.0000000000
 ----------------------------------------------------------------
 Molecular Point Group                 Cs    NOp =  2
 Largest Abelian Subgroup              Cs    NOp =  2
 Nuclear Repulsion Energy =   799.9140483452 hartrees
 There are       64 alpha and       64 beta electrons
 Applying Cartesian multipole field
    Component          Value
    ---------          -----
     (2,0,0)        1.00000E-11
     (0,2,0)        2.00000E-11
     (0,0,2)       -3.00000E-11
 Nucleus-field energy     =     0.0000000278 hartrees
 Requested basis set is 6-311++G(d,p)
 There are 71 shells and 197 basis functions
 A cutoff of  1.0D-11 yielded   1953 shell pairs
 There are     15750 function pairs (     17839 Cartesian)
 Smallest overlap matrix eigenvalue = 9.07E-05
 Guess MOs from SCF MO coefficient file

 -----------------------------------------------------------------------
  General SCF calculation program by
  Eric Jon Sundstrom, Paul Horn, Yuezhi Mao, Dmitri Zuev, Alec White,
  David Stuck, Shaama M.S., Shane Yost, Joonho Lee, David Small,
  Daniel Levine, Susi Lehtola, Hugh Burton, Evgeny Epifanovsky
 -----------------------------------------------------------------------
 Exchange:     0.2000 Hartree-Fock + 0.0800 Slater + 0.7200 B88
 Correlation:  0.1900 VWN1RPA + 0.8100 LYP
 Using SG-1 standard quadrature grid
 using 4 threads for integral computing
 -------------------------------------------------------
 OpenMP Integral computing Module                
 Release: version 2.0, May 2017, Q-Chem Inc. Pleasanton 
 -------------------------------------------------------
 -------------------------------------------------------
 OpenMP BLAS3 based DFT computing Module                
 Release: version 1.0, May 2013, Q-Chem Inc. Pittsburgh 
 -------------------------------------------------------
 A restricted SCF calculation will be
 performed using DIIS
 SCF converges when DIIS error is below 1.0e-08
 ---------------------------------------
  Cycle       Energy         DIIS error
 ---------------------------------------
    1  -14015.7079551215      1.18e-05  
    2  -14015.7079559281      6.25e-06  
    3  -14015.7079558341      7.77e-06  
    4  -14015.7079561300      1.04e-06  
    5  -14015.7079561338      3.69e-07  
    6  -14015.7079561342      1.24e-07  
    7  -14015.7079561346      2.96e-08  
    8  -14015.7079561346      1.13e-08  
    9  -14015.7079561342      5.22e-09  Convergence criterion met
 ---------------------------------------
 SCF time:   CPU 27.11s  wall 8.00s 
 SCF   energy in the final basis set =   -14015.7079561342
 Total energy in the final basis set =   -14015.7079561342

 --------------------------------------------------------------
             Orbital Energies (a.u.) and Symmetries
 --------------------------------------------------------------

 Alpha MOs, Restricted
 -- Occupied --                  
*******-1165.88 -176.33 -176.32 -165.73 -165.73 -165.73 -165.72
  1 A'    2 A'    3 A'    4 A'    5 A'    1 A"    6 A'    7 A'                 
-165.72 -165.72  -35.82  -35.81  -31.32  -31.31  -31.31  -31.31
  2 A"    8 A'    9 A'   10 A'   11 A'   12 A'    3 A"   13 A'                 
-31.299 -31.299 -24.732 -22.967 -22.965 -22.965 -22.961 -22.961
  4 A"   14 A'   15 A'   16 A'   17 A'    5 A"   18 A'    6 A"                 
-22.956 -22.955 -22.955 -22.950 -22.950 -10.325 -10.242  -6.372
 19 A'    7 A"   20 A'   21 A'    8 A"   22 A'   23 A'   24 A'                 
 -6.362  -4.785  -4.774  -4.770  -4.769  -4.759  -4.759  -2.051
 25 A'   26 A'   27 A'   28 A'    9 A"   10 A"   29 A'   30 A'                 
 -2.046  -2.046  -2.040  -2.035  -2.035  -2.033  -2.032  -2.022
 31 A'   11 A"   32 A'   12 A"   33 A'   13 A"   34 A'   14 A"                 
 -2.022  -1.275  -0.827  -0.709  -0.652  -0.618  -0.533  -0.509
 35 A'   36 A'   37 A'   38 A'   39 A'   40 A'   41 A'   15 A"                 
 -0.496  -0.421  -0.372  -0.347  -0.299  -0.294  -0.282  -0.254
 42 A'   43 A'   44 A'   16 A"   17 A"   45 A'   46 A'   18 A"                 
 -- Virtual --                   
 -0.082  -0.037  -0.035  -0.005   0.037   0.046   0.064   0.068
 47 A'   48 A'   19 A"   49 A'   50 A'   51 A'   20 A"   52 A'                 
  0.093   0.099   0.107   0.124   0.146   0.164   0.196   0.203
 21 A"   53 A'   54 A'   55 A'   56 A'   57 A'   58 A'   59 A'                 
  0.205   0.226   0.228   0.258   0.288   0.298   0.306   0.328
 22 A"   60 A'   23 A"   61 A'   24 A"   62 A'   63 A'   64 A'                 
  0.340   0.382   0.394   0.398   0.405   0.414   0.416   0.449
 65 A'   25 A"   26 A"   66 A'   27 A"   28 A"   67 A'   68 A'                 
  0.454   0.470   0.521   0.546   0.586   0.630   0.641   0.660
 69 A'   70 A'   71 A'   29 A"   72 A'   30 A"   73 A'   74 A'                 
  0.674   0.713   0.731   0.810   0.866   0.941   1.073   1.140
 75 A'   76 A'   77 A'   78 A'   79 A'   80 A'   31 A"   32 A"                 
  1.243   1.264   1.312   1.322   1.336   1.358   1.373   1.411
 33 A"   81 A'   34 A"   82 A'   83 A'   84 A'   35 A"   85 A'                 
  1.433   1.440   1.511   1.547   1.624   1.762   1.798   1.811
 86 A'   36 A"   87 A'   88 A'   89 A'   90 A'   37 A"   91 A'                 
  1.909   1.971   2.114   2.252   2.547   2.604   2.618   2.807
 92 A'   38 A"   93 A'   94 A'   95 A'   39 A"   96 A'   40 A"                 
  2.838   2.986   3.221   3.670   3.746   3.799   3.938   3.956
 97 A'   98 A'   99 A'  100 A'   41 A"  101 A'   42 A"   43 A"                 
  3.966   3.969   3.980   3.998   4.014   4.021   4.085   4.112
 44 A"  102 A'  103 A'   45 A"   46 A"  104 A'  105 A'  106 A'                 
  4.232   4.241   4.389   4.398   4.764   5.977   5.989   6.013
107 A'  108 A'  109 A'  110 A'  111 A'   47 A"   48 A"  112 A'                 
  6.027   6.065   6.069   6.265   6.343   6.637  23.426  24.148
113 A'  114 A'  115 A'   49 A"  116 A'  117 A'  118 A'  119 A'                 
 27.823  27.836  28.322  28.332  28.346  28.360  28.368  28.384
120 A'  121 A'   50 A"   51 A"  122 A'  123 A'  124 A'  125 A'                 
 28.518  28.528  28.528  28.539  28.540  28.552  28.581  28.592
 52 A"  126 A'   53 A"  127 A'   54 A"   55 A"  128 A'  129 A'                 
 28.681  28.686  66.724 127.867 127.877 127.887 127.898 127.920
130 A'  131 A'  132 A'   56 A"   57 A"  133 A'  134 A'  135 A'                 
127.932 151.624 151.6361901.7861901.798
136 A'  137 A'  138 A'  139 A'  140 A'                                         

 Beta MOs, Restricted
 -- Occupied --                  
*******-1165.88 -176.33 -176.32 -165.73 -165.73 -165.73 -165.72
  1 A'    2 A'    3 A'    4 A'    5 A'    1 A"    6 A'    7 A'                 
-165.72 -165.72  -35.82  -35.81  -31.32  -31.31  -31.31  -31.31
  2 A"    8 A'    9 A'   10 A'   11 A'   12 A'    3 A"   13 A'                 
-31.299 -31.299 -24.732 -22.967 -22.965 -22.965 -22.961 -22.961
  4 A"   14 A'   15 A'   16 A'   17 A'    5 A"   18 A'    6 A"                 
-22.956 -22.955 -22.955 -22.950 -22.950 -10.325 -10.242  -6.372
 19 A'    7 A"   20 A'   21 A'    8 A"   22 A'   23 A'   24 A'                 
 -6.362  -4.785  -4.774  -4.770  -4.769  -4.759  -4.759  -2.051
 25 A'   26 A'   27 A'   28 A'    9 A"   10 A"   29 A'   30 A'                 
 -2.046  -2.046  -2.040  -2.035  -2.035  -2.033  -2.032  -2.022
 31 A'   11 A"   32 A'   12 A"   33 A'   13 A"   34 A'   14 A"                 
 -2.022  -1.275  -0.827  -0.709  -0.652  -0.618  -0.533  -0.509
 35 A'   36 A'   37 A'   38 A'   39 A'   40 A'   41 A'   15 A"                 
 -0.496  -0.421  -0.372  -0.347  -0.299  -0.294  -0.282  -0.254
 42 A'   43 A'   44 A'   16 A"   17 A"   45 A'   46 A'   18 A"                 
 -- Virtual --                   
 -0.082  -0.037  -0.035  -0.005   0.037   0.046   0.064   0.068
 47 A'   48 A'   19 A"   49 A'   50 A'   51 A'   20 A"   52 A'                 
  0.093   0.099   0.107   0.124   0.146   0.164   0.196   0.203
 21 A"   53 A'   54 A'   55 A'   56 A'   57 A'   58 A'   59 A'                 
  0.205   0.226   0.228   0.258   0.288   0.298   0.306   0.328
 22 A"   60 A'   23 A"   61 A'   24 A"   62 A'   63 A'   64 A'                 
  0.340   0.382   0.394   0.398   0.405   0.414   0.416   0.449
 65 A'   25 A"   26 A"   66 A'   27 A"   28 A"   67 A'   68 A'                 
  0.454   0.470   0.521   0.546   0.586   0.630   0.641   0.660
 69 A'   70 A'   71 A'   29 A"   72 A'   30 A"   73 A'   74 A'                 
  0.674   0.713   0.731   0.810   0.866   0.941   1.073   1.140
 75 A'   76 A'   77 A'   78 A'   79 A'   80 A'   31 A"   32 A"                 
  1.243   1.264   1.312   1.322   1.336   1.358   1.373   1.411
 33 A"   81 A'   34 A"   82 A'   83 A'   84 A'   35 A"   85 A'                 
  1.433   1.440   1.511   1.547   1.624   1.762   1.798   1.811
 86 A'   36 A"   87 A'   88 A'   89 A'   90 A'   37 A"   91 A'                 
  1.909   1.971   2.114   2.252   2.547   2.604   2.618   2.807
 92 A'   38 A"   93 A'   94 A'   95 A'   39 A"   96 A'   40 A"                 
  2.838   2.986   3.221   3.670   3.746   3.799   3.938   3.956
 97 A'   98 A'   99 A'  100 A'   41 A"  101 A'   42 A"   43 A"                 
  3.966   3.969   3.980   3.998   4.014   4.021   4.085   4.112
 44 A"  102 A'  103 A'   45 A"   46 A"  104 A'  105 A'  106 A'                 
  4.232   4.241   4.389   4.398   4.764   5.977   5.989   6.013
107 A'  108 A'  109 A'  110 A'  111 A'   47 A"   48 A"  112 A'                 
  6.027   6.065   6.069   6.265   6.343   6.637  23.426  24.148
113 A'  114 A'  115 A'   49 A"  116 A'  117 A'  118 A'  119 A'                 
 27.823  27.836  28.322  28.332  28.346  28.360  28.368  28.384
120 A'  121 A'   50 A"   51 A"  122 A'  123 A'  124 A'  125 A'                 
 28.518  28.528  28.528  28.539  28.540  28.552  28.581  28.592
 52 A"  126 A'   53 A"  127 A'   54 A"   55 A"  128 A'  129 A'                 
 28.681  28.686  66.724 127.867 127.877 127.887 127.898 127.920
130 A'  131 A'  132 A'   56 A"   57 A"  133 A'  134 A'  135 A'                 
127.932 151.624 151.6361901.7861901.798
136 A'  137 A'  138 A'  139 A'  140 A'                                         
 --------------------------------------------------------------

          Ground-State Mulliken Net Atomic Charges

     Atom                 Charge (a.u.)
  ----------------------------------------
      1 H                     0.166801
      2 I                     0.105489
      3 I                     0.091947
      4 F                    -0.043379
      5 C                    -0.252196
      6 C                    -0.068663
  ----------------------------------------
  Sum of atomic charges =    -0.000000

 -----------------------------------------------------------------
                    Cartesian Multipole Moments
 -----------------------------------------------------------------
    Charge (ESU x 10^10)
                -0.0000
    Dipole Moment (Debye)
         X      -0.2509      Y      -1.3617      Z       0.0000
       Tot       1.3846
    Quadrupole Moments (Debye-Ang)
        XX     -69.1774     XY       2.2990     YY     -73.1232
        XZ      -0.0000     YZ       0.0000     ZZ     -75.0867
    Octopole Moments (Debye-Ang^2)
       XXX     -17.0907    XXY       3.0522    XYY      -3.4072
       YYY       4.8356    XXZ      -0.0000    XYZ      -0.0000
       YYZ      -0.0000    XZZ      -5.1994    YZZ       4.4811
       ZZZ       0.0000
    Hexadecapole Moments (Debye-Ang^3)
      XXXX   -2039.6509   XXXY    -145.9666   XXYY    -399.7586
      XYYY    -215.2468   YYYY    -300.9021   XXXZ      -0.0000
      XXYZ       0.0000   XYYZ       0.0000   YYYZ       0.0000
      XXZZ    -392.4764   XYZZ     -74.2346   YYZZ     -68.0332
      XZZZ      -0.0000   YZZZ       0.0000   ZZZZ    -100.1213
 -----------------------------------------------------------------
 Calculating analytic gradient of the SCF energy
 Gradient of SCF Energy
            1           2           3           4           5           6
    1  -0.0002156  -0.0000628   0.0003663   0.0002367  -0.0003611   0.0000366
    2  -0.0002795   0.0005333  -0.0004554  -0.0000643  -0.0001222   0.0003881
    3   0.0000000   0.0000000  -0.0000000   0.0000000  -0.0000000  -0.0000000
 Max gradient component =       5.333E-04
 RMS gradient           =       2.485E-04
 Gradient time:  CPU 11.13 s  wall 2.89 s
 Geometry Optimization Parameters
   NAtoms,    NIC,     NZ,  NCons,   NDum,   NFix, NCnnct, MaxDiis
        6      37       0       0       0       0       0       0

 Cartesian Hessian Update
 Hessian Updated using BFGS Update


** GEOMETRY OPTIMIZATION IN DELOCALIZED INTERNAL COORDINATES **
   Searching for a Minimum

   Optimization Cycle:  22

                       Coordinates (Angstroms)
     ATOM                X               Y               Z
      1  H         0.6767471636   -1.5708320922    0.0000000000
      2  I        -2.3750358219   -0.7237402746    0.0000000000
      3  I         2.5617155092    0.4298836493    0.0000000000
      4  F        -0.5260768498    1.5231107805    0.0000000000
      5  C         0.6680401628   -0.4926125995    0.0000000000
      6  C        -0.4677737971    0.1906894549    0.0000000000
   Point Group: cs    Number of degrees of freedom:     9


   Energy is -14015.707956134

 Hessian Updated using BFGS Update

  9 Hessian modes will be used to form the next step
  Hessian Eigenvalues:
     0.031061    0.038976    0.128789    0.174553    0.276733    0.352819
     0.386715    0.407004    0.645707

 Minimum Search - Taking Simple RFO Step
 Searching for Lamda that Minimizes Along All modes
 Value Taken    Lamda =   0.00000000
 Step Taken.  Stepsize is  0.002688

                             Maximum     Tolerance    Cnvgd?
         Gradient           0.000227      0.000300     YES
         Displacement       0.002157      0.001200      NO
         Energy change     -0.000001      0.000001      NO


 New Cartesian Coordinates Obtained by Inverse Iteration

 Displacement from previous Coordinates is:  0.002055
 ----------------------------------------------------------------
             Standard Nuclear Orientation (Angstroms)
    I     Atom           X                Y                Z
 ----------------------------------------------------------------
    1      H       0.6765113343    -1.5705090112     0.0000000000
    2      I      -2.3748975396    -0.7241898511     0.0000000000
    3      I       2.5610994867     0.4296982259     0.0000000000
    4      F      -0.5255129828     1.5232974628     0.0000000000
    5      C       0.6681514209    -0.4924697112     0.0000000000
    6      C      -0.4677353527     0.1906718030     0.0000000000
 ----------------------------------------------------------------
 Molecular Point Group                 Cs    NOp =  2
 Largest Abelian Subgroup              Cs    NOp =  2
 Nuclear Repulsion Energy =   799.9952665495 hartrees
 There are       64 alpha and       64 beta electrons
 Applying Cartesian multipole field
    Component          Value
    ---------          -----
     (2,0,0)        1.00000E-11
     (0,2,0)        2.00000E-11
     (0,0,2)       -3.00000E-11
 Nucleus-field energy     =     0.0000000278 hartrees
 Requested basis set is 6-311++G(d,p)
 There are 71 shells and 197 basis functions
 A cutoff of  1.0D-11 yielded   1953 shell pairs
 There are     15750 function pairs (     17839 Cartesian)
 Smallest overlap matrix eigenvalue = 9.07E-05
 Guess MOs from SCF MO coefficient file

 -----------------------------------------------------------------------
  General SCF calculation program by
  Eric Jon Sundstrom, Paul Horn, Yuezhi Mao, Dmitri Zuev, Alec White,
  David Stuck, Shaama M.S., Shane Yost, Joonho Lee, David Small,
  Daniel Levine, Susi Lehtola, Hugh Burton, Evgeny Epifanovsky
 -----------------------------------------------------------------------
 Exchange:     0.2000 Hartree-Fock + 0.0800 Slater + 0.7200 B88
 Correlation:  0.1900 VWN1RPA + 0.8100 LYP
 Using SG-1 standard quadrature grid
 using 4 threads for integral computing
 -------------------------------------------------------
 OpenMP Integral computing Module                
 Release: version 2.0, May 2017, Q-Chem Inc. Pleasanton 
 -------------------------------------------------------
 -------------------------------------------------------
 OpenMP BLAS3 based DFT computing Module                
 Release: version 1.0, May 2013, Q-Chem Inc. Pittsburgh 
 -------------------------------------------------------
 A restricted SCF calculation will be
 performed using DIIS
 SCF converges when DIIS error is below 1.0e-08
 ---------------------------------------
  Cycle       Energy         DIIS error
 ---------------------------------------
    1  -14015.7079563538      6.18e-06  
    2  -14015.7079565143      3.57e-06  
    3  -14015.7079564947      4.11e-06  
    4  -14015.7079565777      4.58e-07  
    5  -14015.7079565785      1.83e-07  
    6  -14015.7079565784      5.50e-08  
    7  -14015.7079565788      1.59e-08  
    8  -14015.7079565785      6.95e-09  Convergence criterion met
 ---------------------------------------
 SCF time:   CPU 24.07s  wall 6.00s 
 SCF   energy in the final basis set =   -14015.7079565785
 Total energy in the final basis set =   -14015.7079565785

 --------------------------------------------------------------
             Orbital Energies (a.u.) and Symmetries
 --------------------------------------------------------------

 Alpha MOs, Restricted
 -- Occupied --                  
*******-1165.88 -176.33 -176.32 -165.73 -165.73 -165.73 -165.72
  1 A'    2 A'    3 A'    4 A'    5 A'    1 A"    6 A'    7 A'                 
-165.72 -165.72  -35.82  -35.81  -31.32  -31.31  -31.31  -31.31
  2 A"    8 A'    9 A'   10 A'   11 A'   12 A'    3 A"   13 A'                 
-31.299 -31.299 -24.732 -22.967 -22.965 -22.965 -22.961 -22.961
  4 A"   14 A'   15 A'   16 A'   17 A'    5 A"   18 A'    6 A"                 
-22.956 -22.955 -22.955 -22.950 -22.950 -10.325 -10.242  -6.372
 19 A'    7 A"   20 A'   21 A'    8 A"   22 A'   23 A'   24 A'                 
 -6.362  -4.785  -4.774  -4.770  -4.769  -4.759  -4.759  -2.051
 25 A'   26 A'   27 A'   28 A'    9 A"   10 A"   29 A'   30 A'                 
 -2.046  -2.046  -2.040  -2.035  -2.035  -2.033  -2.032  -2.022
 31 A'   11 A"   32 A'   12 A"   33 A'   13 A"   34 A'   14 A"                 
 -2.022  -1.274  -0.827  -0.709  -0.652  -0.618  -0.533  -0.509
 35 A'   36 A'   37 A'   38 A'   39 A'   40 A'   41 A'   15 A"                 
 -0.496  -0.421  -0.372  -0.347  -0.299  -0.294  -0.282  -0.254
 42 A'   43 A'   44 A'   16 A"   17 A"   45 A'   46 A'   18 A"                 
 -- Virtual --                   
 -0.082  -0.037  -0.035  -0.005   0.037   0.046   0.064   0.068
 47 A'   48 A'   19 A"   49 A'   50 A'   51 A'   20 A"   52 A'                 
  0.093   0.099   0.107   0.124   0.146   0.164   0.196   0.203
 21 A"   53 A'   54 A'   55 A'   56 A'   57 A'   58 A'   59 A'                 
  0.205   0.226   0.228   0.258   0.288   0.299   0.306   0.328
 22 A"   60 A'   23 A"   61 A'   24 A"   62 A'   63 A'   64 A'                 
  0.341   0.382   0.394   0.398   0.405   0.414   0.416   0.449
 65 A'   25 A"   26 A"   66 A'   27 A"   28 A"   67 A'   68 A'                 
  0.454   0.470   0.521   0.546   0.586   0.630   0.641   0.661
 69 A'   70 A'   71 A'   29 A"   72 A'   30 A"   73 A'   74 A'                 
  0.674   0.713   0.731   0.810   0.866   0.941   1.073   1.140
 75 A'   76 A'   77 A'   78 A'   79 A'   80 A'   31 A"   32 A"                 
  1.243   1.265   1.312   1.322   1.336   1.358   1.373   1.411
 33 A"   81 A'   34 A"   82 A'   83 A'   84 A'   35 A"   85 A'                 
  1.433   1.440   1.511   1.547   1.624   1.762   1.798   1.811
 86 A'   36 A"   87 A'   88 A'   89 A'   90 A'   37 A"   91 A'                 
  1.909   1.971   2.114   2.252   2.547   2.604   2.618   2.807
 92 A'   38 A"   93 A'   94 A'   95 A'   39 A"   96 A'   40 A"                 
  2.838   2.986   3.221   3.670   3.746   3.799   3.938   3.956
 97 A'   98 A'   99 A'  100 A'   41 A"  101 A'   42 A"   43 A"                 
  3.966   3.969   3.980   3.998   4.014   4.021   4.085   4.112
 44 A"  102 A'  103 A'   45 A"   46 A"  104 A'  105 A'  106 A'                 
  4.232   4.241   4.389   4.398   4.764   5.977   5.989   6.013
107 A'  108 A'  109 A'  110 A'  111 A'   47 A"   48 A"  112 A'                 
  6.027   6.065   6.069   6.265   6.343   6.637  23.426  24.149
113 A'  114 A'  115 A'   49 A"  116 A'  117 A'  118 A'  119 A'                 
 27.823  27.836  28.322  28.332  28.346  28.361  28.368  28.384
120 A'  121 A'   50 A"   51 A"  122 A'  123 A'  124 A'  125 A'                 
 28.518  28.528  28.528  28.539  28.540  28.552  28.582  28.592
 52 A"  126 A'   53 A"  127 A'   54 A"   55 A"  128 A'  129 A'                 
 28.681  28.686  66.724 127.867 127.877 127.887 127.898 127.920
130 A'  131 A'  132 A'   56 A"   57 A"  133 A'  134 A'  135 A'                 
127.932 151.624 151.6361901.7851901.798
136 A'  137 A'  138 A'  139 A'  140 A'                                         

 Beta MOs, Restricted
 -- Occupied --                  
*******-1165.88 -176.33 -176.32 -165.73 -165.73 -165.73 -165.72
  1 A'    2 A'    3 A'    4 A'    5 A'    1 A"    6 A'    7 A'                 
-165.72 -165.72  -35.82  -35.81  -31.32  -31.31  -31.31  -31.31
  2 A"    8 A'    9 A'   10 A'   11 A'   12 A'    3 A"   13 A'                 
-31.299 -31.299 -24.732 -22.967 -22.965 -22.965 -22.961 -22.961
  4 A"   14 A'   15 A'   16 A'   17 A'    5 A"   18 A'    6 A"                 
-22.956 -22.955 -22.955 -22.950 -22.950 -10.325 -10.242  -6.372
 19 A'    7 A"   20 A'   21 A'    8 A"   22 A'   23 A'   24 A'                 
 -6.362  -4.785  -4.774  -4.770  -4.769  -4.759  -4.759  -2.051
 25 A'   26 A'   27 A'   28 A'    9 A"   10 A"   29 A'   30 A'                 
 -2.046  -2.046  -2.040  -2.035  -2.035  -2.033  -2.032  -2.022
 31 A'   11 A"   32 A'   12 A"   33 A'   13 A"   34 A'   14 A"                 
 -2.022  -1.274  -0.827  -0.709  -0.652  -0.618  -0.533  -0.509
 35 A'   36 A'   37 A'   38 A'   39 A'   40 A'   41 A'   15 A"                 
 -0.496  -0.421  -0.372  -0.347  -0.299  -0.294  -0.282  -0.254
 42 A'   43 A'   44 A'   16 A"   17 A"   45 A'   46 A'   18 A"                 
 -- Virtual --                   
 -0.082  -0.037  -0.035  -0.005   0.037   0.046   0.064   0.068
 47 A'   48 A'   19 A"   49 A'   50 A'   51 A'   20 A"   52 A'                 
  0.093   0.099   0.107   0.124   0.146   0.164   0.196   0.203
 21 A"   53 A'   54 A'   55 A'   56 A'   57 A'   58 A'   59 A'                 
  0.205   0.226   0.228   0.258   0.288   0.299   0.306   0.328
 22 A"   60 A'   23 A"   61 A'   24 A"   62 A'   63 A'   64 A'                 
  0.341   0.382   0.394   0.398   0.405   0.414   0.416   0.449
 65 A'   25 A"   26 A"   66 A'   27 A"   28 A"   67 A'   68 A'                 
  0.454   0.470   0.521   0.546   0.586   0.630   0.641   0.661
 69 A'   70 A'   71 A'   29 A"   72 A'   30 A"   73 A'   74 A'                 
  0.674   0.713   0.731   0.810   0.866   0.941   1.073   1.140
 75 A'   76 A'   77 A'   78 A'   79 A'   80 A'   31 A"   32 A"                 
  1.243   1.265   1.312   1.322   1.336   1.358   1.373   1.411
 33 A"   81 A'   34 A"   82 A'   83 A'   84 A'   35 A"   85 A'                 
  1.433   1.440   1.511   1.547   1.624   1.762   1.798   1.811
 86 A'   36 A"   87 A'   88 A'   89 A'   90 A'   37 A"   91 A'                 
  1.909   1.971   2.114   2.252   2.547   2.604   2.618   2.807
 92 A'   38 A"   93 A'   94 A'   95 A'   39 A"   96 A'   40 A"                 
  2.838   2.986   3.221   3.670   3.746   3.799   3.938   3.956
 97 A'   98 A'   99 A'  100 A'   41 A"  101 A'   42 A"   43 A"                 
  3.966   3.969   3.980   3.998   4.014   4.021   4.085   4.112
 44 A"  102 A'  103 A'   45 A"   46 A"  104 A'  105 A'  106 A'                 
  4.232   4.241   4.389   4.398   4.764   5.977   5.989   6.013
107 A'  108 A'  109 A'  110 A'  111 A'   47 A"   48 A"  112 A'                 
  6.027   6.065   6.069   6.265   6.343   6.637  23.426  24.149
113 A'  114 A'  115 A'   49 A"  116 A'  117 A'  118 A'  119 A'                 
 27.823  27.836  28.322  28.332  28.346  28.361  28.368  28.384
120 A'  121 A'   50 A"   51 A"  122 A'  123 A'  124 A'  125 A'                 
 28.518  28.528  28.528  28.539  28.540  28.552  28.582  28.592
 52 A"  126 A'   53 A"  127 A'   54 A"   55 A"  128 A'  129 A'                 
 28.681  28.686  66.724 127.867 127.877 127.887 127.898 127.920
130 A'  131 A'  132 A'   56 A"   57 A"  133 A'  134 A'  135 A'                 
127.932 151.624 151.6361901.7851901.798
136 A'  137 A'  138 A'  139 A'  140 A'                                         
 --------------------------------------------------------------

          Ground-State Mulliken Net Atomic Charges

     Atom                 Charge (a.u.)
  ----------------------------------------
      1 H                     0.166715
      2 I                     0.105547
      3 I                     0.092145
      4 F                    -0.043546
      5 C                    -0.252444
      6 C                    -0.068417
  ----------------------------------------
  Sum of atomic charges =    -0.000000

 -----------------------------------------------------------------
                    Cartesian Multipole Moments
 -----------------------------------------------------------------
    Charge (ESU x 10^10)
                -0.0000
    Dipole Moment (Debye)
         X      -0.2506      Y      -1.3625      Z      -0.0000
       Tot       1.3853
    Quadrupole Moments (Debye-Ang)
        XX     -69.1747     XY       2.3019     YY     -73.1238
        XZ       0.0000     YZ       0.0000     ZZ     -75.0849
    Octopole Moments (Debye-Ang^2)
       XXX     -17.0585    XXY       3.0593    XYY      -3.4027
       YYY       4.8799    XXZ      -0.0000    XYZ      -0.0000
       YYZ      -0.0000    XZZ      -5.1851    YZZ       4.4968
       ZZZ      -0.0000
    Hexadecapole Moments (Debye-Ang^3)
      XXXX   -2039.0450   XXXY    -145.9911   XXYY    -399.6403
      XYYY    -215.2570   YYYY    -300.9952   XXXZ      -0.0000
      XXYZ      -0.0000   XYYZ       0.0000   YYYZ       0.0000
      XXZZ    -392.3552   XYZZ     -74.2439   YYZZ     -68.0470
      XZZZ       0.0000   YZZZ       0.0000   ZZZZ    -100.1153
 -----------------------------------------------------------------
 Calculating analytic gradient of the SCF energy
 Gradient of SCF Energy
            1           2           3           4           5           6
    1  -0.0002372  -0.0000886   0.0001952   0.0003270  -0.0002221   0.0000257
    2  -0.0001429   0.0004843  -0.0005038   0.0000588  -0.0001381   0.0002417
    3   0.0000000  -0.0000000   0.0000000   0.0000000  -0.0000000   0.0000000
 Max gradient component =       5.038E-04
 RMS gradient           =       2.172E-04
 Gradient time:  CPU 11.13 s  wall 2.89 s
 Geometry Optimization Parameters
   NAtoms,    NIC,     NZ,  NCons,   NDum,   NFix, NCnnct, MaxDiis
        6      37       0       0       0       0       0       0

 Cartesian Hessian Update
 Hessian Updated using BFGS Update


** GEOMETRY OPTIMIZATION IN DELOCALIZED INTERNAL COORDINATES **
   Searching for a Minimum

   Optimization Cycle:  23

                       Coordinates (Angstroms)
     ATOM                X               Y               Z
      1  H         0.6765113343   -1.5705090112    0.0000000000
      2  I        -2.3748975396   -0.7241898511    0.0000000000
      3  I         2.5610994867    0.4296982259    0.0000000000
      4  F        -0.5255129828    1.5232974628    0.0000000000
      5  C         0.6681514209   -0.4924697112    0.0000000000
      6  C        -0.4677353527    0.1906718030    0.0000000000
   Point Group: cs    Number of degrees of freedom:     9


   Energy is -14015.707956579

 Hessian Updated using BFGS Update

  9 Hessian modes will be used to form the next step
  Hessian Eigenvalues:
     0.036103    0.039106    0.115986    0.177484    0.240315    0.283825
     0.385421    0.403375    0.641485

 Minimum Search - Taking Simple RFO Step
 Searching for Lamda that Minimizes Along All modes
 Value Taken    Lamda =   0.00000000
 Step Taken.  Stepsize is  0.000957

                             Maximum     Tolerance    Cnvgd?
         Gradient           0.000119      0.000300     YES
         Displacement       0.000541      0.001200     YES
         Energy change     -0.000000      0.000001     YES


                       Distance Matrix (Angstroms)
             H (  1)   I (  2)   I (  3)   F (  4)   C (  5)
   I (  2)  3.166599
   I (  3)  2.748181  5.069075
   F (  4)  3.319111  2.910571  3.274620
   C (  5)  1.078072  3.051859  2.105622  2.342681
   C (  6)  2.100252  2.115240  3.038252  1.333878  1.325489

 Final energy is   -14015.707956578501     


 ******************************
 **  OPTIMIZATION CONVERGED  **
 ******************************

                       Coordinates (Angstroms)
     ATOM                X               Y               Z
      1  H         0.6765113343   -1.5705090112    0.0000000000
      2  I        -2.3748975396   -0.7241898511    0.0000000000
      3  I         2.5610994867    0.4296982259    0.0000000000
      4  F        -0.5255129828    1.5232974628    0.0000000000
      5  C         0.6681514209   -0.4924697112    0.0000000000
      6  C        -0.4677353527    0.1906718030    0.0000000000

Z-matrix Print:
$molecule
0 1
I 
C  1 2.115240
C  2 1.325489 1 123.349652
H  3 1.078072 2 121.467718 1 -0.000000 0
F  2 1.333878 1 113.144361 3 -180.000000 0
I  3 2.105622 2 123.003112 1 -180.000000 0
$end


 --------------------------------------------------------------
             Orbital Energies (a.u.) and Symmetries
 --------------------------------------------------------------

 Alpha MOs, Restricted
 -- Occupied --                  
*******-1165.88 -176.33 -176.32 -165.73 -165.73 -165.73 -165.72
  1 A'    2 A'    3 A'    4 A'    5 A'    1 A"    6 A'    7 A'                 
-165.72 -165.72  -35.82  -35.81  -31.32  -31.31  -31.31  -31.31
  2 A"    8 A'    9 A'   10 A'   11 A'   12 A'    3 A"   13 A'                 
-31.299 -31.299 -24.732 -22.967 -22.965 -22.965 -22.961 -22.961
  4 A"   14 A'   15 A'   16 A'   17 A'    5 A"   18 A'    6 A"                 
-22.956 -22.955 -22.955 -22.950 -22.950 -10.325 -10.242  -6.372
 19 A'    7 A"   20 A'   21 A'    8 A"   22 A'   23 A'   24 A'                 
 -6.362  -4.785  -4.774  -4.770  -4.769  -4.759  -4.759  -2.051
 25 A'   26 A'   27 A'   28 A'    9 A"   10 A"   29 A'   30 A'                 
 -2.046  -2.046  -2.040  -2.035  -2.035  -2.033  -2.032  -2.022
 31 A'   11 A"   32 A'   12 A"   33 A'   13 A"   34 A'   14 A"                 
 -2.022  -1.274  -0.827  -0.709  -0.652  -0.618  -0.533  -0.509
 35 A'   36 A'   37 A'   38 A'   39 A'   40 A'   41 A'   15 A"                 
 -0.496  -0.421  -0.372  -0.347  -0.299  -0.294  -0.282  -0.254
 42 A'   43 A'   44 A'   16 A"   17 A"   45 A'   46 A'   18 A"                 
 -- Virtual --                   
 -0.082  -0.037  -0.035  -0.005   0.037   0.046   0.064   0.068
 47 A'   48 A'   19 A"   49 A'   50 A'   51 A'   20 A"   52 A'                 
  0.093   0.099   0.107   0.124   0.146   0.164   0.196   0.203
 21 A"   53 A'   54 A'   55 A'   56 A'   57 A'   58 A'   59 A'                 
  0.205   0.226   0.228   0.258   0.288   0.299   0.306   0.328
 22 A"   60 A'   23 A"   61 A'   24 A"   62 A'   63 A'   64 A'                 
  0.341   0.382   0.394   0.398   0.405   0.414   0.416   0.449
 65 A'   25 A"   26 A"   66 A'   27 A"   28 A"   67 A'   68 A'                 
  0.454   0.470   0.521   0.546   0.586   0.630   0.641   0.661
 69 A'   70 A'   71 A'   29 A"   72 A'   30 A"   73 A'   74 A'                 
  0.674   0.713   0.731   0.810   0.866   0.941   1.073   1.140
 75 A'   76 A'   77 A'   78 A'   79 A'   80 A'   31 A"   32 A"                 
  1.243   1.265   1.312   1.322   1.336   1.358   1.373   1.411
 33 A"   81 A'   34 A"   82 A'   83 A'   84 A'   35 A"   85 A'                 
  1.433   1.440   1.511   1.547   1.624   1.762   1.798   1.811
 86 A'   36 A"   87 A'   88 A'   89 A'   90 A'   37 A"   91 A'                 
  1.909   1.971   2.114   2.252   2.547   2.604   2.618   2.807
 92 A'   38 A"   93 A'   94 A'   95 A'   39 A"   96 A'   40 A"                 
  2.838   2.986   3.221   3.670   3.746   3.799   3.938   3.956
 97 A'   98 A'   99 A'  100 A'   41 A"  101 A'   42 A"   43 A"                 
  3.966   3.969   3.980   3.998   4.014   4.021   4.085   4.112
 44 A"  102 A'  103 A'   45 A"   46 A"  104 A'  105 A'  106 A'                 
  4.232   4.241   4.389   4.398   4.764   5.977   5.989   6.013
107 A'  108 A'  109 A'  110 A'  111 A'   47 A"   48 A"  112 A'                 
  6.027   6.065   6.069   6.265   6.343   6.637  23.426  24.149
113 A'  114 A'  115 A'   49 A"  116 A'  117 A'  118 A'  119 A'                 
 27.823  27.836  28.322  28.332  28.346  28.361  28.368  28.384
120 A'  121 A'   50 A"   51 A"  122 A'  123 A'  124 A'  125 A'                 
 28.518  28.528  28.528  28.539  28.540  28.552  28.582  28.592
 52 A"  126 A'   53 A"  127 A'   54 A"   55 A"  128 A'  129 A'                 
 28.681  28.686  66.724 127.867 127.877 127.887 127.898 127.920
130 A'  131 A'  132 A'   56 A"   57 A"  133 A'  134 A'  135 A'                 
127.932 151.624 151.6361901.7851901.798
136 A'  137 A'  138 A'  139 A'  140 A'                                         

 Beta MOs, Restricted
 -- Occupied --                  
*******-1165.88 -176.33 -176.32 -165.73 -165.73 -165.73 -165.72
  1 A'    2 A'    3 A'    4 A'    5 A'    1 A"    6 A'    7 A'                 
-165.72 -165.72  -35.82  -35.81  -31.32  -31.31  -31.31  -31.31
  2 A"    8 A'    9 A'   10 A'   11 A'   12 A'    3 A"   13 A'                 
-31.299 -31.299 -24.732 -22.967 -22.965 -22.965 -22.961 -22.961
  4 A"   14 A'   15 A'   16 A'   17 A'    5 A"   18 A'    6 A"                 
-22.956 -22.955 -22.955 -22.950 -22.950 -10.325 -10.242  -6.372
 19 A'    7 A"   20 A'   21 A'    8 A"   22 A'   23 A'   24 A'                 
 -6.362  -4.785  -4.774  -4.770  -4.769  -4.759  -4.759  -2.051
 25 A'   26 A'   27 A'   28 A'    9 A"   10 A"   29 A'   30 A'                 
 -2.046  -2.046  -2.040  -2.035  -2.035  -2.033  -2.032  -2.022
 31 A'   11 A"   32 A'   12 A"   33 A'   13 A"   34 A'   14 A"                 
 -2.022  -1.274  -0.827  -0.709  -0.652  -0.618  -0.533  -0.509
 35 A'   36 A'   37 A'   38 A'   39 A'   40 A'   41 A'   15 A"                 
 -0.496  -0.421  -0.372  -0.347  -0.299  -0.294  -0.282  -0.254
 42 A'   43 A'   44 A'   16 A"   17 A"   45 A'   46 A'   18 A"                 
 -- Virtual --                   
 -0.082  -0.037  -0.035  -0.005   0.037   0.046   0.064   0.068
 47 A'   48 A'   19 A"   49 A'   50 A'   51 A'   20 A"   52 A'                 
  0.093   0.099   0.107   0.124   0.146   0.164   0.196   0.203
 21 A"   53 A'   54 A'   55 A'   56 A'   57 A'   58 A'   59 A'                 
  0.205   0.226   0.228   0.258   0.288   0.299   0.306   0.328
 22 A"   60 A'   23 A"   61 A'   24 A"   62 A'   63 A'   64 A'                 
  0.341   0.382   0.394   0.398   0.405   0.414   0.416   0.449
 65 A'   25 A"   26 A"   66 A'   27 A"   28 A"   67 A'   68 A'                 
  0.454   0.470   0.521   0.546   0.586   0.630   0.641   0.661
 69 A'   70 A'   71 A'   29 A"   72 A'   30 A"   73 A'   74 A'                 
  0.674   0.713   0.731   0.810   0.866   0.941   1.073   1.140
 75 A'   76 A'   77 A'   78 A'   79 A'   80 A'   31 A"   32 A"                 
  1.243   1.265   1.312   1.322   1.336   1.358   1.373   1.411
 33 A"   81 A'   34 A"   82 A'   83 A'   84 A'   35 A"   85 A'                 
  1.433   1.440   1.511   1.547   1.624   1.762   1.798   1.811
 86 A'   36 A"   87 A'   88 A'   89 A'   90 A'   37 A"   91 A'                 
  1.909   1.971   2.114   2.252   2.547   2.604   2.618   2.807
 92 A'   38 A"   93 A'   94 A'   95 A'   39 A"   96 A'   40 A"                 
  2.838   2.986   3.221   3.670   3.746   3.799   3.938   3.956
 97 A'   98 A'   99 A'  100 A'   41 A"  101 A'   42 A"   43 A"                 
  3.966   3.969   3.980   3.998   4.014   4.021   4.085   4.112
 44 A"  102 A'  103 A'   45 A"   46 A"  104 A'  105 A'  106 A'                 
  4.232   4.241   4.389   4.398   4.764   5.977   5.989   6.013
107 A'  108 A'  109 A'  110 A'  111 A'   47 A"   48 A"  112 A'                 
  6.027   6.065   6.069   6.265   6.343   6.637  23.426  24.149
113 A'  114 A'  115 A'   49 A"  116 A'  117 A'  118 A'  119 A'                 
 27.823  27.836  28.322  28.332  28.346  28.361  28.368  28.384
120 A'  121 A'   50 A"   51 A"  122 A'  123 A'  124 A'  125 A'                 
 28.518  28.528  28.528  28.539  28.540  28.552  28.582  28.592
 52 A"  126 A'   53 A"  127 A'   54 A"   55 A"  128 A'  129 A'                 
 28.681  28.686  66.724 127.867 127.877 127.887 127.898 127.920
130 A'  131 A'  132 A'   56 A"   57 A"  133 A'  134 A'  135 A'                 
127.932 151.624 151.6361901.7851901.798
136 A'  137 A'  138 A'  139 A'  140 A'                                         
 --------------------------------------------------------------

          Ground-State Mulliken Net Atomic Charges

     Atom                 Charge (a.u.)
  ----------------------------------------
      1 H                     0.166715
      2 I                     0.105547
      3 I                     0.092145
      4 F                    -0.043546
      5 C                    -0.252444
      6 C                    -0.068417
  ----------------------------------------
  Sum of atomic charges =    -0.000000

 -----------------------------------------------------------------
                    Cartesian Multipole Moments
 -----------------------------------------------------------------
    Charge (ESU x 10^10)
                -0.0000
    Dipole Moment (Debye)
         X      -0.2506      Y      -1.3625      Z      -0.0000
       Tot       1.3853
    Quadrupole Moments (Debye-Ang)
        XX     -69.1747     XY       2.3019     YY     -73.1238
        XZ       0.0000     YZ       0.0000     ZZ     -75.0849
    Octopole Moments (Debye-Ang^2)
       XXX     -17.0585    XXY       3.0593    XYY      -3.4027
       YYY       4.8799    XXZ      -0.0000    XYZ      -0.0000
       YYZ      -0.0000    XZZ      -5.1851    YZZ       4.4968
       ZZZ      -0.0000
    Hexadecapole Moments (Debye-Ang^3)
      XXXX   -2039.0450   XXXY    -145.9911   XXYY    -399.6403
      XYYY    -215.2570   YYYY    -300.9952   XXXZ      -0.0000
      XXYZ      -0.0000   XYYZ       0.0000   YYYZ       0.0000
      XXZZ    -392.3552   XYZZ     -74.2439   YYZZ     -68.0470
      XZZZ       0.0000   YZZZ       0.0000   ZZZZ    -100.1153
 -----------------------------------------------------------------
Archival summary:
1\1\TWL01\OPT\ProcedureUnspecified\BasisUnspecified\2121\taweetha\TueAug2810:53:222018TueAug2810:53:222018\0\\#,OPT,ProcedureUnspecified,BasisUnspecified,\\0,1\I\C,1,2.11524\C,2,1.32549,1,123.35\H,3,1.07807,2,121.468,1,-0,0\F,2,1.33388,1,113.144,3,-180,0\I,3,2.10562,2,123.003,1,-180,0\\\@

 Total job time:  278.71s(wall), 1034.69s(cpu) 
 Tue Aug 28 10:53:22 2018

        *************************************************************
        *                                                           *
        *  Thank you very much for using Q-Chem.  Have a nice day.  *
        *                                                           *
        *************************************************************


 
User input: 2 of 2 
 
Q-Chem Developer Version!
                  Welcome to Q-Chem
     A Quantum Leap Into The Future Of Chemistry


 Q-Chem 5.1, Q-Chem, Inc., Pleasanton, CA (2018)

 Yihan Shao,  Zhengting Gan,  E. Epifanovsky,  A. T. B. Gilbert,  M. Wormit,  
 J. Kussmann,  A. W. Lange,  A. Behn,  Jia Deng,  Xintian Feng,  D. Ghosh,  
 M. Goldey,  P. R. Horn,  L. D. Jacobson,  I. Kaliman,  T. Kus,  A. Landau,  
 Jie Liu,  E. I. Proynov,  R. M. Richard,  R. P. Steele,  E. J. Sundstrom,  
 H. L. Woodcock III,  P. M. Zimmerman,  D. Zuev,  B. Albrecht,  E. Alguire,  
 S. A. Baeppler,  D. Barton,  Z. Benda,  Y. A. Bernard,  E. J. Berquist,  
 K. B. Bravaya,  H. Burton,  D. Casanova,  Chun-Min Chang,  Yunqing Chen,  
 A. Chien,  K. D. Closser,  M. P. Coons,  S. Coriani,  S. Dasgupta,  
 A. L. Dempwolff,  M. Diedenhofen,  Hainam Do,  R. G. Edgar,  Po-Tung Fang,  
 S. Faraji,  S. Fatehi,  Qingguo Feng,  K. D. Fenk,  J. Fosso-Tande,  
 Qinghui Ge,  A. Ghysels,  G. Gidofalvi,  J. Gomes,  J. Gonthier,  A. Gunina,  
 D. Hait,  M. W. D. Hanson-Heine,  P. H. P. Harbach,  A. W. Hauser,  
 J. E. Herr,  E. G. Hohenstein,  Z. C. Holden,  Kerwin Hui,  B. C. Huynh,  
 T.-C. Jagau,  Hyunjun Ji,  B. Kaduk,  K. Khistyaev,  Jaehoon Kim,  
 P. Klunzinger,  K. Koh,  D. Kosenkov,  L. Koulias,  T. Kowalczyk,  
 C. M. Krauter,  A. Kunitsa,  Ka Un Lao,  A. Laurent,  K. V. Lawler,  
 Joonho Lee,  D. Lefrancois,  S. Lehtola,  D. S. Levine,  Yi-Pei Li,  
 You-Sheng Lin,  Fenglai Liu,  E. Livshits,  A. Luenser,  P. Manohar,  
 E. Mansoor,  S. F. Manzer,  Shan-Ping Mao,  Yuezhi Mao,  N. Mardirossian,  
 A. V. Marenich,  T. Markovich,  L. A. Martinez-Martinez,  S. A. Maurer,  
 N. J. Mayhall,  S. C. McKenzie,  J.-M. Mewes,  A. F. Morrison,  
 J. W. Mullinax,  K. Nanda,  T. S. Nguyen-Beck,  R. Olivares-Amaya,  
 J. A. Parkhill,  T. M. Perrine,  F. Plasser,  P. Pokhilko,  S. Prager,  
 A. Prociuk,  E. Ramos,  D. R. Rehn,  F. Rob,  M. Schneider,  N. Sergueev,  
 S. M. Sharada,  S. Sharma,  D. W. Small,  T. Stauch,  T. Stein,  
 Yu-Chuan Su,  A. J. W. Thom,  A. Tkatchenko,  T. Tsuchimochi,  N. M. Tubman,  
 L. Vogt,  M. L. Vidal,  O. Vydrov,  M. A. Watson,  J. Wenzel,  
 M. de Wergifosse,  T. A. Wesolowski,  A. White,  J. Witte,  A. Yamada,  
 Jun Yang,  K. Yao,  S. Yeganeh,  S. R. Yost,  Zhi-Qiang You,  A. Zech,  
 Igor Ying Zhang,  Xing Zhang,  Yan Zhao,  Ying Zhu,  B. R. Brooks,  
 G. K. L. Chan,  C. J. Cramer,  M. S. Gordon,  W. J. Hehre,  A. Klamt,  
 M. W. Schmidt,  C. D. Sherrill,  D. G. Truhlar,  A. Aspuru-Guzik,  R. Baer,  
 A. T. Bell,  N. A. Besley,  Jeng-Da Chai,  A. E. DePrince, III,  
 R. A. DiStasio Jr.,  A. Dreuw,  B. D. Dunietz,  T. R. Furlani,  
 Chao-Ping Hsu,  Yousung Jung,  Jing Kong,  D. S. Lambrecht,  WanZhen Liang,  
 C. Ochsenfeld,  V. A. Rassolov,  L. V. Slipchenko,  J. E. Subotnik,  
 T. Van Voorhis,  J. M. Herbert,  A. I. Krylov,  P. M. W. Gill,  M. Head-Gordon

 Contributors to earlier versions of Q-Chem not listed above: 
 R. D. Adamson,  B. Austin,  J. Baker,  G. J. O. Beran,  K. Brandhorst,  
 S. T. Brown,  E. F. C. Byrd,  A. K. Chakraborty,  C.-L. Cheng,  
 Siu Hung Chien,  D. M. Chipman,  D. L. Crittenden,  H. Dachsel,  
 R. J. Doerksen,  A. D. Dutoi,  L. Fusti-Molnar,  W. A. Goddard III,  
 A. Golubeva-Zadorozhnaya,  S. R. Gwaltney,  G. Hawkins,  A. Heyden,  
 S. Hirata,  G. Kedziora,  F. J. Keil,  C. Kelley,  Jihan Kim,  R. A. King,  
 R. Z. Khaliullin,  P. P. Korambath,  W. Kurlancheek,  A. M. Lee,  M. S. Lee,  
 S. V. Levchenko,  Ching Yeh Lin,  D. Liotard,  R. C. Lochan,  I. Lotan,  
 P. E. Maslen,  N. Nair,  D. P. O'Neill,  D. Neuhauser,  E. Neuscamman,  
 C. M. Oana,  R. Olson,  B. Peters,  R. Peverati,  P. A. Pieniazek,  
 Y. M. Rhee,  J. Ritchie,  M. A. Rohrdanz,  E. Rosta,  N. J. Russ,  
 H. F. Schaefer III,  N. E. Schultz,  N. Shenvi,  A. C. Simmonett,  A. Sodt,  
 D. Stuck,  K. S. Thanthiriwatte,  V. Vanovschi,  Tao Wang,  A. Warshel,  
 C. F. Williams,  Q. Wu,  X. Xu,  W. Zhang

 Please cite Q-Chem as follows:
 Y. Shao et al., Mol. Phys. 113, 184-215 (2015)
 DOI: 10.1080/00268976.2014.952696

 Q-Chem 5.1.1 for Intel X86 EM64T Linux

 Parts of Q-Chem use Armadillo 8.300.2 (Tropical Shenanigans).
 http://arma.sourceforge.net/

 Q-Chem begins on Tue Aug 28 10:53:22 2018  

Host: 
0

     Scratch files written to /scratch/taweetham/qchem18473//
The previous job contains 0 fragments, simply inherited here
Input Ideriv = 2
Curr. Ideriv = -1
Max.  Ideriv = 2

Checking the input file for inconsistencies... 	...done.

--------------------------------------------------------------
User input:
--------------------------------------------------------------

$molecule
read
$end

$rem
   SCF_GUESS 	READ
   JOB_TYPE 	FREQUENCY
   BASIS 	6-311++G**
   EXCHANGE 	B3LYP
   MEM_TOTAL	7500	
$end


--------------------------------------------------------------
 ----------------------------------------------------------------
             Standard Nuclear Orientation (Angstroms)
    I     Atom           X                Y                Z
 ----------------------------------------------------------------
    1      H       0.2731006295    -1.6280497608     0.0000000000
    2      I      -2.5201909625    -0.1364485010     0.0000000000
    3      I       2.5486445105    -0.0871404380    -0.0000000000
    4      F      -0.2250586018     1.6534648800    -0.0000000000
    5      C       0.5001165766    -0.5741511033     0.0000000000
    6      C      -0.4593851192     0.3403310379    -0.0000000000
 ----------------------------------------------------------------
 Molecular Point Group                 Cs    NOp =  2
 Largest Abelian Subgroup              Cs    NOp =  2
 Nuclear Repulsion Energy =   799.9952665495 hartrees
 There are       64 alpha and       64 beta electrons
 Requested basis set is 6-311++G(d,p)
 There are 71 shells and 197 basis functions

 Total QAlloc Memory Limit   7500 MB
 Mega-Array Size       188 MB
 MEM_STATIC part       192 MB

                       Distance Matrix (Angstroms)
             H (  1)   I (  2)   I (  3)   F (  4)   C (  5)
   I (  2)  3.166599
   I (  3)  2.748181  5.069075
   F (  4)  3.319111  2.910571  3.274620
   C (  5)  1.078072  3.051859  2.105622  2.342681
   C (  6)  2.100252  2.115240  3.038252  1.333878  1.325489

 A cutoff of  1.0D-11 yielded   1953 shell pairs
 There are     15750 function pairs (     17839 Cartesian)

 -------------------------------------------------------
 OpenMP Integral Computing Module                       
 Release: version 1.0, May 2013, Q-Chem Inc. Pittsburgh 
 -------------------------------------------------------
 Integral Job Info:
 Integral job number is                      11
 Integral operator is                         1
 short-range coefficients                     0
 long-range coefficients              100000000
 Omega coefficients                           0
 if combine SR and LR in K                    0
 Integral screening is                        0
 Integral computing path is                   2
 max size of driver memory is            800000
 size of driver memory is                593474
 size of scratch memory is             11861008
 max col of scratch BK array               1296
 max len of scratch array in speh3          155
 max len of scratch index in speh4           18
 max int batch size is                      520
 min int batch size is                       52
 fixed nKL is                                52
 max L of basis functions is                  2
 order of int derivative is                   0
 number of shells is                         71
 number of basis is                         210
 number of cartesian basis is               210
 number of contracted shell pairs          1953
 number of primitive shell pairs           3943
 maxK2 (contraction) of shell pair           36
 max number of K2 of shell pair               1
 max number of CS2 of shell pair            263
 max number of PS2 of shell pair            263
 mem total for path MDJ                  533972
 -------------------------------------------------------
 Smallest overlap matrix eigenvalue = 9.07E-05
 Guess MOs from SCF MO coefficient file

 -----------------------------------------------------------------------
  General SCF calculation program by
  Eric Jon Sundstrom, Paul Horn, Yuezhi Mao, Dmitri Zuev, Alec White,
  David Stuck, Shaama M.S., Shane Yost, Joonho Lee, David Small,
  Daniel Levine, Susi Lehtola, Hugh Burton, Evgeny Epifanovsky
 -----------------------------------------------------------------------
 Exchange:     0.2000 Hartree-Fock + 0.0800 Slater + 0.7200 B88
 Correlation:  0.1900 VWN1RPA + 0.8100 LYP
 Using SG-1 standard quadrature grid
 using 4 threads for integral computing
 -------------------------------------------------------
 OpenMP Integral computing Module                
 Release: version 2.0, May 2017, Q-Chem Inc. Pleasanton 
 -------------------------------------------------------
 -------------------------------------------------------
 OpenMP BLAS3 based DFT computing Module                
 Release: version 1.0, May 2013, Q-Chem Inc. Pittsburgh 
 -------------------------------------------------------
 A restricted SCF calculation will be
 performed using DIIS
 SCF converges when DIIS error is below 1.0e-08
 ---------------------------------------
  Cycle       Energy         DIIS error
 ---------------------------------------
    1  -14015.6409677416      3.27e-03  
    2  -14015.7068581138      4.86e-04  
    3  -14015.7066396014      5.63e-04  
    4  -14015.7080508475      1.81e-04  
    5  -14015.7082075220      4.39e-05  
    6  -14015.7082146458      1.93e-05  
    7  -14015.7082161722      5.57e-06  
    8  -14015.7082162962      1.33e-06  
    9  -14015.7082163017      1.61e-07  
   10  -14015.7082163018      7.83e-08  
   11  -14015.7082163017      2.78e-08  
   12  -14015.7082163020      3.92e-09  Convergence criterion met
 ---------------------------------------
 SCF time:   CPU 37.63s  wall 10.00s 
 SCF   energy in the final basis set =   -14015.7082163020
 Total energy in the final basis set =   -14015.7082163020

 --------------------------------------------------------------
             Orbital Energies (a.u.) and Symmetries
 --------------------------------------------------------------

 Alpha MOs, Restricted
 -- Occupied --                  
*******-1165.88 -176.33 -176.32 -165.73 -165.73 -165.73 -165.72
  1 A'    2 A'    3 A'    4 A'    5 A'    1 A"    6 A'    7 A'                 
-165.72 -165.72  -35.82  -35.81  -31.32  -31.31  -31.31  -31.31
  2 A"    8 A'    9 A'   10 A'   11 A'    3 A"   12 A'   13 A'                 
-31.300 -31.299 -24.732 -22.967 -22.965 -22.965 -22.961 -22.961
  4 A"   14 A'   15 A'   16 A'   17 A'    5 A"   18 A'    6 A"                 
-22.956 -22.955 -22.955 -22.950 -22.950 -10.325 -10.242  -6.372
 19 A'    7 A"   20 A'   21 A'    8 A"   22 A'   23 A'   24 A'                 
 -6.362  -4.785  -4.774  -4.770  -4.770  -4.759  -4.759  -2.051
 25 A'   26 A'   27 A'   28 A'    9 A"   10 A"   29 A'   30 A'                 
 -2.046  -2.046  -2.040  -2.035  -2.035  -2.033  -2.033  -2.022
 31 A'   11 A"   32 A'   12 A"   33 A'   34 A'   13 A"   35 A'                 
 -2.022  -1.274  -0.827  -0.709  -0.653  -0.618  -0.533  -0.509
 14 A"   36 A'   37 A'   38 A'   39 A'   40 A'   41 A'   15 A"                 
 -0.496  -0.421  -0.372  -0.347  -0.300  -0.294  -0.282  -0.254
 42 A'   43 A'   44 A'   16 A"   17 A"   45 A'   46 A'   18 A"                 
 -- Virtual --                   
 -0.082  -0.037  -0.035  -0.005   0.037   0.046   0.064   0.068
 47 A'   48 A'   19 A"   49 A'   50 A'   51 A'   20 A"   52 A'                 
  0.093   0.099   0.107   0.124   0.146   0.164   0.196   0.203
 21 A"   53 A'   54 A'   55 A'   56 A'   57 A'   58 A'   59 A'                 
  0.205   0.227   0.228   0.258   0.288   0.298   0.306   0.327
 22 A"   60 A'   23 A"   61 A'   24 A"   62 A'   63 A'   64 A'                 
  0.341   0.382   0.394   0.398   0.406   0.414   0.416   0.449
 65 A'   25 A"   26 A"   66 A'   27 A"   28 A"   67 A'   68 A'                 
  0.454   0.470   0.520   0.546   0.586   0.630   0.641   0.661
 69 A'   70 A'   71 A'   29 A"   72 A'   30 A"   73 A'   74 A'                 
  0.674   0.713   0.732   0.810   0.866   0.941   1.073   1.140
 75 A'   76 A'   77 A'   78 A'   79 A'   80 A'   31 A"   32 A"                 
  1.243   1.265   1.313   1.322   1.335   1.358   1.373   1.411
 33 A"   81 A'   34 A"   82 A'   83 A'   84 A'   35 A"   85 A'                 
  1.433   1.440   1.511   1.547   1.624   1.762   1.798   1.811
 86 A'   36 A"   87 A'   88 A'   89 A'   90 A'   37 A"   91 A'                 
  1.909   1.971   2.114   2.252   2.547   2.604   2.618   2.807
 92 A'   38 A"   93 A'   94 A'   95 A'   39 A"   96 A'   40 A"                 
  2.838   2.986   3.221   3.670   3.746   3.799   3.938   3.956
 97 A'   98 A'   99 A'  100 A'   41 A"  101 A'   42 A"   43 A"                 
  3.966   3.969   3.980   3.998   4.013   4.021   4.085   4.112
 44 A"  102 A'  103 A'   45 A"   46 A"  104 A'  105 A'  106 A'                 
  4.232   4.241   4.388   4.398   4.764   5.976   5.989   6.013
107 A'  108 A'  109 A'  110 A'  111 A'   47 A"   48 A"  112 A'                 
  6.026   6.065   6.069   6.265   6.343   6.637  23.426  24.149
113 A'  114 A'  115 A'   49 A"  116 A'  117 A'  118 A'  119 A'                 
 27.823  27.836  28.322  28.332  28.346  28.360  28.368  28.384
120 A'  121 A'   50 A"   51 A"  122 A'  123 A'  124 A'  125 A'                 
 28.517  28.527  28.528  28.538  28.540  28.552  28.581  28.592
 52 A"  126 A'   53 A"  127 A'   54 A"   55 A"  128 A'  129 A'                 
 28.680  28.686  66.724 127.867 127.877 127.887 127.898 127.920
130 A'  131 A'  132 A'   56 A"   57 A"  133 A'  134 A'  135 A'                 
127.932 151.624 151.6361901.7851901.798
136 A'  137 A'  138 A'  139 A'  140 A'                                         

 Beta MOs, Restricted
 -- Occupied --                  
*******-1165.88 -176.33 -176.32 -165.73 -165.73 -165.73 -165.72
  1 A'    2 A'    3 A'    4 A'    5 A'    1 A"    6 A'    7 A'                 
-165.72 -165.72  -35.82  -35.81  -31.32  -31.31  -31.31  -31.31
  2 A"    8 A'    9 A'   10 A'   11 A'    3 A"   12 A'   13 A'                 
-31.300 -31.299 -24.732 -22.967 -22.965 -22.965 -22.961 -22.961
  4 A"   14 A'   15 A'   16 A'   17 A'    5 A"   18 A'    6 A"                 
-22.956 -22.955 -22.955 -22.950 -22.950 -10.325 -10.242  -6.372
 19 A'    7 A"   20 A'   21 A'    8 A"   22 A'   23 A'   24 A'                 
 -6.362  -4.785  -4.774  -4.770  -4.770  -4.759  -4.759  -2.051
 25 A'   26 A'   27 A'   28 A'    9 A"   10 A"   29 A'   30 A'                 
 -2.046  -2.046  -2.040  -2.035  -2.035  -2.033  -2.033  -2.022
 31 A'   11 A"   32 A'   12 A"   33 A'   34 A'   13 A"   35 A'                 
 -2.022  -1.274  -0.827  -0.709  -0.653  -0.618  -0.533  -0.509
 14 A"   36 A'   37 A'   38 A'   39 A'   40 A'   41 A'   15 A"                 
 -0.496  -0.421  -0.372  -0.347  -0.300  -0.294  -0.282  -0.254
 42 A'   43 A'   44 A'   16 A"   17 A"   45 A'   46 A'   18 A"                 
 -- Virtual --                   
 -0.082  -0.037  -0.035  -0.005   0.037   0.046   0.064   0.068
 47 A'   48 A'   19 A"   49 A'   50 A'   51 A'   20 A"   52 A'                 
  0.093   0.099   0.107   0.124   0.146   0.164   0.196   0.203
 21 A"   53 A'   54 A'   55 A'   56 A'   57 A'   58 A'   59 A'                 
  0.205   0.227   0.228   0.258   0.288   0.298   0.306   0.327
 22 A"   60 A'   23 A"   61 A'   24 A"   62 A'   63 A'   64 A'                 
  0.341   0.382   0.394   0.398   0.406   0.414   0.416   0.449
 65 A'   25 A"   26 A"   66 A'   27 A"   28 A"   67 A'   68 A'                 
  0.454   0.470   0.520   0.546   0.586   0.630   0.641   0.661
 69 A'   70 A'   71 A'   29 A"   72 A'   30 A"   73 A'   74 A'                 
  0.674   0.713   0.732   0.810   0.866   0.941   1.073   1.140
 75 A'   76 A'   77 A'   78 A'   79 A'   80 A'   31 A"   32 A"                 
  1.243   1.265   1.313   1.322   1.335   1.358   1.373   1.411
 33 A"   81 A'   34 A"   82 A'   83 A'   84 A'   35 A"   85 A'                 
  1.433   1.440   1.511   1.547   1.624   1.762   1.798   1.811
 86 A'   36 A"   87 A'   88 A'   89 A'   90 A'   37 A"   91 A'                 
  1.909   1.971   2.114   2.252   2.547   2.604   2.618   2.807
 92 A'   38 A"   93 A'   94 A'   95 A'   39 A"   96 A'   40 A"                 
  2.838   2.986   3.221   3.670   3.746   3.799   3.938   3.956
 97 A'   98 A'   99 A'  100 A'   41 A"  101 A'   42 A"   43 A"                 
  3.966   3.969   3.980   3.998   4.013   4.021   4.085   4.112
 44 A"  102 A'  103 A'   45 A"   46 A"  104 A'  105 A'  106 A'                 
  4.232   4.241   4.388   4.398   4.764   5.976   5.989   6.013
107 A'  108 A'  109 A'  110 A'  111 A'   47 A"   48 A"  112 A'                 
  6.026   6.065   6.069   6.265   6.343   6.637  23.426  24.149
113 A'  114 A'  115 A'   49 A"  116 A'  117 A'  118 A'  119 A'                 
 27.823  27.836  28.322  28.332  28.346  28.360  28.368  28.384
120 A'  121 A'   50 A"   51 A"  122 A'  123 A'  124 A'  125 A'                 
 28.517  28.527  28.528  28.538  28.540  28.552  28.581  28.592
 52 A"  126 A'   53 A"  127 A'   54 A"   55 A"  128 A'  129 A'                 
 28.680  28.686  66.724 127.867 127.877 127.887 127.898 127.920
130 A'  131 A'  132 A'   56 A"   57 A"  133 A'  134 A'  135 A'                 
127.932 151.624 151.6361901.7851901.798
136 A'  137 A'  138 A'  139 A'  140 A'                                         
 --------------------------------------------------------------

          Ground-State Mulliken Net Atomic Charges

     Atom                 Charge (a.u.)
  ----------------------------------------
      1 H                     0.166933
      2 I                     0.104820
      3 I                     0.090744
      4 F                    -0.043120
      5 C                    -0.246875
      6 C                    -0.072502
  ----------------------------------------
  Sum of atomic charges =    -0.000000

 -----------------------------------------------------------------
                    Cartesian Multipole Moments
 -----------------------------------------------------------------
    Charge (ESU x 10^10)
                -0.0000
    Dipole Moment (Debye)
         X      -0.5424      Y      -1.2707      Z       0.0000
       Tot       1.3816
    Quadrupole Moments (Debye-Ang)
        XX     -68.3556     XY       1.2606     YY     -74.0487
        XZ      -0.0000     YZ      -0.0000     ZZ     -75.0910
    Octopole Moments (Debye-Ang^2)
       XXX      -5.2405    XXY       1.2851    XYY      -0.4337
       YYY      -4.3386    XXZ       0.0000    XYZ      -0.0000
       YYZ       0.0000    XZZ      -0.7322    YZZ       1.5909
       ZZZ       0.0000
    Hexadecapole Moments (Debye-Ang^3)
      XXXX   -2084.6940   XXXY      37.1047   XXYY    -423.2078
      XYYY       4.6423   YYYY    -205.4718   XXXZ      -0.0000
      XXYZ      -0.0000   XYYZ      -0.0000   YYYZ      -0.0000
      XXZZ    -408.3834   XYZZ       1.5788   YYZZ     -51.4937
      XZZZ      -0.0000   YZZZ      -0.0000   ZZZZ    -100.1514
 -----------------------------------------------------------------
 Calculating MO derivatives via CPSCF
 D1JvT checksum  = 364536 23548.8664424924
 D1KAT checksum  = 914184 940.1974267636
   1         3          18      0.108650    0.030500
   2         3          18      0.012676    0.003782
   3         3          18      0.001697    0.000729
   4         6          15      0.000178    0.000090
   5        19           2      0.000011    0.000009
   6        21           0      0.000000    0.000000    Roots Converged
 Time for AOints: 16.3 s (CPU) 4.1 s (wall)
 ------------------------------------------------------------------------------
                     AOints        : Timing summary (seconds)
 ------------------------------------------------------------------------------
     job step          cpu (% of tot)      sys (% of tot)     wall (% of tot)
 ------------------------------------------------------------------------------
  cpscf_lag         0.8059E+02 (35.4)   0.8000E-05 (20.5)   0.2071E+02 (34.8)
  iterzp            0.1306E+03 (57.3)   0.3000E-04 (76.9)   0.3443E+02 (57.8)
  make_fx           0.0000E+00 ( 0.0)   0.0000E+00 ( 0.0)   0.0000E+00 ( 0.0)
  AOints            0.1632E+02 ( 7.2)   0.1000E-05 ( 2.6)   0.4137E+01 ( 6.9)
 ------------------------------------------------------------------------------
   Grand Totals     0.2278E+03          0.3900E-04          0.5958E+02
 ------------------------------------------------------------------------------
 Calculating analytic Hessian of the SCF energy
 Polarizability Matrix (a.u.)
            1           2           3
    1-141.2478465   0.4727669  -0.0000000
    2   0.4727669 -64.6711516   0.0000000
    3  -0.0000000   0.0000000 -55.7585641

 Direct stationary perturbation theory relativistic correction:

 rels  =     193.971130981734
 relv  =    -643.584967957939
 rel2e =      84.101482447857
 E_rel =    -365.512354528348

 Hessian of the SCF Energy
            1           2           3           4           5           6
    1   0.0620184   0.0601073  -0.0000000  -0.0013038   0.0003522  -0.0000000
    2   0.0601073   0.3610295   0.0000000  -0.0003744   0.0002784  -0.0000000
    3  -0.0000000   0.0000000   0.0198500  -0.0000000  -0.0000000  -0.0019981
    4  -0.0013038  -0.0003744  -0.0000000   0.1152970   0.0273567   0.0000000
    5   0.0003522   0.0002784  -0.0000000   0.0273567   0.0304259   0.0000000
    6  -0.0000000  -0.0000000  -0.0019981   0.0000000   0.0000000   0.0056510
    7  -0.0139254   0.0016766   0.0000000  -0.0006377   0.0018902   0.0000000
    8  -0.0149841   0.0021766  -0.0000000   0.0008766   0.0001699  -0.0000000
    9  -0.0000000   0.0000000   0.0011981  -0.0000000   0.0000000   0.0023924
   10  -0.0024849   0.0025070  -0.0000000  -0.0182301  -0.0251138   0.0000000
   11   0.0048458   0.0002754  -0.0000000  -0.0211779  -0.0145682  -0.0000000
   12  -0.0000000   0.0000000   0.0109963  -0.0000000   0.0000000   0.0032061
   13  -0.0503365  -0.0549192   0.0000000  -0.0279084   0.0055970   0.0000000
   14  -0.0722131  -0.3496954   0.0000000  -0.0040079   0.0036082   0.0000000
   15   0.0000000  -0.0000000  -0.0255638   0.0000000  -0.0000000   0.0048372
   16   0.0060322  -0.0089974   0.0000000  -0.0672169  -0.0100823  -0.0000000
   17   0.0218919  -0.0140645   0.0000000  -0.0026731  -0.0199143  -0.0000000
   18   0.0000000   0.0000000  -0.0044825  -0.0000000   0.0000000  -0.0140886
            7           8           9          10          11          12
    1  -0.0139254  -0.0149841  -0.0000000  -0.0024849   0.0048458  -0.0000000
    2   0.0016766   0.0021766   0.0000000   0.0025070   0.0002754   0.0000000
    3   0.0000000  -0.0000000   0.0011981  -0.0000000  -0.0000000   0.0109963
    4  -0.0006377   0.0008766  -0.0000000  -0.0182301  -0.0211779  -0.0000000
    5   0.0018902   0.0001699   0.0000000  -0.0251138  -0.0145682   0.0000000
    6   0.0000000  -0.0000000   0.0023924   0.0000000  -0.0000000   0.0032061
    7   0.1192305   0.0293789  -0.0000000   0.0017984   0.0009799   0.0000000
    8   0.0293789   0.0263592   0.0000000   0.0034777   0.0021746  -0.0000000
    9  -0.0000000   0.0000000   0.0050656  -0.0000000  -0.0000000  -0.0035741
   10   0.0017984   0.0034777  -0.0000000   0.0748208   0.0459729  -0.0000000
   11   0.0009799   0.0021746  -0.0000000   0.0459729   0.3875549  -0.0000000
   12   0.0000000  -0.0000000  -0.0035741  -0.0000000  -0.0000000   0.0201035
   13  -0.0716117  -0.0230778  -0.0000000   0.0085860  -0.0112351  -0.0000000
   14  -0.0250160  -0.0335433  -0.0000000   0.0287307  -0.0607252  -0.0000000
   15   0.0000000   0.0000000  -0.0113034   0.0000000   0.0000000   0.0048380
   16  -0.0348542   0.0043287   0.0000000  -0.0644903  -0.0193856   0.0000000
   17  -0.0089096   0.0026631   0.0000000  -0.0555745  -0.3147115   0.0000000
   18  -0.0000000   0.0000000   0.0062214   0.0000000   0.0000000  -0.0355698
           13          14          15          16          17          18
    1  -0.0503365  -0.0722131   0.0000000   0.0060322   0.0218919   0.0000000
    2  -0.0549192  -0.3496954  -0.0000000  -0.0089974  -0.0140645   0.0000000
    3   0.0000000   0.0000000  -0.0255638   0.0000000   0.0000000  -0.0044825
    4  -0.0279084  -0.0040079   0.0000000  -0.0672169  -0.0026731  -0.0000000
    5   0.0055970   0.0036082  -0.0000000  -0.0100823  -0.0199143   0.0000000
    6   0.0000000   0.0000000   0.0048372  -0.0000000  -0.0000000  -0.0140886
    7  -0.0716117  -0.0250160   0.0000000  -0.0348542  -0.0089096  -0.0000000
    8  -0.0230778  -0.0335433   0.0000000   0.0043287   0.0026631   0.0000000
    9  -0.0000000  -0.0000000  -0.0113034   0.0000000   0.0000000   0.0062214
   10   0.0085860   0.0287307   0.0000000  -0.0644903  -0.0555745   0.0000000
   11  -0.0112351  -0.0607252   0.0000000  -0.0193856  -0.3147115   0.0000000
   12  -0.0000000  -0.0000000   0.0048380   0.0000000   0.0000000  -0.0355698
   13   0.4477593  -0.1539269   0.0000000  -0.3064887   0.2375619  -0.0000000
   14  -0.1539269   0.7369210   0.0000000   0.2264332  -0.2965654  -0.0000000
   15   0.0000000   0.0000000   0.0654895  -0.0000000  -0.0000000  -0.0382975
   16  -0.3064887   0.2264332  -0.0000000   0.4670179  -0.1922967   0.0000000
   17   0.2375619  -0.2965654  -0.0000000  -0.1922967   0.6425924   0.0000000
   18  -0.0000000  -0.0000000  -0.0382975   0.0000000   0.0000000   0.0862171
 Gradient time:  CPU 342.68 s  wall 89.80 s
 **********************************************************************
 **                                                                  **
 **                       VIBRATIONAL ANALYSIS                       **
 **                       --------------------                       **
 **                                                                  **
 **        VIBRATIONAL FREQUENCIES (CM**-1) AND NORMAL MODES         **
 **     FORCE CONSTANTS (mDYN/ANGSTROM) AND REDUCED MASSES (AMU)     **
 **                  INFRARED INTENSITIES (KM/MOL)                   **
 **                                                                  **
 **********************************************************************


 Mode:                 1                      2                      3
 Frequency:       127.65                 136.46                 147.59
 Force Cnst:      0.0598                 0.2607                 0.2766
 Red. Mass:       6.2339                23.7635                21.5550
 IR Active:          YES                    YES                    YES
 IR Intens:        0.003                  0.564                  0.063
 Raman Active:       YES                    YES                    YES
               X      Y      Z        X      Y      Z        X      Y      Z
 H          0.000 -0.000  0.762   -0.093  0.450  0.000   -0.341  0.418  0.000
 I          0.000  0.000 -0.048   -0.170 -0.053 -0.000    0.228 -0.070 -0.000
 I         -0.000  0.000 -0.052    0.250 -0.089 -0.000   -0.181 -0.081 -0.000
 F          0.000 -0.000  0.071   -0.413  0.411  0.000   -0.160  0.467  0.000
 C          0.000 -0.000  0.545   -0.045  0.441  0.000   -0.149  0.377  0.000
 C          0.000 -0.000  0.335   -0.132  0.365  0.000   -0.069  0.447  0.000
 TransDip  -0.000  0.000 -0.002    0.024  0.000 -0.000    0.006 -0.005 -0.000

 Mode:                 4                      5                      6
 Frequency:       293.71                 508.54                 545.59
 Force Cnst:      0.9722                 1.5806                 1.4855
 Red. Mass:      19.1289                10.3736                 8.4703
 IR Active:          YES                    YES                    YES
 IR Intens:        0.899                  0.136                 48.580
 Raman Active:       YES                    YES                    YES
               X      Y      Z        X      Y      Z        X      Y      Z
 H         -0.177  0.169  0.000    0.000  0.000 -0.423    0.595  0.154 -0.000
 I         -0.117 -0.091 -0.000   -0.000 -0.000 -0.010   -0.036  0.000  0.000
 I         -0.018  0.007 -0.000   -0.000 -0.000  0.008   -0.055 -0.019 -0.000
 F          0.826  0.247  0.000    0.000 -0.000 -0.213   -0.094  0.057  0.000
 C         -0.038  0.136  0.000    0.000  0.000 -0.393    0.634  0.147  0.000
 C          0.178  0.350 -0.000   -0.000 -0.000  0.788    0.424 -0.048 -0.000
 TransDip  -0.030 -0.003 -0.000   -0.000 -0.000  0.012    0.223  0.010 -0.000

 Mode:                 7                      8                      9
 Frequency:       720.22                 780.18                1027.68
 Force Cnst:      2.2114                 0.4221                 2.1967
 Red. Mass:       7.2358                 1.1771                 3.5302
 IR Active:          YES                    YES                    YES
 IR Intens:       22.265                 26.068                141.267
 Raman Active:       YES                    YES                    YES
               X      Y      Z        X      Y      Z        X      Y      Z
 H          0.532  0.450  0.000    0.000 -0.000  0.992    0.856 -0.279 -0.000
 I          0.009  0.003 -0.000   -0.000 -0.000 -0.001    0.002  0.000  0.000
 I         -0.007 -0.012 -0.000    0.000  0.000  0.001   -0.001 -0.002 -0.000
 F          0.108 -0.254  0.000   -0.000  0.000  0.026    0.050  0.244 -0.000
 C          0.133  0.522 -0.000   -0.000 -0.000 -0.119    0.078 -0.105  0.000
 C         -0.379 -0.071 -0.000    0.000 -0.000 -0.004   -0.235 -0.236  0.000
 TransDip  -0.151 -0.005  0.000    0.000 -0.000  0.164   -0.175 -0.338 -0.000

 Mode:                10                     11                     12
 Frequency:      1233.48                1648.33                3257.30
 Force Cnst:      1.2606                16.4995                 6.8353
 Red. Mass:       1.4063                10.3070                 1.0934
 IR Active:          YES                    YES                    YES
 IR Intens:       10.287                 74.441                 16.524
 Raman Active:       YES                    YES                    YES
               X      Y      Z        X      Y      Z        X      Y      Z
 H          0.960 -0.211 -0.000   -0.181 -0.357  0.000    0.192  0.977 -0.000
 I         -0.000 -0.000  0.000    0.001 -0.000  0.000    0.000  0.000  0.000
 I         -0.001 -0.002  0.000   -0.001  0.000  0.000    0.000  0.000  0.000
 F         -0.017 -0.051 -0.000   -0.008 -0.097 -0.000   -0.000  0.001 -0.000
 C         -0.103 -0.009  0.000    0.445 -0.375 -0.000   -0.011 -0.087 -0.000
 C          0.067  0.127  0.000   -0.423  0.559  0.000   -0.006  0.004  0.000
 TransDip  -0.058  0.085 -0.000   -0.130  0.244  0.000   -0.083  0.100  0.000

 STANDARD THERMODYNAMIC QUANTITIES AT   298.15 K  AND     1.00 ATM

   This Molecule has  0 Imaginary Frequencies
   Zero point vibrational energy:       14.906 kcal/mol

   Atom    1 Element H  Has Mass    1.00783
   Atom    2 Element I  Has Mass  126.90440
   Atom    3 Element I  Has Mass  126.90440
   Atom    4 Element F  Has Mass   18.99840
   Atom    5 Element C  Has Mass   12.00000
   Atom    6 Element C  Has Mass   12.00000
   Molecular Mass:   297.815030 amu
   Principal axes and moments of inertia in amu*Bohr^2:
                             1           2           3
    Eigenvalues --      225.95187  5845.51260  6071.46447
          X               1.00000    -0.00166     0.00000
          Y               0.00166     1.00000     0.00000
          Z              -0.00000    -0.00000     1.00000
   Rotational Symmetry Number is   1
   The Molecule is an Asymmetric Top
   Translational Enthalpy:        0.889 kcal/mol
   Rotational Enthalpy:           0.889 kcal/mol
   Vibrational Enthalpy:         16.836 kcal/mol
   gas constant (RT):             0.592 kcal/mol
   Translational Entropy:        42.971  cal/mol.K
   Rotational Entropy:           30.462  cal/mol.K
   Vibrational Entropy:          11.813  cal/mol.K

   Total Enthalpy:               19.206 kcal/mol
   Total Entropy:                85.246  cal/mol.K

 ======================================================================

 STANDARD THERMODYNAMIC QUANTITIES FOR ANHARMONIC VIBRATION -- TOSH

   Zero point vibrational energy: ************ kcal/mol

   Vibrational Enthalpy:       Infinity kcal/mol
   Vibrational Entropy:             NaN  cal/mol.K

   Total Enthalpy:             Infinity kcal/mol
   Total Entropy:                   NaN  cal/mol.K

 ======================================================================

 STANDARD THERMODYNAMIC QUANTITIES FOR ANHARMONIC VIBRATION -- VPT2

   Zero point vibrational energy: ************ kcal/mol

   Vibrational Enthalpy:       Infinity kcal/mol
   Vibrational Entropy:             NaN  cal/mol.K

   Total Enthalpy:             Infinity kcal/mol
   Total Entropy:                   NaN  cal/mol.K

 ======================================================================

Archival summary:
1\1\TWL01\FREQ\ProcedureUnspecified\BasisUnspecified\2121\taweetha\TueAug2810:55:032018TueAug2810:55:032018\0\\#,FREQ,ProcedureUnspecified,BasisUnspecified,\\0,1\I\C,1,2.11524\C,2,1.32549,1,123.35\H,3,1.07807,2,121.468,1,0,0\F,2,1.33388,1,113.144,3,-180,0\I,3,2.10562,2,123.003,1,-180,0\\\@

 Total job time:  100.09s(wall), 380.49s(cpu) 
 Tue Aug 28 10:55:03 2018

        *************************************************************
        *                                                           *
        *  Thank you very much for using Q-Chem.  Have a nice day.  *
        *                                                           *
        *************************************************************
