# Supplementary material for: Geometric and energetic data from ab initio calculations of haloethene, haloimine, halomethylenephosphine, haloiminophosphine, halodiazene, halodiphosphene and halocyclopropane
Source: Data Brief. 2019 Nov 2;27:104738. doi: 10.1016/j.dib.2019.104738 (PMC6861602; doi:10.1016/j.dib.2019.104738)
Supplement: Multimedia component 2 [file mmc2.zip › CC/B3LYP/HICCIH.out]

Q-Chem Developer Version!
                  Welcome to Q-Chem
     A Quantum Leap Into The Future Of Chemistry


 Q-Chem 5.1, Q-Chem, Inc., Pleasanton, CA (2018)

 Yihan Shao,  Zhengting Gan,  E. Epifanovsky,  A. T. B. Gilbert,  M. Wormit,  
 J. Kussmann,  A. W. Lange,  A. Behn,  Jia Deng,  Xintian Feng,  D. Ghosh,  
 M. Goldey,  P. R. Horn,  L. D. Jacobson,  I. Kaliman,  T. Kus,  A. Landau,  
 Jie Liu,  E. I. Proynov,  R. M. Richard,  R. P. Steele,  E. J. Sundstrom,  
 H. L. Woodcock III,  P. M. Zimmerman,  D. Zuev,  B. Albrecht,  E. Alguire,  
 S. A. Baeppler,  D. Barton,  Z. Benda,  Y. A. Bernard,  E. J. Berquist,  
 K. B. Bravaya,  H. Burton,  D. Casanova,  Chun-Min Chang,  Yunqing Chen,  
 A. Chien,  K. D. Closser,  M. P. Coons,  S. Coriani,  S. Dasgupta,  
 A. L. Dempwolff,  M. Diedenhofen,  Hainam Do,  R. G. Edgar,  Po-Tung Fang,  
 S. Faraji,  S. Fatehi,  Qingguo Feng,  K. D. Fenk,  J. Fosso-Tande,  
 Qinghui Ge,  A. Ghysels,  G. Gidofalvi,  J. Gomes,  J. Gonthier,  A. Gunina,  
 D. Hait,  M. W. D. Hanson-Heine,  P. H. P. Harbach,  A. W. Hauser,  
 J. E. Herr,  E. G. Hohenstein,  Z. C. Holden,  Kerwin Hui,  B. C. Huynh,  
 T.-C. Jagau,  Hyunjun Ji,  B. Kaduk,  K. Khistyaev,  Jaehoon Kim,  
 P. Klunzinger,  K. Koh,  D. Kosenkov,  L. Koulias,  T. Kowalczyk,  
 C. M. Krauter,  A. Kunitsa,  Ka Un Lao,  A. Laurent,  K. V. Lawler,  
 Joonho Lee,  D. Lefrancois,  S. Lehtola,  D. S. Levine,  Yi-Pei Li,  
 You-Sheng Lin,  Fenglai Liu,  E. Livshits,  A. Luenser,  P. Manohar,  
 E. Mansoor,  S. F. Manzer,  Shan-Ping Mao,  Yuezhi Mao,  N. Mardirossian,  
 A. V. Marenich,  T. Markovich,  L. A. Martinez-Martinez,  S. A. Maurer,  
 N. J. Mayhall,  S. C. McKenzie,  J.-M. Mewes,  A. F. Morrison,  
 J. W. Mullinax,  K. Nanda,  T. S. Nguyen-Beck,  R. Olivares-Amaya,  
 J. A. Parkhill,  T. M. Perrine,  F. Plasser,  P. Pokhilko,  S. Prager,  
 A. Prociuk,  E. Ramos,  D. R. Rehn,  F. Rob,  M. Schneider,  N. Sergueev,  
 S. M. Sharada,  S. Sharma,  D. W. Small,  T. Stauch,  T. Stein,  
 Yu-Chuan Su,  A. J. W. Thom,  A. Tkatchenko,  T. Tsuchimochi,  N. M. Tubman,  
 L. Vogt,  M. L. Vidal,  O. Vydrov,  M. A. Watson,  J. Wenzel,  
 M. de Wergifosse,  T. A. Wesolowski,  A. White,  J. Witte,  A. Yamada,  
 Jun Yang,  K. Yao,  S. Yeganeh,  S. R. Yost,  Zhi-Qiang You,  A. Zech,  
 Igor Ying Zhang,  Xing Zhang,  Yan Zhao,  Ying Zhu,  B. R. Brooks,  
 G. K. L. Chan,  C. J. Cramer,  M. S. Gordon,  W. J. Hehre,  A. Klamt,  
 M. W. Schmidt,  C. D. Sherrill,  D. G. Truhlar,  A. Aspuru-Guzik,  R. Baer,  
 A. T. Bell,  N. A. Besley,  Jeng-Da Chai,  A. E. DePrince, III,  
 R. A. DiStasio Jr.,  A. Dreuw,  B. D. Dunietz,  T. R. Furlani,  
 Chao-Ping Hsu,  Yousung Jung,  Jing Kong,  D. S. Lambrecht,  WanZhen Liang,  
 C. Ochsenfeld,  V. A. Rassolov,  L. V. Slipchenko,  J. E. Subotnik,  
 T. Van Voorhis,  J. M. Herbert,  A. I. Krylov,  P. M. W. Gill,  M. Head-Gordon

 Contributors to earlier versions of Q-Chem not listed above: 
 R. D. Adamson,  B. Austin,  J. Baker,  G. J. O. Beran,  K. Brandhorst,  
 S. T. Brown,  E. F. C. Byrd,  A. K. Chakraborty,  C.-L. Cheng,  
 Siu Hung Chien,  D. M. Chipman,  D. L. Crittenden,  H. Dachsel,  
 R. J. Doerksen,  A. D. Dutoi,  L. Fusti-Molnar,  W. A. Goddard III,  
 A. Golubeva-Zadorozhnaya,  S. R. Gwaltney,  G. Hawkins,  A. Heyden,  
 S. Hirata,  G. Kedziora,  F. J. Keil,  C. Kelley,  Jihan Kim,  R. A. King,  
 R. Z. Khaliullin,  P. P. Korambath,  W. Kurlancheek,  A. M. Lee,  M. S. Lee,  
 S. V. Levchenko,  Ching Yeh Lin,  D. Liotard,  R. C. Lochan,  I. Lotan,  
 P. E. Maslen,  N. Nair,  D. P. O'Neill,  D. Neuhauser,  E. Neuscamman,  
 C. M. Oana,  R. Olson,  B. Peters,  R. Peverati,  P. A. Pieniazek,  
 Y. M. Rhee,  J. Ritchie,  M. A. Rohrdanz,  E. Rosta,  N. J. Russ,  
 H. F. Schaefer III,  N. E. Schultz,  N. Shenvi,  A. C. Simmonett,  A. Sodt,  
 D. Stuck,  K. S. Thanthiriwatte,  V. Vanovschi,  Tao Wang,  A. Warshel,  
 C. F. Williams,  Q. Wu,  X. Xu,  W. Zhang

 Please cite Q-Chem as follows:
 Y. Shao et al., Mol. Phys. 113, 184-215 (2015)
 DOI: 10.1080/00268976.2014.952696

 Q-Chem 5.1.1 for Intel X86 EM64T Linux

 Parts of Q-Chem use Armadillo 8.300.2 (Tropical Shenanigans).
 http://arma.sourceforge.net/

 Q-Chem begins on Tue Aug 28 10:55:03 2018  

Host: 
0

     Scratch files written to /scratch/taweetham/qchem18528//
Input Ideriv = 2
Curr. Ideriv = -1
Max.  Ideriv = 2

Checking the input file for inconsistencies... 	...done.

--------------------------------------------------------------
User input:
--------------------------------------------------------------
inp/HIIH.inp
$molecule
0	1
H	-2.0	1.0	0.0
I	2.0	1.0	0.0
I	-2.0	-1.0	0.0
H	2.0	-1.0	0.0
C	-1.0	0.0	0.0
C	1.0	0.0	0.0
$end
$rem
   JOB_TYPE		OPTIMIZATION
   BASIS		6-311++G**
   EXCHANGE		B3LYP
$end

--------------------------------------------------------------
 ----------------------------------------------------------------
             Standard Nuclear Orientation (Angstroms)
    I     Atom           X                Y                Z
 ----------------------------------------------------------------
    1      H       1.3735440656    -1.7644763245     0.0000000000
    2      I      -2.2357074990    -0.0401494578     0.0000000000
    3      I       2.2357074990     0.0401494578    -0.0000000000
    4      H      -1.3735440656     1.7644763245    -0.0000000000
    5      C       0.9023128912    -0.4310817167     0.0000000000
    6      C      -0.9023128912     0.4310817167    -0.0000000000
 ----------------------------------------------------------------
 Molecular Point Group                 C2h   NOp =  4
 Largest Abelian Subgroup              C2h   NOp =  4
 Nuclear Repulsion Energy =   735.0038028764 hartrees
 There are       60 alpha and       60 beta electrons
 Requested basis set is 6-311++G(d,p)
 There are 70 shells and 182 basis functions

 Total QAlloc Memory Limit   2000 MB
 Mega-Array Size       188 MB
 MEM_STATIC part       192 MB
 A cutoff of  1.0D-11 yielded   1985 shell pairs
 There are     13775 function pairs (     15637 Cartesian)

 -------------------------------------------------------
 OpenMP Integral Computing Module                       
 Release: version 1.0, May 2013, Q-Chem Inc. Pittsburgh 
 -------------------------------------------------------
 Integral Job Info:
 Integral job number is                      11
 Integral operator is                         1
 short-range coefficients                     0
 long-range coefficients              100000000
 Omega coefficients                           0
 if combine SR and LR in K                    0
 Integral screening is                        0
 Integral computing path is                   2
 max size of driver memory is            800000
 size of driver memory is                593474
 size of scratch memory is             11861008
 max col of scratch BK array               1296
 max len of scratch array in speh3          155
 max len of scratch index in speh4           18
 max int batch size is                      520
 min int batch size is                       52
 fixed nKL is                                52
 max L of basis functions is                  2
 order of int derivative is                   0
 number of shells is                         70
 number of basis is                         194
 number of cartesian basis is               194
 number of contracted shell pairs          1985
 number of primitive shell pairs           3859
 maxK2 (contraction) of shell pair           36
 max number of K2 of shell pair               1
 max number of CS2 of shell pair            328
 max number of PS2 of shell pair            328
 mem total for path MDJ                  534268
 -------------------------------------------------------
 Smallest overlap matrix eigenvalue = 3.02E-04

 Scale SEOQF with 1.000000e-01/1.000000e-01/1.000000e-01

 Standard Electronic Orientation quadrupole field applied
 Nucleus-field energy     =     0.0000000200 hartrees
 Guess from superposition of atomic densities
 Warning:  Energy on first SCF cycle will be non-variational
 SAD guess density has 120.000000 electrons

 -----------------------------------------------------------------------
  General SCF calculation program by
  Eric Jon Sundstrom, Paul Horn, Yuezhi Mao, Dmitri Zuev, Alec White,
  David Stuck, Shaama M.S., Shane Yost, Joonho Lee, David Small,
  Daniel Levine, Susi Lehtola, Hugh Burton, Evgeny Epifanovsky
 -----------------------------------------------------------------------
 Exchange:     0.2000 Hartree-Fock + 0.0800 Slater + 0.7200 B88
 Correlation:  0.1900 VWN1RPA + 0.8100 LYP
 Using SG-1 standard quadrature grid
 using 4 threads for integral computing
 -------------------------------------------------------
 OpenMP Integral computing Module                
 Release: version 2.0, May 2017, Q-Chem Inc. Pleasanton 
 -------------------------------------------------------
 -------------------------------------------------------
 OpenMP BLAS3 based DFT computing Module                
 Release: version 1.0, May 2013, Q-Chem Inc. Pittsburgh 
 -------------------------------------------------------
 A restricted SCF calculation will be
 performed using DIIS
 SCF converges when DIIS error is below 1.0e-08
 ---------------------------------------
  Cycle       Energy         DIIS error
 ---------------------------------------
    1  -13918.5796162472      8.85e-02  
    2  -13914.8851504178      9.51e-03  
    3  -13912.9267480220      1.97e-02  
    4  -13915.2279440914      1.88e-03  
    5  -13915.2423480434      1.25e-03  
    6  -13915.2448878287      1.79e-04  
    7  -13915.2449951944      4.86e-05  
    8  -13915.2450054833      6.83e-06  
    9  -13915.2450056893      3.17e-06  
   10  -13915.2450057273      8.23e-07  
   11  -13915.2450057312      1.17e-07  
   12  -13915.2450057312      1.44e-08  
   13  -13915.2450057306      4.35e-09  Convergence criterion met
 ---------------------------------------
 SCF time:   CPU 22.27s  wall 6.00s 
 SCF   energy in the final basis set =   -13915.2450057306
 Total energy in the final basis set =   -13915.2450057306

 --------------------------------------------------------------
             Orbital Energies (a.u.) and Symmetries
 --------------------------------------------------------------

 Alpha MOs, Restricted
 -- Occupied --                  
*******-1165.88 -176.32 -176.32 -165.72 -165.72 -165.72 -165.72
  1 Ag    1 Bu    2 Ag    2 Bu    1 Au    1 Bg    3 Ag    3 Bu                 
-165.72 -165.72  -35.82  -35.82  -31.31  -31.31  -31.31  -31.31
  4 Ag    4 Bu    5 Ag    5 Bu    2 Au    2 Bg    6 Bu    6 Ag                 
-31.308 -31.308 -22.960 -22.960 -22.960 -22.960 -22.959 -22.959
  7 Bu    7 Ag    8 Bu    8 Ag    3 Au    3 Bg    4 Bg    4 Au                 
-22.959 -22.959 -22.959 -22.959 -10.236 -10.236  -6.385  -6.385
  9 Bu    9 Ag   10 Bu   10 Ag   11 Ag   11 Bu   12 Ag   12 Bu                 
 -4.802  -4.802  -4.784  -4.784  -4.782  -4.782  -2.090  -2.090
 13 Ag   13 Bu    5 Bg    5 Au   14 Bu   14 Ag   15 Ag   15 Bu                 
 -2.065  -2.065  -2.063  -2.063  -2.048  -2.048  -2.048  -2.048
  6 Bg    6 Au   16 Bu   16 Ag    7 Bg    7 Au   17 Bu   17 Ag                 
 -0.883  -0.871  -0.518  -0.509  -0.484  -0.448  -0.415  -0.391
 18 Ag   18 Bu   19 Ag   19 Bu   20 Ag   20 Bu    8 Au    8 Bg                 
 -0.361  -0.242  -0.205  -0.149
 21 Ag   21 Bu   22 Ag    9 Au                                                 
 -- Virtual --                   
 -0.084  -0.071  -0.034  -0.022   0.033   0.042   0.056   0.062
  9 Bg   22 Bu   23 Ag   23 Bu   24 Ag   24 Bu   10 Au   25 Ag                 
  0.068   0.075   0.081   0.087   0.122   0.138   0.152   0.156
 25 Bu   10 Bg   26 Bu   26 Ag   27 Bu   27 Ag   28 Bu   28 Ag                 
  0.249   0.261   0.273   0.312   0.324   0.348   0.369   0.372
 11 Bg   11 Au   29 Ag   29 Bu   30 Ag   12 Au   30 Bu   31 Bu                 
  0.375   0.405   0.443   0.455   0.464   0.473   0.477   0.504
 12 Bg   31 Ag   32 Bu   32 Ag   13 Au   33 Bu   33 Ag   13 Bg                 
  0.533   0.533   0.535   0.567   0.580   0.647   0.696   0.697
 14 Au   34 Bu   34 Ag   35 Bu   14 Bg   35 Ag   36 Bu   36 Ag                 
  0.752   0.946   0.951   1.011   1.059   1.210   1.271   1.287
 37 Ag   37 Bu   38 Ag   38 Bu   15 Au   15 Bg   39 Bu   39 Ag                 
  1.289   1.307   1.317   1.344   1.354   1.440   1.456   1.475
 16 Au   40 Ag   16 Bg   41 Ag   40 Bu   42 Ag   41 Bu   17 Au                 
  1.494   1.572   1.603   1.661   1.669   1.711   1.819   1.885
 17 Bg   18 Au   42 Bu   18 Bg   43 Ag   43 Bu   44 Ag   44 Bu                 
  2.086   2.147   2.533   2.599   2.622   2.665   2.827   3.033
 45 Bu   45 Ag   46 Bu   46 Ag   19 Au   19 Bg   47 Ag   48 Ag                 
  3.046   3.282   3.933   3.937   3.980   3.981   4.019   4.051
 47 Bu   48 Bu   20 Au   20 Bg   49 Bu   49 Ag   21 Au   21 Bg                 
  4.188   4.267   4.422   4.481   4.621   4.629   5.995   6.012
 50 Ag   50 Bu   51 Bu   51 Ag   52 Ag   52 Bu   22 Au   22 Bg                 
  6.073   6.134   6.167   6.208  23.563  23.570  27.883  27.963
 53 Ag   53 Bu   54 Ag   54 Bu   55 Bu   55 Ag   56 Bu   56 Ag                 
 28.339  28.346  28.385  28.409  28.422  28.440  28.516  28.518
 23 Au   23 Bg   57 Ag   57 Bu   58 Ag   58 Bu   24 Au   24 Bg                 
 28.537  28.538  28.558  28.579  28.625  28.688  28.915  28.942
 59 Bu   59 Ag   25 Au   25 Bg   60 Ag   60 Bu   61 Ag   61 Bu                 
127.890 127.898 127.931 127.967 128.000 128.016 151.692 151.762
 26 Au   26 Bg   62 Ag   62 Bu   63 Ag   63 Bu   64 Bu   64 Ag                 
*******1901.940
 65 Bu   65 Ag                                                                 

 Beta MOs, Restricted
 -- Occupied --                  
*******-1165.88 -176.32 -176.32 -165.72 -165.72 -165.72 -165.72
  1 Ag    1 Bu    2 Ag    2 Bu    1 Au    1 Bg    3 Ag    3 Bu                 
-165.72 -165.72  -35.82  -35.82  -31.31  -31.31  -31.31  -31.31
  4 Ag    4 Bu    5 Ag    5 Bu    2 Au    2 Bg    6 Bu    6 Ag                 
-31.308 -31.308 -22.960 -22.960 -22.960 -22.960 -22.959 -22.959
  7 Bu    7 Ag    8 Bu    8 Ag    3 Au    3 Bg    4 Bg    4 Au                 
-22.959 -22.959 -22.959 -22.959 -10.236 -10.236  -6.385  -6.385
  9 Bu    9 Ag   10 Bu   10 Ag   11 Ag   11 Bu   12 Ag   12 Bu                 
 -4.802  -4.802  -4.784  -4.784  -4.782  -4.782  -2.090  -2.090
 13 Ag   13 Bu    5 Bg    5 Au   14 Bu   14 Ag   15 Ag   15 Bu                 
 -2.065  -2.065  -2.063  -2.063  -2.048  -2.048  -2.048  -2.048
  6 Bg    6 Au   16 Bu   16 Ag    7 Bg    7 Au   17 Bu   17 Ag                 
 -0.883  -0.871  -0.518  -0.509  -0.484  -0.448  -0.415  -0.391
 18 Ag   18 Bu   19 Ag   19 Bu   20 Ag   20 Bu    8 Au    8 Bg                 
 -0.361  -0.242  -0.205  -0.149
 21 Ag   21 Bu   22 Ag    9 Au                                                 
 -- Virtual --                   
 -0.084  -0.071  -0.034  -0.022   0.033   0.042   0.056   0.062
  9 Bg   22 Bu   23 Ag   23 Bu   24 Ag   24 Bu   10 Au   25 Ag                 
  0.068   0.075   0.081   0.087   0.122   0.138   0.152   0.156
 25 Bu   10 Bg   26 Bu   26 Ag   27 Bu   27 Ag   28 Bu   28 Ag                 
  0.249   0.261   0.273   0.312   0.324   0.348   0.369   0.372
 11 Bg   11 Au   29 Ag   29 Bu   30 Ag   12 Au   30 Bu   31 Bu                 
  0.375   0.405   0.443   0.455   0.464   0.473   0.477   0.504
 12 Bg   31 Ag   32 Bu   32 Ag   13 Au   33 Bu   33 Ag   13 Bg                 
  0.533   0.533   0.535   0.567   0.580   0.647   0.696   0.697
 14 Au   34 Bu   34 Ag   35 Bu   14 Bg   35 Ag   36 Bu   36 Ag                 
  0.752   0.946   0.951   1.011   1.059   1.210   1.271   1.287
 37 Ag   37 Bu   38 Ag   38 Bu   15 Au   15 Bg   39 Bu   39 Ag                 
  1.289   1.307   1.317   1.344   1.354   1.440   1.456   1.475
 16 Au   40 Ag   16 Bg   41 Ag   40 Bu   42 Ag   41 Bu   17 Au                 
  1.494   1.572   1.603   1.661   1.669   1.711   1.819   1.885
 17 Bg   18 Au   42 Bu   18 Bg   43 Ag   43 Bu   44 Ag   44 Bu                 
  2.086   2.147   2.533   2.599   2.622   2.665   2.827   3.033
 45 Bu   45 Ag   46 Bu   46 Ag   19 Au   19 Bg   47 Ag   48 Ag                 
  3.046   3.282   3.933   3.937   3.980   3.981   4.019   4.051
 47 Bu   48 Bu   20 Au   20 Bg   49 Bu   49 Ag   21 Au   21 Bg                 
  4.188   4.267   4.422   4.481   4.621   4.629   5.995   6.012
 50 Ag   50 Bu   51 Bu   51 Ag   52 Ag   52 Bu   22 Au   22 Bg                 
  6.073   6.134   6.167   6.208  23.563  23.570  27.883  27.963
 53 Ag   53 Bu   54 Ag   54 Bu   55 Bu   55 Ag   56 Bu   56 Ag                 
 28.339  28.346  28.385  28.409  28.422  28.440  28.516  28.518
 23 Au   23 Bg   57 Ag   57 Bu   58 Ag   58 Bu   24 Au   24 Bg                 
 28.537  28.538  28.558  28.579  28.625  28.688  28.915  28.942
 59 Bu   59 Ag   25 Au   25 Bg   60 Ag   60 Bu   61 Ag   61 Bu                 
127.890 127.898 127.931 127.967 128.000 128.016 151.692 151.762
 26 Au   26 Bg   62 Ag   62 Bu   63 Ag   63 Bu   64 Bu   64 Ag                 
*******1901.940
 65 Bu   65 Ag                                                                 
 --------------------------------------------------------------

          Ground-State Mulliken Net Atomic Charges

     Atom                 Charge (a.u.)
  ----------------------------------------
      1 H                     0.069292
      2 I                     0.643275
      3 I                     0.643275
      4 H                     0.069292
      5 C                    -0.712567
      6 C                    -0.712567
  ----------------------------------------
  Sum of atomic charges =    -0.000000

 -----------------------------------------------------------------
                    Cartesian Multipole Moments
 -----------------------------------------------------------------
    Charge (ESU x 10^10)
                -0.0000
    Dipole Moment (Debye)
         X      -0.0000      Y      -0.0000      Z      -0.0000
       Tot       0.0000
    Quadrupole Moments (Debye-Ang)
        XX     -66.4590     XY      -4.9665     YY     -67.7730
        XZ      -0.0000     YZ       0.0000     ZZ     -68.9309
    Octopole Moments (Debye-Ang^2)
       XXX      -0.0000    XXY      -0.0000    XYY       0.0000
       YYY      -0.0000    XXZ       0.0000    XYZ       0.0000
       YYZ       0.0000    XZZ      -0.0000    YZZ      -0.0000
       ZZZ       0.0000
    Hexadecapole Moments (Debye-Ang^3)
      XXXX   -1820.0615   XXXY       0.2901   XXYY    -325.5811
      XYYY     -13.2457   YYYY    -142.5842   XXXZ      -0.0000
      XXYZ       0.0000   XYYZ       0.0000   YYYZ       0.0000
      XXZZ    -327.2517   XYZZ       1.1350   YYZZ     -40.2088
      XZZZ      -0.0000   YZZZ       0.0000   ZZZZ     -90.9801
 -----------------------------------------------------------------
 Calculating analytic gradient of the SCF energy
 Gradient of SCF Energy
            1           2           3           4           5           6
    1   0.1011037   1.1207103  -1.1207103  -0.1011037   1.0978222  -1.0978222
    2  -0.0337735   0.4730078  -0.4730078   0.0337735   0.4502210  -0.4502210
    3  -0.0000000  -0.0000000   0.0000000   0.0000000   0.0000000  -0.0000000
 Max gradient component =       1.121E+00
 RMS gradient           =       5.675E-01
 Gradient time:  CPU 10.03 s  wall 2.61 s
 Geometry Optimization Parameters
   NAtoms,    NIC,     NZ,  NCons,   NDum,   NFix, NCnnct, MaxDiis
        6      37       0       0       0       0       0       0


** GEOMETRY OPTIMIZATION IN DELOCALIZED INTERNAL COORDINATES **
   Searching for a Minimum

   Optimization Cycle:   1

                       Coordinates (Angstroms)
     ATOM                X               Y               Z
      1  H         1.3735440656   -1.7644763245    0.0000000000
      2  I        -2.2357074990   -0.0401494578    0.0000000000
      3  I         2.2357074990    0.0401494578    0.0000000000
      4  H        -1.3735440656    1.7644763245    0.0000000000
      5  C         0.9023128912   -0.4310817167    0.0000000000
      6  C        -0.9023128912    0.4310817167    0.0000000000
   Point Group: c2h   Number of degrees of freedom:     5


   Energy is -13915.245005731


 Attempting to Generate Delocalized Internal Coordinates

 ** Taking Steepest Descent Step **
 Calculated Step too Large.  Step scaled by  0.199077
 Step Taken.  Stepsize is  0.300000

                             Maximum     Tolerance    Cnvgd?
         Gradient           0.964470      0.000300      NO
         Displacement       0.192003      0.001200      NO
         Energy change     *********      0.000001      NO


 New Cartesian Coordinates Obtained by Inverse Iteration

 Displacement from previous Coordinates is:  0.268672
 ----------------------------------------------------------------
             Standard Nuclear Orientation (Angstroms)
    I     Atom           X                Y                Z
 ----------------------------------------------------------------
    1      H       1.3687905751    -1.7466277467     0.0000000000
    2      I      -2.3342116998    -0.0371694177     0.0000000000
    3      I       2.3342116998     0.0371694177     0.0000000000
    4      H      -1.3687905751     1.7466277467     0.0000000000
    5      C       0.8954825202    -0.4337426134     0.0000000000
    6      C      -0.8954825202     0.4337426134     0.0000000000
 ----------------------------------------------------------------
 Molecular Point Group                 C2h   NOp =  4
 Largest Abelian Subgroup              C2h   NOp =  4
 Nuclear Repulsion Energy =   701.7881820702 hartrees
 There are       60 alpha and       60 beta electrons
 Applying Cartesian multipole field
    Component          Value
    ---------          -----
     (2,0,0)        1.00000E-11
     (0,2,0)        2.00000E-11
     (0,0,2)       -3.00000E-11
 Nucleus-field energy     =     0.0000000217 hartrees
 Requested basis set is 6-311++G(d,p)
 There are 70 shells and 182 basis functions
 A cutoff of  1.0D-11 yielded   1981 shell pairs
 There are     13715 function pairs (     15565 Cartesian)
 Smallest overlap matrix eigenvalue = 2.89E-04
 Guess MOs from SCF MO coefficient file

 -----------------------------------------------------------------------
  General SCF calculation program by
  Eric Jon Sundstrom, Paul Horn, Yuezhi Mao, Dmitri Zuev, Alec White,
  David Stuck, Shaama M.S., Shane Yost, Joonho Lee, David Small,
  Daniel Levine, Susi Lehtola, Hugh Burton, Evgeny Epifanovsky
 -----------------------------------------------------------------------
 Exchange:     0.2000 Hartree-Fock + 0.0800 Slater + 0.7200 B88
 Correlation:  0.1900 VWN1RPA + 0.8100 LYP
 Using SG-1 standard quadrature grid
 using 4 threads for integral computing
 -------------------------------------------------------
 OpenMP Integral computing Module                
 Release: version 2.0, May 2017, Q-Chem Inc. Pleasanton 
 -------------------------------------------------------
 -------------------------------------------------------
 OpenMP BLAS3 based DFT computing Module                
 Release: version 1.0, May 2013, Q-Chem Inc. Pittsburgh 
 -------------------------------------------------------
 A restricted SCF calculation will be
 performed using DIIS
 SCF converges when DIIS error is below 1.0e-08
 ---------------------------------------
  Cycle       Energy         DIIS error
 ---------------------------------------
    1  -13915.5970451482      2.34e-03  
    2  -13915.5888795925      2.40e-03  
    3  -13915.6026604622      1.52e-03  
    4  -13915.6129225249      1.66e-04  
    5  -13915.6129966831      3.20e-05  
    6  -13915.6129981147      4.18e-06  
    7  -13915.6129982172      1.27e-06  
    8  -13915.6129982237      2.53e-07  
    9  -13915.6129982239      7.14e-08  
   10  -13915.6129982239      1.17e-08  
   11  -13915.6129982240      2.20e-09  Convergence criterion met
 ---------------------------------------
 SCF time:   CPU 28.23s  wall 7.00s 
 SCF   energy in the final basis set =   -13915.6129982240
 Total energy in the final basis set =   -13915.6129982240

 --------------------------------------------------------------
             Orbital Energies (a.u.) and Symmetries
 --------------------------------------------------------------

 Alpha MOs, Restricted
 -- Occupied --                  
*******-1165.88 -176.32 -176.32 -165.72 -165.72 -165.72 -165.72
  1 Bu    1 Ag    2 Ag    2 Bu    1 Au    1 Bg    3 Ag    3 Bu                 
-165.72 -165.72  -35.82  -35.82  -31.31  -31.31  -31.31  -31.31
  4 Bu    4 Ag    5 Ag    5 Bu    2 Au    2 Bg    6 Bu    6 Ag                 
-31.306 -31.306 -22.959 -22.959 -22.958 -22.958 -22.958 -22.958
  7 Bu    7 Ag    8 Bu    8 Ag    3 Bg    3 Au    4 Bg    4 Au                 
-22.958 -22.958 -22.958 -22.958 -10.236 -10.236  -6.379  -6.379
  9 Bu    9 Ag   10 Bu   10 Ag   11 Ag   11 Bu   12 Ag   12 Bu                 
 -4.791  -4.791  -4.779  -4.779  -4.776  -4.776  -2.073  -2.073
 13 Ag   13 Bu    5 Bg    5 Au   14 Bu   14 Ag   15 Ag   15 Bu                 
 -2.056  -2.056  -2.054  -2.054  -2.043  -2.043  -2.043  -2.043
  6 Bg    6 Au   16 Bu   16 Ag    7 Bg    7 Au   17 Bu   17 Ag                 
 -0.865  -0.853  -0.528  -0.510  -0.467  -0.442  -0.394  -0.372
 18 Ag   18 Bu   19 Ag   19 Bu   20 Ag   20 Bu    8 Au    8 Bg                 
 -0.367  -0.249  -0.214  -0.159
 21 Ag   21 Bu   22 Ag    9 Au                                                 
 -- Virtual --                   
 -0.087  -0.070  -0.029  -0.017   0.039   0.042   0.057   0.060
  9 Bg   22 Bu   23 Ag   23 Bu   24 Ag   24 Bu   25 Ag   10 Au                 
  0.070   0.075   0.080   0.091   0.124   0.134   0.152   0.154
 25 Bu   26 Bu   10 Bg   26 Ag   27 Bu   27 Ag   28 Ag   28 Bu                 
  0.243   0.254   0.264   0.296   0.330   0.346   0.355   0.377
 11 Bg   11 Au   29 Ag   29 Bu   30 Ag   30 Bu   12 Au   31 Bu                 
  0.377   0.405   0.439   0.454   0.463   0.472   0.478   0.499
 12 Bg   31 Ag   32 Bu   32 Ag   33 Ag   13 Au   33 Bu   13 Bg                 
  0.515   0.521   0.525   0.564   0.582   0.640   0.696   0.705
 14 Au   34 Ag   34 Bu   35 Bu   14 Bg   35 Ag   36 Bu   36 Ag                 
  0.749   0.912   0.930   0.993   1.057   1.208   1.254   1.290
 37 Ag   37 Bu   38 Ag   38 Bu   15 Au   15 Bg   39 Ag   39 Bu                 
  1.294   1.310   1.316   1.317   1.321   1.436   1.447   1.459
 16 Au   40 Ag   40 Bu   16 Bg   41 Ag   41 Bu   42 Ag   17 Au                 
  1.488   1.594   1.599   1.671   1.682   1.705   1.819   1.896
 17 Bg   18 Au   42 Bu   43 Ag   18 Bg   43 Bu   44 Ag   44 Bu                 
  2.111   2.169   2.545   2.611   2.626   2.674   2.815   2.987
 45 Bu   45 Ag   46 Bu   46 Ag   19 Au   19 Bg   47 Ag   47 Bu                 
  2.993   3.283   3.938   3.942   3.981   3.982   4.003   4.037
 48 Ag   48 Bu   20 Au   20 Bg   49 Ag   49 Bu   21 Au   21 Bg                 
  4.156   4.219   4.420   4.479   4.503   4.522   5.991   6.008
 50 Ag   50 Bu   51 Bu   51 Ag   52 Ag   52 Bu   22 Au   22 Bg                 
  6.060   6.121   6.169   6.194  23.454  23.458  27.876  27.943
 53 Ag   53 Bu   54 Ag   54 Bu   55 Bu   55 Ag   56 Bu   56 Ag                 
 28.336  28.344  28.379  28.400  28.417  28.436  28.518  28.520
 23 Au   23 Bg   57 Ag   57 Bu   58 Ag   58 Bu   24 Au   24 Bg                 
 28.537  28.538  28.551  28.570  28.608  28.660  28.843  28.859
 59 Ag   59 Bu   25 Au   25 Bg   60 Ag   60 Bu   61 Ag   61 Bu                 
127.885 127.893 127.921 127.957 128.000 128.008 151.682 151.739
 26 Au   26 Bg   62 Ag   62 Bu   63 Ag   63 Bu   64 Bu   64 Ag                 
*******1901.914
 65 Bu   65 Ag                                                                 

 Beta MOs, Restricted
 -- Occupied --                  
*******-1165.88 -176.32 -176.32 -165.72 -165.72 -165.72 -165.72
  1 Bu    1 Ag    2 Ag    2 Bu    1 Au    1 Bg    3 Ag    3 Bu                 
-165.72 -165.72  -35.82  -35.82  -31.31  -31.31  -31.31  -31.31
  4 Bu    4 Ag    5 Ag    5 Bu    2 Au    2 Bg    6 Bu    6 Ag                 
-31.306 -31.306 -22.959 -22.959 -22.958 -22.958 -22.958 -22.958
  7 Bu    7 Ag    8 Bu    8 Ag    3 Bg    3 Au    4 Bg    4 Au                 
-22.958 -22.958 -22.958 -22.958 -10.236 -10.236  -6.379  -6.379
  9 Bu    9 Ag   10 Bu   10 Ag   11 Ag   11 Bu   12 Ag   12 Bu                 
 -4.791  -4.791  -4.779  -4.779  -4.776  -4.776  -2.073  -2.073
 13 Ag   13 Bu    5 Bg    5 Au   14 Bu   14 Ag   15 Ag   15 Bu                 
 -2.056  -2.056  -2.054  -2.054  -2.043  -2.043  -2.043  -2.043
  6 Bg    6 Au   16 Bu   16 Ag    7 Bg    7 Au   17 Bu   17 Ag                 
 -0.865  -0.853  -0.528  -0.510  -0.467  -0.442  -0.394  -0.372
 18 Ag   18 Bu   19 Ag   19 Bu   20 Ag   20 Bu    8 Au    8 Bg                 
 -0.367  -0.249  -0.214  -0.159
 21 Ag   21 Bu   22 Ag    9 Au                                                 
 -- Virtual --                   
 -0.087  -0.070  -0.029  -0.017   0.039   0.042   0.057   0.060
  9 Bg   22 Bu   23 Ag   23 Bu   24 Ag   24 Bu   25 Ag   10 Au                 
  0.070   0.075   0.080   0.091   0.124   0.134   0.152   0.154
 25 Bu   26 Bu   10 Bg   26 Ag   27 Bu   27 Ag   28 Ag   28 Bu                 
  0.243   0.254   0.264   0.296   0.330   0.346   0.355   0.377
 11 Bg   11 Au   29 Ag   29 Bu   30 Ag   30 Bu   12 Au   31 Bu                 
  0.377   0.405   0.439   0.454   0.463   0.472   0.478   0.499
 12 Bg   31 Ag   32 Bu   32 Ag   33 Ag   13 Au   33 Bu   13 Bg                 
  0.515   0.521   0.525   0.564   0.582   0.640   0.696   0.705
 14 Au   34 Ag   34 Bu   35 Bu   14 Bg   35 Ag   36 Bu   36 Ag                 
  0.749   0.912   0.930   0.993   1.057   1.208   1.254   1.290
 37 Ag   37 Bu   38 Ag   38 Bu   15 Au   15 Bg   39 Ag   39 Bu                 
  1.294   1.310   1.316   1.317   1.321   1.436   1.447   1.459
 16 Au   40 Ag   40 Bu   16 Bg   41 Ag   41 Bu   42 Ag   17 Au                 
  1.488   1.594   1.599   1.671   1.682   1.705   1.819   1.896
 17 Bg   18 Au   42 Bu   43 Ag   18 Bg   43 Bu   44 Ag   44 Bu                 
  2.111   2.169   2.545   2.611   2.626   2.674   2.815   2.987
 45 Bu   45 Ag   46 Bu   46 Ag   19 Au   19 Bg   47 Ag   47 Bu                 
  2.993   3.283   3.938   3.942   3.981   3.982   4.003   4.037
 48 Ag   48 Bu   20 Au   20 Bg   49 Ag   49 Bu   21 Au   21 Bg                 
  4.156   4.219   4.420   4.479   4.503   4.522   5.991   6.008
 50 Ag   50 Bu   51 Bu   51 Ag   52 Ag   52 Bu   22 Au   22 Bg                 
  6.060   6.121   6.169   6.194  23.454  23.458  27.876  27.943
 53 Ag   53 Bu   54 Ag   54 Bu   55 Bu   55 Ag   56 Bu   56 Ag                 
 28.336  28.344  28.379  28.400  28.417  28.436  28.518  28.520
 23 Au   23 Bg   57 Ag   57 Bu   58 Ag   58 Bu   24 Au   24 Bg                 
 28.537  28.538  28.551  28.570  28.608  28.660  28.843  28.859
 59 Ag   59 Bu   25 Au   25 Bg   60 Ag   60 Bu   61 Ag   61 Bu                 
127.885 127.893 127.921 127.957 128.000 128.008 151.682 151.739
 26 Au   26 Bg   62 Ag   62 Bu   63 Ag   63 Bu   64 Bu   64 Ag                 
*******1901.914
 65 Bu   65 Ag                                                                 
 --------------------------------------------------------------

          Ground-State Mulliken Net Atomic Charges

     Atom                 Charge (a.u.)
  ----------------------------------------
      1 H                     0.092495
      2 I                     0.518911
      3 I                     0.518910
      4 H                     0.092495
      5 C                    -0.611406
      6 C                    -0.611405
  ----------------------------------------
  Sum of atomic charges =     0.000000

 -----------------------------------------------------------------
                    Cartesian Multipole Moments
 -----------------------------------------------------------------
    Charge (ESU x 10^10)
                 0.0000
    Dipole Moment (Debye)
         X      -0.0000      Y       0.0000      Z      -0.0000
       Tot       0.0000
    Quadrupole Moments (Debye-Ang)
        XX     -65.0583     XY      -4.4751     YY     -67.7335
        XZ       0.0000     YZ       0.0000     ZZ     -69.6173
    Octopole Moments (Debye-Ang^2)
       XXX      -0.0001    XXY      -0.0000    XYY      -0.0000
       YYY      -0.0000    XXZ      -0.0000    XYZ       0.0000
       YYZ      -0.0000    XZZ      -0.0000    YZZ       0.0000
       ZZZ      -0.0000
    Hexadecapole Moments (Debye-Ang^3)
      XXXX   -1935.0039   XXXY       4.5957   XXYY    -352.5273
      XYYY     -12.2177   YYYY    -137.2286   XXXZ       0.0000
      XXYZ       0.0000   XYYZ       0.0000   YYYZ       0.0000
      XXZZ    -351.5695   XYZZ       1.8565   YYZZ     -40.1773
      XZZZ       0.0000   YZZZ       0.0000   ZZZZ     -92.6377
 -----------------------------------------------------------------
 Calculating analytic gradient of the SCF energy
 Gradient of SCF Energy
            1           2           3           4           5           6
    1   0.0969544   0.7278532  -0.7278531  -0.0969545   0.7234696  -0.7234696
    2  -0.0405525   0.3084362  -0.3084361   0.0405526   0.2918581  -0.2918583
    3  -0.0000000  -0.0000000   0.0000000   0.0000000  -0.0000000   0.0000000
 Max gradient component =       7.279E-01
 RMS gradient           =       3.719E-01
 Gradient time:  CPU 9.47 s  wall 2.47 s
 Geometry Optimization Parameters
   NAtoms,    NIC,     NZ,  NCons,   NDum,   NFix, NCnnct, MaxDiis
        6      37       0       0       0       0       0       0


** GEOMETRY OPTIMIZATION IN DELOCALIZED INTERNAL COORDINATES **
   Searching for a Minimum

   Optimization Cycle:   2

                       Coordinates (Angstroms)
     ATOM                X               Y               Z
      1  H         1.3687905751   -1.7466277467    0.0000000000
      2  I        -2.3342116998   -0.0371694177    0.0000000000
      3  I         2.3342116998    0.0371694177    0.0000000000
      4  H        -1.3687905751    1.7466277467    0.0000000000
      5  C         0.8954825202   -0.4337426134    0.0000000000
      6  C        -0.8954825202    0.4337426134    0.0000000000
   Point Group: c2h   Number of degrees of freedom:     5


   Energy is -13915.612998224

 Hessian Updated using BFGS Update

 ** Taking Steepest Descent Step **
 Calculated Step too Large.  Step scaled by  0.307991
 Step Taken.  Stepsize is  0.300000

                             Maximum     Tolerance    Cnvgd?
         Gradient           0.640584      0.000300      NO
         Displacement       0.197294      0.001200      NO
         Energy change     -0.367992      0.000001      NO


 New Cartesian Coordinates Obtained by Inverse Iteration

 Displacement from previous Coordinates is:  0.259131
 ----------------------------------------------------------------
             Standard Nuclear Orientation (Angstroms)
    I     Atom           X                Y                Z
 ----------------------------------------------------------------
    1      H       1.3568895302    -1.7231619818     0.0000000000
    2      I      -2.4269775505    -0.0359779788     0.0000000000
    3      I       2.4269775505     0.0359779788     0.0000000000
    4      H      -1.3568895302     1.7231619818     0.0000000000
    5      C       0.8853714523    -0.4343636941     0.0000000000
    6      C      -0.8853714523     0.4343636941     0.0000000000
 ----------------------------------------------------------------
 Molecular Point Group                 C2h   NOp =  4
 Largest Abelian Subgroup              C2h   NOp =  4
 Nuclear Repulsion Energy =   673.1243925391 hartrees
 There are       60 alpha and       60 beta electrons
 Applying Cartesian multipole field
    Component          Value
    ---------          -----
     (2,0,0)        1.00000E-11
     (0,2,0)        2.00000E-11
     (0,0,2)       -3.00000E-11
 Nucleus-field energy     =     0.0000000234 hartrees
 Requested basis set is 6-311++G(d,p)
 There are 70 shells and 182 basis functions
 A cutoff of  1.0D-11 yielded   1977 shell pairs
 There are     13683 function pairs (     15533 Cartesian)
 Smallest overlap matrix eigenvalue = 2.78E-04
 Guess MOs from SCF MO coefficient file

 -----------------------------------------------------------------------
  General SCF calculation program by
  Eric Jon Sundstrom, Paul Horn, Yuezhi Mao, Dmitri Zuev, Alec White,
  David Stuck, Shaama M.S., Shane Yost, Joonho Lee, David Small,
  Daniel Levine, Susi Lehtola, Hugh Burton, Evgeny Epifanovsky
 -----------------------------------------------------------------------
 Exchange:     0.2000 Hartree-Fock + 0.0800 Slater + 0.7200 B88
 Correlation:  0.1900 VWN1RPA + 0.8100 LYP
 Using SG-1 standard quadrature grid
 using 4 threads for integral computing
 -------------------------------------------------------
 OpenMP Integral computing Module                
 Release: version 2.0, May 2017, Q-Chem Inc. Pleasanton 
 -------------------------------------------------------
 -------------------------------------------------------
 OpenMP BLAS3 based DFT computing Module                
 Release: version 1.0, May 2013, Q-Chem Inc. Pittsburgh 
 -------------------------------------------------------
 A restricted SCF calculation will be
 performed using DIIS
 SCF converges when DIIS error is below 1.0e-08
 ---------------------------------------
  Cycle       Energy         DIIS error
 ---------------------------------------
    1  -13915.8353233634      1.84e-03  
    2  -13915.8322744979      1.87e-03  
    3  -13915.8407322903      1.19e-03  
    4  -13915.8471840691      1.18e-04  
    5  -13915.8472303559      2.79e-05  
    6  -13915.8472315314      3.30e-06  
    7  -13915.8472313507      6.54e-06  
    8  -13915.8472315839      1.61e-06  
    9  -13915.8472315984      1.96e-07  
   10  -13915.8472315986      4.99e-08  
   11  -13915.8472315986      7.05e-09  Convergence criterion met
 ---------------------------------------
 SCF time:   CPU 27.46s  wall 7.00s 
 SCF   energy in the final basis set =   -13915.8472315986
 Total energy in the final basis set =   -13915.8472315986

 --------------------------------------------------------------
             Orbital Energies (a.u.) and Symmetries
 --------------------------------------------------------------

 Alpha MOs, Restricted
 -- Occupied --                  
*******-1165.88 -176.32 -176.32 -165.72 -165.72 -165.72 -165.72
  1 Bu    1 Ag    2 Bu    2 Ag    3 Ag    3 Bu    1 Au    1 Bg                 
-165.72 -165.72  -35.82  -35.82  -31.31  -31.31  -31.31  -31.31
  4 Ag    4 Bu    5 Bu    5 Ag    6 Bu    6 Ag    2 Au    2 Bg                 
-31.306 -31.306 -22.959 -22.959 -22.959 -22.959 -22.958 -22.958
  7 Bu    7 Ag    8 Bu    8 Ag    3 Bg    3 Au    9 Bu    9 Ag                 
-22.958 -22.958 -22.958 -22.958 -10.243 -10.243  -6.375  -6.375
  4 Bg    4 Au   10 Bu   10 Ag   11 Ag   11 Bu   12 Ag   12 Bu                 
 -4.786  -4.786  -4.775  -4.775  -4.773  -4.773  -2.062  -2.062
 13 Ag   13 Bu    5 Bg    5 Au   14 Bu   14 Ag   15 Ag   15 Bu                 
 -2.051  -2.051  -2.050  -2.049  -2.040  -2.040  -2.039  -2.039
  6 Bg    6 Au   16 Bu   16 Ag   17 Bu   17 Ag    7 Bg    7 Au                 
 -0.843  -0.831  -0.540  -0.514  -0.454  -0.433  -0.377  -0.370
 18 Ag   18 Bu   19 Ag   19 Bu   20 Ag   20 Bu    8 Au   21 Ag                 
 -0.355  -0.255  -0.224  -0.170
  8 Bg   21 Bu   22 Ag    9 Au                                                 
 -- Virtual --                   
 -0.090  -0.071  -0.026  -0.011   0.042   0.043   0.053   0.062
  9 Bg   22 Bu   23 Ag   23 Bu   24 Bu   24 Ag   25 Ag   25 Bu                 
  0.064   0.081   0.085   0.095   0.126   0.130   0.151   0.157
 10 Au   26 Bu   10 Bg   26 Ag   27 Bu   27 Ag   28 Ag   28 Bu                 
  0.238   0.248   0.255   0.278   0.322   0.330   0.361   0.379
 11 Bg   11 Au   29 Ag   29 Bu   30 Bu   30 Ag   12 Au   12 Bg                 
  0.384   0.403   0.435   0.440   0.464   0.466   0.483   0.483
 31 Bu   31 Ag   32 Bu   32 Ag   33 Ag   13 Au   13 Bg   33 Bu                 
  0.511   0.513   0.514   0.561   0.591   0.637   0.698   0.712
 14 Au   34 Ag   34 Bu   35 Bu   14 Bg   35 Ag   36 Bu   36 Ag                 
  0.745   0.872   0.896   0.974   1.052   1.203   1.233   1.284
 37 Ag   37 Bu   38 Ag   38 Bu   15 Au   15 Bg   39 Ag   39 Bu                 
  1.288   1.297   1.312   1.315   1.335   1.422   1.445   1.460
 40 Ag   16 Au   40 Bu   16 Bg   41 Ag   41 Bu   17 Au   42 Ag                 
  1.483   1.591   1.616   1.675   1.705   1.706   1.810   1.908
 17 Bg   42 Bu   18 Au   43 Ag   43 Bu   18 Bg   44 Ag   44 Bu                 
  2.138   2.195   2.555   2.623   2.629   2.682   2.796   2.943
 45 Bu   45 Ag   46 Bu   46 Ag   19 Au   19 Bg   47 Ag   47 Bu                 
  2.983   3.305   3.940   3.944   3.980   3.982   3.997   4.029
 48 Ag   48 Bu   20 Au   20 Bg   49 Ag   49 Bu   21 Au   21 Bg                 
  4.128   4.177   4.372   4.395   4.467   4.476   5.987   6.002
 50 Ag   50 Bu   51 Bu   51 Ag   52 Bu   52 Ag   22 Au   22 Bg                 
  6.048   6.104   6.169   6.175  23.390  23.393  27.878  27.928
 53 Ag   53 Bu   54 Ag   54 Bu   55 Bu   55 Ag   56 Bu   56 Ag                 
 28.332  28.340  28.372  28.396  28.420  28.430  28.519  28.520
 23 Au   23 Bg   57 Ag   57 Bu   58 Ag   58 Bu   24 Au   24 Bg                 
 28.536  28.537  28.548  28.565  28.596  28.637  28.779  28.783
 59 Ag   59 Bu   25 Au   25 Bg   60 Ag   60 Bu   61 Ag   61 Bu                 
127.879 127.887 127.912 127.944 127.993 127.995 151.682 151.723
 26 Au   26 Bg   62 Ag   62 Bu   63 Bu   63 Ag   64 Bu   64 Ag                 
*******1901.895
 65 Bu   65 Ag                                                                 

 Beta MOs, Restricted
 -- Occupied --                  
*******-1165.88 -176.32 -176.32 -165.72 -165.72 -165.72 -165.72
  1 Bu    1 Ag    2 Bu    2 Ag    3 Ag    3 Bu    1 Au    1 Bg                 
-165.72 -165.72  -35.82  -35.82  -31.31  -31.31  -31.31  -31.31
  4 Ag    4 Bu    5 Bu    5 Ag    6 Bu    6 Ag    2 Au    2 Bg                 
-31.306 -31.306 -22.959 -22.959 -22.959 -22.959 -22.958 -22.958
  7 Bu    7 Ag    8 Bu    8 Ag    3 Bg    3 Au    9 Bu    9 Ag                 
-22.958 -22.958 -22.958 -22.958 -10.243 -10.243  -6.375  -6.375
  4 Bg    4 Au   10 Bu   10 Ag   11 Ag   11 Bu   12 Ag   12 Bu                 
 -4.786  -4.786  -4.775  -4.775  -4.773  -4.773  -2.062  -2.062
 13 Ag   13 Bu    5 Bg    5 Au   14 Bu   14 Ag   15 Ag   15 Bu                 
 -2.051  -2.051  -2.050  -2.049  -2.040  -2.040  -2.039  -2.039
  6 Bg    6 Au   16 Bu   16 Ag   17 Bu   17 Ag    7 Bg    7 Au                 
 -0.843  -0.831  -0.540  -0.514  -0.454  -0.433  -0.377  -0.370
 18 Ag   18 Bu   19 Ag   19 Bu   20 Ag   20 Bu    8 Au   21 Ag                 
 -0.355  -0.255  -0.224  -0.170
  8 Bg   21 Bu   22 Ag    9 Au                                                 
 -- Virtual --                   
 -0.090  -0.071  -0.026  -0.011   0.042   0.043   0.053   0.062
  9 Bg   22 Bu   23 Ag   23 Bu   24 Bu   24 Ag   25 Ag   25 Bu                 
  0.064   0.081   0.085   0.095   0.126   0.130   0.151   0.157
 10 Au   26 Bu   10 Bg   26 Ag   27 Bu   27 Ag   28 Ag   28 Bu                 
  0.238   0.248   0.255   0.278   0.322   0.330   0.361   0.379
 11 Bg   11 Au   29 Ag   29 Bu   30 Bu   30 Ag   12 Au   12 Bg                 
  0.384   0.403   0.435   0.440   0.464   0.466   0.483   0.483
 31 Bu   31 Ag   32 Bu   32 Ag   33 Ag   13 Au   13 Bg   33 Bu                 
  0.511   0.513   0.514   0.561   0.591   0.637   0.698   0.712
 14 Au   34 Ag   34 Bu   35 Bu   14 Bg   35 Ag   36 Bu   36 Ag                 
  0.745   0.872   0.896   0.974   1.052   1.203   1.233   1.284
 37 Ag   37 Bu   38 Ag   38 Bu   15 Au   15 Bg   39 Ag   39 Bu                 
  1.288   1.297   1.312   1.315   1.335   1.422   1.445   1.460
 40 Ag   16 Au   40 Bu   16 Bg   41 Ag   41 Bu   17 Au   42 Ag                 
  1.483   1.591   1.616   1.675   1.705   1.706   1.810   1.908
 17 Bg   42 Bu   18 Au   43 Ag   43 Bu   18 Bg   44 Ag   44 Bu                 
  2.138   2.195   2.555   2.623   2.629   2.682   2.796   2.943
 45 Bu   45 Ag   46 Bu   46 Ag   19 Au   19 Bg   47 Ag   47 Bu                 
  2.983   3.305   3.940   3.944   3.980   3.982   3.997   4.029
 48 Ag   48 Bu   20 Au   20 Bg   49 Ag   49 Bu   21 Au   21 Bg                 
  4.128   4.177   4.372   4.395   4.467   4.476   5.987   6.002
 50 Ag   50 Bu   51 Bu   51 Ag   52 Bu   52 Ag   22 Au   22 Bg                 
  6.048   6.104   6.169   6.175  23.390  23.393  27.878  27.928
 53 Ag   53 Bu   54 Ag   54 Bu   55 Bu   55 Ag   56 Bu   56 Ag                 
 28.332  28.340  28.372  28.396  28.420  28.430  28.519  28.520
 23 Au   23 Bg   57 Ag   57 Bu   58 Ag   58 Bu   24 Au   24 Bg                 
 28.536  28.537  28.548  28.565  28.596  28.637  28.779  28.783
 59 Ag   59 Bu   25 Au   25 Bg   60 Ag   60 Bu   61 Ag   61 Bu                 
127.879 127.887 127.912 127.944 127.993 127.995 151.682 151.723
 26 Au   26 Bg   62 Ag   62 Bu   63 Bu   63 Ag   64 Bu   64 Ag                 
*******1901.895
 65 Bu   65 Ag                                                                 
 --------------------------------------------------------------

          Ground-State Mulliken Net Atomic Charges

     Atom                 Charge (a.u.)
  ----------------------------------------
      1 H                     0.111314
      2 I                     0.413167
      3 I                     0.413167
      4 H                     0.111314
      5 C                    -0.524481
      6 C                    -0.524481
  ----------------------------------------
  Sum of atomic charges =     0.000000

 -----------------------------------------------------------------
                    Cartesian Multipole Moments
 -----------------------------------------------------------------
    Charge (ESU x 10^10)
                 0.0000
    Dipole Moment (Debye)
         X      -0.0000      Y       0.0000      Z      -0.0000
       Tot       0.0000
    Quadrupole Moments (Debye-Ang)
        XX     -63.9087     XY      -4.0277     YY     -67.8037
        XZ       0.0000     YZ      -0.0000     ZZ     -70.2767
    Octopole Moments (Debye-Ang^2)
       XXX      -0.0000    XXY      -0.0000    XYY      -0.0000
       YYY       0.0000    XXZ       0.0000    XYZ       0.0000
       YYZ       0.0000    XZZ      -0.0000    YZZ       0.0000
       ZZZ       0.0000
    Hexadecapole Moments (Debye-Ang^3)
      XXXX   -2047.2441   XXXY       6.9203   XXYY    -379.2202
      XYYY     -11.2545   YYYY    -133.4584   XXXZ      -0.0000
      XXYZ      -0.0000   XYYZ      -0.0000   YYYZ       0.0000
      XXZZ    -376.1509   XYZZ       2.2098   YYZZ     -40.1763
      XZZZ      -0.0000   YZZZ       0.0000   ZZZZ     -94.4180
 -----------------------------------------------------------------
 Calculating analytic gradient of the SCF energy
 Gradient of SCF Energy
            1           2           3           4           5           6
    1   0.0932663   0.4608490  -0.4608490  -0.0932663   0.4721475  -0.4721474
    2  -0.0448375   0.2033303  -0.2033303   0.0448375   0.1894609  -0.1894609
    3   0.0000000   0.0000000   0.0000000  -0.0000000   0.0000000  -0.0000000
 Max gradient component =       4.721E-01
 RMS gradient           =       2.411E-01
 Gradient time:  CPU 9.13 s  wall 2.39 s
 Geometry Optimization Parameters
   NAtoms,    NIC,     NZ,  NCons,   NDum,   NFix, NCnnct, MaxDiis
        6      37       0       0       0       0       0       0


** GEOMETRY OPTIMIZATION IN DELOCALIZED INTERNAL COORDINATES **
   Searching for a Minimum

   Optimization Cycle:   3

                       Coordinates (Angstroms)
     ATOM                X               Y               Z
      1  H         1.3568895302   -1.7231619818    0.0000000000
      2  I        -2.4269775505   -0.0359779788    0.0000000000
      3  I         2.4269775505    0.0359779788    0.0000000000
      4  H        -1.3568895302    1.7231619818    0.0000000000
      5  C         0.8853714523   -0.4343636941    0.0000000000
      6  C        -0.8853714523    0.4343636941    0.0000000000
   Point Group: c2h   Number of degrees of freedom:     5


   Energy is -13915.847231599

 Hessian Updated using BFGS Update

 ** Taking Steepest Descent Step **
 Calculated Step too Large.  Step scaled by  0.480418
 Step Taken.  Stepsize is  0.300000

                             Maximum     Tolerance    Cnvgd?
         Gradient           0.423844      0.000300      NO
         Displacement       0.203622      0.001200      NO
         Energy change     -0.234233      0.000001      NO


 New Cartesian Coordinates Obtained by Inverse Iteration

 Displacement from previous Coordinates is:  0.247432
 ----------------------------------------------------------------
             Standard Nuclear Orientation (Angstroms)
    I     Atom           X                Y                Z
 ----------------------------------------------------------------
    1      H       1.3316811815    -1.6914328237     0.0000000000
    2      I      -2.5085838006    -0.0394890314     0.0000000000
    3      I       2.5085838006     0.0394890314     0.0000000000
    4      H      -1.3316811815     1.6914328237     0.0000000000
    5      C       0.8694518959    -0.4322432417     0.0000000000
    6      C      -0.8694518959     0.4322432417     0.0000000000
 ----------------------------------------------------------------
 Molecular Point Group                 C2h   NOp =  4
 Largest Abelian Subgroup              C2h   NOp =  4
 Nuclear Repulsion Energy =   649.4787623264 hartrees
 There are       60 alpha and       60 beta electrons
 Applying Cartesian multipole field
    Component          Value
    ---------          -----
     (2,0,0)        1.00000E-11
     (0,2,0)        2.00000E-11
     (0,0,2)       -3.00000E-11
 Nucleus-field energy     =     0.0000000249 hartrees
 Requested basis set is 6-311++G(d,p)
 There are 70 shells and 182 basis functions
 A cutoff of  1.0D-11 yielded   1968 shell pairs
 There are     13642 function pairs (     15482 Cartesian)
 Smallest overlap matrix eigenvalue = 2.65E-04
 Guess MOs from SCF MO coefficient file

 -----------------------------------------------------------------------
  General SCF calculation program by
  Eric Jon Sundstrom, Paul Horn, Yuezhi Mao, Dmitri Zuev, Alec White,
  David Stuck, Shaama M.S., Shane Yost, Joonho Lee, David Small,
  Daniel Levine, Susi Lehtola, Hugh Burton, Evgeny Epifanovsky
 -----------------------------------------------------------------------
 Exchange:     0.2000 Hartree-Fock + 0.0800 Slater + 0.7200 B88
 Correlation:  0.1900 VWN1RPA + 0.8100 LYP
 Using SG-1 standard quadrature grid
 using 4 threads for integral computing
 -------------------------------------------------------
 OpenMP Integral computing Module                
 Release: version 2.0, May 2017, Q-Chem Inc. Pleasanton 
 -------------------------------------------------------
 -------------------------------------------------------
 OpenMP BLAS3 based DFT computing Module                
 Release: version 1.0, May 2013, Q-Chem Inc. Pittsburgh 
 -------------------------------------------------------
 A restricted SCF calculation will be
 performed using DIIS
 SCF converges when DIIS error is below 1.0e-08
 ---------------------------------------
  Cycle       Energy         DIIS error
 ---------------------------------------
    1  -13915.9928711947      1.46e-03  
    2  -13915.9936055291      1.36e-03  
    3  -13915.9972935184      9.76e-04  
    4  -13916.0017261494      8.71e-05  
    5  -13916.0017553000      2.25e-05  
    6  -13916.0017562372      2.14e-06  
    7  -13916.0017562612      8.02e-07  
    8  -13916.0017562622      5.62e-07  
    9  -13916.0017562621      5.85e-07  
   10  -13916.0017562638      4.59e-08  
   11  -13916.0017562639      4.56e-09  Convergence criterion met
 ---------------------------------------
 SCF time:   CPU 27.04s  wall 7.00s 
 SCF   energy in the final basis set =   -13916.0017562639
 Total energy in the final basis set =   -13916.0017562639

 --------------------------------------------------------------
             Orbital Energies (a.u.) and Symmetries
 --------------------------------------------------------------

 Alpha MOs, Restricted
 -- Occupied --                  
*******-1165.89 -176.32 -176.32 -165.72 -165.72 -165.72 -165.72
  1 Bu    1 Ag    2 Bu    2 Ag    3 Bu    3 Ag    1 Au    1 Bg                 
-165.72 -165.72  -35.82  -35.82  -31.31  -31.31  -31.31  -31.31
  4 Ag    4 Bu    5 Bu    5 Ag    6 Bu    6 Ag    2 Au    2 Bg                 
-31.306 -31.306 -22.960 -22.960 -22.960 -22.960 -22.959 -22.959
  7 Bu    7 Ag    8 Ag    8 Bu    3 Bg    3 Au    9 Bu    9 Ag                 
-22.958 -22.958 -22.958 -22.958 -10.252 -10.252  -6.373  -6.373
  4 Bg    4 Au   10 Ag   10 Bu   11 Ag   11 Bu   12 Ag   12 Bu                 
 -4.784  -4.784  -4.773  -4.773  -4.771  -4.771  -2.056  -2.056
 13 Ag   13 Bu    5 Bg    5 Au   14 Bu   14 Ag   15 Ag   15 Bu                 
 -2.048  -2.048  -2.047  -2.047  -2.037  -2.037  -2.037  -2.037
  6 Bg    6 Au   16 Bu   16 Ag   17 Bu   17 Ag    7 Bg    7 Au                 
 -0.822  -0.808  -0.552  -0.521  -0.446  -0.424  -0.371  -0.363
 18 Ag   18 Bu   19 Ag   19 Bu   20 Ag   20 Bu   21 Ag    8 Au                 
 -0.342  -0.262  -0.235  -0.180
  8 Bg   21 Bu   22 Ag    9 Au                                                 
 -- Virtual --                   
 -0.093  -0.072  -0.024  -0.006   0.040   0.041   0.053   0.056
  9 Bg   22 Bu   23 Ag   23 Bu   24 Ag   24 Bu   25 Bu   25 Ag                 
  0.067   0.088   0.089   0.100   0.126   0.128   0.151   0.160
 10 Au   26 Bu   10 Bg   26 Ag   27 Ag   27 Bu   28 Ag   28 Bu                 
  0.233   0.244   0.248   0.262   0.301   0.322   0.366   0.381
 11 Bg   11 Au   29 Ag   29 Bu   30 Bu   30 Ag   12 Au   12 Bg                 
  0.391   0.399   0.426   0.432   0.451   0.464   0.470   0.488
 31 Bu   31 Ag   32 Ag   32 Bu   13 Au   13 Bg   33 Ag   33 Bu                 
  0.501   0.507   0.516   0.560   0.601   0.642   0.702   0.717
 34 Bu   34 Ag   14 Au   35 Bu   14 Bg   35 Ag   36 Bu   36 Ag                 
  0.741   0.831   0.854   0.952   1.044   1.198   1.241   1.265
 37 Ag   37 Bu   38 Ag   38 Bu   15 Au   15 Bg   39 Ag   40 Ag                 
  1.269   1.293   1.312   1.334   1.354   1.411   1.432   1.475
 39 Bu   16 Au   16 Bg   40 Bu   41 Ag   41 Bu   17 Au   42 Ag                 
  1.478   1.583   1.640   1.683   1.709   1.737   1.797   1.921
 17 Bg   42 Bu   18 Au   43 Ag   43 Bu   18 Bg   44 Ag   44 Bu                 
  2.168   2.228   2.563   2.629   2.636   2.690   2.778   2.915
 45 Bu   45 Ag   46 Bu   19 Au   46 Ag   19 Bg   47 Ag   47 Bu                 
  2.991   3.347   3.942   3.945   3.978   3.981   3.997   4.027
 48 Ag   48 Bu   20 Au   20 Bg   49 Ag   49 Bu   21 Au   21 Bg                 
  4.106   4.145   4.298   4.309   4.454   4.469   5.983   5.996
 50 Ag   50 Bu   51 Bu   51 Ag   52 Bu   52 Ag   22 Au   22 Bg                 
  6.038   6.086   6.153   6.163  23.358  23.362  27.879  27.914
 53 Ag   53 Bu   54 Bu   54 Ag   55 Bu   55 Ag   56 Bu   56 Ag                 
 28.329  28.336  28.365  28.392  28.422  28.423  28.519  28.521
 23 Au   23 Bg   57 Ag   57 Bu   58 Bu   58 Ag   24 Au   24 Bg                 
 28.534  28.535  28.548  28.562  28.588  28.619  28.725  28.730
 59 Ag   59 Bu   25 Au   25 Bg   60 Ag   60 Bu   61 Bu   61 Ag                 
127.876 127.882 127.904 127.933 127.975 127.985 151.681 151.708
 26 Au   26 Bg   62 Ag   62 Bu   63 Bu   63 Ag   64 Bu   64 Ag                 
*******1901.877
 65 Bu   65 Ag                                                                 

 Beta MOs, Restricted
 -- Occupied --                  
*******-1165.89 -176.32 -176.32 -165.72 -165.72 -165.72 -165.72
  1 Bu    1 Ag    2 Bu    2 Ag    3 Bu    3 Ag    1 Au    1 Bg                 
-165.72 -165.72  -35.82  -35.82  -31.31  -31.31  -31.31  -31.31
  4 Ag    4 Bu    5 Bu    5 Ag    6 Bu    6 Ag    2 Au    2 Bg                 
-31.306 -31.306 -22.960 -22.960 -22.960 -22.960 -22.959 -22.959
  7 Bu    7 Ag    8 Ag    8 Bu    3 Bg    3 Au    9 Bu    9 Ag                 
-22.958 -22.958 -22.958 -22.958 -10.252 -10.252  -6.373  -6.373
  4 Bg    4 Au   10 Ag   10 Bu   11 Ag   11 Bu   12 Ag   12 Bu                 
 -4.784  -4.784  -4.773  -4.773  -4.771  -4.771  -2.056  -2.056
 13 Ag   13 Bu    5 Bg    5 Au   14 Bu   14 Ag   15 Ag   15 Bu                 
 -2.048  -2.048  -2.047  -2.047  -2.037  -2.037  -2.037  -2.037
  6 Bg    6 Au   16 Bu   16 Ag   17 Bu   17 Ag    7 Bg    7 Au                 
 -0.822  -0.808  -0.552  -0.521  -0.446  -0.424  -0.371  -0.363
 18 Ag   18 Bu   19 Ag   19 Bu   20 Ag   20 Bu   21 Ag    8 Au                 
 -0.342  -0.262  -0.235  -0.180
  8 Bg   21 Bu   22 Ag    9 Au                                                 
 -- Virtual --                   
 -0.093  -0.072  -0.024  -0.006   0.040   0.041   0.053   0.056
  9 Bg   22 Bu   23 Ag   23 Bu   24 Ag   24 Bu   25 Bu   25 Ag                 
  0.067   0.088   0.089   0.100   0.126   0.128   0.151   0.160
 10 Au   26 Bu   10 Bg   26 Ag   27 Ag   27 Bu   28 Ag   28 Bu                 
  0.233   0.244   0.248   0.262   0.301   0.322   0.366   0.381
 11 Bg   11 Au   29 Ag   29 Bu   30 Bu   30 Ag   12 Au   12 Bg                 
  0.391   0.399   0.426   0.432   0.451   0.464   0.470   0.488
 31 Bu   31 Ag   32 Ag   32 Bu   13 Au   13 Bg   33 Ag   33 Bu                 
  0.501   0.507   0.516   0.560   0.601   0.642   0.702   0.717
 34 Bu   34 Ag   14 Au   35 Bu   14 Bg   35 Ag   36 Bu   36 Ag                 
  0.741   0.831   0.854   0.952   1.044   1.198   1.241   1.265
 37 Ag   37 Bu   38 Ag   38 Bu   15 Au   15 Bg   39 Ag   40 Ag                 
  1.269   1.293   1.312   1.334   1.354   1.411   1.432   1.475
 39 Bu   16 Au   16 Bg   40 Bu   41 Ag   41 Bu   17 Au   42 Ag                 
  1.478   1.583   1.640   1.683   1.709   1.737   1.797   1.921
 17 Bg   42 Bu   18 Au   43 Ag   43 Bu   18 Bg   44 Ag   44 Bu                 
  2.168   2.228   2.563   2.629   2.636   2.690   2.778   2.915
 45 Bu   45 Ag   46 Bu   19 Au   46 Ag   19 Bg   47 Ag   47 Bu                 
  2.991   3.347   3.942   3.945   3.978   3.981   3.997   4.027
 48 Ag   48 Bu   20 Au   20 Bg   49 Ag   49 Bu   21 Au   21 Bg                 
  4.106   4.145   4.298   4.309   4.454   4.469   5.983   5.996
 50 Ag   50 Bu   51 Bu   51 Ag   52 Bu   52 Ag   22 Au   22 Bg                 
  6.038   6.086   6.153   6.163  23.358  23.362  27.879  27.914
 53 Ag   53 Bu   54 Bu   54 Ag   55 Bu   55 Ag   56 Bu   56 Ag                 
 28.329  28.336  28.365  28.392  28.422  28.423  28.519  28.521
 23 Au   23 Bg   57 Ag   57 Bu   58 Bu   58 Ag   24 Au   24 Bg                 
 28.534  28.535  28.548  28.562  28.588  28.619  28.725  28.730
 59 Ag   59 Bu   25 Au   25 Bg   60 Ag   60 Bu   61 Bu   61 Ag                 
127.876 127.882 127.904 127.933 127.975 127.985 151.681 151.708
 26 Au   26 Bg   62 Ag   62 Bu   63 Bu   63 Ag   64 Bu   64 Ag                 
*******1901.877
 65 Bu   65 Ag                                                                 
 --------------------------------------------------------------

          Ground-State Mulliken Net Atomic Charges

     Atom                 Charge (a.u.)
  ----------------------------------------
      1 H                     0.127869
      2 I                     0.326472
      3 I                     0.326472
      4 H                     0.127869
      5 C                    -0.454341
      6 C                    -0.454341
  ----------------------------------------
  Sum of atomic charges =    -0.000000

 -----------------------------------------------------------------
                    Cartesian Multipole Moments
 -----------------------------------------------------------------
    Charge (ESU x 10^10)
                -0.0000
    Dipole Moment (Debye)
         X       0.0000      Y      -0.0000      Z       0.0000
       Tot       0.0000
    Quadrupole Moments (Debye-Ang)
        XX     -63.1789     XY      -3.6137     YY     -67.8967
        XZ      -0.0000     YZ      -0.0000     ZZ     -70.8597
    Octopole Moments (Debye-Ang^2)
       XXX       0.0000    XXY       0.0000    XYY       0.0000
       YYY      -0.0000    XXZ      -0.0000    XYZ      -0.0000
       YYZ      -0.0000    XZZ       0.0000    YZZ      -0.0000
       ZZZ       0.0000
    Hexadecapole Moments (Debye-Ang^3)
      XXXX   -2149.4417   XXXY       6.7805   XXYY    -403.6876
      XYYY     -12.1302   YYYY    -130.4783   XXXZ      -0.0000
      XXYZ       0.0000   XYYZ      -0.0000   YYYZ      -0.0000
      XXZZ    -399.2018   XYZZ       1.7005   YYZZ     -40.1014
      XZZZ      -0.0000   YZZZ      -0.0000   ZZZZ     -96.1065
 -----------------------------------------------------------------
 Calculating analytic gradient of the SCF energy
 Gradient of SCF Energy
            1           2           3           4           5           6
    1   0.0896641   0.2955699  -0.2955699  -0.0896641   0.3212194  -0.3212194
    2  -0.0467193   0.1399765  -0.1399765   0.0467193   0.1251632  -0.1251632
    3  -0.0000000  -0.0000000  -0.0000000   0.0000000   0.0000000   0.0000000
 Max gradient component =       3.212E-01
 RMS gradient           =       1.619E-01
 Gradient time:  CPU 8.89 s  wall 2.32 s
 Geometry Optimization Parameters
   NAtoms,    NIC,     NZ,  NCons,   NDum,   NFix, NCnnct, MaxDiis
        6      37       0       0       0       0       0       0

 Cartesian Hessian Update
 Hessian Updated using BFGS Update


** GEOMETRY OPTIMIZATION IN DELOCALIZED INTERNAL COORDINATES **
   Searching for a Minimum

   Optimization Cycle:   4

                       Coordinates (Angstroms)
     ATOM                X               Y               Z
      1  H         1.3316811815   -1.6914328237    0.0000000000
      2  I        -2.5085838006   -0.0394890314    0.0000000000
      3  I         2.5085838006    0.0394890314    0.0000000000
      4  H        -1.3316811815    1.6914328237    0.0000000000
      5  C         0.8694518959   -0.4322432417    0.0000000000
      6  C        -0.8694518959    0.4322432417    0.0000000000
   Point Group: c2h   Number of degrees of freedom:     5


   Energy is -13916.001756264

 Hessian Updated using BFGS Update

  5 Hessian modes will be used to form the next step
  Hessian Eigenvalues:
     0.086553    0.088485    0.144038    0.207798    0.809290

 Minimum Search - Taking Simple RFO Step
 Searching for Lamda that Minimizes Along All modes
 Value Taken    Lamda =  -0.26264574
 Calculated Step too Large.  Step scaled by  0.422371
 Step Taken.  Stepsize is  0.300000

                             Maximum     Tolerance    Cnvgd?
         Gradient           0.289799      0.000300      NO
         Displacement       0.170847      0.001200      NO
         Energy change     -0.154525      0.000001      NO


 New Cartesian Coordinates Obtained by Inverse Iteration

 Displacement from previous Coordinates is:  0.333038
 ----------------------------------------------------------------
             Standard Nuclear Orientation (Angstroms)
    I     Atom           X                Y                Z
 ----------------------------------------------------------------
    1      H       1.2384648877    -1.6346360875     0.0000000000
    2      I      -2.5101245371    -0.0748766390     0.0000000000
    3      I       2.5101245371     0.0748766390     0.0000000000
    4      H      -1.2384648877     1.6346360875     0.0000000000
    5      C       0.8233714200    -0.4168673907     0.0000000000
    6      C      -0.8233714200     0.4168673907     0.0000000000
 ----------------------------------------------------------------
 Molecular Point Group                 C2h   NOp =  4
 Largest Abelian Subgroup              C2h   NOp =  4
 Nuclear Repulsion Energy =   645.6624060678 hartrees
 There are       60 alpha and       60 beta electrons
 Applying Cartesian multipole field
    Component          Value
    ---------          -----
     (2,0,0)        1.00000E-11
     (0,2,0)        2.00000E-11
     (0,0,2)       -3.00000E-11
 Nucleus-field energy     =     0.0000000248 hartrees
 Requested basis set is 6-311++G(d,p)
 There are 70 shells and 182 basis functions
 A cutoff of  1.0D-11 yielded   1970 shell pairs
 There are     13644 function pairs (     15484 Cartesian)
 Smallest overlap matrix eigenvalue = 2.18E-04
 Guess MOs from SCF MO coefficient file

 -----------------------------------------------------------------------
  General SCF calculation program by
  Eric Jon Sundstrom, Paul Horn, Yuezhi Mao, Dmitri Zuev, Alec White,
  David Stuck, Shaama M.S., Shane Yost, Joonho Lee, David Small,
  Daniel Levine, Susi Lehtola, Hugh Burton, Evgeny Epifanovsky
 -----------------------------------------------------------------------
 Exchange:     0.2000 Hartree-Fock + 0.0800 Slater + 0.7200 B88
 Correlation:  0.1900 VWN1RPA + 0.8100 LYP
 Using SG-1 standard quadrature grid
 using 4 threads for integral computing
 -------------------------------------------------------
 OpenMP Integral computing Module                
 Release: version 2.0, May 2017, Q-Chem Inc. Pleasanton 
 -------------------------------------------------------
 -------------------------------------------------------
 OpenMP BLAS3 based DFT computing Module                
 Release: version 1.0, May 2013, Q-Chem Inc. Pittsburgh 
 -------------------------------------------------------
 A restricted SCF calculation will be
 performed using DIIS
 SCF converges when DIIS error is below 1.0e-08
 ---------------------------------------
  Cycle       Energy         DIIS error
 ---------------------------------------
    1  -13916.1007511683      9.16e-04  
    2  -13916.1048462053      3.28e-04  
    3  -13916.1041447949      5.08e-04  
    4  -13916.1052847355      6.63e-05  
    5  -13916.1053043068      1.26e-05  
    6  -13916.1053047201      1.53e-06  
    7  -13916.1053047295      5.60e-07  
    8  -13916.1053047308      1.42e-07  
    9  -13916.1053047309      2.79e-08  
   10  -13916.1053047309      4.37e-08  
   11  -13916.1053047308      8.22e-09  Convergence criterion met
 ---------------------------------------
 SCF time:   CPU 27.06s  wall 7.00s 
 SCF   energy in the final basis set =   -13916.1053047308
 Total energy in the final basis set =   -13916.1053047308

 --------------------------------------------------------------
             Orbital Energies (a.u.) and Symmetries
 --------------------------------------------------------------

 Alpha MOs, Restricted
 -- Occupied --                  
*******-1165.88 -176.32 -176.32 -165.72 -165.72 -165.72 -165.72
  1 Bu    1 Ag    2 Bu    2 Ag    3 Ag    3 Bu    1 Au    1 Bg                 
-165.72 -165.72  -35.82  -35.82  -31.31  -31.31  -31.30  -31.30
  4 Ag    4 Bu    5 Bu    5 Ag    6 Ag    6 Bu    2 Au    2 Bg                 
-31.304 -31.304 -22.959 -22.959 -22.958 -22.958 -22.957 -22.957
  7 Bu    7 Ag    8 Ag    8 Bu    3 Bg    3 Au    9 Bu    9 Ag                 
-22.955 -22.955 -22.955 -22.955 -10.256 -10.256  -6.370  -6.370
  4 Bg    4 Au   10 Bu   10 Ag   11 Ag   11 Bu   12 Ag   12 Bu                 
 -4.781  -4.781  -4.770  -4.770  -4.768  -4.768  -2.052  -2.052
 13 Ag   13 Bu    5 Bg    5 Au   14 Bu   14 Ag   15 Ag   15 Bu                 
 -2.044  -2.044  -2.043  -2.043  -2.033  -2.033  -2.033  -2.033
  6 Bg    6 Au   16 Bu   16 Ag   17 Bu   17 Ag    7 Bg    7 Au                 
 -0.813  -0.794  -0.567  -0.529  -0.451  -0.422  -0.372  -0.359
 18 Ag   18 Bu   19 Ag   19 Bu   20 Ag   20 Bu   21 Ag    8 Au                 
 -0.334  -0.267  -0.244  -0.190
  8 Bg   21 Bu   22 Ag    9 Au                                                 
 -- Virtual --                   
 -0.091  -0.055  -0.022   0.001   0.037   0.040   0.054   0.061
  9 Bg   22 Bu   23 Ag   23 Bu   24 Ag   24 Bu   25 Bu   25 Ag                 
  0.067   0.090   0.103   0.105   0.126   0.129   0.155   0.160
 10 Au   10 Bg   26 Bu   26 Ag   27 Ag   27 Bu   28 Ag   28 Bu                 
  0.230   0.241   0.246   0.257   0.288   0.317   0.370   0.385
 11 Bg   11 Au   29 Ag   29 Bu   30 Bu   30 Ag   12 Au   12 Bg                 
  0.392   0.400   0.418   0.436   0.445   0.455   0.483   0.486
 31 Ag   31 Bu   32 Ag   32 Bu   13 Au   13 Bg   33 Ag   33 Bu                 
  0.501   0.507   0.522   0.567   0.603   0.645   0.704   0.721
 34 Bu   34 Ag   14 Au   35 Bu   14 Bg   35 Ag   36 Bu   36 Ag                 
  0.741   0.809   0.831   0.935   1.026   1.198   1.255   1.271
 37 Ag   37 Bu   38 Ag   38 Bu   15 Au   15 Bg   39 Ag   40 Ag                 
  1.284   1.290   1.315   1.358   1.373   1.415   1.417   1.482
 39 Bu   16 Au   16 Bg   40 Bu   41 Ag   41 Bu   17 Au   17 Bg                 
  1.504   1.585   1.677   1.707   1.729   1.795   1.812   1.955
 42 Ag   42 Bu   18 Au   43 Ag   43 Bu   18 Bg   44 Ag   44 Bu                 
  2.205   2.306   2.574   2.623   2.659   2.706   2.781   2.915
 45 Bu   45 Ag   46 Bu   19 Au   46 Ag   19 Bg   47 Ag   47 Bu                 
  3.013   3.479   3.944   3.948   3.977   3.980   4.001   4.028
 48 Ag   48 Bu   20 Au   20 Bg   49 Ag   49 Bu   21 Au   21 Bg                 
  4.098   4.140   4.268   4.275   4.453   4.470   5.985   5.995
 50 Ag   50 Bu   51 Bu   51 Ag   52 Bu   52 Ag   22 Au   22 Bg                 
  6.040   6.082   6.146   6.157  23.373  23.378  27.879  27.911
 53 Ag   53 Bu   54 Bu   54 Ag   55 Bu   55 Ag   56 Bu   56 Ag                 
 28.331  28.336  28.368  28.392  28.418  28.424  28.521  28.523
 23 Au   23 Bg   57 Ag   57 Bu   58 Bu   58 Ag   24 Au   24 Bg                 
 28.535  28.536  28.550  28.564  28.586  28.617  28.707  28.710
 59 Ag   59 Bu   25 Au   25 Bg   60 Ag   60 Bu   61 Bu   61 Ag                 
127.877 127.882 127.906 127.930 127.967 127.979 151.680 151.704
 26 Au   26 Bg   62 Ag   62 Bu   63 Bu   63 Ag   64 Bu   64 Ag                 
*******1901.873
 65 Bu   65 Ag                                                                 

 Beta MOs, Restricted
 -- Occupied --                  
*******-1165.88 -176.32 -176.32 -165.72 -165.72 -165.72 -165.72
  1 Bu    1 Ag    2 Bu    2 Ag    3 Ag    3 Bu    1 Au    1 Bg                 
-165.72 -165.72  -35.82  -35.82  -31.31  -31.31  -31.30  -31.30
  4 Ag    4 Bu    5 Bu    5 Ag    6 Ag    6 Bu    2 Au    2 Bg                 
-31.304 -31.304 -22.959 -22.959 -22.958 -22.958 -22.957 -22.957
  7 Bu    7 Ag    8 Ag    8 Bu    3 Bg    3 Au    9 Bu    9 Ag                 
-22.955 -22.955 -22.955 -22.955 -10.256 -10.256  -6.370  -6.370
  4 Bg    4 Au   10 Bu   10 Ag   11 Ag   11 Bu   12 Ag   12 Bu                 
 -4.781  -4.781  -4.770  -4.770  -4.768  -4.768  -2.052  -2.052
 13 Ag   13 Bu    5 Bg    5 Au   14 Bu   14 Ag   15 Ag   15 Bu                 
 -2.044  -2.044  -2.043  -2.043  -2.033  -2.033  -2.033  -2.033
  6 Bg    6 Au   16 Bu   16 Ag   17 Bu   17 Ag    7 Bg    7 Au                 
 -0.813  -0.794  -0.567  -0.529  -0.451  -0.422  -0.372  -0.359
 18 Ag   18 Bu   19 Ag   19 Bu   20 Ag   20 Bu   21 Ag    8 Au                 
 -0.334  -0.267  -0.244  -0.190
  8 Bg   21 Bu   22 Ag    9 Au                                                 
 -- Virtual --                   
 -0.091  -0.055  -0.022   0.001   0.037   0.040   0.054   0.061
  9 Bg   22 Bu   23 Ag   23 Bu   24 Ag   24 Bu   25 Bu   25 Ag                 
  0.067   0.090   0.103   0.105   0.126   0.129   0.155   0.160
 10 Au   10 Bg   26 Bu   26 Ag   27 Ag   27 Bu   28 Ag   28 Bu                 
  0.230   0.241   0.246   0.257   0.288   0.317   0.370   0.385
 11 Bg   11 Au   29 Ag   29 Bu   30 Bu   30 Ag   12 Au   12 Bg                 
  0.392   0.400   0.418   0.436   0.445   0.455   0.483   0.486
 31 Ag   31 Bu   32 Ag   32 Bu   13 Au   13 Bg   33 Ag   33 Bu                 
  0.501   0.507   0.522   0.567   0.603   0.645   0.704   0.721
 34 Bu   34 Ag   14 Au   35 Bu   14 Bg   35 Ag   36 Bu   36 Ag                 
  0.741   0.809   0.831   0.935   1.026   1.198   1.255   1.271
 37 Ag   37 Bu   38 Ag   38 Bu   15 Au   15 Bg   39 Ag   40 Ag                 
  1.284   1.290   1.315   1.358   1.373   1.415   1.417   1.482
 39 Bu   16 Au   16 Bg   40 Bu   41 Ag   41 Bu   17 Au   17 Bg                 
  1.504   1.585   1.677   1.707   1.729   1.795   1.812   1.955
 42 Ag   42 Bu   18 Au   43 Ag   43 Bu   18 Bg   44 Ag   44 Bu                 
  2.205   2.306   2.574   2.623   2.659   2.706   2.781   2.915
 45 Bu   45 Ag   46 Bu   19 Au   46 Ag   19 Bg   47 Ag   47 Bu                 
  3.013   3.479   3.944   3.948   3.977   3.980   4.001   4.028
 48 Ag   48 Bu   20 Au   20 Bg   49 Ag   49 Bu   21 Au   21 Bg                 
  4.098   4.140   4.268   4.275   4.453   4.470   5.985   5.995
 50 Ag   50 Bu   51 Bu   51 Ag   52 Bu   52 Ag   22 Au   22 Bg                 
  6.040   6.082   6.146   6.157  23.373  23.378  27.879  27.911
 53 Ag   53 Bu   54 Bu   54 Ag   55 Bu   55 Ag   56 Bu   56 Ag                 
 28.331  28.336  28.368  28.392  28.418  28.424  28.521  28.523
 23 Au   23 Bg   57 Ag   57 Bu   58 Bu   58 Ag   24 Au   24 Bg                 
 28.535  28.536  28.550  28.564  28.586  28.617  28.707  28.710
 59 Ag   59 Bu   25 Au   25 Bg   60 Ag   60 Bu   61 Bu   61 Ag                 
127.877 127.882 127.906 127.930 127.967 127.979 151.680 151.704
 26 Au   26 Bg   62 Ag   62 Bu   63 Bu   63 Ag   64 Bu   64 Ag                 
*******1901.873
 65 Bu   65 Ag                                                                 
 --------------------------------------------------------------

          Ground-State Mulliken Net Atomic Charges

     Atom                 Charge (a.u.)
  ----------------------------------------
      1 H                     0.140933
      2 I                     0.272551
      3 I                     0.272551
      4 H                     0.140933
      5 C                    -0.413484
      6 C                    -0.413484
  ----------------------------------------
  Sum of atomic charges =     0.000000

 -----------------------------------------------------------------
                    Cartesian Multipole Moments
 -----------------------------------------------------------------
    Charge (ESU x 10^10)
                 0.0000
    Dipole Moment (Debye)
         X      -0.0000      Y       0.0000      Z       0.0000
       Tot       0.0000
    Quadrupole Moments (Debye-Ang)
        XX     -63.9581     XY      -3.0383     YY     -67.8713
        XZ      -0.0000     YZ       0.0000     ZZ     -71.0185
    Octopole Moments (Debye-Ang^2)
       XXX      -0.0000    XXY       0.0000    XYY      -0.0000
       YYY      -0.0000    XXZ       0.0000    XYZ       0.0000
       YYZ       0.0000    XZZ      -0.0000    YZZ       0.0000
       ZZZ       0.0000
    Hexadecapole Moments (Debye-Ang^3)
      XXXX   -2141.1425   XXXY      -3.1236   XXYY    -405.2096
      XYYY     -27.4800   YYYY    -128.0675   XXXZ      -0.0000
      XXYZ      -0.0000   XYYZ      -0.0000   YYYZ       0.0000
      XXZZ    -399.7160   XYZZ      -3.9283   YYZZ     -39.6494
      XZZZ      -0.0000   YZZZ      -0.0000   ZZZZ     -96.6102
 -----------------------------------------------------------------
 Calculating analytic gradient of the SCF energy
 Gradient of SCF Energy
            1           2           3           4           5           6
    1   0.0840053   0.2206682  -0.2206682  -0.0840053   0.2634264  -0.2634264
    2  -0.0456308   0.1141557  -0.1141557   0.0456308   0.0901711  -0.0901711
    3   0.0000000   0.0000000  -0.0000000  -0.0000000  -0.0000000   0.0000000
 Max gradient component =       2.634E-01
 RMS gradient           =       1.284E-01
 Gradient time:  CPU 8.91 s  wall 2.33 s
 Geometry Optimization Parameters
   NAtoms,    NIC,     NZ,  NCons,   NDum,   NFix, NCnnct, MaxDiis
        6      37       0       0       0       0       0       0

 Cartesian Hessian Update
 Hessian Updated using BFGS Update


** GEOMETRY OPTIMIZATION IN DELOCALIZED INTERNAL COORDINATES **
   Searching for a Minimum

   Optimization Cycle:   5

                       Coordinates (Angstroms)
     ATOM                X               Y               Z
      1  H         1.2384648877   -1.6346360875    0.0000000000
      2  I        -2.5101245371   -0.0748766390    0.0000000000
      3  I         2.5101245371    0.0748766390    0.0000000000
      4  H        -1.2384648877    1.6346360875    0.0000000000
      5  C         0.8233714200   -0.4168673907    0.0000000000
      6  C        -0.8233714200    0.4168673907    0.0000000000
   Point Group: c2h   Number of degrees of freedom:     5


   Energy is -13916.105304731

 Hessian Updated using BFGS Update

  5 Hessian modes will be used to form the next step
  Hessian Eigenvalues:
     0.047756    0.088449    0.134912    0.207288    0.983444

 Minimum Search - Taking Simple RFO Step
 Searching for Lamda that Minimizes Along All modes
 Value Taken    Lamda =  -0.25936439
 Calculated Step too Large.  Step scaled by  0.348818
 Step Taken.  Stepsize is  0.300000

                             Maximum     Tolerance    Cnvgd?
         Gradient           0.226344      0.000300      NO
         Displacement       0.203943      0.001200      NO
         Energy change     -0.103548      0.000001      NO


 New Cartesian Coordinates Obtained by Inverse Iteration

 Displacement from previous Coordinates is:  0.363298
 ----------------------------------------------------------------
             Standard Nuclear Orientation (Angstroms)
    I     Atom           X                Y                Z
 ----------------------------------------------------------------
    1      H       1.1379139093    -1.5758868544     0.0000000000
    2      I      -2.4930318282    -0.1134055586     0.0000000000
    3      I       2.4930318282     0.1134055586     0.0000000000
    4      H      -1.1379139093     1.5758868544     0.0000000000
    5      C       0.7706665320    -0.3978030373     0.0000000000
    6      C      -0.7706665320     0.3978030373     0.0000000000
 ----------------------------------------------------------------
 Molecular Point Group                 C2h   NOp =  4
 Largest Abelian Subgroup              C2h   NOp =  4
 Nuclear Repulsion Energy =   646.6821564101 hartrees
 There are       60 alpha and       60 beta electrons
 Applying Cartesian multipole field
    Component          Value
    ---------          -----
     (2,0,0)        1.00000E-11
     (0,2,0)        2.00000E-11
     (0,0,2)       -3.00000E-11
 Nucleus-field energy     =     0.0000000245 hartrees
 Requested basis set is 6-311++G(d,p)
 There are 70 shells and 182 basis functions
 A cutoff of  1.0D-11 yielded   1978 shell pairs
 There are     13698 function pairs (     15546 Cartesian)
 Smallest overlap matrix eigenvalue = 1.68E-04
 Guess MOs from SCF MO coefficient file

 -----------------------------------------------------------------------
  General SCF calculation program by
  Eric Jon Sundstrom, Paul Horn, Yuezhi Mao, Dmitri Zuev, Alec White,
  David Stuck, Shaama M.S., Shane Yost, Joonho Lee, David Small,
  Daniel Levine, Susi Lehtola, Hugh Burton, Evgeny Epifanovsky
 -----------------------------------------------------------------------
 Exchange:     0.2000 Hartree-Fock + 0.0800 Slater + 0.7200 B88
 Correlation:  0.1900 VWN1RPA + 0.8100 LYP
 Using SG-1 standard quadrature grid
 using 4 threads for integral computing
 -------------------------------------------------------
 OpenMP Integral computing Module                
 Release: version 2.0, May 2017, Q-Chem Inc. Pleasanton 
 -------------------------------------------------------
 -------------------------------------------------------
 OpenMP BLAS3 based DFT computing Module                
 Release: version 1.0, May 2013, Q-Chem Inc. Pittsburgh 
 -------------------------------------------------------
 A restricted SCF calculation will be
 performed using DIIS
 SCF converges when DIIS error is below 1.0e-08
 ---------------------------------------
  Cycle       Energy         DIIS error
 ---------------------------------------
    1  -13916.1877041194      9.02e-04  
    2  -13916.1918334461      1.52e-04  
    3  -13916.1919073614      9.24e-05  
    4  -13916.1919354865      1.72e-05  
    5  -13916.1919357957      1.14e-05  
    6  -13916.1919363831      2.87e-06  
    7  -13916.1919364177      4.50e-07  
    8  -13916.1919364183      1.10e-07  
    9  -13916.1919364183      2.55e-08  
   10  -13916.1919364182      3.24e-08  
   11  -13916.1919364182      5.05e-09  Convergence criterion met
 ---------------------------------------
 SCF time:   CPU 27.34s  wall 8.00s 
 SCF   energy in the final basis set =   -13916.1919364182
 Total energy in the final basis set =   -13916.1919364182

 --------------------------------------------------------------
             Orbital Energies (a.u.) and Symmetries
 --------------------------------------------------------------

 Alpha MOs, Restricted
 -- Occupied --                  
*******-1165.88 -176.32 -176.32 -165.72 -165.72 -165.72 -165.72
  1 Bu    1 Ag    2 Bu    2 Ag    3 Ag    3 Bu    1 Au    1 Bg                 
-165.72 -165.72  -35.81  -35.81  -31.31  -31.31  -31.30  -31.30
  4 Ag    4 Bu    5 Bu    5 Ag    6 Ag    6 Bu    2 Au    2 Bg                 
-31.302 -31.302 -22.957 -22.957 -22.956 -22.956 -22.955 -22.955
  7 Bu    7 Ag    8 Bu    8 Ag    3 Bg    3 Au    9 Bu    9 Ag                 
-22.953 -22.953 -22.953 -22.953 -10.256 -10.256  -6.367  -6.367
  4 Bg    4 Au   10 Bu   10 Ag   11 Ag   11 Bu   12 Ag   12 Bu                 
 -4.778  -4.778  -4.766  -4.766  -4.764  -4.764  -2.048  -2.048
 13 Ag   13 Bu    5 Bg    5 Au   14 Bu   14 Ag   15 Ag   15 Bu                 
 -2.041  -2.041  -2.040  -2.040  -2.030  -2.030  -2.030  -2.030
  6 Bg    6 Au   16 Bu   16 Ag   17 Bu   17 Ag    7 Bg    7 Au                 
 -0.809  -0.783  -0.583  -0.537  -0.459  -0.423  -0.371  -0.358
 18 Ag   18 Bu   19 Ag   19 Bu   20 Ag   20 Bu   21 Ag    8 Au                 
 -0.327  -0.270  -0.252  -0.200
  8 Bg   21 Bu   22 Ag    9 Au                                                 
 -- Virtual --                   
 -0.086  -0.037  -0.021   0.005   0.035   0.040   0.062   0.065
  9 Bg   22 Bu   23 Ag   23 Bu   24 Ag   24 Bu   25 Bu   25 Ag                 
  0.067   0.090   0.108   0.121   0.127   0.129   0.160   0.162
 10 Au   10 Bg   26 Ag   26 Bu   27 Ag   27 Bu   28 Bu   28 Ag                 
  0.229   0.240   0.244   0.257   0.279   0.316   0.374   0.384
 11 Bg   11 Au   29 Ag   29 Bu   30 Bu   30 Ag   12 Au   31 Ag                 
  0.389   0.407   0.414   0.441   0.442   0.450   0.477   0.487
 12 Bg   31 Bu   32 Ag   13 Au   32 Bu   13 Bg   33 Bu   33 Ag                 
  0.515   0.520   0.527   0.575   0.603   0.648   0.708   0.715
 34 Bu   34 Ag   14 Au   35 Bu   14 Bg   35 Ag   36 Bu   36 Ag                 
  0.753   0.795   0.815   0.921   1.011   1.198   1.267   1.287
 37 Ag   37 Bu   38 Ag   38 Bu   15 Au   15 Bg   39 Ag   16 Au                 
  1.293   1.305   1.319   1.372   1.386   1.406   1.425   1.491
 40 Ag   39 Bu   16 Bg   40 Bu   41 Ag   17 Au   41 Bu   17 Bg                 
  1.528   1.587   1.720   1.756   1.759   1.844   1.858   2.009
 42 Ag   42 Bu   18 Au   43 Ag   43 Bu   44 Ag   18 Bg   44 Bu                 
  2.242   2.399   2.579   2.620   2.673   2.729   2.808   2.920
 45 Bu   45 Ag   46 Bu   19 Au   46 Ag   19 Bg   47 Ag   47 Bu                 
  3.042   3.632   3.947   3.951   3.976   3.981   4.005   4.030
 48 Ag   48 Bu   20 Au   20 Bg   49 Ag   49 Bu   21 Au   21 Bg                 
  4.094   4.142   4.253   4.254   4.452   4.474   5.987   5.996
 50 Ag   50 Bu   51 Bu   51 Ag   52 Bu   52 Ag   22 Au   22 Bg                 
  6.043   6.079   6.143   6.152  23.413  23.421  27.879  27.910
 53 Ag   53 Bu   54 Bu   54 Ag   55 Ag   55 Bu   56 Bu   56 Ag                 
 28.333  28.337  28.371  28.393  28.415  28.425  28.524  28.526
 23 Au   23 Bg   57 Ag   57 Bu   58 Bu   58 Ag   24 Au   24 Bg                 
 28.535  28.538  28.552  28.566  28.587  28.618  28.698  28.699
 59 Ag   59 Bu   25 Au   25 Bg   60 Ag   60 Bu   61 Ag   61 Bu                 
127.879 127.883 127.908 127.929 127.962 127.974 151.678 151.703
 26 Au   26 Bg   62 Ag   62 Bu   63 Bu   63 Ag   64 Bu   64 Ag                 
*******1901.871
 65 Bu   65 Ag                                                                 

 Beta MOs, Restricted
 -- Occupied --                  
*******-1165.88 -176.32 -176.32 -165.72 -165.72 -165.72 -165.72
  1 Bu    1 Ag    2 Bu    2 Ag    3 Ag    3 Bu    1 Au    1 Bg                 
-165.72 -165.72  -35.81  -35.81  -31.31  -31.31  -31.30  -31.30
  4 Ag    4 Bu    5 Bu    5 Ag    6 Ag    6 Bu    2 Au    2 Bg                 
-31.302 -31.302 -22.957 -22.957 -22.956 -22.956 -22.955 -22.955
  7 Bu    7 Ag    8 Bu    8 Ag    3 Bg    3 Au    9 Bu    9 Ag                 
-22.953 -22.953 -22.953 -22.953 -10.256 -10.256  -6.367  -6.367
  4 Bg    4 Au   10 Bu   10 Ag   11 Ag   11 Bu   12 Ag   12 Bu                 
 -4.778  -4.778  -4.766  -4.766  -4.764  -4.764  -2.048  -2.048
 13 Ag   13 Bu    5 Bg    5 Au   14 Bu   14 Ag   15 Ag   15 Bu                 
 -2.041  -2.041  -2.040  -2.040  -2.030  -2.030  -2.030  -2.030
  6 Bg    6 Au   16 Bu   16 Ag   17 Bu   17 Ag    7 Bg    7 Au                 
 -0.809  -0.783  -0.583  -0.537  -0.459  -0.423  -0.371  -0.358
 18 Ag   18 Bu   19 Ag   19 Bu   20 Ag   20 Bu   21 Ag    8 Au                 
 -0.327  -0.270  -0.252  -0.200
  8 Bg   21 Bu   22 Ag    9 Au                                                 
 -- Virtual --                   
 -0.086  -0.037  -0.021   0.005   0.035   0.040   0.062   0.065
  9 Bg   22 Bu   23 Ag   23 Bu   24 Ag   24 Bu   25 Bu   25 Ag                 
  0.067   0.090   0.108   0.121   0.127   0.129   0.160   0.162
 10 Au   10 Bg   26 Ag   26 Bu   27 Ag   27 Bu   28 Bu   28 Ag                 
  0.229   0.240   0.244   0.257   0.279   0.316   0.374   0.384
 11 Bg   11 Au   29 Ag   29 Bu   30 Bu   30 Ag   12 Au   31 Ag                 
  0.389   0.407   0.414   0.441   0.442   0.450   0.477   0.487
 12 Bg   31 Bu   32 Ag   13 Au   32 Bu   13 Bg   33 Bu   33 Ag                 
  0.515   0.520   0.527   0.575   0.603   0.648   0.708   0.715
 34 Bu   34 Ag   14 Au   35 Bu   14 Bg   35 Ag   36 Bu   36 Ag                 
  0.753   0.795   0.815   0.921   1.011   1.198   1.267   1.287
 37 Ag   37 Bu   38 Ag   38 Bu   15 Au   15 Bg   39 Ag   16 Au                 
  1.293   1.305   1.319   1.372   1.386   1.406   1.425   1.491
 40 Ag   39 Bu   16 Bg   40 Bu   41 Ag   17 Au   41 Bu   17 Bg                 
  1.528   1.587   1.720   1.756   1.759   1.844   1.858   2.009
 42 Ag   42 Bu   18 Au   43 Ag   43 Bu   44 Ag   18 Bg   44 Bu                 
  2.242   2.399   2.579   2.620   2.673   2.729   2.808   2.920
 45 Bu   45 Ag   46 Bu   19 Au   46 Ag   19 Bg   47 Ag   47 Bu                 
  3.042   3.632   3.947   3.951   3.976   3.981   4.005   4.030
 48 Ag   48 Bu   20 Au   20 Bg   49 Ag   49 Bu   21 Au   21 Bg                 
  4.094   4.142   4.253   4.254   4.452   4.474   5.987   5.996
 50 Ag   50 Bu   51 Bu   51 Ag   52 Bu   52 Ag   22 Au   22 Bg                 
  6.043   6.079   6.143   6.152  23.413  23.421  27.879  27.910
 53 Ag   53 Bu   54 Bu   54 Ag   55 Ag   55 Bu   56 Bu   56 Ag                 
 28.333  28.337  28.371  28.393  28.415  28.425  28.524  28.526
 23 Au   23 Bg   57 Ag   57 Bu   58 Bu   58 Ag   24 Au   24 Bg                 
 28.535  28.538  28.552  28.566  28.587  28.618  28.698  28.699
 59 Ag   59 Bu   25 Au   25 Bg   60 Ag   60 Bu   61 Ag   61 Bu                 
127.879 127.883 127.908 127.929 127.962 127.974 151.678 151.703
 26 Au   26 Bg   62 Ag   62 Bu   63 Bu   63 Ag   64 Bu   64 Ag                 
*******1901.871
 65 Bu   65 Ag                                                                 
 --------------------------------------------------------------

          Ground-State Mulliken Net Atomic Charges

     Atom                 Charge (a.u.)
  ----------------------------------------
      1 H                     0.150293
      2 I                     0.230596
      3 I                     0.230596
      4 H                     0.150293
      5 C                    -0.380889
      6 C                    -0.380889
  ----------------------------------------
  Sum of atomic charges =     0.000000

 -----------------------------------------------------------------
                    Cartesian Multipole Moments
 -----------------------------------------------------------------
    Charge (ESU x 10^10)
                 0.0000
    Dipole Moment (Debye)
         X       0.0000      Y      -0.0000      Z       0.0000
       Tot       0.0000
    Quadrupole Moments (Debye-Ang)
        XX     -64.9173     XY      -2.5076     YY     -67.8538
        XZ      -0.0000     YZ       0.0000     ZZ     -71.0545
    Octopole Moments (Debye-Ang^2)
       XXX       0.0000    XXY      -0.0000    XYY       0.0000
       YYY       0.0000    XXZ      -0.0000    XYZ      -0.0000
       YYZ       0.0000    XZZ       0.0000    YZZ      -0.0000
       ZZZ       0.0000
    Hexadecapole Moments (Debye-Ang^3)
      XXXX   -2107.3297   XXXY     -14.7478   XXYY    -400.8748
      XYYY     -44.1603   YYYY    -127.3138   XXXZ      -0.0000
      XXYZ       0.0000   XYYZ      -0.0000   YYYZ       0.0000
      XXZZ    -395.0516   XYZZ     -10.0734   YYZZ     -39.3303
      XZZZ      -0.0000   YZZZ       0.0000   ZZZZ     -96.7965
 -----------------------------------------------------------------
 Calculating analytic gradient of the SCF energy
 Gradient of SCF Energy
            1           2           3           4           5           6
    1   0.0767685   0.1753550  -0.1753550  -0.0767685   0.2322081  -0.2322081
    2  -0.0406219   0.0956993  -0.0956993   0.0406219   0.0606667  -0.0606667
    3  -0.0000000   0.0000000   0.0000000  -0.0000000  -0.0000000   0.0000000
 Max gradient component =       2.322E-01
 RMS gradient           =       1.080E-01
 Gradient time:  CPU 9.03 s  wall 2.36 s
 Geometry Optimization Parameters
   NAtoms,    NIC,     NZ,  NCons,   NDum,   NFix, NCnnct, MaxDiis
        6      37       0       0       0       0       0       0

 Cartesian Hessian Update
 Hessian Updated using BFGS Update


** GEOMETRY OPTIMIZATION IN DELOCALIZED INTERNAL COORDINATES **
   Searching for a Minimum

   Optimization Cycle:   6

                       Coordinates (Angstroms)
     ATOM                X               Y               Z
      1  H         1.1379139093   -1.5758868544    0.0000000000
      2  I        -2.4930318282   -0.1134055586    0.0000000000
      3  I         2.4930318282    0.1134055586    0.0000000000
      4  H        -1.1379139093    1.5758868544    0.0000000000
      5  C         0.7706665320   -0.3978030373    0.0000000000
      6  C        -0.7706665320    0.3978030373    0.0000000000
   Point Group: c2h   Number of degrees of freedom:     5


   Energy is -13916.191936418

 Hessian Updated using BFGS Update

  5 Hessian modes will be used to form the next step
  Hessian Eigenvalues:
     0.039525    0.088480    0.152125    0.210435    0.993006

 Minimum Search - Taking Simple RFO Step
 Searching for Lamda that Minimizes Along All modes
 Value Taken    Lamda =  -0.23805856
 Calculated Step too Large.  Step scaled by  0.337904
 Step Taken.  Stepsize is  0.300000

                             Maximum     Tolerance    Cnvgd?
         Gradient           0.182260      0.000300      NO
         Displacement       0.213721      0.001200      NO
         Energy change     -0.086632      0.000001      NO


 New Cartesian Coordinates Obtained by Inverse Iteration

 Displacement from previous Coordinates is:  0.370103
 ----------------------------------------------------------------
             Standard Nuclear Orientation (Angstroms)
    I     Atom           X                Y                Z
 ----------------------------------------------------------------
    1      H       1.0375803795    -1.5179560016     0.0000000000
    2      I      -2.4692714709    -0.1511999059     0.0000000000
    3      I       2.4692714709     0.1511999059     0.0000000000
    4      H      -1.0375803795     1.5179560016     0.0000000000
    5      C       0.7139200971    -0.3745069114     0.0000000000
    6      C      -0.7139200971     0.3745069114     0.0000000000
 ----------------------------------------------------------------
 Molecular Point Group                 C2h   NOp =  4
 Largest Abelian Subgroup              C2h   NOp =  4
 Nuclear Repulsion Energy =   649.7466632659 hartrees
 There are       60 alpha and       60 beta electrons
 Applying Cartesian multipole field
    Component          Value
    ---------          -----
     (2,0,0)        1.00000E-11
     (0,2,0)        2.00000E-11
     (0,0,2)       -3.00000E-11
 Nucleus-field energy     =     0.0000000240 hartrees
 Requested basis set is 6-311++G(d,p)
 There are 70 shells and 182 basis functions
 A cutoff of  1.0D-11 yielded   1986 shell pairs
 There are     13756 function pairs (     15606 Cartesian)
 Smallest overlap matrix eigenvalue = 1.21E-04
 Guess MOs from SCF MO coefficient file

 -----------------------------------------------------------------------
  General SCF calculation program by
  Eric Jon Sundstrom, Paul Horn, Yuezhi Mao, Dmitri Zuev, Alec White,
  David Stuck, Shaama M.S., Shane Yost, Joonho Lee, David Small,
  Daniel Levine, Susi Lehtola, Hugh Burton, Evgeny Epifanovsky
 -----------------------------------------------------------------------
 Exchange:     0.2000 Hartree-Fock + 0.0800 Slater + 0.7200 B88
 Correlation:  0.1900 VWN1RPA + 0.8100 LYP
 Using SG-1 standard quadrature grid
 using 4 threads for integral computing
 -------------------------------------------------------
 OpenMP Integral computing Module                
 Release: version 2.0, May 2017, Q-Chem Inc. Pleasanton 
 -------------------------------------------------------
 -------------------------------------------------------
 OpenMP BLAS3 based DFT computing Module                
 Release: version 1.0, May 2013, Q-Chem Inc. Pittsburgh 
 -------------------------------------------------------
 A restricted SCF calculation will be
 performed using DIIS
 SCF converges when DIIS error is below 1.0e-08
 ---------------------------------------
  Cycle       Energy         DIIS error
 ---------------------------------------
    1  -13916.2640615742      9.94e-04  
    2  -13916.2684139525      2.30e-04  
    3  -13916.2682828078      2.79e-04  
    4  -13916.2686153772      7.92e-05  
    5  -13916.2686437392      1.02e-05  
    6  -13916.2686440369      1.46e-06  
    7  -13916.2686440439      3.84e-07  
    8  -13916.2686440447      1.02e-07  
    9  -13916.2686440445      2.14e-08  
   10  -13916.2686440445      3.42e-09  Convergence criterion met
 ---------------------------------------
 SCF time:   CPU 25.17s  wall 7.00s 
 SCF   energy in the final basis set =   -13916.2686440445
 Total energy in the final basis set =   -13916.2686440445

 --------------------------------------------------------------
             Orbital Energies (a.u.) and Symmetries
 --------------------------------------------------------------

 Alpha MOs, Restricted
 -- Occupied --                  
*******-1165.88 -176.31 -176.31 -165.72 -165.72 -165.72 -165.72
  1 Bu    1 Ag    2 Bu    2 Ag    3 Ag    3 Bu    1 Au    1 Bg                 
-165.72 -165.72  -35.81  -35.81  -31.30  -31.30  -31.30  -31.30
  4 Ag    4 Bu    5 Bu    5 Ag    6 Ag    6 Bu    2 Au    2 Bg                 
-31.299 -31.299 -22.955 -22.955 -22.954 -22.954 -22.953 -22.953
  7 Bu    7 Ag    8 Bu    8 Ag    3 Bg    3 Au    9 Bu    9 Ag                 
-22.951 -22.951 -22.951 -22.951 -10.252 -10.252  -6.364  -6.364
  4 Bg    4 Au   10 Bu   10 Ag   11 Ag   11 Bu   12 Ag   12 Bu                 
 -4.775  -4.775  -4.763  -4.763  -4.762  -4.762  -2.045  -2.045
 13 Ag   13 Bu    5 Bg    5 Au   14 Bu   14 Ag   15 Ag   15 Bu                 
 -2.038  -2.038  -2.037  -2.037  -2.027  -2.027  -2.027  -2.027
  6 Bg    6 Au   16 Bu   16 Ag    7 Bg    7 Au   17 Bu   17 Ag                 
 -0.811  -0.773  -0.602  -0.544  -0.470  -0.426  -0.369  -0.359
 18 Ag   18 Bu   19 Ag   19 Bu   20 Ag   20 Bu   21 Ag    8 Au                 
 -0.320  -0.271  -0.258  -0.211
  8 Bg   21 Bu   22 Ag    9 Au                                                 
 -- Virtual --                   
 -0.077  -0.024  -0.021   0.006   0.034   0.041   0.066   0.068
  9 Bg   22 Bu   23 Ag   23 Bu   24 Ag   24 Bu   10 Au   25 Ag                 
  0.078   0.090   0.109   0.127   0.127   0.143   0.162   0.169
 25 Bu   10 Bg   26 Ag   27 Ag   26 Bu   27 Bu   28 Bu   28 Ag                 
  0.228   0.238   0.242   0.258   0.280   0.320   0.374   0.377
 11 Bg   11 Au   29 Ag   29 Bu   30 Bu   30 Ag   31 Ag   12 Au                 
  0.392   0.412   0.412   0.438   0.446   0.449   0.471   0.484
 12 Bg   31 Bu   32 Ag   13 Au   13 Bg   32 Bu   33 Bu   33 Ag                 
  0.532   0.534   0.536   0.580   0.604   0.653   0.710   0.715
 14 Au   34 Bu   34 Ag   35 Bu   14 Bg   35 Ag   36 Ag   36 Bu                 
  0.766   0.787   0.806   0.912   1.004   1.192   1.281   1.284
 37 Ag   37 Bu   38 Ag   38 Bu   15 Au   15 Bg   39 Ag   16 Au                 
  1.320   1.324   1.327   1.379   1.394   1.403   1.438   1.509
 40 Ag   16 Bg   39 Bu   40 Bu   41 Ag   17 Au   41 Bu   17 Bg                 
  1.535   1.596   1.768   1.799   1.825   1.894   1.922   2.078
 42 Ag   42 Bu   18 Au   43 Bu   43 Ag   44 Ag   18 Bg   44 Bu                 
  2.283   2.502   2.581   2.622   2.676   2.759   2.862   2.926
 45 Bu   45 Ag   46 Bu   19 Au   46 Ag   19 Bg   47 Ag   47 Bu                 
  3.094   3.772   3.949   3.954   3.975   3.983   4.009   4.033
 48 Ag   48 Bu   20 Au   20 Bg   49 Ag   49 Bu   21 Au   21 Bg                 
  4.094   4.144   4.242   4.246   4.453   4.479   5.990   5.997
 50 Ag   50 Bu   51 Ag   51 Bu   52 Bu   52 Ag   22 Au   22 Bg                 
  6.045   6.076   6.142   6.148  23.456  23.521  27.878  27.910
 53 Ag   53 Bu   54 Bu   54 Ag   55 Ag   55 Bu   56 Bu   56 Ag                 
 28.335  28.338  28.373  28.392  28.413  28.425  28.526  28.528
 23 Au   23 Bg   57 Ag   57 Bu   58 Bu   58 Ag   24 Au   24 Bg                 
 28.536  28.539  28.554  28.567  28.589  28.621  28.691  28.696
 59 Ag   59 Bu   25 Au   25 Bg   60 Ag   60 Bu   61 Ag   61 Bu                 
127.881 127.884 127.910 127.928 127.960 127.971 151.677 151.703
 26 Au   26 Bg   62 Ag   62 Bu   63 Bu   63 Ag   64 Bu   64 Ag                 
*******1901.870
 65 Bu   65 Ag                                                                 

 Beta MOs, Restricted
 -- Occupied --                  
*******-1165.88 -176.31 -176.31 -165.72 -165.72 -165.72 -165.72
  1 Bu    1 Ag    2 Bu    2 Ag    3 Ag    3 Bu    1 Au    1 Bg                 
-165.72 -165.72  -35.81  -35.81  -31.30  -31.30  -31.30  -31.30
  4 Ag    4 Bu    5 Bu    5 Ag    6 Ag    6 Bu    2 Au    2 Bg                 
-31.299 -31.299 -22.955 -22.955 -22.954 -22.954 -22.953 -22.953
  7 Bu    7 Ag    8 Bu    8 Ag    3 Bg    3 Au    9 Bu    9 Ag                 
-22.951 -22.951 -22.951 -22.951 -10.252 -10.252  -6.364  -6.364
  4 Bg    4 Au   10 Bu   10 Ag   11 Ag   11 Bu   12 Ag   12 Bu                 
 -4.775  -4.775  -4.763  -4.763  -4.762  -4.762  -2.045  -2.045
 13 Ag   13 Bu    5 Bg    5 Au   14 Bu   14 Ag   15 Ag   15 Bu                 
 -2.038  -2.038  -2.037  -2.037  -2.027  -2.027  -2.027  -2.027
  6 Bg    6 Au   16 Bu   16 Ag    7 Bg    7 Au   17 Bu   17 Ag                 
 -0.811  -0.773  -0.602  -0.544  -0.470  -0.426  -0.369  -0.359
 18 Ag   18 Bu   19 Ag   19 Bu   20 Ag   20 Bu   21 Ag    8 Au                 
 -0.320  -0.271  -0.258  -0.211
  8 Bg   21 Bu   22 Ag    9 Au                                                 
 -- Virtual --                   
 -0.077  -0.024  -0.021   0.006   0.034   0.041   0.066   0.068
  9 Bg   22 Bu   23 Ag   23 Bu   24 Ag   24 Bu   10 Au   25 Ag                 
  0.078   0.090   0.109   0.127   0.127   0.143   0.162   0.169
 25 Bu   10 Bg   26 Ag   27 Ag   26 Bu   27 Bu   28 Bu   28 Ag                 
  0.228   0.238   0.242   0.258   0.280   0.320   0.374   0.377
 11 Bg   11 Au   29 Ag   29 Bu   30 Bu   30 Ag   31 Ag   12 Au                 
  0.392   0.412   0.412   0.438   0.446   0.449   0.471   0.484
 12 Bg   31 Bu   32 Ag   13 Au   13 Bg   32 Bu   33 Bu   33 Ag                 
  0.532   0.534   0.536   0.580   0.604   0.653   0.710   0.715
 14 Au   34 Bu   34 Ag   35 Bu   14 Bg   35 Ag   36 Ag   36 Bu                 
  0.766   0.787   0.806   0.912   1.004   1.192   1.281   1.284
 37 Ag   37 Bu   38 Ag   38 Bu   15 Au   15 Bg   39 Ag   16 Au                 
  1.320   1.324   1.327   1.379   1.394   1.403   1.438   1.509
 40 Ag   16 Bg   39 Bu   40 Bu   41 Ag   17 Au   41 Bu   17 Bg                 
  1.535   1.596   1.768   1.799   1.825   1.894   1.922   2.078
 42 Ag   42 Bu   18 Au   43 Bu   43 Ag   44 Ag   18 Bg   44 Bu                 
  2.283   2.502   2.581   2.622   2.676   2.759   2.862   2.926
 45 Bu   45 Ag   46 Bu   19 Au   46 Ag   19 Bg   47 Ag   47 Bu                 
  3.094   3.772   3.949   3.954   3.975   3.983   4.009   4.033
 48 Ag   48 Bu   20 Au   20 Bg   49 Ag   49 Bu   21 Au   21 Bg                 
  4.094   4.144   4.242   4.246   4.453   4.479   5.990   5.997
 50 Ag   50 Bu   51 Ag   51 Bu   52 Bu   52 Ag   22 Au   22 Bg                 
  6.045   6.076   6.142   6.148  23.456  23.521  27.878  27.910
 53 Ag   53 Bu   54 Bu   54 Ag   55 Ag   55 Bu   56 Bu   56 Ag                 
 28.335  28.338  28.373  28.392  28.413  28.425  28.526  28.528
 23 Au   23 Bg   57 Ag   57 Bu   58 Bu   58 Ag   24 Au   24 Bg                 
 28.536  28.539  28.554  28.567  28.589  28.621  28.691  28.696
 59 Ag   59 Bu   25 Au   25 Bg   60 Ag   60 Bu   61 Ag   61 Bu                 
127.881 127.884 127.910 127.928 127.960 127.971 151.677 151.703
 26 Au   26 Bg   62 Ag   62 Bu   63 Bu   63 Ag   64 Bu   64 Ag                 
*******1901.870
 65 Bu   65 Ag                                                                 
 --------------------------------------------------------------

          Ground-State Mulliken Net Atomic Charges

     Atom                 Charge (a.u.)
  ----------------------------------------
      1 H                     0.156132
      2 I                     0.193901
      3 I                     0.193901
      4 H                     0.156133
      5 C                    -0.350033
      6 C                    -0.350034
  ----------------------------------------
  Sum of atomic charges =     0.000000

 -----------------------------------------------------------------
                    Cartesian Multipole Moments
 -----------------------------------------------------------------
    Charge (ESU x 10^10)
                 0.0000
    Dipole Moment (Debye)
         X       0.0000      Y      -0.0000      Z       0.0000
       Tot       0.0000
    Quadrupole Moments (Debye-Ang)
        XX     -65.8484     XY      -2.0550     YY     -67.8709
        XZ       0.0000     YZ      -0.0000     ZZ     -71.0232
    Octopole Moments (Debye-Ang^2)
       XXX       0.0000    XXY      -0.0000    XYY      -0.0000
       YYY      -0.0000    XXZ       0.0000    XYZ       0.0000
       YYZ       0.0000    XZZ       0.0000    YZZ      -0.0000
       ZZZ       0.0000
    Hexadecapole Moments (Debye-Ang^3)
      XXXX   -2064.4373   XXXY     -27.1742   XXYY    -394.3746
      XYYY     -60.3516   YYYY    -128.0424   XXXZ      -0.0000
      XXYZ      -0.0000   XYYZ      -0.0000   YYYZ       0.0000
      XXZZ    -388.7172   XYZZ     -16.0989   YYZZ     -39.1945
      XZZZ       0.0000   YZZZ       0.0000   ZZZZ     -96.8374
 -----------------------------------------------------------------
 Calculating analytic gradient of the SCF energy
 Gradient of SCF Energy
            1           2           3           4           5           6
    1   0.0680697   0.1448205  -0.1448205  -0.0680696   0.2064644  -0.2064645
    2  -0.0325893   0.0803385  -0.0803386   0.0325892   0.0380128  -0.0380127
    3  -0.0000000  -0.0000000   0.0000000   0.0000000   0.0000000   0.0000000
 Max gradient component =       2.065E-01
 RMS gradient           =       9.261E-02
 Gradient time:  CPU 9.05 s  wall 2.37 s
 Geometry Optimization Parameters
   NAtoms,    NIC,     NZ,  NCons,   NDum,   NFix, NCnnct, MaxDiis
        6      37       0       0       0       0       0       0

 Cartesian Hessian Update
 Hessian Updated using BFGS Update


** GEOMETRY OPTIMIZATION IN DELOCALIZED INTERNAL COORDINATES **
   Searching for a Minimum

   Optimization Cycle:   7

                       Coordinates (Angstroms)
     ATOM                X               Y               Z
      1  H         1.0375803795   -1.5179560016    0.0000000000
      2  I        -2.4692714709   -0.1511999059    0.0000000000
      3  I         2.4692714709    0.1511999059    0.0000000000
      4  H        -1.0375803795    1.5179560016    0.0000000000
      5  C         0.7139200971   -0.3745069114    0.0000000000
      6  C        -0.7139200971    0.3745069114    0.0000000000
   Point Group: c2h   Number of degrees of freedom:     5


   Energy is -13916.268644044

 Hessian Updated using BFGS Update

  5 Hessian modes will be used to form the next step
  Hessian Eigenvalues:
     0.059233    0.088761    0.165947    0.213865    0.843351

 Minimum Search - Taking Simple RFO Step
 Searching for Lamda that Minimizes Along All modes
 Value Taken    Lamda =  -0.20084340
 Calculated Step too Large.  Step scaled by  0.356789
 Step Taken.  Stepsize is  0.300000

                             Maximum     Tolerance    Cnvgd?
         Gradient           0.147669      0.000300      NO
         Displacement       0.212225      0.001200      NO
         Energy change     -0.076708      0.000001      NO


 New Cartesian Coordinates Obtained by Inverse Iteration

 Displacement from previous Coordinates is:  0.364350
 ----------------------------------------------------------------
             Standard Nuclear Orientation (Angstroms)
    I     Atom           X                Y                Z
 ----------------------------------------------------------------
    1      H       0.9398537576    -1.4628392656     0.0000000000
    2      I      -2.4451321639    -0.1880218043     0.0000000000
    3      I       2.4451321639     0.1880218043     0.0000000000
    4      H      -0.9398537576     1.4628392656     0.0000000000
    5      C       0.6556980282    -0.3486169677     0.0000000000
    6      C      -0.6556980282     0.3486169677     0.0000000000
 ----------------------------------------------------------------
 Molecular Point Group                 C2h   NOp =  4
 Largest Abelian Subgroup              C2h   NOp =  4
 Nuclear Repulsion Energy =   653.3607843824 hartrees
 There are       60 alpha and       60 beta electrons
 Applying Cartesian multipole field
    Component          Value
    ---------          -----
     (2,0,0)        1.00000E-11
     (0,2,0)        2.00000E-11
     (0,0,2)       -3.00000E-11
 Nucleus-field energy     =     0.0000000236 hartrees
 Requested basis set is 6-311++G(d,p)
 There are 70 shells and 182 basis functions
 A cutoff of  1.0D-11 yielded   1990 shell pairs
 There are     13776 function pairs (     15630 Cartesian)
 Smallest overlap matrix eigenvalue = 8.20E-05
 Guess MOs from SCF MO coefficient file

 -----------------------------------------------------------------------
  General SCF calculation program by
  Eric Jon Sundstrom, Paul Horn, Yuezhi Mao, Dmitri Zuev, Alec White,
  David Stuck, Shaama M.S., Shane Yost, Joonho Lee, David Small,
  Daniel Levine, Susi Lehtola, Hugh Burton, Evgeny Epifanovsky
 -----------------------------------------------------------------------
 Exchange:     0.2000 Hartree-Fock + 0.0800 Slater + 0.7200 B88
 Correlation:  0.1900 VWN1RPA + 0.8100 LYP
 Using SG-1 standard quadrature grid
 using 4 threads for integral computing
 -------------------------------------------------------
 OpenMP Integral computing Module                
 Release: version 2.0, May 2017, Q-Chem Inc. Pleasanton 
 -------------------------------------------------------
 -------------------------------------------------------
 OpenMP BLAS3 based DFT computing Module                
 Release: version 1.0, May 2013, Q-Chem Inc. Pittsburgh 
 -------------------------------------------------------
 A restricted SCF calculation will be
 performed using DIIS
 SCF converges when DIIS error is below 1.0e-08
 ---------------------------------------
  Cycle       Energy         DIIS error
 ---------------------------------------
    1  -13916.3287706571      1.15e-03  
    2  -13916.3336565491      3.41e-04  
    3  -13916.3333476260      4.15e-04  
    4  -13916.3341088344      8.47e-05  
    5  -13916.3341411532      1.03e-05  
    6  -13916.3341414713      1.49e-06  
    7  -13916.3341414794      3.79e-07  
    8  -13916.3341414798      1.08e-07  
    9  -13916.3341414798      7.03e-08  
   10  -13916.3341414799      2.46e-08  
   11  -13916.3341414800      2.82e-09  Convergence criterion met
 ---------------------------------------
 SCF time:   CPU 27.99s  wall 7.00s 
 SCF   energy in the final basis set =   -13916.3341414800
 Total energy in the final basis set =   -13916.3341414800

 --------------------------------------------------------------
             Orbital Energies (a.u.) and Symmetries
 --------------------------------------------------------------

 Alpha MOs, Restricted
 -- Occupied --                  
*******-1165.88 -176.31 -176.31 -165.72 -165.72 -165.71 -165.71
  1 Bu    1 Ag    2 Bu    2 Ag    3 Ag    3 Bu    1 Au    1 Bg                 
-165.71 -165.71  -35.81  -35.81  -31.30  -31.30  -31.30  -31.30
  4 Ag    4 Bu    5 Bu    5 Ag    6 Ag    6 Bu    2 Au    2 Bg                 
-31.297 -31.297 -22.953 -22.953 -22.952 -22.952 -22.952 -22.952
  7 Bu    7 Ag    8 Bu    8 Ag    3 Bg    3 Au    9 Bu    9 Ag                 
-22.949 -22.949 -22.949 -22.949 -10.245 -10.245  -6.362  -6.362
  4 Bg    4 Au   10 Bu   10 Ag   11 Ag   11 Bu   12 Ag   12 Bu                 
 -4.773  -4.773  -4.761  -4.761  -4.759  -4.759  -2.042  -2.042
 13 Ag   13 Bu    5 Bg    5 Au   14 Bu   14 Ag   15 Ag   15 Bu                 
 -2.036  -2.036  -2.035  -2.035  -2.024  -2.024  -2.024  -2.024
  6 Bg    6 Au   16 Bu   16 Ag    7 Bg    7 Au   17 Bu   17 Ag                 
 -0.818  -0.763  -0.622  -0.552  -0.480  -0.432  -0.364  -0.364
 18 Ag   18 Bu   19 Ag   19 Bu   20 Ag   20 Bu   21 Ag    8 Au                 
 -0.314  -0.272  -0.264  -0.223
  8 Bg   21 Bu   22 Ag    9 Au                                                 
 -- Virtual --                   
 -0.064  -0.022  -0.021   0.006   0.032   0.041   0.065   0.071
  9 Bg   23 Ag   22 Bu   23 Bu   24 Ag   24 Bu   10 Au   25 Ag                 
  0.090   0.095   0.109   0.126   0.127   0.158   0.173   0.174
 10 Bg   25 Bu   26 Ag   26 Bu   27 Ag   27 Bu   28 Bu   28 Ag                 
  0.227   0.236   0.238   0.254   0.301   0.327   0.365   0.380
 11 Bg   11 Au   29 Ag   29 Bu   30 Bu   30 Ag   31 Ag   12 Au                 
  0.395   0.412   0.415   0.433   0.443   0.455   0.471   0.481
 12 Bg   32 Ag   31 Bu   13 Au   13 Bg   32 Bu   33 Bu   33 Ag                 
  0.536   0.548   0.561   0.583   0.605   0.660   0.709   0.724
 14 Au   34 Ag   34 Bu   35 Bu   14 Bg   35 Ag   36 Ag   36 Bu                 
  0.768   0.783   0.810   0.910   1.009   1.178   1.283   1.295
 37 Ag   37 Bu   38 Ag   38 Bu   15 Au   15 Bg   16 Au   39 Ag                 
  1.327   1.342   1.347   1.384   1.398   1.410   1.454   1.535
 16 Bg   40 Ag   39 Bu   40 Bu   41 Ag   17 Au   41 Bu   17 Bg                 
  1.536   1.618   1.825   1.845   1.891   1.953   1.984   2.161
 42 Ag   42 Bu   18 Au   43 Bu   43 Ag   44 Ag   18 Bg   44 Bu                 
  2.328   2.589   2.608   2.630   2.680   2.795   2.927   2.928
 45 Bu   46 Bu   45 Ag   19 Au   46 Ag   19 Bg   47 Bu   47 Ag                 
  3.196   3.852   3.951   3.957   3.974   3.986   4.012   4.035
 48 Ag   48 Bu   20 Au   20 Bg   49 Ag   49 Bu   21 Au   21 Bg                 
  4.095   4.145   4.234   4.244   4.452   4.484   5.992   5.998
 50 Ag   50 Bu   51 Ag   51 Bu   52 Bu   52 Ag   22 Au   22 Bg                 
  6.046   6.072   6.142   6.144  23.494  23.728  27.876  27.910
 53 Ag   53 Bu   54 Bu   54 Ag   55 Ag   55 Bu   56 Bu   56 Ag                 
 28.337  28.339  28.375  28.391  28.411  28.425  28.528  28.530
 23 Au   23 Bg   57 Ag   57 Bu   58 Bu   58 Ag   24 Au   24 Bg                 
 28.536  28.541  28.556  28.569  28.591  28.623  28.688  28.696
 59 Ag   59 Bu   25 Au   25 Bg   60 Ag   60 Bu   61 Ag   61 Bu                 
127.883 127.885 127.911 127.927 127.957 127.969 151.674 151.702
 26 Au   26 Bg   62 Ag   62 Bu   63 Bu   63 Ag   64 Bu   64 Ag                 
*******1901.869
 65 Bu   65 Ag                                                                 

 Beta MOs, Restricted
 -- Occupied --                  
*******-1165.88 -176.31 -176.31 -165.72 -165.72 -165.71 -165.71
  1 Bu    1 Ag    2 Bu    2 Ag    3 Ag    3 Bu    1 Au    1 Bg                 
-165.71 -165.71  -35.81  -35.81  -31.30  -31.30  -31.30  -31.30
  4 Ag    4 Bu    5 Bu    5 Ag    6 Ag    6 Bu    2 Au    2 Bg                 
-31.297 -31.297 -22.953 -22.953 -22.952 -22.952 -22.952 -22.952
  7 Bu    7 Ag    8 Bu    8 Ag    3 Bg    3 Au    9 Bu    9 Ag                 
-22.949 -22.949 -22.949 -22.949 -10.245 -10.245  -6.362  -6.362
  4 Bg    4 Au   10 Bu   10 Ag   11 Ag   11 Bu   12 Ag   12 Bu                 
 -4.773  -4.773  -4.761  -4.761  -4.759  -4.759  -2.042  -2.042
 13 Ag   13 Bu    5 Bg    5 Au   14 Bu   14 Ag   15 Ag   15 Bu                 
 -2.036  -2.036  -2.035  -2.035  -2.024  -2.024  -2.024  -2.024
  6 Bg    6 Au   16 Bu   16 Ag    7 Bg    7 Au   17 Bu   17 Ag                 
 -0.818  -0.763  -0.622  -0.552  -0.480  -0.432  -0.364  -0.364
 18 Ag   18 Bu   19 Ag   19 Bu   20 Ag   20 Bu   21 Ag    8 Au                 
 -0.314  -0.272  -0.264  -0.223
  8 Bg   21 Bu   22 Ag    9 Au                                                 
 -- Virtual --                   
 -0.064  -0.022  -0.021   0.006   0.032   0.041   0.065   0.071
  9 Bg   23 Ag   22 Bu   23 Bu   24 Ag   24 Bu   10 Au   25 Ag                 
  0.090   0.095   0.109   0.126   0.127   0.158   0.173   0.174
 10 Bg   25 Bu   26 Ag   26 Bu   27 Ag   27 Bu   28 Bu   28 Ag                 
  0.227   0.236   0.238   0.254   0.301   0.327   0.365   0.380
 11 Bg   11 Au   29 Ag   29 Bu   30 Bu   30 Ag   31 Ag   12 Au                 
  0.395   0.412   0.415   0.433   0.443   0.455   0.471   0.481
 12 Bg   32 Ag   31 Bu   13 Au   13 Bg   32 Bu   33 Bu   33 Ag                 
  0.536   0.548   0.561   0.583   0.605   0.660   0.709   0.724
 14 Au   34 Ag   34 Bu   35 Bu   14 Bg   35 Ag   36 Ag   36 Bu                 
  0.768   0.783   0.810   0.910   1.009   1.178   1.283   1.295
 37 Ag   37 Bu   38 Ag   38 Bu   15 Au   15 Bg   16 Au   39 Ag                 
  1.327   1.342   1.347   1.384   1.398   1.410   1.454   1.535
 16 Bg   40 Ag   39 Bu   40 Bu   41 Ag   17 Au   41 Bu   17 Bg                 
  1.536   1.618   1.825   1.845   1.891   1.953   1.984   2.161
 42 Ag   42 Bu   18 Au   43 Bu   43 Ag   44 Ag   18 Bg   44 Bu                 
  2.328   2.589   2.608   2.630   2.680   2.795   2.927   2.928
 45 Bu   46 Bu   45 Ag   19 Au   46 Ag   19 Bg   47 Bu   47 Ag                 
  3.196   3.852   3.951   3.957   3.974   3.986   4.012   4.035
 48 Ag   48 Bu   20 Au   20 Bg   49 Ag   49 Bu   21 Au   21 Bg                 
  4.095   4.145   4.234   4.244   4.452   4.484   5.992   5.998
 50 Ag   50 Bu   51 Ag   51 Bu   52 Bu   52 Ag   22 Au   22 Bg                 
  6.046   6.072   6.142   6.144  23.494  23.728  27.876  27.910
 53 Ag   53 Bu   54 Bu   54 Ag   55 Ag   55 Bu   56 Bu   56 Ag                 
 28.337  28.339  28.375  28.391  28.411  28.425  28.528  28.530
 23 Au   23 Bg   57 Ag   57 Bu   58 Bu   58 Ag   24 Au   24 Bg                 
 28.536  28.541  28.556  28.569  28.591  28.623  28.688  28.696
 59 Ag   59 Bu   25 Au   25 Bg   60 Ag   60 Bu   61 Ag   61 Bu                 
127.883 127.885 127.911 127.927 127.957 127.969 151.674 151.702
 26 Au   26 Bg   62 Ag   62 Bu   63 Bu   63 Ag   64 Bu   64 Ag                 
*******1901.869
 65 Bu   65 Ag                                                                 
 --------------------------------------------------------------

          Ground-State Mulliken Net Atomic Charges

     Atom                 Charge (a.u.)
  ----------------------------------------
      1 H                     0.159662
      2 I                     0.160222
      3 I                     0.160222
      4 H                     0.159662
      5 C                    -0.319884
      6 C                    -0.319884
  ----------------------------------------
  Sum of atomic charges =     0.000000

 -----------------------------------------------------------------
                    Cartesian Multipole Moments
 -----------------------------------------------------------------
    Charge (ESU x 10^10)
                 0.0000
    Dipole Moment (Debye)
         X      -0.0000      Y       0.0000      Z      -0.0000
       Tot       0.0000
    Quadrupole Moments (Debye-Ang)
        XX     -66.6677     XY      -1.6730     YY     -67.9096
        XZ      -0.0000     YZ      -0.0000     ZZ     -70.9484
    Octopole Moments (Debye-Ang^2)
       XXX      -0.0000    XXY       0.0000    XYY       0.0000
       YYY       0.0000    XXZ      -0.0000    XYZ      -0.0000
       YYZ      -0.0000    XZZ      -0.0000    YZZ       0.0000
       ZZZ      -0.0000
    Hexadecapole Moments (Debye-Ang^3)
      XXXX   -2021.6278   XXXY     -40.0961   XXYY    -387.6486
      XYYY     -75.9106   YYYY    -130.1060   XXXZ       0.0000
      XXYZ      -0.0000   XYYZ       0.0000   YYYZ      -0.0000
      XXZZ    -382.5162   XYZZ     -21.9360   YYZZ     -39.2758
      XZZZ       0.0000   YZZZ      -0.0000   ZZZZ     -96.8291
 -----------------------------------------------------------------
 Calculating analytic gradient of the SCF energy
 Gradient of SCF Energy
            1           2           3           4           5           6
    1   0.0577648   0.1213907  -0.1213907  -0.0577648   0.1662482  -0.1662482
    2  -0.0223284   0.0667457  -0.0667457   0.0223284   0.0291723  -0.0291723
    3   0.0000000   0.0000000  -0.0000000  -0.0000000   0.0000000  -0.0000000
 Max gradient component =       1.662E-01
 RMS gradient           =       7.566E-02
 Gradient time:  CPU 9.15 s  wall 2.39 s
 Geometry Optimization Parameters
   NAtoms,    NIC,     NZ,  NCons,   NDum,   NFix, NCnnct, MaxDiis
        6      37       0       0       0       0       0       0

 Cartesian Hessian Update
 Hessian Updated using BFGS Update


** GEOMETRY OPTIMIZATION IN DELOCALIZED INTERNAL COORDINATES **
   Searching for a Minimum

   Optimization Cycle:   8

                       Coordinates (Angstroms)
     ATOM                X               Y               Z
      1  H         0.9398537576   -1.4628392656    0.0000000000
      2  I        -2.4451321639   -0.1880218043    0.0000000000
      3  I         2.4451321639    0.1880218043    0.0000000000
      4  H        -0.9398537576    1.4628392656    0.0000000000
      5  C         0.6556980282   -0.3486169677    0.0000000000
      6  C        -0.6556980282    0.3486169677    0.0000000000
   Point Group: c2h   Number of degrees of freedom:     5


   Energy is -13916.334141480

 Hessian Updated using BFGS Update

  5 Hessian modes will be used to form the next step
  Hessian Eigenvalues:
     0.083704    0.131265    0.173087    0.212171    0.717606

 Minimum Search - Taking Simple RFO Step
 Searching for Lamda that Minimizes Along All modes
 Value Taken    Lamda =  -0.13392564
 Calculated Step too Large.  Step scaled by  0.442312
 Step Taken.  Stepsize is  0.300000

                             Maximum     Tolerance    Cnvgd?
         Gradient           0.118177      0.000300      NO
         Displacement       0.196453      0.001200      NO
         Energy change     -0.065497      0.000001      NO


 New Cartesian Coordinates Obtained by Inverse Iteration

 Displacement from previous Coordinates is:  0.345144
 ----------------------------------------------------------------
             Standard Nuclear Orientation (Angstroms)
    I     Atom           X                Y                Z
 ----------------------------------------------------------------
    1      H       0.8436376074    -1.4121964786     0.0000000000
    2      I      -2.4321855632    -0.2265519971     0.0000000000
    3      I       2.4321855632     0.2265519971     0.0000000000
    4      H      -0.8436376074     1.4121964786     0.0000000000
    5      C       0.6037400384    -0.3261435615     0.0000000000
    6      C      -0.6037400384     0.3261435615     0.0000000000
 ----------------------------------------------------------------
 Molecular Point Group                 C2h   NOp =  4
 Largest Abelian Subgroup              C2h   NOp =  4
 Nuclear Repulsion Energy =   654.4924672134 hartrees
 There are       60 alpha and       60 beta electrons
 Applying Cartesian multipole field
    Component          Value
    ---------          -----
     (2,0,0)        1.00000E-11
     (0,2,0)        2.00000E-11
     (0,0,2)       -3.00000E-11
 Nucleus-field energy     =     0.0000000234 hartrees
 Requested basis set is 6-311++G(d,p)
 There are 70 shells and 182 basis functions
 A cutoff of  1.0D-11 yielded   2005 shell pairs
 There are     13891 function pairs (     15763 Cartesian)
 Smallest overlap matrix eigenvalue = 5.76E-05
 Guess MOs from SCF MO coefficient file

 -----------------------------------------------------------------------
  General SCF calculation program by
  Eric Jon Sundstrom, Paul Horn, Yuezhi Mao, Dmitri Zuev, Alec White,
  David Stuck, Shaama M.S., Shane Yost, Joonho Lee, David Small,
  Daniel Levine, Susi Lehtola, Hugh Burton, Evgeny Epifanovsky
 -----------------------------------------------------------------------
 Exchange:     0.2000 Hartree-Fock + 0.0800 Slater + 0.7200 B88
 Correlation:  0.1900 VWN1RPA + 0.8100 LYP
 Using SG-1 standard quadrature grid
 using 4 threads for integral computing
 -------------------------------------------------------
 OpenMP Integral computing Module                
 Release: version 2.0, May 2017, Q-Chem Inc. Pleasanton 
 -------------------------------------------------------
 -------------------------------------------------------
 OpenMP BLAS3 based DFT computing Module                
 Release: version 1.0, May 2013, Q-Chem Inc. Pittsburgh 
 -------------------------------------------------------
 A restricted SCF calculation will be
 performed using DIIS
 SCF converges when DIIS error is below 1.0e-08
 ---------------------------------------
  Cycle       Energy         DIIS error
 ---------------------------------------
    1  -13916.3771544634      1.25e-03  
    2  -13916.3823303546      3.90e-04  
    3  -13916.3820574520      4.40e-04  
    4  -13916.3829012421      9.59e-05  
    5  -13916.3829430038      1.11e-05  
    6  -13916.3829433649      1.47e-06  
    7  -13916.3829433730      3.82e-07  
    8  -13916.3829433733      9.23e-08  
    9  -13916.3829433735      2.43e-08  
   10  -13916.3829433735      3.38e-09  Convergence criterion met
 ---------------------------------------
 SCF time:   CPU 25.65s  wall 7.00s 
 SCF   energy in the final basis set =   -13916.3829433735
 Total energy in the final basis set =   -13916.3829433735

 --------------------------------------------------------------
             Orbital Energies (a.u.) and Symmetries
 --------------------------------------------------------------

 Alpha MOs, Restricted
 -- Occupied --                  
*******-1165.88 -176.31 -176.31 -165.71 -165.71 -165.71 -165.71
  1 Bu    1 Ag    2 Bu    2 Ag    3 Ag    3 Bu    1 Au    1 Bg                 
-165.71 -165.71  -35.81  -35.81  -31.30  -31.30  -31.30  -31.30
  4 Ag    4 Bu    5 Bu    5 Ag    6 Ag    6 Bu    2 Au    2 Bg                 
-31.296 -31.296 -22.952 -22.952 -22.951 -22.951 -22.950 -22.950
  7 Bu    7 Ag    8 Bu    8 Ag    3 Bg    3 Au    9 Bu    9 Ag                 
-22.947 -22.947 -22.947 -22.947 -10.236 -10.235  -6.360  -6.360
  4 Bg    4 Au   10 Bu   10 Ag   11 Ag   11 Bu   12 Ag   12 Bu                 
 -4.772  -4.772  -4.759  -4.759  -4.757  -4.757  -2.040  -2.039
 13 Ag   13 Bu    5 Bg    5 Au   14 Bu   14 Ag   15 Ag   15 Bu                 
 -2.034  -2.034  -2.033  -2.033  -2.022  -2.022  -2.022  -2.022
  6 Bg    6 Au   16 Bu   16 Ag    7 Bg    7 Au   17 Bu   17 Ag                 
 -0.829  -0.750  -0.638  -0.562  -0.488  -0.438  -0.370  -0.358
 18 Ag   18 Bu   19 Ag   19 Bu   20 Ag   20 Bu    8 Au   21 Ag                 
 -0.308  -0.274  -0.269  -0.234
  8 Bg   21 Bu   22 Ag    9 Au                                                 
 -- Virtual --                   
 -0.049  -0.029  -0.023   0.009   0.030   0.042   0.064   0.073
  9 Bg   22 Bu   23 Ag   23 Bu   24 Ag   24 Bu   10 Au   25 Ag                 
  0.092   0.108   0.109   0.125   0.127   0.164   0.178   0.186
 10 Bg   26 Ag   25 Bu   26 Bu   27 Ag   27 Bu   28 Ag   28 Bu                 
  0.226   0.232   0.234   0.247   0.329   0.334   0.359   0.383
 11 Bg   29 Ag   11 Au   29 Bu   30 Bu   30 Ag   31 Ag   12 Au                 
  0.398   0.412   0.415   0.426   0.440   0.459   0.474   0.477
 12 Bg   32 Ag   31 Bu   13 Au   13 Bg   32 Bu   33 Bu   33 Ag                 
  0.538   0.559   0.568   0.608   0.614   0.669   0.715   0.733
 14 Au   34 Ag   34 Bu   14 Bg   35 Bu   35 Ag   36 Ag   36 Bu                 
  0.757   0.781   0.825   0.916   1.026   1.158   1.282   1.309
 37 Ag   37 Bu   38 Ag   38 Bu   15 Au   15 Bg   16 Au   39 Ag                 
  1.328   1.354   1.364   1.384   1.396   1.424   1.478   1.546
 16 Bg   40 Ag   39 Bu   40 Bu   41 Ag   17 Au   41 Bu   42 Ag                 
  1.570   1.652   1.892   1.893   1.939   1.997   2.037   2.252
 17 Bg   42 Bu   18 Au   43 Bu   43 Ag   44 Ag   18 Bg   44 Bu                 
  2.371   2.610   2.639   2.643   2.754   2.828   2.923   2.983
 45 Bu   46 Bu   45 Ag   19 Au   46 Ag   19 Bg   47 Bu   47 Ag                 
  3.350   3.863   3.953   3.959   3.973   3.986   4.015   4.035
 48 Ag   48 Bu   20 Au   20 Bg   49 Ag   49 Bu   21 Au   21 Bg                 
  4.097   4.143   4.229   4.241   4.448   4.485   5.994   5.998
 50 Ag   50 Bu   51 Ag   51 Bu   52 Bu   52 Ag   22 Au   22 Bg                 
  6.044   6.065   6.134   6.139  23.523  24.047  27.872  27.905
 53 Ag   53 Bu   54 Bu   54 Ag   55 Ag   55 Bu   56 Bu   56 Ag                 
 28.339  28.340  28.375  28.387  28.407  28.423  28.529  28.532
 23 Au   23 Bg   57 Ag   57 Bu   58 Bu   58 Ag   24 Au   24 Bg                 
 28.537  28.542  28.557  28.569  28.592  28.623  28.687  28.697
 59 Ag   59 Bu   25 Au   25 Bg   60 Ag   60 Bu   61 Ag   61 Bu                 
127.884 127.886 127.911 127.924 127.953 127.965 151.670 151.698
 26 Au   26 Bg   62 Ag   62 Bu   63 Bu   63 Ag   64 Bu   64 Ag                 
*******1901.864
 65 Bu   65 Ag                                                                 

 Beta MOs, Restricted
 -- Occupied --                  
*******-1165.88 -176.31 -176.31 -165.71 -165.71 -165.71 -165.71
  1 Bu    1 Ag    2 Bu    2 Ag    3 Ag    3 Bu    1 Au    1 Bg                 
-165.71 -165.71  -35.81  -35.81  -31.30  -31.30  -31.30  -31.30
  4 Ag    4 Bu    5 Bu    5 Ag    6 Ag    6 Bu    2 Au    2 Bg                 
-31.296 -31.296 -22.952 -22.952 -22.951 -22.951 -22.950 -22.950
  7 Bu    7 Ag    8 Bu    8 Ag    3 Bg    3 Au    9 Bu    9 Ag                 
-22.947 -22.947 -22.947 -22.947 -10.236 -10.235  -6.360  -6.360
  4 Bg    4 Au   10 Bu   10 Ag   11 Ag   11 Bu   12 Ag   12 Bu                 
 -4.772  -4.772  -4.759  -4.759  -4.757  -4.757  -2.040  -2.039
 13 Ag   13 Bu    5 Bg    5 Au   14 Bu   14 Ag   15 Ag   15 Bu                 
 -2.034  -2.034  -2.033  -2.033  -2.022  -2.022  -2.022  -2.022
  6 Bg    6 Au   16 Bu   16 Ag    7 Bg    7 Au   17 Bu   17 Ag                 
 -0.829  -0.750  -0.638  -0.562  -0.488  -0.438  -0.370  -0.358
 18 Ag   18 Bu   19 Ag   19 Bu   20 Ag   20 Bu    8 Au   21 Ag                 
 -0.308  -0.274  -0.269  -0.234
  8 Bg   21 Bu   22 Ag    9 Au                                                 
 -- Virtual --                   
 -0.049  -0.029  -0.023   0.009   0.030   0.042   0.064   0.073
  9 Bg   22 Bu   23 Ag   23 Bu   24 Ag   24 Bu   10 Au   25 Ag                 
  0.092   0.108   0.109   0.125   0.127   0.164   0.178   0.186
 10 Bg   26 Ag   25 Bu   26 Bu   27 Ag   27 Bu   28 Ag   28 Bu                 
  0.226   0.232   0.234   0.247   0.329   0.334   0.359   0.383
 11 Bg   29 Ag   11 Au   29 Bu   30 Bu   30 Ag   31 Ag   12 Au                 
  0.398   0.412   0.415   0.426   0.440   0.459   0.474   0.477
 12 Bg   32 Ag   31 Bu   13 Au   13 Bg   32 Bu   33 Bu   33 Ag                 
  0.538   0.559   0.568   0.608   0.614   0.669   0.715   0.733
 14 Au   34 Ag   34 Bu   14 Bg   35 Bu   35 Ag   36 Ag   36 Bu                 
  0.757   0.781   0.825   0.916   1.026   1.158   1.282   1.309
 37 Ag   37 Bu   38 Ag   38 Bu   15 Au   15 Bg   16 Au   39 Ag                 
  1.328   1.354   1.364   1.384   1.396   1.424   1.478   1.546
 16 Bg   40 Ag   39 Bu   40 Bu   41 Ag   17 Au   41 Bu   42 Ag                 
  1.570   1.652   1.892   1.893   1.939   1.997   2.037   2.252
 17 Bg   42 Bu   18 Au   43 Bu   43 Ag   44 Ag   18 Bg   44 Bu                 
  2.371   2.610   2.639   2.643   2.754   2.828   2.923   2.983
 45 Bu   46 Bu   45 Ag   19 Au   46 Ag   19 Bg   47 Bu   47 Ag                 
  3.350   3.863   3.953   3.959   3.973   3.986   4.015   4.035
 48 Ag   48 Bu   20 Au   20 Bg   49 Ag   49 Bu   21 Au   21 Bg                 
  4.097   4.143   4.229   4.241   4.448   4.485   5.994   5.998
 50 Ag   50 Bu   51 Ag   51 Bu   52 Bu   52 Ag   22 Au   22 Bg                 
  6.044   6.065   6.134   6.139  23.523  24.047  27.872  27.905
 53 Ag   53 Bu   54 Bu   54 Ag   55 Ag   55 Bu   56 Bu   56 Ag                 
 28.339  28.340  28.375  28.387  28.407  28.423  28.529  28.532
 23 Au   23 Bg   57 Ag   57 Bu   58 Bu   58 Ag   24 Au   24 Bg                 
 28.537  28.542  28.557  28.569  28.592  28.623  28.687  28.697
 59 Ag   59 Bu   25 Au   25 Bg   60 Ag   60 Bu   61 Ag   61 Bu                 
127.884 127.886 127.911 127.924 127.953 127.965 151.670 151.698
 26 Au   26 Bg   62 Ag   62 Bu   63 Bu   63 Ag   64 Bu   64 Ag                 
*******1901.864
 65 Bu   65 Ag                                                                 
 --------------------------------------------------------------

          Ground-State Mulliken Net Atomic Charges

     Atom                 Charge (a.u.)
  ----------------------------------------
      1 H                     0.162568
      2 I                     0.129507
      3 I                     0.129507
      4 H                     0.162568
      5 C                    -0.292075
      6 C                    -0.292075
  ----------------------------------------
  Sum of atomic charges =    -0.000000

 -----------------------------------------------------------------
                    Cartesian Multipole Moments
 -----------------------------------------------------------------
    Charge (ESU x 10^10)
                 0.0000
    Dipole Moment (Debye)
         X      -0.0000      Y       0.0000      Z       0.0000
       Tot       0.0000
    Quadrupole Moments (Debye-Ang)
        XX     -67.2626     XY      -1.2947     YY     -67.9203
        XZ      -0.0000     YZ      -0.0000     ZZ     -70.8816
    Octopole Moments (Debye-Ang^2)
       XXX       0.0000    XXY       0.0000    XYY       0.0000
       YYY       0.0000    XXZ       0.0000    XYZ       0.0000
       YYZ       0.0000    XZZ      -0.0000    YZZ       0.0000
       ZZZ       0.0000
    Hexadecapole Moments (Debye-Ang^3)
      XXXX   -1996.2957   XXXY     -53.6832   XXYY    -383.8650
      XYYY     -92.0524   YYYY    -133.6629   XXXZ      -0.0000
      XXYZ      -0.0000   XYYZ      -0.0000   YYYZ      -0.0000
      XXZZ    -379.6094   XYZZ     -27.9913   YYZZ     -39.6728
      XZZZ      -0.0000   YZZZ      -0.0000   ZZZZ     -96.9351
 -----------------------------------------------------------------
 Calculating analytic gradient of the SCF energy
 Gradient of SCF Energy
            1           2           3           4           5           6
    1   0.0444886   0.0968731  -0.0968731  -0.0444886   0.0962546  -0.0962546
    2  -0.0083533   0.0529555  -0.0529555   0.0083533   0.0364992  -0.0364992
    3  -0.0000000   0.0000000  -0.0000000  -0.0000000  -0.0000000   0.0000000
 Max gradient component =       9.687E-02
 RMS gradient           =       5.253E-02
 Gradient time:  CPU 9.34 s  wall 2.44 s
 Geometry Optimization Parameters
   NAtoms,    NIC,     NZ,  NCons,   NDum,   NFix, NCnnct, MaxDiis
        6      37       0       0       0       0       0       0

 Cartesian Hessian Update
 Hessian Updated using BFGS Update


** GEOMETRY OPTIMIZATION IN DELOCALIZED INTERNAL COORDINATES **
   Searching for a Minimum

   Optimization Cycle:   9

                       Coordinates (Angstroms)
     ATOM                X               Y               Z
      1  H         0.8436376074   -1.4121964786    0.0000000000
      2  I        -2.4321855632   -0.2265519971    0.0000000000
      3  I         2.4321855632    0.2265519971    0.0000000000
      4  H        -0.8436376074    1.4121964786    0.0000000000
      5  C         0.6037400384   -0.3261435615    0.0000000000
      6  C        -0.6037400384    0.3261435615    0.0000000000
   Point Group: c2h   Number of degrees of freedom:     5


   Energy is -13916.382943373

 Hessian Updated using BFGS Update

  5 Hessian modes will be used to form the next step
  Hessian Eigenvalues:
     0.078814    0.141374    0.208906    0.303471    0.658389

 Minimum Search - Taking Simple RFO Step
 Searching for Lamda that Minimizes Along All modes
 Value Taken    Lamda =  -0.06667300
 Calculated Step too Large.  Step scaled by  0.549618
 Step Taken.  Stepsize is  0.300000

                             Maximum     Tolerance    Cnvgd?
         Gradient           0.086780      0.000300      NO
         Displacement       0.212171      0.001200      NO
         Energy change     -0.048802      0.000001      NO


 New Cartesian Coordinates Obtained by Inverse Iteration

 Displacement from previous Coordinates is:  0.268735
 ----------------------------------------------------------------
             Standard Nuclear Orientation (Angstroms)
    I     Atom           X                Y                Z
 ----------------------------------------------------------------
    1      H       0.7617072508    -1.3809746873     0.0000000000
    2      I      -2.4497716144    -0.2671438570     0.0000000000
    3      I       2.4497716144     0.2671438570     0.0000000000
    4      H      -0.7617072508     1.3809746873     0.0000000000
    5      C       0.5823126852    -0.3232849883     0.0000000000
    6      C      -0.5823126852     0.3232849883     0.0000000000
 ----------------------------------------------------------------
 Molecular Point Group                 C2h   NOp =  4
 Largest Abelian Subgroup              C2h   NOp =  4
 Nuclear Repulsion Energy =   648.0086046832 hartrees
 There are       60 alpha and       60 beta electrons
 Applying Cartesian multipole field
    Component          Value
    ---------          -----
     (2,0,0)        1.00000E-11
     (0,2,0)        2.00000E-11
     (0,0,2)       -3.00000E-11
 Nucleus-field energy     =     0.0000000238 hartrees
 Requested basis set is 6-311++G(d,p)
 There are 70 shells and 182 basis functions
 A cutoff of  1.0D-11 yielded   2009 shell pairs
 There are     13927 function pairs (     15801 Cartesian)
 Smallest overlap matrix eigenvalue = 5.68E-05
 Guess MOs from SCF MO coefficient file

 -----------------------------------------------------------------------
  General SCF calculation program by
  Eric Jon Sundstrom, Paul Horn, Yuezhi Mao, Dmitri Zuev, Alec White,
  David Stuck, Shaama M.S., Shane Yost, Joonho Lee, David Small,
  Daniel Levine, Susi Lehtola, Hugh Burton, Evgeny Epifanovsky
 -----------------------------------------------------------------------
 Exchange:     0.2000 Hartree-Fock + 0.0800 Slater + 0.7200 B88
 Correlation:  0.1900 VWN1RPA + 0.8100 LYP
 Using SG-1 standard quadrature grid
 using 4 threads for integral computing
 -------------------------------------------------------
 OpenMP Integral computing Module                
 Release: version 2.0, May 2017, Q-Chem Inc. Pleasanton 
 -------------------------------------------------------
 -------------------------------------------------------
 OpenMP BLAS3 based DFT computing Module                
 Release: version 1.0, May 2013, Q-Chem Inc. Pittsburgh 
 -------------------------------------------------------
 A restricted SCF calculation will be
 performed using DIIS
 SCF converges when DIIS error is below 1.0e-08
 ---------------------------------------
  Cycle       Energy         DIIS error
 ---------------------------------------
    1  -13916.4092365303      8.44e-04  
    2  -13916.4121039340      1.76e-04  
    3  -13916.4121764489      1.04e-04  
    4  -13916.4122090990      4.45e-05  
    5  -13916.4122175769      1.47e-05  
    6  -13916.4122184790      7.25e-07  
    7  -13916.4122184810      2.62e-07  
    8  -13916.4122184814      6.22e-08  
    9  -13916.4122184814      1.60e-08  
   10  -13916.4122184814      2.52e-09  Convergence criterion met
 ---------------------------------------
 SCF time:   CPU 25.60s  wall 7.00s 
 SCF   energy in the final basis set =   -13916.4122184814
 Total energy in the final basis set =   -13916.4122184814

 --------------------------------------------------------------
             Orbital Energies (a.u.) and Symmetries
 --------------------------------------------------------------

 Alpha MOs, Restricted
 -- Occupied --                  
*******-1165.88 -176.31 -176.31 -165.71 -165.71 -165.71 -165.71
  1 Bu    1 Ag    2 Bu    2 Ag    3 Ag    3 Bu    1 Au    1 Bg                 
-165.71 -165.71  -35.81  -35.81  -31.30  -31.30  -31.30  -31.30
  4 Ag    4 Bu    5 Bu    5 Ag    6 Ag    6 Bu    2 Au    2 Bg                 
-31.296 -31.296 -22.952 -22.952 -22.951 -22.951 -22.950 -22.950
  7 Bu    7 Ag    8 Bu    8 Ag    3 Bg    3 Au    9 Bu    9 Ag                 
-22.947 -22.947 -22.947 -22.947 -10.232 -10.231  -6.359  -6.359
  4 Bg    4 Au   10 Bu   10 Ag   11 Ag   11 Bu   12 Ag   12 Bu                 
 -4.771  -4.771  -4.758  -4.758  -4.757  -4.757  -2.038  -2.038
 13 Ag   13 Bu    5 Bg    5 Au   14 Bu   14 Ag   15 Ag   15 Bu                 
 -2.033  -2.033  -2.032  -2.032  -2.021  -2.021  -2.021  -2.021
  6 Bg    6 Au   16 Bu   16 Ag    7 Bg    7 Au   17 Bu   17 Ag                 
 -0.832  -0.737  -0.643  -0.573  -0.489  -0.441  -0.370  -0.356
 18 Ag   18 Bu   19 Ag   19 Bu   20 Ag   20 Bu    8 Au   21 Ag                 
 -0.303  -0.276  -0.274  -0.240
  8 Bg   21 Bu   22 Ag    9 Au                                                 
 -- Virtual --                   
 -0.044  -0.040  -0.024   0.013   0.027   0.042   0.064   0.076
  9 Bg   22 Bu   23 Ag   23 Bu   24 Ag   24 Bu   10 Au   25 Ag                 
  0.093   0.107   0.119   0.125   0.126   0.172   0.180   0.189
 10 Bg   26 Ag   25 Bu   26 Bu   27 Ag   27 Bu   28 Ag   28 Bu                 
  0.224   0.225   0.233   0.235   0.332   0.340   0.362   0.386
 11 Bg   29 Ag   11 Au   29 Bu   30 Ag   30 Bu   31 Ag   12 Au                 
  0.398   0.410   0.412   0.419   0.434   0.460   0.470   0.474
 12 Bg   32 Ag   31 Bu   13 Au   13 Bg   32 Bu   33 Ag   33 Bu                 
  0.540   0.567   0.572   0.611   0.641   0.671   0.729   0.734
 14 Au   34 Bu   34 Ag   14 Bg   35 Bu   35 Ag   36 Ag   36 Bu                 
  0.737   0.767   0.842   0.914   1.039   1.143   1.277   1.324
 37 Ag   37 Bu   38 Ag   38 Bu   15 Au   15 Bg   16 Au   39 Ag                 
  1.325   1.358   1.372   1.375   1.406   1.429   1.498   1.556
 16 Bg   40 Ag   39 Bu   40 Bu   41 Ag   17 Au   41 Bu   42 Ag                 
  1.608   1.676   1.923   1.930   1.946   2.046   2.054   2.282
 17 Bg   42 Bu   43 Bu   43 Ag   18 Au   44 Ag   18 Bg   44 Bu                 
  2.392   2.640   2.641   2.652   2.811   2.837   2.934   3.010
 45 Bu   45 Ag   46 Bu   19 Au   46 Ag   19 Bg   47 Bu   47 Ag                 
  3.440   3.898   3.954   3.960   3.970   3.984   4.014   4.032
 48 Ag   48 Bu   20 Au   20 Bg   49 Ag   49 Bu   21 Au   21 Bg                 
  4.093   4.137   4.225   4.236   4.437   4.473   5.994   5.995
 50 Ag   50 Bu   51 Ag   51 Bu   52 Bu   52 Ag   22 Au   22 Bg                 
  6.039   6.054   6.114   6.129  23.572  24.200  27.864  27.890
 53 Ag   53 Bu   54 Bu   54 Ag   55 Ag   55 Bu   56 Bu   56 Ag                 
 28.338  28.339  28.372  28.380  28.395  28.416  28.530  28.532
 23 Bg   23 Au   57 Ag   57 Bu   58 Bu   58 Ag   24 Au   24 Bg                 
 28.536  28.542  28.556  28.567  28.592  28.619  28.685  28.693
 59 Ag   59 Bu   25 Au   25 Bg   60 Ag   60 Bu   61 Ag   61 Bu                 
127.884 127.884 127.908 127.918 127.942 127.958 151.662 151.685
 26 Au   26 Bg   62 Ag   62 Bu   63 Bu   63 Ag   64 Bu   64 Ag                 
*******1901.849
 65 Bu   65 Ag                                                                 

 Beta MOs, Restricted
 -- Occupied --                  
*******-1165.88 -176.31 -176.31 -165.71 -165.71 -165.71 -165.71
  1 Bu    1 Ag    2 Bu    2 Ag    3 Ag    3 Bu    1 Au    1 Bg                 
-165.71 -165.71  -35.81  -35.81  -31.30  -31.30  -31.30  -31.30
  4 Ag    4 Bu    5 Bu    5 Ag    6 Ag    6 Bu    2 Au    2 Bg                 
-31.296 -31.296 -22.952 -22.952 -22.951 -22.951 -22.950 -22.950
  7 Bu    7 Ag    8 Bu    8 Ag    3 Bg    3 Au    9 Bu    9 Ag                 
-22.947 -22.947 -22.947 -22.947 -10.232 -10.231  -6.359  -6.359
  4 Bg    4 Au   10 Bu   10 Ag   11 Ag   11 Bu   12 Ag   12 Bu                 
 -4.771  -4.771  -4.758  -4.758  -4.757  -4.757  -2.038  -2.038
 13 Ag   13 Bu    5 Bg    5 Au   14 Bu   14 Ag   15 Ag   15 Bu                 
 -2.033  -2.033  -2.032  -2.032  -2.021  -2.021  -2.021  -2.021
  6 Bg    6 Au   16 Bu   16 Ag    7 Bg    7 Au   17 Bu   17 Ag                 
 -0.832  -0.737  -0.643  -0.573  -0.489  -0.441  -0.370  -0.356
 18 Ag   18 Bu   19 Ag   19 Bu   20 Ag   20 Bu    8 Au   21 Ag                 
 -0.303  -0.276  -0.274  -0.240
  8 Bg   21 Bu   22 Ag    9 Au                                                 
 -- Virtual --                   
 -0.044  -0.040  -0.024   0.013   0.027   0.042   0.064   0.076
  9 Bg   22 Bu   23 Ag   23 Bu   24 Ag   24 Bu   10 Au   25 Ag                 
  0.093   0.107   0.119   0.125   0.126   0.172   0.180   0.189
 10 Bg   26 Ag   25 Bu   26 Bu   27 Ag   27 Bu   28 Ag   28 Bu                 
  0.224   0.225   0.233   0.235   0.332   0.340   0.362   0.386
 11 Bg   29 Ag   11 Au   29 Bu   30 Ag   30 Bu   31 Ag   12 Au                 
  0.398   0.410   0.412   0.419   0.434   0.460   0.470   0.474
 12 Bg   32 Ag   31 Bu   13 Au   13 Bg   32 Bu   33 Ag   33 Bu                 
  0.540   0.567   0.572   0.611   0.641   0.671   0.729   0.734
 14 Au   34 Bu   34 Ag   14 Bg   35 Bu   35 Ag   36 Ag   36 Bu                 
  0.737   0.767   0.842   0.914   1.039   1.143   1.277   1.324
 37 Ag   37 Bu   38 Ag   38 Bu   15 Au   15 Bg   16 Au   39 Ag                 
  1.325   1.358   1.372   1.375   1.406   1.429   1.498   1.556
 16 Bg   40 Ag   39 Bu   40 Bu   41 Ag   17 Au   41 Bu   42 Ag                 
  1.608   1.676   1.923   1.930   1.946   2.046   2.054   2.282
 17 Bg   42 Bu   43 Bu   43 Ag   18 Au   44 Ag   18 Bg   44 Bu                 
  2.392   2.640   2.641   2.652   2.811   2.837   2.934   3.010
 45 Bu   45 Ag   46 Bu   19 Au   46 Ag   19 Bg   47 Bu   47 Ag                 
  3.440   3.898   3.954   3.960   3.970   3.984   4.014   4.032
 48 Ag   48 Bu   20 Au   20 Bg   49 Ag   49 Bu   21 Au   21 Bg                 
  4.093   4.137   4.225   4.236   4.437   4.473   5.994   5.995
 50 Ag   50 Bu   51 Ag   51 Bu   52 Bu   52 Ag   22 Au   22 Bg                 
  6.039   6.054   6.114   6.129  23.572  24.200  27.864  27.890
 53 Ag   53 Bu   54 Bu   54 Ag   55 Ag   55 Bu   56 Bu   56 Ag                 
 28.338  28.339  28.372  28.380  28.395  28.416  28.530  28.532
 23 Bg   23 Au   57 Ag   57 Bu   58 Bu   58 Ag   24 Au   24 Bg                 
 28.536  28.542  28.556  28.567  28.592  28.619  28.685  28.693
 59 Ag   59 Bu   25 Au   25 Bg   60 Ag   60 Bu   61 Ag   61 Bu                 
127.884 127.884 127.908 127.918 127.942 127.958 151.662 151.685
 26 Au   26 Bg   62 Ag   62 Bu   63 Bu   63 Ag   64 Bu   64 Ag                 
*******1901.849
 65 Bu   65 Ag                                                                 
 --------------------------------------------------------------

          Ground-State Mulliken Net Atomic Charges

     Atom                 Charge (a.u.)
  ----------------------------------------
      1 H                     0.165241
      2 I                     0.108661
      3 I                     0.108661
      4 H                     0.165241
      5 C                    -0.273902
      6 C                    -0.273902
  ----------------------------------------
  Sum of atomic charges =     0.000000

 -----------------------------------------------------------------
                    Cartesian Multipole Moments
 -----------------------------------------------------------------
    Charge (ESU x 10^10)
                 0.0000
    Dipole Moment (Debye)
         X      -0.0000      Y       0.0000      Z      -0.0000
       Tot       0.0000
    Quadrupole Moments (Debye-Ang)
        XX     -67.3807     XY      -0.8472     YY     -67.8290
        XZ      -0.0000     YZ      -0.0000     ZZ     -70.9608
    Octopole Moments (Debye-Ang^2)
       XXX       0.0000    XXY       0.0000    XYY       0.0000
       YYY       0.0000    XXZ      -0.0000    XYZ       0.0000
       YYZ      -0.0000    XZZ      -0.0000    YZZ       0.0000
       ZZZ      -0.0000
    Hexadecapole Moments (Debye-Ang^3)
      XXXX   -2018.3484   XXXY     -66.5434   XXYY    -388.0554
      XYYY    -109.3031   YYYY    -139.0831   XXXZ       0.0000
      XXYZ       0.0000   XYYZ       0.0000   YYYZ      -0.0000
      XXZZ    -385.1544   XYZZ     -34.3494   YYZZ     -40.5799
      XZZZ       0.0000   YZZZ      -0.0000   ZZZZ     -97.4023
 -----------------------------------------------------------------
 Calculating analytic gradient of the SCF energy
 Gradient of SCF Energy
            1           2           3           4           5           6
    1   0.0289424   0.0669829  -0.0669829  -0.0289424   0.0499176  -0.0499176
    2   0.0115539   0.0390282  -0.0390282  -0.0115539   0.0259099  -0.0259099
    3   0.0000000  -0.0000000  -0.0000000  -0.0000000   0.0000000  -0.0000000
 Max gradient component =       6.698E-02
 RMS gradient           =       3.357E-02
 Gradient time:  CPU 9.19 s  wall 2.40 s
 Geometry Optimization Parameters
   NAtoms,    NIC,     NZ,  NCons,   NDum,   NFix, NCnnct, MaxDiis
        6      37       0       0       0       0       0       0

 Cartesian Hessian Update
 Hessian Updated using BFGS Update


** GEOMETRY OPTIMIZATION IN DELOCALIZED INTERNAL COORDINATES **
   Searching for a Minimum

   Optimization Cycle:  10

                       Coordinates (Angstroms)
     ATOM                X               Y               Z
      1  H         0.7617072508   -1.3809746873    0.0000000000
      2  I        -2.4497716144   -0.2671438570    0.0000000000
      3  I         2.4497716144    0.2671438570    0.0000000000
      4  H        -0.7617072508    1.3809746873    0.0000000000
      5  C         0.5823126852   -0.3232849883    0.0000000000
      6  C        -0.5823126852    0.3232849883    0.0000000000
   Point Group: c2h   Number of degrees of freedom:     5


   Energy is -13916.412218481

 Hessian Updated using BFGS Update

  5 Hessian modes will be used to form the next step
  Hessian Eigenvalues:
     0.062610    0.154955    0.204597    0.395656    0.623171

 Minimum Search - Taking Simple RFO Step
 Searching for Lamda that Minimizes Along All modes
 Value Taken    Lamda =  -0.03811435
 Calculated Step too Large.  Step scaled by  0.537393
 Step Taken.  Stepsize is  0.300000

                             Maximum     Tolerance    Cnvgd?
         Gradient           0.049905      0.000300      NO
         Displacement       0.275510      0.001200      NO
         Energy change     -0.029275      0.000001      NO


 New Cartesian Coordinates Obtained by Inverse Iteration

 Displacement from previous Coordinates is:  0.204947
 ----------------------------------------------------------------
             Standard Nuclear Orientation (Angstroms)
    I     Atom           X                Y                Z
 ----------------------------------------------------------------
    1      H       0.7029702282    -1.3934617879     0.0000000000
    2      I      -2.4671623344    -0.3094017342     0.0000000000
    3      I       2.4671623344     0.3094017342     0.0000000000
    4      H      -0.7029702282     1.3934617879     0.0000000000
    5      C       0.5711656231    -0.3312026947     0.0000000000
    6      C      -0.5711656231     0.3312026947     0.0000000000
 ----------------------------------------------------------------
 Molecular Point Group                 C2h   NOp =  4
 Largest Abelian Subgroup              C2h   NOp =  4
 Nuclear Repulsion Energy =   640.9535715353 hartrees
 There are       60 alpha and       60 beta electrons
 Applying Cartesian multipole field
    Component          Value
    ---------          -----
     (2,0,0)        1.00000E-11
     (0,2,0)        2.00000E-11
     (0,0,2)       -3.00000E-11
 Nucleus-field energy     =     0.0000000243 hartrees
 Requested basis set is 6-311++G(d,p)
 There are 70 shells and 182 basis functions
 A cutoff of  1.0D-11 yielded   2015 shell pairs
 There are     13977 function pairs (     15849 Cartesian)
 Smallest overlap matrix eigenvalue = 6.33E-05
 Guess MOs from SCF MO coefficient file

 -----------------------------------------------------------------------
  General SCF calculation program by
  Eric Jon Sundstrom, Paul Horn, Yuezhi Mao, Dmitri Zuev, Alec White,
  David Stuck, Shaama M.S., Shane Yost, Joonho Lee, David Small,
  Daniel Levine, Susi Lehtola, Hugh Burton, Evgeny Epifanovsky
 -----------------------------------------------------------------------
 Exchange:     0.2000 Hartree-Fock + 0.0800 Slater + 0.7200 B88
 Correlation:  0.1900 VWN1RPA + 0.8100 LYP
 Using SG-1 standard quadrature grid
 using 4 threads for integral computing
 -------------------------------------------------------
 OpenMP Integral computing Module                
 Release: version 2.0, May 2017, Q-Chem Inc. Pleasanton 
 -------------------------------------------------------
 -------------------------------------------------------
 OpenMP BLAS3 based DFT computing Module                
 Release: version 1.0, May 2013, Q-Chem Inc. Pittsburgh 
 -------------------------------------------------------
 A restricted SCF calculation will be
 performed using DIIS
 SCF converges when DIIS error is below 1.0e-08
 ---------------------------------------
  Cycle       Energy         DIIS error
 ---------------------------------------
    1  -13916.4277597494      5.95e-04  
    2  -13916.4292082470      1.83e-04  
    3  -13916.4291411400      2.14e-04  
    4  -13916.4293500228      4.57e-05  
    5  -13916.4293595511      5.65e-06  
    6  -13916.4293597050      5.29e-07  
    7  -13916.4293597069      2.23e-07  
    8  -13916.4293597069      3.42e-08  
    9  -13916.4293597068      7.05e-09  Convergence criterion met
 ---------------------------------------
 SCF time:   CPU 22.93s  wall 6.00s 
 SCF   energy in the final basis set =   -13916.4293597068
 Total energy in the final basis set =   -13916.4293597068

 --------------------------------------------------------------
             Orbital Energies (a.u.) and Symmetries
 --------------------------------------------------------------

 Alpha MOs, Restricted
 -- Occupied --                  
*******-1165.88 -176.31 -176.31 -165.72 -165.72 -165.71 -165.71
  1 Bu    1 Ag    2 Bu    2 Ag    3 Ag    3 Bu    1 Au    1 Bg                 
-165.71 -165.71  -35.81  -35.81  -31.30  -31.30  -31.30  -31.30
  4 Ag    4 Bu    5 Bu    5 Ag    6 Ag    6 Bu    2 Au    2 Bg                 
-31.296 -31.296 -22.952 -22.952 -22.951 -22.951 -22.950 -22.950
  7 Ag    7 Bu    8 Bu    8 Ag    3 Bg    3 Au    9 Bu    9 Ag                 
-22.947 -22.947 -22.947 -22.947 -10.234 -10.233  -6.359  -6.359
  4 Bg   10 Bu    4 Au   10 Ag   11 Ag   11 Bu   12 Ag   12 Bu                 
 -4.771  -4.771  -4.757  -4.757  -4.756  -4.756  -2.038  -2.038
 13 Ag   13 Bu    5 Bg    5 Au   14 Bu   14 Ag   15 Ag   15 Bu                 
 -2.032  -2.032  -2.032  -2.032  -2.020  -2.020  -2.020  -2.020
  6 Au    6 Bg   16 Bu   16 Ag    7 Bg    7 Au   17 Bu   17 Ag                 
 -0.830  -0.725  -0.643  -0.577  -0.485  -0.441  -0.367  -0.355
 18 Ag   18 Bu   19 Ag   19 Bu   20 Ag   20 Bu    8 Au   21 Ag                 
 -0.300  -0.278  -0.277  -0.244
  8 Bg   21 Bu   22 Ag    9 Au                                                 
 -- Virtual --                   
 -0.049  -0.042  -0.025   0.014   0.024   0.042   0.064   0.077
 22 Bu    9 Bg   23 Ag   23 Bu   24 Ag   24 Bu   10 Au   25 Ag                 
  0.095   0.106   0.120   0.125   0.125   0.176   0.178   0.192
 10 Bg   26 Ag   25 Bu   27 Ag   26 Bu   27 Bu   28 Ag   28 Bu                 
  0.221   0.221   0.223   0.232   0.327   0.339   0.361   0.387
 29 Ag   11 Bg   29 Bu   11 Au   30 Ag   30 Bu   31 Ag   12 Au                 
  0.398   0.407   0.408   0.415   0.427   0.462   0.462   0.470
 12 Bg   31 Bu   32 Ag   13 Au   13 Bg   32 Bu   33 Ag   33 Bu                 
  0.542   0.562   0.577   0.611   0.656   0.667   0.716   0.729
 14 Au   34 Bu   34 Ag   14 Bg   35 Bu   35 Ag   36 Ag   36 Bu                 
  0.735   0.748   0.851   0.908   1.044   1.134   1.270   1.323
 37 Ag   37 Bu   38 Ag   38 Bu   15 Au   15 Bg   16 Au   16 Bg                 
  1.326   1.355   1.363   1.373   1.426   1.426   1.496   1.558
 39 Ag   40 Ag   39 Bu   40 Bu   17 Au   41 Ag   41 Bu   42 Ag                 
  1.625   1.691   1.897   1.926   1.958   2.048   2.068   2.277
 17 Bg   42 Bu   43 Ag   43 Bu   18 Au   18 Bg   44 Ag   44 Bu                 
  2.401   2.637   2.646   2.653   2.808   2.838   2.935   3.019
 45 Bu   45 Ag   46 Bu   19 Au   46 Ag   19 Bg   47 Bu   47 Ag                 
  3.465   3.901   3.954   3.960   3.970   3.982   4.012   4.027
 48 Ag   48 Bu   20 Au   20 Bg   49 Ag   49 Bu   21 Au   21 Bg                 
  4.089   4.129   4.218   4.237   4.426   4.455   5.993   5.994
 50 Ag   50 Bu   51 Ag   51 Bu   52 Bu   52 Ag   22 Bg   22 Au                 
  6.035   6.045   6.096   6.115  23.567  24.236  27.856  27.873
 53 Ag   53 Bu   54 Bu   54 Ag   55 Ag   55 Bu   56 Bu   56 Ag                 
 28.335  28.339  28.369  28.374  28.386  28.407  28.530  28.532
 23 Bg   23 Au   57 Ag   57 Bu   58 Bu   58 Ag   24 Au   24 Bg                 
 28.536  28.541  28.555  28.564  28.590  28.614  28.682  28.691
 59 Ag   59 Bu   25 Au   25 Bg   60 Ag   60 Bu   61 Ag   61 Bu                 
127.882 127.883 127.906 127.913 127.934 127.951 151.654 151.670
 26 Bg   26 Au   62 Ag   62 Bu   63 Bu   63 Ag   64 Bu   64 Ag                 
*******1901.833
 65 Bu   65 Ag                                                                 

 Beta MOs, Restricted
 -- Occupied --                  
*******-1165.88 -176.31 -176.31 -165.72 -165.72 -165.71 -165.71
  1 Bu    1 Ag    2 Bu    2 Ag    3 Ag    3 Bu    1 Au    1 Bg                 
-165.71 -165.71  -35.81  -35.81  -31.30  -31.30  -31.30  -31.30
  4 Ag    4 Bu    5 Bu    5 Ag    6 Ag    6 Bu    2 Au    2 Bg                 
-31.296 -31.296 -22.952 -22.952 -22.951 -22.951 -22.950 -22.950
  7 Ag    7 Bu    8 Bu    8 Ag    3 Bg    3 Au    9 Bu    9 Ag                 
-22.947 -22.947 -22.947 -22.947 -10.234 -10.233  -6.359  -6.359
  4 Bg   10 Bu    4 Au   10 Ag   11 Ag   11 Bu   12 Ag   12 Bu                 
 -4.771  -4.771  -4.757  -4.757  -4.756  -4.756  -2.038  -2.038
 13 Ag   13 Bu    5 Bg    5 Au   14 Bu   14 Ag   15 Ag   15 Bu                 
 -2.032  -2.032  -2.032  -2.032  -2.020  -2.020  -2.020  -2.020
  6 Au    6 Bg   16 Bu   16 Ag    7 Bg    7 Au   17 Bu   17 Ag                 
 -0.830  -0.725  -0.643  -0.577  -0.485  -0.441  -0.367  -0.355
 18 Ag   18 Bu   19 Ag   19 Bu   20 Ag   20 Bu    8 Au   21 Ag                 
 -0.300  -0.278  -0.277  -0.244
  8 Bg   21 Bu   22 Ag    9 Au                                                 
 -- Virtual --                   
 -0.049  -0.042  -0.025   0.014   0.024   0.042   0.064   0.077
 22 Bu    9 Bg   23 Ag   23 Bu   24 Ag   24 Bu   10 Au   25 Ag                 
  0.095   0.106   0.120   0.125   0.125   0.176   0.178   0.192
 10 Bg   26 Ag   25 Bu   27 Ag   26 Bu   27 Bu   28 Ag   28 Bu                 
  0.221   0.221   0.223   0.232   0.327   0.339   0.361   0.387
 29 Ag   11 Bg   29 Bu   11 Au   30 Ag   30 Bu   31 Ag   12 Au                 
  0.398   0.407   0.408   0.415   0.427   0.462   0.462   0.470
 12 Bg   31 Bu   32 Ag   13 Au   13 Bg   32 Bu   33 Ag   33 Bu                 
  0.542   0.562   0.577   0.611   0.656   0.667   0.716   0.729
 14 Au   34 Bu   34 Ag   14 Bg   35 Bu   35 Ag   36 Ag   36 Bu                 
  0.735   0.748   0.851   0.908   1.044   1.134   1.270   1.323
 37 Ag   37 Bu   38 Ag   38 Bu   15 Au   15 Bg   16 Au   16 Bg                 
  1.326   1.355   1.363   1.373   1.426   1.426   1.496   1.558
 39 Ag   40 Ag   39 Bu   40 Bu   17 Au   41 Ag   41 Bu   42 Ag                 
  1.625   1.691   1.897   1.926   1.958   2.048   2.068   2.277
 17 Bg   42 Bu   43 Ag   43 Bu   18 Au   18 Bg   44 Ag   44 Bu                 
  2.401   2.637   2.646   2.653   2.808   2.838   2.935   3.019
 45 Bu   45 Ag   46 Bu   19 Au   46 Ag   19 Bg   47 Bu   47 Ag                 
  3.465   3.901   3.954   3.960   3.970   3.982   4.012   4.027
 48 Ag   48 Bu   20 Au   20 Bg   49 Ag   49 Bu   21 Au   21 Bg                 
  4.089   4.129   4.218   4.237   4.426   4.455   5.993   5.994
 50 Ag   50 Bu   51 Ag   51 Bu   52 Bu   52 Ag   22 Bg   22 Au                 
  6.035   6.045   6.096   6.115  23.567  24.236  27.856  27.873
 53 Ag   53 Bu   54 Bu   54 Ag   55 Ag   55 Bu   56 Bu   56 Ag                 
 28.335  28.339  28.369  28.374  28.386  28.407  28.530  28.532
 23 Bg   23 Au   57 Ag   57 Bu   58 Bu   58 Ag   24 Au   24 Bg                 
 28.536  28.541  28.555  28.564  28.590  28.614  28.682  28.691
 59 Ag   59 Bu   25 Au   25 Bg   60 Ag   60 Bu   61 Ag   61 Bu                 
127.882 127.883 127.906 127.913 127.934 127.951 151.654 151.670
 26 Bg   26 Au   62 Ag   62 Bu   63 Bu   63 Ag   64 Bu   64 Ag                 
*******1901.833
 65 Bu   65 Ag                                                                 
 --------------------------------------------------------------

          Ground-State Mulliken Net Atomic Charges

     Atom                 Charge (a.u.)
  ----------------------------------------
      1 H                     0.165185
      2 I                     0.095414
      3 I                     0.095414
      4 H                     0.165185
      5 C                    -0.260599
      6 C                    -0.260599
  ----------------------------------------
  Sum of atomic charges =     0.000000

 -----------------------------------------------------------------
                    Cartesian Multipole Moments
 -----------------------------------------------------------------
    Charge (ESU x 10^10)
                 0.0000
    Dipole Moment (Debye)
         X       0.0000      Y      -0.0000      Z       0.0000
       Tot       0.0000
    Quadrupole Moments (Debye-Ang)
        XX     -67.4594     XY      -0.4704     YY     -67.6678
        XZ       0.0000     YZ       0.0000     ZZ     -71.1384
    Octopole Moments (Debye-Ang^2)
       XXX      -0.0000    XXY      -0.0000    XYY      -0.0000
       YYY      -0.0000    XXZ       0.0000    XYZ       0.0000
       YYZ       0.0000    XZZ       0.0000    YZZ      -0.0000
       ZZZ       0.0000
    Hexadecapole Moments (Debye-Ang^3)
      XXXX   -2043.6777   XXXY     -78.8527   XXYY    -392.0237
      XYYY    -127.1959   YYYY    -147.3426   XXXZ      -0.0000
      XXYZ      -0.0000   XYYZ      -0.0000   YYYZ       0.0000
      XXZZ    -390.6764   XYZZ     -40.7521   YYZZ     -42.1607
      XZZZ       0.0000   YZZZ       0.0000   ZZZZ     -97.9852
 -----------------------------------------------------------------
 Calculating analytic gradient of the SCF energy
 Gradient of SCF Energy
            1           2           3           4           5           6
    1   0.0198805   0.0423779  -0.0423778  -0.0198805   0.0238988  -0.0238988
    2   0.0106601   0.0278789  -0.0278789  -0.0106601   0.0233644  -0.0233644
    3   0.0000000  -0.0000000   0.0000000  -0.0000000   0.0000000   0.0000000
 Max gradient component =       4.238E-02
 RMS gradient           =       2.160E-02
 Gradient time:  CPU 9.13 s  wall 2.38 s
 Geometry Optimization Parameters
   NAtoms,    NIC,     NZ,  NCons,   NDum,   NFix, NCnnct, MaxDiis
        6      37       0       0       0       0       0       0

 Cartesian Hessian Update
 Hessian Updated using BFGS Update


** GEOMETRY OPTIMIZATION IN DELOCALIZED INTERNAL COORDINATES **
   Searching for a Minimum

   Optimization Cycle:  11

                       Coordinates (Angstroms)
     ATOM                X               Y               Z
      1  H         0.7029702282   -1.3934617879    0.0000000000
      2  I        -2.4671623344   -0.3094017342    0.0000000000
      3  I         2.4671623344    0.3094017342    0.0000000000
      4  H        -0.7029702282    1.3934617879    0.0000000000
      5  C         0.5711656231   -0.3312026947    0.0000000000
      6  C        -0.5711656231    0.3312026947    0.0000000000
   Point Group: c2h   Number of degrees of freedom:     5


   Energy is -13916.429359707

 Hessian Updated using BFGS Update

  5 Hessian modes will be used to form the next step
  Hessian Eigenvalues:
     0.054876    0.153721    0.197822    0.426936    0.600858

 Minimum Search - Taking Simple RFO Step
 Searching for Lamda that Minimizes Along All modes
 Value Taken    Lamda =  -0.02384282
 Calculated Step too Large.  Step scaled by  0.573078
 Step Taken.  Stepsize is  0.300000

                             Maximum     Tolerance    Cnvgd?
         Gradient           0.037951      0.000300      NO
         Displacement       0.284559      0.001200      NO
         Energy change     -0.017141      0.000001      NO


 New Cartesian Coordinates Obtained by Inverse Iteration

 Displacement from previous Coordinates is:  0.200989
 ----------------------------------------------------------------
             Standard Nuclear Orientation (Angstroms)
    I     Atom           X                Y                Z
 ----------------------------------------------------------------
    1      H       0.6483594592    -1.4116576524     0.0000000000
    2      I      -2.4812732629    -0.3519846551     0.0000000000
    3      I       2.4812732629     0.3519846551     0.0000000000
    4      H      -0.6483594592     1.4116576524     0.0000000000
    5      C       0.5651605824    -0.3483548992     0.0000000000
    6      C      -0.5651605824     0.3483548992     0.0000000000
 ----------------------------------------------------------------
 Molecular Point Group                 C2h   NOp =  4
 Largest Abelian Subgroup              C2h   NOp =  4
 Nuclear Repulsion Energy =   634.4842575294 hartrees
 There are       60 alpha and       60 beta electrons
 Applying Cartesian multipole field
    Component          Value
    ---------          -----
     (2,0,0)        1.00000E-11
     (0,2,0)        2.00000E-11
     (0,0,2)       -3.00000E-11
 Nucleus-field energy     =     0.0000000248 hartrees
 Requested basis set is 6-311++G(d,p)
 There are 70 shells and 182 basis functions
 A cutoff of  1.0D-11 yielded   2015 shell pairs
 There are     13969 function pairs (     15837 Cartesian)
 Smallest overlap matrix eigenvalue = 7.71E-05
 Guess MOs from SCF MO coefficient file

 -----------------------------------------------------------------------
  General SCF calculation program by
  Eric Jon Sundstrom, Paul Horn, Yuezhi Mao, Dmitri Zuev, Alec White,
  David Stuck, Shaama M.S., Shane Yost, Joonho Lee, David Small,
  Daniel Levine, Susi Lehtola, Hugh Burton, Evgeny Epifanovsky
 -----------------------------------------------------------------------
 Exchange:     0.2000 Hartree-Fock + 0.0800 Slater + 0.7200 B88
 Correlation:  0.1900 VWN1RPA + 0.8100 LYP
 Using SG-1 standard quadrature grid
 using 4 threads for integral computing
 -------------------------------------------------------
 OpenMP Integral computing Module                
 Release: version 2.0, May 2017, Q-Chem Inc. Pleasanton 
 -------------------------------------------------------
 -------------------------------------------------------
 OpenMP BLAS3 based DFT computing Module                
 Release: version 1.0, May 2013, Q-Chem Inc. Pittsburgh 
 -------------------------------------------------------
 A restricted SCF calculation will be
 performed using DIIS
 SCF converges when DIIS error is below 1.0e-08
 ---------------------------------------
  Cycle       Energy         DIIS error
 ---------------------------------------
    1  -13916.4385404677      6.04e-04  
    2  -13916.4399230439      2.09e-04  
    3  -13916.4397763605      2.71e-04  
    4  -13916.4401237634      3.34e-05  
    5  -13916.4401291430      5.15e-06  
    6  -13916.4401292791      7.26e-07  
    7  -13916.4401292815      2.52e-07  
    8  -13916.4401292820      4.28e-08  
    9  -13916.4401292817      9.56e-09  Convergence criterion met
 ---------------------------------------
 SCF time:   CPU 22.70s  wall 7.00s 
 SCF   energy in the final basis set =   -13916.4401292817
 Total energy in the final basis set =   -13916.4401292817

 --------------------------------------------------------------
             Orbital Energies (a.u.) and Symmetries
 --------------------------------------------------------------

 Alpha MOs, Restricted
 -- Occupied --                  
*******-1165.88 -176.31 -176.31 -165.72 -165.72 -165.71 -165.71
  1 Bu    1 Ag    2 Bu    2 Ag    3 Ag    3 Bu    1 Au    1 Bg                 
-165.71 -165.71  -35.81  -35.81  -31.30  -31.30  -31.30  -31.30
  4 Ag    4 Bu    5 Bu    5 Ag    6 Ag    6 Bu    2 Au    2 Bg                 
-31.296 -31.296 -22.952 -22.952 -22.951 -22.951 -22.951 -22.951
  7 Ag    7 Bu    8 Bu    8 Ag    3 Bg    3 Au    9 Bu    9 Ag                 
-22.947 -22.947 -22.947 -22.947 -10.237 -10.236  -6.359  -6.359
  4 Bg   10 Bu    4 Au   10 Ag   11 Ag   11 Bu   12 Bu   12 Ag                 
 -4.771  -4.771  -4.757  -4.757  -4.756  -4.756  -2.037  -2.037
 13 Ag   13 Bu    5 Bg    5 Au   14 Bu   14 Ag   15 Ag   15 Bu                 
 -2.032  -2.032  -2.032  -2.032  -2.020  -2.020  -2.020  -2.020
  6 Au    6 Bg   16 Bu   16 Ag    7 Bg    7 Au   17 Bu   17 Ag                 
 -0.826  -0.715  -0.640  -0.581  -0.481  -0.441  -0.363  -0.355
 18 Ag   18 Bu   19 Ag   19 Bu   20 Ag   20 Bu    8 Au   21 Ag                 
 -0.297  -0.279  -0.279  -0.246
  8 Bg   22 Ag   21 Bu    9 Au                                                 
 -- Virtual --                   
 -0.057  -0.044  -0.027   0.014   0.020   0.042   0.065   0.077
 22 Bu    9 Bg   23 Ag   23 Bu   24 Ag   24 Bu   10 Au   25 Ag                 
  0.095   0.105   0.119   0.124   0.126   0.175   0.178   0.196
 10 Bg   26 Ag   25 Bu   27 Ag   26 Bu   28 Ag   27 Bu   28 Bu                 
  0.212   0.219   0.220   0.232   0.323   0.333   0.359   0.388
 29 Bu   11 Bg   29 Ag   11 Au   30 Ag   30 Bu   31 Ag   12 Au                 
  0.397   0.401   0.406   0.412   0.421   0.456   0.461   0.468
 12 Bg   31 Bu   32 Ag   13 Au   13 Bg   33 Ag   32 Bu   33 Bu                 
  0.544   0.559   0.582   0.608   0.657   0.663   0.700   0.717
 14 Au   34 Bu   34 Ag   14 Bg   35 Ag   35 Bu   36 Ag   36 Bu                 
  0.737   0.741   0.852   0.895   1.044   1.128   1.264   1.320
 37 Bu   37 Ag   38 Ag   38 Bu   15 Au   15 Bg   16 Au   16 Bg                 
  1.323   1.349   1.353   1.366   1.420   1.447   1.491   1.560
 39 Ag   40 Ag   39 Bu   40 Bu   17 Au   41 Ag   41 Bu   42 Ag                 
  1.635   1.700   1.864   1.919   1.961   2.037   2.081   2.262
 17 Bg   42 Bu   43 Ag   43 Bu   18 Au   18 Bg   44 Ag   44 Bu                 
  2.400   2.634   2.648   2.653   2.798   2.834   2.942   3.017
 45 Bu   45 Ag   46 Bu   19 Au   46 Ag   19 Bg   47 Bu   47 Ag                 
  3.462   3.918   3.954   3.961   3.971   3.981   4.010   4.021
 48 Ag   48 Bu   20 Au   20 Bg   49 Ag   49 Bu   21 Au   21 Bg                 
  4.086   4.120   4.214   4.240   4.414   4.433   5.989   5.994
 50 Ag   50 Bu   51 Ag   51 Bu   52 Bu   52 Ag   22 Bg   22 Au                 
  6.032   6.037   6.084   6.101  23.575  24.202  27.849  27.856
 53 Ag   53 Bu   54 Bu   54 Ag   55 Ag   55 Bu   56 Bu   56 Ag                 
 28.333  28.338  28.367  28.368  28.379  28.400  28.530  28.532
 23 Bg   23 Au   57 Ag   57 Bu   58 Bu   58 Ag   24 Au   24 Bg                 
 28.536  28.541  28.553  28.560  28.588  28.608  28.678  28.689
 59 Ag   59 Bu   25 Au   25 Bg   60 Ag   60 Bu   61 Ag   61 Bu                 
127.879 127.883 127.904 127.908 127.928 127.944 151.647 151.655
 26 Bg   26 Au   62 Ag   62 Bu   63 Bu   63 Ag   64 Bu   64 Ag                 
*******1901.817
 65 Bu   65 Ag                                                                 

 Beta MOs, Restricted
 -- Occupied --                  
*******-1165.88 -176.31 -176.31 -165.72 -165.72 -165.71 -165.71
  1 Bu    1 Ag    2 Bu    2 Ag    3 Ag    3 Bu    1 Au    1 Bg                 
-165.71 -165.71  -35.81  -35.81  -31.30  -31.30  -31.30  -31.30
  4 Ag    4 Bu    5 Bu    5 Ag    6 Ag    6 Bu    2 Au    2 Bg                 
-31.296 -31.296 -22.952 -22.952 -22.951 -22.951 -22.951 -22.951
  7 Ag    7 Bu    8 Bu    8 Ag    3 Bg    3 Au    9 Bu    9 Ag                 
-22.947 -22.947 -22.947 -22.947 -10.237 -10.236  -6.359  -6.359
  4 Bg   10 Bu    4 Au   10 Ag   11 Ag   11 Bu   12 Bu   12 Ag                 
 -4.771  -4.771  -4.757  -4.757  -4.756  -4.756  -2.037  -2.037
 13 Ag   13 Bu    5 Bg    5 Au   14 Bu   14 Ag   15 Ag   15 Bu                 
 -2.032  -2.032  -2.032  -2.032  -2.020  -2.020  -2.020  -2.020
  6 Au    6 Bg   16 Bu   16 Ag    7 Bg    7 Au   17 Bu   17 Ag                 
 -0.826  -0.715  -0.640  -0.581  -0.481  -0.441  -0.363  -0.355
 18 Ag   18 Bu   19 Ag   19 Bu   20 Ag   20 Bu    8 Au   21 Ag                 
 -0.297  -0.279  -0.279  -0.246
  8 Bg   22 Ag   21 Bu    9 Au                                                 
 -- Virtual --                   
 -0.057  -0.044  -0.027   0.014   0.020   0.042   0.065   0.077
 22 Bu    9 Bg   23 Ag   23 Bu   24 Ag   24 Bu   10 Au   25 Ag                 
  0.095   0.105   0.119   0.124   0.126   0.175   0.178   0.196
 10 Bg   26 Ag   25 Bu   27 Ag   26 Bu   28 Ag   27 Bu   28 Bu                 
  0.212   0.219   0.220   0.232   0.323   0.333   0.359   0.388
 29 Bu   11 Bg   29 Ag   11 Au   30 Ag   30 Bu   31 Ag   12 Au                 
  0.397   0.401   0.406   0.412   0.421   0.456   0.461   0.468
 12 Bg   31 Bu   32 Ag   13 Au   13 Bg   33 Ag   32 Bu   33 Bu                 
  0.544   0.559   0.582   0.608   0.657   0.663   0.700   0.717
 14 Au   34 Bu   34 Ag   14 Bg   35 Ag   35 Bu   36 Ag   36 Bu                 
  0.737   0.741   0.852   0.895   1.044   1.128   1.264   1.320
 37 Bu   37 Ag   38 Ag   38 Bu   15 Au   15 Bg   16 Au   16 Bg                 
  1.323   1.349   1.353   1.366   1.420   1.447   1.491   1.560
 39 Ag   40 Ag   39 Bu   40 Bu   17 Au   41 Ag   41 Bu   42 Ag                 
  1.635   1.700   1.864   1.919   1.961   2.037   2.081   2.262
 17 Bg   42 Bu   43 Ag   43 Bu   18 Au   18 Bg   44 Ag   44 Bu                 
  2.400   2.634   2.648   2.653   2.798   2.834   2.942   3.017
 45 Bu   45 Ag   46 Bu   19 Au   46 Ag   19 Bg   47 Bu   47 Ag                 
  3.462   3.918   3.954   3.961   3.971   3.981   4.010   4.021
 48 Ag   48 Bu   20 Au   20 Bg   49 Ag   49 Bu   21 Au   21 Bg                 
  4.086   4.120   4.214   4.240   4.414   4.433   5.989   5.994
 50 Ag   50 Bu   51 Ag   51 Bu   52 Bu   52 Ag   22 Bg   22 Au                 
  6.032   6.037   6.084   6.101  23.575  24.202  27.849  27.856
 53 Ag   53 Bu   54 Bu   54 Ag   55 Ag   55 Bu   56 Bu   56 Ag                 
 28.333  28.338  28.367  28.368  28.379  28.400  28.530  28.532
 23 Bg   23 Au   57 Ag   57 Bu   58 Bu   58 Ag   24 Au   24 Bg                 
 28.536  28.541  28.553  28.560  28.588  28.608  28.678  28.689
 59 Ag   59 Bu   25 Au   25 Bg   60 Ag   60 Bu   61 Ag   61 Bu                 
127.879 127.883 127.904 127.908 127.928 127.944 151.647 151.655
 26 Bg   26 Au   62 Ag   62 Bu   63 Bu   63 Ag   64 Bu   64 Ag                 
*******1901.817
 65 Bu   65 Ag                                                                 
 --------------------------------------------------------------

          Ground-State Mulliken Net Atomic Charges

     Atom                 Charge (a.u.)
  ----------------------------------------
      1 H                     0.164766
      2 I                     0.084495
      3 I                     0.084495
      4 H                     0.164766
      5 C                    -0.249261
      6 C                    -0.249261
  ----------------------------------------
  Sum of atomic charges =    -0.000000

 -----------------------------------------------------------------
                    Cartesian Multipole Moments
 -----------------------------------------------------------------
    Charge (ESU x 10^10)
                -0.0000
    Dipole Moment (Debye)
         X      -0.0000      Y       0.0000      Z      -0.0000
       Tot       0.0000
    Quadrupole Moments (Debye-Ang)
        XX     -67.6089     XY      -0.0874     YY     -67.4399
        XZ       0.0000     YZ       0.0000     ZZ     -71.3319
    Octopole Moments (Debye-Ang^2)
       XXX       0.0000    XXY       0.0000    XYY       0.0000
       YYY       0.0000    XXZ      -0.0000    XYZ       0.0000
       YYZ      -0.0000    XZZ      -0.0000    YZZ       0.0000
       ZZZ       0.0000
    Hexadecapole Moments (Debye-Ang^3)
      XXXX   -2067.5036   XXXY     -90.7736   XXYY    -394.8633
      XYYY    -144.8377   YYYY    -157.0679   XXXZ       0.0000
      XXYZ       0.0000   XYYZ       0.0000   YYYZ       0.0000
      XXZZ    -395.2742   XYZZ     -47.1294   YYZZ     -44.0369
      XZZZ       0.0000   YZZZ       0.0000   ZZZZ     -98.5821
 -----------------------------------------------------------------
 Calculating analytic gradient of the SCF energy
 Gradient of SCF Energy
            1           2           3           4           5           6
    1   0.0120694   0.0215965  -0.0215965  -0.0120694   0.0172344  -0.0172344
    2   0.0116000   0.0166526  -0.0166526  -0.0116000   0.0061522  -0.0061522
    3   0.0000000  -0.0000000  -0.0000000   0.0000000   0.0000000  -0.0000000
 Max gradient component =       2.160E-02
 RMS gradient           =       1.229E-02
 Gradient time:  CPU 8.97 s  wall 2.35 s
 Geometry Optimization Parameters
   NAtoms,    NIC,     NZ,  NCons,   NDum,   NFix, NCnnct, MaxDiis
        6      37       0       0       0       0       0       0

 Cartesian Hessian Update
 Hessian Updated using BFGS Update


** GEOMETRY OPTIMIZATION IN DELOCALIZED INTERNAL COORDINATES **
   Searching for a Minimum

   Optimization Cycle:  12

                       Coordinates (Angstroms)
     ATOM                X               Y               Z
      1  H         0.6483594592   -1.4116576524    0.0000000000
      2  I        -2.4812732629   -0.3519846551    0.0000000000
      3  I         2.4812732629    0.3519846551    0.0000000000
      4  H        -0.6483594592    1.4116576524    0.0000000000
      5  C         0.5651605824   -0.3483548992    0.0000000000
      6  C        -0.5651605824    0.3483548992    0.0000000000
   Point Group: c2h   Number of degrees of freedom:     5


   Energy is -13916.440129282

 Hessian Updated using BFGS Update

  5 Hessian modes will be used to form the next step
  Hessian Eigenvalues:
     0.048356    0.174777    0.196370    0.423395    0.618233

 Minimum Search - Taking Simple RFO Step
 Searching for Lamda that Minimizes Along All modes
 Value Taken    Lamda =  -0.01155549
 Calculated Step too Large.  Step scaled by  0.697901
 Step Taken.  Stepsize is  0.300000

                             Maximum     Tolerance    Cnvgd?
         Gradient           0.022210      0.000300      NO
         Displacement       0.276494      0.001200      NO
         Energy change     -0.010770      0.000001      NO


 New Cartesian Coordinates Obtained by Inverse Iteration

 Displacement from previous Coordinates is:  0.221931
 ----------------------------------------------------------------
             Standard Nuclear Orientation (Angstroms)
    I     Atom           X                Y                Z
 ----------------------------------------------------------------
    1      H       0.5918236715    -1.4454060651     0.0000000000
    2      I      -2.4773210617    -0.3976762384     0.0000000000
    3      I       2.4773210617     0.3976762384     0.0000000000
    4      H      -0.5918236715     1.4454060651     0.0000000000
    5      C       0.5475971243    -0.3605651486     0.0000000000
    6      C      -0.5475971243     0.3605651486     0.0000000000
 ----------------------------------------------------------------
 Molecular Point Group                 C2h   NOp =  4
 Largest Abelian Subgroup              C2h   NOp =  4
 Nuclear Repulsion Energy =   631.8895945697 hartrees
 There are       60 alpha and       60 beta electrons
 Applying Cartesian multipole field
    Component          Value
    ---------          -----
     (2,0,0)        1.00000E-11
     (0,2,0)        2.00000E-11
     (0,0,2)       -3.00000E-11
 Nucleus-field energy     =     0.0000000250 hartrees
 Requested basis set is 6-311++G(d,p)
 There are 70 shells and 182 basis functions
 A cutoff of  1.0D-11 yielded   2011 shell pairs
 There are     13977 function pairs (     15845 Cartesian)
 Smallest overlap matrix eigenvalue = 8.23E-05
 Guess MOs from SCF MO coefficient file

 -----------------------------------------------------------------------
  General SCF calculation program by
  Eric Jon Sundstrom, Paul Horn, Yuezhi Mao, Dmitri Zuev, Alec White,
  David Stuck, Shaama M.S., Shane Yost, Joonho Lee, David Small,
  Daniel Levine, Susi Lehtola, Hugh Burton, Evgeny Epifanovsky
 -----------------------------------------------------------------------
 Exchange:     0.2000 Hartree-Fock + 0.0800 Slater + 0.7200 B88
 Correlation:  0.1900 VWN1RPA + 0.8100 LYP
 Using SG-1 standard quadrature grid
 using 4 threads for integral computing
 -------------------------------------------------------
 OpenMP Integral computing Module                
 Release: version 2.0, May 2017, Q-Chem Inc. Pleasanton 
 -------------------------------------------------------
 -------------------------------------------------------
 OpenMP BLAS3 based DFT computing Module                
 Release: version 1.0, May 2013, Q-Chem Inc. Pittsburgh 
 -------------------------------------------------------
 A restricted SCF calculation will be
 performed using DIIS
 SCF converges when DIIS error is below 1.0e-08
 ---------------------------------------
  Cycle       Energy         DIIS error
 ---------------------------------------
    1  -13916.4438035420      5.97e-04  
    2  -13916.4452355620      1.63e-04  
    3  -13916.4451889986      1.89e-04  
    4  -13916.4453570153      4.75e-05  
    5  -13916.4453672318      5.95e-06  
    6  -13916.4453674102      6.22e-07  
    7  -13916.4453674128      1.10e-07  
    8  -13916.4453674131      6.70e-08  
    9  -13916.4453674130      6.46e-09  Convergence criterion met
 ---------------------------------------
 SCF time:   CPU 22.67s  wall 6.00s 
 SCF   energy in the final basis set =   -13916.4453674130
 Total energy in the final basis set =   -13916.4453674130

 --------------------------------------------------------------
             Orbital Energies (a.u.) and Symmetries
 --------------------------------------------------------------

 Alpha MOs, Restricted
 -- Occupied --                  
*******-1165.88 -176.31 -176.31 -165.72 -165.72 -165.71 -165.71
  1 Bu    1 Ag    2 Bu    2 Ag    3 Ag    3 Bu    1 Au    1 Bg                 
-165.71 -165.71  -35.81  -35.81  -31.30  -31.30  -31.30  -31.30
  4 Ag    4 Bu    5 Bu    5 Ag    6 Ag    6 Bu    2 Au    2 Bg                 
-31.296 -31.296 -22.952 -22.952 -22.951 -22.951 -22.951 -22.951
  7 Ag    7 Bu    8 Bu    8 Ag    3 Bg    3 Au    9 Bu    9 Ag                 
-22.947 -22.947 -22.947 -22.947 -10.239 -10.239  -6.358  -6.358
 10 Bu    4 Bg   10 Ag    4 Au   11 Ag   11 Bu   12 Bu   12 Ag                 
 -4.770  -4.770  -4.756  -4.756  -4.756  -4.756  -2.037  -2.037
 13 Ag   13 Bu    5 Bg    5 Au   14 Bu   14 Ag   15 Bu   15 Ag                 
 -2.031  -2.031  -2.031  -2.031  -2.019  -2.019  -2.019  -2.019
  6 Au    6 Bg   16 Ag   16 Bu    7 Bg    7 Au   17 Bu   17 Ag                 
 -0.828  -0.705  -0.640  -0.581  -0.477  -0.442  -0.364  -0.352
 18 Ag   18 Bu   19 Ag   19 Bu   20 Ag   20 Bu    8 Au   21 Ag                 
 -0.295  -0.281  -0.279  -0.249
  8 Bg   22 Ag   21 Bu    9 Au                                                 
 -- Virtual --                   
 -0.063  -0.041  -0.030   0.013   0.017   0.042   0.064   0.076
 22 Bu    9 Bg   23 Ag   23 Bu   24 Ag   24 Bu   10 Au   25 Ag                 
  0.096   0.104   0.116   0.124   0.126   0.170   0.175   0.201
 10 Bg   26 Ag   25 Bu   27 Ag   26 Bu   28 Ag   27 Bu   28 Bu                 
  0.205   0.217   0.220   0.232   0.322   0.332   0.353   0.389
 29 Bu   11 Bg   29 Ag   11 Au   30 Ag   30 Bu   31 Ag   12 Au                 
  0.393   0.396   0.404   0.409   0.417   0.450   0.460   0.471
 31 Bu   12 Bg   32 Ag   13 Au   13 Bg   33 Ag   32 Bu   33 Bu                 
  0.545   0.549   0.582   0.605   0.645   0.673   0.689   0.710
 14 Au   34 Bu   34 Ag   14 Bg   35 Ag   35 Bu   36 Ag   36 Bu                 
  0.733   0.742   0.845   0.893   1.048   1.120   1.261   1.313
 37 Bu   37 Ag   38 Ag   38 Bu   15 Au   15 Bg   16 Au   39 Ag                 
  1.318   1.341   1.348   1.358   1.417   1.464   1.481   1.569
 16 Bg   40 Ag   39 Bu   40 Bu   17 Au   41 Ag   41 Bu   42 Ag                 
  1.633   1.710   1.841   1.906   1.952   2.035   2.071   2.268
 17 Bg   42 Bu   43 Ag   43 Bu   18 Au   18 Bg   44 Ag   44 Bu                 
  2.405   2.618   2.637   2.653   2.786   2.834   2.931   3.020
 45 Bu   45 Ag   46 Bu   19 Au   46 Ag   19 Bg   47 Bu   47 Ag                 
  3.479   3.876   3.955   3.961   3.975   3.981   4.009   4.015
 48 Ag   48 Bu   20 Au   20 Bg   49 Ag   49 Bu   21 Au   21 Bg                 
  4.085   4.111   4.210   4.244   4.407   4.414   5.987   5.995
 50 Ag   50 Bu   51 Ag   51 Bu   52 Bu   52 Ag   22 Bg   22 Au                 
  6.031   6.032   6.080   6.087  23.534  24.251  27.844  27.846
 53 Bu   53 Ag   54 Bu   54 Ag   55 Ag   55 Bu   56 Ag   56 Bu                 
 28.331  28.339  28.365  28.367  28.377  28.394  28.530  28.533
 23 Bg   23 Au   57 Bu   57 Ag   58 Bu   58 Ag   24 Au   24 Bg                 
 28.538  28.541  28.552  28.557  28.586  28.602  28.672  28.690
 59 Ag   59 Bu   25 Au   25 Bg   60 Ag   60 Bu   61 Ag   61 Bu                 
127.878 127.883 127.904 127.904 127.928 127.938 151.644 151.644
 26 Bg   26 Au   62 Bu   62 Ag   63 Bu   63 Ag   64 Ag   64 Bu                 
*******1901.807
 65 Ag   65 Bu                                                                 

 Beta MOs, Restricted
 -- Occupied --                  
*******-1165.88 -176.31 -176.31 -165.72 -165.72 -165.71 -165.71
  1 Bu    1 Ag    2 Bu    2 Ag    3 Ag    3 Bu    1 Au    1 Bg                 
-165.71 -165.71  -35.81  -35.81  -31.30  -31.30  -31.30  -31.30
  4 Ag    4 Bu    5 Bu    5 Ag    6 Ag    6 Bu    2 Au    2 Bg                 
-31.296 -31.296 -22.952 -22.952 -22.951 -22.951 -22.951 -22.951
  7 Ag    7 Bu    8 Bu    8 Ag    3 Bg    3 Au    9 Bu    9 Ag                 
-22.947 -22.947 -22.947 -22.947 -10.239 -10.239  -6.358  -6.358
 10 Bu    4 Bg   10 Ag    4 Au   11 Ag   11 Bu   12 Bu   12 Ag                 
 -4.770  -4.770  -4.756  -4.756  -4.756  -4.756  -2.037  -2.037
 13 Ag   13 Bu    5 Bg    5 Au   14 Bu   14 Ag   15 Bu   15 Ag                 
 -2.031  -2.031  -2.031  -2.031  -2.019  -2.019  -2.019  -2.019
  6 Au    6 Bg   16 Ag   16 Bu    7 Bg    7 Au   17 Bu   17 Ag                 
 -0.828  -0.705  -0.640  -0.581  -0.477  -0.442  -0.364  -0.352
 18 Ag   18 Bu   19 Ag   19 Bu   20 Ag   20 Bu    8 Au   21 Ag                 
 -0.295  -0.281  -0.279  -0.249
  8 Bg   22 Ag   21 Bu    9 Au                                                 
 -- Virtual --                   
 -0.063  -0.041  -0.030   0.013   0.017   0.042   0.064   0.076
 22 Bu    9 Bg   23 Ag   23 Bu   24 Ag   24 Bu   10 Au   25 Ag                 
  0.096   0.104   0.116   0.124   0.126   0.170   0.175   0.201
 10 Bg   26 Ag   25 Bu   27 Ag   26 Bu   28 Ag   27 Bu   28 Bu                 
  0.205   0.217   0.220   0.232   0.322   0.332   0.353   0.389
 29 Bu   11 Bg   29 Ag   11 Au   30 Ag   30 Bu   31 Ag   12 Au                 
  0.393   0.396   0.404   0.409   0.417   0.450   0.460   0.471
 31 Bu   12 Bg   32 Ag   13 Au   13 Bg   33 Ag   32 Bu   33 Bu                 
  0.545   0.549   0.582   0.605   0.645   0.673   0.689   0.710
 14 Au   34 Bu   34 Ag   14 Bg   35 Ag   35 Bu   36 Ag   36 Bu                 
  0.733   0.742   0.845   0.893   1.048   1.120   1.261   1.313
 37 Bu   37 Ag   38 Ag   38 Bu   15 Au   15 Bg   16 Au   39 Ag                 
  1.318   1.341   1.348   1.358   1.417   1.464   1.481   1.569
 16 Bg   40 Ag   39 Bu   40 Bu   17 Au   41 Ag   41 Bu   42 Ag                 
  1.633   1.710   1.841   1.906   1.952   2.035   2.071   2.268
 17 Bg   42 Bu   43 Ag   43 Bu   18 Au   18 Bg   44 Ag   44 Bu                 
  2.405   2.618   2.637   2.653   2.786   2.834   2.931   3.020
 45 Bu   45 Ag   46 Bu   19 Au   46 Ag   19 Bg   47 Bu   47 Ag                 
  3.479   3.876   3.955   3.961   3.975   3.981   4.009   4.015
 48 Ag   48 Bu   20 Au   20 Bg   49 Ag   49 Bu   21 Au   21 Bg                 
  4.085   4.111   4.210   4.244   4.407   4.414   5.987   5.995
 50 Ag   50 Bu   51 Ag   51 Bu   52 Bu   52 Ag   22 Bg   22 Au                 
  6.031   6.032   6.080   6.087  23.534  24.251  27.844  27.846
 53 Bu   53 Ag   54 Bu   54 Ag   55 Ag   55 Bu   56 Ag   56 Bu                 
 28.331  28.339  28.365  28.367  28.377  28.394  28.530  28.533
 23 Bg   23 Au   57 Bu   57 Ag   58 Bu   58 Ag   24 Au   24 Bg                 
 28.538  28.541  28.552  28.557  28.586  28.602  28.672  28.690
 59 Ag   59 Bu   25 Au   25 Bg   60 Ag   60 Bu   61 Ag   61 Bu                 
127.878 127.883 127.904 127.904 127.928 127.938 151.644 151.644
 26 Bg   26 Au   62 Bu   62 Ag   63 Bu   63 Ag   64 Ag   64 Bu                 
*******1901.807
 65 Ag   65 Bu                                                                 
 --------------------------------------------------------------

          Ground-State Mulliken Net Atomic Charges

     Atom                 Charge (a.u.)
  ----------------------------------------
      1 H                     0.162792
      2 I                     0.072788
      3 I                     0.072788
      4 H                     0.162792
      5 C                    -0.235580
      6 C                    -0.235580
  ----------------------------------------
  Sum of atomic charges =    -0.000000

 -----------------------------------------------------------------
                    Cartesian Multipole Moments
 -----------------------------------------------------------------
    Charge (ESU x 10^10)
                -0.0000
    Dipole Moment (Debye)
         X       0.0000      Y      -0.0000      Z      -0.0000
       Tot       0.0000
    Quadrupole Moments (Debye-Ang)
        XX     -68.0230     XY       0.2141     YY     -67.1748
        XZ       0.0000     YZ       0.0000     ZZ     -71.4811
    Octopole Moments (Debye-Ang^2)
       XXX      -0.0000    XXY      -0.0000    XYY      -0.0000
       YYY      -0.0000    XXZ       0.0000    XYZ       0.0000
       YYZ      -0.0000    XZZ      -0.0000    YZZ      -0.0000
       ZZZ      -0.0000
    Hexadecapole Moments (Debye-Ang^3)
      XXXX   -2066.5302   XXXY    -104.4435   XXYY    -392.8352
      XYYY    -163.0020   YYYY    -169.1970   XXXZ       0.0000
      XXYZ      -0.0000   XYYZ      -0.0000   YYYZ       0.0000
      XXZZ    -394.7656   XYZZ     -53.7432   YYZZ     -46.3728
      XZZZ       0.0000   YZZZ       0.0000   ZZZZ     -99.0140
 -----------------------------------------------------------------
 Calculating analytic gradient of the SCF energy
 Gradient of SCF Energy
            1           2           3           4           5           6
    1   0.0066976   0.0092450  -0.0092450  -0.0066976  -0.0079647   0.0079647
    2  -0.0027553   0.0073887  -0.0073887   0.0027553   0.0191281  -0.0191281
    3   0.0000000   0.0000000   0.0000000   0.0000000  -0.0000000  -0.0000000
 Max gradient component =       1.913E-02
 RMS gradient           =       8.312E-03
 Gradient time:  CPU 8.97 s  wall 2.35 s
 Geometry Optimization Parameters
   NAtoms,    NIC,     NZ,  NCons,   NDum,   NFix, NCnnct, MaxDiis
        6      37       0       0       0       0       0       0

 Cartesian Hessian Update
 Hessian Updated using BFGS Update


** GEOMETRY OPTIMIZATION IN DELOCALIZED INTERNAL COORDINATES **
   Searching for a Minimum

   Optimization Cycle:  13

                       Coordinates (Angstroms)
     ATOM                X               Y               Z
      1  H         0.5918236715   -1.4454060651    0.0000000000
      2  I        -2.4773210617   -0.3976762384    0.0000000000
      3  I         2.4773210617    0.3976762384    0.0000000000
      4  H        -0.5918236715    1.4454060651    0.0000000000
      5  C         0.5475971243   -0.3605651486    0.0000000000
      6  C        -0.5475971243    0.3605651486    0.0000000000
   Point Group: c2h   Number of degrees of freedom:     5


   Energy is -13916.445367413

 Hessian Updated using BFGS Update

  5 Hessian modes will be used to form the next step
  Hessian Eigenvalues:
     0.040734    0.192702    0.244187    0.436269    0.622454

 Minimum Search - Taking Simple RFO Step
 Searching for Lamda that Minimizes Along All modes
 Value Taken    Lamda =  -0.00460519
 Step Taken.  Stepsize is  0.291275

                             Maximum     Tolerance    Cnvgd?
         Gradient           0.012682      0.000300      NO
         Displacement       0.273707      0.001200      NO
         Energy change     -0.005238      0.000001      NO


 New Cartesian Coordinates Obtained by Inverse Iteration

 Displacement from previous Coordinates is:  0.199708
 ----------------------------------------------------------------
             Standard Nuclear Orientation (Angstroms)
    I     Atom           X                Y                Z
 ----------------------------------------------------------------
    1      H       0.5356971430    -1.4531871217     0.0000000000
    2      I      -2.4872558103    -0.4389241056     0.0000000000
    3      I       2.4872558103     0.4389241056     0.0000000000
    4      H      -0.5356971430     1.4531871217     0.0000000000
    5      C       0.5492356765    -0.3844545207     0.0000000000
    6      C      -0.5492356765     0.3844545207     0.0000000000
 ----------------------------------------------------------------
 Molecular Point Group                 C2h   NOp =  4
 Largest Abelian Subgroup              C2h   NOp =  4
 Nuclear Repulsion Energy =   626.4440522728 hartrees
 There are       60 alpha and       60 beta electrons
 Applying Cartesian multipole field
    Component          Value
    ---------          -----
     (2,0,0)        1.00000E-11
     (0,2,0)        2.00000E-11
     (0,0,2)       -3.00000E-11
 Nucleus-field energy     =     0.0000000255 hartrees
 Requested basis set is 6-311++G(d,p)
 There are 70 shells and 182 basis functions
 A cutoff of  1.0D-11 yielded   2001 shell pairs
 There are     13967 function pairs (     15835 Cartesian)
 Smallest overlap matrix eigenvalue = 1.07E-04
 Guess MOs from SCF MO coefficient file

 -----------------------------------------------------------------------
  General SCF calculation program by
  Eric Jon Sundstrom, Paul Horn, Yuezhi Mao, Dmitri Zuev, Alec White,
  David Stuck, Shaama M.S., Shane Yost, Joonho Lee, David Small,
  Daniel Levine, Susi Lehtola, Hugh Burton, Evgeny Epifanovsky
 -----------------------------------------------------------------------
 Exchange:     0.2000 Hartree-Fock + 0.0800 Slater + 0.7200 B88
 Correlation:  0.1900 VWN1RPA + 0.8100 LYP
 Using SG-1 standard quadrature grid
 using 4 threads for integral computing
 -------------------------------------------------------
 OpenMP Integral computing Module                
 Release: version 2.0, May 2017, Q-Chem Inc. Pleasanton 
 -------------------------------------------------------
 -------------------------------------------------------
 OpenMP BLAS3 based DFT computing Module                
 Release: version 1.0, May 2013, Q-Chem Inc. Pittsburgh 
 -------------------------------------------------------
 A restricted SCF calculation will be
 performed using DIIS
 SCF converges when DIIS error is below 1.0e-08
 ---------------------------------------
  Cycle       Energy         DIIS error
 ---------------------------------------
    1  -13916.4449863805      6.60e-04  
    2  -13916.4466122771      2.23e-04  
    3  -13916.4464085285      3.00e-04  
    4  -13916.4468394135      3.09e-05  
    5  -13916.4468444538      5.98e-06  
    6  -13916.4468446198      1.10e-06  
    7  -13916.4468446253      2.83e-07  
    8  -13916.4468446254      4.05e-08  
    9  -13916.4468446256      1.55e-08  
   10  -13916.4468446255      2.41e-09  Convergence criterion met
 ---------------------------------------
 SCF time:   CPU 24.98s  wall 6.00s 
 SCF   energy in the final basis set =   -13916.4468446255
 Total energy in the final basis set =   -13916.4468446255

 --------------------------------------------------------------
             Orbital Energies (a.u.) and Symmetries
 --------------------------------------------------------------

 Alpha MOs, Restricted
 -- Occupied --                  
*******-1165.88 -176.31 -176.31 -165.72 -165.72 -165.71 -165.71
  1 Bu    1 Ag    2 Bu    2 Ag    3 Ag    3 Bu    1 Au    1 Bg                 
-165.71 -165.71  -35.81  -35.81  -31.30  -31.30  -31.30  -31.30
  4 Ag    4 Bu    5 Bu    5 Ag    6 Ag    6 Bu    2 Au    2 Bg                 
-31.296 -31.296 -22.953 -22.953 -22.951 -22.951 -22.951 -22.951
  7 Ag    7 Bu    8 Bu    8 Ag    3 Bg    3 Au    9 Bu    9 Ag                 
-22.947 -22.947 -22.947 -22.947 -10.244 -10.243  -6.358  -6.358
 10 Bu   10 Ag    4 Bg    4 Au   11 Ag   11 Bu   12 Bu   12 Ag                 
 -4.771  -4.771  -4.756  -4.756  -4.756  -4.756  -2.037  -2.037
 13 Ag   13 Bu    5 Bg    5 Au   14 Bu   14 Ag   15 Bu   15 Ag                 
 -2.032  -2.032  -2.032  -2.032  -2.020  -2.020  -2.019  -2.019
  6 Au    6 Bg   16 Ag   16 Bu    7 Bg    7 Au   17 Bu   17 Ag                 
 -0.821  -0.699  -0.637  -0.588  -0.473  -0.440  -0.358  -0.355
 18 Ag   18 Bu   19 Ag   19 Bu   20 Ag   20 Bu    8 Au   21 Ag                 
 -0.293  -0.282  -0.280  -0.249
  8 Bg   22 Ag   21 Bu    9 Au                                                 
 -- Virtual --                   
 -0.068  -0.047  -0.034   0.012   0.015   0.041   0.065   0.076
 22 Bu    9 Bg   23 Ag   24 Ag   23 Bu   24 Bu   10 Au   25 Ag                 
  0.096   0.103   0.116   0.122   0.127   0.167   0.177   0.199
 10 Bg   26 Ag   25 Bu   27 Ag   26 Bu   28 Ag   27 Bu   28 Bu                 
  0.206   0.214   0.223   0.232   0.318   0.321   0.356   0.384
 29 Bu   11 Bg   29 Ag   11 Au   30 Ag   30 Bu   31 Ag   31 Bu                 
  0.390   0.393   0.401   0.408   0.414   0.446   0.455   0.474
 12 Au   12 Bg   32 Ag   13 Au   13 Bg   33 Ag   32 Bu   33 Bu                 
  0.548   0.549   0.590   0.602   0.630   0.654   0.679   0.707
 14 Au   34 Bu   34 Ag   14 Bg   35 Ag   35 Bu   36 Ag   36 Bu                 
  0.728   0.750   0.845   0.875   1.044   1.117   1.253   1.310
 37 Bu   37 Ag   38 Ag   38 Bu   15 Au   15 Bg   16 Au   39 Ag                 
  1.314   1.333   1.341   1.344   1.405   1.479   1.482   1.574
 16 Bg   40 Ag   39 Bu   40 Bu   17 Au   41 Bu   41 Ag   42 Ag                 
  1.647   1.703   1.808   1.897   1.959   2.016   2.084   2.236
 17 Bg   42 Bu   43 Ag   43 Bu   18 Au   18 Bg   44 Ag   44 Bu                 
  2.398   2.618   2.641   2.651   2.769   2.826   2.955   3.011
 45 Bu   45 Ag   46 Bu   19 Au   46 Ag   19 Bg   47 Bu   47 Ag                 
  3.452   3.932   3.955   3.961   3.977   3.981   4.006   4.009
 48 Ag   48 Bu   20 Au   20 Bg   49 Ag   49 Bu   21 Au   21 Bg                 
  4.080   4.098   4.209   4.242   4.393   4.400   5.984   5.995
 50 Ag   50 Bu   51 Ag   51 Bu   52 Ag   52 Bu   22 Bg   22 Au                 
  6.024   6.031   6.073   6.078  23.574  24.139  27.830  27.842
 53 Bu   53 Ag   54 Bu   54 Ag   55 Ag   55 Bu   56 Ag   56 Bu                 
 28.329  28.338  28.359  28.366  28.373  28.389  28.529  28.532
 23 Bg   23 Au   57 Bu   57 Ag   58 Bu   58 Ag   24 Au   24 Bg                 
 28.538  28.541  28.550  28.554  28.583  28.594  28.668  28.688
 59 Ag   59 Bu   25 Au   25 Bg   60 Ag   60 Bu   61 Ag   61 Bu                 
127.876 127.882 127.899 127.903 127.925 127.933 151.632 151.641
 26 Bg   26 Au   62 Bu   62 Ag   63 Bu   63 Ag   64 Ag   64 Bu                 
*******1901.803
 65 Ag   65 Bu                                                                 

 Beta MOs, Restricted
 -- Occupied --                  
*******-1165.88 -176.31 -176.31 -165.72 -165.72 -165.71 -165.71
  1 Bu    1 Ag    2 Bu    2 Ag    3 Ag    3 Bu    1 Au    1 Bg                 
-165.71 -165.71  -35.81  -35.81  -31.30  -31.30  -31.30  -31.30
  4 Ag    4 Bu    5 Bu    5 Ag    6 Ag    6 Bu    2 Au    2 Bg                 
-31.296 -31.296 -22.953 -22.953 -22.951 -22.951 -22.951 -22.951
  7 Ag    7 Bu    8 Bu    8 Ag    3 Bg    3 Au    9 Bu    9 Ag                 
-22.947 -22.947 -22.947 -22.947 -10.244 -10.243  -6.358  -6.358
 10 Bu   10 Ag    4 Bg    4 Au   11 Ag   11 Bu   12 Bu   12 Ag                 
 -4.771  -4.771  -4.756  -4.756  -4.756  -4.756  -2.037  -2.037
 13 Ag   13 Bu    5 Bg    5 Au   14 Bu   14 Ag   15 Bu   15 Ag                 
 -2.032  -2.032  -2.032  -2.032  -2.020  -2.020  -2.019  -2.019
  6 Au    6 Bg   16 Ag   16 Bu    7 Bg    7 Au   17 Bu   17 Ag                 
 -0.821  -0.699  -0.637  -0.588  -0.473  -0.440  -0.358  -0.355
 18 Ag   18 Bu   19 Ag   19 Bu   20 Ag   20 Bu    8 Au   21 Ag                 
 -0.293  -0.282  -0.280  -0.249
  8 Bg   22 Ag   21 Bu    9 Au                                                 
 -- Virtual --                   
 -0.068  -0.047  -0.034   0.012   0.015   0.041   0.065   0.076
 22 Bu    9 Bg   23 Ag   24 Ag   23 Bu   24 Bu   10 Au   25 Ag                 
  0.096   0.103   0.116   0.122   0.127   0.167   0.177   0.199
 10 Bg   26 Ag   25 Bu   27 Ag   26 Bu   28 Ag   27 Bu   28 Bu                 
  0.206   0.214   0.223   0.232   0.318   0.321   0.356   0.384
 29 Bu   11 Bg   29 Ag   11 Au   30 Ag   30 Bu   31 Ag   31 Bu                 
  0.390   0.393   0.401   0.408   0.414   0.446   0.455   0.474
 12 Au   12 Bg   32 Ag   13 Au   13 Bg   33 Ag   32 Bu   33 Bu                 
  0.548   0.549   0.590   0.602   0.630   0.654   0.679   0.707
 14 Au   34 Bu   34 Ag   14 Bg   35 Ag   35 Bu   36 Ag   36 Bu                 
  0.728   0.750   0.845   0.875   1.044   1.117   1.253   1.310
 37 Bu   37 Ag   38 Ag   38 Bu   15 Au   15 Bg   16 Au   39 Ag                 
  1.314   1.333   1.341   1.344   1.405   1.479   1.482   1.574
 16 Bg   40 Ag   39 Bu   40 Bu   17 Au   41 Bu   41 Ag   42 Ag                 
  1.647   1.703   1.808   1.897   1.959   2.016   2.084   2.236
 17 Bg   42 Bu   43 Ag   43 Bu   18 Au   18 Bg   44 Ag   44 Bu                 
  2.398   2.618   2.641   2.651   2.769   2.826   2.955   3.011
 45 Bu   45 Ag   46 Bu   19 Au   46 Ag   19 Bg   47 Bu   47 Ag                 
  3.452   3.932   3.955   3.961   3.977   3.981   4.006   4.009
 48 Ag   48 Bu   20 Au   20 Bg   49 Ag   49 Bu   21 Au   21 Bg                 
  4.080   4.098   4.209   4.242   4.393   4.400   5.984   5.995
 50 Ag   50 Bu   51 Ag   51 Bu   52 Ag   52 Bu   22 Bg   22 Au                 
  6.024   6.031   6.073   6.078  23.574  24.139  27.830  27.842
 53 Bu   53 Ag   54 Bu   54 Ag   55 Ag   55 Bu   56 Ag   56 Bu                 
 28.329  28.338  28.359  28.366  28.373  28.389  28.529  28.532
 23 Bg   23 Au   57 Bu   57 Ag   58 Bu   58 Ag   24 Au   24 Bg                 
 28.538  28.541  28.550  28.554  28.583  28.594  28.668  28.688
 59 Ag   59 Bu   25 Au   25 Bg   60 Ag   60 Bu   61 Ag   61 Bu                 
127.876 127.882 127.899 127.903 127.925 127.933 151.632 151.641
 26 Bg   26 Au   62 Bu   62 Ag   63 Bu   63 Ag   64 Ag   64 Bu                 
*******1901.803
 65 Ag   65 Bu                                                                 
 --------------------------------------------------------------

          Ground-State Mulliken Net Atomic Charges

     Atom                 Charge (a.u.)
  ----------------------------------------
      1 H                     0.160199
      2 I                     0.065493
      3 I                     0.065493
      4 H                     0.160199
      5 C                    -0.225692
      6 C                    -0.225692
  ----------------------------------------
  Sum of atomic charges =    -0.000000

 -----------------------------------------------------------------
                    Cartesian Multipole Moments
 -----------------------------------------------------------------
    Charge (ESU x 10^10)
                -0.0000
    Dipole Moment (Debye)
         X       0.0000      Y      -0.0000      Z       0.0000
       Tot       0.0000
    Quadrupole Moments (Debye-Ang)
        XX     -68.1586     XY       0.6246     YY     -66.9284
        XZ      -0.0000     YZ      -0.0000     ZZ     -71.6586
    Octopole Moments (Debye-Ang^2)
       XXX      -0.0000    XXY      -0.0000    XYY      -0.0000
       YYY      -0.0000    XXZ       0.0000    XYZ       0.0000
       YYZ       0.0000    XZZ       0.0000    YZZ      -0.0000
       ZZZ       0.0000
    Hexadecapole Moments (Debye-Ang^3)
      XXXX   -2086.9848   XXXY    -116.3911   XXYY    -394.2809
      XYYY    -179.2435   YYYY    -180.9423   XXXZ      -0.0000
      XXYZ       0.0000   XYYZ      -0.0000   YYYZ      -0.0000
      XXZZ    -398.0222   XYZZ     -59.8851   YYZZ     -48.5716
      XZZZ      -0.0000   YZZZ      -0.0000   ZZZZ     -99.5540
 -----------------------------------------------------------------
 Calculating analytic gradient of the SCF energy
 Gradient of SCF Energy
            1           2           3           4           5           6
    1   0.0002400   0.0004369  -0.0004369  -0.0002400   0.0149683  -0.0149683
    2   0.0086211   0.0001657  -0.0001657  -0.0086211  -0.0186116   0.0186116
    3  -0.0000000   0.0000000  -0.0000000   0.0000000  -0.0000000   0.0000000
 Max gradient component =       1.861E-02
 RMS gradient           =       8.466E-03
 Gradient time:  CPU 8.93 s  wall 2.34 s
 Geometry Optimization Parameters
   NAtoms,    NIC,     NZ,  NCons,   NDum,   NFix, NCnnct, MaxDiis
        6      37       0       0       0       0       0       0

 Cartesian Hessian Update
 Hessian Updated using BFGS Update


** GEOMETRY OPTIMIZATION IN DELOCALIZED INTERNAL COORDINATES **
   Searching for a Minimum

   Optimization Cycle:  14

                       Coordinates (Angstroms)
     ATOM                X               Y               Z
      1  H         0.5356971430   -1.4531871217    0.0000000000
      2  I        -2.4872558103   -0.4389241056    0.0000000000
      3  I         2.4872558103    0.4389241056    0.0000000000
      4  H        -0.5356971430    1.4531871217    0.0000000000
      5  C         0.5492356765   -0.3844545207    0.0000000000
      6  C        -0.5492356765    0.3844545207    0.0000000000
   Point Group: c2h   Number of degrees of freedom:     5


   Energy is -13916.446844626

 Hessian Updated using BFGS Update

  5 Hessian modes will be used to form the next step
  Hessian Eigenvalues:
     0.037728    0.193729    0.326573    0.451212    0.694262

 Minimum Search - Taking Simple RFO Step
 Searching for Lamda that Minimizes Along All modes
 Value Taken    Lamda =  -0.00093525
 Step Taken.  Stepsize is  0.050703

                             Maximum     Tolerance    Cnvgd?
         Gradient           0.016932      0.000300      NO
         Displacement       0.042201      0.001200      NO
         Energy change     -0.001477      0.000001      NO


 New Cartesian Coordinates Obtained by Inverse Iteration

 Displacement from previous Coordinates is:  0.037356
 ----------------------------------------------------------------
             Standard Nuclear Orientation (Angstroms)
    I     Atom           X                Y                Z
 ----------------------------------------------------------------
    1      H       0.5306626520    -1.4615010582     0.0000000000
    2      I      -2.4823863451    -0.4429223037     0.0000000000
    3      I       2.4823863451     0.4429223037     0.0000000000
    4      H      -0.5306626520     1.4615010582     0.0000000000
    5      C       0.5425698001    -0.3803569324     0.0000000000
    6      C      -0.5425698001     0.3803569324     0.0000000000
 ----------------------------------------------------------------
 Molecular Point Group                 C2h   NOp =  4
 Largest Abelian Subgroup              C2h   NOp =  4
 Nuclear Repulsion Energy =   627.2966299303 hartrees
 There are       60 alpha and       60 beta electrons
 Applying Cartesian multipole field
    Component          Value
    ---------          -----
     (2,0,0)        1.00000E-11
     (0,2,0)        2.00000E-11
     (0,0,2)       -3.00000E-11
 Nucleus-field energy     =     0.0000000254 hartrees
 Requested basis set is 6-311++G(d,p)
 There are 70 shells and 182 basis functions
 A cutoff of  1.0D-11 yielded   1999 shell pairs
 There are     13961 function pairs (     15829 Cartesian)
 Smallest overlap matrix eigenvalue = 1.00E-04
 Guess MOs from SCF MO coefficient file

 -----------------------------------------------------------------------
  General SCF calculation program by
  Eric Jon Sundstrom, Paul Horn, Yuezhi Mao, Dmitri Zuev, Alec White,
  David Stuck, Shaama M.S., Shane Yost, Joonho Lee, David Small,
  Daniel Levine, Susi Lehtola, Hugh Burton, Evgeny Epifanovsky
 -----------------------------------------------------------------------
 Exchange:     0.2000 Hartree-Fock + 0.0800 Slater + 0.7200 B88
 Correlation:  0.1900 VWN1RPA + 0.8100 LYP
 Using SG-1 standard quadrature grid
 using 4 threads for integral computing
 -------------------------------------------------------
 OpenMP Integral computing Module                
 Release: version 2.0, May 2017, Q-Chem Inc. Pleasanton 
 -------------------------------------------------------
 -------------------------------------------------------
 OpenMP BLAS3 based DFT computing Module                
 Release: version 1.0, May 2013, Q-Chem Inc. Pittsburgh 
 -------------------------------------------------------
 A restricted SCF calculation will be
 performed using DIIS
 SCF converges when DIIS error is below 1.0e-08
 ---------------------------------------
  Cycle       Energy         DIIS error
 ---------------------------------------
    1  -13916.4471829657      2.00e-04  
    2  -13916.4473235358      4.31e-05  
    3  -13916.4473238014      3.80e-05  
    4  -13916.4473290021      1.64e-05  
    5  -13916.4473303589      1.79e-06  
    6  -13916.4473303716      2.45e-07  
    7  -13916.4473303717      6.38e-08  
    8  -13916.4473303718      7.94e-09  Convergence criterion met
 ---------------------------------------
 SCF time:   CPU 20.05s  wall 5.00s 
 SCF   energy in the final basis set =   -13916.4473303718
 Total energy in the final basis set =   -13916.4473303718

 --------------------------------------------------------------
             Orbital Energies (a.u.) and Symmetries
 --------------------------------------------------------------

 Alpha MOs, Restricted
 -- Occupied --                  
*******-1165.88 -176.31 -176.31 -165.72 -165.72 -165.71 -165.71
  1 Bu    1 Ag    2 Bu    2 Ag    3 Ag    3 Bu    1 Au    1 Bg                 
-165.71 -165.71  -35.81  -35.81  -31.30  -31.30  -31.30  -31.30
  4 Ag    4 Bu    5 Bu    5 Ag    6 Bu    6 Ag    2 Au    2 Bg                 
-31.296 -31.296 -22.953 -22.953 -22.951 -22.951 -22.951 -22.951
  7 Ag    7 Bu    8 Bu    8 Ag    3 Bg    3 Au    9 Bu    9 Ag                 
-22.947 -22.947 -22.947 -22.947 -10.243 -10.242  -6.358  -6.358
 10 Bu   10 Ag    4 Bg    4 Au   11 Ag   11 Bu   12 Bu   12 Ag                 
 -4.770  -4.770  -4.756  -4.756  -4.756  -4.756  -2.037  -2.037
 13 Ag   13 Bu    5 Bg    5 Au   14 Bu   14 Ag   15 Bu   15 Ag                 
 -2.032  -2.032  -2.032  -2.032  -2.019  -2.019  -2.019  -2.019
 16 Ag   16 Bu    6 Au    6 Bg    7 Bg    7 Au   17 Bu   17 Ag                 
 -0.824  -0.698  -0.637  -0.585  -0.473  -0.441  -0.360  -0.353
 18 Ag   18 Bu   19 Ag   19 Bu   20 Ag   20 Bu    8 Au   21 Ag                 
 -0.293  -0.282  -0.280  -0.250
  8 Bg   22 Ag   21 Bu    9 Au                                                 
 -- Virtual --                   
 -0.069  -0.044  -0.034   0.012   0.014   0.041   0.064   0.076
 22 Bu    9 Bg   23 Ag   24 Ag   23 Bu   24 Bu   10 Au   25 Ag                 
  0.096   0.103   0.115   0.122   0.127   0.166   0.174   0.199
 10 Bg   26 Ag   25 Bu   27 Ag   26 Bu   28 Ag   27 Bu   28 Bu                 
  0.207   0.214   0.222   0.232   0.319   0.325   0.354   0.384
 29 Bu   11 Bg   29 Ag   11 Au   30 Ag   30 Bu   31 Ag   31 Bu                 
  0.390   0.393   0.401   0.408   0.414   0.446   0.456   0.475
 12 Au   12 Bg   32 Ag   13 Au   13 Bg   33 Ag   32 Bu   33 Bu                 
  0.545   0.547   0.588   0.602   0.629   0.658   0.678   0.710
 34 Bu   14 Au   34 Ag   14 Bg   35 Ag   35 Bu   36 Ag   36 Bu                 
  0.729   0.747   0.843   0.880   1.048   1.114   1.255   1.307
 37 Bu   37 Ag   38 Ag   38 Bu   15 Au   15 Bg   16 Au   39 Ag                 
  1.314   1.333   1.341   1.345   1.406   1.477   1.482   1.577
 16 Bg   40 Ag   39 Bu   40 Bu   17 Au   41 Bu   41 Ag   42 Ag                 
  1.642   1.705   1.810   1.895   1.954   2.021   2.077   2.247
 17 Bg   42 Bu   43 Ag   43 Bu   18 Au   18 Bg   44 Ag   44 Bu                 
  2.403   2.609   2.634   2.652   2.770   2.829   2.945   3.016
 45 Bu   45 Ag   46 Bu   19 Au   46 Ag   19 Bg   47 Bu   47 Ag                 
  3.467   3.900   3.955   3.961   3.978   3.981   4.006   4.009
 48 Ag   48 Bu   20 Au   20 Bg   49 Ag   49 Bu   21 Au   21 Bg                 
  4.080   4.098   4.209   4.243   4.393   4.400   5.984   5.995
 50 Ag   50 Bu   51 Ag   51 Bu   52 Ag   52 Bu   22 Bg   22 Au                 
  6.024   6.031   6.074   6.077  23.545  24.191  27.831  27.842
 53 Bu   53 Ag   54 Bu   54 Ag   55 Ag   55 Bu   56 Ag   56 Bu                 
 28.329  28.338  28.360  28.367  28.374  28.389  28.530  28.532
 23 Bg   23 Au   57 Bu   57 Ag   58 Bu   58 Ag   24 Au   24 Bg                 
 28.539  28.541  28.550  28.554  28.583  28.594  28.668  28.689
 59 Ag   59 Bu   25 Au   25 Bg   60 Ag   60 Bu   61 Ag   61 Bu                 
127.876 127.882 127.900 127.904 127.925 127.933 151.632 151.641
 26 Bg   26 Au   62 Bu   62 Ag   63 Bu   63 Ag   64 Ag   64 Bu                 
*******1901.803
 65 Ag   65 Bu                                                                 

 Beta MOs, Restricted
 -- Occupied --                  
*******-1165.88 -176.31 -176.31 -165.72 -165.72 -165.71 -165.71
  1 Bu    1 Ag    2 Bu    2 Ag    3 Ag    3 Bu    1 Au    1 Bg                 
-165.71 -165.71  -35.81  -35.81  -31.30  -31.30  -31.30  -31.30
  4 Ag    4 Bu    5 Bu    5 Ag    6 Bu    6 Ag    2 Au    2 Bg                 
-31.296 -31.296 -22.953 -22.953 -22.951 -22.951 -22.951 -22.951
  7 Ag    7 Bu    8 Bu    8 Ag    3 Bg    3 Au    9 Bu    9 Ag                 
-22.947 -22.947 -22.947 -22.947 -10.243 -10.242  -6.358  -6.358
 10 Bu   10 Ag    4 Bg    4 Au   11 Ag   11 Bu   12 Bu   12 Ag                 
 -4.770  -4.770  -4.756  -4.756  -4.756  -4.756  -2.037  -2.037
 13 Ag   13 Bu    5 Bg    5 Au   14 Bu   14 Ag   15 Bu   15 Ag                 
 -2.032  -2.032  -2.032  -2.032  -2.019  -2.019  -2.019  -2.019
 16 Ag   16 Bu    6 Au    6 Bg    7 Bg    7 Au   17 Bu   17 Ag                 
 -0.824  -0.698  -0.637  -0.585  -0.473  -0.441  -0.360  -0.353
 18 Ag   18 Bu   19 Ag   19 Bu   20 Ag   20 Bu    8 Au   21 Ag                 
 -0.293  -0.282  -0.280  -0.250
  8 Bg   22 Ag   21 Bu    9 Au                                                 
 -- Virtual --                   
 -0.069  -0.044  -0.034   0.012   0.014   0.041   0.064   0.076
 22 Bu    9 Bg   23 Ag   24 Ag   23 Bu   24 Bu   10 Au   25 Ag                 
  0.096   0.103   0.115   0.122   0.127   0.166   0.174   0.199
 10 Bg   26 Ag   25 Bu   27 Ag   26 Bu   28 Ag   27 Bu   28 Bu                 
  0.207   0.214   0.222   0.232   0.319   0.325   0.354   0.384
 29 Bu   11 Bg   29 Ag   11 Au   30 Ag   30 Bu   31 Ag   31 Bu                 
  0.390   0.393   0.401   0.408   0.414   0.446   0.456   0.475
 12 Au   12 Bg   32 Ag   13 Au   13 Bg   33 Ag   32 Bu   33 Bu                 
  0.545   0.547   0.588   0.602   0.629   0.658   0.678   0.710
 34 Bu   14 Au   34 Ag   14 Bg   35 Ag   35 Bu   36 Ag   36 Bu                 
  0.729   0.747   0.843   0.880   1.048   1.114   1.255   1.307
 37 Bu   37 Ag   38 Ag   38 Bu   15 Au   15 Bg   16 Au   39 Ag                 
  1.314   1.333   1.341   1.345   1.406   1.477   1.482   1.577
 16 Bg   40 Ag   39 Bu   40 Bu   17 Au   41 Bu   41 Ag   42 Ag                 
  1.642   1.705   1.810   1.895   1.954   2.021   2.077   2.247
 17 Bg   42 Bu   43 Ag   43 Bu   18 Au   18 Bg   44 Ag   44 Bu                 
  2.403   2.609   2.634   2.652   2.770   2.829   2.945   3.016
 45 Bu   45 Ag   46 Bu   19 Au   46 Ag   19 Bg   47 Bu   47 Ag                 
  3.467   3.900   3.955   3.961   3.978   3.981   4.006   4.009
 48 Ag   48 Bu   20 Au   20 Bg   49 Ag   49 Bu   21 Au   21 Bg                 
  4.080   4.098   4.209   4.243   4.393   4.400   5.984   5.995
 50 Ag   50 Bu   51 Ag   51 Bu   52 Ag   52 Bu   22 Bg   22 Au                 
  6.024   6.031   6.074   6.077  23.545  24.191  27.831  27.842
 53 Bu   53 Ag   54 Bu   54 Ag   55 Ag   55 Bu   56 Ag   56 Bu                 
 28.329  28.338  28.360  28.367  28.374  28.389  28.530  28.532
 23 Bg   23 Au   57 Bu   57 Ag   58 Bu   58 Ag   24 Au   24 Bg                 
 28.539  28.541  28.550  28.554  28.583  28.594  28.668  28.689
 59 Ag   59 Bu   25 Au   25 Bg   60 Ag   60 Bu   61 Ag   61 Bu                 
127.876 127.882 127.900 127.904 127.925 127.933 151.632 151.641
 26 Bg   26 Au   62 Bu   62 Ag   63 Bu   63 Ag   64 Ag   64 Bu                 
*******1901.803
 65 Ag   65 Bu                                                                 
 --------------------------------------------------------------

          Ground-State Mulliken Net Atomic Charges

     Atom                 Charge (a.u.)
  ----------------------------------------
      1 H                     0.159742
      2 I                     0.063818
      3 I                     0.063818
      4 H                     0.159742
      5 C                    -0.223560
      6 C                    -0.223560
  ----------------------------------------
  Sum of atomic charges =    -0.000000

 -----------------------------------------------------------------
                    Cartesian Multipole Moments
 -----------------------------------------------------------------
    Charge (ESU x 10^10)
                -0.0000
    Dipole Moment (Debye)
         X       0.0000      Y      -0.0000      Z      -0.0000
       Tot       0.0000
    Quadrupole Moments (Debye-Ang)
        XX     -68.2577     XY       0.6080     YY     -66.9159
        XZ       0.0000     YZ       0.0000     ZZ     -71.6503
    Octopole Moments (Debye-Ang^2)
       XXX      -0.0000    XXY      -0.0000    XYY      -0.0000
       YYY      -0.0000    XXZ      -0.0000    XYZ      -0.0000
       YYZ      -0.0000    XZZ       0.0000    YZZ      -0.0000
       ZZZ      -0.0000
    Hexadecapole Moments (Debye-Ang^3)
      XXXX   -2079.7866   XXXY    -118.0553   XXYY    -393.0698
      XYYY    -180.7768   YYYY    -182.2462   XXXZ       0.0000
      XXYZ       0.0000   XYYZ       0.0000   YYYZ       0.0000
      XXZZ    -396.6869   XYZZ     -60.4250   YYZZ     -48.8276
      XZZZ       0.0000   YZZZ      -0.0000   ZZZZ     -99.5152
 -----------------------------------------------------------------
 Calculating analytic gradient of the SCF energy
 Gradient of SCF Energy
            1           2           3           4           5           6
    1  -0.0000417   0.0008022  -0.0008022   0.0000417   0.0017038  -0.0017038
    2  -0.0001061   0.0001726  -0.0001726   0.0001060  -0.0004660   0.0004660
    3   0.0000000  -0.0000000  -0.0000000   0.0000000  -0.0000000   0.0000000
 Max gradient component =       1.704E-03
 RMS gradient           =       6.503E-04
 Gradient time:  CPU 8.77 s  wall 2.30 s
 Geometry Optimization Parameters
   NAtoms,    NIC,     NZ,  NCons,   NDum,   NFix, NCnnct, MaxDiis
        6      37       0       0       0       0       0       0

 Cartesian Hessian Update
 Hessian Updated using BFGS Update


** GEOMETRY OPTIMIZATION IN DELOCALIZED INTERNAL COORDINATES **
   Searching for a Minimum

   Optimization Cycle:  15

                       Coordinates (Angstroms)
     ATOM                X               Y               Z
      1  H         0.5306626520   -1.4615010582    0.0000000000
      2  I        -2.4823863451   -0.4429223037    0.0000000000
      3  I         2.4823863451    0.4429223037    0.0000000000
      4  H        -0.5306626520    1.4615010582    0.0000000000
      5  C         0.5425698001   -0.3803569324    0.0000000000
      6  C        -0.5425698001    0.3803569324    0.0000000000
   Point Group: c2h   Number of degrees of freedom:     5


   Energy is -13916.447330372

 Hessian Updated using BFGS Update

  5 Hessian modes will be used to form the next step
  Hessian Eigenvalues:
     0.037582    0.193840    0.336082    0.427169    0.690828

 Minimum Search - Taking Simple RFO Step
 Searching for Lamda that Minimizes Along All modes
 Value Taken    Lamda =  -0.00000657
 Step Taken.  Stepsize is  0.004999

                             Maximum     Tolerance    Cnvgd?
         Gradient           0.001252      0.000300      NO
         Displacement       0.003309      0.001200      NO
         Energy change     -0.000486      0.000001      NO


 New Cartesian Coordinates Obtained by Inverse Iteration

 Displacement from previous Coordinates is:  0.003825
 ----------------------------------------------------------------
             Standard Nuclear Orientation (Angstroms)
    I     Atom           X                Y                Z
 ----------------------------------------------------------------
    1      H       0.5297990520    -1.4610344058     0.0000000000
    2      I      -2.4829738736    -0.4434682585     0.0000000000
    3      I       2.4829738736     0.4434682585     0.0000000000
    4      H      -0.5297990520     1.4610344058     0.0000000000
    5      C       0.5419652504    -0.3800815371     0.0000000000
    6      C      -0.5419652504     0.3800815371     0.0000000000
 ----------------------------------------------------------------
 Molecular Point Group                 C2h   NOp =  4
 Largest Abelian Subgroup              C2h   NOp =  4
 Nuclear Repulsion Energy =   627.1389140374 hartrees
 There are       60 alpha and       60 beta electrons
 Applying Cartesian multipole field
    Component          Value
    ---------          -----
     (2,0,0)        1.00000E-11
     (0,2,0)        2.00000E-11
     (0,0,2)       -3.00000E-11
 Nucleus-field energy     =     0.0000000254 hartrees
 Requested basis set is 6-311++G(d,p)
 There are 70 shells and 182 basis functions
 A cutoff of  1.0D-11 yielded   1995 shell pairs
 There are     13953 function pairs (     15821 Cartesian)
 Smallest overlap matrix eigenvalue = 9.95E-05
 Guess MOs from SCF MO coefficient file

 -----------------------------------------------------------------------
  General SCF calculation program by
  Eric Jon Sundstrom, Paul Horn, Yuezhi Mao, Dmitri Zuev, Alec White,
  David Stuck, Shaama M.S., Shane Yost, Joonho Lee, David Small,
  Daniel Levine, Susi Lehtola, Hugh Burton, Evgeny Epifanovsky
 -----------------------------------------------------------------------
 Exchange:     0.2000 Hartree-Fock + 0.0800 Slater + 0.7200 B88
 Correlation:  0.1900 VWN1RPA + 0.8100 LYP
 Using SG-1 standard quadrature grid
 using 4 threads for integral computing
 -------------------------------------------------------
 OpenMP Integral computing Module                
 Release: version 2.0, May 2017, Q-Chem Inc. Pleasanton 
 -------------------------------------------------------
 -------------------------------------------------------
 OpenMP BLAS3 based DFT computing Module                
 Release: version 1.0, May 2013, Q-Chem Inc. Pittsburgh 
 -------------------------------------------------------
 A restricted SCF calculation will be
 performed using DIIS
 SCF converges when DIIS error is below 1.0e-08
 ---------------------------------------
  Cycle       Energy         DIIS error
 ---------------------------------------
    1  -13916.4473333383      1.70e-05  
    2  -13916.4473345192      3.70e-06  
    3  -13916.4473345418      2.56e-06  
    4  -13916.4473345613      1.33e-06  
    5  -13916.4473345703      1.88e-07  
    6  -13916.4473345703      1.53e-08  
    7  -13916.4473345704      3.62e-09  Convergence criterion met
 ---------------------------------------
 SCF time:   CPU 17.54s  wall 5.00s 
 SCF   energy in the final basis set =   -13916.4473345704
 Total energy in the final basis set =   -13916.4473345704

 --------------------------------------------------------------
             Orbital Energies (a.u.) and Symmetries
 --------------------------------------------------------------

 Alpha MOs, Restricted
 -- Occupied --                  
*******-1165.88 -176.31 -176.31 -165.72 -165.72 -165.71 -165.71
  1 Bu    1 Ag    2 Bu    2 Ag    3 Ag    3 Bu    1 Au    1 Bg                 
-165.71 -165.71  -35.81  -35.81  -31.30  -31.30  -31.30  -31.30
  4 Ag    4 Bu    5 Bu    5 Ag    6 Bu    6 Ag    2 Au    2 Bg                 
-31.296 -31.296 -22.953 -22.953 -22.951 -22.951 -22.951 -22.951
  7 Ag    7 Bu    8 Bu    8 Ag    3 Bg    3 Au    9 Bu    9 Ag                 
-22.947 -22.947 -22.947 -22.947 -10.243 -10.242  -6.358  -6.358
 10 Bu   10 Ag    4 Bg    4 Au   11 Ag   11 Bu   12 Bu   12 Ag                 
 -4.770  -4.770  -4.756  -4.756  -4.756  -4.756  -2.037  -2.037
 13 Ag   13 Bu    5 Bg    5 Au   14 Bu   14 Ag   15 Bu   15 Ag                 
 -2.032  -2.032  -2.032  -2.032  -2.019  -2.019  -2.019  -2.019
 16 Ag   16 Bu    6 Au    6 Bg    7 Bg    7 Au   17 Bu   17 Ag                 
 -0.824  -0.698  -0.638  -0.585  -0.473  -0.441  -0.360  -0.353
 18 Ag   18 Bu   19 Ag   19 Bu   20 Ag   20 Bu    8 Au   21 Ag                 
 -0.293  -0.282  -0.280  -0.250
  8 Bg   22 Ag   21 Bu    9 Au                                                 
 -- Virtual --                   
 -0.070  -0.044  -0.035   0.012   0.014   0.041   0.064   0.076
 22 Bu    9 Bg   23 Ag   24 Ag   23 Bu   24 Bu   10 Au   25 Ag                 
  0.096   0.103   0.115   0.122   0.127   0.166   0.174   0.199
 10 Bg   26 Ag   25 Bu   27 Ag   26 Bu   28 Ag   27 Bu   28 Bu                 
  0.207   0.214   0.222   0.232   0.319   0.325   0.354   0.384
 29 Bu   11 Bg   29 Ag   11 Au   30 Ag   30 Bu   31 Ag   31 Bu                 
  0.390   0.393   0.401   0.408   0.414   0.446   0.456   0.475
 12 Au   12 Bg   32 Ag   13 Au   13 Bg   33 Ag   32 Bu   33 Bu                 
  0.545   0.547   0.588   0.602   0.629   0.659   0.678   0.710
 34 Bu   14 Au   34 Ag   14 Bg   35 Ag   35 Bu   36 Ag   36 Bu                 
  0.729   0.747   0.843   0.880   1.048   1.114   1.255   1.306
 37 Bu   37 Ag   38 Ag   38 Bu   15 Au   15 Bg   16 Au   39 Ag                 
  1.314   1.333   1.341   1.344   1.406   1.477   1.482   1.578
 16 Bg   40 Ag   39 Bu   40 Bu   17 Au   41 Bu   41 Ag   42 Ag                 
  1.643   1.705   1.811   1.895   1.954   2.022   2.077   2.248
 17 Bg   42 Bu   43 Ag   43 Bu   18 Au   18 Bg   44 Ag   44 Bu                 
  2.403   2.610   2.634   2.652   2.770   2.829   2.944   3.017
 45 Bu   45 Ag   46 Bu   19 Au   46 Ag   19 Bg   47 Bu   47 Ag                 
  3.469   3.899   3.955   3.961   3.978   3.981   4.006   4.009
 48 Ag   48 Bu   20 Au   20 Bg   49 Ag   49 Bu   21 Au   21 Bg                 
  4.080   4.098   4.209   4.243   4.393   4.400   5.984   5.995
 50 Ag   50 Bu   51 Ag   51 Bu   52 Ag   52 Bu   22 Bg   22 Au                 
  6.024   6.031   6.074   6.077  23.545  24.196  27.830  27.842
 53 Bu   53 Ag   54 Bu   54 Ag   55 Ag   55 Bu   56 Ag   56 Bu                 
 28.329  28.338  28.359  28.367  28.374  28.388  28.530  28.532
 23 Bg   23 Au   57 Bu   57 Ag   58 Bu   58 Ag   24 Au   24 Bg                 
 28.539  28.541  28.550  28.554  28.583  28.594  28.668  28.689
 59 Ag   59 Bu   25 Au   25 Bg   60 Ag   60 Bu   61 Ag   61 Bu                 
127.876 127.882 127.900 127.904 127.925 127.933 151.632 151.641
 26 Bg   26 Au   62 Bu   62 Ag   63 Bu   63 Ag   64 Ag   64 Bu                 
*******1901.803
 65 Ag   65 Bu                                                                 

 Beta MOs, Restricted
 -- Occupied --                  
*******-1165.88 -176.31 -176.31 -165.72 -165.72 -165.71 -165.71
  1 Bu    1 Ag    2 Bu    2 Ag    3 Ag    3 Bu    1 Au    1 Bg                 
-165.71 -165.71  -35.81  -35.81  -31.30  -31.30  -31.30  -31.30
  4 Ag    4 Bu    5 Bu    5 Ag    6 Bu    6 Ag    2 Au    2 Bg                 
-31.296 -31.296 -22.953 -22.953 -22.951 -22.951 -22.951 -22.951
  7 Ag    7 Bu    8 Bu    8 Ag    3 Bg    3 Au    9 Bu    9 Ag                 
-22.947 -22.947 -22.947 -22.947 -10.243 -10.242  -6.358  -6.358
 10 Bu   10 Ag    4 Bg    4 Au   11 Ag   11 Bu   12 Bu   12 Ag                 
 -4.770  -4.770  -4.756  -4.756  -4.756  -4.756  -2.037  -2.037
 13 Ag   13 Bu    5 Bg    5 Au   14 Bu   14 Ag   15 Bu   15 Ag                 
 -2.032  -2.032  -2.032  -2.032  -2.019  -2.019  -2.019  -2.019
 16 Ag   16 Bu    6 Au    6 Bg    7 Bg    7 Au   17 Bu   17 Ag                 
 -0.824  -0.698  -0.638  -0.585  -0.473  -0.441  -0.360  -0.353
 18 Ag   18 Bu   19 Ag   19 Bu   20 Ag   20 Bu    8 Au   21 Ag                 
 -0.293  -0.282  -0.280  -0.250
  8 Bg   22 Ag   21 Bu    9 Au                                                 
 -- Virtual --                   
 -0.070  -0.044  -0.035   0.012   0.014   0.041   0.064   0.076
 22 Bu    9 Bg   23 Ag   24 Ag   23 Bu   24 Bu   10 Au   25 Ag                 
  0.096   0.103   0.115   0.122   0.127   0.166   0.174   0.199
 10 Bg   26 Ag   25 Bu   27 Ag   26 Bu   28 Ag   27 Bu   28 Bu                 
  0.207   0.214   0.222   0.232   0.319   0.325   0.354   0.384
 29 Bu   11 Bg   29 Ag   11 Au   30 Ag   30 Bu   31 Ag   31 Bu                 
  0.390   0.393   0.401   0.408   0.414   0.446   0.456   0.475
 12 Au   12 Bg   32 Ag   13 Au   13 Bg   33 Ag   32 Bu   33 Bu                 
  0.545   0.547   0.588   0.602   0.629   0.659   0.678   0.710
 34 Bu   14 Au   34 Ag   14 Bg   35 Ag   35 Bu   36 Ag   36 Bu                 
  0.729   0.747   0.843   0.880   1.048   1.114   1.255   1.306
 37 Bu   37 Ag   38 Ag   38 Bu   15 Au   15 Bg   16 Au   39 Ag                 
  1.314   1.333   1.341   1.344   1.406   1.477   1.482   1.578
 16 Bg   40 Ag   39 Bu   40 Bu   17 Au   41 Bu   41 Ag   42 Ag                 
  1.643   1.705   1.811   1.895   1.954   2.022   2.077   2.248
 17 Bg   42 Bu   43 Ag   43 Bu   18 Au   18 Bg   44 Ag   44 Bu                 
  2.403   2.610   2.634   2.652   2.770   2.829   2.944   3.017
 45 Bu   45 Ag   46 Bu   19 Au   46 Ag   19 Bg   47 Bu   47 Ag                 
  3.469   3.899   3.955   3.961   3.978   3.981   4.006   4.009
 48 Ag   48 Bu   20 Au   20 Bg   49 Ag   49 Bu   21 Au   21 Bg                 
  4.080   4.098   4.209   4.243   4.393   4.400   5.984   5.995
 50 Ag   50 Bu   51 Ag   51 Bu   52 Ag   52 Bu   22 Bg   22 Au                 
  6.024   6.031   6.074   6.077  23.545  24.196  27.830  27.842
 53 Bu   53 Ag   54 Bu   54 Ag   55 Ag   55 Bu   56 Ag   56 Bu                 
 28.329  28.338  28.359  28.367  28.374  28.388  28.530  28.532
 23 Bg   23 Au   57 Bu   57 Ag   58 Bu   58 Ag   24 Au   24 Bg                 
 28.539  28.541  28.550  28.554  28.583  28.594  28.668  28.689
 59 Ag   59 Bu   25 Au   25 Bg   60 Ag   60 Bu   61 Ag   61 Bu                 
127.876 127.882 127.900 127.904 127.925 127.933 151.632 151.641
 26 Bg   26 Au   62 Bu   62 Ag   63 Bu   63 Ag   64 Ag   64 Bu                 
*******1901.803
 65 Ag   65 Bu                                                                 
 --------------------------------------------------------------

          Ground-State Mulliken Net Atomic Charges

     Atom                 Charge (a.u.)
  ----------------------------------------
      1 H                     0.159694
      2 I                     0.063399
      3 I                     0.063399
      4 H                     0.159694
      5 C                    -0.223094
      6 C                    -0.223093
  ----------------------------------------
  Sum of atomic charges =    -0.000000

 -----------------------------------------------------------------
                    Cartesian Multipole Moments
 -----------------------------------------------------------------
    Charge (ESU x 10^10)
                -0.0000
    Dipole Moment (Debye)
         X      -0.0000      Y       0.0000      Z      -0.0000
       Tot       0.0000
    Quadrupole Moments (Debye-Ang)
        XX     -68.2619     XY       0.6100     YY     -66.9177
        XZ       0.0000     YZ      -0.0000     ZZ     -71.6508
    Octopole Moments (Debye-Ang^2)
       XXX       0.0000    XXY       0.0000    XYY       0.0000
       YYY       0.0000    XXZ      -0.0000    XYZ       0.0000
       YYZ      -0.0000    XZZ      -0.0000    YZZ       0.0000
       ZZZ      -0.0000
    Hexadecapole Moments (Debye-Ang^3)
      XXXX   -2080.6503   XXXY    -118.3064   XXYY    -393.2504
      XYYY    -181.0637   YYYY    -182.3999   XXXZ       0.0000
      XXYZ       0.0000   XYYZ       0.0000   YYYZ       0.0000
      XXZZ    -396.8697   XYZZ     -60.5303   YYZZ     -48.8527
      XZZZ       0.0000   YZZZ       0.0000   ZZZZ     -99.5201
 -----------------------------------------------------------------
 Calculating analytic gradient of the SCF energy
 Gradient of SCF Energy
            1           2           3           4           5           6
    1  -0.0001447   0.0005734  -0.0005734   0.0001447   0.0004968  -0.0004967
    2   0.0000277   0.0000909  -0.0000909  -0.0000276   0.0002358  -0.0002358
    3   0.0000000  -0.0000000  -0.0000000   0.0000000   0.0000000  -0.0000000
 Max gradient component =       5.734E-04
 RMS gradient           =       2.710E-04
 Gradient time:  CPU 8.82 s  wall 2.31 s
 Geometry Optimization Parameters
   NAtoms,    NIC,     NZ,  NCons,   NDum,   NFix, NCnnct, MaxDiis
        6      37       0       0       0       0       0       0

 Cartesian Hessian Update
 Hessian Updated using BFGS Update


** GEOMETRY OPTIMIZATION IN DELOCALIZED INTERNAL COORDINATES **
   Searching for a Minimum

   Optimization Cycle:  16

                       Coordinates (Angstroms)
     ATOM                X               Y               Z
      1  H         0.5297990520   -1.4610344058    0.0000000000
      2  I        -2.4829738736   -0.4434682585    0.0000000000
      3  I         2.4829738736    0.4434682585    0.0000000000
      4  H        -0.5297990520    1.4610344058    0.0000000000
      5  C         0.5419652504   -0.3800815371    0.0000000000
      6  C        -0.5419652504    0.3800815371    0.0000000000
   Point Group: c2h   Number of degrees of freedom:     5


   Energy is -13916.447334570

 Hessian Updated using BFGS Update

  5 Hessian modes will be used to form the next step
  Hessian Eigenvalues:
     0.036100    0.185897    0.244513    0.339835    0.934680

 Minimum Search - Taking Simple RFO Step
 Searching for Lamda that Minimizes Along All modes
 Value Taken    Lamda =  -0.00000259
 Step Taken.  Stepsize is  0.003823

                             Maximum     Tolerance    Cnvgd?
         Gradient           0.000634      0.000300      NO
         Displacement       0.002414      0.001200      NO
         Energy change     -0.000004      0.000001      NO


 New Cartesian Coordinates Obtained by Inverse Iteration

 Displacement from previous Coordinates is:  0.002867
 ----------------------------------------------------------------
             Standard Nuclear Orientation (Angstroms)
    I     Atom           X                Y                Z
 ----------------------------------------------------------------
    1      H       0.5298372613    -1.4609497025     0.0000000000
    2      I      -2.4840168897    -0.4436295995     0.0000000000
    3      I       2.4840168897     0.4436295995     0.0000000000
    4      H      -0.5298372613     1.4609497025     0.0000000000
    5      C       0.5418033767    -0.3800395352     0.0000000000
    6      C      -0.5418033767     0.3800395352     0.0000000000
 ----------------------------------------------------------------
 Molecular Point Group                 C2h   NOp =  4
 Largest Abelian Subgroup              C2h   NOp =  4
 Nuclear Repulsion Energy =   626.8885397844 hartrees
 There are       60 alpha and       60 beta electrons
 Applying Cartesian multipole field
    Component          Value
    ---------          -----
     (2,0,0)        1.00000E-11
     (0,2,0)        2.00000E-11
     (0,0,2)       -3.00000E-11
 Nucleus-field energy     =     0.0000000254 hartrees
 Requested basis set is 6-311++G(d,p)
 There are 70 shells and 182 basis functions
 A cutoff of  1.0D-11 yielded   1995 shell pairs
 There are     13953 function pairs (     15821 Cartesian)
 Smallest overlap matrix eigenvalue = 9.94E-05
 Guess MOs from SCF MO coefficient file

 -----------------------------------------------------------------------
  General SCF calculation program by
  Eric Jon Sundstrom, Paul Horn, Yuezhi Mao, Dmitri Zuev, Alec White,
  David Stuck, Shaama M.S., Shane Yost, Joonho Lee, David Small,
  Daniel Levine, Susi Lehtola, Hugh Burton, Evgeny Epifanovsky
 -----------------------------------------------------------------------
 Exchange:     0.2000 Hartree-Fock + 0.0800 Slater + 0.7200 B88
 Correlation:  0.1900 VWN1RPA + 0.8100 LYP
 Using SG-1 standard quadrature grid
 using 4 threads for integral computing
 -------------------------------------------------------
 OpenMP Integral computing Module                
 Release: version 2.0, May 2017, Q-Chem Inc. Pleasanton 
 -------------------------------------------------------
 -------------------------------------------------------
 OpenMP BLAS3 based DFT computing Module                
 Release: version 1.0, May 2013, Q-Chem Inc. Pittsburgh 
 -------------------------------------------------------
 A restricted SCF calculation will be
 performed using DIIS
 SCF converges when DIIS error is below 1.0e-08
 ---------------------------------------
  Cycle       Energy         DIIS error
 ---------------------------------------
    1  -13916.4473360107      9.44e-06  
    2  -13916.4473364312      3.73e-06  
    3  -13916.4473363804      4.95e-06  
    4  -13916.4473364995      3.26e-07  
    5  -13916.4473365001      6.85e-08  
    6  -13916.4473365003      1.64e-08  
    7  -13916.4473364997      6.11e-09  Convergence criterion met
 ---------------------------------------
 SCF time:   CPU 17.54s  wall 5.00s 
 SCF   energy in the final basis set =   -13916.4473364997
 Total energy in the final basis set =   -13916.4473364997

 --------------------------------------------------------------
             Orbital Energies (a.u.) and Symmetries
 --------------------------------------------------------------

 Alpha MOs, Restricted
 -- Occupied --                  
*******-1165.88 -176.31 -176.31 -165.72 -165.72 -165.71 -165.71
  1 Bu    1 Ag    2 Bu    2 Ag    3 Ag    3 Bu    1 Au    1 Bg                 
-165.71 -165.71  -35.81  -35.81  -31.30  -31.30  -31.30  -31.30
  4 Ag    4 Bu    5 Bu    5 Ag    6 Bu    6 Ag    2 Au    2 Bg                 
-31.296 -31.296 -22.953 -22.953 -22.951 -22.951 -22.951 -22.951
  7 Ag    7 Bu    8 Bu    8 Ag    3 Bg    3 Au    9 Bu    9 Ag                 
-22.947 -22.947 -22.947 -22.947 -10.243 -10.242  -6.358  -6.358
 10 Bu   10 Ag    4 Bg    4 Au   11 Ag   11 Bu   12 Bu   12 Ag                 
 -4.770  -4.770  -4.756  -4.756  -4.756  -4.756  -2.037  -2.037
 13 Ag   13 Bu    5 Bg    5 Au   14 Bu   14 Ag   15 Bu   15 Ag                 
 -2.032  -2.032  -2.032  -2.032  -2.019  -2.019  -2.019  -2.019
 16 Ag   16 Bu    6 Au    6 Bg    7 Bg    7 Au   17 Bu   17 Ag                 
 -0.824  -0.697  -0.638  -0.585  -0.473  -0.441  -0.360  -0.353
 18 Ag   18 Bu   19 Ag   19 Bu   20 Ag   20 Bu    8 Au   21 Ag                 
 -0.293  -0.282  -0.280  -0.250
  8 Bg   22 Ag   21 Bu    9 Au                                                 
 -- Virtual --                   
 -0.070  -0.044  -0.035   0.012   0.014   0.041   0.064   0.076
 22 Bu    9 Bg   23 Ag   24 Ag   23 Bu   24 Bu   10 Au   25 Ag                 
  0.096   0.103   0.115   0.122   0.127   0.166   0.174   0.199
 10 Bg   26 Ag   25 Bu   27 Ag   26 Bu   28 Ag   27 Bu   28 Bu                 
  0.207   0.214   0.222   0.232   0.319   0.325   0.354   0.384
 29 Bu   11 Bg   29 Ag   11 Au   30 Ag   30 Bu   31 Ag   31 Bu                 
  0.390   0.393   0.401   0.407   0.414   0.446   0.456   0.475
 12 Au   12 Bg   32 Ag   13 Au   13 Bg   33 Ag   32 Bu   33 Bu                 
  0.545   0.547   0.588   0.602   0.629   0.658   0.678   0.710
 34 Bu   14 Au   34 Ag   14 Bg   35 Ag   35 Bu   36 Ag   36 Bu                 
  0.729   0.747   0.843   0.881   1.048   1.114   1.255   1.306
 37 Bu   37 Ag   38 Ag   38 Bu   15 Au   15 Bg   16 Au   39 Ag                 
  1.314   1.333   1.341   1.344   1.406   1.477   1.482   1.578
 16 Bg   40 Ag   39 Bu   40 Bu   17 Au   41 Bu   41 Ag   42 Ag                 
  1.643   1.705   1.811   1.895   1.954   2.022   2.077   2.249
 17 Bg   42 Bu   43 Ag   43 Bu   18 Au   18 Bg   44 Ag   44 Bu                 
  2.403   2.610   2.634   2.652   2.770   2.829   2.944   3.017
 45 Bu   45 Ag   46 Bu   19 Au   46 Ag   19 Bg   47 Bu   47 Ag                 
  3.470   3.899   3.955   3.961   3.977   3.981   4.006   4.008
 48 Ag   48 Bu   20 Au   20 Bg   49 Ag   49 Bu   21 Au   21 Bg                 
  4.080   4.098   4.209   4.243   4.393   4.399   5.984   5.995
 50 Ag   50 Bu   51 Ag   51 Bu   52 Ag   52 Bu   22 Bg   22 Au                 
  6.024   6.031   6.073   6.077  23.545  24.197  27.830  27.842
 53 Bu   53 Ag   54 Bu   54 Ag   55 Ag   55 Bu   56 Ag   56 Bu                 
 28.329  28.338  28.359  28.367  28.374  28.388  28.530  28.532
 23 Bg   23 Au   57 Bu   57 Ag   58 Bu   58 Ag   24 Au   24 Bg                 
 28.539  28.541  28.550  28.554  28.583  28.594  28.668  28.689
 59 Ag   59 Bu   25 Au   25 Bg   60 Ag   60 Bu   61 Ag   61 Bu                 
127.876 127.882 127.900 127.903 127.925 127.933 151.632 151.641
 26 Bg   26 Au   62 Bu   62 Ag   63 Bu   63 Ag   64 Ag   64 Bu                 
*******1901.803
 65 Ag   65 Bu                                                                 

 Beta MOs, Restricted
 -- Occupied --                  
*******-1165.88 -176.31 -176.31 -165.72 -165.72 -165.71 -165.71
  1 Bu    1 Ag    2 Bu    2 Ag    3 Ag    3 Bu    1 Au    1 Bg                 
-165.71 -165.71  -35.81  -35.81  -31.30  -31.30  -31.30  -31.30
  4 Ag    4 Bu    5 Bu    5 Ag    6 Bu    6 Ag    2 Au    2 Bg                 
-31.296 -31.296 -22.953 -22.953 -22.951 -22.951 -22.951 -22.951
  7 Ag    7 Bu    8 Bu    8 Ag    3 Bg    3 Au    9 Bu    9 Ag                 
-22.947 -22.947 -22.947 -22.947 -10.243 -10.242  -6.358  -6.358
 10 Bu   10 Ag    4 Bg    4 Au   11 Ag   11 Bu   12 Bu   12 Ag                 
 -4.770  -4.770  -4.756  -4.756  -4.756  -4.756  -2.037  -2.037
 13 Ag   13 Bu    5 Bg    5 Au   14 Bu   14 Ag   15 Bu   15 Ag                 
 -2.032  -2.032  -2.032  -2.032  -2.019  -2.019  -2.019  -2.019
 16 Ag   16 Bu    6 Au    6 Bg    7 Bg    7 Au   17 Bu   17 Ag                 
 -0.824  -0.697  -0.638  -0.585  -0.473  -0.441  -0.360  -0.353
 18 Ag   18 Bu   19 Ag   19 Bu   20 Ag   20 Bu    8 Au   21 Ag                 
 -0.293  -0.282  -0.280  -0.250
  8 Bg   22 Ag   21 Bu    9 Au                                                 
 -- Virtual --                   
 -0.070  -0.044  -0.035   0.012   0.014   0.041   0.064   0.076
 22 Bu    9 Bg   23 Ag   24 Ag   23 Bu   24 Bu   10 Au   25 Ag                 
  0.096   0.103   0.115   0.122   0.127   0.166   0.174   0.199
 10 Bg   26 Ag   25 Bu   27 Ag   26 Bu   28 Ag   27 Bu   28 Bu                 
  0.207   0.214   0.222   0.232   0.319   0.325   0.354   0.384
 29 Bu   11 Bg   29 Ag   11 Au   30 Ag   30 Bu   31 Ag   31 Bu                 
  0.390   0.393   0.401   0.407   0.414   0.446   0.456   0.475
 12 Au   12 Bg   32 Ag   13 Au   13 Bg   33 Ag   32 Bu   33 Bu                 
  0.545   0.547   0.588   0.602   0.629   0.658   0.678   0.710
 34 Bu   14 Au   34 Ag   14 Bg   35 Ag   35 Bu   36 Ag   36 Bu                 
  0.729   0.747   0.843   0.881   1.048   1.114   1.255   1.306
 37 Bu   37 Ag   38 Ag   38 Bu   15 Au   15 Bg   16 Au   39 Ag                 
  1.314   1.333   1.341   1.344   1.406   1.477   1.482   1.578
 16 Bg   40 Ag   39 Bu   40 Bu   17 Au   41 Bu   41 Ag   42 Ag                 
  1.643   1.705   1.811   1.895   1.954   2.022   2.077   2.249
 17 Bg   42 Bu   43 Ag   43 Bu   18 Au   18 Bg   44 Ag   44 Bu                 
  2.403   2.610   2.634   2.652   2.770   2.829   2.944   3.017
 45 Bu   45 Ag   46 Bu   19 Au   46 Ag   19 Bg   47 Bu   47 Ag                 
  3.470   3.899   3.955   3.961   3.977   3.981   4.006   4.008
 48 Ag   48 Bu   20 Au   20 Bg   49 Ag   49 Bu   21 Au   21 Bg                 
  4.080   4.098   4.209   4.243   4.393   4.399   5.984   5.995
 50 Ag   50 Bu   51 Ag   51 Bu   52 Ag   52 Bu   22 Bg   22 Au                 
  6.024   6.031   6.073   6.077  23.545  24.197  27.830  27.842
 53 Bu   53 Ag   54 Bu   54 Ag   55 Ag   55 Bu   56 Ag   56 Bu                 
 28.329  28.338  28.359  28.367  28.374  28.388  28.530  28.532
 23 Bg   23 Au   57 Bu   57 Ag   58 Bu   58 Ag   24 Au   24 Bg                 
 28.539  28.541  28.550  28.554  28.583  28.594  28.668  28.689
 59 Ag   59 Bu   25 Au   25 Bg   60 Ag   60 Bu   61 Ag   61 Bu                 
127.876 127.882 127.900 127.903 127.925 127.933 151.632 151.641
 26 Bg   26 Au   62 Bu   62 Ag   63 Bu   63 Ag   64 Ag   64 Bu                 
*******1901.803
 65 Ag   65 Bu                                                                 
 --------------------------------------------------------------

          Ground-State Mulliken Net Atomic Charges

     Atom                 Charge (a.u.)
  ----------------------------------------
      1 H                     0.159761
      2 I                     0.063121
      3 I                     0.063121
      4 H                     0.159761
      5 C                    -0.222882
      6 C                    -0.222883
  ----------------------------------------
  Sum of atomic charges =    -0.000000

 -----------------------------------------------------------------
                    Cartesian Multipole Moments
 -----------------------------------------------------------------
    Charge (ESU x 10^10)
                -0.0000
    Dipole Moment (Debye)
         X       0.0000      Y      -0.0000      Z       0.0000
       Tot       0.0000
    Quadrupole Moments (Debye-Ang)
        XX     -68.2612     XY       0.6097     YY     -66.9192
        XZ      -0.0000     YZ       0.0000     ZZ     -71.6542
    Octopole Moments (Debye-Ang^2)
       XXX      -0.0000    XXY      -0.0000    XYY      -0.0000
       YYY      -0.0000    XXZ       0.0000    XYZ      -0.0000
       YYZ       0.0000    XZZ       0.0000    YZZ      -0.0000
       ZZZ       0.0000
    Hexadecapole Moments (Debye-Ang^3)
      XXXX   -2082.1999   XXXY    -118.4156   XXYY    -393.5627
      XYYY    -181.2203   YYYY    -182.4477   XXXZ      -0.0000
      XXYZ       0.0000   XYYZ      -0.0000   YYYZ       0.0000
      XXZZ    -397.1831   XYZZ     -60.5834   YYZZ     -48.8632
      XZZZ      -0.0000   YZZZ       0.0000   ZZZZ     -99.5317
 -----------------------------------------------------------------
 Calculating analytic gradient of the SCF energy
 Gradient of SCF Energy
            1           2           3           4           5           6
    1  -0.0001646   0.0003119  -0.0003119   0.0001646   0.0001164  -0.0001164
    2   0.0000527   0.0000285  -0.0000285  -0.0000527   0.0003599  -0.0003599
    3   0.0000000   0.0000000   0.0000000  -0.0000000   0.0000000  -0.0000000
 Max gradient component =       3.599E-04
 RMS gradient           =       1.735E-04
 Gradient time:  CPU 8.83 s  wall 2.31 s
 Geometry Optimization Parameters
   NAtoms,    NIC,     NZ,  NCons,   NDum,   NFix, NCnnct, MaxDiis
        6      37       0       0       0       0       0       0

 Cartesian Hessian Update
 Hessian Updated using BFGS Update


** GEOMETRY OPTIMIZATION IN DELOCALIZED INTERNAL COORDINATES **
   Searching for a Minimum

   Optimization Cycle:  17

                       Coordinates (Angstroms)
     ATOM                X               Y               Z
      1  H         0.5298372613   -1.4609497025    0.0000000000
      2  I        -2.4840168897   -0.4436295995    0.0000000000
      3  I         2.4840168897    0.4436295995    0.0000000000
      4  H        -0.5298372613    1.4609497025    0.0000000000
      5  C         0.5418033767   -0.3800395352    0.0000000000
      6  C        -0.5418033767    0.3800395352    0.0000000000
   Point Group: c2h   Number of degrees of freedom:     5


   Energy is -13916.447336500

 Hessian Updated using BFGS Update

  5 Hessian modes will be used to form the next step
  Hessian Eigenvalues:
     0.037391    0.107418    0.220745    0.346656    0.867074

 Minimum Search - Taking Simple RFO Step
 Searching for Lamda that Minimizes Along All modes
 Value Taken    Lamda =  -0.00000227
 Step Taken.  Stepsize is  0.004308

                             Maximum     Tolerance    Cnvgd?
         Gradient           0.000689      0.000300      NO
         Displacement       0.002672      0.001200      NO
         Energy change     -0.000002      0.000001      NO


 New Cartesian Coordinates Obtained by Inverse Iteration

 Displacement from previous Coordinates is:  0.004188
 ----------------------------------------------------------------
             Standard Nuclear Orientation (Angstroms)
    I     Atom           X                Y                Z
 ----------------------------------------------------------------
    1      H       0.5306209027    -1.4610775524     0.0000000000
    2      I      -2.4853505273    -0.4434736180     0.0000000000
    3      I       2.4853505273     0.4434736180     0.0000000000
    4      H      -0.5306209027     1.4610775524     0.0000000000
    5      C       0.5417227672    -0.3801639065     0.0000000000
    6      C      -0.5417227672     0.3801639065     0.0000000000
 ----------------------------------------------------------------
 Molecular Point Group                 C2h   NOp =  4
 Largest Abelian Subgroup              C2h   NOp =  4
 Nuclear Repulsion Energy =   626.5799329284 hartrees
 There are       60 alpha and       60 beta electrons
 Applying Cartesian multipole field
    Component          Value
    ---------          -----
     (2,0,0)        1.00000E-11
     (0,2,0)        2.00000E-11
     (0,0,2)       -3.00000E-11
 Nucleus-field energy     =     0.0000000254 hartrees
 Requested basis set is 6-311++G(d,p)
 There are 70 shells and 182 basis functions
 A cutoff of  1.0D-11 yielded   1995 shell pairs
 There are     13953 function pairs (     15821 Cartesian)
 Smallest overlap matrix eigenvalue = 9.93E-05
 Guess MOs from SCF MO coefficient file

 -----------------------------------------------------------------------
  General SCF calculation program by
  Eric Jon Sundstrom, Paul Horn, Yuezhi Mao, Dmitri Zuev, Alec White,
  David Stuck, Shaama M.S., Shane Yost, Joonho Lee, David Small,
  Daniel Levine, Susi Lehtola, Hugh Burton, Evgeny Epifanovsky
 -----------------------------------------------------------------------
 Exchange:     0.2000 Hartree-Fock + 0.0800 Slater + 0.7200 B88
 Correlation:  0.1900 VWN1RPA + 0.8100 LYP
 Using SG-1 standard quadrature grid
 using 4 threads for integral computing
 -------------------------------------------------------
 OpenMP Integral computing Module                
 Release: version 2.0, May 2017, Q-Chem Inc. Pleasanton 
 -------------------------------------------------------
 -------------------------------------------------------
 OpenMP BLAS3 based DFT computing Module                
 Release: version 1.0, May 2013, Q-Chem Inc. Pittsburgh 
 -------------------------------------------------------
 A restricted SCF calculation will be
 performed using DIIS
 SCF converges when DIIS error is below 1.0e-08
 ---------------------------------------
  Cycle       Energy         DIIS error
 ---------------------------------------
    1  -13916.4473372608      1.06e-05  
    2  -13916.4473377261      5.87e-06  
    3  -13916.4473376975      6.39e-06  
    4  -13916.4473378966      2.18e-07  
    5  -13916.4473378969      1.09e-07  
    6  -13916.4473378970      1.56e-08  
    7  -13916.4473378969      4.16e-09  Convergence criterion met
 ---------------------------------------
 SCF time:   CPU 17.53s  wall 5.00s 
 SCF   energy in the final basis set =   -13916.4473378969
 Total energy in the final basis set =   -13916.4473378969

 --------------------------------------------------------------
             Orbital Energies (a.u.) and Symmetries
 --------------------------------------------------------------

 Alpha MOs, Restricted
 -- Occupied --                  
*******-1165.88 -176.31 -176.31 -165.72 -165.72 -165.71 -165.71
  1 Bu    1 Ag    2 Bu    2 Ag    3 Ag    3 Bu    1 Au    1 Bg                 
-165.71 -165.71  -35.81  -35.81  -31.30  -31.30  -31.30  -31.30
  4 Ag    4 Bu    5 Bu    5 Ag    6 Bu    6 Ag    2 Au    2 Bg                 
-31.296 -31.296 -22.953 -22.953 -22.951 -22.951 -22.951 -22.951
  7 Ag    7 Bu    8 Bu    8 Ag    3 Bg    3 Au    9 Bu    9 Ag                 
-22.947 -22.947 -22.947 -22.947 -10.243 -10.242  -6.358  -6.358
 10 Bu   10 Ag    4 Bg    4 Au   11 Ag   11 Bu   12 Bu   12 Ag                 
 -4.770  -4.770  -4.756  -4.756  -4.756  -4.756  -2.037  -2.037
 13 Ag   13 Bu    5 Bg    5 Au   14 Bu   14 Ag   15 Bu   15 Ag                 
 -2.032  -2.032  -2.032  -2.032  -2.019  -2.019  -2.019  -2.019
 16 Ag   16 Bu    6 Au    6 Bg    7 Bg    7 Au   17 Bu   17 Ag                 
 -0.824  -0.697  -0.638  -0.585  -0.473  -0.441  -0.360  -0.353
 18 Ag   18 Bu   19 Ag   19 Bu   20 Ag   20 Bu    8 Au   21 Ag                 
 -0.293  -0.282  -0.280  -0.250
  8 Bg   22 Ag   21 Bu    9 Au                                                 
 -- Virtual --                   
 -0.070  -0.044  -0.035   0.012   0.014   0.041   0.064   0.076
 22 Bu    9 Bg   23 Ag   24 Ag   23 Bu   24 Bu   10 Au   25 Ag                 
  0.096   0.103   0.115   0.122   0.127   0.166   0.174   0.198
 10 Bg   26 Ag   25 Bu   27 Ag   26 Bu   28 Ag   27 Bu   28 Bu                 
  0.207   0.214   0.222   0.232   0.318   0.325   0.354   0.384
 29 Bu   11 Bg   29 Ag   11 Au   30 Ag   30 Bu   31 Ag   31 Bu                 
  0.390   0.393   0.401   0.407   0.414   0.446   0.456   0.475
 12 Au   12 Bg   32 Ag   13 Au   13 Bg   33 Ag   32 Bu   33 Bu                 
  0.545   0.547   0.588   0.602   0.629   0.658   0.677   0.710
 34 Bu   14 Au   34 Ag   14 Bg   35 Ag   35 Bu   36 Ag   36 Bu                 
  0.729   0.747   0.843   0.881   1.048   1.113   1.255   1.306
 37 Bu   37 Ag   38 Ag   38 Bu   15 Au   15 Bg   16 Au   39 Ag                 
  1.314   1.333   1.341   1.344   1.406   1.477   1.482   1.577
 16 Bg   40 Ag   39 Bu   40 Bu   17 Au   41 Bu   41 Ag   42 Ag                 
  1.642   1.705   1.811   1.894   1.954   2.023   2.076   2.249
 17 Bg   42 Bu   43 Ag   43 Bu   18 Au   18 Bg   44 Ag   44 Bu                 
  2.402   2.610   2.634   2.652   2.771   2.829   2.944   3.016
 45 Bu   45 Ag   46 Bu   19 Au   46 Ag   19 Bg   47 Bu   47 Ag                 
  3.469   3.898   3.955   3.961   3.977   3.981   4.006   4.008
 48 Ag   48 Bu   20 Au   20 Bg   49 Ag   49 Bu   21 Au   21 Bg                 
  4.080   4.098   4.209   4.243   4.392   4.399   5.984   5.995
 50 Ag   50 Bu   51 Ag   51 Bu   52 Ag   52 Bu   22 Bg   22 Au                 
  6.024   6.031   6.073   6.077  23.545  24.197  27.830  27.842
 53 Bu   53 Ag   54 Bu   54 Ag   55 Ag   55 Bu   56 Ag   56 Bu                 
 28.329  28.338  28.359  28.366  28.373  28.388  28.530  28.532
 23 Bg   23 Au   57 Bu   57 Ag   58 Bu   58 Ag   24 Au   24 Bg                 
 28.539  28.541  28.550  28.554  28.583  28.594  28.668  28.688
 59 Ag   59 Bu   25 Au   25 Bg   60 Ag   60 Bu   61 Ag   61 Bu                 
127.876 127.882 127.899 127.903 127.925 127.933 151.632 151.641
 26 Bg   26 Au   62 Bu   62 Ag   63 Bu   63 Ag   64 Ag   64 Bu                 
*******1901.803
 65 Ag   65 Bu                                                                 

 Beta MOs, Restricted
 -- Occupied --                  
*******-1165.88 -176.31 -176.31 -165.72 -165.72 -165.71 -165.71
  1 Bu    1 Ag    2 Bu    2 Ag    3 Ag    3 Bu    1 Au    1 Bg                 
-165.71 -165.71  -35.81  -35.81  -31.30  -31.30  -31.30  -31.30
  4 Ag    4 Bu    5 Bu    5 Ag    6 Bu    6 Ag    2 Au    2 Bg                 
-31.296 -31.296 -22.953 -22.953 -22.951 -22.951 -22.951 -22.951
  7 Ag    7 Bu    8 Bu    8 Ag    3 Bg    3 Au    9 Bu    9 Ag                 
-22.947 -22.947 -22.947 -22.947 -10.243 -10.242  -6.358  -6.358
 10 Bu   10 Ag    4 Bg    4 Au   11 Ag   11 Bu   12 Bu   12 Ag                 
 -4.770  -4.770  -4.756  -4.756  -4.756  -4.756  -2.037  -2.037
 13 Ag   13 Bu    5 Bg    5 Au   14 Bu   14 Ag   15 Bu   15 Ag                 
 -2.032  -2.032  -2.032  -2.032  -2.019  -2.019  -2.019  -2.019
 16 Ag   16 Bu    6 Au    6 Bg    7 Bg    7 Au   17 Bu   17 Ag                 
 -0.824  -0.697  -0.638  -0.585  -0.473  -0.441  -0.360  -0.353
 18 Ag   18 Bu   19 Ag   19 Bu   20 Ag   20 Bu    8 Au   21 Ag                 
 -0.293  -0.282  -0.280  -0.250
  8 Bg   22 Ag   21 Bu    9 Au                                                 
 -- Virtual --                   
 -0.070  -0.044  -0.035   0.012   0.014   0.041   0.064   0.076
 22 Bu    9 Bg   23 Ag   24 Ag   23 Bu   24 Bu   10 Au   25 Ag                 
  0.096   0.103   0.115   0.122   0.127   0.166   0.174   0.198
 10 Bg   26 Ag   25 Bu   27 Ag   26 Bu   28 Ag   27 Bu   28 Bu                 
  0.207   0.214   0.222   0.232   0.318   0.325   0.354   0.384
 29 Bu   11 Bg   29 Ag   11 Au   30 Ag   30 Bu   31 Ag   31 Bu                 
  0.390   0.393   0.401   0.407   0.414   0.446   0.456   0.475
 12 Au   12 Bg   32 Ag   13 Au   13 Bg   33 Ag   32 Bu   33 Bu                 
  0.545   0.547   0.588   0.602   0.629   0.658   0.677   0.710
 34 Bu   14 Au   34 Ag   14 Bg   35 Ag   35 Bu   36 Ag   36 Bu                 
  0.729   0.747   0.843   0.881   1.048   1.113   1.255   1.306
 37 Bu   37 Ag   38 Ag   38 Bu   15 Au   15 Bg   16 Au   39 Ag                 
  1.314   1.333   1.341   1.344   1.406   1.477   1.482   1.577
 16 Bg   40 Ag   39 Bu   40 Bu   17 Au   41 Bu   41 Ag   42 Ag                 
  1.642   1.705   1.811   1.894   1.954   2.023   2.076   2.249
 17 Bg   42 Bu   43 Ag   43 Bu   18 Au   18 Bg   44 Ag   44 Bu                 
  2.402   2.610   2.634   2.652   2.771   2.829   2.944   3.016
 45 Bu   45 Ag   46 Bu   19 Au   46 Ag   19 Bg   47 Bu   47 Ag                 
  3.469   3.898   3.955   3.961   3.977   3.981   4.006   4.008
 48 Ag   48 Bu   20 Au   20 Bg   49 Ag   49 Bu   21 Au   21 Bg                 
  4.080   4.098   4.209   4.243   4.392   4.399   5.984   5.995
 50 Ag   50 Bu   51 Ag   51 Bu   52 Ag   52 Bu   22 Bg   22 Au                 
  6.024   6.031   6.073   6.077  23.545  24.197  27.830  27.842
 53 Bu   53 Ag   54 Bu   54 Ag   55 Ag   55 Bu   56 Ag   56 Bu                 
 28.329  28.338  28.359  28.366  28.373  28.388  28.530  28.532
 23 Bg   23 Au   57 Bu   57 Ag   58 Bu   58 Ag   24 Au   24 Bg                 
 28.539  28.541  28.550  28.554  28.583  28.594  28.668  28.688
 59 Ag   59 Bu   25 Au   25 Bg   60 Ag   60 Bu   61 Ag   61 Bu                 
127.876 127.882 127.899 127.903 127.925 127.933 151.632 151.641
 26 Bg   26 Au   62 Bu   62 Ag   63 Bu   63 Ag   64 Ag   64 Bu                 
*******1901.803
 65 Ag   65 Bu                                                                 
 --------------------------------------------------------------

          Ground-State Mulliken Net Atomic Charges

     Atom                 Charge (a.u.)
  ----------------------------------------
      1 H                     0.159974
      2 I                     0.062814
      3 I                     0.062814
      4 H                     0.159974
      5 C                    -0.222788
      6 C                    -0.222787
  ----------------------------------------
  Sum of atomic charges =    -0.000000

 -----------------------------------------------------------------
                    Cartesian Multipole Moments
 -----------------------------------------------------------------
    Charge (ESU x 10^10)
                -0.0000
    Dipole Moment (Debye)
         X      -0.0000      Y       0.0000      Z      -0.0000
       Tot       0.0000
    Quadrupole Moments (Debye-Ang)
        XX     -68.2626     XY       0.6054     YY     -66.9197
        XZ      -0.0000     YZ       0.0000     ZZ     -71.6593
    Octopole Moments (Debye-Ang^2)
       XXX       0.0000    XXY       0.0000    XYY       0.0000
       YYY       0.0000    XXZ      -0.0000    XYZ      -0.0000
       YYZ       0.0000    XZZ      -0.0000    YZZ       0.0000
       ZZZ      -0.0000
    Hexadecapole Moments (Debye-Ang^3)
      XXXX   -2084.2311   XXXY    -118.4233   XXYY    -393.9655
      XYYY    -181.2733   YYYY    -182.4042   XXXZ       0.0000
      XXYZ       0.0000   XYYZ       0.0000   YYYZ       0.0000
      XXZZ    -397.5857   XYZZ     -60.5948   YYZZ     -48.8606
      XZZZ      -0.0000   YZZZ       0.0000   ZZZZ     -99.5482
 -----------------------------------------------------------------
 Calculating analytic gradient of the SCF energy
 Gradient of SCF Energy
            1           2           3           4           5           6
    1  -0.0000955   0.0000248  -0.0000248   0.0000955  -0.0000577   0.0000578
    2   0.0000353  -0.0000170   0.0000170  -0.0000352   0.0002277  -0.0002277
    3  -0.0000000   0.0000000   0.0000000  -0.0000000   0.0000000  -0.0000000
 Max gradient component =       2.277E-04
 RMS gradient           =       8.594E-05
 Gradient time:  CPU 8.82 s  wall 2.31 s
 Geometry Optimization Parameters
   NAtoms,    NIC,     NZ,  NCons,   NDum,   NFix, NCnnct, MaxDiis
        6      37       0       0       0       0       0       0

 Cartesian Hessian Update
 Hessian Updated using BFGS Update


** GEOMETRY OPTIMIZATION IN DELOCALIZED INTERNAL COORDINATES **
   Searching for a Minimum

   Optimization Cycle:  18

                       Coordinates (Angstroms)
     ATOM                X               Y               Z
      1  H         0.5306209027   -1.4610775524    0.0000000000
      2  I        -2.4853505273   -0.4434736180    0.0000000000
      3  I         2.4853505273    0.4434736180    0.0000000000
      4  H        -0.5306209027    1.4610775524    0.0000000000
      5  C         0.5417227672   -0.3801639065    0.0000000000
      6  C        -0.5417227672    0.3801639065    0.0000000000
   Point Group: c2h   Number of degrees of freedom:     5


   Energy is -13916.447337897

 Hessian Updated using BFGS Update

  5 Hessian modes will be used to form the next step
  Hessian Eigenvalues:
     0.038575    0.084620    0.236606    0.350805    0.756742

 Minimum Search - Taking Simple RFO Step
 Searching for Lamda that Minimizes Along All modes
 Value Taken    Lamda =   0.00000000
 Step Taken.  Stepsize is  0.001740

                             Maximum     Tolerance    Cnvgd?
         Gradient           0.000317      0.000300      NO
         Displacement       0.001051      0.001200     YES
         Energy change     -0.000001      0.000001      NO


 New Cartesian Coordinates Obtained by Inverse Iteration

 Displacement from previous Coordinates is:  0.001835
 ----------------------------------------------------------------
             Standard Nuclear Orientation (Angstroms)
    I     Atom           X                Y                Z
 ----------------------------------------------------------------
    1      H       0.5311654546    -1.4612420962     0.0000000000
    2      I      -2.4856458236    -0.4432757327     0.0000000000
    3      I       2.4856458236     0.4432757327     0.0000000000
    4      H      -0.5311654546     1.4612420962     0.0000000000
    5      C       0.5417039639    -0.3803086359     0.0000000000
    6      C      -0.5417039639     0.3803086359     0.0000000000
 ----------------------------------------------------------------
 Molecular Point Group                 C2h   NOp =  4
 Largest Abelian Subgroup              C2h   NOp =  4
 Nuclear Repulsion Energy =   626.5140714663 hartrees
 There are       60 alpha and       60 beta electrons
 Applying Cartesian multipole field
    Component          Value
    ---------          -----
     (2,0,0)        1.00000E-11
     (0,2,0)        2.00000E-11
     (0,0,2)       -3.00000E-11
 Nucleus-field energy     =     0.0000000254 hartrees
 Requested basis set is 6-311++G(d,p)
 There are 70 shells and 182 basis functions
 A cutoff of  1.0D-11 yielded   1995 shell pairs
 There are     13953 function pairs (     15821 Cartesian)
 Smallest overlap matrix eigenvalue = 9.94E-05
 Guess MOs from SCF MO coefficient file

 -----------------------------------------------------------------------
  General SCF calculation program by
  Eric Jon Sundstrom, Paul Horn, Yuezhi Mao, Dmitri Zuev, Alec White,
  David Stuck, Shaama M.S., Shane Yost, Joonho Lee, David Small,
  Daniel Levine, Susi Lehtola, Hugh Burton, Evgeny Epifanovsky
 -----------------------------------------------------------------------
 Exchange:     0.2000 Hartree-Fock + 0.0800 Slater + 0.7200 B88
 Correlation:  0.1900 VWN1RPA + 0.8100 LYP
 Using SG-1 standard quadrature grid
 using 4 threads for integral computing
 -------------------------------------------------------
 OpenMP Integral computing Module                
 Release: version 2.0, May 2017, Q-Chem Inc. Pleasanton 
 -------------------------------------------------------
 -------------------------------------------------------
 OpenMP BLAS3 based DFT computing Module                
 Release: version 1.0, May 2013, Q-Chem Inc. Pittsburgh 
 -------------------------------------------------------
 A restricted SCF calculation will be
 performed using DIIS
 SCF converges when DIIS error is below 1.0e-08
 ---------------------------------------
  Cycle       Energy         DIIS error
 ---------------------------------------
    1  -13916.4473380607      3.90e-06  
    2  -13916.4473381085      1.99e-06  
    3  -13916.4473381028      2.27e-06  
    4  -13916.4473381279      1.58e-07  
    5  -13916.4473381279      2.98e-08  
    6  -13916.4473381279      5.55e-09  Convergence criterion met
 ---------------------------------------
 SCF time:   CPU 15.04s  wall 4.00s 
 SCF   energy in the final basis set =   -13916.4473381279
 Total energy in the final basis set =   -13916.4473381279

 --------------------------------------------------------------
             Orbital Energies (a.u.) and Symmetries
 --------------------------------------------------------------

 Alpha MOs, Restricted
 -- Occupied --                  
*******-1165.88 -176.31 -176.31 -165.72 -165.72 -165.71 -165.71
  1 Bu    1 Ag    2 Bu    2 Ag    3 Ag    3 Bu    1 Au    1 Bg                 
-165.71 -165.71  -35.81  -35.81  -31.30  -31.30  -31.30  -31.30
  4 Ag    4 Bu    5 Bu    5 Ag    6 Bu    6 Ag    2 Au    2 Bg                 
-31.296 -31.296 -22.953 -22.953 -22.951 -22.951 -22.951 -22.951
  7 Ag    7 Bu    8 Bu    8 Ag    3 Bg    3 Au    9 Bu    9 Ag                 
-22.947 -22.947 -22.947 -22.947 -10.243 -10.242  -6.358  -6.358
 10 Bu   10 Ag    4 Bg    4 Au   11 Ag   11 Bu   12 Bu   12 Ag                 
 -4.770  -4.770  -4.756  -4.756  -4.756  -4.756  -2.036  -2.036
 13 Ag   13 Bu    5 Bg    5 Au   14 Bu   14 Ag   15 Bu   15 Ag                 
 -2.032  -2.032  -2.032  -2.032  -2.019  -2.019  -2.019  -2.019
 16 Ag   16 Bu    6 Au    6 Bg    7 Bg    7 Au   17 Bu   17 Ag                 
 -0.824  -0.697  -0.638  -0.585  -0.473  -0.441  -0.360  -0.353
 18 Ag   18 Bu   19 Ag   19 Bu   20 Ag   20 Bu    8 Au   21 Ag                 
 -0.293  -0.282  -0.280  -0.250
  8 Bg   22 Ag   21 Bu    9 Au                                                 
 -- Virtual --                   
 -0.070  -0.044  -0.035   0.012   0.014   0.041   0.064   0.076
 22 Bu    9 Bg   23 Ag   24 Ag   23 Bu   24 Bu   10 Au   25 Ag                 
  0.096   0.103   0.115   0.122   0.127   0.166   0.174   0.198
 10 Bg   26 Ag   25 Bu   27 Ag   26 Bu   28 Ag   27 Bu   28 Bu                 
  0.207   0.214   0.222   0.232   0.318   0.325   0.354   0.384
 29 Bu   11 Bg   29 Ag   11 Au   30 Ag   30 Bu   31 Ag   31 Bu                 
  0.390   0.393   0.401   0.407   0.414   0.446   0.456   0.475
 12 Au   12 Bg   32 Ag   13 Au   13 Bg   33 Ag   32 Bu   33 Bu                 
  0.545   0.547   0.588   0.602   0.629   0.658   0.677   0.710
 34 Bu   14 Au   34 Ag   14 Bg   35 Ag   35 Bu   36 Ag   36 Bu                 
  0.729   0.747   0.843   0.881   1.048   1.113   1.255   1.306
 37 Bu   37 Ag   38 Ag   38 Bu   15 Au   15 Bg   16 Au   39 Ag                 
  1.314   1.333   1.341   1.344   1.406   1.477   1.482   1.577
 16 Bg   40 Ag   39 Bu   40 Bu   17 Au   41 Bu   41 Ag   42 Ag                 
  1.642   1.705   1.811   1.894   1.954   2.023   2.076   2.249
 17 Bg   42 Bu   43 Ag   43 Bu   18 Au   18 Bg   44 Ag   44 Bu                 
  2.402   2.610   2.634   2.652   2.771   2.829   2.943   3.016
 45 Bu   45 Ag   46 Bu   19 Au   46 Ag   19 Bg   47 Bu   47 Ag                 
  3.469   3.898   3.955   3.961   3.977   3.981   4.006   4.008
 48 Ag   48 Bu   20 Au   20 Bg   49 Ag   49 Bu   21 Au   21 Bg                 
  4.080   4.098   4.209   4.243   4.392   4.399   5.984   5.995
 50 Ag   50 Bu   51 Ag   51 Bu   52 Ag   52 Bu   22 Bg   22 Au                 
  6.024   6.031   6.073   6.077  23.545  24.197  27.829  27.842
 53 Bu   53 Ag   54 Bu   54 Ag   55 Ag   55 Bu   56 Ag   56 Bu                 
 28.329  28.338  28.359  28.366  28.373  28.388  28.530  28.532
 23 Bg   23 Au   57 Bu   57 Ag   58 Bu   58 Ag   24 Au   24 Bg                 
 28.539  28.541  28.550  28.554  28.583  28.594  28.668  28.688
 59 Ag   59 Bu   25 Au   25 Bg   60 Ag   60 Bu   61 Ag   61 Bu                 
127.876 127.882 127.899 127.903 127.925 127.933 151.631 151.641
 26 Bg   26 Au   62 Bu   62 Ag   63 Bu   63 Ag   64 Ag   64 Bu                 
*******1901.803
 65 Ag   65 Bu                                                                 

 Beta MOs, Restricted
 -- Occupied --                  
*******-1165.88 -176.31 -176.31 -165.72 -165.72 -165.71 -165.71
  1 Bu    1 Ag    2 Bu    2 Ag    3 Ag    3 Bu    1 Au    1 Bg                 
-165.71 -165.71  -35.81  -35.81  -31.30  -31.30  -31.30  -31.30
  4 Ag    4 Bu    5 Bu    5 Ag    6 Bu    6 Ag    2 Au    2 Bg                 
-31.296 -31.296 -22.953 -22.953 -22.951 -22.951 -22.951 -22.951
  7 Ag    7 Bu    8 Bu    8 Ag    3 Bg    3 Au    9 Bu    9 Ag                 
-22.947 -22.947 -22.947 -22.947 -10.243 -10.242  -6.358  -6.358
 10 Bu   10 Ag    4 Bg    4 Au   11 Ag   11 Bu   12 Bu   12 Ag                 
 -4.770  -4.770  -4.756  -4.756  -4.756  -4.756  -2.036  -2.036
 13 Ag   13 Bu    5 Bg    5 Au   14 Bu   14 Ag   15 Bu   15 Ag                 
 -2.032  -2.032  -2.032  -2.032  -2.019  -2.019  -2.019  -2.019
 16 Ag   16 Bu    6 Au    6 Bg    7 Bg    7 Au   17 Bu   17 Ag                 
 -0.824  -0.697  -0.638  -0.585  -0.473  -0.441  -0.360  -0.353
 18 Ag   18 Bu   19 Ag   19 Bu   20 Ag   20 Bu    8 Au   21 Ag                 
 -0.293  -0.282  -0.280  -0.250
  8 Bg   22 Ag   21 Bu    9 Au                                                 
 -- Virtual --                   
 -0.070  -0.044  -0.035   0.012   0.014   0.041   0.064   0.076
 22 Bu    9 Bg   23 Ag   24 Ag   23 Bu   24 Bu   10 Au   25 Ag                 
  0.096   0.103   0.115   0.122   0.127   0.166   0.174   0.198
 10 Bg   26 Ag   25 Bu   27 Ag   26 Bu   28 Ag   27 Bu   28 Bu                 
  0.207   0.214   0.222   0.232   0.318   0.325   0.354   0.384
 29 Bu   11 Bg   29 Ag   11 Au   30 Ag   30 Bu   31 Ag   31 Bu                 
  0.390   0.393   0.401   0.407   0.414   0.446   0.456   0.475
 12 Au   12 Bg   32 Ag   13 Au   13 Bg   33 Ag   32 Bu   33 Bu                 
  0.545   0.547   0.588   0.602   0.629   0.658   0.677   0.710
 34 Bu   14 Au   34 Ag   14 Bg   35 Ag   35 Bu   36 Ag   36 Bu                 
  0.729   0.747   0.843   0.881   1.048   1.113   1.255   1.306
 37 Bu   37 Ag   38 Ag   38 Bu   15 Au   15 Bg   16 Au   39 Ag                 
  1.314   1.333   1.341   1.344   1.406   1.477   1.482   1.577
 16 Bg   40 Ag   39 Bu   40 Bu   17 Au   41 Bu   41 Ag   42 Ag                 
  1.642   1.705   1.811   1.894   1.954   2.023   2.076   2.249
 17 Bg   42 Bu   43 Ag   43 Bu   18 Au   18 Bg   44 Ag   44 Bu                 
  2.402   2.610   2.634   2.652   2.771   2.829   2.943   3.016
 45 Bu   45 Ag   46 Bu   19 Au   46 Ag   19 Bg   47 Bu   47 Ag                 
  3.469   3.898   3.955   3.961   3.977   3.981   4.006   4.008
 48 Ag   48 Bu   20 Au   20 Bg   49 Ag   49 Bu   21 Au   21 Bg                 
  4.080   4.098   4.209   4.243   4.392   4.399   5.984   5.995
 50 Ag   50 Bu   51 Ag   51 Bu   52 Ag   52 Bu   22 Bg   22 Au                 
  6.024   6.031   6.073   6.077  23.545  24.197  27.829  27.842
 53 Bu   53 Ag   54 Bu   54 Ag   55 Ag   55 Bu   56 Ag   56 Bu                 
 28.329  28.338  28.359  28.366  28.373  28.388  28.530  28.532
 23 Bg   23 Au   57 Bu   57 Ag   58 Bu   58 Ag   24 Au   24 Bg                 
 28.539  28.541  28.550  28.554  28.583  28.594  28.668  28.688
 59 Ag   59 Bu   25 Au   25 Bg   60 Ag   60 Bu   61 Ag   61 Bu                 
127.876 127.882 127.899 127.903 127.925 127.933 151.631 151.641
 26 Bg   26 Au   62 Bu   62 Ag   63 Bu   63 Ag   64 Ag   64 Bu                 
*******1901.803
 65 Ag   65 Bu                                                                 
 --------------------------------------------------------------

          Ground-State Mulliken Net Atomic Charges

     Atom                 Charge (a.u.)
  ----------------------------------------
      1 H                     0.160106
      2 I                     0.062725
      3 I                     0.062725
      4 H                     0.160106
      5 C                    -0.222832
      6 C                    -0.222831
  ----------------------------------------
  Sum of atomic charges =    -0.000000

 -----------------------------------------------------------------
                    Cartesian Multipole Moments
 -----------------------------------------------------------------
    Charge (ESU x 10^10)
                -0.0000
    Dipole Moment (Debye)
         X      -0.0000      Y       0.0000      Z      -0.0000
       Tot       0.0000
    Quadrupole Moments (Debye-Ang)
        XX     -68.2659     XY       0.6021     YY     -66.9188
        XZ       0.0000     YZ       0.0000     ZZ     -71.6610
    Octopole Moments (Debye-Ang^2)
       XXX       0.0000    XXY       0.0000    XYY       0.0000
       YYY       0.0000    XXZ      -0.0000    XYZ      -0.0000
       YYZ      -0.0000    XZZ      -0.0000    YZZ       0.0000
       ZZZ      -0.0000
    Hexadecapole Moments (Debye-Ang^3)
      XXXX   -2084.7254   XXXY    -118.3673   XXYY    -394.0573
      XYYY    -181.2202   YYYY    -182.3473   XXXZ       0.0000
      XXYZ       0.0000   XYYZ       0.0000   YYYZ       0.0000
      XXZZ    -397.6779   XYZZ     -60.5722   YYZZ     -48.8532
      XZZZ       0.0000   YZZZ       0.0000   ZZZZ     -99.5535
 -----------------------------------------------------------------
 Calculating analytic gradient of the SCF energy
 Gradient of SCF Energy
            1           2           3           4           5           6
    1  -0.0000264  -0.0000226   0.0000226   0.0000264  -0.0000238   0.0000238
    2   0.0000110  -0.0000141   0.0000141  -0.0000110   0.0000695  -0.0000696
    3  -0.0000000   0.0000000  -0.0000000  -0.0000000   0.0000000   0.0000000
 Max gradient component =       6.956E-05
 RMS gradient           =       2.775E-05
 Gradient time:  CPU 8.83 s  wall 2.31 s
 Geometry Optimization Parameters
   NAtoms,    NIC,     NZ,  NCons,   NDum,   NFix, NCnnct, MaxDiis
        6      37       0       0       0       0       0       0

 Cartesian Hessian Update
 Hessian Updated using BFGS Update


** GEOMETRY OPTIMIZATION IN DELOCALIZED INTERNAL COORDINATES **
   Searching for a Minimum

   Optimization Cycle:  19

                       Coordinates (Angstroms)
     ATOM                X               Y               Z
      1  H         0.5311654546   -1.4612420962    0.0000000000
      2  I        -2.4856458236   -0.4432757327    0.0000000000
      3  I         2.4856458236    0.4432757327    0.0000000000
      4  H        -0.5311654546    1.4612420962    0.0000000000
      5  C         0.5417039639   -0.3803086359    0.0000000000
      6  C        -0.5417039639    0.3803086359    0.0000000000
   Point Group: c2h   Number of degrees of freedom:     5


   Energy is -13916.447338128

 Hessian Updated using BFGS Update

  5 Hessian modes will be used to form the next step
  Hessian Eigenvalues:
     0.036688    0.082867    0.227612    0.338364    0.684670

 Minimum Search - Taking Simple RFO Step
 Searching for Lamda that Minimizes Along All modes
 Value Taken    Lamda =   0.00000000
 Step Taken.  Stepsize is  0.000641

                             Maximum     Tolerance    Cnvgd?
         Gradient           0.000073      0.000300     YES
         Displacement       0.000461      0.001200     YES
         Energy change     -0.000000      0.000001     YES


                       Distance Matrix (Angstroms)
             H (  1)   I (  2)   I (  3)   H (  4)   C (  5)
   I (  2)  3.183929
   I (  3)  2.728952  5.049724
   H (  4)  3.109576  2.728952  3.183929
   C (  5)  1.080985  3.028005  2.111208  2.131281
   C (  6)  2.131281  2.111208  3.028005  1.080985  1.323749

 Final energy is   -13916.447338127899     


 ******************************
 **  OPTIMIZATION CONVERGED  **
 ******************************

                       Coordinates (Angstroms)
     ATOM                X               Y               Z
      1  H         0.5311654546   -1.4612420962    0.0000000000
      2  I        -2.4856458236   -0.4432757327    0.0000000000
      3  I         2.4856458236    0.4432757327    0.0000000000
      4  H        -0.5311654546    1.4612420962    0.0000000000
      5  C         0.5417039639   -0.3803086359    0.0000000000
      6  C        -0.5417039639    0.3803086359    0.0000000000

Z-matrix Print:
$molecule
0 1
I 
C  1 2.111208
H  2 1.080985 1 113.519364
C  2 1.323749 1 121.968066 3 -180.000000 0
H  4 1.080985 2 124.512570 1 -0.000000 0
I  4 2.111208 2 121.968066 1 -180.000000 0
$end


 --------------------------------------------------------------
             Orbital Energies (a.u.) and Symmetries
 --------------------------------------------------------------

 Alpha MOs, Restricted
 -- Occupied --                  
*******-1165.88 -176.31 -176.31 -165.72 -165.72 -165.71 -165.71
  1 Bu    1 Ag    2 Bu    2 Ag    3 Ag    3 Bu    1 Au    1 Bg                 
-165.71 -165.71  -35.81  -35.81  -31.30  -31.30  -31.30  -31.30
  4 Ag    4 Bu    5 Bu    5 Ag    6 Bu    6 Ag    2 Au    2 Bg                 
-31.296 -31.296 -22.953 -22.953 -22.951 -22.951 -22.951 -22.951
  7 Ag    7 Bu    8 Bu    8 Ag    3 Bg    3 Au    9 Bu    9 Ag                 
-22.947 -22.947 -22.947 -22.947 -10.243 -10.242  -6.358  -6.358
 10 Bu   10 Ag    4 Bg    4 Au   11 Ag   11 Bu   12 Bu   12 Ag                 
 -4.770  -4.770  -4.756  -4.756  -4.756  -4.756  -2.036  -2.036
 13 Ag   13 Bu    5 Bg    5 Au   14 Bu   14 Ag   15 Bu   15 Ag                 
 -2.032  -2.032  -2.032  -2.032  -2.019  -2.019  -2.019  -2.019
 16 Ag   16 Bu    6 Au    6 Bg    7 Bg    7 Au   17 Bu   17 Ag                 
 -0.824  -0.697  -0.638  -0.585  -0.473  -0.441  -0.360  -0.353
 18 Ag   18 Bu   19 Ag   19 Bu   20 Ag   20 Bu    8 Au   21 Ag                 
 -0.293  -0.282  -0.280  -0.250
  8 Bg   22 Ag   21 Bu    9 Au                                                 
 -- Virtual --                   
 -0.070  -0.044  -0.035   0.012   0.014   0.041   0.064   0.076
 22 Bu    9 Bg   23 Ag   24 Ag   23 Bu   24 Bu   10 Au   25 Ag                 
  0.096   0.103   0.115   0.122   0.127   0.166   0.174   0.198
 10 Bg   26 Ag   25 Bu   27 Ag   26 Bu   28 Ag   27 Bu   28 Bu                 
  0.207   0.214   0.222   0.232   0.318   0.325   0.354   0.384
 29 Bu   11 Bg   29 Ag   11 Au   30 Ag   30 Bu   31 Ag   31 Bu                 
  0.390   0.393   0.401   0.407   0.414   0.446   0.456   0.475
 12 Au   12 Bg   32 Ag   13 Au   13 Bg   33 Ag   32 Bu   33 Bu                 
  0.545   0.547   0.588   0.602   0.629   0.658   0.677   0.710
 34 Bu   14 Au   34 Ag   14 Bg   35 Ag   35 Bu   36 Ag   36 Bu                 
  0.729   0.747   0.843   0.881   1.048   1.113   1.255   1.306
 37 Bu   37 Ag   38 Ag   38 Bu   15 Au   15 Bg   16 Au   39 Ag                 
  1.314   1.333   1.341   1.344   1.406   1.477   1.482   1.577
 16 Bg   40 Ag   39 Bu   40 Bu   17 Au   41 Bu   41 Ag   42 Ag                 
  1.642   1.705   1.811   1.894   1.954   2.023   2.076   2.249
 17 Bg   42 Bu   43 Ag   43 Bu   18 Au   18 Bg   44 Ag   44 Bu                 
  2.402   2.610   2.634   2.652   2.771   2.829   2.943   3.016
 45 Bu   45 Ag   46 Bu   19 Au   46 Ag   19 Bg   47 Bu   47 Ag                 
  3.469   3.898   3.955   3.961   3.977   3.981   4.006   4.008
 48 Ag   48 Bu   20 Au   20 Bg   49 Ag   49 Bu   21 Au   21 Bg                 
  4.080   4.098   4.209   4.243   4.392   4.399   5.984   5.995
 50 Ag   50 Bu   51 Ag   51 Bu   52 Ag   52 Bu   22 Bg   22 Au                 
  6.024   6.031   6.073   6.077  23.545  24.197  27.829  27.842
 53 Bu   53 Ag   54 Bu   54 Ag   55 Ag   55 Bu   56 Ag   56 Bu                 
 28.329  28.338  28.359  28.366  28.373  28.388  28.530  28.532
 23 Bg   23 Au   57 Bu   57 Ag   58 Bu   58 Ag   24 Au   24 Bg                 
 28.539  28.541  28.550  28.554  28.583  28.594  28.668  28.688
 59 Ag   59 Bu   25 Au   25 Bg   60 Ag   60 Bu   61 Ag   61 Bu                 
127.876 127.882 127.899 127.903 127.925 127.933 151.631 151.641
 26 Bg   26 Au   62 Bu   62 Ag   63 Bu   63 Ag   64 Ag   64 Bu                 
*******1901.803
 65 Ag   65 Bu                                                                 

 Beta MOs, Restricted
 -- Occupied --                  
*******-1165.88 -176.31 -176.31 -165.72 -165.72 -165.71 -165.71
  1 Bu    1 Ag    2 Bu    2 Ag    3 Ag    3 Bu    1 Au    1 Bg                 
-165.71 -165.71  -35.81  -35.81  -31.30  -31.30  -31.30  -31.30
  4 Ag    4 Bu    5 Bu    5 Ag    6 Bu    6 Ag    2 Au    2 Bg                 
-31.296 -31.296 -22.953 -22.953 -22.951 -22.951 -22.951 -22.951
  7 Ag    7 Bu    8 Bu    8 Ag    3 Bg    3 Au    9 Bu    9 Ag                 
-22.947 -22.947 -22.947 -22.947 -10.243 -10.242  -6.358  -6.358
 10 Bu   10 Ag    4 Bg    4 Au   11 Ag   11 Bu   12 Bu   12 Ag                 
 -4.770  -4.770  -4.756  -4.756  -4.756  -4.756  -2.036  -2.036
 13 Ag   13 Bu    5 Bg    5 Au   14 Bu   14 Ag   15 Bu   15 Ag                 
 -2.032  -2.032  -2.032  -2.032  -2.019  -2.019  -2.019  -2.019
 16 Ag   16 Bu    6 Au    6 Bg    7 Bg    7 Au   17 Bu   17 Ag                 
 -0.824  -0.697  -0.638  -0.585  -0.473  -0.441  -0.360  -0.353
 18 Ag   18 Bu   19 Ag   19 Bu   20 Ag   20 Bu    8 Au   21 Ag                 
 -0.293  -0.282  -0.280  -0.250
  8 Bg   22 Ag   21 Bu    9 Au                                                 
 -- Virtual --                   
 -0.070  -0.044  -0.035   0.012   0.014   0.041   0.064   0.076
 22 Bu    9 Bg   23 Ag   24 Ag   23 Bu   24 Bu   10 Au   25 Ag                 
  0.096   0.103   0.115   0.122   0.127   0.166   0.174   0.198
 10 Bg   26 Ag   25 Bu   27 Ag   26 Bu   28 Ag   27 Bu   28 Bu                 
  0.207   0.214   0.222   0.232   0.318   0.325   0.354   0.384
 29 Bu   11 Bg   29 Ag   11 Au   30 Ag   30 Bu   31 Ag   31 Bu                 
  0.390   0.393   0.401   0.407   0.414   0.446   0.456   0.475
 12 Au   12 Bg   32 Ag   13 Au   13 Bg   33 Ag   32 Bu   33 Bu                 
  0.545   0.547   0.588   0.602   0.629   0.658   0.677   0.710
 34 Bu   14 Au   34 Ag   14 Bg   35 Ag   35 Bu   36 Ag   36 Bu                 
  0.729   0.747   0.843   0.881   1.048   1.113   1.255   1.306
 37 Bu   37 Ag   38 Ag   38 Bu   15 Au   15 Bg   16 Au   39 Ag                 
  1.314   1.333   1.341   1.344   1.406   1.477   1.482   1.577
 16 Bg   40 Ag   39 Bu   40 Bu   17 Au   41 Bu   41 Ag   42 Ag                 
  1.642   1.705   1.811   1.894   1.954   2.023   2.076   2.249
 17 Bg   42 Bu   43 Ag   43 Bu   18 Au   18 Bg   44 Ag   44 Bu                 
  2.402   2.610   2.634   2.652   2.771   2.829   2.943   3.016
 45 Bu   45 Ag   46 Bu   19 Au   46 Ag   19 Bg   47 Bu   47 Ag                 
  3.469   3.898   3.955   3.961   3.977   3.981   4.006   4.008
 48 Ag   48 Bu   20 Au   20 Bg   49 Ag   49 Bu   21 Au   21 Bg                 
  4.080   4.098   4.209   4.243   4.392   4.399   5.984   5.995
 50 Ag   50 Bu   51 Ag   51 Bu   52 Ag   52 Bu   22 Bg   22 Au                 
  6.024   6.031   6.073   6.077  23.545  24.197  27.829  27.842
 53 Bu   53 Ag   54 Bu   54 Ag   55 Ag   55 Bu   56 Ag   56 Bu                 
 28.329  28.338  28.359  28.366  28.373  28.388  28.530  28.532
 23 Bg   23 Au   57 Bu   57 Ag   58 Bu   58 Ag   24 Au   24 Bg                 
 28.539  28.541  28.550  28.554  28.583  28.594  28.668  28.688
 59 Ag   59 Bu   25 Au   25 Bg   60 Ag   60 Bu   61 Ag   61 Bu                 
127.876 127.882 127.899 127.903 127.925 127.933 151.631 151.641
 26 Bg   26 Au   62 Bu   62 Ag   63 Bu   63 Ag   64 Ag   64 Bu                 
*******1901.803
 65 Ag   65 Bu                                                                 
 --------------------------------------------------------------

          Ground-State Mulliken Net Atomic Charges

     Atom                 Charge (a.u.)
  ----------------------------------------
      1 H                     0.160106
      2 I                     0.062725
      3 I                     0.062725
      4 H                     0.160106
      5 C                    -0.222832
      6 C                    -0.222831
  ----------------------------------------
  Sum of atomic charges =    -0.000000

 -----------------------------------------------------------------
                    Cartesian Multipole Moments
 -----------------------------------------------------------------
    Charge (ESU x 10^10)
                -0.0000
    Dipole Moment (Debye)
         X      -0.0000      Y       0.0000      Z      -0.0000
       Tot       0.0000
    Quadrupole Moments (Debye-Ang)
        XX     -68.2659     XY       0.6021     YY     -66.9188
        XZ       0.0000     YZ       0.0000     ZZ     -71.6610
    Octopole Moments (Debye-Ang^2)
       XXX       0.0000    XXY       0.0000    XYY       0.0000
       YYY       0.0000    XXZ      -0.0000    XYZ      -0.0000
       YYZ      -0.0000    XZZ      -0.0000    YZZ       0.0000
       ZZZ      -0.0000
    Hexadecapole Moments (Debye-Ang^3)
      XXXX   -2084.7254   XXXY    -118.3673   XXYY    -394.0573
      XYYY    -181.2202   YYYY    -182.3473   XXXZ       0.0000
      XXYZ       0.0000   XYYZ       0.0000   YYYZ       0.0000
      XXZZ    -397.6779   XYZZ     -60.5722   YYZZ     -48.8532
      XZZZ       0.0000   YZZZ       0.0000   ZZZZ     -99.5535
 -----------------------------------------------------------------
Archival summary:
1\1\TWL01\OPT\ProcedureUnspecified\BasisUnspecified\222\taweetha\TueAug2810:57:512018TueAug2810:57:512018\0\\#,OPT,ProcedureUnspecified,BasisUnspecified,\\0,1\I\C,1,2.11121\H,2,1.08098,1,113.519\C,2,1.32375,1,121.968,3,-180,0\H,4,1.08098,2,124.513,1,-0,0\I,4,2.11121,2,121.968,1,-180,0\\\@

 Total job time:  168.24s(wall), 620.01s(cpu) 
 Tue Aug 28 10:57:51 2018

        *************************************************************
        *                                                           *
        *  Thank you very much for using Q-Chem.  Have a nice day.  *
        *                                                           *
        *************************************************************


 
User input: 2 of 2 
 
Q-Chem Developer Version!
                  Welcome to Q-Chem
     A Quantum Leap Into The Future Of Chemistry


 Q-Chem 5.1, Q-Chem, Inc., Pleasanton, CA (2018)

 Yihan Shao,  Zhengting Gan,  E. Epifanovsky,  A. T. B. Gilbert,  M. Wormit,  
 J. Kussmann,  A. W. Lange,  A. Behn,  Jia Deng,  Xintian Feng,  D. Ghosh,  
 M. Goldey,  P. R. Horn,  L. D. Jacobson,  I. Kaliman,  T. Kus,  A. Landau,  
 Jie Liu,  E. I. Proynov,  R. M. Richard,  R. P. Steele,  E. J. Sundstrom,  
 H. L. Woodcock III,  P. M. Zimmerman,  D. Zuev,  B. Albrecht,  E. Alguire,  
 S. A. Baeppler,  D. Barton,  Z. Benda,  Y. A. Bernard,  E. J. Berquist,  
 K. B. Bravaya,  H. Burton,  D. Casanova,  Chun-Min Chang,  Yunqing Chen,  
 A. Chien,  K. D. Closser,  M. P. Coons,  S. Coriani,  S. Dasgupta,  
 A. L. Dempwolff,  M. Diedenhofen,  Hainam Do,  R. G. Edgar,  Po-Tung Fang,  
 S. Faraji,  S. Fatehi,  Qingguo Feng,  K. D. Fenk,  J. Fosso-Tande,  
 Qinghui Ge,  A. Ghysels,  G. Gidofalvi,  J. Gomes,  J. Gonthier,  A. Gunina,  
 D. Hait,  M. W. D. Hanson-Heine,  P. H. P. Harbach,  A. W. Hauser,  
 J. E. Herr,  E. G. Hohenstein,  Z. C. Holden,  Kerwin Hui,  B. C. Huynh,  
 T.-C. Jagau,  Hyunjun Ji,  B. Kaduk,  K. Khistyaev,  Jaehoon Kim,  
 P. Klunzinger,  K. Koh,  D. Kosenkov,  L. Koulias,  T. Kowalczyk,  
 C. M. Krauter,  A. Kunitsa,  Ka Un Lao,  A. Laurent,  K. V. Lawler,  
 Joonho Lee,  D. Lefrancois,  S. Lehtola,  D. S. Levine,  Yi-Pei Li,  
 You-Sheng Lin,  Fenglai Liu,  E. Livshits,  A. Luenser,  P. Manohar,  
 E. Mansoor,  S. F. Manzer,  Shan-Ping Mao,  Yuezhi Mao,  N. Mardirossian,  
 A. V. Marenich,  T. Markovich,  L. A. Martinez-Martinez,  S. A. Maurer,  
 N. J. Mayhall,  S. C. McKenzie,  J.-M. Mewes,  A. F. Morrison,  
 J. W. Mullinax,  K. Nanda,  T. S. Nguyen-Beck,  R. Olivares-Amaya,  
 J. A. Parkhill,  T. M. Perrine,  F. Plasser,  P. Pokhilko,  S. Prager,  
 A. Prociuk,  E. Ramos,  D. R. Rehn,  F. Rob,  M. Schneider,  N. Sergueev,  
 S. M. Sharada,  S. Sharma,  D. W. Small,  T. Stauch,  T. Stein,  
 Yu-Chuan Su,  A. J. W. Thom,  A. Tkatchenko,  T. Tsuchimochi,  N. M. Tubman,  
 L. Vogt,  M. L. Vidal,  O. Vydrov,  M. A. Watson,  J. Wenzel,  
 M. de Wergifosse,  T. A. Wesolowski,  A. White,  J. Witte,  A. Yamada,  
 Jun Yang,  K. Yao,  S. Yeganeh,  S. R. Yost,  Zhi-Qiang You,  A. Zech,  
 Igor Ying Zhang,  Xing Zhang,  Yan Zhao,  Ying Zhu,  B. R. Brooks,  
 G. K. L. Chan,  C. J. Cramer,  M. S. Gordon,  W. J. Hehre,  A. Klamt,  
 M. W. Schmidt,  C. D. Sherrill,  D. G. Truhlar,  A. Aspuru-Guzik,  R. Baer,  
 A. T. Bell,  N. A. Besley,  Jeng-Da Chai,  A. E. DePrince, III,  
 R. A. DiStasio Jr.,  A. Dreuw,  B. D. Dunietz,  T. R. Furlani,  
 Chao-Ping Hsu,  Yousung Jung,  Jing Kong,  D. S. Lambrecht,  WanZhen Liang,  
 C. Ochsenfeld,  V. A. Rassolov,  L. V. Slipchenko,  J. E. Subotnik,  
 T. Van Voorhis,  J. M. Herbert,  A. I. Krylov,  P. M. W. Gill,  M. Head-Gordon

 Contributors to earlier versions of Q-Chem not listed above: 
 R. D. Adamson,  B. Austin,  J. Baker,  G. J. O. Beran,  K. Brandhorst,  
 S. T. Brown,  E. F. C. Byrd,  A. K. Chakraborty,  C.-L. Cheng,  
 Siu Hung Chien,  D. M. Chipman,  D. L. Crittenden,  H. Dachsel,  
 R. J. Doerksen,  A. D. Dutoi,  L. Fusti-Molnar,  W. A. Goddard III,  
 A. Golubeva-Zadorozhnaya,  S. R. Gwaltney,  G. Hawkins,  A. Heyden,  
 S. Hirata,  G. Kedziora,  F. J. Keil,  C. Kelley,  Jihan Kim,  R. A. King,  
 R. Z. Khaliullin,  P. P. Korambath,  W. Kurlancheek,  A. M. Lee,  M. S. Lee,  
 S. V. Levchenko,  Ching Yeh Lin,  D. Liotard,  R. C. Lochan,  I. Lotan,  
 P. E. Maslen,  N. Nair,  D. P. O'Neill,  D. Neuhauser,  E. Neuscamman,  
 C. M. Oana,  R. Olson,  B. Peters,  R. Peverati,  P. A. Pieniazek,  
 Y. M. Rhee,  J. Ritchie,  M. A. Rohrdanz,  E. Rosta,  N. J. Russ,  
 H. F. Schaefer III,  N. E. Schultz,  N. Shenvi,  A. C. Simmonett,  A. Sodt,  
 D. Stuck,  K. S. Thanthiriwatte,  V. Vanovschi,  Tao Wang,  A. Warshel,  
 C. F. Williams,  Q. Wu,  X. Xu,  W. Zhang

 Please cite Q-Chem as follows:
 Y. Shao et al., Mol. Phys. 113, 184-215 (2015)
 DOI: 10.1080/00268976.2014.952696

 Q-Chem 5.1.1 for Intel X86 EM64T Linux

 Parts of Q-Chem use Armadillo 8.300.2 (Tropical Shenanigans).
 http://arma.sourceforge.net/

 Q-Chem begins on Tue Aug 28 10:57:51 2018  

Host: 
0

     Scratch files written to /scratch/taweetham/qchem18528//
The previous job contains 0 fragments, simply inherited here
Input Ideriv = 2
Curr. Ideriv = -1
Max.  Ideriv = 2

Checking the input file for inconsistencies... 	...done.

--------------------------------------------------------------
User input:
--------------------------------------------------------------

$molecule
read
$end

$rem
   SCF_GUESS 	READ
   JOB_TYPE 	FREQUENCY
   BASIS 	6-311++G**
   EXCHANGE 	B3LYP
   MEM_TOTAL	7500	
$end


--------------------------------------------------------------
 ----------------------------------------------------------------
             Standard Nuclear Orientation (Angstroms)
    I     Atom           X                Y                Z
 ----------------------------------------------------------------
    1      H       0.2742309627    -1.5304125532    -0.0000000000
    2      I      -2.5248288339    -0.0129574269    -0.0000000000
    3      I       2.5248288339     0.0129574269     0.0000000000
    4      H      -0.2742309627     1.5304125532     0.0000000000
    5      C       0.4689248919    -0.4671052224    -0.0000000000
    6      C      -0.4689248919     0.4671052224     0.0000000000
 ----------------------------------------------------------------
 Molecular Point Group                 C2h   NOp =  4
 Largest Abelian Subgroup              C2h   NOp =  4
 Nuclear Repulsion Energy =   626.5140714663 hartrees
 There are       60 alpha and       60 beta electrons
 Requested basis set is 6-311++G(d,p)
 There are 70 shells and 182 basis functions

 Total QAlloc Memory Limit   7500 MB
 Mega-Array Size       188 MB
 MEM_STATIC part       192 MB

                       Distance Matrix (Angstroms)
             H (  1)   I (  2)   I (  3)   H (  4)   C (  5)
   I (  2)  3.183929
   I (  3)  2.728952  5.049724
   H (  4)  3.109576  2.728952  3.183929
   C (  5)  1.080985  3.028005  2.111208  2.131281
   C (  6)  2.131281  2.111208  3.028005  1.080985  1.323749

 A cutoff of  1.0D-11 yielded   1995 shell pairs
 There are     13953 function pairs (     15821 Cartesian)

 -------------------------------------------------------
 OpenMP Integral Computing Module                       
 Release: version 1.0, May 2013, Q-Chem Inc. Pittsburgh 
 -------------------------------------------------------
 Integral Job Info:
 Integral job number is                      11
 Integral operator is                         1
 short-range coefficients                     0
 long-range coefficients              100000000
 Omega coefficients                           0
 if combine SR and LR in K                    0
 Integral screening is                        0
 Integral computing path is                   2
 max size of driver memory is            800000
 size of driver memory is                593474
 size of scratch memory is             11861008
 max col of scratch BK array               1296
 max len of scratch array in speh3          155
 max len of scratch index in speh4           18
 max int batch size is                      520
 min int batch size is                       52
 fixed nKL is                                52
 max L of basis functions is                  2
 order of int derivative is                   0
 number of shells is                         70
 number of basis is                         194
 number of cartesian basis is               194
 number of contracted shell pairs          1995
 number of primitive shell pairs           3856
 maxK2 (contraction) of shell pair           36
 max number of K2 of shell pair               1
 max number of CS2 of shell pair            340
 max number of PS2 of shell pair            340
 mem total for path MDJ                  534684
 -------------------------------------------------------
 Smallest overlap matrix eigenvalue = 9.94E-05
 Guess MOs from SCF MO coefficient file

 -----------------------------------------------------------------------
  General SCF calculation program by
  Eric Jon Sundstrom, Paul Horn, Yuezhi Mao, Dmitri Zuev, Alec White,
  David Stuck, Shaama M.S., Shane Yost, Joonho Lee, David Small,
  Daniel Levine, Susi Lehtola, Hugh Burton, Evgeny Epifanovsky
 -----------------------------------------------------------------------
 Exchange:     0.2000 Hartree-Fock + 0.0800 Slater + 0.7200 B88
 Correlation:  0.1900 VWN1RPA + 0.8100 LYP
 Using SG-1 standard quadrature grid
 using 4 threads for integral computing
 -------------------------------------------------------
 OpenMP Integral computing Module                
 Release: version 2.0, May 2017, Q-Chem Inc. Pleasanton 
 -------------------------------------------------------
 -------------------------------------------------------
 OpenMP BLAS3 based DFT computing Module                
 Release: version 1.0, May 2013, Q-Chem Inc. Pittsburgh 
 -------------------------------------------------------
 A restricted SCF calculation will be
 performed using DIIS
 SCF converges when DIIS error is below 1.0e-08
 ---------------------------------------
  Cycle       Energy         DIIS error
 ---------------------------------------
    1  -13916.4207519728      2.27e-03  
    2  -13916.4478101232      2.75e-04  
    3  -13916.4481142088      1.81e-04  
    4  -13916.4482658023      7.66e-05  
    5  -13916.4482905038      2.81e-05  
    6  -13916.4482944463      1.23e-06  
    7  -13916.4482945118      3.61e-07  
    8  -13916.4482945412      4.28e-08  
    9  -13916.4482945566      1.12e-08  
   10  -13916.4482945613      1.98e-09  Convergence criterion met
 ---------------------------------------
 SCF time:   CPU 16.74s  wall 5.00s 
 SCF   energy in the final basis set =   -13916.4482945613
 Total energy in the final basis set =   -13916.4482945613

 --------------------------------------------------------------
             Orbital Energies (a.u.) and Symmetries
 --------------------------------------------------------------

 Alpha MOs, Restricted
 -- Occupied --                  
*******-1165.88 -176.31 -176.31 -165.72 -165.72 -165.71 -165.71
  1 Bu    1 Ag    2 Bu    2 Ag    3 Ag    3 Bu    1 Au    1 Bg                 
-165.71 -165.71  -35.81  -35.81  -31.30  -31.30  -31.30  -31.30
  4 Ag    4 Bu    5 Bu    5 Ag    6 Ag    6 Bu    2 Au    2 Bg                 
-31.296 -31.296 -22.952 -22.952 -22.951 -22.951 -22.951 -22.951
  7 Ag    7 Bu    8 Bu    8 Ag    3 Bg    3 Au    9 Bu    9 Ag                 
-22.947 -22.947 -22.947 -22.947 -10.243 -10.242  -6.358  -6.358
 10 Bu   10 Ag    4 Bg    4 Au   11 Ag   11 Bu   12 Bu   12 Ag                 
 -4.770  -4.770  -4.756  -4.756  -4.756  -4.756  -2.036  -2.036
 13 Ag   13 Bu    5 Bg    5 Au   14 Bu   14 Ag   15 Bu   15 Ag                 
 -2.032  -2.032  -2.032  -2.032  -2.019  -2.019  -2.019  -2.019
 16 Ag   16 Bu    6 Au    6 Bg   17 Bu   17 Ag    7 Bg    7 Au                 
 -0.824  -0.697  -0.638  -0.585  -0.473  -0.441  -0.360  -0.353
 18 Ag   18 Bu   19 Ag   19 Bu   20 Ag   20 Bu    8 Au   21 Ag                 
 -0.293  -0.282  -0.280  -0.250
  8 Bg   22 Ag   21 Bu    9 Au                                                 
 -- Virtual --                   
 -0.070  -0.044  -0.035   0.012   0.014   0.042   0.064   0.076
 22 Bu    9 Bg   23 Ag   24 Ag   23 Bu   24 Bu   10 Au   25 Ag                 
  0.096   0.103   0.115   0.122   0.127   0.166   0.174   0.199
 10 Bg   26 Ag   25 Bu   27 Ag   26 Bu   28 Ag   27 Bu   28 Bu                 
  0.207   0.215   0.223   0.232   0.318   0.325   0.353   0.384
 29 Bu   11 Bg   29 Ag   11 Au   30 Ag   30 Bu   31 Ag   31 Bu                 
  0.390   0.393   0.401   0.407   0.414   0.446   0.455   0.475
 12 Au   12 Bg   32 Ag   13 Au   13 Bg   33 Ag   32 Bu   33 Bu                 
  0.545   0.547   0.588   0.602   0.629   0.658   0.677   0.710
 34 Bu   14 Au   34 Ag   14 Bg   35 Ag   35 Bu   36 Ag   36 Bu                 
  0.729   0.747   0.843   0.881   1.048   1.113   1.255   1.306
 37 Bu   37 Ag   38 Ag   38 Bu   15 Au   15 Bg   16 Au   39 Ag                 
  1.314   1.331   1.339   1.344   1.406   1.477   1.482   1.577
 16 Bg   40 Ag   39 Bu   40 Bu   17 Au   41 Bu   41 Ag   42 Ag                 
  1.642   1.705   1.811   1.894   1.954   2.023   2.076   2.249
 17 Bg   42 Bu   43 Ag   43 Bu   18 Au   18 Bg   44 Ag   44 Bu                 
  2.402   2.610   2.634   2.652   2.771   2.829   2.943   3.016
 45 Bu   45 Ag   46 Bu   19 Au   46 Ag   19 Bg   47 Bu   47 Ag                 
  3.469   3.898   3.954   3.961   3.977   3.981   4.006   4.008
 48 Ag   48 Bu   20 Au   20 Bg   49 Ag   49 Bu   21 Au   21 Bg                 
  4.080   4.097   4.209   4.243   4.392   4.399   5.984   5.995
 50 Ag   50 Bu   51 Ag   51 Bu   52 Ag   52 Bu   22 Bg   22 Au                 
  6.024   6.032   6.073   6.077  23.545  24.197  27.829  27.842
 53 Bu   53 Ag   54 Bu   54 Ag   55 Ag   55 Bu   56 Ag   56 Bu                 
 28.329  28.338  28.359  28.366  28.373  28.388  28.530  28.532
 23 Bg   23 Au   57 Bu   57 Ag   58 Bu   58 Ag   24 Au   24 Bg                 
 28.539  28.541  28.550  28.553  28.583  28.594  28.668  28.688
 59 Ag   59 Bu   25 Au   25 Bg   60 Ag   60 Bu   61 Ag   61 Bu                 
127.876 127.882 127.900 127.903 127.925 127.933 151.632 151.641
 26 Bg   26 Au   62 Bu   62 Ag   63 Bu   63 Ag   64 Ag   64 Bu                 
*******1901.803
 65 Ag   65 Bu                                                                 

 Beta MOs, Restricted
 -- Occupied --                  
*******-1165.88 -176.31 -176.31 -165.72 -165.72 -165.71 -165.71
  1 Bu    1 Ag    2 Bu    2 Ag    3 Ag    3 Bu    1 Au    1 Bg                 
-165.71 -165.71  -35.81  -35.81  -31.30  -31.30  -31.30  -31.30
  4 Ag    4 Bu    5 Bu    5 Ag    6 Ag    6 Bu    2 Au    2 Bg                 
-31.296 -31.296 -22.952 -22.952 -22.951 -22.951 -22.951 -22.951
  7 Ag    7 Bu    8 Bu    8 Ag    3 Bg    3 Au    9 Bu    9 Ag                 
-22.947 -22.947 -22.947 -22.947 -10.243 -10.242  -6.358  -6.358
 10 Bu   10 Ag    4 Bg    4 Au   11 Ag   11 Bu   12 Bu   12 Ag                 
 -4.770  -4.770  -4.756  -4.756  -4.756  -4.756  -2.036  -2.036
 13 Ag   13 Bu    5 Bg    5 Au   14 Bu   14 Ag   15 Bu   15 Ag                 
 -2.032  -2.032  -2.032  -2.032  -2.019  -2.019  -2.019  -2.019
 16 Ag   16 Bu    6 Au    6 Bg   17 Bu   17 Ag    7 Bg    7 Au                 
 -0.824  -0.697  -0.638  -0.585  -0.473  -0.441  -0.360  -0.353
 18 Ag   18 Bu   19 Ag   19 Bu   20 Ag   20 Bu    8 Au   21 Ag                 
 -0.293  -0.282  -0.280  -0.250
  8 Bg   22 Ag   21 Bu    9 Au                                                 
 -- Virtual --                   
 -0.070  -0.044  -0.035   0.012   0.014   0.042   0.064   0.076
 22 Bu    9 Bg   23 Ag   24 Ag   23 Bu   24 Bu   10 Au   25 Ag                 
  0.096   0.103   0.115   0.122   0.127   0.166   0.174   0.199
 10 Bg   26 Ag   25 Bu   27 Ag   26 Bu   28 Ag   27 Bu   28 Bu                 
  0.207   0.215   0.223   0.232   0.318   0.325   0.353   0.384
 29 Bu   11 Bg   29 Ag   11 Au   30 Ag   30 Bu   31 Ag   31 Bu                 
  0.390   0.393   0.401   0.407   0.414   0.446   0.455   0.475
 12 Au   12 Bg   32 Ag   13 Au   13 Bg   33 Ag   32 Bu   33 Bu                 
  0.545   0.547   0.588   0.602   0.629   0.658   0.677   0.710
 34 Bu   14 Au   34 Ag   14 Bg   35 Ag   35 Bu   36 Ag   36 Bu                 
  0.729   0.747   0.843   0.881   1.048   1.113   1.255   1.306
 37 Bu   37 Ag   38 Ag   38 Bu   15 Au   15 Bg   16 Au   39 Ag                 
  1.314   1.331   1.339   1.344   1.406   1.477   1.482   1.577
 16 Bg   40 Ag   39 Bu   40 Bu   17 Au   41 Bu   41 Ag   42 Ag                 
  1.642   1.705   1.811   1.894   1.954   2.023   2.076   2.249
 17 Bg   42 Bu   43 Ag   43 Bu   18 Au   18 Bg   44 Ag   44 Bu                 
  2.402   2.610   2.634   2.652   2.771   2.829   2.943   3.016
 45 Bu   45 Ag   46 Bu   19 Au   46 Ag   19 Bg   47 Bu   47 Ag                 
  3.469   3.898   3.954   3.961   3.977   3.981   4.006   4.008
 48 Ag   48 Bu   20 Au   20 Bg   49 Ag   49 Bu   21 Au   21 Bg                 
  4.080   4.097   4.209   4.243   4.392   4.399   5.984   5.995
 50 Ag   50 Bu   51 Ag   51 Bu   52 Ag   52 Bu   22 Bg   22 Au                 
  6.024   6.032   6.073   6.077  23.545  24.197  27.829  27.842
 53 Bu   53 Ag   54 Bu   54 Ag   55 Ag   55 Bu   56 Ag   56 Bu                 
 28.329  28.338  28.359  28.366  28.373  28.388  28.530  28.532
 23 Bg   23 Au   57 Bu   57 Ag   58 Bu   58 Ag   24 Au   24 Bg                 
 28.539  28.541  28.550  28.553  28.583  28.594  28.668  28.688
 59 Ag   59 Bu   25 Au   25 Bg   60 Ag   60 Bu   61 Ag   61 Bu                 
127.876 127.882 127.900 127.903 127.925 127.933 151.632 151.641
 26 Bg   26 Au   62 Bu   62 Ag   63 Bu   63 Ag   64 Ag   64 Bu                 
*******1901.803
 65 Ag   65 Bu                                                                 
 --------------------------------------------------------------

          Ground-State Mulliken Net Atomic Charges

     Atom                 Charge (a.u.)
  ----------------------------------------
      1 H                     0.160421
      2 I                     0.062850
      3 I                     0.062850
      4 H                     0.160421
      5 C                    -0.223271
      6 C                    -0.223271
  ----------------------------------------
  Sum of atomic charges =    -0.000000

 -----------------------------------------------------------------
                    Cartesian Multipole Moments
 -----------------------------------------------------------------
    Charge (ESU x 10^10)
                -0.0000
    Dipole Moment (Debye)
         X      -0.0000      Y       0.0000      Z      -0.0000
       Tot       0.0000
    Quadrupole Moments (Debye-Ang)
        XX     -68.0079     XY       0.7833     YY     -67.1450
        XZ      -0.0000     YZ      -0.0000     ZZ     -71.6593
    Octopole Moments (Debye-Ang^2)
       XXX       0.0000    XXY       0.0000    XYY      -0.0000
       YYY      -0.0000    XXZ       0.0000    XYZ       0.0000
       YYZ      -0.0000    XZZ      -0.0000    YZZ       0.0000
       ZZZ      -0.0000
    Hexadecapole Moments (Debye-Ang^3)
      XXXX   -2112.4172   XXXY      35.2681   XXYY    -411.0315
      XYYY       2.0774   YYYY    -119.7008   XXXZ       0.0000
      XXYZ      -0.0000   XYYZ       0.0000   YYYZ      -0.0000
      XXZZ    -407.8548   XYZZ       1.5493   YYZZ     -38.6182
      XZZZ       0.0000   YZZZ      -0.0000   ZZZZ     -99.5571
 -----------------------------------------------------------------
 Calculating MO derivatives via CPSCF
 D1JvT checksum  = 337176 19135.3756339804
 D1KAT checksum  = 812448 766.7054389605
   1         3          18      0.112913    0.032147
   2         3          18      0.012183    0.004312
   3         3          18      0.001564    0.000845
   4         5          16      0.000161    0.000096
   5        19           2      0.000012    0.000010
   6        21           0      0.000000    0.000000    Roots Converged
 Time for AOints: 12.8 s (CPU) 3.3 s (wall)
 ------------------------------------------------------------------------------
                     AOints        : Timing summary (seconds)
 ------------------------------------------------------------------------------
     job step          cpu (% of tot)      sys (% of tot)     wall (% of tot)
 ------------------------------------------------------------------------------
  cpscf_lag         0.6684E+02 (35.6)   0.5000E-05 (14.3)   0.1720E+02 (35.0)
  iterzp            0.1077E+03 (57.4)   0.3000E-04 (85.7)   0.2844E+02 (57.9)
  make_fx           0.0000E+00 ( 0.0)   0.0000E+00 ( 0.0)   0.0000E+00 ( 0.0)
  AOints            0.1284E+02 ( 6.8)   0.0000E+00 ( 0.0)   0.3259E+01 ( 6.6)
 ------------------------------------------------------------------------------
   Grand Totals     0.1876E+03          0.3500E-04          0.4914E+02
 ------------------------------------------------------------------------------
 Calculating analytic Hessian of the SCF energy
 Polarizability Matrix (a.u.)
            1           2           3
    1-145.7349104   1.3596345   0.0000000
    2   1.3596345 -63.7597720  -0.0000000
    3   0.0000000  -0.0000000 -55.5445443

 Direct stationary perturbation theory relativistic correction:

 rels  =     193.918334636214
 relv  =    -642.848131943008
 rel2e =      83.502963342203
 E_rel =    -365.426833964591

 Hessian of the SCF Energy
            1           2           3           4           5           6
    1   0.0602269   0.0492255   0.0000000   0.0009150   0.0004530  -0.0000000
    2   0.0492255   0.3570000   0.0000000  -0.0001638   0.0004472   0.0000000
    3   0.0000000   0.0000000   0.0215939   0.0000000  -0.0000000  -0.0034706
    4   0.0009150  -0.0001638   0.0000000   0.1165806   0.0281927  -0.0000000
    5   0.0004530   0.0004472  -0.0000000   0.0281927   0.0262903   0.0000000
    6  -0.0000000   0.0000000  -0.0034706  -0.0000000   0.0000000   0.0050068
    7  -0.0157556   0.0013643  -0.0000000  -0.0010110   0.0019470   0.0000000
    8  -0.0156498   0.0016544   0.0000000   0.0019470   0.0006612   0.0000000
    9  -0.0000000   0.0000000   0.0019246  -0.0000000   0.0000000   0.0030626
   10  -0.0024923   0.0023002   0.0000000  -0.0157556  -0.0156498   0.0000000
   11   0.0023002  -0.0006141   0.0000000   0.0013643   0.0016544  -0.0000000
   12   0.0000000  -0.0000000   0.0102582   0.0000000  -0.0000000   0.0019246
   13  -0.0476528  -0.0456330   0.0000000  -0.0358604   0.0053612   0.0000000
   14  -0.0616213  -0.3440801   0.0000000  -0.0032645   0.0050554  -0.0000000
   15  -0.0000000   0.0000000  -0.0326897  -0.0000000   0.0000000   0.0050408
   16   0.0047588  -0.0070931  -0.0000000  -0.0648686  -0.0203041   0.0000000
   17   0.0252925  -0.0144074  -0.0000000  -0.0280757  -0.0341085  -0.0000000
   18  -0.0000000  -0.0000000   0.0023835   0.0000000  -0.0000000  -0.0115642
            7           8           9          10          11          12
    1  -0.0157556  -0.0156498  -0.0000000  -0.0024923   0.0023002   0.0000000
    2   0.0013643   0.0016544   0.0000000   0.0023002  -0.0006141  -0.0000000
    3  -0.0000000   0.0000000   0.0019246   0.0000000   0.0000000   0.0102582
    4  -0.0010110   0.0019470  -0.0000000  -0.0157556   0.0013643   0.0000000
    5   0.0019470   0.0006612   0.0000000  -0.0156498   0.0016544  -0.0000000
    6   0.0000000   0.0000000   0.0030626   0.0000000  -0.0000000   0.0019246
    7   0.1165806   0.0281927   0.0000000   0.0009150  -0.0001638  -0.0000000
    8   0.0281927   0.0262903   0.0000000   0.0004530   0.0004472  -0.0000000
    9   0.0000000   0.0000000   0.0050068  -0.0000000  -0.0000000  -0.0034706
   10   0.0009150   0.0004530  -0.0000000   0.0602269   0.0492255  -0.0000000
   11  -0.0001638   0.0004472  -0.0000000   0.0492255   0.3570000   0.0000000
   12  -0.0000000  -0.0000000  -0.0034706  -0.0000000   0.0000000   0.0215939
   13  -0.0648686  -0.0203041  -0.0000000   0.0047588  -0.0070931   0.0000000
   14  -0.0280757  -0.0341085  -0.0000000   0.0252925  -0.0144074  -0.0000000
   15  -0.0000000   0.0000000  -0.0115642  -0.0000000  -0.0000000   0.0023835
   16  -0.0358604   0.0053612   0.0000000  -0.0476528  -0.0456330  -0.0000000
   17  -0.0032645   0.0050554   0.0000000  -0.0616213  -0.3440801   0.0000000
   18   0.0000000  -0.0000000   0.0050408   0.0000000  -0.0000000  -0.0326897
           13          14          15          16          17          18
    1  -0.0476528  -0.0616213  -0.0000000   0.0047588   0.0252925  -0.0000000
    2  -0.0456330  -0.3440801   0.0000000  -0.0070931  -0.0144074  -0.0000000
    3   0.0000000   0.0000000  -0.0326897  -0.0000000  -0.0000000   0.0023835
    4  -0.0358604  -0.0032645  -0.0000000  -0.0648686  -0.0280757   0.0000000
    5   0.0053612   0.0050554   0.0000000  -0.0203041  -0.0341085  -0.0000000
    6   0.0000000  -0.0000000   0.0050408   0.0000000  -0.0000000  -0.0115642
    7  -0.0648686  -0.0280757  -0.0000000  -0.0358604  -0.0032645   0.0000000
    8  -0.0203041  -0.0341085   0.0000000   0.0053612   0.0050554  -0.0000000
    9  -0.0000000  -0.0000000  -0.0115642   0.0000000   0.0000000   0.0050408
   10   0.0047588   0.0252925  -0.0000000  -0.0476528  -0.0616213   0.0000000
   11  -0.0070931  -0.0144074  -0.0000000  -0.0456330  -0.3440801  -0.0000000
   12   0.0000000  -0.0000000   0.0023835  -0.0000000   0.0000000  -0.0326897
   13   0.4258753  -0.1681194   0.0000000  -0.2822524   0.2357884  -0.0000000
   14  -0.1681194   0.7327109   0.0000000   0.2357884  -0.3451703  -0.0000000
   15   0.0000000   0.0000000   0.0760820  -0.0000000  -0.0000000  -0.0392525
   16  -0.2822524   0.2357884  -0.0000000   0.4258753  -0.1681194   0.0000000
   17   0.2357884  -0.3451703  -0.0000000  -0.1681194   0.7327109   0.0000000
   18  -0.0000000  -0.0000000  -0.0392525   0.0000000   0.0000000   0.0760820
 Gradient time:  CPU 273.00 s  wall 71.72 s
 **********************************************************************
 **                                                                  **
 **                       VIBRATIONAL ANALYSIS                       **
 **                       --------------------                       **
 **                                                                  **
 **        VIBRATIONAL FREQUENCIES (CM**-1) AND NORMAL MODES         **
 **     FORCE CONSTANTS (mDYN/ANGSTROM) AND REDUCED MASSES (AMU)     **
 **                  INFRARED INTENSITIES (KM/MOL)                   **
 **                                                                  **
 **********************************************************************


 Mode:                 1                      2                      3
 Frequency:       134.21                 142.50                 183.71
 Force Cnst:      0.0778                 1.0603                 0.1265
 Red. Mass:       7.3319                88.6199                 6.3616
 IR Active:          YES                    NO                     YES
 IR Intens:        0.115                  0.000                  0.419
 Raman Active:       NO                     YES                    NO 
               X      Y      Z        X      Y      Z        X      Y      Z
 H          0.000 -0.000  0.490   -0.356 -0.059  0.000   -0.241  0.472  0.000
 I         -0.000  0.000 -0.052    0.588 -0.003 -0.000    0.013 -0.046 -0.000
 I          0.000  0.000 -0.052   -0.588  0.003 -0.000    0.013 -0.046 -0.000
 H          0.000 -0.000  0.490    0.356  0.059  0.000   -0.241  0.472  0.000
 C          0.000 -0.000  0.507   -0.115 -0.104  0.000   -0.119  0.450  0.000
 C          0.000 -0.000  0.507    0.115  0.104  0.000   -0.119  0.450  0.000
 TransDip   0.000 -0.000 -0.011   -0.000  0.000 -0.000   -0.004  0.020 -0.000

 Mode:                 4                      5                      6
 Frequency:       523.29                 655.54                 737.17
 Force Cnst:      1.4061                 1.0309                 0.5690
 Red. Mass:       8.7150                 4.0717                 1.7773
 IR Active:          YES                    NO                     NO 
 IR Intens:       48.034                  0.000                  0.000
 Raman Active:       NO                     YES                    YES
               X      Y      Z        X      Y      Z        X      Y      Z
 H          0.390  0.175  0.000   -0.571 -0.195 -0.000   -0.000 -0.000  0.682
 I         -0.054 -0.015  0.000   -0.012 -0.012  0.000   -0.000 -0.000 -0.003
 I         -0.054 -0.015  0.000    0.012  0.012 -0.000    0.000  0.000  0.003
 H          0.390  0.175 -0.000    0.571  0.195  0.000    0.000  0.000 -0.682
 C          0.541  0.145 -0.000   -0.270 -0.252  0.000   -0.000 -0.000 -0.187
 C          0.541  0.145  0.000    0.270  0.252 -0.000    0.000  0.000  0.187
 TransDip   0.222  0.002  0.000    0.000 -0.000  0.000    0.000  0.000  0.000

 Mode:                 7                      8                      9
 Frequency:       948.64                1170.95                1274.93
 Force Cnst:      0.5728                 0.8676                 1.1070
 Red. Mass:       1.0804                 1.0740                 1.1559
 IR Active:          YES                    YES                    NO 
 IR Intens:       51.095                 70.378                  0.000
 Raman Active:       NO                     NO                     YES
               X      Y      Z        X      Y      Z        X      Y      Z
 H         -0.000  0.000  0.705    0.698 -0.096  0.000   -0.677  0.188 -0.000
 I          0.000  0.000 -0.000   -0.001 -0.002 -0.000   -0.001 -0.001  0.000
 I          0.000 -0.000 -0.000   -0.001 -0.002  0.000    0.001  0.001 -0.000
 H         -0.000 -0.000  0.705    0.698 -0.096  0.000    0.677 -0.188 -0.000
 C          0.000  0.000 -0.057   -0.048  0.026 -0.000    0.048  0.066  0.000
 C         -0.000 -0.000 -0.057   -0.048  0.026  0.000   -0.048 -0.066 -0.000
 TransDip   0.000  0.000  0.229   -0.235 -0.130  0.000   -0.000 -0.000 -0.000

 Mode:                10                     11                     12
 Frequency:      1584.64                3221.59                3224.35
 Force Cnst:     11.7315                 6.6400                 6.7501
 Red. Mass:       7.9294                 1.0859                 1.1020
 IR Active:          NO                     YES                    NO 
 IR Intens:        0.000                 11.312                  0.000
 Raman Active:       YES                    NO                     YES
               X      Y      Z        X      Y      Z        X      Y      Z
 H          0.198  0.382 -0.000    0.114  0.695  0.000    0.115  0.695  0.000
 I          0.000  0.001  0.000    0.000  0.000  0.000   -0.000 -0.000 -0.000
 I         -0.000 -0.001 -0.000    0.000  0.000 -0.000    0.000  0.000  0.000
 H         -0.198 -0.382  0.000    0.114  0.695  0.000   -0.115 -0.695 -0.000
 C         -0.413  0.380  0.000   -0.010 -0.059 -0.000   -0.002 -0.065 -0.000
 C          0.413 -0.380 -0.000   -0.010 -0.059 -0.000    0.002  0.065  0.000
 TransDip   0.000 -0.000 -0.000   -0.081  0.071 -0.000   -0.000  0.000 -0.000

 STANDARD THERMODYNAMIC QUANTITIES AT   298.15 K  AND     1.00 ATM

   This Molecule has  0 Imaginary Frequencies
   Zero point vibrational energy:       19.730 kcal/mol

   Atom    1 Element H  Has Mass    1.00783
   Atom    2 Element I  Has Mass  126.90440
   Atom    3 Element I  Has Mass  126.90440
   Atom    4 Element H  Has Mass    1.00783
   Atom    5 Element C  Has Mass   12.00000
   Atom    6 Element C  Has Mass   12.00000
   Molecular Mass:   279.824460 amu
   Principal axes and moments of inertia in amu*Bohr^2:
                             1           2           3
    Eigenvalues --       35.70033  5797.27488  5832.97520
          X               1.00000    -0.00136    -0.00000
          Y               0.00136     1.00000    -0.00000
          Z               0.00000     0.00000     1.00000
   Rotational Symmetry Number is   2
   The Molecule is an Asymmetric Top
   Translational Enthalpy:        0.889 kcal/mol
   Rotational Enthalpy:           0.889 kcal/mol
   Vibrational Enthalpy:         21.256 kcal/mol
   gas constant (RT):             0.592 kcal/mol
   Translational Entropy:        42.785  cal/mol.K
   Rotational Entropy:           27.203  cal/mol.K
   Vibrational Entropy:           9.376  cal/mol.K

   Total Enthalpy:               23.626 kcal/mol
   Total Entropy:                79.364  cal/mol.K

 ======================================================================

 STANDARD THERMODYNAMIC QUANTITIES FOR ANHARMONIC VIBRATION -- TOSH

   Zero point vibrational energy: ************ kcal/mol

   Vibrational Enthalpy:       Infinity kcal/mol
   Vibrational Entropy:             NaN  cal/mol.K

   Total Enthalpy:             Infinity kcal/mol
   Total Entropy:                   NaN  cal/mol.K

 ======================================================================

 STANDARD THERMODYNAMIC QUANTITIES FOR ANHARMONIC VIBRATION -- VPT2

   Zero point vibrational energy: ************ kcal/mol

   Vibrational Enthalpy:       Infinity kcal/mol
   Vibrational Entropy:             NaN  cal/mol.K

   Total Enthalpy:             Infinity kcal/mol
   Total Entropy:                   NaN  cal/mol.K

 ======================================================================

Archival summary:
1\1\TWL01\FREQ\ProcedureUnspecified\BasisUnspecified\222\taweetha\TueAug2810:59:072018TueAug2810:59:072018\0\\#,FREQ,ProcedureUnspecified,BasisUnspecified,\\0,1\I\C,1,2.11121\H,2,1.08098,1,113.519\C,2,1.32375,1,121.968,3,180,0\H,4,1.08098,2,124.513,1,0,0\I,4,2.11121,2,121.968,1,-180,0\\\@

 Total job time:  76.55s(wall), 289.92s(cpu) 
 Tue Aug 28 10:59:07 2018

        *************************************************************
        *                                                           *
        *  Thank you very much for using Q-Chem.  Have a nice day.  *
        *                                                           *
        *************************************************************
