# Supplementary material for: Geometric and energetic data from ab initio calculations of haloethene, haloimine, halomethylenephosphine, haloiminophosphine, halodiazene, halodiphosphene and halocyclopropane
Source: Data Brief. 2019 Nov 2;27:104738. doi: 10.1016/j.dib.2019.104738 (PMC6861602; doi:10.1016/j.dib.2019.104738)
Supplement: Multimedia component 2 [file mmc2.zip › CC/B3LYP/HICCII.out]

Q-Chem Developer Version!
                  Welcome to Q-Chem
     A Quantum Leap Into The Future Of Chemistry


 Q-Chem 5.1, Q-Chem, Inc., Pleasanton, CA (2018)

 Yihan Shao,  Zhengting Gan,  E. Epifanovsky,  A. T. B. Gilbert,  M. Wormit,  
 J. Kussmann,  A. W. Lange,  A. Behn,  Jia Deng,  Xintian Feng,  D. Ghosh,  
 M. Goldey,  P. R. Horn,  L. D. Jacobson,  I. Kaliman,  T. Kus,  A. Landau,  
 Jie Liu,  E. I. Proynov,  R. M. Richard,  R. P. Steele,  E. J. Sundstrom,  
 H. L. Woodcock III,  P. M. Zimmerman,  D. Zuev,  B. Albrecht,  E. Alguire,  
 S. A. Baeppler,  D. Barton,  Z. Benda,  Y. A. Bernard,  E. J. Berquist,  
 K. B. Bravaya,  H. Burton,  D. Casanova,  Chun-Min Chang,  Yunqing Chen,  
 A. Chien,  K. D. Closser,  M. P. Coons,  S. Coriani,  S. Dasgupta,  
 A. L. Dempwolff,  M. Diedenhofen,  Hainam Do,  R. G. Edgar,  Po-Tung Fang,  
 S. Faraji,  S. Fatehi,  Qingguo Feng,  K. D. Fenk,  J. Fosso-Tande,  
 Qinghui Ge,  A. Ghysels,  G. Gidofalvi,  J. Gomes,  J. Gonthier,  A. Gunina,  
 D. Hait,  M. W. D. Hanson-Heine,  P. H. P. Harbach,  A. W. Hauser,  
 J. E. Herr,  E. G. Hohenstein,  Z. C. Holden,  Kerwin Hui,  B. C. Huynh,  
 T.-C. Jagau,  Hyunjun Ji,  B. Kaduk,  K. Khistyaev,  Jaehoon Kim,  
 P. Klunzinger,  K. Koh,  D. Kosenkov,  L. Koulias,  T. Kowalczyk,  
 C. M. Krauter,  A. Kunitsa,  Ka Un Lao,  A. Laurent,  K. V. Lawler,  
 Joonho Lee,  D. Lefrancois,  S. Lehtola,  D. S. Levine,  Yi-Pei Li,  
 You-Sheng Lin,  Fenglai Liu,  E. Livshits,  A. Luenser,  P. Manohar,  
 E. Mansoor,  S. F. Manzer,  Shan-Ping Mao,  Yuezhi Mao,  N. Mardirossian,  
 A. V. Marenich,  T. Markovich,  L. A. Martinez-Martinez,  S. A. Maurer,  
 N. J. Mayhall,  S. C. McKenzie,  J.-M. Mewes,  A. F. Morrison,  
 J. W. Mullinax,  K. Nanda,  T. S. Nguyen-Beck,  R. Olivares-Amaya,  
 J. A. Parkhill,  T. M. Perrine,  F. Plasser,  P. Pokhilko,  S. Prager,  
 A. Prociuk,  E. Ramos,  D. R. Rehn,  F. Rob,  M. Schneider,  N. Sergueev,  
 S. M. Sharada,  S. Sharma,  D. W. Small,  T. Stauch,  T. Stein,  
 Yu-Chuan Su,  A. J. W. Thom,  A. Tkatchenko,  T. Tsuchimochi,  N. M. Tubman,  
 L. Vogt,  M. L. Vidal,  O. Vydrov,  M. A. Watson,  J. Wenzel,  
 M. de Wergifosse,  T. A. Wesolowski,  A. White,  J. Witte,  A. Yamada,  
 Jun Yang,  K. Yao,  S. Yeganeh,  S. R. Yost,  Zhi-Qiang You,  A. Zech,  
 Igor Ying Zhang,  Xing Zhang,  Yan Zhao,  Ying Zhu,  B. R. Brooks,  
 G. K. L. Chan,  C. J. Cramer,  M. S. Gordon,  W. J. Hehre,  A. Klamt,  
 M. W. Schmidt,  C. D. Sherrill,  D. G. Truhlar,  A. Aspuru-Guzik,  R. Baer,  
 A. T. Bell,  N. A. Besley,  Jeng-Da Chai,  A. E. DePrince, III,  
 R. A. DiStasio Jr.,  A. Dreuw,  B. D. Dunietz,  T. R. Furlani,  
 Chao-Ping Hsu,  Yousung Jung,  Jing Kong,  D. S. Lambrecht,  WanZhen Liang,  
 C. Ochsenfeld,  V. A. Rassolov,  L. V. Slipchenko,  J. E. Subotnik,  
 T. Van Voorhis,  J. M. Herbert,  A. I. Krylov,  P. M. W. Gill,  M. Head-Gordon

 Contributors to earlier versions of Q-Chem not listed above: 
 R. D. Adamson,  B. Austin,  J. Baker,  G. J. O. Beran,  K. Brandhorst,  
 S. T. Brown,  E. F. C. Byrd,  A. K. Chakraborty,  C.-L. Cheng,  
 Siu Hung Chien,  D. M. Chipman,  D. L. Crittenden,  H. Dachsel,  
 R. J. Doerksen,  A. D. Dutoi,  L. Fusti-Molnar,  W. A. Goddard III,  
 A. Golubeva-Zadorozhnaya,  S. R. Gwaltney,  G. Hawkins,  A. Heyden,  
 S. Hirata,  G. Kedziora,  F. J. Keil,  C. Kelley,  Jihan Kim,  R. A. King,  
 R. Z. Khaliullin,  P. P. Korambath,  W. Kurlancheek,  A. M. Lee,  M. S. Lee,  
 S. V. Levchenko,  Ching Yeh Lin,  D. Liotard,  R. C. Lochan,  I. Lotan,  
 P. E. Maslen,  N. Nair,  D. P. O'Neill,  D. Neuhauser,  E. Neuscamman,  
 C. M. Oana,  R. Olson,  B. Peters,  R. Peverati,  P. A. Pieniazek,  
 Y. M. Rhee,  J. Ritchie,  M. A. Rohrdanz,  E. Rosta,  N. J. Russ,  
 H. F. Schaefer III,  N. E. Schultz,  N. Shenvi,  A. C. Simmonett,  A. Sodt,  
 D. Stuck,  K. S. Thanthiriwatte,  V. Vanovschi,  Tao Wang,  A. Warshel,  
 C. F. Williams,  Q. Wu,  X. Xu,  W. Zhang

 Please cite Q-Chem as follows:
 Y. Shao et al., Mol. Phys. 113, 184-215 (2015)
 DOI: 10.1080/00268976.2014.952696

 Q-Chem 5.1.1 for Intel X86 EM64T Linux

 Parts of Q-Chem use Armadillo 8.300.2 (Tropical Shenanigans).
 http://arma.sourceforge.net/

 Q-Chem begins on Tue Aug 28 17:12:01 2018  

Host: 
0

     Scratch files written to /scratch/taweetham/qchem21359//
Input Ideriv = 2
Curr. Ideriv = -1
Max.  Ideriv = 2

Checking the input file for inconsistencies... 	...done.

--------------------------------------------------------------
User input:
--------------------------------------------------------------
inp/HIII.inp
$molecule
0	1
  H   -1.0922594    1.1757781    0.0000000
  I    1.8497092    1.9270936   -0.0000000
  I   -1.8826061   -1.4884478   -0.0000000
  I    1.8079887   -1.6863660   -0.0000000
  C   -0.6082207    0.2047133   -0.0000000
  C    0.7287940    0.1376943   -0.0000000
$end
$rem
   JOB_TYPE		OPTIMIZATION
   BASIS		6-311++G**
   EXCHANGE		B3LYP
$end

--------------------------------------------------------------
 ----------------------------------------------------------------
             Standard Nuclear Orientation (Angstroms)
    I     Atom           X                Y                Z
 ----------------------------------------------------------------
    1      H       0.2126403543    -2.2385218138    -0.0000000000
    2      I      -2.4935015828    -0.8614052465     0.0000000000
    3      I       2.5647103142    -0.7584831467    -0.0000000000
    4      I      -0.0774192754     1.8258567736     0.0000000000
    5      C       0.4898452052    -1.1895138160    -0.0000000000
    6      C      -0.4704254590    -0.2567865752     0.0000000000
 ----------------------------------------------------------------
 Molecular Point Group                 Cs    NOp =  2
 Largest Abelian Subgroup              Cs    NOp =  2
 Nuclear Repulsion Energy =  1556.3417477021 hartrees
 There are       86 alpha and       86 beta electrons
 Requested basis set is 6-311++G(d,p)
 There are 89 shells and 237 basis functions

 Total QAlloc Memory Limit   2000 MB
 Mega-Array Size       188 MB
 MEM_STATIC part       192 MB
 A cutoff of  1.0D-11 yielded   2817 shell pairs
 There are     21036 function pairs (     24064 Cartesian)

 -------------------------------------------------------
 OpenMP Integral Computing Module                       
 Release: version 1.0, May 2013, Q-Chem Inc. Pittsburgh 
 -------------------------------------------------------
 Integral Job Info:
 Integral job number is                      11
 Integral operator is                         1
 short-range coefficients                     0
 long-range coefficients              100000000
 Omega coefficients                           0
 if combine SR and LR in K                    0
 Integral screening is                        0
 Integral computing path is                   2
 max size of driver memory is            800000
 size of driver memory is                593474
 size of scratch memory is             11861008
 max col of scratch BK array               1296
 max len of scratch array in speh3          155
 max len of scratch index in speh4           18
 max int batch size is                      520
 min int batch size is                       52
 fixed nKL is                                52
 max L of basis functions is                  2
 order of int derivative is                   0
 number of shells is                         89
 number of basis is                         254
 number of cartesian basis is               254
 number of contracted shell pairs          2817
 number of primitive shell pairs           5225
 maxK2 (contraction) of shell pair           36
 max number of K2 of shell pair               1
 max number of CS2 of shell pair            493
 max number of PS2 of shell pair            493
 mem total for path MDJ                  556940
 -------------------------------------------------------
 Smallest overlap matrix eigenvalue = 8.71E-05

 Scale SEOQF with 1.000000e-01/1.000000e-01/1.000000e-01

 Standard Electronic Orientation quadrupole field applied
 Nucleus-field energy     =     0.0000000429 hartrees
 Guess from superposition of atomic densities
 Warning:  Energy on first SCF cycle will be non-variational
 SAD guess density has 172.000000 electrons

 -----------------------------------------------------------------------
  General SCF calculation program by
  Eric Jon Sundstrom, Paul Horn, Yuezhi Mao, Dmitri Zuev, Alec White,
  David Stuck, Shaama M.S., Shane Yost, Joonho Lee, David Small,
  Daniel Levine, Susi Lehtola, Hugh Burton, Evgeny Epifanovsky
 -----------------------------------------------------------------------
 Exchange:     0.2000 Hartree-Fock + 0.0800 Slater + 0.7200 B88
 Correlation:  0.1900 VWN1RPA + 0.8100 LYP
 Using SG-1 standard quadrature grid
 using 4 threads for integral computing
 -------------------------------------------------------
 OpenMP Integral computing Module                
 Release: version 2.0, May 2017, Q-Chem Inc. Pleasanton 
 -------------------------------------------------------
 -------------------------------------------------------
 OpenMP BLAS3 based DFT computing Module                
 Release: version 1.0, May 2013, Q-Chem Inc. Pittsburgh 
 -------------------------------------------------------
 A restricted SCF calculation will be
 performed using DIIS
 SCF converges when DIIS error is below 1.0e-08
 ---------------------------------------
  Cycle       Energy         DIIS error
 ---------------------------------------
    1  -20835.8380985710      3.33e-02  
    2  -20835.3186572665      2.45e-03  
    3  -20835.2505995053      3.71e-03  
    4  -20835.3484791997      7.24e-04  
    5  -20835.3530058149      1.41e-04  
    6  -20835.3530564074      1.06e-04  
    7  -20835.3531357070      2.19e-05  
    8  -20835.3531384757      3.98e-06  
    9  -20835.3531385442      8.40e-07  
   10  -20835.3531385472      3.37e-07  
   11  -20835.3531385480      7.67e-08  
   12  -20835.3531385482      1.12e-08  
   13  -20835.3531385482      4.13e-09  Convergence criterion met
 ---------------------------------------
 SCF time:   CPU 67.78s  wall 18.00s 
 SCF   energy in the final basis set =   -20835.3531385482
 Total energy in the final basis set =   -20835.3531385482

 --------------------------------------------------------------
             Orbital Energies (a.u.) and Symmetries
 --------------------------------------------------------------

 Alpha MOs, Restricted
 -- Occupied --                  
*******-1165.89-1165.88 -176.32 -176.32 -176.32 -165.72 -165.72
  1 A'    2 A'    3 A'    4 A'    5 A'    6 A'    7 A'    1 A"                 
-165.72 -165.72 -165.72 -165.72 -165.72 -165.72 -165.72  -35.82
  8 A'    9 A'   10 A'    2 A"   11 A'    3 A"   12 A'   13 A'                 
-35.815 -35.813 -31.311 -31.308 -31.306 -31.304 -31.304 -31.302
 14 A'   15 A'   16 A'   17 A'   18 A'    4 A"   19 A'    5 A"                 
-31.302 -31.301 -31.300 -22.961 -22.960 -22.960 -22.959 -22.957
 20 A'    6 A"   21 A'   22 A'    7 A"   23 A'   24 A'    8 A"                 
-22.957 -22.957 -22.956 -22.955 -22.955 -22.955 -22.953 -22.953
 25 A'   26 A'    9 A"   27 A'   28 A'   10 A"   29 A'   11 A"                 
-22.951 -22.951 -10.281 -10.249  -6.367  -6.364  -6.363  -4.780
 30 A'   12 A"   31 A'   32 A'   33 A'   34 A'   35 A'   36 A'                 
 -4.777  -4.775  -4.764  -4.764  -4.762  -4.761  -4.760  -4.760
 37 A'   38 A'   39 A'   13 A"   14 A"   40 A'   15 A"   41 A'                 
 -2.046  -2.043  -2.041  -2.040  -2.040  -2.038  -2.038  -2.036
 42 A'   43 A'   44 A'   45 A'   16 A"   17 A"   46 A'   18 A"                 
 -2.036  -2.027  -2.027  -2.024  -2.024  -2.023  -2.023  -0.836
 47 A'   48 A'   19 A"   49 A'   20 A"   50 A'   21 A"   51 A'                 
 -0.707  -0.672  -0.644  -0.542  -0.460  -0.429  -0.379  -0.355
 52 A'   53 A'   54 A'   55 A'   56 A'   57 A'   22 A"   58 A'                 
 -0.307  -0.299  -0.285  -0.283  -0.261  -0.252
 59 A'   23 A"   60 A'   24 A"   61 A'   25 A"                                 
 -- Virtual --                   
 -0.087  -0.075  -0.051  -0.018   0.015   0.042   0.051   0.068
 62 A'   63 A'   26 A"   64 A'   65 A'   66 A'   67 A'   27 A"                 
  0.086   0.099   0.102   0.112   0.126   0.157   0.179   0.186
 68 A'   28 A"   69 A'   70 A'   71 A'   72 A'   73 A'   74 A'                 
  0.202   0.212   0.215   0.228   0.234   0.250   0.285   0.311
 29 A"   75 A'   76 A'   30 A"   77 A'   31 A"   78 A'   79 A'                 
  0.327   0.356   0.362   0.377   0.402   0.406   0.408   0.409
 80 A'   32 A"   81 A'   33 A"   34 A"   35 A"   82 A'   36 A"                 
  0.439   0.440   0.456   0.461   0.474   0.480   0.557   0.558
 83 A'   37 A"   84 A'   85 A'   86 A'   87 A'   88 A'   38 A"                 
  0.585   0.620   0.637   0.660   0.692   0.697   0.714   0.746
 89 A'   90 A'   91 A'   39 A"   92 A'   93 A'   94 A'   95 A'                 
  0.821   0.883   0.979   1.080   1.163   1.252   1.282   1.312
 96 A'   97 A'   98 A'   40 A"   41 A"   42 A"   99 A'  100 A'                 
  1.319   1.328   1.347   1.357   1.389   1.425   1.436   1.500
 43 A"  101 A'   44 A"  102 A'  103 A'  104 A'   45 A"  105 A'                 
  1.549   1.642   1.770   1.802   1.808   1.966   2.065   2.217
106 A'  107 A'  108 A'  109 A'   46 A"   47 A"  110 A'  111 A'                 
  2.501   2.614   2.620   2.787   2.818   3.003   3.149   3.664
112 A'  113 A'   48 A"  114 A'   49 A"  115 A'  116 A'  117 A'                 
  3.942   3.944   3.952   3.962   3.976   3.976   4.000   4.007
 50 A"  118 A'   51 A"   52 A"   53 A"  119 A'   54 A"  120 A'                 
  4.041   4.048   4.076   4.122   4.214   4.240   4.273   4.345
 55 A"  121 A'  122 A'  123 A'  124 A'  125 A'  126 A'  127 A'                 
  4.401   4.446   5.966   5.990   5.991   6.016   6.021   6.025
128 A'  129 A'   56 A"   57 A"  130 A'   58 A"  131 A'  132 A'                 
  6.057   6.081   6.140  23.373  24.101  27.777  27.837  27.882
133 A'  134 A'  135 A'  136 A'  137 A'  138 A'  139 A'  140 A'                 
 28.313  28.332  28.337  28.346  28.352  28.359  28.369  28.387
 59 A"   60 A"  141 A'  142 A'   61 A"  143 A'  144 A'  145 A'                 
 28.408  28.521  28.524  28.524  28.529  28.533  28.534  28.545
146 A'   62 A"  147 A'   63 A"   64 A"   65 A"  148 A'   66 A"                 
 28.551  28.565  28.567  28.578  28.605  28.670  28.687  28.719
149 A'   67 A"  150 A'  151 A'  152 A'  153 A'  154 A'  155 A'                 
127.862 127.877 127.880 127.892 127.896 127.899 127.916 127.925
 68 A"   69 A"  156 A'   70 A"  157 A'  158 A'  159 A'  160 A'                 
127.960 151.588 151.637 151.6771901.7471901.7991901.840
161 A'  162 A'  163 A'  164 A'  165 A'  166 A'  167 A'                         

 Beta MOs, Restricted
 -- Occupied --                  
*******-1165.89-1165.88 -176.32 -176.32 -176.32 -165.72 -165.72
  1 A'    2 A'    3 A'    4 A'    5 A'    6 A'    7 A'    1 A"                 
-165.72 -165.72 -165.72 -165.72 -165.72 -165.72 -165.72  -35.82
  8 A'    9 A'   10 A'    2 A"   11 A'    3 A"   12 A'   13 A'                 
-35.815 -35.813 -31.311 -31.308 -31.306 -31.304 -31.304 -31.302
 14 A'   15 A'   16 A'   17 A'   18 A'    4 A"   19 A'    5 A"                 
-31.302 -31.301 -31.300 -22.961 -22.960 -22.960 -22.959 -22.957
 20 A'    6 A"   21 A'   22 A'    7 A"   23 A'   24 A'    8 A"                 
-22.957 -22.957 -22.956 -22.955 -22.955 -22.955 -22.953 -22.953
 25 A'   26 A'    9 A"   27 A'   28 A'   10 A"   29 A'   11 A"                 
-22.951 -22.951 -10.281 -10.249  -6.367  -6.364  -6.363  -4.780
 30 A'   12 A"   31 A'   32 A'   33 A'   34 A'   35 A'   36 A'                 
 -4.777  -4.775  -4.764  -4.764  -4.762  -4.761  -4.760  -4.760
 37 A'   38 A'   39 A'   13 A"   14 A"   40 A'   15 A"   41 A'                 
 -2.046  -2.043  -2.041  -2.040  -2.040  -2.038  -2.038  -2.036
 42 A'   43 A'   44 A'   45 A'   16 A"   17 A"   46 A'   18 A"                 
 -2.036  -2.027  -2.027  -2.024  -2.024  -2.023  -2.023  -0.836
 47 A'   48 A'   19 A"   49 A'   20 A"   50 A'   21 A"   51 A'                 
 -0.707  -0.672  -0.644  -0.542  -0.460  -0.429  -0.379  -0.355
 52 A'   53 A'   54 A'   55 A'   56 A'   57 A'   22 A"   58 A'                 
 -0.307  -0.299  -0.285  -0.283  -0.261  -0.252
 59 A'   23 A"   60 A'   24 A"   61 A'   25 A"                                 
 -- Virtual --                   
 -0.087  -0.075  -0.051  -0.018   0.015   0.042   0.051   0.068
 62 A'   63 A'   26 A"   64 A'   65 A'   66 A'   67 A'   27 A"                 
  0.086   0.099   0.102   0.112   0.126   0.157   0.179   0.186
 68 A'   28 A"   69 A'   70 A'   71 A'   72 A'   73 A'   74 A'                 
  0.202   0.212   0.215   0.228   0.234   0.250   0.285   0.311
 29 A"   75 A'   76 A'   30 A"   77 A'   31 A"   78 A'   79 A'                 
  0.327   0.356   0.362   0.377   0.402   0.406   0.408   0.409
 80 A'   32 A"   81 A'   33 A"   34 A"   35 A"   82 A'   36 A"                 
  0.439   0.440   0.456   0.461   0.474   0.480   0.557   0.558
 83 A'   37 A"   84 A'   85 A'   86 A'   87 A'   88 A'   38 A"                 
  0.585   0.620   0.637   0.660   0.692   0.697   0.714   0.746
 89 A'   90 A'   91 A'   39 A"   92 A'   93 A'   94 A'   95 A'                 
  0.821   0.883   0.979   1.080   1.163   1.252   1.282   1.312
 96 A'   97 A'   98 A'   40 A"   41 A"   42 A"   99 A'  100 A'                 
  1.319   1.328   1.347   1.357   1.389   1.425   1.436   1.500
 43 A"  101 A'   44 A"  102 A'  103 A'  104 A'   45 A"  105 A'                 
  1.549   1.642   1.770   1.802   1.808   1.966   2.065   2.217
106 A'  107 A'  108 A'  109 A'   46 A"   47 A"  110 A'  111 A'                 
  2.501   2.614   2.620   2.787   2.818   3.003   3.149   3.664
112 A'  113 A'   48 A"  114 A'   49 A"  115 A'  116 A'  117 A'                 
  3.942   3.944   3.952   3.962   3.976   3.976   4.000   4.007
 50 A"  118 A'   51 A"   52 A"   53 A"  119 A'   54 A"  120 A'                 
  4.041   4.048   4.076   4.122   4.214   4.240   4.273   4.345
 55 A"  121 A'  122 A'  123 A'  124 A'  125 A'  126 A'  127 A'                 
  4.401   4.446   5.966   5.990   5.991   6.016   6.021   6.025
128 A'  129 A'   56 A"   57 A"  130 A'   58 A"  131 A'  132 A'                 
  6.057   6.081   6.140  23.373  24.101  27.777  27.837  27.882
133 A'  134 A'  135 A'  136 A'  137 A'  138 A'  139 A'  140 A'                 
 28.313  28.332  28.337  28.346  28.352  28.359  28.369  28.387
 59 A"   60 A"  141 A'  142 A'   61 A"  143 A'  144 A'  145 A'                 
 28.408  28.521  28.524  28.524  28.529  28.533  28.534  28.545
146 A'   62 A"  147 A'   63 A"   64 A"   65 A"  148 A'   66 A"                 
 28.551  28.565  28.567  28.578  28.605  28.670  28.687  28.719
149 A'   67 A"  150 A'  151 A'  152 A'  153 A'  154 A'  155 A'                 
127.862 127.877 127.880 127.892 127.896 127.899 127.916 127.925
 68 A"   69 A"  156 A'   70 A"  157 A'  158 A'  159 A'  160 A'                 
127.960 151.588 151.637 151.6771901.7471901.7991901.840
161 A'  162 A'  163 A'  164 A'  165 A'  166 A'  167 A'                         
 --------------------------------------------------------------

          Ground-State Mulliken Net Atomic Charges

     Atom                 Charge (a.u.)
  ----------------------------------------
      1 H                     0.167158
      2 I                     0.133346
      3 I                     0.099049
      4 I                     0.142635
      5 C                    -0.402535
      6 C                    -0.139653
  ----------------------------------------
  Sum of atomic charges =    -0.000000

 -----------------------------------------------------------------
                    Cartesian Multipole Moments
 -----------------------------------------------------------------
    Charge (ESU x 10^10)
                -0.0000
    Dipole Moment (Debye)
         X      -0.0112      Y      -0.4291      Z       0.0000
       Tot       0.4293
    Quadrupole Moments (Debye-Ang)
        XX     -93.1499     XY       2.3267     YY     -92.7923
        XZ      -0.0000     YZ      -0.0000     ZZ     -99.4578
    Octopole Moments (Debye-Ang^2)
       XXX      -0.3244    XXY      -0.3273    XYY      -0.6168
       YYY      20.7669    XXZ       0.0000    XYZ       0.0000
       YYZ      -0.0000    XZZ      -0.0364    YZZ       4.4028
       ZZZ       0.0000
    Hexadecapole Moments (Debye-Ang^3)
      XXXX   -2128.0246   XXXY      43.7923   XXYY    -558.2567
      XYYY      16.5485   YYYY    -920.2519   XXXZ      -0.0000
      XXYZ       0.0000   XYYZ      -0.0000   YYYZ      -0.0000
      XXZZ    -419.9666   XYZZ       2.1057   YYZZ    -192.8714
      XZZZ       0.0000   YZZZ      -0.0000   ZZZZ    -138.7542
 -----------------------------------------------------------------
 Calculating analytic gradient of the SCF energy
 Gradient of SCF Energy
            1           2           3           4           5           6
    1  -0.0059833   0.0033280   0.0002243   0.0032108   0.0087505  -0.0095303
    2  -0.0005148   0.0009326   0.0066446  -0.0038426  -0.0069738   0.0037540
    3  -0.0000000   0.0000000  -0.0000000  -0.0000000  -0.0000000   0.0000000
 Max gradient component =       9.530E-03
 RMS gradient           =       4.393E-03
 Gradient time:  CPU 20.02 s  wall 5.12 s
 Geometry Optimization Parameters
   NAtoms,    NIC,     NZ,  NCons,   NDum,   NFix, NCnnct, MaxDiis
        6      27       0       0       0       0       0       0


** GEOMETRY OPTIMIZATION IN DELOCALIZED INTERNAL COORDINATES **
   Searching for a Minimum

   Optimization Cycle:   1

                       Coordinates (Angstroms)
     ATOM                X               Y               Z
      1  H         0.2126403543   -2.2385218138    0.0000000000
      2  I        -2.4935015828   -0.8614052465    0.0000000000
      3  I         2.5647103142   -0.7584831467    0.0000000000
      4  I        -0.0774192754    1.8258567736    0.0000000000
      5  C         0.4898452052   -1.1895138160    0.0000000000
      6  C        -0.4704254590   -0.2567865752    0.0000000000
   Point Group: cs    Number of degrees of freedom:     9


   Energy is -20835.353138548


 Attempting to Generate Delocalized Internal Coordinates

  9 Hessian modes will be used to form the next step
  Hessian Eigenvalues:
     0.113259    0.113321    0.115329    0.160000    0.220000    0.250000
     0.250000    0.353950    0.574988

 Minimum Search - Taking Simple RFO Step
 Searching for Lamda that Minimizes Along All modes
 Value Taken    Lamda =  -0.00248468
 Step Taken.  Stepsize is  0.110895

                             Maximum     Tolerance    Cnvgd?
         Gradient           0.018759      0.000300      NO
         Displacement       0.078755      0.001200      NO
         Energy change     *********      0.000001      NO


 New Cartesian Coordinates Obtained by Inverse Iteration

 Displacement from previous Coordinates is:  0.278387
 ----------------------------------------------------------------
             Standard Nuclear Orientation (Angstroms)
    I     Atom           X                Y                Z
 ----------------------------------------------------------------
    1      H       0.2279849327    -2.2134544012     0.0000000000
    2      I      -2.4830984658    -0.8836623577     0.0000000000
    3      I       2.5888015940    -0.8608577819     0.0000000000
    4      I      -0.1487237491     1.8781580069     0.0000000000
    5      C       0.4987603750    -1.1659348599     0.0000000000
    6      C      -0.4578751302    -0.2331024309     0.0000000000
 ----------------------------------------------------------------
 Molecular Point Group                 Cs    NOp =  2
 Largest Abelian Subgroup              Cs    NOp =  2
 Nuclear Repulsion Energy =  1535.1023761249 hartrees
 There are       86 alpha and       86 beta electrons
 Applying Cartesian multipole field
    Component          Value
    ---------          -----
     (2,0,0)        1.00000E-11
     (0,2,0)        2.00000E-11
     (0,0,2)       -3.00000E-11
 Nucleus-field energy     =     0.0000000446 hartrees
 Requested basis set is 6-311++G(d,p)
 There are 89 shells and 237 basis functions
 A cutoff of  1.0D-11 yielded   2819 shell pairs
 There are     21018 function pairs (     24040 Cartesian)
 Smallest overlap matrix eigenvalue = 8.34E-05
 Guess MOs from SCF MO coefficient file

 -----------------------------------------------------------------------
  General SCF calculation program by
  Eric Jon Sundstrom, Paul Horn, Yuezhi Mao, Dmitri Zuev, Alec White,
  David Stuck, Shaama M.S., Shane Yost, Joonho Lee, David Small,
  Daniel Levine, Susi Lehtola, Hugh Burton, Evgeny Epifanovsky
 -----------------------------------------------------------------------
 Exchange:     0.2000 Hartree-Fock + 0.0800 Slater + 0.7200 B88
 Correlation:  0.1900 VWN1RPA + 0.8100 LYP
 Using SG-1 standard quadrature grid
 using 4 threads for integral computing
 -------------------------------------------------------
 OpenMP Integral computing Module                
 Release: version 2.0, May 2017, Q-Chem Inc. Pleasanton 
 -------------------------------------------------------
 -------------------------------------------------------
 OpenMP BLAS3 based DFT computing Module                
 Release: version 1.0, May 2013, Q-Chem Inc. Pittsburgh 
 -------------------------------------------------------
 A restricted SCF calculation will be
 performed using DIIS
 SCF converges when DIIS error is below 1.0e-08
 ---------------------------------------
  Cycle       Energy         DIIS error
 ---------------------------------------
    1  -20835.3522975732      3.68e-04  
    2  -20835.3537846949      1.59e-04  
    3  -20835.3536495785      2.14e-04  
    4  -20835.3539660875      5.27e-05  
    5  -20835.3539880428      8.25e-06  
    6  -20835.3539884789      4.93e-06  
    7  -20835.3539885850      1.30e-06  
    8  -20835.3539885967      4.04e-07  
    9  -20835.3539885981      5.18e-08  
   10  -20835.3539885978      1.81e-08  
   11  -20835.3539885979      2.74e-09  Convergence criterion met
 ---------------------------------------
 SCF time:   CPU 55.79s  wall 15.00s 
 SCF   energy in the final basis set =   -20835.3539885979
 Total energy in the final basis set =   -20835.3539885979

 --------------------------------------------------------------
             Orbital Energies (a.u.) and Symmetries
 --------------------------------------------------------------

 Alpha MOs, Restricted
 -- Occupied --                  
*******-1165.89-1165.88 -176.32 -176.32 -176.32 -165.72 -165.72
  1 A'    2 A'    3 A'    4 A'    5 A'    6 A'    7 A'    8 A'                 
-165.72 -165.72 -165.72 -165.72 -165.72 -165.72 -165.72  -35.82
  1 A"    2 A"    9 A'   10 A'   11 A'    3 A"   12 A'   13 A'                 
-35.816 -35.814 -31.310 -31.310 -31.307 -31.303 -31.303 -31.303
 14 A'   15 A'   16 A'   17 A'   18 A'    4 A"    5 A"   19 A'                 
-31.303 -31.301 -31.301 -22.960 -22.960 -22.959 -22.959 -22.959
 20 A'    6 A"   21 A'   22 A'   23 A'    7 A"    8 A"   24 A'                 
-22.959 -22.958 -22.956 -22.956 -22.954 -22.954 -22.954 -22.954
 25 A'   26 A'    9 A"   27 A'   28 A'   10 A"   29 A'   11 A"                 
-22.952 -22.952 -10.283 -10.249  -6.366  -6.366  -6.363  -4.779
 30 A'   12 A"   31 A'   32 A'   33 A'   34 A'   35 A'   36 A'                 
 -4.779  -4.776  -4.763  -4.763  -4.763  -4.763  -4.761  -4.761
 37 A'   38 A'   13 A"   39 A'   14 A"   40 A'   15 A"   41 A'                 
 -2.044  -2.044  -2.041  -2.039  -2.039  -2.039  -2.039  -2.037
 42 A'   43 A'   44 A'   16 A"   45 A'   17 A"   46 A'   18 A"                 
 -2.036  -2.026  -2.026  -2.026  -2.026  -2.024  -2.024  -0.834
 47 A'   19 A"   48 A'   49 A'   20 A"   50 A'   21 A"   51 A'                 
 -0.708  -0.670  -0.644  -0.544  -0.459  -0.430  -0.378  -0.354
 52 A'   53 A'   54 A'   55 A'   56 A'   57 A'   22 A"   58 A'                 
 -0.304  -0.300  -0.284  -0.283  -0.266  -0.252
 59 A'   23 A"   60 A'   24 A"   61 A'   25 A"                                 
 -- Virtual --                   
 -0.090  -0.076  -0.051  -0.020   0.015   0.042   0.051   0.068
 62 A'   63 A'   26 A"   64 A'   65 A'   66 A'   67 A'   27 A"                 
  0.085   0.099   0.104   0.114   0.126   0.159   0.181   0.186
 68 A'   28 A"   69 A'   70 A'   71 A'   72 A'   73 A'   74 A'                 
  0.202   0.207   0.213   0.229   0.230   0.248   0.285   0.319
 29 A"   75 A'   76 A'   30 A"   77 A'   31 A"   78 A'   79 A'                 
  0.333   0.360   0.366   0.378   0.401   0.404   0.407   0.409
 80 A'   32 A"   81 A'   33 A"   34 A"   35 A"   36 A"   82 A'                 
  0.434   0.436   0.448   0.458   0.471   0.477   0.552   0.557
 83 A'   37 A"   84 A'   85 A'   86 A'   87 A'   88 A'   38 A"                 
  0.583   0.617   0.639   0.662   0.687   0.698   0.707   0.746
 89 A'   90 A'   91 A'   39 A"   92 A'   93 A'   94 A'   95 A'                 
  0.821   0.883   0.987   1.077   1.163   1.251   1.287   1.319
 96 A'   97 A'   98 A'   40 A"   41 A"   42 A"   99 A'   43 A"                 
  1.325   1.337   1.345   1.353   1.379   1.412   1.436   1.493
100 A'  101 A'   44 A"  102 A'  103 A'  104 A'   45 A"  105 A'                 
  1.554   1.643   1.773   1.807   1.808   1.969   2.072   2.220
106 A'  107 A'  108 A'  109 A'   46 A"   47 A"  110 A'  111 A'                 
  2.504   2.614   2.620   2.788   2.821   3.003   3.146   3.664
112 A'  113 A'   48 A"  114 A'   49 A"  115 A'  116 A'  117 A'                 
  3.944   3.950   3.953   3.958   3.975   3.979   3.996   4.001
 50 A"  118 A'   51 A"   52 A"   53 A"  119 A'  120 A'   54 A"                 
  4.039   4.047   4.077   4.116   4.210   4.240   4.272   4.341
 55 A"  121 A'  122 A'  123 A'  124 A'  125 A'  126 A'  127 A'                 
  4.394   4.443   5.966   5.990   6.009   6.015   6.021   6.025
128 A'  129 A'   56 A"   57 A"  130 A'   58 A"  131 A'  132 A'                 
  6.048   6.075   6.126  23.374  24.110  27.774  27.834  27.880
133 A'  134 A'  135 A'  136 A'  137 A'  138 A'  139 A'  140 A'                 
 28.313  28.332  28.345  28.348  28.350  28.359  28.371  28.377
 59 A"   60 A"  141 A'  142 A'   61 A"  143 A'  144 A'  145 A'                 
 28.399  28.522  28.525  28.526  28.527  28.532  28.536  28.544
146 A'   62 A"   63 A"  147 A'   64 A"   65 A"  148 A'  149 A'                 
 28.545  28.564  28.566  28.579  28.602  28.668  28.687  28.715
 66 A"   67 A"  150 A'  151 A'  152 A'  153 A'  154 A'  155 A'                 
127.861 127.876 127.887 127.890 127.897 127.901 127.910 127.924
 68 A"   69 A"  156 A'   70 A"  157 A'  158 A'  159 A'  160 A'                 
127.953 151.584 151.634 151.6741901.7441901.7961901.837
161 A'  162 A'  163 A'  164 A'  165 A'  166 A'  167 A'                         

 Beta MOs, Restricted
 -- Occupied --                  
*******-1165.89-1165.88 -176.32 -176.32 -176.32 -165.72 -165.72
  1 A'    2 A'    3 A'    4 A'    5 A'    6 A'    7 A'    8 A'                 
-165.72 -165.72 -165.72 -165.72 -165.72 -165.72 -165.72  -35.82
  1 A"    2 A"    9 A'   10 A'   11 A'    3 A"   12 A'   13 A'                 
-35.816 -35.814 -31.310 -31.310 -31.307 -31.303 -31.303 -31.303
 14 A'   15 A'   16 A'   17 A'   18 A'    4 A"    5 A"   19 A'                 
-31.303 -31.301 -31.301 -22.960 -22.960 -22.959 -22.959 -22.959
 20 A'    6 A"   21 A'   22 A'   23 A'    7 A"    8 A"   24 A'                 
-22.959 -22.958 -22.956 -22.956 -22.954 -22.954 -22.954 -22.954
 25 A'   26 A'    9 A"   27 A'   28 A'   10 A"   29 A'   11 A"                 
-22.952 -22.952 -10.283 -10.249  -6.366  -6.366  -6.363  -4.779
 30 A'   12 A"   31 A'   32 A'   33 A'   34 A'   35 A'   36 A'                 
 -4.779  -4.776  -4.763  -4.763  -4.763  -4.763  -4.761  -4.761
 37 A'   38 A'   13 A"   39 A'   14 A"   40 A'   15 A"   41 A'                 
 -2.044  -2.044  -2.041  -2.039  -2.039  -2.039  -2.039  -2.037
 42 A'   43 A'   44 A'   16 A"   45 A'   17 A"   46 A'   18 A"                 
 -2.036  -2.026  -2.026  -2.026  -2.026  -2.024  -2.024  -0.834
 47 A'   19 A"   48 A'   49 A'   20 A"   50 A'   21 A"   51 A'                 
 -0.708  -0.670  -0.644  -0.544  -0.459  -0.430  -0.378  -0.354
 52 A'   53 A'   54 A'   55 A'   56 A'   57 A'   22 A"   58 A'                 
 -0.304  -0.300  -0.284  -0.283  -0.266  -0.252
 59 A'   23 A"   60 A'   24 A"   61 A'   25 A"                                 
 -- Virtual --                   
 -0.090  -0.076  -0.051  -0.020   0.015   0.042   0.051   0.068
 62 A'   63 A'   26 A"   64 A'   65 A'   66 A'   67 A'   27 A"                 
  0.085   0.099   0.104   0.114   0.126   0.159   0.181   0.186
 68 A'   28 A"   69 A'   70 A'   71 A'   72 A'   73 A'   74 A'                 
  0.202   0.207   0.213   0.229   0.230   0.248   0.285   0.319
 29 A"   75 A'   76 A'   30 A"   77 A'   31 A"   78 A'   79 A'                 
  0.333   0.360   0.366   0.378   0.401   0.404   0.407   0.409
 80 A'   32 A"   81 A'   33 A"   34 A"   35 A"   36 A"   82 A'                 
  0.434   0.436   0.448   0.458   0.471   0.477   0.552   0.557
 83 A'   37 A"   84 A'   85 A'   86 A'   87 A'   88 A'   38 A"                 
  0.583   0.617   0.639   0.662   0.687   0.698   0.707   0.746
 89 A'   90 A'   91 A'   39 A"   92 A'   93 A'   94 A'   95 A'                 
  0.821   0.883   0.987   1.077   1.163   1.251   1.287   1.319
 96 A'   97 A'   98 A'   40 A"   41 A"   42 A"   99 A'   43 A"                 
  1.325   1.337   1.345   1.353   1.379   1.412   1.436   1.493
100 A'  101 A'   44 A"  102 A'  103 A'  104 A'   45 A"  105 A'                 
  1.554   1.643   1.773   1.807   1.808   1.969   2.072   2.220
106 A'  107 A'  108 A'  109 A'   46 A"   47 A"  110 A'  111 A'                 
  2.504   2.614   2.620   2.788   2.821   3.003   3.146   3.664
112 A'  113 A'   48 A"  114 A'   49 A"  115 A'  116 A'  117 A'                 
  3.944   3.950   3.953   3.958   3.975   3.979   3.996   4.001
 50 A"  118 A'   51 A"   52 A"   53 A"  119 A'  120 A'   54 A"                 
  4.039   4.047   4.077   4.116   4.210   4.240   4.272   4.341
 55 A"  121 A'  122 A'  123 A'  124 A'  125 A'  126 A'  127 A'                 
  4.394   4.443   5.966   5.990   6.009   6.015   6.021   6.025
128 A'  129 A'   56 A"   57 A"  130 A'   58 A"  131 A'  132 A'                 
  6.048   6.075   6.126  23.374  24.110  27.774  27.834  27.880
133 A'  134 A'  135 A'  136 A'  137 A'  138 A'  139 A'  140 A'                 
 28.313  28.332  28.345  28.348  28.350  28.359  28.371  28.377
 59 A"   60 A"  141 A'  142 A'   61 A"  143 A'  144 A'  145 A'                 
 28.399  28.522  28.525  28.526  28.527  28.532  28.536  28.544
146 A'   62 A"   63 A"  147 A'   64 A"   65 A"  148 A'  149 A'                 
 28.545  28.564  28.566  28.579  28.602  28.668  28.687  28.715
 66 A"   67 A"  150 A'  151 A'  152 A'  153 A'  154 A'  155 A'                 
127.861 127.876 127.887 127.890 127.897 127.901 127.910 127.924
 68 A"   69 A"  156 A'   70 A"  157 A'  158 A'  159 A'  160 A'                 
127.953 151.584 151.634 151.6741901.7441901.7961901.837
161 A'  162 A'  163 A'  164 A'  165 A'  166 A'  167 A'                         
 --------------------------------------------------------------

          Ground-State Mulliken Net Atomic Charges

     Atom                 Charge (a.u.)
  ----------------------------------------
      1 H                     0.170796
      2 I                     0.126092
      3 I                     0.102523
      4 I                     0.144749
      5 C                    -0.422330
      6 C                    -0.121830
  ----------------------------------------
  Sum of atomic charges =    -0.000000

 -----------------------------------------------------------------
                    Cartesian Multipole Moments
 -----------------------------------------------------------------
    Charge (ESU x 10^10)
                -0.0000
    Dipole Moment (Debye)
         X       0.0253      Y      -0.4214      Z       0.0000
       Tot       0.4222
    Quadrupole Moments (Debye-Ang)
        XX     -93.2558     XY       1.6738     YY     -92.5755
        XZ       0.0000     YZ       0.0000     ZZ     -99.4897
    Octopole Moments (Debye-Ang^2)
       XXX       4.4435    XXY      -0.8127    XYY      -0.4917
       YYY      27.7559    XXZ       0.0000    XYZ      -0.0000
       YYZ       0.0000    XZZ       1.0219    YZZ       6.1984
       ZZZ      -0.0000
    Hexadecapole Moments (Debye-Ang^3)
      XXXX   -2140.6686   XXXY      67.3398   XXYY    -569.7653
      XYYY      45.5230   YYYY    -980.2330   XXXZ       0.0000
      XXYZ      -0.0000   XYYZ       0.0000   YYYZ       0.0000
      XXZZ    -422.6298   XYZZ      12.6544   YYZZ    -203.8121
      XZZZ       0.0000   YZZZ       0.0000   ZZZZ    -138.8508
 -----------------------------------------------------------------
 Calculating analytic gradient of the SCF energy
 Gradient of SCF Energy
            1           2           3           4           5           6
    1  -0.0019108   0.0008880   0.0010135  -0.0013340   0.0055318  -0.0041885
    2   0.0005947  -0.0004203  -0.0007720   0.0029339  -0.0042659   0.0019295
    3  -0.0000000   0.0000000  -0.0000000   0.0000000   0.0000000  -0.0000000
 Max gradient component =       5.532E-03
 RMS gradient           =       2.199E-03
 Gradient time:  CPU 19.80 s  wall 5.07 s
 Geometry Optimization Parameters
   NAtoms,    NIC,     NZ,  NCons,   NDum,   NFix, NCnnct, MaxDiis
        6      27       0       0       0       0       0       0

 Cartesian Hessian Update
 Hessian Updated using BFGS Update


** GEOMETRY OPTIMIZATION IN DELOCALIZED INTERNAL COORDINATES **
   Searching for a Minimum

   Optimization Cycle:   2

                       Coordinates (Angstroms)
     ATOM                X               Y               Z
      1  H         0.2279849327   -2.2134544012    0.0000000000
      2  I        -2.4830984658   -0.8836623577    0.0000000000
      3  I         2.5888015940   -0.8608577819    0.0000000000
      4  I        -0.1487237491    1.8781580069    0.0000000000
      5  C         0.4987603750   -1.1659348599    0.0000000000
      6  C        -0.4578751302   -0.2331024309    0.0000000000
   Point Group: cs    Number of degrees of freedom:     9


   Energy is -20835.353988598

 Hessian Updated using BFGS Update

  9 Hessian modes will be used to form the next step
  Hessian Eigenvalues:
     0.108289    0.113898    0.117078    0.141390    0.230148    0.249351
     0.334494    0.354030    0.590621

 Minimum Search - Taking Simple RFO Step
 Searching for Lamda that Minimizes Along All modes
 Value Taken    Lamda =  -0.00034589
 Step Taken.  Stepsize is  0.036345

                             Maximum     Tolerance    Cnvgd?
         Gradient           0.009097      0.000300      NO
         Displacement       0.023943      0.001200      NO
         Energy change     -0.000850      0.000001      NO


 New Cartesian Coordinates Obtained by Inverse Iteration

 Displacement from previous Coordinates is:  0.083248
 ----------------------------------------------------------------
             Standard Nuclear Orientation (Angstroms)
    I     Atom           X                Y                Z
 ----------------------------------------------------------------
    1      H       0.2437257516    -2.2196517934     0.0000000000
    2      I      -2.4959479116    -0.8732589558     0.0000000000
    3      I       2.5756661489    -0.8400682552     0.0000000000
    4      I      -0.1295324411     1.8599712243     0.0000000000
    5      C       0.4929728298    -1.1670310341     0.0000000000
    6      C      -0.4610348210    -0.2388150104     0.0000000000
 ----------------------------------------------------------------
 Molecular Point Group                 Cs    NOp =  2
 Largest Abelian Subgroup              Cs    NOp =  2
 Nuclear Repulsion Energy =  1541.1085840978 hartrees
 There are       86 alpha and       86 beta electrons
 Applying Cartesian multipole field
    Component          Value
    ---------          -----
     (2,0,0)        1.00000E-11
     (0,2,0)        2.00000E-11
     (0,0,2)       -3.00000E-11
 Nucleus-field energy     =     0.0000000441 hartrees
 Requested basis set is 6-311++G(d,p)
 There are 89 shells and 237 basis functions
 A cutoff of  1.0D-11 yielded   2820 shell pairs
 There are     21019 function pairs (     24041 Cartesian)
 Smallest overlap matrix eigenvalue = 8.21E-05
 Guess MOs from SCF MO coefficient file

 -----------------------------------------------------------------------
  General SCF calculation program by
  Eric Jon Sundstrom, Paul Horn, Yuezhi Mao, Dmitri Zuev, Alec White,
  David Stuck, Shaama M.S., Shane Yost, Joonho Lee, David Small,
  Daniel Levine, Susi Lehtola, Hugh Burton, Evgeny Epifanovsky
 -----------------------------------------------------------------------
 Exchange:     0.2000 Hartree-Fock + 0.0800 Slater + 0.7200 B88
 Correlation:  0.1900 VWN1RPA + 0.8100 LYP
 Using SG-1 standard quadrature grid
 using 4 threads for integral computing
 -------------------------------------------------------
 OpenMP Integral computing Module                
 Release: version 2.0, May 2017, Q-Chem Inc. Pleasanton 
 -------------------------------------------------------
 -------------------------------------------------------
 OpenMP BLAS3 based DFT computing Module                
 Release: version 1.0, May 2013, Q-Chem Inc. Pittsburgh 
 -------------------------------------------------------
 A restricted SCF calculation will be
 performed using DIIS
 SCF converges when DIIS error is below 1.0e-08
 ---------------------------------------
  Cycle       Energy         DIIS error
 ---------------------------------------
    1  -20835.3540413869      1.23e-04  
    2  -20835.3541642315      5.50e-05  
    3  -20835.3541483769      6.99e-05  
    4  -20835.3541856372      1.59e-05  
    5  -20835.3541876049      3.87e-06  
    6  -20835.3541876885      1.94e-06  
    7  -20835.3541877161      3.48e-07  
    8  -20835.3541877169      1.01e-07  
    9  -20835.3541877171      1.34e-08  
   10  -20835.3541877169      6.62e-09  Convergence criterion met
 ---------------------------------------
 SCF time:   CPU 50.75s  wall 14.00s 
 SCF   energy in the final basis set =   -20835.3541877169
 Total energy in the final basis set =   -20835.3541877169

 --------------------------------------------------------------
             Orbital Energies (a.u.) and Symmetries
 --------------------------------------------------------------

 Alpha MOs, Restricted
 -- Occupied --                  
*******-1165.89-1165.88 -176.32 -176.32 -176.32 -165.72 -165.72
  1 A'    2 A'    3 A'    4 A'    5 A'    6 A'    7 A'    8 A'                 
-165.72 -165.72 -165.72 -165.72 -165.72 -165.72 -165.72  -35.82
  1 A"    9 A'    2 A"   10 A'   11 A'    3 A"   12 A'   13 A'                 
-35.816 -35.814 -31.310 -31.310 -31.307 -31.303 -31.303 -31.303
 14 A'   15 A'   16 A'   17 A'   18 A'    4 A"   19 A'    5 A"                 
-31.303 -31.301 -31.301 -22.960 -22.960 -22.959 -22.959 -22.959
 20 A'    6 A"   21 A'   22 A'   23 A'    7 A"   24 A'    8 A"                 
-22.958 -22.957 -22.956 -22.956 -22.954 -22.954 -22.954 -22.954
 25 A'   26 A'    9 A"   27 A'   28 A'   10 A"   29 A'   11 A"                 
-22.952 -22.952 -10.282 -10.248  -6.366  -6.365  -6.363  -4.779
 30 A'   12 A"   31 A'   32 A'   33 A'   34 A'   35 A'   36 A'                 
 -4.778  -4.775  -4.763  -4.763  -4.763  -4.762  -4.761  -4.760
 37 A'   38 A'   13 A"   39 A'   14 A"   40 A'   15 A"   41 A'                 
 -2.044  -2.044  -2.041  -2.039  -2.039  -2.039  -2.039  -2.037
 42 A'   43 A'   44 A'   45 A'   16 A"   17 A"   46 A'   18 A"                 
 -2.036  -2.026  -2.026  -2.026  -2.025  -2.024  -2.024  -0.836
 47 A'   19 A"   48 A'   49 A'   20 A"   50 A'   21 A"   51 A'                 
 -0.709  -0.670  -0.644  -0.545  -0.459  -0.430  -0.379  -0.353
 52 A'   53 A'   54 A'   55 A'   56 A'   57 A'   22 A"   58 A'                 
 -0.305  -0.300  -0.284  -0.283  -0.265  -0.252
 59 A'   23 A"   60 A'   24 A"   61 A'   25 A"                                 
 -- Virtual --                   
 -0.090  -0.075  -0.050  -0.019   0.015   0.042   0.051   0.068
 62 A'   63 A'   26 A"   64 A'   65 A'   66 A'   67 A'   27 A"                 
  0.086   0.099   0.103   0.114   0.126   0.160   0.181   0.186
 68 A'   28 A"   69 A'   70 A'   71 A'   72 A'   73 A'   74 A'                 
  0.202   0.208   0.214   0.229   0.231   0.249   0.284   0.316
 29 A"   75 A'   76 A'   30 A"   77 A'   31 A"   78 A'   79 A'                 
  0.332   0.359   0.366   0.378   0.402   0.404   0.408   0.409
 80 A'   32 A"   81 A'   33 A"   34 A"   35 A"   36 A"   82 A'                 
  0.436   0.438   0.453   0.457   0.472   0.477   0.551   0.557
 83 A'   37 A"   84 A'   85 A'   86 A'   87 A'   88 A'   38 A"                 
  0.585   0.618   0.643   0.662   0.690   0.698   0.708   0.747
 89 A'   90 A'   91 A'   39 A"   92 A'   93 A'   94 A'   95 A'                 
  0.822   0.883   0.985   1.077   1.164   1.252   1.287   1.320
 96 A'   97 A'   98 A'   40 A"   41 A"   42 A"   99 A'   43 A"                 
  1.324   1.336   1.346   1.354   1.381   1.414   1.438   1.492
100 A'  101 A'   44 A"  102 A'  103 A'  104 A'   45 A"  105 A'                 
  1.553   1.641   1.776   1.804   1.815   1.976   2.069   2.226
106 A'  107 A'  108 A'   46 A"  109 A'   47 A"  110 A'  111 A'                 
  2.511   2.616   2.621   2.791   2.821   3.003   3.142   3.664
112 A'  113 A'   48 A"  114 A'   49 A"  115 A'  116 A'  117 A'                 
  3.944   3.949   3.953   3.959   3.975   3.978   3.999   4.001
 50 A"  118 A'   51 A"   52 A"   53 A"  119 A'  120 A'   54 A"                 
  4.040   4.048   4.077   4.119   4.210   4.241   4.272   4.342
 55 A"  121 A'  122 A'  123 A'  124 A'  125 A'  126 A'  127 A'                 
  4.395   4.445   5.966   5.990   6.006   6.015   6.021   6.025
128 A'  129 A'   56 A"   57 A"  130 A'   58 A"  131 A'  132 A'                 
  6.051   6.076   6.129  23.374  24.130  27.775  27.834  27.882
133 A'  134 A'  135 A'  136 A'  137 A'  138 A'  139 A'  140 A'                 
 28.313  28.332  28.346  28.346  28.351  28.359  28.370  28.380
 59 A"   60 A"  141 A'  142 A'   61 A"  143 A'  144 A'  145 A'                 
 28.401  28.522  28.525  28.526  28.528  28.532  28.536  28.546
146 A'   62 A"   63 A"  147 A'   64 A"   65 A"  148 A'   66 A"                 
 28.546  28.565  28.566  28.579  28.603  28.668  28.687  28.716
149 A'   67 A"  150 A'  151 A'  152 A'  153 A'  154 A'  155 A'                 
127.862 127.877 127.886 127.891 127.897 127.900 127.912 127.924
 68 A"   69 A"  156 A'   70 A"  157 A'  158 A'  159 A'  160 A'                 
127.955 151.586 151.634 151.6751901.7451901.7961901.839
161 A'  162 A'  163 A'  164 A'  165 A'  166 A'  167 A'                         

 Beta MOs, Restricted
 -- Occupied --                  
*******-1165.89-1165.88 -176.32 -176.32 -176.32 -165.72 -165.72
  1 A'    2 A'    3 A'    4 A'    5 A'    6 A'    7 A'    8 A'                 
-165.72 -165.72 -165.72 -165.72 -165.72 -165.72 -165.72  -35.82
  1 A"    9 A'    2 A"   10 A'   11 A'    3 A"   12 A'   13 A'                 
-35.816 -35.814 -31.310 -31.310 -31.307 -31.303 -31.303 -31.303
 14 A'   15 A'   16 A'   17 A'   18 A'    4 A"   19 A'    5 A"                 
-31.303 -31.301 -31.301 -22.960 -22.960 -22.959 -22.959 -22.959
 20 A'    6 A"   21 A'   22 A'   23 A'    7 A"   24 A'    8 A"                 
-22.958 -22.957 -22.956 -22.956 -22.954 -22.954 -22.954 -22.954
 25 A'   26 A'    9 A"   27 A'   28 A'   10 A"   29 A'   11 A"                 
-22.952 -22.952 -10.282 -10.248  -6.366  -6.365  -6.363  -4.779
 30 A'   12 A"   31 A'   32 A'   33 A'   34 A'   35 A'   36 A'                 
 -4.778  -4.775  -4.763  -4.763  -4.763  -4.762  -4.761  -4.760
 37 A'   38 A'   13 A"   39 A'   14 A"   40 A'   15 A"   41 A'                 
 -2.044  -2.044  -2.041  -2.039  -2.039  -2.039  -2.039  -2.037
 42 A'   43 A'   44 A'   45 A'   16 A"   17 A"   46 A'   18 A"                 
 -2.036  -2.026  -2.026  -2.026  -2.025  -2.024  -2.024  -0.836
 47 A'   19 A"   48 A'   49 A'   20 A"   50 A'   21 A"   51 A'                 
 -0.709  -0.670  -0.644  -0.545  -0.459  -0.430  -0.379  -0.353
 52 A'   53 A'   54 A'   55 A'   56 A'   57 A'   22 A"   58 A'                 
 -0.305  -0.300  -0.284  -0.283  -0.265  -0.252
 59 A'   23 A"   60 A'   24 A"   61 A'   25 A"                                 
 -- Virtual --                   
 -0.090  -0.075  -0.050  -0.019   0.015   0.042   0.051   0.068
 62 A'   63 A'   26 A"   64 A'   65 A'   66 A'   67 A'   27 A"                 
  0.086   0.099   0.103   0.114   0.126   0.160   0.181   0.186
 68 A'   28 A"   69 A'   70 A'   71 A'   72 A'   73 A'   74 A'                 
  0.202   0.208   0.214   0.229   0.231   0.249   0.284   0.316
 29 A"   75 A'   76 A'   30 A"   77 A'   31 A"   78 A'   79 A'                 
  0.332   0.359   0.366   0.378   0.402   0.404   0.408   0.409
 80 A'   32 A"   81 A'   33 A"   34 A"   35 A"   36 A"   82 A'                 
  0.436   0.438   0.453   0.457   0.472   0.477   0.551   0.557
 83 A'   37 A"   84 A'   85 A'   86 A'   87 A'   88 A'   38 A"                 
  0.585   0.618   0.643   0.662   0.690   0.698   0.708   0.747
 89 A'   90 A'   91 A'   39 A"   92 A'   93 A'   94 A'   95 A'                 
  0.822   0.883   0.985   1.077   1.164   1.252   1.287   1.320
 96 A'   97 A'   98 A'   40 A"   41 A"   42 A"   99 A'   43 A"                 
  1.324   1.336   1.346   1.354   1.381   1.414   1.438   1.492
100 A'  101 A'   44 A"  102 A'  103 A'  104 A'   45 A"  105 A'                 
  1.553   1.641   1.776   1.804   1.815   1.976   2.069   2.226
106 A'  107 A'  108 A'   46 A"  109 A'   47 A"  110 A'  111 A'                 
  2.511   2.616   2.621   2.791   2.821   3.003   3.142   3.664
112 A'  113 A'   48 A"  114 A'   49 A"  115 A'  116 A'  117 A'                 
  3.944   3.949   3.953   3.959   3.975   3.978   3.999   4.001
 50 A"  118 A'   51 A"   52 A"   53 A"  119 A'  120 A'   54 A"                 
  4.040   4.048   4.077   4.119   4.210   4.241   4.272   4.342
 55 A"  121 A'  122 A'  123 A'  124 A'  125 A'  126 A'  127 A'                 
  4.395   4.445   5.966   5.990   6.006   6.015   6.021   6.025
128 A'  129 A'   56 A"   57 A"  130 A'   58 A"  131 A'  132 A'                 
  6.051   6.076   6.129  23.374  24.130  27.775  27.834  27.882
133 A'  134 A'  135 A'  136 A'  137 A'  138 A'  139 A'  140 A'                 
 28.313  28.332  28.346  28.346  28.351  28.359  28.370  28.380
 59 A"   60 A"  141 A'  142 A'   61 A"  143 A'  144 A'  145 A'                 
 28.401  28.522  28.525  28.526  28.528  28.532  28.536  28.546
146 A'   62 A"   63 A"  147 A'   64 A"   65 A"  148 A'   66 A"                 
 28.546  28.565  28.566  28.579  28.603  28.668  28.687  28.716
149 A'   67 A"  150 A'  151 A'  152 A'  153 A'  154 A'  155 A'                 
127.862 127.877 127.886 127.891 127.897 127.900 127.912 127.924
 68 A"   69 A"  156 A'   70 A"  157 A'  158 A'  159 A'  160 A'                 
127.955 151.586 151.634 151.6751901.7451901.7961901.839
161 A'  162 A'  163 A'  164 A'  165 A'  166 A'  167 A'                         
 --------------------------------------------------------------

          Ground-State Mulliken Net Atomic Charges

     Atom                 Charge (a.u.)
  ----------------------------------------
      1 H                     0.173106
      2 I                     0.125599
      3 I                     0.101669
      4 I                     0.145786
      5 C                    -0.424672
      6 C                    -0.121488
  ----------------------------------------
  Sum of atomic charges =    -0.000000

 -----------------------------------------------------------------
                    Cartesian Multipole Moments
 -----------------------------------------------------------------
    Charge (ESU x 10^10)
                -0.0000
    Dipole Moment (Debye)
         X       0.0332      Y      -0.4223      Z      -0.0000
       Tot       0.4236
    Quadrupole Moments (Debye-Ang)
        XX     -93.2900     XY       1.7476     YY     -92.6107
        XZ       0.0000     YZ      -0.0000     ZZ     -99.4631
    Octopole Moments (Debye-Ang^2)
       XXX       4.3406    XXY      -0.6417    XYY       0.1617
       YYY      26.3121    XXZ       0.0000    XYZ       0.0000
       YYZ       0.0000    XZZ       1.2693    YZZ       5.8663
       ZZZ      -0.0000
    Hexadecapole Moments (Debye-Ang^3)
      XXXX   -2139.7622   XXXY      61.1537   XXYY    -566.7608
      XYYY      38.2906   YYYY    -961.1847   XXXZ      -0.0000
      XXYZ      -0.0000   XYYZ      -0.0000   YYYZ       0.0000
      XXZZ    -422.3904   XYZZ      10.1027   YYZZ    -200.3362
      XZZZ       0.0000   YZZZ      -0.0000   ZZZZ    -138.7926
 -----------------------------------------------------------------
 Calculating analytic gradient of the SCF energy
 Gradient of SCF Energy
            1           2           3           4           5           6
    1  -0.0003856   0.0000946  -0.0011292  -0.0003995   0.0022471  -0.0004274
    2   0.0001366  -0.0002876  -0.0003081   0.0001925   0.0001466   0.0001200
    3  -0.0000000  -0.0000000  -0.0000000  -0.0000000   0.0000000   0.0000000
 Max gradient component =       2.247E-03
 RMS gradient           =       6.278E-04
 Gradient time:  CPU 19.79 s  wall 5.06 s
 Geometry Optimization Parameters
   NAtoms,    NIC,     NZ,  NCons,   NDum,   NFix, NCnnct, MaxDiis
        6      27       0       0       0       0       0       0

 Cartesian Hessian Update
 Hessian Updated using BFGS Update


** GEOMETRY OPTIMIZATION IN DELOCALIZED INTERNAL COORDINATES **
   Searching for a Minimum

   Optimization Cycle:   3

                       Coordinates (Angstroms)
     ATOM                X               Y               Z
      1  H         0.2437257516   -2.2196517934    0.0000000000
      2  I        -2.4959479116   -0.8732589558    0.0000000000
      3  I         2.5756661489   -0.8400682552    0.0000000000
      4  I        -0.1295324411    1.8599712243    0.0000000000
      5  C         0.4929728298   -1.1670310341    0.0000000000
      6  C        -0.4610348210   -0.2388150104    0.0000000000
   Point Group: cs    Number of degrees of freedom:     9


   Energy is -20835.354187717

 Hessian Updated using BFGS Update

  9 Hessian modes will be used to form the next step
  Hessian Eigenvalues:
     0.105769    0.113762    0.125814    0.135880    0.226691    0.248846
     0.295245    0.353806    0.579938

 Minimum Search - Taking Simple RFO Step
 Searching for Lamda that Minimizes Along All modes
 Value Taken    Lamda =  -0.00003437
 Step Taken.  Stepsize is  0.015924

                             Maximum     Tolerance    Cnvgd?
         Gradient           0.001866      0.000300      NO
         Displacement       0.009432      0.001200      NO
         Energy change     -0.000199      0.000001      NO


 New Cartesian Coordinates Obtained by Inverse Iteration

 Displacement from previous Coordinates is:  0.028554
 ----------------------------------------------------------------
             Standard Nuclear Orientation (Angstroms)
    I     Atom           X                Y                Z
 ----------------------------------------------------------------
    1      H       0.2475369766    -2.2235078156     0.0000000000
    2      I      -2.5011179883    -0.8687271169     0.0000000000
    3      I       2.5771244912    -0.8317030199     0.0000000000
    4      I      -0.1238519155     1.8555572766     0.0000000000
    5      C       0.4896488944    -1.1692728872     0.0000000000
    6      C      -0.4634909018    -0.2412002616     0.0000000000
 ----------------------------------------------------------------
 Molecular Point Group                 Cs    NOp =  2
 Largest Abelian Subgroup              Cs    NOp =  2
 Nuclear Repulsion Energy =  1541.6209254173 hartrees
 There are       86 alpha and       86 beta electrons
 Applying Cartesian multipole field
    Component          Value
    ---------          -----
     (2,0,0)        1.00000E-11
     (0,2,0)        2.00000E-11
     (0,0,2)       -3.00000E-11
 Nucleus-field energy     =     0.0000000440 hartrees
 Requested basis set is 6-311++G(d,p)
 There are 89 shells and 237 basis functions
 A cutoff of  1.0D-11 yielded   2817 shell pairs
 There are     21008 function pairs (     24028 Cartesian)
 Smallest overlap matrix eigenvalue = 8.22E-05
 Guess MOs from SCF MO coefficient file

 -----------------------------------------------------------------------
  General SCF calculation program by
  Eric Jon Sundstrom, Paul Horn, Yuezhi Mao, Dmitri Zuev, Alec White,
  David Stuck, Shaama M.S., Shane Yost, Joonho Lee, David Small,
  Daniel Levine, Susi Lehtola, Hugh Burton, Evgeny Epifanovsky
 -----------------------------------------------------------------------
 Exchange:     0.2000 Hartree-Fock + 0.0800 Slater + 0.7200 B88
 Correlation:  0.1900 VWN1RPA + 0.8100 LYP
 Using SG-1 standard quadrature grid
 using 4 threads for integral computing
 -------------------------------------------------------
 OpenMP Integral computing Module                
 Release: version 2.0, May 2017, Q-Chem Inc. Pleasanton 
 -------------------------------------------------------
 -------------------------------------------------------
 OpenMP BLAS3 based DFT computing Module                
 Release: version 1.0, May 2013, Q-Chem Inc. Pittsburgh 
 -------------------------------------------------------
 A restricted SCF calculation will be
 performed using DIIS
 SCF converges when DIIS error is below 1.0e-08
 ---------------------------------------
  Cycle       Energy         DIIS error
 ---------------------------------------
    1  -20835.3541830572      4.68e-05  
    2  -20835.3542031783      2.00e-05  
    3  -20835.3542003713      2.84e-05  
    4  -20835.3542061966      4.15e-06  
    5  -20835.3542063197      1.55e-06  
    6  -20835.3542063328      7.76e-07  
    7  -20835.3542063370      2.14e-07  
    8  -20835.3542063374      2.97e-08  
    9  -20835.3542063374      6.53e-09  Convergence criterion met
 ---------------------------------------
 SCF time:   CPU 45.72s  wall 12.00s 
 SCF   energy in the final basis set =   -20835.3542063374
 Total energy in the final basis set =   -20835.3542063374

 --------------------------------------------------------------
             Orbital Energies (a.u.) and Symmetries
 --------------------------------------------------------------

 Alpha MOs, Restricted
 -- Occupied --                  
*******-1165.89-1165.88 -176.32 -176.32 -176.32 -165.72 -165.72
  1 A'    2 A'    3 A'    4 A'    5 A'    6 A'    7 A'    8 A'                 
-165.72 -165.72 -165.72 -165.72 -165.72 -165.72 -165.72  -35.82
  1 A"    9 A'    2 A"   10 A'   11 A'    3 A"   12 A'   13 A'                 
-35.816 -35.813 -31.310 -31.310 -31.306 -31.304 -31.304 -31.303
 14 A'   15 A'   16 A'   17 A'   18 A'    4 A"   19 A'    5 A"                 
-31.303 -31.301 -31.300 -22.960 -22.960 -22.959 -22.959 -22.959
 20 A'    6 A"   21 A'   22 A'   23 A'    7 A"   24 A'    8 A"                 
-22.958 -22.957 -22.956 -22.955 -22.954 -22.954 -22.954 -22.954
 25 A'   26 A'    9 A"   27 A'   28 A'   10 A"   29 A'   11 A"                 
-22.951 -22.951 -10.282 -10.249  -6.366  -6.365  -6.363  -4.779
 30 A'   12 A"   31 A'   32 A'   33 A'   34 A'   35 A'   36 A'                 
 -4.778  -4.775  -4.763  -4.763  -4.763  -4.762  -4.760  -4.760
 37 A'   38 A'   39 A'   13 A"   14 A"   40 A'   15 A"   41 A'                 
 -2.045  -2.044  -2.041  -2.040  -2.039  -2.039  -2.039  -2.036
 42 A'   43 A'   44 A'   45 A'   16 A"   17 A"   46 A'   18 A"                 
 -2.036  -2.026  -2.026  -2.026  -2.025  -2.023  -2.023  -0.836
 47 A'   19 A"   48 A'   49 A'   20 A"   50 A'   21 A"   51 A'                 
 -0.708  -0.670  -0.644  -0.545  -0.459  -0.430  -0.379  -0.353
 52 A'   53 A'   54 A'   55 A'   56 A'   57 A'   22 A"   58 A'                 
 -0.305  -0.299  -0.284  -0.283  -0.265  -0.252
 59 A'   23 A"   60 A'   24 A"   61 A'   25 A"                                 
 -- Virtual --                   
 -0.090  -0.076  -0.050  -0.018   0.015   0.042   0.051   0.068
 62 A'   63 A'   26 A"   64 A'   65 A'   66 A'   67 A'   27 A"                 
  0.086   0.099   0.103   0.114   0.126   0.160   0.180   0.187
 68 A'   28 A"   69 A'   70 A'   71 A'   72 A'   73 A'   74 A'                 
  0.202   0.209   0.214   0.229   0.231   0.249   0.284   0.315
 29 A"   75 A'   76 A'   30 A"   77 A'   31 A"   78 A'   79 A'                 
  0.332   0.359   0.366   0.378   0.402   0.404   0.408   0.409
 80 A'   32 A"   81 A'   33 A"   34 A"   35 A"   36 A"   82 A'                 
  0.436   0.438   0.454   0.457   0.472   0.477   0.551   0.557
 83 A'   37 A"   84 A'   85 A'   86 A'   87 A'   88 A'   38 A"                 
  0.585   0.618   0.643   0.662   0.690   0.697   0.708   0.747
 89 A'   90 A'   91 A'   39 A"   92 A'   93 A'   94 A'   95 A'                 
  0.822   0.883   0.985   1.077   1.164   1.252   1.286   1.319
 96 A'   97 A'   98 A'   40 A"   41 A"   42 A"   99 A'   43 A"                 
  1.323   1.335   1.346   1.353   1.382   1.414   1.438   1.492
100 A'  101 A'   44 A"  102 A'  103 A'  104 A'   45 A"  105 A'                 
  1.552   1.640   1.777   1.803   1.817   1.979   2.066   2.227
106 A'  107 A'  108 A'   46 A"  109 A'   47 A"  110 A'  111 A'                 
  2.513   2.617   2.621   2.792   2.821   3.001   3.141   3.664
112 A'  113 A'   48 A"  114 A'   49 A"  115 A'  116 A'  117 A'                 
  3.944   3.949   3.953   3.959   3.975   3.978   4.000   4.000
 50 A"  118 A'   51 A"   52 A"   53 A"  119 A'  120 A'   54 A"                 
  4.040   4.048   4.076   4.119   4.210   4.240   4.272   4.342
 55 A"  121 A'  122 A'  123 A'  124 A'  125 A'  126 A'  127 A'                 
  4.395   4.444   5.966   5.990   6.004   6.015   6.021   6.025
128 A'  129 A'   56 A"   57 A"  130 A'   58 A"  131 A'  132 A'                 
  6.051   6.075   6.129  23.374  24.133  27.775  27.834  27.881
133 A'  134 A'  135 A'  136 A'  137 A'  138 A'  139 A'  140 A'                 
 28.313  28.332  28.345  28.346  28.351  28.359  28.369  28.380
 59 A"   60 A"  141 A'  142 A'   61 A"  143 A'  144 A'  145 A'                 
 28.402  28.522  28.525  28.525  28.528  28.532  28.536  28.545
146 A'   62 A"   63 A"  147 A'   64 A"   65 A"  148 A'   66 A"                 
 28.546  28.564  28.566  28.579  28.603  28.668  28.686  28.716
149 A'   67 A"  150 A'  151 A'  152 A'  153 A'  154 A'  155 A'                 
127.861 127.877 127.886 127.890 127.896 127.900 127.912 127.924
 68 A"   69 A"  156 A'   70 A"  157 A'  158 A'  159 A'  160 A'                 
127.955 151.585 151.634 151.6751901.7451901.7961901.839
161 A'  162 A'  163 A'  164 A'  165 A'  166 A'  167 A'                         

 Beta MOs, Restricted
 -- Occupied --                  
*******-1165.89-1165.88 -176.32 -176.32 -176.32 -165.72 -165.72
  1 A'    2 A'    3 A'    4 A'    5 A'    6 A'    7 A'    8 A'                 
-165.72 -165.72 -165.72 -165.72 -165.72 -165.72 -165.72  -35.82
  1 A"    9 A'    2 A"   10 A'   11 A'    3 A"   12 A'   13 A'                 
-35.816 -35.813 -31.310 -31.310 -31.306 -31.304 -31.304 -31.303
 14 A'   15 A'   16 A'   17 A'   18 A'    4 A"   19 A'    5 A"                 
-31.303 -31.301 -31.300 -22.960 -22.960 -22.959 -22.959 -22.959
 20 A'    6 A"   21 A'   22 A'   23 A'    7 A"   24 A'    8 A"                 
-22.958 -22.957 -22.956 -22.955 -22.954 -22.954 -22.954 -22.954
 25 A'   26 A'    9 A"   27 A'   28 A'   10 A"   29 A'   11 A"                 
-22.951 -22.951 -10.282 -10.249  -6.366  -6.365  -6.363  -4.779
 30 A'   12 A"   31 A'   32 A'   33 A'   34 A'   35 A'   36 A'                 
 -4.778  -4.775  -4.763  -4.763  -4.763  -4.762  -4.760  -4.760
 37 A'   38 A'   39 A'   13 A"   14 A"   40 A'   15 A"   41 A'                 
 -2.045  -2.044  -2.041  -2.040  -2.039  -2.039  -2.039  -2.036
 42 A'   43 A'   44 A'   45 A'   16 A"   17 A"   46 A'   18 A"                 
 -2.036  -2.026  -2.026  -2.026  -2.025  -2.023  -2.023  -0.836
 47 A'   19 A"   48 A'   49 A'   20 A"   50 A'   21 A"   51 A'                 
 -0.708  -0.670  -0.644  -0.545  -0.459  -0.430  -0.379  -0.353
 52 A'   53 A'   54 A'   55 A'   56 A'   57 A'   22 A"   58 A'                 
 -0.305  -0.299  -0.284  -0.283  -0.265  -0.252
 59 A'   23 A"   60 A'   24 A"   61 A'   25 A"                                 
 -- Virtual --                   
 -0.090  -0.076  -0.050  -0.018   0.015   0.042   0.051   0.068
 62 A'   63 A'   26 A"   64 A'   65 A'   66 A'   67 A'   27 A"                 
  0.086   0.099   0.103   0.114   0.126   0.160   0.180   0.187
 68 A'   28 A"   69 A'   70 A'   71 A'   72 A'   73 A'   74 A'                 
  0.202   0.209   0.214   0.229   0.231   0.249   0.284   0.315
 29 A"   75 A'   76 A'   30 A"   77 A'   31 A"   78 A'   79 A'                 
  0.332   0.359   0.366   0.378   0.402   0.404   0.408   0.409
 80 A'   32 A"   81 A'   33 A"   34 A"   35 A"   36 A"   82 A'                 
  0.436   0.438   0.454   0.457   0.472   0.477   0.551   0.557
 83 A'   37 A"   84 A'   85 A'   86 A'   87 A'   88 A'   38 A"                 
  0.585   0.618   0.643   0.662   0.690   0.697   0.708   0.747
 89 A'   90 A'   91 A'   39 A"   92 A'   93 A'   94 A'   95 A'                 
  0.822   0.883   0.985   1.077   1.164   1.252   1.286   1.319
 96 A'   97 A'   98 A'   40 A"   41 A"   42 A"   99 A'   43 A"                 
  1.323   1.335   1.346   1.353   1.382   1.414   1.438   1.492
100 A'  101 A'   44 A"  102 A'  103 A'  104 A'   45 A"  105 A'                 
  1.552   1.640   1.777   1.803   1.817   1.979   2.066   2.227
106 A'  107 A'  108 A'   46 A"  109 A'   47 A"  110 A'  111 A'                 
  2.513   2.617   2.621   2.792   2.821   3.001   3.141   3.664
112 A'  113 A'   48 A"  114 A'   49 A"  115 A'  116 A'  117 A'                 
  3.944   3.949   3.953   3.959   3.975   3.978   4.000   4.000
 50 A"  118 A'   51 A"   52 A"   53 A"  119 A'  120 A'   54 A"                 
  4.040   4.048   4.076   4.119   4.210   4.240   4.272   4.342
 55 A"  121 A'  122 A'  123 A'  124 A'  125 A'  126 A'  127 A'                 
  4.395   4.444   5.966   5.990   6.004   6.015   6.021   6.025
128 A'  129 A'   56 A"   57 A"  130 A'   58 A"  131 A'  132 A'                 
  6.051   6.075   6.129  23.374  24.133  27.775  27.834  27.881
133 A'  134 A'  135 A'  136 A'  137 A'  138 A'  139 A'  140 A'                 
 28.313  28.332  28.345  28.346  28.351  28.359  28.369  28.380
 59 A"   60 A"  141 A'  142 A'   61 A"  143 A'  144 A'  145 A'                 
 28.402  28.522  28.525  28.525  28.528  28.532  28.536  28.545
146 A'   62 A"   63 A"  147 A'   64 A"   65 A"  148 A'   66 A"                 
 28.546  28.564  28.566  28.579  28.603  28.668  28.686  28.716
149 A'   67 A"  150 A'  151 A'  152 A'  153 A'  154 A'  155 A'                 
127.861 127.877 127.886 127.890 127.896 127.900 127.912 127.924
 68 A"   69 A"  156 A'   70 A"  157 A'  158 A'  159 A'  160 A'                 
127.955 151.585 151.634 151.6751901.7451901.7961901.839
161 A'  162 A'  163 A'  164 A'  165 A'  166 A'  167 A'                         
 --------------------------------------------------------------

          Ground-State Mulliken Net Atomic Charges

     Atom                 Charge (a.u.)
  ----------------------------------------
      1 H                     0.173858
      2 I                     0.126243
      3 I                     0.099401
      4 I                     0.146095
      5 C                    -0.422538
      6 C                    -0.123059
  ----------------------------------------
  Sum of atomic charges =    -0.000000

 -----------------------------------------------------------------
                    Cartesian Multipole Moments
 -----------------------------------------------------------------
    Charge (ESU x 10^10)
                -0.0000
    Dipole Moment (Debye)
         X       0.0159      Y      -0.4215      Z       0.0000
       Tot       0.4218
    Quadrupole Moments (Debye-Ang)
        XX     -93.2931     XY       1.7989     YY     -92.6145
        XZ      -0.0000     YZ      -0.0000     ZZ     -99.4731
    Octopole Moments (Debye-Ang^2)
       XXX       3.8967    XXY      -0.6391    XYY       0.2253
       YYY      25.5520    XXZ       0.0000    XYZ       0.0000
       YYZ       0.0000    XZZ       1.2017    YZZ       5.6638
       ZZZ       0.0000
    Hexadecapole Moments (Debye-Ang^3)
      XXXX   -2144.6128   XXXY      59.7186   XXYY    -566.9674
      XYYY      36.3810   YYYY    -955.1659   XXXZ      -0.0000
      XXYZ      -0.0000   XYYZ      -0.0000   YYYZ       0.0000
      XXZZ    -423.3683   XYZZ       9.4314   YYZZ    -199.3003
      XZZZ      -0.0000   YZZZ      -0.0000   ZZZZ    -138.8280
 -----------------------------------------------------------------
 Calculating analytic gradient of the SCF energy
 Gradient of SCF Energy
            1           2           3           4           5           6
    1  -0.0001389  -0.0000191  -0.0001556  -0.0000608   0.0007213  -0.0003469
    2  -0.0000039  -0.0001778   0.0001624  -0.0002464   0.0003115  -0.0000458
    3  -0.0000000   0.0000000  -0.0000000  -0.0000000   0.0000000  -0.0000000
 Max gradient component =       7.213E-04
 RMS gradient           =       2.243E-04
 Gradient time:  CPU 19.82 s  wall 5.07 s
 Geometry Optimization Parameters
   NAtoms,    NIC,     NZ,  NCons,   NDum,   NFix, NCnnct, MaxDiis
        6      27       0       0       0       0       0       0

 Cartesian Hessian Update
 Hessian Updated using BFGS Update


** GEOMETRY OPTIMIZATION IN DELOCALIZED INTERNAL COORDINATES **
   Searching for a Minimum

   Optimization Cycle:   4

                       Coordinates (Angstroms)
     ATOM                X               Y               Z
      1  H         0.2475369766   -2.2235078156    0.0000000000
      2  I        -2.5011179883   -0.8687271169    0.0000000000
      3  I         2.5771244912   -0.8317030199    0.0000000000
      4  I        -0.1238519155    1.8555572766    0.0000000000
      5  C         0.4896488944   -1.1692728872    0.0000000000
      6  C        -0.4634909018   -0.2412002616    0.0000000000
   Point Group: cs    Number of degrees of freedom:     9


   Energy is -20835.354206337

 Hessian Updated using BFGS Update

  9 Hessian modes will be used to form the next step
  Hessian Eigenvalues:
     0.091400    0.112887    0.118503    0.137762    0.219759    0.248639
     0.336958    0.356237    0.584760

 Minimum Search - Taking Simple RFO Step
 Searching for Lamda that Minimizes Along All modes
 Value Taken    Lamda =  -0.00000253
 Step Taken.  Stepsize is  0.004543

                             Maximum     Tolerance    Cnvgd?
         Gradient           0.000369      0.000300      NO
         Displacement       0.002803      0.001200      NO
         Energy change     -0.000019      0.000001      NO


 New Cartesian Coordinates Obtained by Inverse Iteration

 Displacement from previous Coordinates is:  0.004461
 ----------------------------------------------------------------
             Standard Nuclear Orientation (Angstroms)
    I     Atom           X                Y                Z
 ----------------------------------------------------------------
    1      H       0.2488400456    -2.2245388304     0.0000000000
    2      I      -2.5013315160    -0.8678848638     0.0000000000
    3      I       2.5772821623    -0.8316280624     0.0000000000
    4      I      -0.1242449015     1.8563910786     0.0000000000
    5      C       0.4887946219    -1.1699393132     0.0000000000
    6      C      -0.4634908557    -0.2412538335     0.0000000000
 ----------------------------------------------------------------
 Molecular Point Group                 Cs    NOp =  2
 Largest Abelian Subgroup              Cs    NOp =  2
 Nuclear Repulsion Energy =  1541.4245582478 hartrees
 There are       86 alpha and       86 beta electrons
 Applying Cartesian multipole field
    Component          Value
    ---------          -----
     (2,0,0)        1.00000E-11
     (0,2,0)        2.00000E-11
     (0,0,2)       -3.00000E-11
 Nucleus-field energy     =     0.0000000440 hartrees
 Requested basis set is 6-311++G(d,p)
 There are 89 shells and 237 basis functions
 A cutoff of  1.0D-11 yielded   2817 shell pairs
 There are     21008 function pairs (     24028 Cartesian)
 Smallest overlap matrix eigenvalue = 8.22E-05
 Guess MOs from SCF MO coefficient file

 -----------------------------------------------------------------------
  General SCF calculation program by
  Eric Jon Sundstrom, Paul Horn, Yuezhi Mao, Dmitri Zuev, Alec White,
  David Stuck, Shaama M.S., Shane Yost, Joonho Lee, David Small,
  Daniel Levine, Susi Lehtola, Hugh Burton, Evgeny Epifanovsky
 -----------------------------------------------------------------------
 Exchange:     0.2000 Hartree-Fock + 0.0800 Slater + 0.7200 B88
 Correlation:  0.1900 VWN1RPA + 0.8100 LYP
 Using SG-1 standard quadrature grid
 using 4 threads for integral computing
 -------------------------------------------------------
 OpenMP Integral computing Module                
 Release: version 2.0, May 2017, Q-Chem Inc. Pleasanton 
 -------------------------------------------------------
 -------------------------------------------------------
 OpenMP BLAS3 based DFT computing Module                
 Release: version 1.0, May 2013, Q-Chem Inc. Pittsburgh 
 -------------------------------------------------------
 A restricted SCF calculation will be
 performed using DIIS
 SCF converges when DIIS error is below 1.0e-08
 ---------------------------------------
  Cycle       Energy         DIIS error
 ---------------------------------------
    1  -20835.3542069490      1.05e-05  
    2  -20835.3542077669      3.00e-06  
    3  -20835.3542076153      5.28e-06  
    4  -20835.3542078448      5.37e-07  
    5  -20835.3542078463      2.98e-07  
    6  -20835.3542078469      1.22e-07  
    7  -20835.3542078463      2.76e-08  
    8  -20835.3542078469      5.66e-09  Convergence criterion met
 ---------------------------------------
 SCF time:   CPU 40.61s  wall 11.00s 
 SCF   energy in the final basis set =   -20835.3542078469
 Total energy in the final basis set =   -20835.3542078469

 --------------------------------------------------------------
             Orbital Energies (a.u.) and Symmetries
 --------------------------------------------------------------

 Alpha MOs, Restricted
 -- Occupied --                  
*******-1165.89-1165.88 -176.32 -176.32 -176.32 -165.72 -165.72
  1 A'    2 A'    3 A'    4 A'    5 A'    6 A'    7 A'    8 A'                 
-165.72 -165.72 -165.72 -165.72 -165.72 -165.72 -165.72  -35.82
  1 A"    9 A'    2 A"   10 A'   11 A'    3 A"   12 A'   13 A'                 
-35.816 -35.813 -31.310 -31.310 -31.306 -31.304 -31.304 -31.303
 14 A'   15 A'   16 A'   17 A'   18 A'    4 A"   19 A'    5 A"                 
-31.303 -31.301 -31.300 -22.960 -22.960 -22.959 -22.959 -22.959
 20 A'    6 A"   21 A'   22 A'   23 A'    7 A"   24 A'    8 A"                 
-22.958 -22.957 -22.956 -22.955 -22.954 -22.954 -22.954 -22.954
 25 A'   26 A'    9 A"   27 A'   28 A'   10 A"   29 A'   11 A"                 
-22.951 -22.951 -10.282 -10.249  -6.366  -6.365  -6.363  -4.779
 30 A'   12 A"   31 A'   32 A'   33 A'   34 A'   35 A'   36 A'                 
 -4.778  -4.775  -4.763  -4.763  -4.763  -4.762  -4.760  -4.760
 37 A'   38 A'   39 A'   13 A"   14 A"   40 A'   15 A"   41 A'                 
 -2.045  -2.044  -2.041  -2.040  -2.039  -2.039  -2.039  -2.036
 42 A'   43 A'   44 A'   45 A'   16 A"   17 A"   46 A'   18 A"                 
 -2.036  -2.026  -2.026  -2.026  -2.025  -2.023  -2.023  -0.836
 47 A'   19 A"   48 A'   49 A'   20 A"   50 A'   21 A"   51 A'                 
 -0.708  -0.670  -0.644  -0.545  -0.459  -0.430  -0.379  -0.353
 52 A'   53 A'   54 A'   55 A'   56 A'   57 A'   22 A"   58 A'                 
 -0.305  -0.299  -0.284  -0.283  -0.265  -0.253
 59 A'   23 A"   60 A'   24 A"   61 A'   25 A"                                 
 -- Virtual --                   
 -0.090  -0.076  -0.050  -0.018   0.015   0.042   0.051   0.068
 62 A'   63 A'   26 A"   64 A'   65 A'   66 A'   67 A'   27 A"                 
  0.086   0.099   0.103   0.114   0.126   0.161   0.180   0.187
 68 A'   28 A"   69 A'   70 A'   71 A'   72 A'   73 A'   74 A'                 
  0.202   0.209   0.213   0.229   0.231   0.249   0.284   0.315
 29 A"   75 A'   76 A'   30 A"   77 A'   31 A"   78 A'   79 A'                 
  0.332   0.359   0.366   0.378   0.402   0.404   0.408   0.409
 80 A'   32 A"   81 A'   33 A"   34 A"   35 A"   36 A"   82 A'                 
  0.436   0.438   0.454   0.457   0.472   0.477   0.550   0.557
 83 A'   37 A"   84 A'   85 A'   86 A'   87 A'   88 A'   38 A"                 
  0.584   0.618   0.643   0.662   0.690   0.697   0.708   0.747
 89 A'   90 A'   91 A'   39 A"   92 A'   93 A'   94 A'   95 A'                 
  0.822   0.883   0.985   1.077   1.164   1.252   1.286   1.319
 96 A'   97 A'   98 A'   40 A"   41 A"   42 A"   99 A'   43 A"                 
  1.323   1.335   1.346   1.353   1.382   1.413   1.438   1.492
100 A'  101 A'   44 A"  102 A'  103 A'  104 A'   45 A"  105 A'                 
  1.552   1.640   1.777   1.802   1.818   1.980   2.065   2.228
106 A'  107 A'  108 A'   46 A"  109 A'   47 A"  110 A'  111 A'                 
  2.514   2.617   2.621   2.792   2.821   3.001   3.140   3.664
112 A'  113 A'   48 A"  114 A'   49 A"  115 A'  116 A'  117 A'                 
  3.944   3.949   3.953   3.959   3.975   3.978   4.000   4.000
 50 A"  118 A'   51 A"   52 A"   53 A"  119 A'  120 A'   54 A"                 
  4.040   4.048   4.076   4.119   4.210   4.240   4.272   4.342
 55 A"  121 A'  122 A'  123 A'  124 A'  125 A'  126 A'  127 A'                 
  4.395   4.444   5.966   5.990   6.004   6.015   6.020   6.025
128 A'  129 A'   56 A"   57 A"  130 A'   58 A"  131 A'  132 A'                 
  6.051   6.075   6.129  23.374  24.134  27.774  27.834  27.881
133 A'  134 A'  135 A'  136 A'  137 A'  138 A'  139 A'  140 A'                 
 28.313  28.332  28.345  28.346  28.351  28.359  28.369  28.380
 59 A"   60 A"  141 A'  142 A'   61 A"  143 A'  144 A'  145 A'                 
 28.401  28.522  28.525  28.525  28.528  28.532  28.536  28.545
146 A'   62 A"   63 A"  147 A'   64 A"   65 A"  148 A'   66 A"                 
 28.546  28.564  28.566  28.579  28.603  28.668  28.686  28.716
149 A'   67 A"  150 A'  151 A'  152 A'  153 A'  154 A'  155 A'                 
127.861 127.877 127.886 127.890 127.896 127.900 127.912 127.924
 68 A"   69 A"  156 A'   70 A"  157 A'  158 A'  159 A'  160 A'                 
127.955 151.585 151.634 151.6751901.7451901.7961901.838
161 A'  162 A'  163 A'  164 A'  165 A'  166 A'  167 A'                         

 Beta MOs, Restricted
 -- Occupied --                  
*******-1165.89-1165.88 -176.32 -176.32 -176.32 -165.72 -165.72
  1 A'    2 A'    3 A'    4 A'    5 A'    6 A'    7 A'    8 A'                 
-165.72 -165.72 -165.72 -165.72 -165.72 -165.72 -165.72  -35.82
  1 A"    9 A'    2 A"   10 A'   11 A'    3 A"   12 A'   13 A'                 
-35.816 -35.813 -31.310 -31.310 -31.306 -31.304 -31.304 -31.303
 14 A'   15 A'   16 A'   17 A'   18 A'    4 A"   19 A'    5 A"                 
-31.303 -31.301 -31.300 -22.960 -22.960 -22.959 -22.959 -22.959
 20 A'    6 A"   21 A'   22 A'   23 A'    7 A"   24 A'    8 A"                 
-22.958 -22.957 -22.956 -22.955 -22.954 -22.954 -22.954 -22.954
 25 A'   26 A'    9 A"   27 A'   28 A'   10 A"   29 A'   11 A"                 
-22.951 -22.951 -10.282 -10.249  -6.366  -6.365  -6.363  -4.779
 30 A'   12 A"   31 A'   32 A'   33 A'   34 A'   35 A'   36 A'                 
 -4.778  -4.775  -4.763  -4.763  -4.763  -4.762  -4.760  -4.760
 37 A'   38 A'   39 A'   13 A"   14 A"   40 A'   15 A"   41 A'                 
 -2.045  -2.044  -2.041  -2.040  -2.039  -2.039  -2.039  -2.036
 42 A'   43 A'   44 A'   45 A'   16 A"   17 A"   46 A'   18 A"                 
 -2.036  -2.026  -2.026  -2.026  -2.025  -2.023  -2.023  -0.836
 47 A'   19 A"   48 A'   49 A'   20 A"   50 A'   21 A"   51 A'                 
 -0.708  -0.670  -0.644  -0.545  -0.459  -0.430  -0.379  -0.353
 52 A'   53 A'   54 A'   55 A'   56 A'   57 A'   22 A"   58 A'                 
 -0.305  -0.299  -0.284  -0.283  -0.265  -0.253
 59 A'   23 A"   60 A'   24 A"   61 A'   25 A"                                 
 -- Virtual --                   
 -0.090  -0.076  -0.050  -0.018   0.015   0.042   0.051   0.068
 62 A'   63 A'   26 A"   64 A'   65 A'   66 A'   67 A'   27 A"                 
  0.086   0.099   0.103   0.114   0.126   0.161   0.180   0.187
 68 A'   28 A"   69 A'   70 A'   71 A'   72 A'   73 A'   74 A'                 
  0.202   0.209   0.213   0.229   0.231   0.249   0.284   0.315
 29 A"   75 A'   76 A'   30 A"   77 A'   31 A"   78 A'   79 A'                 
  0.332   0.359   0.366   0.378   0.402   0.404   0.408   0.409
 80 A'   32 A"   81 A'   33 A"   34 A"   35 A"   36 A"   82 A'                 
  0.436   0.438   0.454   0.457   0.472   0.477   0.550   0.557
 83 A'   37 A"   84 A'   85 A'   86 A'   87 A'   88 A'   38 A"                 
  0.584   0.618   0.643   0.662   0.690   0.697   0.708   0.747
 89 A'   90 A'   91 A'   39 A"   92 A'   93 A'   94 A'   95 A'                 
  0.822   0.883   0.985   1.077   1.164   1.252   1.286   1.319
 96 A'   97 A'   98 A'   40 A"   41 A"   42 A"   99 A'   43 A"                 
  1.323   1.335   1.346   1.353   1.382   1.413   1.438   1.492
100 A'  101 A'   44 A"  102 A'  103 A'  104 A'   45 A"  105 A'                 
  1.552   1.640   1.777   1.802   1.818   1.980   2.065   2.228
106 A'  107 A'  108 A'   46 A"  109 A'   47 A"  110 A'  111 A'                 
  2.514   2.617   2.621   2.792   2.821   3.001   3.140   3.664
112 A'  113 A'   48 A"  114 A'   49 A"  115 A'  116 A'  117 A'                 
  3.944   3.949   3.953   3.959   3.975   3.978   4.000   4.000
 50 A"  118 A'   51 A"   52 A"   53 A"  119 A'  120 A'   54 A"                 
  4.040   4.048   4.076   4.119   4.210   4.240   4.272   4.342
 55 A"  121 A'  122 A'  123 A'  124 A'  125 A'  126 A'  127 A'                 
  4.395   4.444   5.966   5.990   6.004   6.015   6.020   6.025
128 A'  129 A'   56 A"   57 A"  130 A'   58 A"  131 A'  132 A'                 
  6.051   6.075   6.129  23.374  24.134  27.774  27.834  27.881
133 A'  134 A'  135 A'  136 A'  137 A'  138 A'  139 A'  140 A'                 
 28.313  28.332  28.345  28.346  28.351  28.359  28.369  28.380
 59 A"   60 A"  141 A'  142 A'   61 A"  143 A'  144 A'  145 A'                 
 28.401  28.522  28.525  28.525  28.528  28.532  28.536  28.545
146 A'   62 A"   63 A"  147 A'   64 A"   65 A"  148 A'   66 A"                 
 28.546  28.564  28.566  28.579  28.603  28.668  28.686  28.716
149 A'   67 A"  150 A'  151 A'  152 A'  153 A'  154 A'  155 A'                 
127.861 127.877 127.886 127.890 127.896 127.900 127.912 127.924
 68 A"   69 A"  156 A'   70 A"  157 A'  158 A'  159 A'  160 A'                 
127.955 151.585 151.634 151.6751901.7451901.7961901.838
161 A'  162 A'  163 A'  164 A'  165 A'  166 A'  167 A'                         
 --------------------------------------------------------------

          Ground-State Mulliken Net Atomic Charges

     Atom                 Charge (a.u.)
  ----------------------------------------
      1 H                     0.174251
      2 I                     0.126257
      3 I                     0.098807
      4 I                     0.146225
      5 C                    -0.422550
      6 C                    -0.122990
  ----------------------------------------
  Sum of atomic charges =    -0.000000

 -----------------------------------------------------------------
                    Cartesian Multipole Moments
 -----------------------------------------------------------------
    Charge (ESU x 10^10)
                -0.0000
    Dipole Moment (Debye)
         X       0.0115      Y      -0.4205      Z      -0.0000
       Tot       0.4207
    Quadrupole Moments (Debye-Ang)
        XX     -93.3107     XY       1.7971     YY     -92.6011
        XZ       0.0000     YZ       0.0000     ZZ     -99.4762
    Octopole Moments (Debye-Ang^2)
       XXX       3.8887    XXY      -0.6574    XYY       0.2381
       YYY      25.4289    XXZ      -0.0000    XYZ      -0.0000
       YYZ       0.0000    XZZ       1.2099    YZZ       5.6209
       ZZZ      -0.0000
    Hexadecapole Moments (Debye-Ang^3)
      XXXX   -2145.0882   XXXY      59.9722   XXYY    -567.1403
      XYYY      36.5591   YYYY    -955.2779   XXXZ       0.0000
      XXYZ       0.0000   XYYZ       0.0000   YYYZ       0.0000
      XXZZ    -423.4463   XYZZ       9.5145   YYZZ    -199.3550
      XZZZ       0.0000   YZZZ       0.0000   ZZZZ    -138.8388
 -----------------------------------------------------------------
 Calculating analytic gradient of the SCF energy
 Gradient of SCF Energy
            1           2           3           4           5           6
    1   0.0000709   0.0000417  -0.0000354  -0.0001098   0.0001999  -0.0001673
    2  -0.0000127  -0.0001512   0.0001671  -0.0000295   0.0001360  -0.0001097
    3  -0.0000000   0.0000000  -0.0000000  -0.0000000  -0.0000000   0.0000000
 Max gradient component =       1.999E-04
 RMS gradient           =       9.729E-05
 Gradient time:  CPU 19.71 s  wall 5.04 s
 Geometry Optimization Parameters
   NAtoms,    NIC,     NZ,  NCons,   NDum,   NFix, NCnnct, MaxDiis
        6      27       0       0       0       0       0       0

 Cartesian Hessian Update
 Hessian Updated using BFGS Update


** GEOMETRY OPTIMIZATION IN DELOCALIZED INTERNAL COORDINATES **
   Searching for a Minimum

   Optimization Cycle:   5

                       Coordinates (Angstroms)
     ATOM                X               Y               Z
      1  H         0.2488400456   -2.2245388304    0.0000000000
      2  I        -2.5013315160   -0.8678848638    0.0000000000
      3  I         2.5772821623   -0.8316280624    0.0000000000
      4  I        -0.1242449015    1.8563910786    0.0000000000
      5  C         0.4887946219   -1.1699393132    0.0000000000
      6  C        -0.4634908557   -0.2412538335    0.0000000000
   Point Group: cs    Number of degrees of freedom:     9


   Energy is -20835.354207847

 Hessian Updated using BFGS Update

  9 Hessian modes will be used to form the next step
  Hessian Eigenvalues:
     0.079306    0.114002    0.123103    0.141616    0.211088    0.248810
     0.305299    0.352957    0.583087

 Minimum Search - Taking Simple RFO Step
 Searching for Lamda that Minimizes Along All modes
 Value Taken    Lamda =   0.00000000
 Step Taken.  Stepsize is  0.001313

                             Maximum     Tolerance    Cnvgd?
         Gradient           0.000130      0.000300     YES
         Displacement       0.001155      0.001200     YES
         Energy change     -0.000002      0.000001      NO


                       Distance Matrix (Angstroms)
             H (  1)   I (  2)   I (  3)   I (  4)   C (  5)
   I (  2)  3.066587
   I (  3)  2.713272  5.078743
   I (  4)  4.097948  3.615553  3.810997
   C (  5)  1.081554  3.005344  2.115711  3.087797
   C (  6)  2.107329  2.132009  3.097554  2.124900  1.330152

 Final energy is   -20835.354207846856     


 ******************************
 **  OPTIMIZATION CONVERGED  **
 ******************************

                       Coordinates (Angstroms)
     ATOM                X               Y               Z
      1  H         0.2488400456   -2.2245388304    0.0000000000
      2  I        -2.5013315160   -0.8678848638    0.0000000000
      3  I         2.5772821623   -0.8316280624    0.0000000000
      4  I        -0.1242449015    1.8563910786    0.0000000000
      5  C         0.4887946219   -1.1699393132    0.0000000000
      6  C        -0.4634908557   -0.2412538335    0.0000000000

Z-matrix Print:
$molecule
0 1
I 
C  1 2.124900
C  2 1.330152 1 125.094430
H  3 1.081554 2 121.462802 1 -180.000000 0
I  3 2.115711 2 126.517497 1 -0.000000 0
I  2 2.132009 1 116.279270 3 -180.000000 0
$end


 --------------------------------------------------------------
             Orbital Energies (a.u.) and Symmetries
 --------------------------------------------------------------

 Alpha MOs, Restricted
 -- Occupied --                  
*******-1165.89-1165.88 -176.32 -176.32 -176.32 -165.72 -165.72
  1 A'    2 A'    3 A'    4 A'    5 A'    6 A'    7 A'    8 A'                 
-165.72 -165.72 -165.72 -165.72 -165.72 -165.72 -165.72  -35.82
  1 A"    9 A'    2 A"   10 A'   11 A'    3 A"   12 A'   13 A'                 
-35.816 -35.813 -31.310 -31.310 -31.306 -31.304 -31.304 -31.303
 14 A'   15 A'   16 A'   17 A'   18 A'    4 A"   19 A'    5 A"                 
-31.303 -31.301 -31.300 -22.960 -22.960 -22.959 -22.959 -22.959
 20 A'    6 A"   21 A'   22 A'   23 A'    7 A"   24 A'    8 A"                 
-22.958 -22.957 -22.956 -22.955 -22.954 -22.954 -22.954 -22.954
 25 A'   26 A'    9 A"   27 A'   28 A'   10 A"   29 A'   11 A"                 
-22.951 -22.951 -10.282 -10.249  -6.366  -6.365  -6.363  -4.779
 30 A'   12 A"   31 A'   32 A'   33 A'   34 A'   35 A'   36 A'                 
 -4.778  -4.775  -4.763  -4.763  -4.763  -4.762  -4.760  -4.760
 37 A'   38 A'   39 A'   13 A"   14 A"   40 A'   15 A"   41 A'                 
 -2.045  -2.044  -2.041  -2.040  -2.039  -2.039  -2.039  -2.036
 42 A'   43 A'   44 A'   45 A'   16 A"   17 A"   46 A'   18 A"                 
 -2.036  -2.026  -2.026  -2.026  -2.025  -2.023  -2.023  -0.836
 47 A'   19 A"   48 A'   49 A'   20 A"   50 A'   21 A"   51 A'                 
 -0.708  -0.670  -0.644  -0.545  -0.459  -0.430  -0.379  -0.353
 52 A'   53 A'   54 A'   55 A'   56 A'   57 A'   22 A"   58 A'                 
 -0.305  -0.299  -0.284  -0.283  -0.265  -0.253
 59 A'   23 A"   60 A'   24 A"   61 A'   25 A"                                 
 -- Virtual --                   
 -0.090  -0.076  -0.050  -0.018   0.015   0.042   0.051   0.068
 62 A'   63 A'   26 A"   64 A'   65 A'   66 A'   67 A'   27 A"                 
  0.086   0.099   0.103   0.114   0.126   0.161   0.180   0.187
 68 A'   28 A"   69 A'   70 A'   71 A'   72 A'   73 A'   74 A'                 
  0.202   0.209   0.213   0.229   0.231   0.249   0.284   0.315
 29 A"   75 A'   76 A'   30 A"   77 A'   31 A"   78 A'   79 A'                 
  0.332   0.359   0.366   0.378   0.402   0.404   0.408   0.409
 80 A'   32 A"   81 A'   33 A"   34 A"   35 A"   36 A"   82 A'                 
  0.436   0.438   0.454   0.457   0.472   0.477   0.550   0.557
 83 A'   37 A"   84 A'   85 A'   86 A'   87 A'   88 A'   38 A"                 
  0.584   0.618   0.643   0.662   0.690   0.697   0.708   0.747
 89 A'   90 A'   91 A'   39 A"   92 A'   93 A'   94 A'   95 A'                 
  0.822   0.883   0.985   1.077   1.164   1.252   1.286   1.319
 96 A'   97 A'   98 A'   40 A"   41 A"   42 A"   99 A'   43 A"                 
  1.323   1.335   1.346   1.353   1.382   1.413   1.438   1.492
100 A'  101 A'   44 A"  102 A'  103 A'  104 A'   45 A"  105 A'                 
  1.552   1.640   1.777   1.802   1.818   1.980   2.065   2.228
106 A'  107 A'  108 A'   46 A"  109 A'   47 A"  110 A'  111 A'                 
  2.514   2.617   2.621   2.792   2.821   3.001   3.140   3.664
112 A'  113 A'   48 A"  114 A'   49 A"  115 A'  116 A'  117 A'                 
  3.944   3.949   3.953   3.959   3.975   3.978   4.000   4.000
 50 A"  118 A'   51 A"   52 A"   53 A"  119 A'  120 A'   54 A"                 
  4.040   4.048   4.076   4.119   4.210   4.240   4.272   4.342
 55 A"  121 A'  122 A'  123 A'  124 A'  125 A'  126 A'  127 A'                 
  4.395   4.444   5.966   5.990   6.004   6.015   6.020   6.025
128 A'  129 A'   56 A"   57 A"  130 A'   58 A"  131 A'  132 A'                 
  6.051   6.075   6.129  23.374  24.134  27.774  27.834  27.881
133 A'  134 A'  135 A'  136 A'  137 A'  138 A'  139 A'  140 A'                 
 28.313  28.332  28.345  28.346  28.351  28.359  28.369  28.380
 59 A"   60 A"  141 A'  142 A'   61 A"  143 A'  144 A'  145 A'                 
 28.401  28.522  28.525  28.525  28.528  28.532  28.536  28.545
146 A'   62 A"   63 A"  147 A'   64 A"   65 A"  148 A'   66 A"                 
 28.546  28.564  28.566  28.579  28.603  28.668  28.686  28.716
149 A'   67 A"  150 A'  151 A'  152 A'  153 A'  154 A'  155 A'                 
127.861 127.877 127.886 127.890 127.896 127.900 127.912 127.924
 68 A"   69 A"  156 A'   70 A"  157 A'  158 A'  159 A'  160 A'                 
127.955 151.585 151.634 151.6751901.7451901.7961901.838
161 A'  162 A'  163 A'  164 A'  165 A'  166 A'  167 A'                         

 Beta MOs, Restricted
 -- Occupied --                  
*******-1165.89-1165.88 -176.32 -176.32 -176.32 -165.72 -165.72
  1 A'    2 A'    3 A'    4 A'    5 A'    6 A'    7 A'    8 A'                 
-165.72 -165.72 -165.72 -165.72 -165.72 -165.72 -165.72  -35.82
  1 A"    9 A'    2 A"   10 A'   11 A'    3 A"   12 A'   13 A'                 
-35.816 -35.813 -31.310 -31.310 -31.306 -31.304 -31.304 -31.303
 14 A'   15 A'   16 A'   17 A'   18 A'    4 A"   19 A'    5 A"                 
-31.303 -31.301 -31.300 -22.960 -22.960 -22.959 -22.959 -22.959
 20 A'    6 A"   21 A'   22 A'   23 A'    7 A"   24 A'    8 A"                 
-22.958 -22.957 -22.956 -22.955 -22.954 -22.954 -22.954 -22.954
 25 A'   26 A'    9 A"   27 A'   28 A'   10 A"   29 A'   11 A"                 
-22.951 -22.951 -10.282 -10.249  -6.366  -6.365  -6.363  -4.779
 30 A'   12 A"   31 A'   32 A'   33 A'   34 A'   35 A'   36 A'                 
 -4.778  -4.775  -4.763  -4.763  -4.763  -4.762  -4.760  -4.760
 37 A'   38 A'   39 A'   13 A"   14 A"   40 A'   15 A"   41 A'                 
 -2.045  -2.044  -2.041  -2.040  -2.039  -2.039  -2.039  -2.036
 42 A'   43 A'   44 A'   45 A'   16 A"   17 A"   46 A'   18 A"                 
 -2.036  -2.026  -2.026  -2.026  -2.025  -2.023  -2.023  -0.836
 47 A'   19 A"   48 A'   49 A'   20 A"   50 A'   21 A"   51 A'                 
 -0.708  -0.670  -0.644  -0.545  -0.459  -0.430  -0.379  -0.353
 52 A'   53 A'   54 A'   55 A'   56 A'   57 A'   22 A"   58 A'                 
 -0.305  -0.299  -0.284  -0.283  -0.265  -0.253
 59 A'   23 A"   60 A'   24 A"   61 A'   25 A"                                 
 -- Virtual --                   
 -0.090  -0.076  -0.050  -0.018   0.015   0.042   0.051   0.068
 62 A'   63 A'   26 A"   64 A'   65 A'   66 A'   67 A'   27 A"                 
  0.086   0.099   0.103   0.114   0.126   0.161   0.180   0.187
 68 A'   28 A"   69 A'   70 A'   71 A'   72 A'   73 A'   74 A'                 
  0.202   0.209   0.213   0.229   0.231   0.249   0.284   0.315
 29 A"   75 A'   76 A'   30 A"   77 A'   31 A"   78 A'   79 A'                 
  0.332   0.359   0.366   0.378   0.402   0.404   0.408   0.409
 80 A'   32 A"   81 A'   33 A"   34 A"   35 A"   36 A"   82 A'                 
  0.436   0.438   0.454   0.457   0.472   0.477   0.550   0.557
 83 A'   37 A"   84 A'   85 A'   86 A'   87 A'   88 A'   38 A"                 
  0.584   0.618   0.643   0.662   0.690   0.697   0.708   0.747
 89 A'   90 A'   91 A'   39 A"   92 A'   93 A'   94 A'   95 A'                 
  0.822   0.883   0.985   1.077   1.164   1.252   1.286   1.319
 96 A'   97 A'   98 A'   40 A"   41 A"   42 A"   99 A'   43 A"                 
  1.323   1.335   1.346   1.353   1.382   1.413   1.438   1.492
100 A'  101 A'   44 A"  102 A'  103 A'  104 A'   45 A"  105 A'                 
  1.552   1.640   1.777   1.802   1.818   1.980   2.065   2.228
106 A'  107 A'  108 A'   46 A"  109 A'   47 A"  110 A'  111 A'                 
  2.514   2.617   2.621   2.792   2.821   3.001   3.140   3.664
112 A'  113 A'   48 A"  114 A'   49 A"  115 A'  116 A'  117 A'                 
  3.944   3.949   3.953   3.959   3.975   3.978   4.000   4.000
 50 A"  118 A'   51 A"   52 A"   53 A"  119 A'  120 A'   54 A"                 
  4.040   4.048   4.076   4.119   4.210   4.240   4.272   4.342
 55 A"  121 A'  122 A'  123 A'  124 A'  125 A'  126 A'  127 A'                 
  4.395   4.444   5.966   5.990   6.004   6.015   6.020   6.025
128 A'  129 A'   56 A"   57 A"  130 A'   58 A"  131 A'  132 A'                 
  6.051   6.075   6.129  23.374  24.134  27.774  27.834  27.881
133 A'  134 A'  135 A'  136 A'  137 A'  138 A'  139 A'  140 A'                 
 28.313  28.332  28.345  28.346  28.351  28.359  28.369  28.380
 59 A"   60 A"  141 A'  142 A'   61 A"  143 A'  144 A'  145 A'                 
 28.401  28.522  28.525  28.525  28.528  28.532  28.536  28.545
146 A'   62 A"   63 A"  147 A'   64 A"   65 A"  148 A'   66 A"                 
 28.546  28.564  28.566  28.579  28.603  28.668  28.686  28.716
149 A'   67 A"  150 A'  151 A'  152 A'  153 A'  154 A'  155 A'                 
127.861 127.877 127.886 127.890 127.896 127.900 127.912 127.924
 68 A"   69 A"  156 A'   70 A"  157 A'  158 A'  159 A'  160 A'                 
127.955 151.585 151.634 151.6751901.7451901.7961901.838
161 A'  162 A'  163 A'  164 A'  165 A'  166 A'  167 A'                         
 --------------------------------------------------------------

          Ground-State Mulliken Net Atomic Charges

     Atom                 Charge (a.u.)
  ----------------------------------------
      1 H                     0.174251
      2 I                     0.126257
      3 I                     0.098807
      4 I                     0.146225
      5 C                    -0.422550
      6 C                    -0.122990
  ----------------------------------------
  Sum of atomic charges =    -0.000000

 -----------------------------------------------------------------
                    Cartesian Multipole Moments
 -----------------------------------------------------------------
    Charge (ESU x 10^10)
                -0.0000
    Dipole Moment (Debye)
         X       0.0115      Y      -0.4205      Z      -0.0000
       Tot       0.4207
    Quadrupole Moments (Debye-Ang)
        XX     -93.3107     XY       1.7971     YY     -92.6011
        XZ       0.0000     YZ       0.0000     ZZ     -99.4762
    Octopole Moments (Debye-Ang^2)
       XXX       3.8887    XXY      -0.6574    XYY       0.2381
       YYY      25.4289    XXZ      -0.0000    XYZ      -0.0000
       YYZ       0.0000    XZZ       1.2099    YZZ       5.6209
       ZZZ      -0.0000
    Hexadecapole Moments (Debye-Ang^3)
      XXXX   -2145.0882   XXXY      59.9722   XXYY    -567.1403
      XYYY      36.5591   YYYY    -955.2779   XXXZ       0.0000
      XXYZ       0.0000   XYYZ       0.0000   YYYZ       0.0000
      XXZZ    -423.4463   XYZZ       9.5145   YYZZ    -199.3550
      XZZZ       0.0000   YZZZ       0.0000   ZZZZ    -138.8388
 -----------------------------------------------------------------
Archival summary:
1\1\TWL01\OPT\ProcedureUnspecified\BasisUnspecified\321\taweetha\TueAug2817:13:372018TueAug2817:13:372018\0\\#,OPT,ProcedureUnspecified,BasisUnspecified,\\0,1\I\C,1,2.1249\C,2,1.33015,1,125.094\H,3,1.08155,2,121.463,1,-180,0\I,3,2.11571,2,126.517,1,-0,0\I,2,2.13201,1,116.279,3,-180,0\\\@

 Total job time:  96.26s(wall), 360.99s(cpu) 
 Tue Aug 28 17:13:37 2018

        *************************************************************
        *                                                           *
        *  Thank you very much for using Q-Chem.  Have a nice day.  *
        *                                                           *
        *************************************************************


 
User input: 2 of 2 
 
Q-Chem Developer Version!
                  Welcome to Q-Chem
     A Quantum Leap Into The Future Of Chemistry


 Q-Chem 5.1, Q-Chem, Inc., Pleasanton, CA (2018)

 Yihan Shao,  Zhengting Gan,  E. Epifanovsky,  A. T. B. Gilbert,  M. Wormit,  
 J. Kussmann,  A. W. Lange,  A. Behn,  Jia Deng,  Xintian Feng,  D. Ghosh,  
 M. Goldey,  P. R. Horn,  L. D. Jacobson,  I. Kaliman,  T. Kus,  A. Landau,  
 Jie Liu,  E. I. Proynov,  R. M. Richard,  R. P. Steele,  E. J. Sundstrom,  
 H. L. Woodcock III,  P. M. Zimmerman,  D. Zuev,  B. Albrecht,  E. Alguire,  
 S. A. Baeppler,  D. Barton,  Z. Benda,  Y. A. Bernard,  E. J. Berquist,  
 K. B. Bravaya,  H. Burton,  D. Casanova,  Chun-Min Chang,  Yunqing Chen,  
 A. Chien,  K. D. Closser,  M. P. Coons,  S. Coriani,  S. Dasgupta,  
 A. L. Dempwolff,  M. Diedenhofen,  Hainam Do,  R. G. Edgar,  Po-Tung Fang,  
 S. Faraji,  S. Fatehi,  Qingguo Feng,  K. D. Fenk,  J. Fosso-Tande,  
 Qinghui Ge,  A. Ghysels,  G. Gidofalvi,  J. Gomes,  J. Gonthier,  A. Gunina,  
 D. Hait,  M. W. D. Hanson-Heine,  P. H. P. Harbach,  A. W. Hauser,  
 J. E. Herr,  E. G. Hohenstein,  Z. C. Holden,  Kerwin Hui,  B. C. Huynh,  
 T.-C. Jagau,  Hyunjun Ji,  B. Kaduk,  K. Khistyaev,  Jaehoon Kim,  
 P. Klunzinger,  K. Koh,  D. Kosenkov,  L. Koulias,  T. Kowalczyk,  
 C. M. Krauter,  A. Kunitsa,  Ka Un Lao,  A. Laurent,  K. V. Lawler,  
 Joonho Lee,  D. Lefrancois,  S. Lehtola,  D. S. Levine,  Yi-Pei Li,  
 You-Sheng Lin,  Fenglai Liu,  E. Livshits,  A. Luenser,  P. Manohar,  
 E. Mansoor,  S. F. Manzer,  Shan-Ping Mao,  Yuezhi Mao,  N. Mardirossian,  
 A. V. Marenich,  T. Markovich,  L. A. Martinez-Martinez,  S. A. Maurer,  
 N. J. Mayhall,  S. C. McKenzie,  J.-M. Mewes,  A. F. Morrison,  
 J. W. Mullinax,  K. Nanda,  T. S. Nguyen-Beck,  R. Olivares-Amaya,  
 J. A. Parkhill,  T. M. Perrine,  F. Plasser,  P. Pokhilko,  S. Prager,  
 A. Prociuk,  E. Ramos,  D. R. Rehn,  F. Rob,  M. Schneider,  N. Sergueev,  
 S. M. Sharada,  S. Sharma,  D. W. Small,  T. Stauch,  T. Stein,  
 Yu-Chuan Su,  A. J. W. Thom,  A. Tkatchenko,  T. Tsuchimochi,  N. M. Tubman,  
 L. Vogt,  M. L. Vidal,  O. Vydrov,  M. A. Watson,  J. Wenzel,  
 M. de Wergifosse,  T. A. Wesolowski,  A. White,  J. Witte,  A. Yamada,  
 Jun Yang,  K. Yao,  S. Yeganeh,  S. R. Yost,  Zhi-Qiang You,  A. Zech,  
 Igor Ying Zhang,  Xing Zhang,  Yan Zhao,  Ying Zhu,  B. R. Brooks,  
 G. K. L. Chan,  C. J. Cramer,  M. S. Gordon,  W. J. Hehre,  A. Klamt,  
 M. W. Schmidt,  C. D. Sherrill,  D. G. Truhlar,  A. Aspuru-Guzik,  R. Baer,  
 A. T. Bell,  N. A. Besley,  Jeng-Da Chai,  A. E. DePrince, III,  
 R. A. DiStasio Jr.,  A. Dreuw,  B. D. Dunietz,  T. R. Furlani,  
 Chao-Ping Hsu,  Yousung Jung,  Jing Kong,  D. S. Lambrecht,  WanZhen Liang,  
 C. Ochsenfeld,  V. A. Rassolov,  L. V. Slipchenko,  J. E. Subotnik,  
 T. Van Voorhis,  J. M. Herbert,  A. I. Krylov,  P. M. W. Gill,  M. Head-Gordon

 Contributors to earlier versions of Q-Chem not listed above: 
 R. D. Adamson,  B. Austin,  J. Baker,  G. J. O. Beran,  K. Brandhorst,  
 S. T. Brown,  E. F. C. Byrd,  A. K. Chakraborty,  C.-L. Cheng,  
 Siu Hung Chien,  D. M. Chipman,  D. L. Crittenden,  H. Dachsel,  
 R. J. Doerksen,  A. D. Dutoi,  L. Fusti-Molnar,  W. A. Goddard III,  
 A. Golubeva-Zadorozhnaya,  S. R. Gwaltney,  G. Hawkins,  A. Heyden,  
 S. Hirata,  G. Kedziora,  F. J. Keil,  C. Kelley,  Jihan Kim,  R. A. King,  
 R. Z. Khaliullin,  P. P. Korambath,  W. Kurlancheek,  A. M. Lee,  M. S. Lee,  
 S. V. Levchenko,  Ching Yeh Lin,  D. Liotard,  R. C. Lochan,  I. Lotan,  
 P. E. Maslen,  N. Nair,  D. P. O'Neill,  D. Neuhauser,  E. Neuscamman,  
 C. M. Oana,  R. Olson,  B. Peters,  R. Peverati,  P. A. Pieniazek,  
 Y. M. Rhee,  J. Ritchie,  M. A. Rohrdanz,  E. Rosta,  N. J. Russ,  
 H. F. Schaefer III,  N. E. Schultz,  N. Shenvi,  A. C. Simmonett,  A. Sodt,  
 D. Stuck,  K. S. Thanthiriwatte,  V. Vanovschi,  Tao Wang,  A. Warshel,  
 C. F. Williams,  Q. Wu,  X. Xu,  W. Zhang

 Please cite Q-Chem as follows:
 Y. Shao et al., Mol. Phys. 113, 184-215 (2015)
 DOI: 10.1080/00268976.2014.952696

 Q-Chem 5.1.1 for Intel X86 EM64T Linux

 Parts of Q-Chem use Armadillo 8.300.2 (Tropical Shenanigans).
 http://arma.sourceforge.net/

 Q-Chem begins on Tue Aug 28 17:13:38 2018  

Host: 
0

     Scratch files written to /scratch/taweetham/qchem21359//
The previous job contains 0 fragments, simply inherited here
Input Ideriv = 2
Curr. Ideriv = -1
Max.  Ideriv = 2

Checking the input file for inconsistencies... 	...done.

--------------------------------------------------------------
User input:
--------------------------------------------------------------

$molecule
read
$end

$rem
   SCF_GUESS 	READ
   JOB_TYPE 	FREQUENCY
   BASIS 	6-311++G**
   EXCHANGE 	B3LYP
   MEM_TOTAL	7500	
$end


--------------------------------------------------------------
 ----------------------------------------------------------------
             Standard Nuclear Orientation (Angstroms)
    I     Atom           X                Y                Z
 ----------------------------------------------------------------
    1      H       0.3363560702    -2.2005601870    -0.0000000000
    2      I      -2.4583234429    -0.9381339425    -0.0000000000
    3      I       2.6161258861    -0.7293386929     0.0000000000
    4      I      -0.1751738835     1.8653368121     0.0000000000
    5      C       0.5403392764    -1.1384165093     0.0000000000
    6      C      -0.4429508995    -0.2426236868    -0.0000000000
 ----------------------------------------------------------------
 Molecular Point Group                 Cs    NOp =  2
 Largest Abelian Subgroup              Cs    NOp =  2
 Nuclear Repulsion Energy =  1541.4245582478 hartrees
 There are       86 alpha and       86 beta electrons
 Requested basis set is 6-311++G(d,p)
 There are 89 shells and 237 basis functions

 Total QAlloc Memory Limit   7500 MB
 Mega-Array Size       188 MB
 MEM_STATIC part       192 MB

                       Distance Matrix (Angstroms)
             H (  1)   I (  2)   I (  3)   I (  4)   C (  5)
   I (  2)  3.066587
   I (  3)  2.713272  5.078743
   I (  4)  4.097948  3.615553  3.810997
   C (  5)  1.081554  3.005344  2.115711  3.087797
   C (  6)  2.107329  2.132009  3.097554  2.124900  1.330152

 A cutoff of  1.0D-11 yielded   2817 shell pairs
 There are     21008 function pairs (     24028 Cartesian)

 -------------------------------------------------------
 OpenMP Integral Computing Module                       
 Release: version 1.0, May 2013, Q-Chem Inc. Pittsburgh 
 -------------------------------------------------------
 Integral Job Info:
 Integral job number is                      11
 Integral operator is                         1
 short-range coefficients                     0
 long-range coefficients              100000000
 Omega coefficients                           0
 if combine SR and LR in K                    0
 Integral screening is                        0
 Integral computing path is                   2
 max size of driver memory is            800000
 size of driver memory is                593474
 size of scratch memory is             11861008
 max col of scratch BK array               1296
 max len of scratch array in speh3          155
 max len of scratch index in speh4           18
 max int batch size is                      520
 min int batch size is                       52
 fixed nKL is                                52
 max L of basis functions is                  2
 order of int derivative is                   0
 number of shells is                         89
 number of basis is                         254
 number of cartesian basis is               254
 number of contracted shell pairs          2817
 number of primitive shell pairs           5228
 maxK2 (contraction) of shell pair           36
 max number of K2 of shell pair               1
 max number of CS2 of shell pair            496
 max number of PS2 of shell pair            496
 mem total for path MDJ                  556524
 -------------------------------------------------------
 Smallest overlap matrix eigenvalue = 8.22E-05
 Guess MOs from SCF MO coefficient file

 -----------------------------------------------------------------------
  General SCF calculation program by
  Eric Jon Sundstrom, Paul Horn, Yuezhi Mao, Dmitri Zuev, Alec White,
  David Stuck, Shaama M.S., Shane Yost, Joonho Lee, David Small,
  Daniel Levine, Susi Lehtola, Hugh Burton, Evgeny Epifanovsky
 -----------------------------------------------------------------------
 Exchange:     0.2000 Hartree-Fock + 0.0800 Slater + 0.7200 B88
 Correlation:  0.1900 VWN1RPA + 0.8100 LYP
 Using SG-1 standard quadrature grid
 using 4 threads for integral computing
 -------------------------------------------------------
 OpenMP Integral computing Module                
 Release: version 2.0, May 2017, Q-Chem Inc. Pleasanton 
 -------------------------------------------------------
 -------------------------------------------------------
 OpenMP BLAS3 based DFT computing Module                
 Release: version 1.0, May 2013, Q-Chem Inc. Pittsburgh 
 -------------------------------------------------------
 A restricted SCF calculation will be
 performed using DIIS
 SCF converges when DIIS error is below 1.0e-08
 ---------------------------------------
  Cycle       Energy         DIIS error
 ---------------------------------------
    1  -20835.3527362973      3.83e-04  
    2  -20835.3540370172      4.39e-05  
    3  -20835.3540529026      2.69e-05  
    4  -20835.3540559431      1.94e-05  
    5  -20835.3540583284      6.46e-06  
    6  -20835.3540586297      1.52e-06  
    7  -20835.3540586408      1.97e-07  
    8  -20835.3540586412      1.40e-07  
    9  -20835.3540586413      5.44e-08  
   10  -20835.3540586414      7.60e-09  Convergence criterion met
 ---------------------------------------
 SCF time:   CPU 54.07s  wall 14.00s 
 SCF   energy in the final basis set =   -20835.3540586414
 Total energy in the final basis set =   -20835.3540586414

 --------------------------------------------------------------
             Orbital Energies (a.u.) and Symmetries
 --------------------------------------------------------------

 Alpha MOs, Restricted
 -- Occupied --                  
*******-1165.89-1165.88 -176.32 -176.32 -176.32 -165.72 -165.72
  1 A'    2 A'    3 A'    4 A'    5 A'    6 A'    7 A'    8 A'                 
-165.72 -165.72 -165.72 -165.72 -165.72 -165.72 -165.72  -35.82
  1 A"    9 A'    2 A"   10 A'   11 A'    3 A"   12 A'   13 A'                 
-35.816 -35.813 -31.310 -31.310 -31.306 -31.304 -31.304 -31.303
 14 A'   15 A'   16 A'   17 A'   18 A'    4 A"   19 A'    5 A"                 
-31.303 -31.301 -31.300 -22.960 -22.960 -22.959 -22.959 -22.959
 20 A'    6 A"   21 A'   22 A'   23 A'    7 A"   24 A'    8 A"                 
-22.958 -22.957 -22.956 -22.955 -22.954 -22.954 -22.954 -22.954
 25 A'   26 A'    9 A"   27 A'   28 A'   10 A"   29 A'   11 A"                 
-22.951 -22.951 -10.282 -10.249  -6.366  -6.365  -6.363  -4.779
 30 A'   12 A"   31 A'   32 A'   33 A'   34 A'   35 A'   36 A'                 
 -4.778  -4.775  -4.763  -4.763  -4.763  -4.762  -4.760  -4.760
 37 A'   38 A'   39 A'   13 A"   14 A"   40 A'   15 A"   41 A'                 
 -2.045  -2.044  -2.041  -2.039  -2.039  -2.039  -2.039  -2.036
 42 A'   43 A'   44 A'   45 A'   16 A"   17 A"   46 A'   18 A"                 
 -2.036  -2.026  -2.026  -2.026  -2.026  -2.023  -2.023  -0.836
 47 A'   19 A"   48 A'   49 A'   20 A"   50 A'   21 A"   51 A'                 
 -0.708  -0.670  -0.644  -0.545  -0.459  -0.430  -0.379  -0.353
 52 A'   53 A'   54 A'   55 A'   56 A'   57 A'   22 A"   58 A'                 
 -0.305  -0.299  -0.284  -0.283  -0.265  -0.253
 59 A'   23 A"   60 A'   24 A"   61 A'   25 A"                                 
 -- Virtual --                   
 -0.090  -0.076  -0.050  -0.018   0.015   0.042   0.051   0.068
 62 A'   63 A'   26 A"   64 A'   65 A'   66 A'   67 A'   27 A"                 
  0.086   0.099   0.103   0.114   0.126   0.161   0.180   0.187
 68 A'   28 A"   69 A'   70 A'   71 A'   72 A'   73 A'   74 A'                 
  0.202   0.209   0.213   0.229   0.231   0.249   0.284   0.315
 29 A"   75 A'   76 A'   30 A"   77 A'   31 A"   78 A'   79 A'                 
  0.332   0.359   0.366   0.378   0.402   0.404   0.408   0.409
 80 A'   32 A"   81 A'   33 A"   34 A"   35 A"   36 A"   82 A'                 
  0.436   0.438   0.453   0.457   0.472   0.477   0.550   0.557
 83 A'   37 A"   84 A'   85 A'   86 A'   87 A'   88 A'   38 A"                 
  0.584   0.618   0.643   0.662   0.690   0.697   0.708   0.747
 89 A'   90 A'   91 A'   39 A"   92 A'   93 A'   94 A'   95 A'                 
  0.822   0.883   0.985   1.077   1.164   1.252   1.286   1.319
 96 A'   97 A'   98 A'   40 A"   41 A"   42 A"   99 A'   43 A"                 
  1.323   1.335   1.346   1.354   1.382   1.413   1.438   1.492
100 A'  101 A'   44 A"  102 A'  103 A'  104 A'   45 A"  105 A'                 
  1.552   1.640   1.777   1.802   1.818   1.980   2.065   2.228
106 A'  107 A'  108 A'   46 A"  109 A'   47 A"  110 A'  111 A'                 
  2.514   2.617   2.621   2.792   2.821   3.001   3.140   3.664
112 A'  113 A'   48 A"  114 A'   49 A"  115 A'  116 A'  117 A'                 
  3.944   3.949   3.953   3.959   3.975   3.978   4.000   4.000
 50 A"  118 A'   51 A"   52 A"   53 A"  119 A'  120 A'   54 A"                 
  4.040   4.048   4.076   4.119   4.210   4.240   4.272   4.342
 55 A"  121 A'  122 A'  123 A'  124 A'  125 A'  126 A'  127 A'                 
  4.395   4.444   5.966   5.990   6.004   6.015   6.020   6.024
128 A'  129 A'   56 A"   57 A"  130 A'   58 A"  131 A'  132 A'                 
  6.051   6.075   6.129  23.374  24.134  27.774  27.834  27.881
133 A'  134 A'  135 A'  136 A'  137 A'  138 A'  139 A'  140 A'                 
 28.313  28.332  28.345  28.346  28.351  28.359  28.369  28.380
 59 A"   60 A"  141 A'  142 A'   61 A"  143 A'  144 A'  145 A'                 
 28.401  28.522  28.525  28.525  28.528  28.532  28.536  28.545
146 A'   62 A"   63 A"  147 A'   64 A"   65 A"  148 A'   66 A"                 
 28.546  28.564  28.566  28.579  28.603  28.668  28.686  28.716
149 A'   67 A"  150 A'  151 A'  152 A'  153 A'  154 A'  155 A'                 
127.861 127.877 127.886 127.890 127.896 127.900 127.912 127.923
 68 A"   69 A"  156 A'   70 A"  157 A'  158 A'  159 A'  160 A'                 
127.954 151.585 151.634 151.6751901.7451901.7961901.838
161 A'  162 A'  163 A'  164 A'  165 A'  166 A'  167 A'                         

 Beta MOs, Restricted
 -- Occupied --                  
*******-1165.89-1165.88 -176.32 -176.32 -176.32 -165.72 -165.72
  1 A'    2 A'    3 A'    4 A'    5 A'    6 A'    7 A'    8 A'                 
-165.72 -165.72 -165.72 -165.72 -165.72 -165.72 -165.72  -35.82
  1 A"    9 A'    2 A"   10 A'   11 A'    3 A"   12 A'   13 A'                 
-35.816 -35.813 -31.310 -31.310 -31.306 -31.304 -31.304 -31.303
 14 A'   15 A'   16 A'   17 A'   18 A'    4 A"   19 A'    5 A"                 
-31.303 -31.301 -31.300 -22.960 -22.960 -22.959 -22.959 -22.959
 20 A'    6 A"   21 A'   22 A'   23 A'    7 A"   24 A'    8 A"                 
-22.958 -22.957 -22.956 -22.955 -22.954 -22.954 -22.954 -22.954
 25 A'   26 A'    9 A"   27 A'   28 A'   10 A"   29 A'   11 A"                 
-22.951 -22.951 -10.282 -10.249  -6.366  -6.365  -6.363  -4.779
 30 A'   12 A"   31 A'   32 A'   33 A'   34 A'   35 A'   36 A'                 
 -4.778  -4.775  -4.763  -4.763  -4.763  -4.762  -4.760  -4.760
 37 A'   38 A'   39 A'   13 A"   14 A"   40 A'   15 A"   41 A'                 
 -2.045  -2.044  -2.041  -2.039  -2.039  -2.039  -2.039  -2.036
 42 A'   43 A'   44 A'   45 A'   16 A"   17 A"   46 A'   18 A"                 
 -2.036  -2.026  -2.026  -2.026  -2.026  -2.023  -2.023  -0.836
 47 A'   19 A"   48 A'   49 A'   20 A"   50 A'   21 A"   51 A'                 
 -0.708  -0.670  -0.644  -0.545  -0.459  -0.430  -0.379  -0.353
 52 A'   53 A'   54 A'   55 A'   56 A'   57 A'   22 A"   58 A'                 
 -0.305  -0.299  -0.284  -0.283  -0.265  -0.253
 59 A'   23 A"   60 A'   24 A"   61 A'   25 A"                                 
 -- Virtual --                   
 -0.090  -0.076  -0.050  -0.018   0.015   0.042   0.051   0.068
 62 A'   63 A'   26 A"   64 A'   65 A'   66 A'   67 A'   27 A"                 
  0.086   0.099   0.103   0.114   0.126   0.161   0.180   0.187
 68 A'   28 A"   69 A'   70 A'   71 A'   72 A'   73 A'   74 A'                 
  0.202   0.209   0.213   0.229   0.231   0.249   0.284   0.315
 29 A"   75 A'   76 A'   30 A"   77 A'   31 A"   78 A'   79 A'                 
  0.332   0.359   0.366   0.378   0.402   0.404   0.408   0.409
 80 A'   32 A"   81 A'   33 A"   34 A"   35 A"   36 A"   82 A'                 
  0.436   0.438   0.453   0.457   0.472   0.477   0.550   0.557
 83 A'   37 A"   84 A'   85 A'   86 A'   87 A'   88 A'   38 A"                 
  0.584   0.618   0.643   0.662   0.690   0.697   0.708   0.747
 89 A'   90 A'   91 A'   39 A"   92 A'   93 A'   94 A'   95 A'                 
  0.822   0.883   0.985   1.077   1.164   1.252   1.286   1.319
 96 A'   97 A'   98 A'   40 A"   41 A"   42 A"   99 A'   43 A"                 
  1.323   1.335   1.346   1.354   1.382   1.413   1.438   1.492
100 A'  101 A'   44 A"  102 A'  103 A'  104 A'   45 A"  105 A'                 
  1.552   1.640   1.777   1.802   1.818   1.980   2.065   2.228
106 A'  107 A'  108 A'   46 A"  109 A'   47 A"  110 A'  111 A'                 
  2.514   2.617   2.621   2.792   2.821   3.001   3.140   3.664
112 A'  113 A'   48 A"  114 A'   49 A"  115 A'  116 A'  117 A'                 
  3.944   3.949   3.953   3.959   3.975   3.978   4.000   4.000
 50 A"  118 A'   51 A"   52 A"   53 A"  119 A'  120 A'   54 A"                 
  4.040   4.048   4.076   4.119   4.210   4.240   4.272   4.342
 55 A"  121 A'  122 A'  123 A'  124 A'  125 A'  126 A'  127 A'                 
  4.395   4.444   5.966   5.990   6.004   6.015   6.020   6.024
128 A'  129 A'   56 A"   57 A"  130 A'   58 A"  131 A'  132 A'                 
  6.051   6.075   6.129  23.374  24.134  27.774  27.834  27.881
133 A'  134 A'  135 A'  136 A'  137 A'  138 A'  139 A'  140 A'                 
 28.313  28.332  28.345  28.346  28.351  28.359  28.369  28.380
 59 A"   60 A"  141 A'  142 A'   61 A"  143 A'  144 A'  145 A'                 
 28.401  28.522  28.525  28.525  28.528  28.532  28.536  28.545
146 A'   62 A"   63 A"  147 A'   64 A"   65 A"  148 A'   66 A"                 
 28.546  28.564  28.566  28.579  28.603  28.668  28.686  28.716
149 A'   67 A"  150 A'  151 A'  152 A'  153 A'  154 A'  155 A'                 
127.861 127.877 127.886 127.890 127.896 127.900 127.912 127.923
 68 A"   69 A"  156 A'   70 A"  157 A'  158 A'  159 A'  160 A'                 
127.954 151.585 151.634 151.6751901.7451901.7961901.838
161 A'  162 A'  163 A'  164 A'  165 A'  166 A'  167 A'                         
 --------------------------------------------------------------

          Ground-State Mulliken Net Atomic Charges

     Atom                 Charge (a.u.)
  ----------------------------------------
      1 H                     0.174234
      2 I                     0.126262
      3 I                     0.098733
      4 I                     0.146076
      5 C                    -0.422590
      6 C                    -0.122714
  ----------------------------------------
  Sum of atomic charges =    -0.000000

 -----------------------------------------------------------------
                    Cartesian Multipole Moments
 -----------------------------------------------------------------
    Charge (ESU x 10^10)
                -0.0000
    Dipole Moment (Debye)
         X       0.0248      Y      -0.4206      Z      -0.0000
       Tot       0.4214
    Quadrupole Moments (Debye-Ang)
        XX     -93.4334     XY       1.7705     YY     -92.4927
        XZ       0.0000     YZ      -0.0000     ZZ     -99.4766
    Octopole Moments (Debye-Ang^2)
       XXX       0.5621    XXY      -1.8004    XYY      -1.7428
       YYY      21.4464    XXZ       0.0000    XYZ      -0.0000
       YYZ      -0.0000    XZZ      -0.1827    YZZ       4.2398
       ZZZ      -0.0000
    Hexadecapole Moments (Debye-Ang^3)
      XXXX   -2152.1203   XXXY      44.7152   XXYY    -565.2760
      XYYY      11.4897   YYYY    -950.7190   XXXZ       0.0000
      XXYZ      -0.0000   XYYZ       0.0000   YYYZ      -0.0000
      XXZZ    -423.8243   XYZZ       1.9510   YYZZ    -198.8303
      XZZZ       0.0000   YZZZ      -0.0000   ZZZZ    -138.8400
 -----------------------------------------------------------------
 Calculating MO derivatives via CPSCF
 D1JvT checksum  = 507600 28604.6426113534
 D1KAT checksum  = 1388232 851.6801296531
   1         3          18      0.099166    0.029066
   2         3          18      0.011742    0.003677
   3         3          18      0.001740    0.000671
   4         5          16      0.000210    0.000094
   5        19           2      0.000019    0.000011
   6        21           0      0.000000    0.000000    Roots Converged
 Time for AOints: 30.5 s (CPU) 7.7 s (wall)
 ------------------------------------------------------------------------------
                     AOints        : Timing summary (seconds)
 ------------------------------------------------------------------------------
     job step          cpu (% of tot)      sys (% of tot)     wall (% of tot)
 ------------------------------------------------------------------------------
  cpscf_lag         0.1473E+03 (37.7)   0.1000E-04 (14.5)   0.3776E+02 (37.0)
  iterzp            0.2125E+03 (54.4)   0.5800E-04 (84.1)   0.5598E+02 (54.9)
  make_fx           0.0000E+00 ( 0.0)   0.0000E+00 ( 0.0)   0.0000E+00 ( 0.0)
  AOints            0.3048E+02 ( 7.8)   0.1000E-05 ( 1.4)   0.7703E+01 ( 7.6)
 ------------------------------------------------------------------------------
   Grand Totals     0.3909E+03          0.6900E-04          0.1020E+03
 ------------------------------------------------------------------------------
 Calculating analytic Hessian of the SCF energy
 Polarizability Matrix (a.u.)
            1           2           3
    1-162.3451516  -1.2791845   0.0000000
    2  -1.2791845-116.0957155  -0.0000000
    3   0.0000000  -0.0000000 -71.5660460

 Direct stationary perturbation theory relativistic correction:

 rels  =     290.872325892408
 relv  =    -968.650565136797
 rel2e =     129.651686972275
 E_rel =    -548.126552272114

 Hessian of the SCF Energy
            1           2           3           4           5           6
    1   0.0615307   0.0514514  -0.0000000  -0.0019704   0.0018334   0.0000000
    2   0.0514514   0.3549279  -0.0000000   0.0000434  -0.0002065  -0.0000000
    3  -0.0000000  -0.0000000   0.0194781   0.0000000  -0.0000000  -0.0028720
    4  -0.0019704   0.0000434   0.0000000   0.0874563   0.0263259  -0.0000000
    5   0.0018334  -0.0002065  -0.0000000   0.0263259   0.0297354   0.0000000
    6   0.0000000  -0.0000000  -0.0028720  -0.0000000   0.0000000   0.0014167
    7  -0.0163104   0.0016911  -0.0000000  -0.0008089   0.0023223  -0.0000000
    8  -0.0153918   0.0015786  -0.0000000   0.0008238   0.0004286  -0.0000000
    9   0.0000000   0.0000000   0.0021545   0.0000000   0.0000000   0.0027377
   10  -0.0010013   0.0010253  -0.0000000  -0.0080435  -0.0152099   0.0000000
   11   0.0027825   0.0000687   0.0000000  -0.0095086  -0.0130362  -0.0000000
   12  -0.0000000  -0.0000000   0.0050963   0.0000000   0.0000000   0.0020762
   13  -0.0440888  -0.0494844   0.0000000  -0.0332245   0.0035338  -0.0000000
   14  -0.0639460  -0.3413904   0.0000000  -0.0055060   0.0029385   0.0000000
   15   0.0000000   0.0000000  -0.0285297  -0.0000000  -0.0000000   0.0044092
   16   0.0018403  -0.0047269   0.0000000  -0.0434090  -0.0188055   0.0000000
   17   0.0232704  -0.0149783  -0.0000000  -0.0121785  -0.0198597  -0.0000000
   18   0.0000000   0.0000000   0.0046728   0.0000000  -0.0000000  -0.0077678
            7           8           9          10          11          12
    1  -0.0163104  -0.0153918   0.0000000  -0.0010013   0.0027825  -0.0000000
    2   0.0016911   0.0015786   0.0000000   0.0010253   0.0000687  -0.0000000
    3  -0.0000000  -0.0000000   0.0021545  -0.0000000   0.0000000   0.0050963
    4  -0.0008089   0.0008238   0.0000000  -0.0080435  -0.0095086   0.0000000
    5   0.0023223   0.0004286   0.0000000  -0.0152099  -0.0130362   0.0000000
    6  -0.0000000  -0.0000000   0.0027377   0.0000000  -0.0000000   0.0020762
    7   0.1179996   0.0150488   0.0000000  -0.0017369   0.0009953  -0.0000000
    8   0.0150488   0.0298481   0.0000000   0.0058952  -0.0020669  -0.0000000
    9   0.0000000   0.0000000   0.0065890   0.0000000   0.0000000  -0.0011022
   10  -0.0017369   0.0058952   0.0000000   0.0218484   0.0050765  -0.0000000
   11   0.0009953  -0.0020669   0.0000000   0.0050765   0.1089746   0.0000000
   12  -0.0000000  -0.0000000  -0.0011022  -0.0000000   0.0000000   0.0086870
   13  -0.0656284  -0.0123132   0.0000000   0.0018629  -0.0021039   0.0000000
   14  -0.0178623  -0.0320315  -0.0000000   0.0108190  -0.0310943   0.0000000
   15  -0.0000000  -0.0000000  -0.0139780  -0.0000000   0.0000000   0.0022183
   16  -0.0335148   0.0059371  -0.0000000  -0.0129296   0.0027582   0.0000000
   17  -0.0021953   0.0022430   0.0000000  -0.0076062  -0.0628460  -0.0000000
   18   0.0000000   0.0000000   0.0035989   0.0000000  -0.0000000  -0.0169757
           13          14          15          16          17          18
    1  -0.0440888  -0.0639460   0.0000000   0.0018403   0.0232704   0.0000000
    2  -0.0494844  -0.3413904   0.0000000  -0.0047269  -0.0149783   0.0000000
    3   0.0000000   0.0000000  -0.0285297   0.0000000  -0.0000000   0.0046728
    4  -0.0332245  -0.0055060  -0.0000000  -0.0434090  -0.0121785   0.0000000
    5   0.0035338   0.0029385  -0.0000000  -0.0188055  -0.0198597  -0.0000000
    6  -0.0000000   0.0000000   0.0044092   0.0000000  -0.0000000  -0.0077678
    7  -0.0656284  -0.0178623  -0.0000000  -0.0335148  -0.0021953   0.0000000
    8  -0.0123132  -0.0320315  -0.0000000   0.0059371   0.0022430   0.0000000
    9   0.0000000  -0.0000000  -0.0139780  -0.0000000   0.0000000   0.0035989
   10   0.0018629   0.0108190  -0.0000000  -0.0129296  -0.0076062   0.0000000
   11  -0.0021039  -0.0310943   0.0000000   0.0027582  -0.0628460  -0.0000000
   12   0.0000000   0.0000000   0.0022183   0.0000000  -0.0000000  -0.0169757
   13   0.4350011  -0.1589626  -0.0000000  -0.2939223   0.2193303   0.0000000
   14  -0.1589626   0.6821849   0.0000000   0.2354579  -0.2806072  -0.0000000
   15  -0.0000000   0.0000000   0.0728623   0.0000000  -0.0000000  -0.0369822
   16  -0.2939223   0.2354579   0.0000000   0.3819355  -0.2206207  -0.0000000
   17   0.2193303  -0.2806072  -0.0000000  -0.2206207   0.3760482   0.0000000
   18   0.0000000  -0.0000000  -0.0369822  -0.0000000   0.0000000   0.0534539
 Gradient time:  CPU 572.78 s  wall 149.91 s
 **********************************************************************
 **                                                                  **
 **                       VIBRATIONAL ANALYSIS                       **
 **                       --------------------                       **
 **                                                                  **
 **        VIBRATIONAL FREQUENCIES (CM**-1) AND NORMAL MODES         **
 **     FORCE CONSTANTS (mDYN/ANGSTROM) AND REDUCED MASSES (AMU)     **
 **                  INFRARED INTENSITIES (KM/MOL)                   **
 **                                                                  **
 **********************************************************************


 Mode:                 1                      2                      3
 Frequency:        85.53                 109.32                 144.21
 Force Cnst:      0.4332                 0.5232                 0.0792
 Red. Mass:     100.4906                74.3056                 6.4652
 IR Active:          YES                    YES                    YES
 IR Intens:        0.040                  0.052                  0.306
 Raman Active:       YES                    YES                    YES
               X      Y      Z        X      Y      Z        X      Y      Z
 H          0.077 -0.248  0.000   -0.381  0.246 -0.000    0.000 -0.000  0.742
 I         -0.248 -0.048 -0.000    0.144 -0.390  0.000    0.000  0.000 -0.046
 I         -0.255  0.473 -0.000   -0.360 -0.090  0.000   -0.000 -0.000 -0.049
 I          0.529 -0.379  0.000    0.259  0.429  0.000   -0.000  0.000  0.001
 C         -0.120 -0.212  0.000   -0.246  0.222 -0.000    0.000 -0.000  0.549
 C         -0.160 -0.267  0.000   -0.176  0.303 -0.000   -0.000 -0.000  0.379
 TransDip  -0.001 -0.006  0.000    0.006 -0.005  0.000   -0.000 -0.000 -0.018

 Mode:                 4                      5                      6
 Frequency:       148.36                 384.22                 384.69
 Force Cnst:      1.4715                 0.4639                 0.7715
 Red. Mass:     113.4702                 5.3339                 8.8484
 IR Active:          YES                    YES                    YES
 IR Intens:        0.050                  6.698                  2.544
 Raman Active:       YES                    YES                    YES
               X      Y      Z        X      Y      Z        X      Y      Z
 H         -0.155 -0.174 -0.000    0.000 -0.000 -0.782   -0.226  0.561 -0.000
 I          0.666  0.276  0.000   -0.000  0.000 -0.007    0.012 -0.009 -0.000
 I         -0.513  0.037  0.000   -0.000  0.000  0.007    0.021 -0.013  0.000
 I         -0.157 -0.283 -0.000   -0.000  0.000 -0.018    0.005 -0.082 -0.000
 C         -0.032 -0.199 -0.000    0.000 -0.000 -0.292   -0.178  0.547 -0.000
 C          0.082 -0.100 -0.000    0.000 -0.000  0.551   -0.209  0.502  0.000
 TransDip  -0.007  0.001  0.000    0.000 -0.000 -0.083   -0.008  0.050 -0.000

 Mode:                 7                      8                      9
 Frequency:       495.41                 662.13                 789.70
 Force Cnst:      1.5803                 1.5604                 0.4593
 Red. Mass:      10.9285                 6.0408                 1.2501
 IR Active:          YES                    YES                    YES
 IR Intens:       48.705                 74.233                 22.148
 Raman Active:       YES                    YES                    YES
               X      Y      Z        X      Y      Z        X      Y      Z
 H          0.329  0.250  0.000   -0.694 -0.255  0.000    0.000  0.000  0.989
 I         -0.047 -0.012  0.000   -0.002 -0.008 -0.000    0.000  0.000 -0.001
 I         -0.064 -0.013 -0.000    0.014  0.013 -0.000   -0.000 -0.000  0.001
 I         -0.005 -0.018  0.000   -0.005 -0.006 -0.000    0.000  0.000  0.001
 C          0.573  0.200  0.000   -0.333 -0.329 -0.000   -0.000  0.000 -0.142
 C          0.630  0.240 -0.000    0.322  0.359  0.000    0.000 -0.000  0.043
 TransDip   0.207  0.085  0.000    0.008  0.276  0.000   -0.000 -0.000  0.151

 Mode:                10                     11                     12
 Frequency:      1220.42                1558.71                3215.39
 Force Cnst:      0.9684                14.3478                 6.6468
 Red. Mass:       1.1035                10.0231                 1.0912
 IR Active:          YES                    YES                    YES
 IR Intens:       25.203                  8.161                 13.091
 Raman Active:       YES                    YES                    YES
               X      Y      Z        X      Y      Z        X      Y      Z
 H          0.974 -0.205 -0.000   -0.184 -0.382  0.000    0.170  0.982 -0.000
 I         -0.000  0.000  0.000    0.000  0.000 -0.000    0.000  0.000 -0.000
 I         -0.002 -0.002  0.000   -0.001  0.001  0.000    0.000  0.000  0.000
 I         -0.000 -0.000 -0.000   -0.000 -0.002 -0.000    0.000  0.000 -0.000
 C         -0.062 -0.027 -0.000    0.489 -0.405 -0.000   -0.009 -0.086 -0.000
 C          0.002  0.064  0.000   -0.466  0.447  0.000   -0.005  0.003  0.000
 TransDip  -0.140  0.079 -0.000    0.043  0.081  0.000   -0.062  0.098  0.000

 STANDARD THERMODYNAMIC QUANTITIES AT   298.15 K  AND     1.00 ATM

   This Molecule has  0 Imaginary Frequencies
   Zero point vibrational energy:       13.149 kcal/mol

   Atom    1 Element H  Has Mass    1.00783
   Atom    2 Element I  Has Mass  126.90440
   Atom    3 Element I  Has Mass  126.90440
   Atom    4 Element I  Has Mass  126.90440
   Atom    5 Element C  Has Mass   12.00000
   Atom    6 Element C  Has Mass   12.00000
   Molecular Mass:   405.721030 amu
   Principal axes and moments of inertia in amu*Bohr^2:
                             1           2           3
    Eigenvalues --     2291.87229  5875.63920  8167.51149
          X               1.00000    -0.00223    -0.00000
          Y               0.00223     1.00000    -0.00000
          Z               0.00000     0.00000     1.00000
   Rotational Symmetry Number is   1
   The Molecule is an Asymmetric Top
   Translational Enthalpy:        0.889 kcal/mol
   Rotational Enthalpy:           0.889 kcal/mol
   Vibrational Enthalpy:         15.588 kcal/mol
   gas constant (RT):             0.592 kcal/mol
   Translational Entropy:        43.892  cal/mol.K
   Rotational Entropy:           33.064  cal/mol.K
   Vibrational Entropy:          15.811  cal/mol.K

   Total Enthalpy:               17.958 kcal/mol
   Total Entropy:                92.767  cal/mol.K

 ======================================================================

 STANDARD THERMODYNAMIC QUANTITIES FOR ANHARMONIC VIBRATION -- TOSH

   Zero point vibrational energy: ************ kcal/mol

   Vibrational Enthalpy:       Infinity kcal/mol
   Vibrational Entropy:             NaN  cal/mol.K

   Total Enthalpy:             Infinity kcal/mol
   Total Entropy:                   NaN  cal/mol.K

 ======================================================================

 STANDARD THERMODYNAMIC QUANTITIES FOR ANHARMONIC VIBRATION -- VPT2

   Zero point vibrational energy: ************ kcal/mol

   Vibrational Enthalpy:       Infinity kcal/mol
   Vibrational Entropy:             NaN  cal/mol.K

   Total Enthalpy:             Infinity kcal/mol
   Total Entropy:                   NaN  cal/mol.K

 ======================================================================

Archival summary:
1\1\TWL01\FREQ\ProcedureUnspecified\BasisUnspecified\321\taweetha\TueAug2817:16:222018TueAug2817:16:222018\0\\#,FREQ,ProcedureUnspecified,BasisUnspecified,\\0,1\I\C,1,2.1249\C,2,1.33015,1,125.094\H,3,1.08155,2,121.463,1,180,0\I,3,2.11571,2,126.517,1,0,0\I,2,2.13201,1,116.279,3,-180,0\\\@

 Total job time:  164.59s(wall), 627.10s(cpu) 
 Tue Aug 28 17:16:22 2018

        *************************************************************
        *                                                           *
        *  Thank you very much for using Q-Chem.  Have a nice day.  *
        *                                                           *
        *************************************************************
