# Supplementary material for: Geometric and energetic data from ab initio calculations of haloethene, haloimine, halomethylenephosphine, haloiminophosphine, halodiazene, halodiphosphene and halocyclopropane
Source: Data Brief. 2019 Nov 2;27:104738. doi: 10.1016/j.dib.2019.104738 (PMC6861602; doi:10.1016/j.dib.2019.104738)
Supplement: Multimedia component 2 [file mmc2.zip › CC/B3LYP/IICCII.out]

Q-Chem Developer Version!
                  Welcome to Q-Chem
     A Quantum Leap Into The Future Of Chemistry


 Q-Chem 5.1, Q-Chem, Inc., Pleasanton, CA (2018)

 Yihan Shao,  Zhengting Gan,  E. Epifanovsky,  A. T. B. Gilbert,  M. Wormit,  
 J. Kussmann,  A. W. Lange,  A. Behn,  Jia Deng,  Xintian Feng,  D. Ghosh,  
 M. Goldey,  P. R. Horn,  L. D. Jacobson,  I. Kaliman,  T. Kus,  A. Landau,  
 Jie Liu,  E. I. Proynov,  R. M. Richard,  R. P. Steele,  E. J. Sundstrom,  
 H. L. Woodcock III,  P. M. Zimmerman,  D. Zuev,  B. Albrecht,  E. Alguire,  
 S. A. Baeppler,  D. Barton,  Z. Benda,  Y. A. Bernard,  E. J. Berquist,  
 K. B. Bravaya,  H. Burton,  D. Casanova,  Chun-Min Chang,  Yunqing Chen,  
 A. Chien,  K. D. Closser,  M. P. Coons,  S. Coriani,  S. Dasgupta,  
 A. L. Dempwolff,  M. Diedenhofen,  Hainam Do,  R. G. Edgar,  Po-Tung Fang,  
 S. Faraji,  S. Fatehi,  Qingguo Feng,  K. D. Fenk,  J. Fosso-Tande,  
 Qinghui Ge,  A. Ghysels,  G. Gidofalvi,  J. Gomes,  J. Gonthier,  A. Gunina,  
 D. Hait,  M. W. D. Hanson-Heine,  P. H. P. Harbach,  A. W. Hauser,  
 J. E. Herr,  E. G. Hohenstein,  Z. C. Holden,  Kerwin Hui,  B. C. Huynh,  
 T.-C. Jagau,  Hyunjun Ji,  B. Kaduk,  K. Khistyaev,  Jaehoon Kim,  
 P. Klunzinger,  K. Koh,  D. Kosenkov,  L. Koulias,  T. Kowalczyk,  
 C. M. Krauter,  A. Kunitsa,  Ka Un Lao,  A. Laurent,  K. V. Lawler,  
 Joonho Lee,  D. Lefrancois,  S. Lehtola,  D. S. Levine,  Yi-Pei Li,  
 You-Sheng Lin,  Fenglai Liu,  E. Livshits,  A. Luenser,  P. Manohar,  
 E. Mansoor,  S. F. Manzer,  Shan-Ping Mao,  Yuezhi Mao,  N. Mardirossian,  
 A. V. Marenich,  T. Markovich,  L. A. Martinez-Martinez,  S. A. Maurer,  
 N. J. Mayhall,  S. C. McKenzie,  J.-M. Mewes,  A. F. Morrison,  
 J. W. Mullinax,  K. Nanda,  T. S. Nguyen-Beck,  R. Olivares-Amaya,  
 J. A. Parkhill,  T. M. Perrine,  F. Plasser,  P. Pokhilko,  S. Prager,  
 A. Prociuk,  E. Ramos,  D. R. Rehn,  F. Rob,  M. Schneider,  N. Sergueev,  
 S. M. Sharada,  S. Sharma,  D. W. Small,  T. Stauch,  T. Stein,  
 Yu-Chuan Su,  A. J. W. Thom,  A. Tkatchenko,  T. Tsuchimochi,  N. M. Tubman,  
 L. Vogt,  M. L. Vidal,  O. Vydrov,  M. A. Watson,  J. Wenzel,  
 M. de Wergifosse,  T. A. Wesolowski,  A. White,  J. Witte,  A. Yamada,  
 Jun Yang,  K. Yao,  S. Yeganeh,  S. R. Yost,  Zhi-Qiang You,  A. Zech,  
 Igor Ying Zhang,  Xing Zhang,  Yan Zhao,  Ying Zhu,  B. R. Brooks,  
 G. K. L. Chan,  C. J. Cramer,  M. S. Gordon,  W. J. Hehre,  A. Klamt,  
 M. W. Schmidt,  C. D. Sherrill,  D. G. Truhlar,  A. Aspuru-Guzik,  R. Baer,  
 A. T. Bell,  N. A. Besley,  Jeng-Da Chai,  A. E. DePrince, III,  
 R. A. DiStasio Jr.,  A. Dreuw,  B. D. Dunietz,  T. R. Furlani,  
 Chao-Ping Hsu,  Yousung Jung,  Jing Kong,  D. S. Lambrecht,  WanZhen Liang,  
 C. Ochsenfeld,  V. A. Rassolov,  L. V. Slipchenko,  J. E. Subotnik,  
 T. Van Voorhis,  J. M. Herbert,  A. I. Krylov,  P. M. W. Gill,  M. Head-Gordon

 Contributors to earlier versions of Q-Chem not listed above: 
 R. D. Adamson,  B. Austin,  J. Baker,  G. J. O. Beran,  K. Brandhorst,  
 S. T. Brown,  E. F. C. Byrd,  A. K. Chakraborty,  C.-L. Cheng,  
 Siu Hung Chien,  D. M. Chipman,  D. L. Crittenden,  H. Dachsel,  
 R. J. Doerksen,  A. D. Dutoi,  L. Fusti-Molnar,  W. A. Goddard III,  
 A. Golubeva-Zadorozhnaya,  S. R. Gwaltney,  G. Hawkins,  A. Heyden,  
 S. Hirata,  G. Kedziora,  F. J. Keil,  C. Kelley,  Jihan Kim,  R. A. King,  
 R. Z. Khaliullin,  P. P. Korambath,  W. Kurlancheek,  A. M. Lee,  M. S. Lee,  
 S. V. Levchenko,  Ching Yeh Lin,  D. Liotard,  R. C. Lochan,  I. Lotan,  
 P. E. Maslen,  N. Nair,  D. P. O'Neill,  D. Neuhauser,  E. Neuscamman,  
 C. M. Oana,  R. Olson,  B. Peters,  R. Peverati,  P. A. Pieniazek,  
 Y. M. Rhee,  J. Ritchie,  M. A. Rohrdanz,  E. Rosta,  N. J. Russ,  
 H. F. Schaefer III,  N. E. Schultz,  N. Shenvi,  A. C. Simmonett,  A. Sodt,  
 D. Stuck,  K. S. Thanthiriwatte,  V. Vanovschi,  Tao Wang,  A. Warshel,  
 C. F. Williams,  Q. Wu,  X. Xu,  W. Zhang

 Please cite Q-Chem as follows:
 Y. Shao et al., Mol. Phys. 113, 184-215 (2015)
 DOI: 10.1080/00268976.2014.952696

 Q-Chem 5.1.1 for Intel X86 EM64T Linux

 Parts of Q-Chem use Armadillo 8.300.2 (Tropical Shenanigans).
 http://arma.sourceforge.net/

 Q-Chem begins on Tue Aug 28 13:19:47 2018  

Host: 
0

     Scratch files written to /scratch/taweetham/qchem20013//
Input Ideriv = 2
Curr. Ideriv = -1
Max.  Ideriv = 2

Checking the input file for inconsistencies... 	...done.

--------------------------------------------------------------
User input:
--------------------------------------------------------------
inp/IIII.inp
$molecule
0	1
I	-2.0	1.0	0.0
I	2.0	1.0	0.0
I	-2.0	-1.0	0.0
I	2.0	-1.0	0.0
C	-1.0	0.0	0.0
C	1.0	0.0	0.0
$end
$rem
   JOB_TYPE		OPTIMIZATION
   BASIS		6-311++G**
   EXCHANGE		B3LYP
$end

--------------------------------------------------------------
 ----------------------------------------------------------------
             Standard Nuclear Orientation (Angstroms)
    I     Atom           X                Y                Z
 ----------------------------------------------------------------
    1      I       2.0000000000     1.0000000000     0.0000000000
    2      I      -2.0000000000     1.0000000000     0.0000000000
    3      I       2.0000000000    -1.0000000000    -0.0000000000
    4      I      -2.0000000000    -1.0000000000    -0.0000000000
    5      C       1.0000000000     0.0000000000    -0.0000000000
    6      C      -1.0000000000    -0.0000000000     0.0000000000
 ----------------------------------------------------------------
 Molecular Point Group                 D2h   NOp =  8
 Largest Abelian Subgroup              D2h   NOp =  8
 Nuclear Repulsion Energy =  3592.7981541903 hartrees
 There are      112 alpha and      112 beta electrons
 Requested basis set is 6-311++G(d,p)
 There are 108 shells and 292 basis functions

 Total QAlloc Memory Limit   2000 MB
 Mega-Array Size       188 MB
 MEM_STATIC part       192 MB
 A cutoff of  1.0D-11 yielded   3954 shell pairs
 There are     30834 function pairs (     35565 Cartesian)

 -------------------------------------------------------
 OpenMP Integral Computing Module                       
 Release: version 1.0, May 2013, Q-Chem Inc. Pittsburgh 
 -------------------------------------------------------
 Integral Job Info:
 Integral job number is                      11
 Integral operator is                         1
 short-range coefficients                     0
 long-range coefficients              100000000
 Omega coefficients                           0
 if combine SR and LR in K                    0
 Integral screening is                        0
 Integral computing path is                   2
 max size of driver memory is            800000
 size of driver memory is                593474
 size of scratch memory is             11861008
 max col of scratch BK array               1296
 max len of scratch array in speh3          155
 max len of scratch index in speh4           18
 max int batch size is                      520
 min int batch size is                       52
 fixed nKL is                                52
 max L of basis functions is                  2
 order of int derivative is                   0
 number of shells is                        108
 number of basis is                         314
 number of cartesian basis is               314
 number of contracted shell pairs          3954
 number of primitive shell pairs           7196
 maxK2 (contraction) of shell pair           36
 max number of K2 of shell pair               1
 max number of CS2 of shell pair            688
 max number of PS2 of shell pair            688
 mem total for path MDJ                  592092
 -------------------------------------------------------
 Smallest overlap matrix eigenvalue = 1.94E-04

 Scale SEOQF with 1.000000e-01/1.000000e-01/1.000000e-01

 Standard Electronic Orientation quadrupole field applied
 Nucleus-field energy     =     0.0000000459 hartrees
 Guess from superposition of atomic densities
 Warning:  Energy on first SCF cycle will be non-variational
 SAD guess density has 224.000000 electrons

 -----------------------------------------------------------------------
  General SCF calculation program by
  Eric Jon Sundstrom, Paul Horn, Yuezhi Mao, Dmitri Zuev, Alec White,
  David Stuck, Shaama M.S., Shane Yost, Joonho Lee, David Small,
  Daniel Levine, Susi Lehtola, Hugh Burton, Evgeny Epifanovsky
 -----------------------------------------------------------------------
 Exchange:     0.2000 Hartree-Fock + 0.0800 Slater + 0.7200 B88
 Correlation:  0.1900 VWN1RPA + 0.8100 LYP
 Using SG-1 standard quadrature grid
 using 4 threads for integral computing
 -------------------------------------------------------
 OpenMP Integral computing Module                
 Release: version 2.0, May 2017, Q-Chem Inc. Pleasanton 
 -------------------------------------------------------
 -------------------------------------------------------
 OpenMP BLAS3 based DFT computing Module                
 Release: version 1.0, May 2013, Q-Chem Inc. Pittsburgh 
 -------------------------------------------------------
 A restricted SCF calculation will be
 performed using DIIS
 SCF converges when DIIS error is below 1.0e-08
 ---------------------------------------
  Cycle       Energy         DIIS error
 ---------------------------------------
    1  -27761.7483036492      1.19e-01  
    2  -27750.2387860161      1.16e-02  
    3  -27741.2486082600      2.59e-02  
    4  -27751.3838053448      2.81e-03  
    5  -27751.4351437322      1.68e-03  
    6  -27751.4493589289      3.16e-04  
    7  -27751.4501168267      9.65e-05  
    8  -27751.4501943980      3.85e-05  
    9  -27751.4502102206      7.21e-06  
   10  -27751.4502107223      2.63e-07  
   11  -27751.4502107282      1.78e-07  
   12  -27751.4502107273      1.41e-08  
   13  -27751.4502107216      2.42e-09  Convergence criterion met
 ---------------------------------------
 SCF time:   CPU 54.74s  wall 16.00s 
 SCF   energy in the final basis set =   -27751.4502107216
 Total energy in the final basis set =   -27751.4502107216

 --------------------------------------------------------------
             Orbital Energies (a.u.) and Symmetries
 --------------------------------------------------------------

 Alpha MOs, Restricted
 -- Occupied --                  
*******-1165.92-1165.92-1165.92 -176.36 -176.36 -176.36 -176.36
  1 B2u   1 B1g   1 Ag    1 B3u   2 B1g   2 B2u   2 B3u   2 Ag                 
-165.76 -165.76 -165.76 -165.76 -165.76 -165.76 -165.76 -165.76
  3 Ag    3 B3u   3 B2u   3 B1g   1 Au    1 B1u   1 B3g   1 B2g                
-165.76 -165.76 -165.76 -165.76  -35.86  -35.86  -35.86  -35.86
  4 Ag    4 B3u   4 B1g   4 B2u   5 B1g   5 B3u   5 Ag    5 B2u                
-31.358 -31.358 -31.358 -31.358 -31.352 -31.352 -31.352 -31.352
  6 B2u   6 B1g   6 B3u   6 Ag    7 B1g   7 B2u   7 B3u   7 Ag                 
-31.351 -31.351 -31.351 -31.351 -23.007 -23.007 -23.007 -23.007
  2 B2g   2 B1u   2 Au    2 B3g   8 B1g   8 B3u   8 B2u   8 Ag                 
-23.006 -23.006 -23.005 -23.005 -23.005 -23.005 -23.005 -23.005
  9 B3u   9 Ag    9 B1g   9 B2u   3 B3g   3 Au    3 B1u   3 B2g                
-23.001 -23.001 -23.001 -23.001 -23.001 -23.001 -23.001 -23.001
 10 B1g  10 B2u  10 B3u  10 Ag    4 B2g   4 B1u   4 Au    4 B3g                
-10.193 -10.193  -6.440  -6.440  -6.437  -6.437  -4.867  -4.867
 11 Ag   11 B3u  12 B3u  12 Ag   11 B1g  11 B2u  13 B3u  13 Ag                 
 -4.856  -4.856  -4.840  -4.840  -4.838  -4.838  -4.827  -4.827
 12 B1g  12 B2u  14 B3u  14 Ag   13 B1g  13 B2u   5 B2g   5 B1u                
 -4.826  -4.826  -2.180  -2.180  -2.152  -2.152  -2.131  -2.131
  5 B3g   5 Au   15 B3u  15 Ag   16 B3u  16 Ag   14 B2u  14 B1g                
 -2.127  -2.127  -2.108  -2.108  -2.104  -2.104  -2.099  -2.099
  6 B2g   6 B1u  15 B2u  15 B1g   6 Au    6 B3g  17 Ag   17 B3u                
 -2.098  -2.098  -2.095  -2.095  -2.093  -2.093  -1.098  -1.093
  7 B1u   7 B2g   7 B3g   7 Au   16 B2u  16 B1g  18 Ag   18 B3u                
 -0.703  -0.686  -0.619  -0.564  -0.552  -0.536  -0.499  -0.453
 17 B2u  17 B1g  19 Ag   19 B3u   8 B1u   8 B2g  20 Ag   20 B3u                
 -0.425  -0.407  -0.333  -0.261  -0.254  -0.204  -0.171  -0.147
 18 B2u  18 B1g  21 Ag    8 B3g   8 Au    9 B1u   9 B2g  19 B2u                
 -- Virtual --                   
 -0.093  -0.081  -0.013   0.008   0.014   0.025   0.027   0.058
 19 B1g  21 B3u  22 Ag   23 Ag   22 B3u  10 B1u  23 B3u  20 B2u                
  0.071   0.093   0.094   0.100   0.120   0.138   0.153   0.190
 20 B1g  10 B2g  24 Ag   21 B2u  24 B3u  21 B1g  25 Ag   25 B3u                
  0.191   0.198   0.220   0.228   0.228   0.248   0.261   0.282
  9 B3g  26 Ag    9 Au   11 B2g  11 B1u  22 B2u  12 B1u  23 B2u                
  0.294   0.296   0.332   0.354   0.372   0.381   0.384   0.404
 22 B1g  26 B3u  12 B2g  27 Ag   24 B2u  27 B3u  10 B3g  13 B1u                
  0.407   0.420   0.429   0.462   0.484   0.489   0.503   0.534
 10 Au   23 B1g  28 Ag   13 B2g  24 B1g  25 B1g  25 B2u  28 B3u                
  0.534   0.536   0.582   0.609   0.627   0.636   0.649   0.671
 29 Ag   14 B1u  29 B3u  26 B2u  11 B3g  11 Au   30 Ag   30 B3u                
  0.704   0.717   0.736   0.861   0.866   0.931   0.975   0.994
 26 B1g  31 Ag   14 B2g  27 B2u  32 Ag   31 B3u  28 B2u  32 B3u                
  1.009   1.078   1.195   1.234   1.242   1.262   1.292   1.322
 27 B1g  28 B1g  33 Ag   12 B3g  12 Au   15 B1u  34 Ag   33 B3u                
  1.349   1.349   1.358   1.358   1.374   1.375   1.401   1.429
 15 B2g  16 B1u  29 B2u  35 Ag   29 B1g  13 B3g  34 B3u  13 Au                 
  1.452   1.483   1.536   1.647   1.663   1.708   1.822   1.944
 30 B2u  30 B1g  16 B2g  35 B3u  36 Ag   31 B2u  36 B3u  31 B1g                
  2.588   2.633   2.733   2.977   3.016   3.261   3.909   3.914
 17 B1u  17 B2g  37 Ag   32 B2u  32 B1g  37 B3u  18 B2g  18 B1u                
  3.915   3.927   3.960   3.961   3.967   3.970   3.990   3.992
 14 B3g  14 Au   33 B1g  15 B3g  15 Au   33 B2u  38 Ag   38 B3u                
  4.017   4.017   4.036   4.082   4.169   4.172   4.352   4.442
 34 B2u  34 B1g  19 B1u  39 Ag   19 B2g  39 B3u  40 Ag   40 B3u                
  4.572   4.683   4.702   4.728   4.853   4.922   5.838   5.926
 35 B2u  41 Ag   36 B2u  35 B1g  41 B3u  36 B1g  42 Ag   42 B3u                
  5.952   5.955   5.967   6.050   6.112   6.126   6.128   6.172
 16 B3g  20 B1u  16 Au   20 B2g  43 Ag   37 B2u  37 B1g  43 B3u                
  6.318   6.371  23.735  23.737  27.862  27.908  28.020  28.187
 38 B2u  38 B1g  44 B3u  44 Ag   45 Ag   45 B3u  39 B2u  39 B1g                
 28.250  28.289  28.295  28.298  28.302  28.331  28.335  28.354
 46 Ag   17 B3g  21 B1u  46 B3u  17 Au   40 B2u  40 B1g  21 B2g                
 28.375  28.379  28.408  28.438  28.483  28.485  28.488  28.491
 47 Ag   41 B2u  47 B3u  41 B1g  22 B2g  22 B1u  18 B3g  18 Au                 
 28.518  28.523  28.525  28.527  28.541  28.544  28.547  28.615
 42 B1g  19 B3g  19 Au   42 B2u  48 Ag   23 B1u  48 B3u  23 B2g                
 28.671  28.723  28.764  28.772  28.879  28.937  28.950  28.986
 49 Ag   43 B2u  49 B3u  43 B1g  50 Ag   44 B2u  50 B3u  44 B1g                
127.815 127.845 127.849 127.853 127.855 127.901 127.940 127.941
 51 Ag   20 B3g  24 B1u  20 Au   51 B3u  24 B2g  45 B1g  45 B2u                
127.947 127.978 128.054 128.089 151.706 151.774 151.819 151.998
 52 Ag   52 B3u  46 B2u  46 B1g  53 Ag   53 B3u  47 B2u  47 B1g                
*******1901.9531902.0081902.193
 54 Ag   54 B3u  48 B2u  48 B1g                                                

 Beta MOs, Restricted
 -- Occupied --                  
*******-1165.92-1165.92-1165.92 -176.36 -176.36 -176.36 -176.36
  1 B2u   1 B1g   1 Ag    1 B3u   2 B1g   2 B2u   2 B3u   2 Ag                 
-165.76 -165.76 -165.76 -165.76 -165.76 -165.76 -165.76 -165.76
  3 Ag    3 B3u   3 B2u   3 B1g   1 Au    1 B1u   1 B3g   1 B2g                
-165.76 -165.76 -165.76 -165.76  -35.86  -35.86  -35.86  -35.86
  4 Ag    4 B3u   4 B1g   4 B2u   5 B1g   5 B3u   5 Ag    5 B2u                
-31.358 -31.358 -31.358 -31.358 -31.352 -31.352 -31.352 -31.352
  6 B2u   6 B1g   6 B3u   6 Ag    7 B1g   7 B2u   7 B3u   7 Ag                 
-31.351 -31.351 -31.351 -31.351 -23.007 -23.007 -23.007 -23.007
  2 B2g   2 B1u   2 Au    2 B3g   8 B1g   8 B3u   8 B2u   8 Ag                 
-23.006 -23.006 -23.005 -23.005 -23.005 -23.005 -23.005 -23.005
  9 B3u   9 Ag    9 B1g   9 B2u   3 B3g   3 Au    3 B1u   3 B2g                
-23.001 -23.001 -23.001 -23.001 -23.001 -23.001 -23.001 -23.001
 10 B1g  10 B2u  10 B3u  10 Ag    4 B2g   4 B1u   4 Au    4 B3g                
-10.193 -10.193  -6.440  -6.440  -6.437  -6.437  -4.867  -4.867
 11 Ag   11 B3u  12 B3u  12 Ag   11 B1g  11 B2u  13 B3u  13 Ag                 
 -4.856  -4.856  -4.840  -4.840  -4.838  -4.838  -4.827  -4.827
 12 B1g  12 B2u  14 B3u  14 Ag   13 B1g  13 B2u   5 B2g   5 B1u                
 -4.826  -4.826  -2.180  -2.180  -2.152  -2.152  -2.131  -2.131
  5 B3g   5 Au   15 B3u  15 Ag   16 B3u  16 Ag   14 B2u  14 B1g                
 -2.127  -2.127  -2.108  -2.108  -2.104  -2.104  -2.099  -2.099
  6 B2g   6 B1u  15 B2u  15 B1g   6 Au    6 B3g  17 Ag   17 B3u                
 -2.098  -2.098  -2.095  -2.095  -2.093  -2.093  -1.098  -1.093
  7 B1u   7 B2g   7 B3g   7 Au   16 B2u  16 B1g  18 Ag   18 B3u                
 -0.703  -0.686  -0.619  -0.564  -0.552  -0.536  -0.499  -0.453
 17 B2u  17 B1g  19 Ag   19 B3u   8 B1u   8 B2g  20 Ag   20 B3u                
 -0.425  -0.407  -0.333  -0.261  -0.254  -0.204  -0.171  -0.147
 18 B2u  18 B1g  21 Ag    8 B3g   8 Au    9 B1u   9 B2g  19 B2u                
 -- Virtual --                   
 -0.093  -0.081  -0.013   0.008   0.014   0.025   0.027   0.058
 19 B1g  21 B3u  22 Ag   23 Ag   22 B3u  10 B1u  23 B3u  20 B2u                
  0.071   0.093   0.094   0.100   0.120   0.138   0.153   0.190
 20 B1g  10 B2g  24 Ag   21 B2u  24 B3u  21 B1g  25 Ag   25 B3u                
  0.191   0.198   0.220   0.228   0.228   0.248   0.261   0.282
  9 B3g  26 Ag    9 Au   11 B2g  11 B1u  22 B2u  12 B1u  23 B2u                
  0.294   0.296   0.332   0.354   0.372   0.381   0.384   0.404
 22 B1g  26 B3u  12 B2g  27 Ag   24 B2u  27 B3u  10 B3g  13 B1u                
  0.407   0.420   0.429   0.462   0.484   0.489   0.503   0.534
 10 Au   23 B1g  28 Ag   13 B2g  24 B1g  25 B1g  25 B2u  28 B3u                
  0.534   0.536   0.582   0.609   0.627   0.636   0.649   0.671
 29 Ag   14 B1u  29 B3u  26 B2u  11 B3g  11 Au   30 Ag   30 B3u                
  0.704   0.717   0.736   0.861   0.866   0.931   0.975   0.994
 26 B1g  31 Ag   14 B2g  27 B2u  32 Ag   31 B3u  28 B2u  32 B3u                
  1.009   1.078   1.195   1.234   1.242   1.262   1.292   1.322
 27 B1g  28 B1g  33 Ag   12 B3g  12 Au   15 B1u  34 Ag   33 B3u                
  1.349   1.349   1.358   1.358   1.374   1.375   1.401   1.429
 15 B2g  16 B1u  29 B2u  35 Ag   29 B1g  13 B3g  34 B3u  13 Au                 
  1.452   1.483   1.536   1.647   1.663   1.708   1.822   1.944
 30 B2u  30 B1g  16 B2g  35 B3u  36 Ag   31 B2u  36 B3u  31 B1g                
  2.588   2.633   2.733   2.977   3.016   3.261   3.909   3.914
 17 B1u  17 B2g  37 Ag   32 B2u  32 B1g  37 B3u  18 B2g  18 B1u                
  3.915   3.927   3.960   3.961   3.967   3.970   3.990   3.992
 14 B3g  14 Au   33 B1g  15 B3g  15 Au   33 B2u  38 Ag   38 B3u                
  4.017   4.017   4.036   4.082   4.169   4.172   4.352   4.442
 34 B2u  34 B1g  19 B1u  39 Ag   19 B2g  39 B3u  40 Ag   40 B3u                
  4.572   4.683   4.702   4.728   4.853   4.922   5.838   5.926
 35 B2u  41 Ag   36 B2u  35 B1g  41 B3u  36 B1g  42 Ag   42 B3u                
  5.952   5.955   5.967   6.050   6.112   6.126   6.128   6.172
 16 B3g  20 B1u  16 Au   20 B2g  43 Ag   37 B2u  37 B1g  43 B3u                
  6.318   6.371  23.735  23.737  27.862  27.908  28.020  28.187
 38 B2u  38 B1g  44 B3u  44 Ag   45 Ag   45 B3u  39 B2u  39 B1g                
 28.250  28.289  28.295  28.298  28.302  28.331  28.335  28.354
 46 Ag   17 B3g  21 B1u  46 B3u  17 Au   40 B2u  40 B1g  21 B2g                
 28.375  28.379  28.408  28.438  28.483  28.485  28.488  28.491
 47 Ag   41 B2u  47 B3u  41 B1g  22 B2g  22 B1u  18 B3g  18 Au                 
 28.518  28.523  28.525  28.527  28.541  28.544  28.547  28.615
 42 B1g  19 B3g  19 Au   42 B2u  48 Ag   23 B1u  48 B3u  23 B2g                
 28.671  28.723  28.764  28.772  28.879  28.937  28.950  28.986
 49 Ag   43 B2u  49 B3u  43 B1g  50 Ag   44 B2u  50 B3u  44 B1g                
127.815 127.845 127.849 127.853 127.855 127.901 127.940 127.941
 51 Ag   20 B3g  24 B1u  20 Au   51 B3u  24 B2g  45 B1g  45 B2u                
127.947 127.978 128.054 128.089 151.706 151.774 151.819 151.998
 52 Ag   52 B3u  46 B2u  46 B1g  53 Ag   53 B3u  47 B2u  47 B1g                
*******1901.9531902.0081902.193
 54 Ag   54 B3u  48 B2u  48 B1g                                                
 --------------------------------------------------------------

          Ground-State Mulliken Net Atomic Charges

     Atom                 Charge (a.u.)
  ----------------------------------------
      1 I                     0.387361
      2 I                     0.387361
      3 I                     0.387361
      4 I                     0.387361
      5 C                    -0.774721
      6 C                    -0.774721
  ----------------------------------------
  Sum of atomic charges =    -0.000000

 -----------------------------------------------------------------
                    Cartesian Multipole Moments
 -----------------------------------------------------------------
    Charge (ESU x 10^10)
                -0.0000
    Dipole Moment (Debye)
         X       0.0000      Y      -0.0000      Z      -0.0000
       Tot       0.0000
    Quadrupole Moments (Debye-Ang)
        XX    -114.3312     XY      -0.0000     YY    -126.8955
        XZ      -0.0000     YZ       0.0000     ZZ    -126.7814
    Octopole Moments (Debye-Ang^2)
       XXX       0.0000    XXY      -0.0000    XYY       0.0000
       YYY      -0.0000    XXZ      -0.0000    XYZ       0.0000
       YYZ      -0.0000    XZZ       0.0000    YZZ      -0.0000
       ZZZ      -0.0000
    Hexadecapole Moments (Debye-Ang^3)
      XXXX   -2755.3661   XXXY      -0.0000   XXYY    -611.4017
      XYYY      -0.0000   YYYY    -891.8397   XXXZ      -0.0000
      XXYZ      -0.0000   XYYZ      -0.0000   YYYZ       0.0000
      XXZZ    -546.8862   XYZZ      -0.0000   YYZZ    -191.9997
      XZZZ      -0.0000   YZZZ       0.0000   ZZZZ    -183.3444
 -----------------------------------------------------------------
 Calculating analytic gradient of the SCF energy
 Gradient of SCF Energy
            1           2           3           4           5           6
    1  -0.7285616   0.7285616  -0.7285616   0.7285616   1.5456853  -1.5456853
    2  -1.4960275  -1.4960275   1.4960275   1.4960275   0.0000000  -0.0000000
    3   0.0000000   0.0000000  -0.0000000   0.0000000  -0.0000000  -0.0000000
 Max gradient component =       1.546E+00
 RMS gradient           =       9.385E-01
 Gradient time:  CPU 50.38 s  wall 12.74 s
 Geometry Optimization Parameters
   NAtoms,    NIC,     NZ,  NCons,   NDum,   NFix, NCnnct, MaxDiis
        6      37       0       0       0       0       0       0


** GEOMETRY OPTIMIZATION IN DELOCALIZED INTERNAL COORDINATES **
   Searching for a Minimum

   Optimization Cycle:   1

                       Coordinates (Angstroms)
     ATOM                X               Y               Z
      1  I         2.0000000000    1.0000000000    0.0000000000
      2  I        -2.0000000000    1.0000000000    0.0000000000
      3  I         2.0000000000   -1.0000000000    0.0000000000
      4  I        -2.0000000000   -1.0000000000    0.0000000000
      5  C         1.0000000000    0.0000000000    0.0000000000
      6  C        -1.0000000000    0.0000000000    0.0000000000
   Point Group: d2h   Number of degrees of freedom:     3


   Energy is -27751.450210722


 Attempting to Generate Delocalized Internal Coordinates

 ** Taking Steepest Descent Step **
 Calculated Step too Large.  Step scaled by  0.131800
 Step Taken.  Stepsize is  0.300000

                             Maximum     Tolerance    Cnvgd?
         Gradient           1.629488      0.000300      NO
         Displacement       0.214766      0.001200      NO
         Energy change     *********      0.000001      NO


 New Cartesian Coordinates Obtained by Inverse Iteration

 Displacement from previous Coordinates is:  0.236146
 ----------------------------------------------------------------
             Standard Nuclear Orientation (Angstroms)
    I     Atom           X                Y                Z
 ----------------------------------------------------------------
    1      I       2.0530302511     1.0329694156     0.0000000000
    2      I      -2.0530302511     1.0329694156     0.0000000000
    3      I       2.0530302511    -1.0329694156     0.0000000000
    4      I      -2.0530302511    -1.0329694156     0.0000000000
    5      C       0.9969115923     0.0000000000     0.0000000000
    6      C      -0.9969115923     0.0000000000     0.0000000000
 ----------------------------------------------------------------
 Molecular Point Group                 D2h   NOp =  8
 Largest Abelian Subgroup              D2h   NOp =  8
 Nuclear Repulsion Energy =  3484.0513198407 hartrees
 There are      112 alpha and      112 beta electrons
 Applying Cartesian multipole field
    Component          Value
    ---------          -----
     (2,0,0)        1.00000E-11
     (0,2,0)        2.00000E-11
     (0,0,2)       -3.00000E-11
 Nucleus-field energy     =     0.0000000485 hartrees
 Requested basis set is 6-311++G(d,p)
 There are 108 shells and 292 basis functions
 A cutoff of  1.0D-11 yielded   3922 shell pairs
 There are     30642 function pairs (     35357 Cartesian)
 Smallest overlap matrix eigenvalue = 1.85E-04
 Guess MOs from SCF MO coefficient file

 -----------------------------------------------------------------------
  General SCF calculation program by
  Eric Jon Sundstrom, Paul Horn, Yuezhi Mao, Dmitri Zuev, Alec White,
  David Stuck, Shaama M.S., Shane Yost, Joonho Lee, David Small,
  Daniel Levine, Susi Lehtola, Hugh Burton, Evgeny Epifanovsky
 -----------------------------------------------------------------------
 Exchange:     0.2000 Hartree-Fock + 0.0800 Slater + 0.7200 B88
 Correlation:  0.1900 VWN1RPA + 0.8100 LYP
 Using SG-1 standard quadrature grid
 using 4 threads for integral computing
 -------------------------------------------------------
 OpenMP Integral computing Module                
 Release: version 2.0, May 2017, Q-Chem Inc. Pleasanton 
 -------------------------------------------------------
 -------------------------------------------------------
 OpenMP BLAS3 based DFT computing Module                
 Release: version 1.0, May 2013, Q-Chem Inc. Pittsburgh 
 -------------------------------------------------------
 A restricted SCF calculation will be
 performed using DIIS
 SCF converges when DIIS error is below 1.0e-08
 ---------------------------------------
  Cycle       Energy         DIIS error
 ---------------------------------------
    1  -27752.0363547137      1.66e-03  
    2  -27752.0272491267      1.71e-03  
    3  -27752.0495326174      6.52e-04  
    4  -27752.0537613938      1.28e-04  
    5  -27752.0538843842      1.19e-05  
    6  -27752.0538856950      6.50e-06  
    7  -27752.0538860233      1.26e-06  
    8  -27752.0538860351      9.53e-08  
    9  -27752.0538860356      2.27e-08  
   10  -27752.0538860363      1.51e-09  Convergence criterion met
 ---------------------------------------
 SCF time:   CPU 106.40s  wall 29.00s 
 SCF   energy in the final basis set =   -27752.0538860363
 Total energy in the final basis set =   -27752.0538860363

 --------------------------------------------------------------
             Orbital Energies (a.u.) and Symmetries
 --------------------------------------------------------------

 Alpha MOs, Restricted
 -- Occupied --                  
*******-1165.92-1165.92-1165.92 -176.35 -176.35 -176.35 -176.35
  1 B2u   1 B1g   1 Ag    1 B3u   2 B1g   2 B2u   2 B3u   2 Ag                 
-165.76 -165.76 -165.76 -165.76 -165.75 -165.75 -165.75 -165.75
  3 Ag    3 B2u   3 B1g   3 B3u   4 Ag    4 B3u   4 B1g   4 B2u                
-165.75 -165.75 -165.75 -165.75  -35.86  -35.86  -35.86  -35.86
  1 Au    1 B1u   1 B3g   1 B2g   5 B1g   5 B2u   5 B3u   5 Ag                 
-31.351 -31.351 -31.351 -31.351 -31.346 -31.346 -31.346 -31.346
  6 B2u   6 B1g   6 B3u   6 Ag    7 B1g   7 B2u   7 B3u   7 Ag                 
-31.344 -31.344 -31.344 -31.344 -23.000 -23.000 -23.000 -23.000
  2 B2g   2 B1u   2 Au    2 B3g   8 B1g   8 B3u   8 Ag    8 B2u                
-23.000 -22.999 -22.999 -22.999 -22.998 -22.998 -22.998 -22.998
  9 B3u   9 Ag    9 B1g   9 B2u   3 B3g   3 Au    3 B1u   3 B2g                
-22.995 -22.995 -22.995 -22.995 -22.995 -22.995 -22.995 -22.995
 10 B1g  10 B2u  10 B3u  10 Ag    4 B2g   4 B1u   4 Au    4 B3g                
-10.178 -10.178  -6.428  -6.428  -6.426  -6.426  -4.850  -4.850
 11 Ag   11 B3u  12 B3u  12 Ag   11 B1g  11 B2u  13 B3u  13 Ag                 
 -4.843  -4.843  -4.829  -4.829  -4.828  -4.828  -4.817  -4.817
 12 B1g  12 B2u  14 B3u  14 Ag   13 B1g  13 B2u   5 B2g   5 B1u                
 -4.816  -4.816  -2.153  -2.152  -2.133  -2.133  -2.116  -2.115
  5 B3g   5 Au   15 B3u  15 Ag   16 B3u  16 Ag   14 B2u  14 B1g                
 -2.111  -2.111  -2.099  -2.099  -2.094  -2.094  -2.089  -2.089
  6 B2g   6 B1u  15 B2u  15 B1g   6 Au    6 B3g  17 Ag   17 B3u                
 -2.088  -2.088  -2.085  -2.085  -2.084  -2.084  -1.069  -1.064
  7 B2g   7 B1u   7 B3g   7 Au   16 B2u  16 B1g  18 Ag   18 B3u                
 -0.693  -0.678  -0.607  -0.559  -0.522  -0.507  -0.491  -0.446
 17 B2u  17 B1g  19 Ag   19 B3u   8 B1u   8 B2g  20 Ag   20 B3u                
 -0.422  -0.403  -0.333  -0.262  -0.255  -0.198  -0.161  -0.152
 18 B2u  18 B1g  21 Ag    8 B3g   8 Au    9 B1u   9 B2g  19 B2u                
 -- Virtual --                   
 -0.103  -0.070  -0.014   0.008   0.013   0.029   0.032   0.057
 19 B1g  21 B3u  22 Ag   23 Ag   22 B3u  23 B3u  10 B1u  20 B2u                
  0.071   0.095   0.096   0.097   0.120   0.133   0.157   0.187
 20 B1g  21 B2u  24 Ag   10 B2g  24 B3u  21 B1g  25 Ag   25 B3u                
  0.192   0.195   0.220   0.231   0.233   0.240   0.256   0.280
  9 B3g  26 Ag    9 Au   11 B2g  11 B1u  22 B2u  12 B1u  23 B2u                
  0.290   0.300   0.325   0.363   0.374   0.384   0.388   0.402
 22 B1g  26 B3u  12 B2g  27 Ag   24 B2u  10 B3g  27 B3u  10 Au                 
  0.419   0.420   0.427   0.471   0.478   0.480   0.492   0.524
 23 B1g  28 Ag   13 B1u  24 B1g  13 B2g  25 B1g  25 B2u  29 Ag                 
  0.524   0.528   0.565   0.610   0.617   0.625   0.659   0.670
 14 B1u  28 B3u  29 B3u  26 B2u  11 B3g  11 Au   30 Ag   30 B3u                
  0.703   0.719   0.725   0.840   0.867   0.920   0.949   0.979
 26 B1g  31 Ag   14 B2g  27 B2u  32 Ag   31 B3u  28 B2u  27 B1g                
  1.017   1.048   1.214   1.246   1.256   1.275   1.296   1.338
 32 B3u  28 B1g  33 Ag   12 B3g  12 Au   15 B1u  34 Ag   33 B3u                
  1.343   1.349   1.352   1.360   1.369   1.386   1.407   1.424
 29 B2u  35 Ag   16 B1u  15 B2g  29 B1g  13 B3g  34 B3u  30 B2u                
  1.441   1.495   1.544   1.626   1.674   1.716   1.855   1.952
 13 Au   30 B1g  16 B2g  35 B3u  36 Ag   31 B2u  36 B3u  31 B1g                
  2.604   2.654   2.732   2.912   2.956   3.246   3.908   3.914
 17 B1u  17 B2g  37 Ag   32 B2u  32 B1g  37 B3u  18 B2g  18 B1u                
  3.921   3.930   3.967   3.979   3.980   3.984   3.985   3.998
 14 B3g  14 Au   33 B1g  33 B2u  15 B3g  15 Au   38 Ag   38 B3u                
  4.008   4.018   4.024   4.099   4.140   4.185   4.336   4.417
 34 B2u  19 B1u  34 B1g  39 Ag   19 B2g  39 B3u  40 Ag   40 B3u                
  4.510   4.583   4.653   4.685   4.735   4.808   5.831   5.922
 35 B2u  41 Ag   36 B2u  35 B1g  41 B3u  36 B1g  42 Ag   42 B3u                
  5.953   5.961   5.965   6.053   6.107   6.118   6.129   6.171
 16 B3g  20 B1u  16 Au   20 B2g  43 Ag   37 B2u  37 B1g  43 B3u                
  6.317   6.382  23.636  23.637  27.836  27.879  27.997  28.148
 38 B2u  38 B1g  44 B3u  44 Ag   45 Ag   45 B3u  39 B2u  39 B1g                
 28.236  28.279  28.294  28.300  28.306  28.358  28.364  28.372
 46 Ag   46 B3u  17 B3g  21 B1u  17 Au   21 B2g  40 B2u  40 B1g                
 28.379  28.400  28.417  28.444  28.486  28.488  28.494  28.496
 47 Ag   41 B2u  47 B3u  41 B1g  22 B2g  22 B1u  18 B3g  18 Au                 
 28.522  28.529  28.530  28.532  28.537  28.537  28.546  28.601
 42 B1g  42 B2u  19 B3g  19 Au   48 Ag   23 B1u  48 B3u  23 B2g                
 28.647  28.676  28.716  28.723  28.836  28.888  28.906  28.954
 49 Ag   43 B2u  43 B1g  49 B3u  50 Ag   44 B2u  50 B3u  44 B1g                
127.804 127.845 127.846 127.852 127.853 127.903 127.939 127.943
 51 Ag   20 B3g  51 B3u  24 B1u  20 Au   24 B2g  45 B2u  45 B1g                
127.945 127.980 128.061 128.101 151.675 151.731 151.799 151.947
 52 Ag   52 B3u  46 B2u  46 B1g  53 Ag   53 B3u  47 B2u  47 B1g                
*******1901.9071901.9841902.136
 54 Ag   54 B3u  48 B2u  48 B1g                                                

 Beta MOs, Restricted
 -- Occupied --                  
*******-1165.92-1165.92-1165.92 -176.35 -176.35 -176.35 -176.35
  1 B2u   1 B1g   1 Ag    1 B3u   2 B1g   2 B2u   2 B3u   2 Ag                 
-165.76 -165.76 -165.76 -165.76 -165.75 -165.75 -165.75 -165.75
  3 Ag    3 B2u   3 B1g   3 B3u   4 Ag    4 B3u   4 B1g   4 B2u                
-165.75 -165.75 -165.75 -165.75  -35.86  -35.86  -35.86  -35.86
  1 Au    1 B1u   1 B3g   1 B2g   5 B1g   5 B2u   5 B3u   5 Ag                 
-31.351 -31.351 -31.351 -31.351 -31.346 -31.346 -31.346 -31.346
  6 B2u   6 B1g   6 B3u   6 Ag    7 B1g   7 B2u   7 B3u   7 Ag                 
-31.344 -31.344 -31.344 -31.344 -23.000 -23.000 -23.000 -23.000
  2 B2g   2 B1u   2 Au    2 B3g   8 B1g   8 B3u   8 Ag    8 B2u                
-23.000 -22.999 -22.999 -22.999 -22.998 -22.998 -22.998 -22.998
  9 B3u   9 Ag    9 B1g   9 B2u   3 B3g   3 Au    3 B1u   3 B2g                
-22.995 -22.995 -22.995 -22.995 -22.995 -22.995 -22.995 -22.995
 10 B1g  10 B2u  10 B3u  10 Ag    4 B2g   4 B1u   4 Au    4 B3g                
-10.178 -10.178  -6.428  -6.428  -6.426  -6.426  -4.850  -4.850
 11 Ag   11 B3u  12 B3u  12 Ag   11 B1g  11 B2u  13 B3u  13 Ag                 
 -4.843  -4.843  -4.829  -4.829  -4.828  -4.828  -4.817  -4.817
 12 B1g  12 B2u  14 B3u  14 Ag   13 B1g  13 B2u   5 B2g   5 B1u                
 -4.816  -4.816  -2.153  -2.152  -2.133  -2.133  -2.116  -2.115
  5 B3g   5 Au   15 B3u  15 Ag   16 B3u  16 Ag   14 B2u  14 B1g                
 -2.111  -2.111  -2.099  -2.099  -2.094  -2.094  -2.089  -2.089
  6 B2g   6 B1u  15 B2u  15 B1g   6 Au    6 B3g  17 Ag   17 B3u                
 -2.088  -2.088  -2.085  -2.085  -2.084  -2.084  -1.069  -1.064
  7 B2g   7 B1u   7 B3g   7 Au   16 B2u  16 B1g  18 Ag   18 B3u                
 -0.693  -0.678  -0.607  -0.559  -0.522  -0.507  -0.491  -0.446
 17 B2u  17 B1g  19 Ag   19 B3u   8 B1u   8 B2g  20 Ag   20 B3u                
 -0.422  -0.403  -0.333  -0.262  -0.255  -0.198  -0.161  -0.152
 18 B2u  18 B1g  21 Ag    8 B3g   8 Au    9 B1u   9 B2g  19 B2u                
 -- Virtual --                   
 -0.103  -0.070  -0.014   0.008   0.013   0.029   0.032   0.057
 19 B1g  21 B3u  22 Ag   23 Ag   22 B3u  23 B3u  10 B1u  20 B2u                
  0.071   0.095   0.096   0.097   0.120   0.133   0.157   0.187
 20 B1g  21 B2u  24 Ag   10 B2g  24 B3u  21 B1g  25 Ag   25 B3u                
  0.192   0.195   0.220   0.231   0.233   0.240   0.256   0.280
  9 B3g  26 Ag    9 Au   11 B2g  11 B1u  22 B2u  12 B1u  23 B2u                
  0.290   0.300   0.325   0.363   0.374   0.384   0.388   0.402
 22 B1g  26 B3u  12 B2g  27 Ag   24 B2u  10 B3g  27 B3u  10 Au                 
  0.419   0.420   0.427   0.471   0.478   0.480   0.492   0.524
 23 B1g  28 Ag   13 B1u  24 B1g  13 B2g  25 B1g  25 B2u  29 Ag                 
  0.524   0.528   0.565   0.610   0.617   0.625   0.659   0.670
 14 B1u  28 B3u  29 B3u  26 B2u  11 B3g  11 Au   30 Ag   30 B3u                
  0.703   0.719   0.725   0.840   0.867   0.920   0.949   0.979
 26 B1g  31 Ag   14 B2g  27 B2u  32 Ag   31 B3u  28 B2u  27 B1g                
  1.017   1.048   1.214   1.246   1.256   1.275   1.296   1.338
 32 B3u  28 B1g  33 Ag   12 B3g  12 Au   15 B1u  34 Ag   33 B3u                
  1.343   1.349   1.352   1.360   1.369   1.386   1.407   1.424
 29 B2u  35 Ag   16 B1u  15 B2g  29 B1g  13 B3g  34 B3u  30 B2u                
  1.441   1.495   1.544   1.626   1.674   1.716   1.855   1.952
 13 Au   30 B1g  16 B2g  35 B3u  36 Ag   31 B2u  36 B3u  31 B1g                
  2.604   2.654   2.732   2.912   2.956   3.246   3.908   3.914
 17 B1u  17 B2g  37 Ag   32 B2u  32 B1g  37 B3u  18 B2g  18 B1u                
  3.921   3.930   3.967   3.979   3.980   3.984   3.985   3.998
 14 B3g  14 Au   33 B1g  33 B2u  15 B3g  15 Au   38 Ag   38 B3u                
  4.008   4.018   4.024   4.099   4.140   4.185   4.336   4.417
 34 B2u  19 B1u  34 B1g  39 Ag   19 B2g  39 B3u  40 Ag   40 B3u                
  4.510   4.583   4.653   4.685   4.735   4.808   5.831   5.922
 35 B2u  41 Ag   36 B2u  35 B1g  41 B3u  36 B1g  42 Ag   42 B3u                
  5.953   5.961   5.965   6.053   6.107   6.118   6.129   6.171
 16 B3g  20 B1u  16 Au   20 B2g  43 Ag   37 B2u  37 B1g  43 B3u                
  6.317   6.382  23.636  23.637  27.836  27.879  27.997  28.148
 38 B2u  38 B1g  44 B3u  44 Ag   45 Ag   45 B3u  39 B2u  39 B1g                
 28.236  28.279  28.294  28.300  28.306  28.358  28.364  28.372
 46 Ag   46 B3u  17 B3g  21 B1u  17 Au   21 B2g  40 B2u  40 B1g                
 28.379  28.400  28.417  28.444  28.486  28.488  28.494  28.496
 47 Ag   41 B2u  47 B3u  41 B1g  22 B2g  22 B1u  18 B3g  18 Au                 
 28.522  28.529  28.530  28.532  28.537  28.537  28.546  28.601
 42 B1g  42 B2u  19 B3g  19 Au   48 Ag   23 B1u  48 B3u  23 B2g                
 28.647  28.676  28.716  28.723  28.836  28.888  28.906  28.954
 49 Ag   43 B2u  43 B1g  49 B3u  50 Ag   44 B2u  50 B3u  44 B1g                
127.804 127.845 127.846 127.852 127.853 127.903 127.939 127.943
 51 Ag   20 B3g  51 B3u  24 B1u  20 Au   24 B2g  45 B2u  45 B1g                
127.945 127.980 128.061 128.101 151.675 151.731 151.799 151.947
 52 Ag   52 B3u  46 B2u  46 B1g  53 Ag   53 B3u  47 B2u  47 B1g                
*******1901.9071901.9841902.136
 54 Ag   54 B3u  48 B2u  48 B1g                                                
 --------------------------------------------------------------

          Ground-State Mulliken Net Atomic Charges

     Atom                 Charge (a.u.)
  ----------------------------------------
      1 I                     0.342390
      2 I                     0.342390
      3 I                     0.342390
      4 I                     0.342390
      5 C                    -0.684779
      6 C                    -0.684779
  ----------------------------------------
  Sum of atomic charges =    -0.000000

 -----------------------------------------------------------------
                    Cartesian Multipole Moments
 -----------------------------------------------------------------
    Charge (ESU x 10^10)
                -0.0000
    Dipole Moment (Debye)
         X      -0.0000      Y       0.0000      Z      -0.0000
       Tot       0.0000
    Quadrupole Moments (Debye-Ang)
        XX    -113.6670     XY      -0.0000     YY    -125.7674
        XZ      -0.0000     YZ       0.0000     ZZ    -127.2156
    Octopole Moments (Debye-Ang^2)
       XXX      -0.0000    XXY       0.0000    XYY      -0.0000
       YYY       0.0000    XXZ      -0.0000    XYZ       0.0000
       YYZ      -0.0000    XZZ      -0.0000    YZZ       0.0000
       ZZZ      -0.0000
    Hexadecapole Moments (Debye-Ang^3)
      XXXX   -2887.0961   XXXY      -0.0000   XXYY    -638.5983
      XYYY      -0.0000   YYYY    -926.6014   XXXZ      -0.0000
      XXYZ      -0.0000   XYYZ      -0.0000   YYYZ       0.0000
      XXZZ    -571.8422   XYZZ      -0.0000   YYZZ    -198.2751
      XZZZ      -0.0000   YZZZ       0.0000   ZZZZ    -182.9605
 -----------------------------------------------------------------
 Calculating analytic gradient of the SCF energy
 Gradient of SCF Energy
            1           2           3           4           5           6
    1  -0.5579138   0.5579139  -0.5579138   0.5579139   1.2091142  -1.2091143
    2  -1.1728600  -1.1728600   1.1728600   1.1728600  -0.0000000  -0.0000000
    3  -0.0000000  -0.0000000  -0.0000000  -0.0000000   0.0000000   0.0000000
 Max gradient component =       1.209E+00
 RMS gradient           =       7.330E-01
 Gradient time:  CPU 48.27 s  wall 12.21 s
 Geometry Optimization Parameters
   NAtoms,    NIC,     NZ,  NCons,   NDum,   NFix, NCnnct, MaxDiis
        6      37       0       0       0       0       0       0


** GEOMETRY OPTIMIZATION IN DELOCALIZED INTERNAL COORDINATES **
   Searching for a Minimum

   Optimization Cycle:   2

                       Coordinates (Angstroms)
     ATOM                X               Y               Z
      1  I         2.0530302511    1.0329694156    0.0000000000
      2  I        -2.0530302511    1.0329694156    0.0000000000
      3  I         2.0530302511   -1.0329694156    0.0000000000
      4  I        -2.0530302511   -1.0329694156    0.0000000000
      5  C         0.9969115923    0.0000000000    0.0000000000
      6  C        -0.9969115923    0.0000000000    0.0000000000
   Point Group: d2h   Number of degrees of freedom:     3


   Energy is -27752.053886036

 Hessian Updated using BFGS Update

 ** Taking Steepest Descent Step **
 Calculated Step too Large.  Step scaled by  0.169752
 Step Taken.  Stepsize is  0.300000

                             Maximum     Tolerance    Cnvgd?
         Gradient           1.269356      0.000300      NO
         Displacement       0.215476      0.001200      NO
         Energy change     -0.603675      0.000001      NO


 New Cartesian Coordinates Obtained by Inverse Iteration

 Displacement from previous Coordinates is:  0.231094
 ----------------------------------------------------------------
             Standard Nuclear Orientation (Angstroms)
    I     Atom           X                Y                Z
 ----------------------------------------------------------------
    1      I       2.1042330648     1.0662588867     0.0000000000
    2      I      -2.1042330648     1.0662588867     0.0000000000
    3      I       2.1042330648    -1.0662588867     0.0000000000
    4      I      -2.1042330648    -1.0662588867     0.0000000000
    5      C       0.9927216695     0.0000000000     0.0000000000
    6      C      -0.9927216695     0.0000000000     0.0000000000
 ----------------------------------------------------------------
 Molecular Point Group                 D2h   NOp =  8
 Largest Abelian Subgroup              D2h   NOp =  8
 Nuclear Repulsion Energy =  3382.7528577005 hartrees
 There are      112 alpha and      112 beta electrons
 Applying Cartesian multipole field
    Component          Value
    ---------          -----
     (2,0,0)        1.00000E-11
     (0,2,0)        2.00000E-11
     (0,0,2)       -3.00000E-11
 Nucleus-field energy     =     0.0000000512 hartrees
 Requested basis set is 6-311++G(d,p)
 There are 108 shells and 292 basis functions
 A cutoff of  1.0D-11 yielded   3898 shell pairs
 There are     30414 function pairs (     35117 Cartesian)
 Smallest overlap matrix eigenvalue = 1.76E-04
 Guess MOs from SCF MO coefficient file

 -----------------------------------------------------------------------
  General SCF calculation program by
  Eric Jon Sundstrom, Paul Horn, Yuezhi Mao, Dmitri Zuev, Alec White,
  David Stuck, Shaama M.S., Shane Yost, Joonho Lee, David Small,
  Daniel Levine, Susi Lehtola, Hugh Burton, Evgeny Epifanovsky
 -----------------------------------------------------------------------
 Exchange:     0.2000 Hartree-Fock + 0.0800 Slater + 0.7200 B88
 Correlation:  0.1900 VWN1RPA + 0.8100 LYP
 Using SG-1 standard quadrature grid
 using 4 threads for integral computing
 -------------------------------------------------------
 OpenMP Integral computing Module                
 Release: version 2.0, May 2017, Q-Chem Inc. Pleasanton 
 -------------------------------------------------------
 -------------------------------------------------------
 OpenMP BLAS3 based DFT computing Module                
 Release: version 1.0, May 2013, Q-Chem Inc. Pittsburgh 
 -------------------------------------------------------
 A restricted SCF calculation will be
 performed using DIIS
 SCF converges when DIIS error is below 1.0e-08
 ---------------------------------------
  Cycle       Energy         DIIS error
 ---------------------------------------
    1  -27752.5030331617      1.43e-03  
    2  -27752.4961777215      1.50e-03  
    3  -27752.5138421170      5.72e-04  
    4  -27752.5171741481      1.11e-04  
    5  -27752.5172810064      1.29e-05  
    6  -27752.5172827234      6.83e-06  
    7  -27752.5172829599      2.20e-06  
    8  -27752.5172822726      6.16e-06  
    9  -27752.5172830499      7.55e-08  
   10  -27752.5172830496      1.77e-08  
   11  -27752.5172830488      1.15e-09  Convergence criterion met
 ---------------------------------------
 SCF time:   CPU 113.40s  wall 30.00s 
 SCF   energy in the final basis set =   -27752.5172830488
 Total energy in the final basis set =   -27752.5172830488

 --------------------------------------------------------------
             Orbital Energies (a.u.) and Symmetries
 --------------------------------------------------------------

 Alpha MOs, Restricted
 -- Occupied --                  
*******-1165.91-1165.91-1165.91 -176.35 -176.35 -176.35 -176.35
  1 B2u   1 B1g   1 Ag    1 B3u   2 B1g   2 B2u   2 B3u   2 Ag                 
-165.75 -165.75 -165.75 -165.75 -165.75 -165.75 -165.75 -165.75
  3 B2u   3 B1g   3 Ag    3 B3u   4 Ag    4 B3u   4 B2u   4 B1g                
-165.75 -165.75 -165.75 -165.75  -35.85  -35.85  -35.85  -35.85
  1 Au    1 B1u   1 B3g   1 B2g   5 B1g   5 B2u   5 B3u   5 Ag                 
-31.346 -31.346 -31.346 -31.346 -31.342 -31.342 -31.342 -31.342
  6 B1g   6 B2u   6 B3u   6 Ag    7 B1g   7 B2u   7 B3u   7 Ag                 
-31.339 -31.339 -31.339 -31.339 -22.996 -22.996 -22.996 -22.996
  2 B2g   2 B1u   2 Au    2 B3g   8 B1g   8 B3u   8 B2u   8 Ag                 
-22.995 -22.995 -22.995 -22.995 -22.994 -22.994 -22.994 -22.994
  9 B3u   9 Ag    9 B1g   9 B2u   3 B3g   3 Au    3 B1u   3 B2g                
-22.991 -22.991 -22.991 -22.991 -22.991 -22.991 -22.991 -22.991
 10 B1g  10 B2u  10 B3u  10 Ag    4 B2g   4 B1u   4 Au    4 B3g                
-10.171 -10.171  -6.418  -6.418  -6.418  -6.418  -4.838  -4.838
 11 Ag   11 B3u  12 B3u  12 Ag   11 B1g  11 B2u  13 B3u  13 Ag                 
 -4.832  -4.832  -4.820  -4.820  -4.820  -4.820  -4.809  -4.809
 12 B1g  12 B2u  14 B3u  14 Ag   13 B1g  13 B2u   5 B2g   5 B1u                
 -4.809  -4.809  -2.131  -2.131  -2.117  -2.117  -2.104  -2.104
  5 B3g   5 Au   15 B3u  15 Ag   16 B3u  16 Ag   14 B2u  14 B1g                
 -2.098  -2.098  -2.091  -2.091  -2.086  -2.086  -2.081  -2.081
  6 B2g   6 B1u  15 B2u  15 B1g   6 Au    6 B3g  17 Ag   17 B3u                
 -2.080  -2.080  -2.078  -2.078  -2.077  -2.077  -1.037  -1.032
  7 B2g   7 B1u   7 B3g   7 Au   16 B1g  16 B2u  18 Ag   18 B3u                
 -0.683  -0.670  -0.597  -0.554  -0.495  -0.482  -0.480  -0.439
 17 B2u  17 B1g  19 Ag   19 B3u   8 B1u  20 Ag    8 B2g  20 B3u                
 -0.418  -0.398  -0.333  -0.262  -0.257  -0.193  -0.157  -0.153
 18 B2u  18 B1g  21 Ag    8 B3g   8 Au    9 B1u  19 B2u   9 B2g                
 -- Virtual --                   
 -0.113  -0.062  -0.016   0.010   0.012   0.031   0.040   0.055
 19 B1g  21 B3u  22 Ag   23 Ag   22 B3u  23 B3u  10 B1u  20 B2u                
  0.071   0.091   0.098   0.102   0.121   0.128   0.160   0.185
 20 B1g  21 B2u  24 Ag   10 B2g  24 B3u  21 B1g  25 Ag   25 B3u                
  0.193   0.195   0.221   0.231   0.235   0.238   0.251   0.276
  9 B3g  26 Ag    9 Au   22 B2u  11 B2g  11 B1u  12 B1u  23 B2u                
  0.286   0.303   0.317   0.371   0.380   0.383   0.394   0.398
 22 B1g  26 B3u  12 B2g  27 Ag   24 B2u  10 B3g  27 B3u  10 Au                 
  0.410   0.410   0.449   0.463   0.472   0.481   0.490   0.512
 23 B1g  28 Ag   13 B1u  24 B1g  25 B1g  25 B2u  13 B2g  14 B1u                
  0.514   0.521   0.548   0.606   0.611   0.614   0.664   0.672
 29 Ag   28 B3u  29 B3u  11 B3g  26 B2u  11 Au   30 Ag   30 B3u                
  0.704   0.717   0.725   0.820   0.865   0.906   0.924   0.945
 26 B1g  14 B2g  31 Ag   27 B2u  32 Ag   31 B3u  28 B2u  27 B1g                
  1.022   1.035   1.235   1.255   1.266   1.282   1.296   1.330
 28 B1g  32 B3u  33 Ag   12 B3g  12 Au   15 B1u  34 Ag   29 B2u                
  1.344   1.354   1.355   1.366   1.366   1.396   1.403   1.408
 35 Ag   33 B3u  16 B1u  15 B2g  29 B1g  13 B3g  30 B2u  34 B3u                
  1.454   1.506   1.555   1.609   1.683   1.722   1.887   1.960
 13 Au   30 B1g  16 B2g  35 B3u  36 Ag   31 B2u  36 B3u  31 B1g                
  2.619   2.673   2.728   2.865   2.917   3.233   3.905   3.909
 17 B1u  17 B2g  37 Ag   32 B2u  32 B1g  37 B3u  18 B2g  18 B1u                
  3.929   3.934   3.974   3.981   3.992   3.999   4.000   4.003
 14 B3g  14 Au   33 B1g  38 Ag   33 B2u  15 B3g  38 B3u  15 Au                 
  4.003   4.009   4.042   4.108   4.114   4.190   4.337   4.408
 19 B1u  34 B2u  34 B1g  39 Ag   19 B2g  39 B3u  40 Ag   40 B3u                
  4.430   4.484   4.618   4.619   4.620   4.721   5.846   5.937
 35 B2u  41 Ag   41 B3u  35 B1g  36 B2u  36 B1g  42 Ag   42 B3u                
  5.951   5.963   5.967   6.053   6.098   6.109   6.127   6.167
 16 B3g  16 Au   20 B1u  20 B2g  43 Ag   37 B2u  37 B1g  43 B3u                
  6.297   6.376  23.558  23.558  27.821  27.863  27.975  28.107
 38 B2u  38 B1g  44 B3u  44 Ag   45 Ag   45 B3u  39 B2u  39 B1g                
 28.233  28.270  28.295  28.304  28.306  28.361  28.366  28.379
 46 Ag   46 B3u  17 B3g  21 B1u  17 Au   21 B2g  40 B2u  47 Ag                 
 28.382  28.424  28.441  28.472  28.487  28.488  28.499  28.500
 40 B1g  47 B3u  41 B2u  41 B1g  22 B2g  22 B1u  18 B3g  18 Au                 
 28.525  28.530  28.532  28.533  28.538  28.540  28.545  28.588
 42 B1g  42 B2u  23 B1u  48 Ag   19 B3g  19 Au   48 B3u  23 B2g                
 28.625  28.634  28.664  28.684  28.801  28.833  28.868  28.917
 49 Ag   43 B2u  43 B1g  49 B3u  50 Ag   44 B2u  50 B3u  44 B1g                
127.806 127.845 127.848 127.852 127.854 127.902 127.934 127.942
 51 Ag   20 B3g  51 B3u  20 Au   24 B1u  24 B2g  45 B2u  52 Ag                 
127.944 127.978 128.052 128.098 151.654 151.703 151.782 151.901
 45 B1g  52 B3u  46 B2u  46 B1g  53 Ag   53 B3u  47 B2u  47 B1g                
*******1901.8761901.9631902.085
 54 Ag   54 B3u  48 B2u  48 B1g                                                

 Beta MOs, Restricted
 -- Occupied --                  
*******-1165.91-1165.91-1165.91 -176.35 -176.35 -176.35 -176.35
  1 B2u   1 B1g   1 Ag    1 B3u   2 B1g   2 B2u   2 B3u   2 Ag                 
-165.75 -165.75 -165.75 -165.75 -165.75 -165.75 -165.75 -165.75
  3 B2u   3 B1g   3 Ag    3 B3u   4 Ag    4 B3u   4 B2u   4 B1g                
-165.75 -165.75 -165.75 -165.75  -35.85  -35.85  -35.85  -35.85
  1 Au    1 B1u   1 B3g   1 B2g   5 B1g   5 B2u   5 B3u   5 Ag                 
-31.346 -31.346 -31.346 -31.346 -31.342 -31.342 -31.342 -31.342
  6 B1g   6 B2u   6 B3u   6 Ag    7 B1g   7 B2u   7 B3u   7 Ag                 
-31.339 -31.339 -31.339 -31.339 -22.996 -22.996 -22.996 -22.996
  2 B2g   2 B1u   2 Au    2 B3g   8 B1g   8 B3u   8 B2u   8 Ag                 
-22.995 -22.995 -22.995 -22.995 -22.994 -22.994 -22.994 -22.994
  9 B3u   9 Ag    9 B1g   9 B2u   3 B3g   3 Au    3 B1u   3 B2g                
-22.991 -22.991 -22.991 -22.991 -22.991 -22.991 -22.991 -22.991
 10 B1g  10 B2u  10 B3u  10 Ag    4 B2g   4 B1u   4 Au    4 B3g                
-10.171 -10.171  -6.418  -6.418  -6.418  -6.418  -4.838  -4.838
 11 Ag   11 B3u  12 B3u  12 Ag   11 B1g  11 B2u  13 B3u  13 Ag                 
 -4.832  -4.832  -4.820  -4.820  -4.820  -4.820  -4.809  -4.809
 12 B1g  12 B2u  14 B3u  14 Ag   13 B1g  13 B2u   5 B2g   5 B1u                
 -4.809  -4.809  -2.131  -2.131  -2.117  -2.117  -2.104  -2.104
  5 B3g   5 Au   15 B3u  15 Ag   16 B3u  16 Ag   14 B2u  14 B1g                
 -2.098  -2.098  -2.091  -2.091  -2.086  -2.086  -2.081  -2.081
  6 B2g   6 B1u  15 B2u  15 B1g   6 Au    6 B3g  17 Ag   17 B3u                
 -2.080  -2.080  -2.078  -2.078  -2.077  -2.077  -1.037  -1.032
  7 B2g   7 B1u   7 B3g   7 Au   16 B1g  16 B2u  18 Ag   18 B3u                
 -0.683  -0.670  -0.597  -0.554  -0.495  -0.482  -0.480  -0.439
 17 B2u  17 B1g  19 Ag   19 B3u   8 B1u  20 Ag    8 B2g  20 B3u                
 -0.418  -0.398  -0.333  -0.262  -0.257  -0.193  -0.157  -0.153
 18 B2u  18 B1g  21 Ag    8 B3g   8 Au    9 B1u  19 B2u   9 B2g                
 -- Virtual --                   
 -0.113  -0.062  -0.016   0.010   0.012   0.031   0.040   0.055
 19 B1g  21 B3u  22 Ag   23 Ag   22 B3u  23 B3u  10 B1u  20 B2u                
  0.071   0.091   0.098   0.102   0.121   0.128   0.160   0.185
 20 B1g  21 B2u  24 Ag   10 B2g  24 B3u  21 B1g  25 Ag   25 B3u                
  0.193   0.195   0.221   0.231   0.235   0.238   0.251   0.276
  9 B3g  26 Ag    9 Au   22 B2u  11 B2g  11 B1u  12 B1u  23 B2u                
  0.286   0.303   0.317   0.371   0.380   0.383   0.394   0.398
 22 B1g  26 B3u  12 B2g  27 Ag   24 B2u  10 B3g  27 B3u  10 Au                 
  0.410   0.410   0.449   0.463   0.472   0.481   0.490   0.512
 23 B1g  28 Ag   13 B1u  24 B1g  25 B1g  25 B2u  13 B2g  14 B1u                
  0.514   0.521   0.548   0.606   0.611   0.614   0.664   0.672
 29 Ag   28 B3u  29 B3u  11 B3g  26 B2u  11 Au   30 Ag   30 B3u                
  0.704   0.717   0.725   0.820   0.865   0.906   0.924   0.945
 26 B1g  14 B2g  31 Ag   27 B2u  32 Ag   31 B3u  28 B2u  27 B1g                
  1.022   1.035   1.235   1.255   1.266   1.282   1.296   1.330
 28 B1g  32 B3u  33 Ag   12 B3g  12 Au   15 B1u  34 Ag   29 B2u                
  1.344   1.354   1.355   1.366   1.366   1.396   1.403   1.408
 35 Ag   33 B3u  16 B1u  15 B2g  29 B1g  13 B3g  30 B2u  34 B3u                
  1.454   1.506   1.555   1.609   1.683   1.722   1.887   1.960
 13 Au   30 B1g  16 B2g  35 B3u  36 Ag   31 B2u  36 B3u  31 B1g                
  2.619   2.673   2.728   2.865   2.917   3.233   3.905   3.909
 17 B1u  17 B2g  37 Ag   32 B2u  32 B1g  37 B3u  18 B2g  18 B1u                
  3.929   3.934   3.974   3.981   3.992   3.999   4.000   4.003
 14 B3g  14 Au   33 B1g  38 Ag   33 B2u  15 B3g  38 B3u  15 Au                 
  4.003   4.009   4.042   4.108   4.114   4.190   4.337   4.408
 19 B1u  34 B2u  34 B1g  39 Ag   19 B2g  39 B3u  40 Ag   40 B3u                
  4.430   4.484   4.618   4.619   4.620   4.721   5.846   5.937
 35 B2u  41 Ag   41 B3u  35 B1g  36 B2u  36 B1g  42 Ag   42 B3u                
  5.951   5.963   5.967   6.053   6.098   6.109   6.127   6.167
 16 B3g  16 Au   20 B1u  20 B2g  43 Ag   37 B2u  37 B1g  43 B3u                
  6.297   6.376  23.558  23.558  27.821  27.863  27.975  28.107
 38 B2u  38 B1g  44 B3u  44 Ag   45 Ag   45 B3u  39 B2u  39 B1g                
 28.233  28.270  28.295  28.304  28.306  28.361  28.366  28.379
 46 Ag   46 B3u  17 B3g  21 B1u  17 Au   21 B2g  40 B2u  47 Ag                 
 28.382  28.424  28.441  28.472  28.487  28.488  28.499  28.500
 40 B1g  47 B3u  41 B2u  41 B1g  22 B2g  22 B1u  18 B3g  18 Au                 
 28.525  28.530  28.532  28.533  28.538  28.540  28.545  28.588
 42 B1g  42 B2u  23 B1u  48 Ag   19 B3g  19 Au   48 B3u  23 B2g                
 28.625  28.634  28.664  28.684  28.801  28.833  28.868  28.917
 49 Ag   43 B2u  43 B1g  49 B3u  50 Ag   44 B2u  50 B3u  44 B1g                
127.806 127.845 127.848 127.852 127.854 127.902 127.934 127.942
 51 Ag   20 B3g  51 B3u  20 Au   24 B1u  24 B2g  45 B2u  52 Ag                 
127.944 127.978 128.052 128.098 151.654 151.703 151.782 151.901
 45 B1g  52 B3u  46 B2u  46 B1g  53 Ag   53 B3u  47 B2u  47 B1g                
*******1901.8761901.9631902.085
 54 Ag   54 B3u  48 B2u  48 B1g                                                
 --------------------------------------------------------------

          Ground-State Mulliken Net Atomic Charges

     Atom                 Charge (a.u.)
  ----------------------------------------
      1 I                     0.307949
      2 I                     0.307949
      3 I                     0.307949
      4 I                     0.307949
      5 C                    -0.615897
      6 C                    -0.615897
  ----------------------------------------
  Sum of atomic charges =     0.000000

 -----------------------------------------------------------------
                    Cartesian Multipole Moments
 -----------------------------------------------------------------
    Charge (ESU x 10^10)
                 0.0000
    Dipole Moment (Debye)
         X       0.0000      Y       0.0000      Z       0.0000
       Tot       0.0000
    Quadrupole Moments (Debye-Ang)
        XX    -112.9460     XY       0.0000     YY    -124.5972
        XZ       0.0000     YZ      -0.0000     ZZ    -127.6330
    Octopole Moments (Debye-Ang^2)
       XXX       0.0000    XXY       0.0000    XYY       0.0000
       YYY       0.0000    XXZ       0.0000    XYZ       0.0000
       YYZ       0.0000    XZZ       0.0000    YZZ       0.0000
       ZZZ       0.0000
    Hexadecapole Moments (Debye-Ang^3)
      XXXX   -3016.8539   XXXY       0.0000   XXYY    -665.3220
      XYYY       0.0000   YYYY    -962.8638   XXXZ      -0.0000
      XXYZ      -0.0000   XYYZ      -0.0000   YYYZ      -0.0000
      XXZZ    -596.1806   XYZZ       0.0000   YYZZ    -204.8408
      XZZZ      -0.0000   YZZZ      -0.0000   ZZZZ    -182.5808
 -----------------------------------------------------------------
 Calculating analytic gradient of the SCF energy
 Gradient of SCF Energy
            1           2           3           4           5           6
    1  -0.4086604   0.4086604  -0.4086604   0.4086604   0.9138538  -0.9138538
    2  -0.9063832  -0.9063832   0.9063832   0.9063832  -0.0000000   0.0000000
    3   0.0000000   0.0000000   0.0000000   0.0000000  -0.0000000  -0.0000000
 Max gradient component =       9.139E-01
 RMS gradient           =       5.590E-01
 Gradient time:  CPU 46.82 s  wall 11.84 s
 Geometry Optimization Parameters
   NAtoms,    NIC,     NZ,  NCons,   NDum,   NFix, NCnnct, MaxDiis
        6      37       0       0       0       0       0       0


** GEOMETRY OPTIMIZATION IN DELOCALIZED INTERNAL COORDINATES **
   Searching for a Minimum

   Optimization Cycle:   3

                       Coordinates (Angstroms)
     ATOM                X               Y               Z
      1  I         2.1042330648    1.0662588867    0.0000000000
      2  I        -2.1042330648    1.0662588867    0.0000000000
      3  I         2.1042330648   -1.0662588867    0.0000000000
      4  I        -2.1042330648   -1.0662588867    0.0000000000
      5  C         0.9927216695    0.0000000000    0.0000000000
      6  C        -0.9927216695    0.0000000000    0.0000000000
   Point Group: d2h   Number of degrees of freedom:     3


   Energy is -27752.517283049

 Hessian Updated using BFGS Update

 ** Taking Steepest Descent Step **
 Calculated Step too Large.  Step scaled by  0.224435
 Step Taken.  Stepsize is  0.300000

                             Maximum     Tolerance    Cnvgd?
         Gradient           0.958262      0.000300      NO
         Displacement       0.215068      0.001200      NO
         Energy change     -0.463397      0.000001      NO


 New Cartesian Coordinates Obtained by Inverse Iteration

 Displacement from previous Coordinates is:  0.221576
 ----------------------------------------------------------------
             Standard Nuclear Orientation (Angstroms)
    I     Atom           X                Y                Z
 ----------------------------------------------------------------
    1      I       2.1516239666     1.1005333047     0.0000000000
    2      I      -2.1516239666     1.1005333047     0.0000000000
    3      I       2.1516239666    -1.1005333047     0.0000000000
    4      I      -2.1516239666    -1.1005333047     0.0000000000
    5      C       0.9869892508     0.0000000000     0.0000000000
    6      C      -0.9869892508     0.0000000000     0.0000000000
 ----------------------------------------------------------------
 Molecular Point Group                 D2h   NOp =  8
 Largest Abelian Subgroup              D2h   NOp =  8
 Nuclear Repulsion Energy =  3288.7010087282 hartrees
 There are      112 alpha and      112 beta electrons
 Applying Cartesian multipole field
    Component          Value
    ---------          -----
     (2,0,0)        1.00000E-11
     (0,2,0)        2.00000E-11
     (0,0,2)       -3.00000E-11
 Nucleus-field energy     =     0.0000000538 hartrees
 Requested basis set is 6-311++G(d,p)
 There are 108 shells and 292 basis functions
 A cutoff of  1.0D-11 yielded   3886 shell pairs
 There are     30278 function pairs (     34957 Cartesian)
 Smallest overlap matrix eigenvalue = 1.67E-04
 Guess MOs from SCF MO coefficient file

 -----------------------------------------------------------------------
  General SCF calculation program by
  Eric Jon Sundstrom, Paul Horn, Yuezhi Mao, Dmitri Zuev, Alec White,
  David Stuck, Shaama M.S., Shane Yost, Joonho Lee, David Small,
  Daniel Levine, Susi Lehtola, Hugh Burton, Evgeny Epifanovsky
 -----------------------------------------------------------------------
 Exchange:     0.2000 Hartree-Fock + 0.0800 Slater + 0.7200 B88
 Correlation:  0.1900 VWN1RPA + 0.8100 LYP
 Using SG-1 standard quadrature grid
 using 4 threads for integral computing
 -------------------------------------------------------
 OpenMP Integral computing Module                
 Release: version 2.0, May 2017, Q-Chem Inc. Pleasanton 
 -------------------------------------------------------
 -------------------------------------------------------
 OpenMP BLAS3 based DFT computing Module                
 Release: version 1.0, May 2013, Q-Chem Inc. Pittsburgh 
 -------------------------------------------------------
 A restricted SCF calculation will be
 performed using DIIS
 SCF converges when DIIS error is below 1.0e-08
 ---------------------------------------
  Cycle       Energy         DIIS error
 ---------------------------------------
    1  -27752.8554900898      1.23e-03  
    2  -27752.8507740030      1.30e-03  
    3  -27752.8641313285      5.16e-04  
    4  -27752.8668957891      9.91e-05  
    5  -27752.8669906562      1.41e-05  
    6  -27752.8669928791      6.37e-06  
    7  -27752.8669930948      6.98e-07  
    8  -27752.8669930931      5.27e-07  
    9  -27752.8669930949      4.36e-07  
   10  -27752.8669930988      1.77e-08  
   11  -27752.8669930987      1.00e-09  Convergence criterion met
 ---------------------------------------
 SCF time:   CPU 110.30s  wall 29.00s 
 SCF   energy in the final basis set =   -27752.8669930987
 Total energy in the final basis set =   -27752.8669930987

 --------------------------------------------------------------
             Orbital Energies (a.u.) and Symmetries
 --------------------------------------------------------------

 Alpha MOs, Restricted
 -- Occupied --                  
*******-1165.91-1165.91-1165.91 -176.35 -176.35 -176.35 -176.35
  1 B2u   1 B1g   1 Ag    1 B3u   2 B1g   2 B2u   2 B3u   2 Ag                 
-165.75 -165.75 -165.75 -165.75 -165.75 -165.75 -165.75 -165.75
  3 B2u   3 B1g   3 Ag    3 B3u   4 Ag    4 B3u   4 B2u   4 B1g                
-165.75 -165.75 -165.75 -165.75  -35.85  -35.85  -35.85  -35.85
  1 Au    1 B1u   1 B3g   1 B2g   5 B1g   5 B2u   5 B3u   5 Ag                 
-31.342 -31.342 -31.342 -31.342 -31.338 -31.338 -31.338 -31.338
  6 B1g   6 B2u   6 B3u   6 Ag    7 B1g   7 B3u   7 B2u   7 Ag                 
-31.336 -31.336 -31.336 -31.336 -22.992 -22.992 -22.992 -22.992
  2 B2g   2 B1u   2 Au    2 B3g   8 B1g   8 B3u   8 B2u   8 Ag                 
-22.992 -22.992 -22.992 -22.992 -22.990 -22.990 -22.990 -22.990
  9 B3u   9 Ag    9 B2u   9 B1g   3 B3g   3 Au    3 B1u   3 B2g                
-22.987 -22.987 -22.987 -22.987 -22.987 -22.987 -22.987 -22.987
  4 B2g   4 B1u   4 Au    4 B3g  10 B1g  10 B2u  10 B3u  10 Ag                 
-10.168 -10.168  -6.411  -6.411  -6.410  -6.410  -4.828  -4.828
 11 Ag   11 B3u  12 B3u  12 Ag   11 B1g  11 B2u  13 B3u  13 Ag                 
 -4.824  -4.824  -4.814  -4.814  -4.813  -4.813  -4.803  -4.803
 12 B1g  12 B2u  14 B3u  14 Ag   13 B1g  13 B2u   5 B2g   5 B1u                
 -4.803  -4.803  -2.115  -2.115  -2.104  -2.104  -2.094  -2.094
  5 B3g   5 Au   15 B3u  15 Ag   16 B3u  16 Ag   14 B2u  14 B1g                
 -2.088  -2.088  -2.085  -2.085  -2.079  -2.079  -2.074  -2.074
  6 B2g   6 B1u  15 B2u  15 B1g   6 Au    6 B3g  17 Ag   17 B3u                
 -2.073  -2.073  -2.072  -2.072  -2.071  -2.071  -1.003  -0.998
  7 B2g   7 B1u   7 B3g   7 Au   16 B1g  16 B2u  18 Ag   18 B3u                
 -0.674  -0.663  -0.588  -0.547  -0.473  -0.470  -0.456  -0.432
 17 B2u  17 B1g  19 Ag   19 B3u  20 Ag    8 B1u   8 B2g  20 B3u                
 -0.413  -0.393  -0.333  -0.263  -0.259  -0.189  -0.162  -0.145
 18 B2u  18 B1g  21 Ag    8 B3g   8 Au    9 B1u  19 B2u   9 B2g                
 -- Virtual --                   
 -0.123  -0.057  -0.019   0.012   0.012   0.034   0.047   0.052
 19 B1g  21 B3u  22 Ag   22 B3u  23 Ag   23 B3u  10 B1u  20 B2u                
  0.070   0.086   0.101   0.106   0.123   0.124   0.160   0.184
 20 B1g  21 B2u  24 Ag   10 B2g  24 B3u  21 B1g  25 Ag   25 B3u                
  0.194   0.196   0.222   0.222   0.240   0.241   0.249   0.271
  9 B3g  26 Ag   22 B2u   9 Au   11 B2g  11 B1u  12 B1u  23 B2u                
  0.282   0.305   0.309   0.376   0.383   0.386   0.394   0.394
 22 B1g  26 B3u  12 B2g  27 Ag   10 B3g  24 B2u  23 B1g  10 Au                 
  0.400   0.404   0.458   0.467   0.469   0.470   0.497   0.504
 27 B3u  28 Ag   24 B1g  13 B1u  25 B1g  25 B2u  13 B2g  14 B1u                
  0.504   0.511   0.532   0.594   0.602   0.612   0.670   0.678
 29 Ag   28 B3u  29 B3u  11 B3g  11 Au   26 B2u  30 Ag   30 B3u                
  0.705   0.714   0.733   0.798   0.858   0.890   0.899   0.909
 26 B1g  14 B2g  31 Ag   27 B2u  32 Ag   31 B3u  28 B2u  27 B1g                
  1.000   1.047   1.253   1.261   1.273   1.285   1.294   1.322
 28 B1g  32 B3u  33 Ag   12 B3g  12 Au   15 B1u  34 Ag   29 B2u                
  1.345   1.359   1.367   1.368   1.369   1.388   1.405   1.406
 35 Ag   16 B1u  29 B1g  15 B2g  33 B3u  30 B2u  13 B3g  34 B3u                
  1.467   1.515   1.567   1.598   1.687   1.724   1.917   1.965
 13 Au   30 B1g  16 B2g  35 B3u  36 Ag   31 B2u  36 B3u  31 B1g                
  2.631   2.692   2.726   2.833   2.894   3.228   3.899   3.903
 17 B1u  17 B2g  37 Ag   32 B2u  32 B1g  37 B3u  18 B2g  18 B1u                
  3.938   3.940   3.978   3.980   3.994   3.996   3.999   4.017
 14 B3g  14 Au   38 Ag   33 B1g  19 B1u  33 B2u  38 B3u  15 B3g                
  4.021   4.029   4.068   4.094   4.106   4.185   4.346   4.352
 15 Au   34 B2u  34 B1g  19 B2g  39 Ag   39 B3u  40 Ag   35 B2u                
  4.391   4.409   4.507   4.533   4.594   4.668   5.878   5.948
 41 Ag   40 B3u  41 B3u  35 B1g  36 B2u  36 B1g  42 Ag   16 B3g                
  5.960   5.965   5.971   6.052   6.090   6.098   6.118   6.160
 16 Au   42 B3u  20 B1u  20 B2g  43 Ag   37 B2u  37 B1g  43 B3u                
  6.260   6.355  23.498  23.499  27.814  27.859  27.956  28.069
 38 B2u  38 B1g  44 Ag   44 B3u  45 Ag   45 B3u  39 B2u  39 B1g                
 28.239  28.271  28.295  28.305  28.308  28.363  28.367  28.379
 46 Ag   46 B3u  17 B3g  17 Au   21 B1u  21 B2g  40 B2u  47 Ag                 
 28.383  28.429  28.468  28.485  28.487  28.499  28.504  28.504
 40 B1g  47 B3u  41 B2u  22 B2g  22 B1u  41 B1g  18 B3g  18 Au                 
 28.527  28.530  28.531  28.532  28.543  28.547  28.548  28.578
 42 B1g  23 B1u  48 Ag   42 B2u  48 B3u  19 B3g  19 Au   23 B2g                
 28.605  28.606  28.624  28.651  28.772  28.778  28.834  28.877
 49 Ag   43 B2u  43 B1g  49 B3u  50 Ag   44 B2u  50 B3u  44 B1g                
127.817 127.843 127.851 127.856 127.859 127.901 127.928 127.938
 51 Ag   20 B3g  20 Au   24 B1u  51 B3u  24 B2g  45 B2u  52 Ag                 
127.941 127.974 128.031 128.082 151.640 151.685 151.764 151.859
 45 B1g  52 B3u  46 B2u  46 B1g  53 Ag   53 B3u  47 B2u  47 B1g                
*******1901.8571901.9411902.039
 54 Ag   54 B3u  48 B2u  48 B1g                                                

 Beta MOs, Restricted
 -- Occupied --                  
*******-1165.91-1165.91-1165.91 -176.35 -176.35 -176.35 -176.35
  1 B2u   1 B1g   1 Ag    1 B3u   2 B1g   2 B2u   2 B3u   2 Ag                 
-165.75 -165.75 -165.75 -165.75 -165.75 -165.75 -165.75 -165.75
  3 B2u   3 B1g   3 Ag    3 B3u   4 Ag    4 B3u   4 B2u   4 B1g                
-165.75 -165.75 -165.75 -165.75  -35.85  -35.85  -35.85  -35.85
  1 Au    1 B1u   1 B3g   1 B2g   5 B1g   5 B2u   5 B3u   5 Ag                 
-31.342 -31.342 -31.342 -31.342 -31.338 -31.338 -31.338 -31.338
  6 B1g   6 B2u   6 B3u   6 Ag    7 B1g   7 B3u   7 B2u   7 Ag                 
-31.336 -31.336 -31.336 -31.336 -22.992 -22.992 -22.992 -22.992
  2 B2g   2 B1u   2 Au    2 B3g   8 B1g   8 B3u   8 B2u   8 Ag                 
-22.992 -22.992 -22.992 -22.992 -22.990 -22.990 -22.990 -22.990
  9 B3u   9 Ag    9 B2u   9 B1g   3 B3g   3 Au    3 B1u   3 B2g                
-22.987 -22.987 -22.987 -22.987 -22.987 -22.987 -22.987 -22.987
  4 B2g   4 B1u   4 Au    4 B3g  10 B1g  10 B2u  10 B3u  10 Ag                 
-10.168 -10.168  -6.411  -6.411  -6.410  -6.410  -4.828  -4.828
 11 Ag   11 B3u  12 B3u  12 Ag   11 B1g  11 B2u  13 B3u  13 Ag                 
 -4.824  -4.824  -4.814  -4.814  -4.813  -4.813  -4.803  -4.803
 12 B1g  12 B2u  14 B3u  14 Ag   13 B1g  13 B2u   5 B2g   5 B1u                
 -4.803  -4.803  -2.115  -2.115  -2.104  -2.104  -2.094  -2.094
  5 B3g   5 Au   15 B3u  15 Ag   16 B3u  16 Ag   14 B2u  14 B1g                
 -2.088  -2.088  -2.085  -2.085  -2.079  -2.079  -2.074  -2.074
  6 B2g   6 B1u  15 B2u  15 B1g   6 Au    6 B3g  17 Ag   17 B3u                
 -2.073  -2.073  -2.072  -2.072  -2.071  -2.071  -1.003  -0.998
  7 B2g   7 B1u   7 B3g   7 Au   16 B1g  16 B2u  18 Ag   18 B3u                
 -0.674  -0.663  -0.588  -0.547  -0.473  -0.470  -0.456  -0.432
 17 B2u  17 B1g  19 Ag   19 B3u  20 Ag    8 B1u   8 B2g  20 B3u                
 -0.413  -0.393  -0.333  -0.263  -0.259  -0.189  -0.162  -0.145
 18 B2u  18 B1g  21 Ag    8 B3g   8 Au    9 B1u  19 B2u   9 B2g                
 -- Virtual --                   
 -0.123  -0.057  -0.019   0.012   0.012   0.034   0.047   0.052
 19 B1g  21 B3u  22 Ag   22 B3u  23 Ag   23 B3u  10 B1u  20 B2u                
  0.070   0.086   0.101   0.106   0.123   0.124   0.160   0.184
 20 B1g  21 B2u  24 Ag   10 B2g  24 B3u  21 B1g  25 Ag   25 B3u                
  0.194   0.196   0.222   0.222   0.240   0.241   0.249   0.271
  9 B3g  26 Ag   22 B2u   9 Au   11 B2g  11 B1u  12 B1u  23 B2u                
  0.282   0.305   0.309   0.376   0.383   0.386   0.394   0.394
 22 B1g  26 B3u  12 B2g  27 Ag   10 B3g  24 B2u  23 B1g  10 Au                 
  0.400   0.404   0.458   0.467   0.469   0.470   0.497   0.504
 27 B3u  28 Ag   24 B1g  13 B1u  25 B1g  25 B2u  13 B2g  14 B1u                
  0.504   0.511   0.532   0.594   0.602   0.612   0.670   0.678
 29 Ag   28 B3u  29 B3u  11 B3g  11 Au   26 B2u  30 Ag   30 B3u                
  0.705   0.714   0.733   0.798   0.858   0.890   0.899   0.909
 26 B1g  14 B2g  31 Ag   27 B2u  32 Ag   31 B3u  28 B2u  27 B1g                
  1.000   1.047   1.253   1.261   1.273   1.285   1.294   1.322
 28 B1g  32 B3u  33 Ag   12 B3g  12 Au   15 B1u  34 Ag   29 B2u                
  1.345   1.359   1.367   1.368   1.369   1.388   1.405   1.406
 35 Ag   16 B1u  29 B1g  15 B2g  33 B3u  30 B2u  13 B3g  34 B3u                
  1.467   1.515   1.567   1.598   1.687   1.724   1.917   1.965
 13 Au   30 B1g  16 B2g  35 B3u  36 Ag   31 B2u  36 B3u  31 B1g                
  2.631   2.692   2.726   2.833   2.894   3.228   3.899   3.903
 17 B1u  17 B2g  37 Ag   32 B2u  32 B1g  37 B3u  18 B2g  18 B1u                
  3.938   3.940   3.978   3.980   3.994   3.996   3.999   4.017
 14 B3g  14 Au   38 Ag   33 B1g  19 B1u  33 B2u  38 B3u  15 B3g                
  4.021   4.029   4.068   4.094   4.106   4.185   4.346   4.352
 15 Au   34 B2u  34 B1g  19 B2g  39 Ag   39 B3u  40 Ag   35 B2u                
  4.391   4.409   4.507   4.533   4.594   4.668   5.878   5.948
 41 Ag   40 B3u  41 B3u  35 B1g  36 B2u  36 B1g  42 Ag   16 B3g                
  5.960   5.965   5.971   6.052   6.090   6.098   6.118   6.160
 16 Au   42 B3u  20 B1u  20 B2g  43 Ag   37 B2u  37 B1g  43 B3u                
  6.260   6.355  23.498  23.499  27.814  27.859  27.956  28.069
 38 B2u  38 B1g  44 Ag   44 B3u  45 Ag   45 B3u  39 B2u  39 B1g                
 28.239  28.271  28.295  28.305  28.308  28.363  28.367  28.379
 46 Ag   46 B3u  17 B3g  17 Au   21 B1u  21 B2g  40 B2u  47 Ag                 
 28.383  28.429  28.468  28.485  28.487  28.499  28.504  28.504
 40 B1g  47 B3u  41 B2u  22 B2g  22 B1u  41 B1g  18 B3g  18 Au                 
 28.527  28.530  28.531  28.532  28.543  28.547  28.548  28.578
 42 B1g  23 B1u  48 Ag   42 B2u  48 B3u  19 B3g  19 Au   23 B2g                
 28.605  28.606  28.624  28.651  28.772  28.778  28.834  28.877
 49 Ag   43 B2u  43 B1g  49 B3u  50 Ag   44 B2u  50 B3u  44 B1g                
127.817 127.843 127.851 127.856 127.859 127.901 127.928 127.938
 51 Ag   20 B3g  20 Au   24 B1u  51 B3u  24 B2g  45 B2u  52 Ag                 
127.941 127.974 128.031 128.082 151.640 151.685 151.764 151.859
 45 B1g  52 B3u  46 B2u  46 B1g  53 Ag   53 B3u  47 B2u  47 B1g                
*******1901.8571901.9411902.039
 54 Ag   54 B3u  48 B2u  48 B1g                                                
 --------------------------------------------------------------

          Ground-State Mulliken Net Atomic Charges

     Atom                 Charge (a.u.)
  ----------------------------------------
      1 I                     0.283703
      2 I                     0.283703
      3 I                     0.283703
      4 I                     0.283703
      5 C                    -0.567407
      6 C                    -0.567407
  ----------------------------------------
  Sum of atomic charges =     0.000000

 -----------------------------------------------------------------
                    Cartesian Multipole Moments
 -----------------------------------------------------------------
    Charge (ESU x 10^10)
                 0.0000
    Dipole Moment (Debye)
         X      -0.0000      Y      -0.0000      Z      -0.0000
       Tot       0.0000
    Quadrupole Moments (Debye-Ang)
        XX    -112.2155     XY       0.0000     YY    -123.3790
        XZ      -0.0000     YZ       0.0000     ZZ    -128.0496
    Octopole Moments (Debye-Ang^2)
       XXX      -0.0000    XXY      -0.0000    XYY      -0.0000
       YYY      -0.0000    XXZ       0.0000    XYZ       0.0000
       YYZ       0.0000    XZZ      -0.0000    YZZ      -0.0000
       ZZZ       0.0000
    Hexadecapole Moments (Debye-Ang^3)
      XXXX   -3139.4067   XXXY       0.0000   XXYY    -690.5941
      XYYY       0.0000   YYYY   -1001.4964   XXXZ      -0.0000
      XXYZ      -0.0000   XYYZ      -0.0000   YYYZ       0.0000
      XXZZ    -618.9941   XYZZ       0.0000   YYZZ    -211.9379
      XZZZ      -0.0000   YZZZ       0.0000   ZZZZ    -182.3733
 -----------------------------------------------------------------
 Calculating analytic gradient of the SCF energy
 Gradient of SCF Energy
            1           2           3           4           5           6
    1  -0.2992963   0.2992963  -0.2992963   0.2992963   0.6971467  -0.6971467
    2  -0.7007683  -0.7007683   0.7007683   0.7007683   0.0000000   0.0000000
    3  -0.0000000   0.0000000  -0.0000000  -0.0000000   0.0000000  -0.0000000
 Max gradient component =       7.008E-01
 RMS gradient           =       4.278E-01
 Gradient time:  CPU 44.26 s  wall 11.20 s
 Geometry Optimization Parameters
   NAtoms,    NIC,     NZ,  NCons,   NDum,   NFix, NCnnct, MaxDiis
        6      37       0       0       0       0       0       0


** GEOMETRY OPTIMIZATION IN DELOCALIZED INTERNAL COORDINATES **
   Searching for a Minimum

   Optimization Cycle:   4

                       Coordinates (Angstroms)
     ATOM                X               Y               Z
      1  I         2.1516239666    1.1005333047    0.0000000000
      2  I        -2.1516239666    1.1005333047    0.0000000000
      3  I         2.1516239666   -1.1005333047    0.0000000000
      4  I        -2.1516239666   -1.1005333047    0.0000000000
      5  C         0.9869892508    0.0000000000    0.0000000000
      6  C        -0.9869892508    0.0000000000    0.0000000000
   Point Group: d2h   Number of degrees of freedom:     3


   Energy is -27752.866993099

 Hessian Updated using BFGS Update

 ** Taking Steepest Descent Step **
 Calculated Step too Large.  Step scaled by  0.295923
 Step Taken.  Stepsize is  0.300000

                             Maximum     Tolerance    Cnvgd?
         Gradient           0.727549      0.000300      NO
         Displacement       0.215299      0.001200      NO
         Energy change     -0.349710      0.000001      NO


 New Cartesian Coordinates Obtained by Inverse Iteration

 Displacement from previous Coordinates is:  0.210817
 ----------------------------------------------------------------
             Standard Nuclear Orientation (Angstroms)
    I     Atom           X                Y                Z
 ----------------------------------------------------------------
    1      I       2.1944932288     1.1358015852     0.0000000000
    2      I      -2.1944932288     1.1358015852     0.0000000000
    3      I       2.1944932288    -1.1358015852     0.0000000000
    4      I      -2.1944932288    -1.1358015852     0.0000000000
    5      C       0.9792726692     0.0000000000     0.0000000000
    6      C      -0.9792726692     0.0000000000     0.0000000000
 ----------------------------------------------------------------
 Molecular Point Group                 D2h   NOp =  8
 Largest Abelian Subgroup              D2h   NOp =  8
 Nuclear Repulsion Energy =  3201.7305480717 hartrees
 There are      112 alpha and      112 beta electrons
 Applying Cartesian multipole field
    Component          Value
    ---------          -----
     (2,0,0)        1.00000E-11
     (0,2,0)        2.00000E-11
     (0,0,2)       -3.00000E-11
 Nucleus-field energy     =     0.0000000564 hartrees
 Requested basis set is 6-311++G(d,p)
 There are 108 shells and 292 basis functions
 A cutoff of  1.0D-11 yielded   3866 shell pairs
 There are     30090 function pairs (     34723 Cartesian)
 Smallest overlap matrix eigenvalue = 1.59E-04
 Guess MOs from SCF MO coefficient file

 -----------------------------------------------------------------------
  General SCF calculation program by
  Eric Jon Sundstrom, Paul Horn, Yuezhi Mao, Dmitri Zuev, Alec White,
  David Stuck, Shaama M.S., Shane Yost, Joonho Lee, David Small,
  Daniel Levine, Susi Lehtola, Hugh Burton, Evgeny Epifanovsky
 -----------------------------------------------------------------------
 Exchange:     0.2000 Hartree-Fock + 0.0800 Slater + 0.7200 B88
 Correlation:  0.1900 VWN1RPA + 0.8100 LYP
 Using SG-1 standard quadrature grid
 using 4 threads for integral computing
 -------------------------------------------------------
 OpenMP Integral computing Module                
 Release: version 2.0, May 2017, Q-Chem Inc. Pleasanton 
 -------------------------------------------------------
 -------------------------------------------------------
 OpenMP BLAS3 based DFT computing Module                
 Release: version 1.0, May 2013, Q-Chem Inc. Pittsburgh 
 -------------------------------------------------------
 A restricted SCF calculation will be
 performed using DIIS
 SCF converges when DIIS error is below 1.0e-08
 ---------------------------------------
  Cycle       Energy         DIIS error
 ---------------------------------------
    1  -27753.1251155390      1.07e-03  
    2  -27753.0082864550      3.61e-03  
    3  -27753.1282609411      7.48e-04  
    4  -27753.1335092084      2.95e-04  
    5  -27753.1340932215      1.87e-04  
    6  -27753.1344472445      5.19e-05  
    7  -27753.1344766969      1.12e-05  
    8  -27753.1344771259      6.35e-07  
    9  -27753.1344771175      8.12e-07  
   10  -27753.1344771213      6.97e-07  
   11  -27753.1344771480      1.99e-07  
   12  -27753.1344771325      5.98e-08  
   13  -27753.1344771312      3.23e-09  Convergence criterion met
 ---------------------------------------
 SCF time:   CPU 126.34s  wall 34.00s 
 SCF   energy in the final basis set =   -27753.1344771312
 Total energy in the final basis set =   -27753.1344771312

 --------------------------------------------------------------
             Orbital Energies (a.u.) and Symmetries
 --------------------------------------------------------------

 Alpha MOs, Restricted
 -- Occupied --                  
*******-1165.91-1165.91-1165.91 -176.35 -176.35 -176.35 -176.35
  1 B2u   1 B1g   1 Ag    1 B3u   2 B1g   2 B2u   2 B3u   2 Ag                 
-165.75 -165.75 -165.75 -165.75 -165.75 -165.75 -165.75 -165.75
  3 B2u   3 B1g   3 Ag    3 B3u   4 Ag    4 B3u   4 B2u   4 B1g                
-165.75 -165.75 -165.75 -165.75  -35.85  -35.85  -35.85  -35.85
  1 Au    1 B1u   1 B3g   1 B2g   5 B1g   5 B3u   5 B2u   5 Ag                 
-31.339 -31.339 -31.339 -31.339 -31.336 -31.336 -31.336 -31.336
  6 B1g   6 B2u   6 B3u   6 Ag    7 B1g   7 B3u   7 B2u   7 Ag                 
-31.333 -31.333 -31.333 -31.333 -22.989 -22.989 -22.989 -22.989
  2 B2g   2 B1u   2 Au    2 B3g   8 B1g   8 B3u   8 B2u   8 Ag                 
-22.989 -22.989 -22.989 -22.989 -22.987 -22.987 -22.987 -22.987
  9 B3u   9 Ag    9 B1g   9 B2u   3 B3g   3 Au    3 B2g   3 B1u                
-22.985 -22.985 -22.985 -22.985 -22.984 -22.984 -22.984 -22.984
  4 B2g   4 B1u   4 Au    4 B3g  10 B1g  10 B2u  10 B3u  10 Ag                 
-10.168 -10.168  -6.405  -6.405  -6.405  -6.405  -4.820  -4.820
 11 Ag   11 B3u  12 B3u  12 Ag   11 B1g  11 B2u  13 B3u  13 Ag                 
 -4.818  -4.818  -4.808  -4.808  -4.808  -4.808  -4.798  -4.798
 12 B1g  12 B2u  14 B3u  14 Ag   13 B1g  13 B2u   5 B2g   5 B1u                
 -4.797  -4.797  -2.102  -2.102  -2.094  -2.094  -2.087  -2.087
  5 B3g   5 Au   15 B3u  15 Ag   16 B3u  16 Ag   14 B1g  14 B2u                
 -2.081  -2.080  -2.080  -2.080  -2.073  -2.073  -2.068  -2.068
 15 B2u  15 B1g   6 B2g   6 B1u   6 Au    6 B3g  17 Ag   17 B3u                
 -2.068  -2.068  -2.067  -2.067  -2.066  -2.066  -0.970  -0.964
  7 B2g   7 B1u   7 B3g   7 Au   16 B1g  16 B2u  18 Ag   18 B3u                
 -0.667  -0.658  -0.581  -0.541  -0.465  -0.448  -0.435  -0.424
 17 B2u  17 B1g  19 Ag   19 B3u  20 Ag    8 B1u   8 B2g  20 B3u                
 -0.408  -0.386  -0.333  -0.264  -0.260  -0.186  -0.169  -0.138
 18 B2u  18 B1g  21 Ag    8 B3g   8 Au    9 B1u  19 B2u   9 B2g                
 -- Virtual --                   
 -0.133  -0.056  -0.022   0.013   0.014   0.038   0.048   0.054
 19 B1g  21 B3u  22 Ag   22 B3u  23 Ag   23 B3u  20 B2u  10 B1u                
  0.069   0.081   0.104   0.111   0.120   0.126   0.159   0.185
 20 B1g  21 B2u  24 Ag   10 B2g  21 B1g  24 B3u  25 Ag   25 B3u                
  0.195   0.199   0.212   0.222   0.241   0.245   0.251   0.265
  9 B3g  26 Ag   22 B2u   9 Au   11 B1u  11 B2g  12 B1u  23 B2u                
  0.276   0.302   0.306   0.374   0.376   0.382   0.391   0.394
 22 B1g  12 B2g  26 B3u  23 B1g  27 Ag   10 B3g  10 Au   24 B2u                
  0.402   0.405   0.453   0.459   0.470   0.475   0.493   0.499
 28 Ag   27 B3u  24 B1g  25 B2u  25 B1g  13 B1u  29 Ag   28 B3u                
  0.500   0.504   0.517   0.581   0.589   0.613   0.677   0.689
 13 B2g  14 B1u  29 B3u  11 B3g  11 Au   26 B2u  30 Ag   30 B3u                
  0.707   0.715   0.740   0.775   0.847   0.872   0.874   0.875
 26 B1g  14 B2g  31 Ag   27 B2u  32 Ag   31 B3u  28 B2u  27 B1g                
  0.981   1.054   1.264   1.265   1.277   1.282   1.297   1.321
 28 B1g  32 B3u  12 B3g  33 Ag   12 Au   15 B1u  34 Ag   29 B2u                
  1.349   1.362   1.366   1.372   1.380   1.380   1.403   1.412
 35 Ag   16 B1u  15 B2g  29 B1g  33 B3u  30 B2u  34 B3u  13 B3g                
  1.479   1.521   1.581   1.595   1.687   1.720   1.942   1.970
 13 Au   30 B1g  16 B2g  35 B3u  36 Ag   31 B2u  36 B3u  31 B1g                
  2.642   2.710   2.725   2.812   2.881   3.232   3.892   3.896
 17 B1u  17 B2g  37 Ag   32 B2u  32 B1g  37 B3u  18 B2g  18 B1u                
  3.945   3.947   3.975   3.985   3.989   3.996   3.996   4.033
 14 B3g  14 Au   38 Ag   33 B1g  19 B1u  38 B3u  33 B2u  15 B3g                
  4.036   4.059   4.078   4.095   4.100   4.168   4.287   4.304
 15 Au   34 B2u  19 B2g  39 Ag   34 B1g  39 B3u  35 B2u  40 Ag                 
  4.361   4.399   4.424   4.451   4.568   4.630   5.917   5.946
 41 Ag   40 B3u  41 B3u  35 B1g  36 B2u  36 B1g  42 Ag   16 B3g                
  5.958   5.974   5.998   6.049   6.084   6.085   6.102   6.156
 16 Au   20 B1u  42 B3u  20 B2g  37 B2u  43 Ag   37 B1g  43 B3u                
  6.212   6.323  23.454  23.455  27.813  27.859  27.938  28.032
 38 B2u  38 B1g  44 Ag   44 B3u  45 Ag   45 B3u  39 B2u  39 B1g                
 28.253  28.282  28.294  28.304  28.311  28.364  28.369  28.379
 46 Ag   46 B3u  17 B3g  17 Au   21 B1u  21 B2g  40 B2u  47 Ag                 
 28.383  28.431  28.465  28.483  28.484  28.499  28.508  28.508
 40 B1g  47 B3u  41 B2u  22 B2g  22 B1u  41 B1g  18 B3g  18 Au                 
 28.529  28.529  28.529  28.533  28.541  28.554  28.555  28.571
 23 B1u  48 Ag   42 B1g  42 B2u  48 B3u  19 B3g  19 Au   23 B2g                
 28.590  28.604  28.613  28.625  28.727  28.746  28.802  28.838
 49 Ag   43 B2u  43 B1g  49 B3u  44 B2u  50 Ag   50 B3u  44 B1g                
127.834 127.842 127.850 127.857 127.876 127.899 127.921 127.934
 51 Ag   20 B3g  20 Au   24 B1u  51 B3u  24 B2g  45 B2u  45 B1g                
127.936 127.970 128.002 128.060 151.631 151.674 151.744 151.820
 52 Ag   52 B3u  46 B2u  46 B1g  53 Ag   53 B3u  47 B2u  47 B1g                
*******1901.8451901.9171901.996
 54 Ag   54 B3u  48 B2u  48 B1g                                                

 Beta MOs, Restricted
 -- Occupied --                  
*******-1165.91-1165.91-1165.91 -176.35 -176.35 -176.35 -176.35
  1 B2u   1 B1g   1 Ag    1 B3u   2 B1g   2 B2u   2 B3u   2 Ag                 
-165.75 -165.75 -165.75 -165.75 -165.75 -165.75 -165.75 -165.75
  3 B2u   3 B1g   3 Ag    3 B3u   4 Ag    4 B3u   4 B2u   4 B1g                
-165.75 -165.75 -165.75 -165.75  -35.85  -35.85  -35.85  -35.85
  1 Au    1 B1u   1 B3g   1 B2g   5 B1g   5 B3u   5 B2u   5 Ag                 
-31.339 -31.339 -31.339 -31.339 -31.336 -31.336 -31.336 -31.336
  6 B1g   6 B2u   6 B3u   6 Ag    7 B1g   7 B3u   7 B2u   7 Ag                 
-31.333 -31.333 -31.333 -31.333 -22.989 -22.989 -22.989 -22.989
  2 B2g   2 B1u   2 Au    2 B3g   8 B1g   8 B3u   8 B2u   8 Ag                 
-22.989 -22.989 -22.989 -22.989 -22.987 -22.987 -22.987 -22.987
  9 B3u   9 Ag    9 B1g   9 B2u   3 B3g   3 Au    3 B2g   3 B1u                
-22.985 -22.985 -22.985 -22.985 -22.984 -22.984 -22.984 -22.984
  4 B2g   4 B1u   4 Au    4 B3g  10 B1g  10 B2u  10 B3u  10 Ag                 
-10.168 -10.168  -6.405  -6.405  -6.405  -6.405  -4.820  -4.820
 11 Ag   11 B3u  12 B3u  12 Ag   11 B1g  11 B2u  13 B3u  13 Ag                 
 -4.818  -4.818  -4.808  -4.808  -4.808  -4.808  -4.798  -4.798
 12 B1g  12 B2u  14 B3u  14 Ag   13 B1g  13 B2u   5 B2g   5 B1u                
 -4.797  -4.797  -2.102  -2.102  -2.094  -2.094  -2.087  -2.087
  5 B3g   5 Au   15 B3u  15 Ag   16 B3u  16 Ag   14 B1g  14 B2u                
 -2.081  -2.080  -2.080  -2.080  -2.073  -2.073  -2.068  -2.068
 15 B2u  15 B1g   6 B2g   6 B1u   6 Au    6 B3g  17 Ag   17 B3u                
 -2.068  -2.068  -2.067  -2.067  -2.066  -2.066  -0.970  -0.964
  7 B2g   7 B1u   7 B3g   7 Au   16 B1g  16 B2u  18 Ag   18 B3u                
 -0.667  -0.658  -0.581  -0.541  -0.465  -0.448  -0.435  -0.424
 17 B2u  17 B1g  19 Ag   19 B3u  20 Ag    8 B1u   8 B2g  20 B3u                
 -0.408  -0.386  -0.333  -0.264  -0.260  -0.186  -0.169  -0.138
 18 B2u  18 B1g  21 Ag    8 B3g   8 Au    9 B1u  19 B2u   9 B2g                
 -- Virtual --                   
 -0.133  -0.056  -0.022   0.013   0.014   0.038   0.048   0.054
 19 B1g  21 B3u  22 Ag   22 B3u  23 Ag   23 B3u  20 B2u  10 B1u                
  0.069   0.081   0.104   0.111   0.120   0.126   0.159   0.185
 20 B1g  21 B2u  24 Ag   10 B2g  21 B1g  24 B3u  25 Ag   25 B3u                
  0.195   0.199   0.212   0.222   0.241   0.245   0.251   0.265
  9 B3g  26 Ag   22 B2u   9 Au   11 B1u  11 B2g  12 B1u  23 B2u                
  0.276   0.302   0.306   0.374   0.376   0.382   0.391   0.394
 22 B1g  12 B2g  26 B3u  23 B1g  27 Ag   10 B3g  10 Au   24 B2u                
  0.402   0.405   0.453   0.459   0.470   0.475   0.493   0.499
 28 Ag   27 B3u  24 B1g  25 B2u  25 B1g  13 B1u  29 Ag   28 B3u                
  0.500   0.504   0.517   0.581   0.589   0.613   0.677   0.689
 13 B2g  14 B1u  29 B3u  11 B3g  11 Au   26 B2u  30 Ag   30 B3u                
  0.707   0.715   0.740   0.775   0.847   0.872   0.874   0.875
 26 B1g  14 B2g  31 Ag   27 B2u  32 Ag   31 B3u  28 B2u  27 B1g                
  0.981   1.054   1.264   1.265   1.277   1.282   1.297   1.321
 28 B1g  32 B3u  12 B3g  33 Ag   12 Au   15 B1u  34 Ag   29 B2u                
  1.349   1.362   1.366   1.372   1.380   1.380   1.403   1.412
 35 Ag   16 B1u  15 B2g  29 B1g  33 B3u  30 B2u  34 B3u  13 B3g                
  1.479   1.521   1.581   1.595   1.687   1.720   1.942   1.970
 13 Au   30 B1g  16 B2g  35 B3u  36 Ag   31 B2u  36 B3u  31 B1g                
  2.642   2.710   2.725   2.812   2.881   3.232   3.892   3.896
 17 B1u  17 B2g  37 Ag   32 B2u  32 B1g  37 B3u  18 B2g  18 B1u                
  3.945   3.947   3.975   3.985   3.989   3.996   3.996   4.033
 14 B3g  14 Au   38 Ag   33 B1g  19 B1u  38 B3u  33 B2u  15 B3g                
  4.036   4.059   4.078   4.095   4.100   4.168   4.287   4.304
 15 Au   34 B2u  19 B2g  39 Ag   34 B1g  39 B3u  35 B2u  40 Ag                 
  4.361   4.399   4.424   4.451   4.568   4.630   5.917   5.946
 41 Ag   40 B3u  41 B3u  35 B1g  36 B2u  36 B1g  42 Ag   16 B3g                
  5.958   5.974   5.998   6.049   6.084   6.085   6.102   6.156
 16 Au   20 B1u  42 B3u  20 B2g  37 B2u  43 Ag   37 B1g  43 B3u                
  6.212   6.323  23.454  23.455  27.813  27.859  27.938  28.032
 38 B2u  38 B1g  44 Ag   44 B3u  45 Ag   45 B3u  39 B2u  39 B1g                
 28.253  28.282  28.294  28.304  28.311  28.364  28.369  28.379
 46 Ag   46 B3u  17 B3g  17 Au   21 B1u  21 B2g  40 B2u  47 Ag                 
 28.383  28.431  28.465  28.483  28.484  28.499  28.508  28.508
 40 B1g  47 B3u  41 B2u  22 B2g  22 B1u  41 B1g  18 B3g  18 Au                 
 28.529  28.529  28.529  28.533  28.541  28.554  28.555  28.571
 23 B1u  48 Ag   42 B1g  42 B2u  48 B3u  19 B3g  19 Au   23 B2g                
 28.590  28.604  28.613  28.625  28.727  28.746  28.802  28.838
 49 Ag   43 B2u  43 B1g  49 B3u  44 B2u  50 Ag   50 B3u  44 B1g                
127.834 127.842 127.850 127.857 127.876 127.899 127.921 127.934
 51 Ag   20 B3g  20 Au   24 B1u  51 B3u  24 B2g  45 B2u  45 B1g                
127.936 127.970 128.002 128.060 151.631 151.674 151.744 151.820
 52 Ag   52 B3u  46 B2u  46 B1g  53 Ag   53 B3u  47 B2u  47 B1g                
*******1901.8451901.9171901.996
 54 Ag   54 B3u  48 B2u  48 B1g                                                
 --------------------------------------------------------------

          Ground-State Mulliken Net Atomic Charges

     Atom                 Charge (a.u.)
  ----------------------------------------
      1 I                     0.267894
      2 I                     0.267894
      3 I                     0.267894
      4 I                     0.267894
      5 C                    -0.535788
      6 C                    -0.535788
  ----------------------------------------
  Sum of atomic charges =     0.000000

 -----------------------------------------------------------------
                    Cartesian Multipole Moments
 -----------------------------------------------------------------
    Charge (ESU x 10^10)
                 0.0000
    Dipole Moment (Debye)
         X      -0.0000      Y      -0.0000      Z       0.0000
       Tot       0.0000
    Quadrupole Moments (Debye-Ang)
        XX    -111.4801     XY      -0.0000     YY    -122.1423
        XZ       0.0000     YZ       0.0000     ZZ    -128.4680
    Octopole Moments (Debye-Ang^2)
       XXX      -0.0000    XXY      -0.0000    XYY      -0.0000
       YYY      -0.0000    XXZ      -0.0000    XYZ      -0.0000
       YYZ      -0.0000    XZZ      -0.0000    YZZ      -0.0000
       ZZZ       0.0000
    Hexadecapole Moments (Debye-Ang^3)
      XXXX   -3252.0275   XXXY      -0.0000   XXYY    -713.9377
      XYYY      -0.0000   YYYY   -1042.8772   XXXZ       0.0000
      XXYZ      -0.0000   XYYZ       0.0000   YYYZ       0.0000
      XXZZ    -639.8253   XYZZ       0.0000   YYZZ    -219.6477
      XZZZ       0.0000   YZZZ       0.0000   ZZZZ    -182.3862
 -----------------------------------------------------------------
 Calculating analytic gradient of the SCF energy
 Gradient of SCF Energy
            1           2           3           4           5           6
    1  -0.2242467   0.2242467  -0.2242467   0.2242467   0.5481450  -0.5481451
    2  -0.5455520  -0.5455520   0.5455520   0.5455520   0.0000000  -0.0000000
    3   0.0000000   0.0000000  -0.0000000  -0.0000000  -0.0000000  -0.0000000
 Max gradient component =       5.481E-01
 RMS gradient           =       3.327E-01
 Gradient time:  CPU 41.89 s  wall 10.61 s
 Geometry Optimization Parameters
   NAtoms,    NIC,     NZ,  NCons,   NDum,   NFix, NCnnct, MaxDiis
        6      37       0       0       0       0       0       0


** GEOMETRY OPTIMIZATION IN DELOCALIZED INTERNAL COORDINATES **
   Searching for a Minimum

   Optimization Cycle:   5

                       Coordinates (Angstroms)
     ATOM                X               Y               Z
      1  I         2.1944932288    1.1358015852    0.0000000000
      2  I        -2.1944932288    1.1358015852    0.0000000000
      3  I         2.1944932288   -1.1358015852    0.0000000000
      4  I        -2.1944932288   -1.1358015852    0.0000000000
      5  C         0.9792726692    0.0000000000    0.0000000000
      6  C        -0.9792726692    0.0000000000    0.0000000000
   Point Group: d2h   Number of degrees of freedom:     3


   Energy is -27753.134477131

 Hessian Updated using BFGS Update

 ** Taking Steepest Descent Step **
 Calculated Step too Large.  Step scaled by  0.384181
 Step Taken.  Stepsize is  0.300000

                             Maximum     Tolerance    Cnvgd?
         Gradient           0.565731      0.000300      NO
         Displacement       0.217343      0.001200      NO
         Energy change     -0.267484      0.000001      NO


 New Cartesian Coordinates Obtained by Inverse Iteration

 Displacement from previous Coordinates is:  0.200759
 ----------------------------------------------------------------
             Standard Nuclear Orientation (Angstroms)
    I     Atom           X                Y                Z
 ----------------------------------------------------------------
    1      I       2.2329851292     1.1716992712     0.0000000000
    2      I      -2.2329851292     1.1716992712     0.0000000000
    3      I       2.2329851292    -1.1716992712     0.0000000000
    4      I      -2.2329851292    -1.1716992712     0.0000000000
    5      C       0.9691430933     0.0000000000     0.0000000000
    6      C      -0.9691430933     0.0000000000     0.0000000000
 ----------------------------------------------------------------
 Molecular Point Group                 D2h   NOp =  8
 Largest Abelian Subgroup              D2h   NOp =  8
 Nuclear Repulsion Energy =  3121.5827180354 hartrees
 There are      112 alpha and      112 beta electrons
 Applying Cartesian multipole field
    Component          Value
    ---------          -----
     (2,0,0)        1.00000E-11
     (0,2,0)        2.00000E-11
     (0,0,2)       -3.00000E-11
 Nucleus-field energy     =     0.0000000589 hartrees
 Requested basis set is 6-311++G(d,p)
 There are 108 shells and 292 basis functions
 A cutoff of  1.0D-11 yielded   3842 shell pairs
 There are     29970 function pairs (     34591 Cartesian)
 Smallest overlap matrix eigenvalue = 1.50E-04
 Guess MOs from SCF MO coefficient file

 -----------------------------------------------------------------------
  General SCF calculation program by
  Eric Jon Sundstrom, Paul Horn, Yuezhi Mao, Dmitri Zuev, Alec White,
  David Stuck, Shaama M.S., Shane Yost, Joonho Lee, David Small,
  Daniel Levine, Susi Lehtola, Hugh Burton, Evgeny Epifanovsky
 -----------------------------------------------------------------------
 Exchange:     0.2000 Hartree-Fock + 0.0800 Slater + 0.7200 B88
 Correlation:  0.1900 VWN1RPA + 0.8100 LYP
 Using SG-1 standard quadrature grid
 using 4 threads for integral computing
 -------------------------------------------------------
 OpenMP Integral computing Module                
 Release: version 2.0, May 2017, Q-Chem Inc. Pleasanton 
 -------------------------------------------------------
 -------------------------------------------------------
 OpenMP BLAS3 based DFT computing Module                
 Release: version 1.0, May 2013, Q-Chem Inc. Pittsburgh 
 -------------------------------------------------------
 A restricted SCF calculation will be
 performed using DIIS
 SCF converges when DIIS error is below 1.0e-08
 ---------------------------------------
  Cycle       Energy         DIIS error
 ---------------------------------------
    1  -27753.3319906947      9.41e-04  
    2  -27753.2389415099      3.60e-03  
    3  -27753.3377632206      2.03e-03  
    4  -27753.3750336243      8.59e-04  
    5  -27753.3832786927      1.11e-04  
    6  -27753.3833520266      3.64e-05  
    7  -27753.3833651534      7.09e-06  
    8  -27753.3833654704      3.36e-06  
    9  -27753.3833655687      2.85e-07  
   10  -27753.3833655666      5.14e-07  
   11  -27753.3833655700      5.43e-08  
   12  -27753.3833655698      2.46e-09  Convergence criterion met
 ---------------------------------------
 SCF time:   CPU 113.01s  wall 30.00s 
 SCF   energy in the final basis set =   -27753.3833655698
 Total energy in the final basis set =   -27753.3833655698

 --------------------------------------------------------------
             Orbital Energies (a.u.) and Symmetries
 --------------------------------------------------------------

 Alpha MOs, Restricted
 -- Occupied --                  
*******-1165.89-1165.89-1165.89 -176.33 -176.33 -176.33 -176.33
  1 B2u   1 B1g   1 Ag    1 B3u   2 B1g   2 B2u   2 B3u   2 Ag                 
-165.73 -165.73 -165.73 -165.73 -165.73 -165.73 -165.73 -165.73
  3 B2u   3 Ag    3 B3u   3 B1g   1 B1u   1 Au    1 B3g   1 B2g                
-165.73 -165.73 -165.73 -165.73  -35.83  -35.83  -35.83  -35.83
  4 B2u   4 B1g   4 Ag    4 B3u   5 B1g   5 B3u   5 B2u   5 Ag                 
-31.319 -31.319 -31.319 -31.319 -31.315 -31.315 -31.315 -31.315
  6 B1g   6 B3u   6 B2u   6 Ag    2 B2g   2 B1u   2 Au    2 B3g                
-31.315 -31.315 -31.315 -31.315 -22.969 -22.969 -22.969 -22.969
  7 B2u   7 B1g   7 B3u   7 Ag    8 B1g   8 B3u   8 B2u   8 Ag                 
-22.968 -22.968 -22.968 -22.968 -22.968 -22.968 -22.968 -22.968
  3 B2g   3 B3g   3 Au    3 B1u   9 B1g   9 B3u   9 B2u   9 Ag                 
-22.966 -22.966 -22.966 -22.966 -22.966 -22.966 -22.966 -22.966
  4 Au    4 B3g  10 B2u  10 B1g  10 B3u  10 Ag    4 B1u   4 B2g                
-10.264 -10.264  -6.385  -6.385  -6.385  -6.385  -4.799  -4.799
 11 Ag   11 B3u  12 B3u  12 Ag   11 B1g  11 B2u  13 Ag   13 B3u                
 -4.797  -4.797  -4.784  -4.784  -4.783  -4.783  -4.783  -4.783
 12 B1g  12 B2u  14 B3u  14 Ag   13 B2u  13 B1g   5 B2g   5 B1u                
 -4.782  -4.782  -2.077  -2.076  -2.068  -2.068  -2.067  -2.067
  5 B3g   5 Au   15 B3u  15 Ag   16 B3u  16 Ag   14 B1g  14 B2u                
 -2.062  -2.062  -2.059  -2.059  -2.057  -2.057  -2.049  -2.049
  6 B2g   6 B1u   6 Au    6 B3g  15 B2u  15 B1g  17 Ag   17 B3u                
 -2.049  -2.049  -2.047  -2.047  -2.046  -2.046  -0.963  -0.954
  7 B1u   7 B2g   7 B3g   7 Au   16 B1g  16 B2u  18 Ag   18 B3u                
 -0.668  -0.658  -0.601  -0.542  -0.466  -0.456  -0.435  -0.418
 17 B2u  17 B1g  19 Ag   19 B3u  20 Ag    8 B1u   8 B2g  18 B2u                
 -0.407  -0.396  -0.349  -0.266  -0.263  -0.210  -0.175  -0.162
 20 B3u  18 B1g  21 Ag    8 B3g   8 Au    9 B1u  19 B2u  19 B1g                
 -- Virtual --                   
 -0.128  -0.090  -0.034   0.001   0.009   0.032   0.034   0.046
  9 B2g  21 B3u  22 Ag   22 B3u  23 Ag   23 B3u  20 B2u  10 B1u                
  0.060   0.077   0.105   0.111   0.113   0.123   0.146   0.185
 20 B1g  21 B2u  10 B2g  21 B1g  24 Ag   24 B3u  25 Ag   25 B3u                
  0.193   0.195   0.200   0.219   0.229   0.256   0.260   0.265
  9 B3g  22 B2u  26 Ag    9 Au   11 B1u  11 B2g  12 B1u  23 B2u                
  0.278   0.286   0.299   0.342   0.368   0.374   0.384   0.395
 22 B1g  12 B2g  26 B3u  23 B1g  27 Ag   10 B3g  10 Au   24 B2u                
  0.398   0.399   0.446   0.452   0.456   0.472   0.474   0.474
 27 B3u  28 Ag   25 B2u  24 B1g  13 B1u  14 B1u  25 B1g  13 B2g                
  0.485   0.487   0.505   0.572   0.578   0.605   0.663   0.669
 29 Ag   28 B3u  29 B3u  11 B3g  11 Au   26 B2u  30 Ag   30 B3u                
  0.691   0.702   0.702   0.747   0.813   0.832   0.842   0.854
 14 B2g  26 B1g  31 Ag   27 B2u  32 Ag   27 B1g  31 B3u  28 B2u                
  0.962   1.030   1.243   1.259   1.261   1.273   1.306   1.316
 28 B1g  32 B3u  33 Ag   12 B3g  15 B1u  12 Au   34 Ag   16 B1u                
  1.321   1.350   1.359   1.361   1.389   1.392   1.393   1.403
 29 B2u  35 Ag   15 B2g  13 B3g  33 B3u  30 B2u  29 B1g  34 B3u                
  1.433   1.526   1.534   1.558   1.629   1.672   1.908   1.930
 13 Au   30 B1g  16 B2g  35 B3u  36 Ag   31 B2u  36 B3u  31 B1g                
  2.572   2.649   2.662   2.740   2.818   3.182   3.902   3.904
 17 B1u  17 B2g  37 Ag   32 B2u  32 B1g  37 B3u  18 B2g  18 B1u                
  3.959   3.960   3.989   3.992   4.003   4.008   4.012   4.057
 14 B3g  14 Au   38 Ag   19 B1u  33 B1g  38 B3u  33 B2u  15 B3g                
  4.059   4.071   4.094   4.106   4.149   4.157   4.243   4.244
 15 Au   19 B2g  39 Ag   34 B2u  34 B1g  39 B3u  35 B2u  40 Ag                 
  4.330   4.378   4.389   4.432   4.556   4.609   5.951   5.963
 40 B3u  41 Ag   35 B1g  41 B3u  36 B2u  36 B1g  16 B3g  16 Au                 
  5.974   5.981   6.050   6.051   6.089   6.095   6.102   6.162
 42 Ag   20 B1u  42 B3u  20 B2g  37 B2u  43 Ag   37 B1g  43 B3u                
  6.170   6.295  23.333  23.334  27.829  27.876  27.935  28.012
 38 B2u  38 B1g  44 Ag   44 B3u  45 Ag   45 B3u  39 B2u  39 B1g                
 28.292  28.305  28.316  28.319  28.325  28.375  28.384  28.389
 46 Ag   17 B3g  17 Au   46 B3u  21 B1u  21 B2g  40 B2u  47 Ag                 
 28.399  28.440  28.455  28.489  28.498  28.499  28.525  28.525
 40 B1g  47 B3u  41 B2u  41 B1g  22 B2g  22 B1u  18 Au   18 B3g                
 28.541  28.543  28.549  28.552  28.555  28.575  28.576  28.579
 23 B1u  48 Ag   42 B1g  42 B2u  48 B3u  19 B3g  19 Au   23 B2g                
 28.598  28.624  28.639  28.645  28.701  28.738  28.788  28.819
 49 Ag   49 B3u  43 B2u  43 B1g  44 B2u  50 Ag   50 B3u  44 B1g                
127.857 127.865 127.870 127.873 127.911 127.912 127.932 127.944
 20 B3g  20 Au   51 Ag   24 B1u  51 B3u  24 B2g  45 B2u  45 B1g                
127.951 127.982 127.988 128.052 151.644 151.685 151.740 151.801
 52 Ag   52 B3u  46 B2u  46 B1g  53 Ag   53 B3u  47 B2u  47 B1g                
*******1901.8561901.9111901.975
 54 Ag   54 B3u  48 B2u  48 B1g                                                

 Beta MOs, Restricted
 -- Occupied --                  
*******-1165.89-1165.89-1165.89 -176.33 -176.33 -176.33 -176.33
  1 B2u   1 B1g   1 Ag    1 B3u   2 B1g   2 B2u   2 B3u   2 Ag                 
-165.73 -165.73 -165.73 -165.73 -165.73 -165.73 -165.73 -165.73
  3 B2u   3 Ag    3 B3u   3 B1g   1 B1u   1 Au    1 B3g   1 B2g                
-165.73 -165.73 -165.73 -165.73  -35.83  -35.83  -35.83  -35.83
  4 B2u   4 B1g   4 Ag    4 B3u   5 B1g   5 B3u   5 B2u   5 Ag                 
-31.319 -31.319 -31.319 -31.319 -31.315 -31.315 -31.315 -31.315
  6 B1g   6 B3u   6 B2u   6 Ag    2 B2g   2 B1u   2 Au    2 B3g                
-31.315 -31.315 -31.315 -31.315 -22.969 -22.969 -22.969 -22.969
  7 B2u   7 B1g   7 B3u   7 Ag    8 B1g   8 B3u   8 B2u   8 Ag                 
-22.968 -22.968 -22.968 -22.968 -22.968 -22.968 -22.968 -22.968
  3 B2g   3 B3g   3 Au    3 B1u   9 B1g   9 B3u   9 B2u   9 Ag                 
-22.966 -22.966 -22.966 -22.966 -22.966 -22.966 -22.966 -22.966
  4 Au    4 B3g  10 B2u  10 B1g  10 B3u  10 Ag    4 B1u   4 B2g                
-10.264 -10.264  -6.385  -6.385  -6.385  -6.385  -4.799  -4.799
 11 Ag   11 B3u  12 B3u  12 Ag   11 B1g  11 B2u  13 Ag   13 B3u                
 -4.797  -4.797  -4.784  -4.784  -4.783  -4.783  -4.783  -4.783
 12 B1g  12 B2u  14 B3u  14 Ag   13 B2u  13 B1g   5 B2g   5 B1u                
 -4.782  -4.782  -2.077  -2.076  -2.068  -2.068  -2.067  -2.067
  5 B3g   5 Au   15 B3u  15 Ag   16 B3u  16 Ag   14 B1g  14 B2u                
 -2.062  -2.062  -2.059  -2.059  -2.057  -2.057  -2.049  -2.049
  6 B2g   6 B1u   6 Au    6 B3g  15 B2u  15 B1g  17 Ag   17 B3u                
 -2.049  -2.049  -2.047  -2.047  -2.046  -2.046  -0.963  -0.954
  7 B1u   7 B2g   7 B3g   7 Au   16 B1g  16 B2u  18 Ag   18 B3u                
 -0.668  -0.658  -0.601  -0.542  -0.466  -0.456  -0.435  -0.418
 17 B2u  17 B1g  19 Ag   19 B3u  20 Ag    8 B1u   8 B2g  18 B2u                
 -0.407  -0.396  -0.349  -0.266  -0.263  -0.210  -0.175  -0.162
 20 B3u  18 B1g  21 Ag    8 B3g   8 Au    9 B1u  19 B2u  19 B1g                
 -- Virtual --                   
 -0.128  -0.090  -0.034   0.001   0.009   0.032   0.034   0.046
  9 B2g  21 B3u  22 Ag   22 B3u  23 Ag   23 B3u  20 B2u  10 B1u                
  0.060   0.077   0.105   0.111   0.113   0.123   0.146   0.185
 20 B1g  21 B2u  10 B2g  21 B1g  24 Ag   24 B3u  25 Ag   25 B3u                
  0.193   0.195   0.200   0.219   0.229   0.256   0.260   0.265
  9 B3g  22 B2u  26 Ag    9 Au   11 B1u  11 B2g  12 B1u  23 B2u                
  0.278   0.286   0.299   0.342   0.368   0.374   0.384   0.395
 22 B1g  12 B2g  26 B3u  23 B1g  27 Ag   10 B3g  10 Au   24 B2u                
  0.398   0.399   0.446   0.452   0.456   0.472   0.474   0.474
 27 B3u  28 Ag   25 B2u  24 B1g  13 B1u  14 B1u  25 B1g  13 B2g                
  0.485   0.487   0.505   0.572   0.578   0.605   0.663   0.669
 29 Ag   28 B3u  29 B3u  11 B3g  11 Au   26 B2u  30 Ag   30 B3u                
  0.691   0.702   0.702   0.747   0.813   0.832   0.842   0.854
 14 B2g  26 B1g  31 Ag   27 B2u  32 Ag   27 B1g  31 B3u  28 B2u                
  0.962   1.030   1.243   1.259   1.261   1.273   1.306   1.316
 28 B1g  32 B3u  33 Ag   12 B3g  15 B1u  12 Au   34 Ag   16 B1u                
  1.321   1.350   1.359   1.361   1.389   1.392   1.393   1.403
 29 B2u  35 Ag   15 B2g  13 B3g  33 B3u  30 B2u  29 B1g  34 B3u                
  1.433   1.526   1.534   1.558   1.629   1.672   1.908   1.930
 13 Au   30 B1g  16 B2g  35 B3u  36 Ag   31 B2u  36 B3u  31 B1g                
  2.572   2.649   2.662   2.740   2.818   3.182   3.902   3.904
 17 B1u  17 B2g  37 Ag   32 B2u  32 B1g  37 B3u  18 B2g  18 B1u                
  3.959   3.960   3.989   3.992   4.003   4.008   4.012   4.057
 14 B3g  14 Au   38 Ag   19 B1u  33 B1g  38 B3u  33 B2u  15 B3g                
  4.059   4.071   4.094   4.106   4.149   4.157   4.243   4.244
 15 Au   19 B2g  39 Ag   34 B2u  34 B1g  39 B3u  35 B2u  40 Ag                 
  4.330   4.378   4.389   4.432   4.556   4.609   5.951   5.963
 40 B3u  41 Ag   35 B1g  41 B3u  36 B2u  36 B1g  16 B3g  16 Au                 
  5.974   5.981   6.050   6.051   6.089   6.095   6.102   6.162
 42 Ag   20 B1u  42 B3u  20 B2g  37 B2u  43 Ag   37 B1g  43 B3u                
  6.170   6.295  23.333  23.334  27.829  27.876  27.935  28.012
 38 B2u  38 B1g  44 Ag   44 B3u  45 Ag   45 B3u  39 B2u  39 B1g                
 28.292  28.305  28.316  28.319  28.325  28.375  28.384  28.389
 46 Ag   17 B3g  17 Au   46 B3u  21 B1u  21 B2g  40 B2u  47 Ag                 
 28.399  28.440  28.455  28.489  28.498  28.499  28.525  28.525
 40 B1g  47 B3u  41 B2u  41 B1g  22 B2g  22 B1u  18 Au   18 B3g                
 28.541  28.543  28.549  28.552  28.555  28.575  28.576  28.579
 23 B1u  48 Ag   42 B1g  42 B2u  48 B3u  19 B3g  19 Au   23 B2g                
 28.598  28.624  28.639  28.645  28.701  28.738  28.788  28.819
 49 Ag   49 B3u  43 B2u  43 B1g  44 B2u  50 Ag   50 B3u  44 B1g                
127.857 127.865 127.870 127.873 127.911 127.912 127.932 127.944
 20 B3g  20 Au   51 Ag   24 B1u  51 B3u  24 B2g  45 B2u  45 B1g                
127.951 127.982 127.988 128.052 151.644 151.685 151.740 151.801
 52 Ag   52 B3u  46 B2u  46 B1g  53 Ag   53 B3u  47 B2u  47 B1g                
*******1901.8561901.9111901.975
 54 Ag   54 B3u  48 B2u  48 B1g                                                
 --------------------------------------------------------------

          Ground-State Mulliken Net Atomic Charges

     Atom                 Charge (a.u.)
  ----------------------------------------
      1 I                     0.196528
      2 I                     0.196528
      3 I                     0.196528
      4 I                     0.196528
      5 C                    -0.393056
      6 C                    -0.393056
  ----------------------------------------
  Sum of atomic charges =    -0.000000

 -----------------------------------------------------------------
                    Cartesian Multipole Moments
 -----------------------------------------------------------------
    Charge (ESU x 10^10)
                -0.0000
    Dipole Moment (Debye)
         X      -0.0000      Y       0.0000      Z      -0.0000
       Tot       0.0000
    Quadrupole Moments (Debye-Ang)
        XX    -109.1074     XY       0.0000     YY    -133.0974
        XZ      -0.0000     YZ       0.0000     ZZ    -123.3360
    Octopole Moments (Debye-Ang^2)
       XXX      -0.0000    XXY       0.0000    XYY      -0.0000
       YYY       0.0000    XXZ      -0.0000    XYZ      -0.0000
       YYZ      -0.0000    XZZ      -0.0000    YZZ       0.0000
       ZZZ      -0.0000
    Hexadecapole Moments (Debye-Ang^3)
      XXXX   -3317.1369   XXXY       0.0000   XXYY    -742.4086
      XYYY       0.0000   YYYY   -1190.4047   XXXZ      -0.0000
      XXYZ      -0.0000   XYYZ      -0.0000   YYYZ       0.0000
      XXZZ    -619.6861   XYZZ       0.0000   YYZZ    -223.7916
      XZZZ      -0.0000   YZZZ       0.0000   ZZZZ    -164.3438
 -----------------------------------------------------------------
 Calculating analytic gradient of the SCF energy
 Gradient of SCF Energy
            1           2           3           4           5           6
    1  -0.1493457   0.1493457  -0.1493457   0.1493457   0.4323130  -0.4323130
    2  -0.5335651  -0.5335651   0.5335651   0.5335651  -0.0000000  -0.0000000
    3   0.0000000   0.0000000  -0.0000000  -0.0000000   0.0000000   0.0000000
 Max gradient component =       5.336E-01
 RMS gradient           =       2.983E-01
 Gradient time:  CPU 41.70 s  wall 10.56 s
 Geometry Optimization Parameters
   NAtoms,    NIC,     NZ,  NCons,   NDum,   NFix, NCnnct, MaxDiis
        6      37       0       0       0       0       0       0


** GEOMETRY OPTIMIZATION IN DELOCALIZED INTERNAL COORDINATES **
   Searching for a Minimum

   Optimization Cycle:   6

                       Coordinates (Angstroms)
     ATOM                X               Y               Z
      1  I         2.2329851292    1.1716992712    0.0000000000
      2  I        -2.2329851292    1.1716992712    0.0000000000
      3  I         2.2329851292   -1.1716992712    0.0000000000
      4  I        -2.2329851292   -1.1716992712    0.0000000000
      5  C         0.9691430933    0.0000000000    0.0000000000
      6  C        -0.9691430933    0.0000000000    0.0000000000
   Point Group: d2h   Number of degrees of freedom:     3


   Energy is -27753.383365570

 Hessian Updated using BFGS Update

 ** Taking Steepest Descent Step **
 Calculated Step too Large.  Step scaled by  0.428515
 Step Taken.  Stepsize is  0.300000

                             Maximum     Tolerance    Cnvgd?
         Gradient           0.528069      0.000300      NO
         Displacement       0.226286      0.001200      NO
         Energy change     -0.248888      0.000001      NO


 New Cartesian Coordinates Obtained by Inverse Iteration

 Displacement from previous Coordinates is:  0.172184
 ----------------------------------------------------------------
             Standard Nuclear Orientation (Angstroms)
    I     Atom           X                Y                Z
 ----------------------------------------------------------------
    1      I       2.2468605332     1.2137495333     0.0000000000
    2      I      -2.2468605332     1.2137495333     0.0000000000
    3      I       2.2468605332    -1.2137495333     0.0000000000
    4      I      -2.2468605332    -1.2137495333     0.0000000000
    5      C       0.9539930335     0.0000000000     0.0000000000
    6      C      -0.9539930335     0.0000000000     0.0000000000
 ----------------------------------------------------------------
 Molecular Point Group                 D2h   NOp =  8
 Largest Abelian Subgroup              D2h   NOp =  8
 Nuclear Repulsion Energy =  3054.5174917590 hartrees
 There are      112 alpha and      112 beta electrons
 Applying Cartesian multipole field
    Component          Value
    ---------          -----
     (2,0,0)        1.00000E-11
     (0,2,0)        2.00000E-11
     (0,0,2)       -3.00000E-11
 Nucleus-field energy     =     0.0000000609 hartrees
 Requested basis set is 6-311++G(d,p)
 There are 108 shells and 292 basis functions
 A cutoff of  1.0D-11 yielded   3820 shell pairs
 There are     29688 function pairs (     34253 Cartesian)
 Smallest overlap matrix eigenvalue = 1.41E-04
 Guess MOs from SCF MO coefficient file

 -----------------------------------------------------------------------
  General SCF calculation program by
  Eric Jon Sundstrom, Paul Horn, Yuezhi Mao, Dmitri Zuev, Alec White,
  David Stuck, Shaama M.S., Shane Yost, Joonho Lee, David Small,
  Daniel Levine, Susi Lehtola, Hugh Burton, Evgeny Epifanovsky
 -----------------------------------------------------------------------
 Exchange:     0.2000 Hartree-Fock + 0.0800 Slater + 0.7200 B88
 Correlation:  0.1900 VWN1RPA + 0.8100 LYP
 Using SG-1 standard quadrature grid
 using 4 threads for integral computing
 -------------------------------------------------------
 OpenMP Integral computing Module                
 Release: version 2.0, May 2017, Q-Chem Inc. Pleasanton 
 -------------------------------------------------------
 -------------------------------------------------------
 OpenMP BLAS3 based DFT computing Module                
 Release: version 1.0, May 2013, Q-Chem Inc. Pittsburgh 
 -------------------------------------------------------
 A restricted SCF calculation will be
 performed using DIIS
 SCF converges when DIIS error is below 1.0e-08
 ---------------------------------------
  Cycle       Energy         DIIS error
 ---------------------------------------
    1  -27753.5630498753      7.79e-04  
    2  -27753.5634299670      7.25e-04  
    3  -27753.5663814532      4.71e-04  
    4  -27753.5688116731      9.62e-05  
    5  -27753.5689193703      1.57e-05  
    6  -27753.5689216280      4.35e-06  
    7  -27753.5689216781      4.16e-07  
    8  -27753.5689216802      9.05e-08  
    9  -27753.5689216807      2.71e-08  
   10  -27753.5689216806      4.84e-08  
   11  -27753.5689216807      2.17e-09  Convergence criterion met
 ---------------------------------------
 SCF time:   CPU 101.48s  wall 28.00s 
 SCF   energy in the final basis set =   -27753.5689216807
 Total energy in the final basis set =   -27753.5689216807

 --------------------------------------------------------------
             Orbital Energies (a.u.) and Symmetries
 --------------------------------------------------------------

 Alpha MOs, Restricted
 -- Occupied --                  
*******-1165.89-1165.89-1165.89 -176.33 -176.33 -176.33 -176.33
  1 B2u   1 Ag    1 B1g   1 B3u   2 B1g   2 B3u   2 B2u   2 Ag                 
-165.73 -165.73 -165.73 -165.73 -165.73 -165.73 -165.73 -165.73
  3 B2u   3 Ag    3 B3u   3 B1g   1 B1u   1 Au    1 B2g   1 B3g                
-165.73 -165.73 -165.73 -165.73  -35.82  -35.82  -35.82  -35.82
  4 B2u   4 B1g   4 Ag    4 B3u   5 B1g   5 B3u   5 B2u   5 Ag                 
-31.316 -31.316 -31.316 -31.316 -31.312 -31.312 -31.312 -31.312
  6 B1g   6 B3u   6 B2u   6 Ag    2 B2g   2 B1u   2 Au    2 B3g                
-31.312 -31.312 -31.312 -31.312 -22.967 -22.967 -22.967 -22.967
  7 B2u   7 B3u   7 B1g   7 Ag    8 B1g   8 B2u   8 B3u   8 Ag                 
-22.966 -22.966 -22.966 -22.966 -22.966 -22.966 -22.966 -22.966
  3 B2g   3 B3g   3 Au    3 B1u   9 B1g   9 B2u   9 B3u   9 Ag                 
-22.963 -22.963 -22.963 -22.963 -22.963 -22.963 -22.963 -22.963
  4 Au    4 B3g  10 B2u  10 B1g  10 B3u  10 Ag    4 B1u   4 B2g                
-10.270 -10.270  -6.380  -6.380  -6.380  -6.380  -4.793  -4.793
 11 Ag   11 B3u  12 B3u  12 Ag   11 B1g  11 B2u  13 Ag   13 B3u                
 -4.793  -4.793  -4.779  -4.779  -4.778  -4.778  -4.778  -4.778
 12 B1g  12 B2u  14 B3u  14 Ag   13 B2u  13 B1g   5 B2g   5 B1u                
 -4.778  -4.778  -2.068  -2.068  -2.062  -2.062  -2.061  -2.061
  5 B3g   5 Au   15 B3u  15 Ag   14 B1g  14 B2u  16 B3u  16 Ag                 
 -2.057  -2.057  -2.054  -2.054  -2.053  -2.053  -2.044  -2.044
  6 B2g   6 B1u   6 Au    6 B3g  15 B2u  15 B1g  17 Ag   17 B3u                
 -2.044  -2.044  -2.042  -2.042  -2.042  -2.042  -0.933  -0.923
  7 B1u   7 B2g   7 B3g   7 Au   16 B1g  16 B2u  18 Ag   18 B3u                
 -0.665  -0.655  -0.598  -0.534  -0.462  -0.439  -0.417  -0.416
 17 B2u  17 B1g  19 Ag   19 B3u  20 Ag    8 B1u   8 B2g  18 B2u                
 -0.398  -0.392  -0.346  -0.268  -0.264  -0.210  -0.185  -0.173
 20 B3u  18 B1g  21 Ag    8 B3g   8 Au    9 B1u  19 B2u  19 B1g                
 -- Virtual --                   
 -0.124  -0.087  -0.037   0.003   0.011   0.024   0.037   0.052
  9 B2g  21 B3u  22 Ag   22 B3u  23 Ag   20 B2u  23 B3u  10 B1u                
  0.054   0.074   0.108   0.108   0.118   0.123   0.144   0.189
 20 B1g  21 B2u  21 B1g  10 B2g  24 Ag   24 B3u  25 Ag   22 B2u                
  0.190   0.193   0.203   0.219   0.229   0.258   0.264   0.266
 25 B3u   9 B3g  26 Ag    9 Au   11 B1u  23 B2u  11 B2g  12 B1u                
  0.271   0.283   0.301   0.327   0.360   0.373   0.382   0.400
 22 B1g  12 B2g  26 B3u  23 B1g  27 Ag   10 B3g  10 Au   27 B3u                
  0.401   0.403   0.436   0.445   0.456   0.470   0.473   0.475
 24 B2u  28 Ag   25 B2u  24 B1g  13 B1u  29 Ag   13 B2g  28 B3u                
  0.478   0.479   0.496   0.556   0.562   0.603   0.679   0.682
 14 B1u  25 B1g  29 B3u  11 B3g  11 Au   26 B2u  30 Ag   30 B3u                
  0.695   0.696   0.703   0.724   0.798   0.811   0.829   0.831
 26 B1g  14 B2g  31 Ag   27 B2u  32 Ag   27 B1g  31 B3u  28 B2u                
  0.948   1.031   1.245   1.252   1.258   1.274   1.318   1.320
 28 B1g  32 B3u  15 B1u  33 Ag   12 B3g  12 Au   34 Ag   16 B1u                
  1.334   1.350   1.357   1.361   1.393   1.396   1.399   1.403
 29 B2u  35 Ag   15 B2g  13 B3g  33 B3u  34 B3u  30 B2u  29 B1g                
  1.440   1.532   1.550   1.569   1.620   1.654   1.921   1.932
 13 Au   30 B1g  16 B2g  35 B3u  36 Ag   31 B2u  36 B3u  31 B1g                
  2.574   2.657   2.661   2.725   2.816   3.203   3.897   3.898
 17 B1u  37 Ag   17 B2g  32 B2u  32 B1g  37 B3u  18 B2g  18 B1u                
  3.963   3.964   3.988   3.994   4.002   4.003   4.010   4.064
 14 B3g  14 Au   38 Ag   19 B1u  38 B3u  33 B1g  33 B2u  15 B3g                
  4.066   4.067   4.071   4.133   4.138   4.192   4.195   4.233
 19 B2g  15 Au   39 Ag   39 B3u  34 B2u  34 B1g  40 Ag   35 B2u                
  4.273   4.355   4.389   4.442   4.526   4.582   5.952   5.965
 40 B3u  35 B1g  41 Ag   41 B3u  36 B2u  36 B1g  16 B3g  16 Au                 
  5.983   6.003   6.049   6.071   6.071   6.075   6.109   6.125
 20 B1u  42 Ag   20 B2g  37 B2u  37 B1g  42 B3u  43 Ag   38 B2u                
  6.169   6.262  23.311  23.315  27.834  27.881  27.912  27.982
 43 B3u  38 B1g  44 Ag   44 B3u  45 Ag   45 B3u  39 B2u  39 B1g                
 28.306  28.316  28.317  28.328  28.345  28.376  28.383  28.390
 17 B3g  46 Ag   17 Au   21 B1u  46 B3u  21 B2g  40 B2u  47 Ag                 
 28.393  28.420  28.435  28.459  28.496  28.497  28.527  28.528
 40 B1g  41 B2u  47 B3u  41 B1g  22 B2g  22 B1u  18 Au   18 B3g                
 28.543  28.543  28.549  28.552  28.553  28.576  28.578  28.579
 23 B1u  48 Ag   42 B1g  42 B2u  48 B3u  23 B2g  19 B3g  19 Au                 
 28.588  28.612  28.655  28.666  28.684  28.712  28.758  28.798
 49 Ag   49 B3u  43 B2u  43 B1g  44 B2u  50 Ag   50 B3u  44 B1g                
127.858 127.866 127.874 127.885 127.911 127.925 127.926 127.930
 20 B3g  20 Au   24 B1u  51 Ag   24 B2g  45 B2u  51 B3u  45 B1g                
127.956 127.960 127.981 128.031 151.644 151.685 151.713 151.770
 52 Ag   46 B2u  52 B3u  46 B1g  53 Ag   53 B3u  47 B2u  47 B1g                
*******1901.8561901.8821901.941
 54 Ag   54 B3u  48 B2u  48 B1g                                                

 Beta MOs, Restricted
 -- Occupied --                  
*******-1165.89-1165.89-1165.89 -176.33 -176.33 -176.33 -176.33
  1 B2u   1 Ag    1 B1g   1 B3u   2 B1g   2 B3u   2 B2u   2 Ag                 
-165.73 -165.73 -165.73 -165.73 -165.73 -165.73 -165.73 -165.73
  3 B2u   3 Ag    3 B3u   3 B1g   1 B1u   1 Au    1 B2g   1 B3g                
-165.73 -165.73 -165.73 -165.73  -35.82  -35.82  -35.82  -35.82
  4 B2u   4 B1g   4 Ag    4 B3u   5 B1g   5 B3u   5 B2u   5 Ag                 
-31.316 -31.316 -31.316 -31.316 -31.312 -31.312 -31.312 -31.312
  6 B1g   6 B3u   6 B2u   6 Ag    2 B2g   2 B1u   2 Au    2 B3g                
-31.312 -31.312 -31.312 -31.312 -22.967 -22.967 -22.967 -22.967
  7 B2u   7 B3u   7 B1g   7 Ag    8 B1g   8 B2u   8 B3u   8 Ag                 
-22.966 -22.966 -22.966 -22.966 -22.966 -22.966 -22.966 -22.966
  3 B2g   3 B3g   3 Au    3 B1u   9 B1g   9 B2u   9 B3u   9 Ag                 
-22.963 -22.963 -22.963 -22.963 -22.963 -22.963 -22.963 -22.963
  4 Au    4 B3g  10 B2u  10 B1g  10 B3u  10 Ag    4 B1u   4 B2g                
-10.270 -10.270  -6.380  -6.380  -6.380  -6.380  -4.793  -4.793
 11 Ag   11 B3u  12 B3u  12 Ag   11 B1g  11 B2u  13 Ag   13 B3u                
 -4.793  -4.793  -4.779  -4.779  -4.778  -4.778  -4.778  -4.778
 12 B1g  12 B2u  14 B3u  14 Ag   13 B2u  13 B1g   5 B2g   5 B1u                
 -4.778  -4.778  -2.068  -2.068  -2.062  -2.062  -2.061  -2.061
  5 B3g   5 Au   15 B3u  15 Ag   14 B1g  14 B2u  16 B3u  16 Ag                 
 -2.057  -2.057  -2.054  -2.054  -2.053  -2.053  -2.044  -2.044
  6 B2g   6 B1u   6 Au    6 B3g  15 B2u  15 B1g  17 Ag   17 B3u                
 -2.044  -2.044  -2.042  -2.042  -2.042  -2.042  -0.933  -0.923
  7 B1u   7 B2g   7 B3g   7 Au   16 B1g  16 B2u  18 Ag   18 B3u                
 -0.665  -0.655  -0.598  -0.534  -0.462  -0.439  -0.417  -0.416
 17 B2u  17 B1g  19 Ag   19 B3u  20 Ag    8 B1u   8 B2g  18 B2u                
 -0.398  -0.392  -0.346  -0.268  -0.264  -0.210  -0.185  -0.173
 20 B3u  18 B1g  21 Ag    8 B3g   8 Au    9 B1u  19 B2u  19 B1g                
 -- Virtual --                   
 -0.124  -0.087  -0.037   0.003   0.011   0.024   0.037   0.052
  9 B2g  21 B3u  22 Ag   22 B3u  23 Ag   20 B2u  23 B3u  10 B1u                
  0.054   0.074   0.108   0.108   0.118   0.123   0.144   0.189
 20 B1g  21 B2u  21 B1g  10 B2g  24 Ag   24 B3u  25 Ag   22 B2u                
  0.190   0.193   0.203   0.219   0.229   0.258   0.264   0.266
 25 B3u   9 B3g  26 Ag    9 Au   11 B1u  23 B2u  11 B2g  12 B1u                
  0.271   0.283   0.301   0.327   0.360   0.373   0.382   0.400
 22 B1g  12 B2g  26 B3u  23 B1g  27 Ag   10 B3g  10 Au   27 B3u                
  0.401   0.403   0.436   0.445   0.456   0.470   0.473   0.475
 24 B2u  28 Ag   25 B2u  24 B1g  13 B1u  29 Ag   13 B2g  28 B3u                
  0.478   0.479   0.496   0.556   0.562   0.603   0.679   0.682
 14 B1u  25 B1g  29 B3u  11 B3g  11 Au   26 B2u  30 Ag   30 B3u                
  0.695   0.696   0.703   0.724   0.798   0.811   0.829   0.831
 26 B1g  14 B2g  31 Ag   27 B2u  32 Ag   27 B1g  31 B3u  28 B2u                
  0.948   1.031   1.245   1.252   1.258   1.274   1.318   1.320
 28 B1g  32 B3u  15 B1u  33 Ag   12 B3g  12 Au   34 Ag   16 B1u                
  1.334   1.350   1.357   1.361   1.393   1.396   1.399   1.403
 29 B2u  35 Ag   15 B2g  13 B3g  33 B3u  34 B3u  30 B2u  29 B1g                
  1.440   1.532   1.550   1.569   1.620   1.654   1.921   1.932
 13 Au   30 B1g  16 B2g  35 B3u  36 Ag   31 B2u  36 B3u  31 B1g                
  2.574   2.657   2.661   2.725   2.816   3.203   3.897   3.898
 17 B1u  37 Ag   17 B2g  32 B2u  32 B1g  37 B3u  18 B2g  18 B1u                
  3.963   3.964   3.988   3.994   4.002   4.003   4.010   4.064
 14 B3g  14 Au   38 Ag   19 B1u  38 B3u  33 B1g  33 B2u  15 B3g                
  4.066   4.067   4.071   4.133   4.138   4.192   4.195   4.233
 19 B2g  15 Au   39 Ag   39 B3u  34 B2u  34 B1g  40 Ag   35 B2u                
  4.273   4.355   4.389   4.442   4.526   4.582   5.952   5.965
 40 B3u  35 B1g  41 Ag   41 B3u  36 B2u  36 B1g  16 B3g  16 Au                 
  5.983   6.003   6.049   6.071   6.071   6.075   6.109   6.125
 20 B1u  42 Ag   20 B2g  37 B2u  37 B1g  42 B3u  43 Ag   38 B2u                
  6.169   6.262  23.311  23.315  27.834  27.881  27.912  27.982
 43 B3u  38 B1g  44 Ag   44 B3u  45 Ag   45 B3u  39 B2u  39 B1g                
 28.306  28.316  28.317  28.328  28.345  28.376  28.383  28.390
 17 B3g  46 Ag   17 Au   21 B1u  46 B3u  21 B2g  40 B2u  47 Ag                 
 28.393  28.420  28.435  28.459  28.496  28.497  28.527  28.528
 40 B1g  41 B2u  47 B3u  41 B1g  22 B2g  22 B1u  18 Au   18 B3g                
 28.543  28.543  28.549  28.552  28.553  28.576  28.578  28.579
 23 B1u  48 Ag   42 B1g  42 B2u  48 B3u  23 B2g  19 B3g  19 Au                 
 28.588  28.612  28.655  28.666  28.684  28.712  28.758  28.798
 49 Ag   49 B3u  43 B2u  43 B1g  44 B2u  50 Ag   50 B3u  44 B1g                
127.858 127.866 127.874 127.885 127.911 127.925 127.926 127.930
 20 B3g  20 Au   24 B1u  51 Ag   24 B2g  45 B2u  51 B3u  45 B1g                
127.956 127.960 127.981 128.031 151.644 151.685 151.713 151.770
 52 Ag   46 B2u  52 B3u  46 B1g  53 Ag   53 B3u  47 B2u  47 B1g                
*******1901.8561901.8821901.941
 54 Ag   54 B3u  48 B2u  48 B1g                                                
 --------------------------------------------------------------

          Ground-State Mulliken Net Atomic Charges

     Atom                 Charge (a.u.)
  ----------------------------------------
      1 I                     0.188553
      2 I                     0.188553
      3 I                     0.188553
      4 I                     0.188553
      5 C                    -0.377106
      6 C                    -0.377106
  ----------------------------------------
  Sum of atomic charges =    -0.000000

 -----------------------------------------------------------------
                    Cartesian Multipole Moments
 -----------------------------------------------------------------
    Charge (ESU x 10^10)
                -0.0000
    Dipole Moment (Debye)
         X       0.0000      Y      -0.0000      Z      -0.0000
       Tot       0.0000
    Quadrupole Moments (Debye-Ang)
        XX    -109.2509     XY      -0.0000     YY    -131.7291
        XZ       0.0000     YZ       0.0000     ZZ    -123.9127
    Octopole Moments (Debye-Ang^2)
       XXX       0.0000    XXY      -0.0000    XYY       0.0000
       YYY      -0.0000    XXZ      -0.0000    XYZ       0.0000
       YYZ      -0.0000    XZZ       0.0000    YZZ      -0.0000
       ZZZ      -0.0000
    Hexadecapole Moments (Debye-Ang^3)
      XXXX   -3355.4914   XXXY      -0.0000   XXYY    -750.3407
      XYYY      -0.0000   YYYY   -1246.3944   XXXZ      -0.0000
      XXYZ      -0.0000   XYYZ       0.0000   YYYZ       0.0000
      XXZZ    -628.6110   XYZZ       0.0000   YYZZ    -234.2405
      XZZZ       0.0000   YZZZ       0.0000   ZZZZ    -165.9481
 -----------------------------------------------------------------
 Calculating analytic gradient of the SCF energy
 Gradient of SCF Energy
            1           2           3           4           5           6
    1  -0.1009109   0.1009109  -0.1009109   0.1009109   0.3395784  -0.3395784
    2  -0.4173055  -0.4173055   0.4173055   0.4173055   0.0000000   0.0000000
    3   0.0000000   0.0000000  -0.0000000  -0.0000000   0.0000000  -0.0000000
 Max gradient component =       4.173E-01
 RMS gradient           =       2.319E-01
 Gradient time:  CPU 39.58 s  wall 10.29 s
 Geometry Optimization Parameters
   NAtoms,    NIC,     NZ,  NCons,   NDum,   NFix, NCnnct, MaxDiis
        6      37       0       0       0       0       0       0


** GEOMETRY OPTIMIZATION IN DELOCALIZED INTERNAL COORDINATES **
   Searching for a Minimum

   Optimization Cycle:   7

                       Coordinates (Angstroms)
     ATOM                X               Y               Z
      1  I         2.2468605332    1.2137495333    0.0000000000
      2  I        -2.2468605332    1.2137495333    0.0000000000
      3  I         2.2468605332   -1.2137495333    0.0000000000
      4  I        -2.2468605332   -1.2137495333    0.0000000000
      5  C         0.9539930335    0.0000000000    0.0000000000
      6  C        -0.9539930335    0.0000000000    0.0000000000
   Point Group: d2h   Number of degrees of freedom:     3


   Energy is -27753.568921681

 Hessian Updated using BFGS Update

 ** Taking Steepest Descent Step **
 Calculated Step too Large.  Step scaled by  0.550872
 Step Taken.  Stepsize is  0.300000

                             Maximum     Tolerance    Cnvgd?
         Gradient           0.414487      0.000300      NO
         Displacement       0.228330      0.001200      NO
         Energy change     -0.185556      0.000001      NO


 New Cartesian Coordinates Obtained by Inverse Iteration

 Displacement from previous Coordinates is:  0.171958
 ----------------------------------------------------------------
             Standard Nuclear Orientation (Angstroms)
    I     Atom           X                Y                Z
 ----------------------------------------------------------------
    1      I       2.2486269991     1.2569397037     0.0000000000
    2      I      -2.2486269991     1.2569397037     0.0000000000
    3      I       2.2486269991    -1.2569397037     0.0000000000
    4      I      -2.2486269991    -1.2569397037     0.0000000000
    5      C       0.9339143683     0.0000000000     0.0000000000
    6      C      -0.9339143683     0.0000000000     0.0000000000
 ----------------------------------------------------------------
 Molecular Point Group                 D2h   NOp =  8
 Largest Abelian Subgroup              D2h   NOp =  8
 Nuclear Repulsion Energy =  2997.6578139526 hartrees
 There are      112 alpha and      112 beta electrons
 Applying Cartesian multipole field
    Component          Value
    ---------          -----
     (2,0,0)        1.00000E-11
     (0,2,0)        2.00000E-11
     (0,0,2)       -3.00000E-11
 Nucleus-field energy     =     0.0000000626 hartrees
 Requested basis set is 6-311++G(d,p)
 There are 108 shells and 292 basis functions
 A cutoff of  1.0D-11 yielded   3808 shell pairs
 There are     29644 function pairs (     34205 Cartesian)
 Smallest overlap matrix eigenvalue = 1.31E-04
 Guess MOs from SCF MO coefficient file

 -----------------------------------------------------------------------
  General SCF calculation program by
  Eric Jon Sundstrom, Paul Horn, Yuezhi Mao, Dmitri Zuev, Alec White,
  David Stuck, Shaama M.S., Shane Yost, Joonho Lee, David Small,
  Daniel Levine, Susi Lehtola, Hugh Burton, Evgeny Epifanovsky
 -----------------------------------------------------------------------
 Exchange:     0.2000 Hartree-Fock + 0.0800 Slater + 0.7200 B88
 Correlation:  0.1900 VWN1RPA + 0.8100 LYP
 Using SG-1 standard quadrature grid
 using 4 threads for integral computing
 -------------------------------------------------------
 OpenMP Integral computing Module                
 Release: version 2.0, May 2017, Q-Chem Inc. Pleasanton 
 -------------------------------------------------------
 -------------------------------------------------------
 OpenMP BLAS3 based DFT computing Module                
 Release: version 1.0, May 2013, Q-Chem Inc. Pittsburgh 
 -------------------------------------------------------
 A restricted SCF calculation will be
 performed using DIIS
 SCF converges when DIIS error is below 1.0e-08
 ---------------------------------------
  Cycle       Energy         DIIS error
 ---------------------------------------
    1  -27753.7091989359      6.85e-04  
    2  -27753.7104289978      5.91e-04  
    3  -27753.7119004494      4.41e-04  
    4  -27753.7140466419      9.19e-05  
    5  -27753.7141460211      1.43e-05  
    6  -27753.7141478897      3.87e-06  
    7  -27753.7141479298      3.90e-07  
    8  -27753.7141479312      8.39e-08  
    9  -27753.7141479320      2.41e-08  
   10  -27753.7141479323      3.93e-08  
   11  -27753.7141479318      2.64e-09  Convergence criterion met
 ---------------------------------------
 SCF time:   CPU 100.11s  wall 27.00s 
 SCF   energy in the final basis set =   -27753.7141479318
 Total energy in the final basis set =   -27753.7141479318

 --------------------------------------------------------------
             Orbital Energies (a.u.) and Symmetries
 --------------------------------------------------------------

 Alpha MOs, Restricted
 -- Occupied --                  
*******-1165.89-1165.89-1165.89 -176.32 -176.32 -176.32 -176.32
  1 B2u   1 Ag    1 B3u   1 B1g   2 B1g   2 B3u   2 Ag    2 B2u                
-165.73 -165.73 -165.73 -165.73 -165.73 -165.73 -165.73 -165.73
  3 B2u   3 Ag    3 B3u   3 B1g   1 B1u   1 B2g   1 Au    1 B3g                
-165.73 -165.73 -165.73 -165.73  -35.82  -35.82  -35.82  -35.82
  4 Ag    4 B2u   4 B1g   4 B3u   5 B1g   5 B3u   5 Ag    5 B2u                
-31.314 -31.314 -31.314 -31.314 -31.310 -31.310 -31.310 -31.310
  6 B1g   6 B3u   6 Ag    6 B2u   2 B2g   2 B1u   2 Au    2 B3g                
-31.310 -31.310 -31.310 -31.310 -22.965 -22.965 -22.965 -22.965
  7 B3u   7 B2u   7 B1g   7 Ag    8 B1g   8 B2u   8 B3u   8 Ag                 
-22.964 -22.964 -22.964 -22.964 -22.964 -22.964 -22.964 -22.964
  3 B2g   3 B3g   3 Au    3 B1u   9 B1g   9 B2u   9 B3u   9 Ag                 
-22.961 -22.961 -22.961 -22.961 -22.961 -22.961 -22.961 -22.961
  4 Au    4 B3g  10 B2u  10 B1g  10 B3u  10 Ag    4 B1u   4 B2g                
-10.275 -10.275  -6.377  -6.377  -6.377  -6.377  -4.789  -4.789
 11 Ag   11 B3u  12 B3u  12 Ag   11 B1g  11 B2u  13 B3u  13 Ag                 
 -4.789  -4.789  -4.775  -4.775  -4.775  -4.775  -4.775  -4.775
 12 B1g  12 B2u  14 B3u  14 Ag    5 B2g   5 B1u  13 B2u  13 B1g                
 -4.775  -4.775  -2.062  -2.062  -2.058  -2.058  -2.055  -2.055
  5 B3g   5 Au   15 B3u  15 Ag   14 B1g  14 B2u  16 B3u  16 Ag                 
 -2.052  -2.052  -2.051  -2.051  -2.050  -2.050  -2.040  -2.040
  6 B2g   6 B1u   6 Au    6 B3g  15 B2u  15 B1g  17 Ag   17 B3u                
 -2.040  -2.040  -2.039  -2.039  -2.038  -2.038  -0.906  -0.894
  7 B1u   7 B2g   7 B3g   7 Au   16 B1g  16 B2u  18 Ag   18 B3u                
 -0.663  -0.654  -0.598  -0.528  -0.458  -0.425  -0.415  -0.400
 17 B2u  17 B1g  19 Ag   19 B3u  20 Ag    8 B1u  18 B2u   8 B2g                
 -0.389  -0.388  -0.343  -0.270  -0.266  -0.212  -0.195  -0.184
 20 B3u  18 B1g  21 Ag    8 B3g   8 Au    9 B1u  19 B2u  19 B1g                
 -- Virtual --                   
 -0.120  -0.085  -0.041   0.007   0.013   0.013   0.043   0.049
  9 B2g  21 B3u  22 Ag   22 B3u  23 Ag   20 B2u  23 B3u  20 B1g                
  0.056   0.072   0.106   0.110   0.123   0.123   0.143   0.184
 10 B1u  21 B2u  21 B1g  10 B2g  24 B3u  24 Ag   25 Ag   22 B2u                
  0.193   0.197   0.205   0.220   0.229   0.251   0.263   0.272
  9 B3g  25 B3u  26 Ag    9 Au   11 B1u  23 B2u  22 B1g  11 B2g                
  0.273   0.283   0.302   0.316   0.353   0.371   0.381   0.399
 12 B1u  12 B2g  26 B3u  23 B1g  27 Ag   10 B3g  10 Au   27 B3u                
  0.401   0.406   0.427   0.439   0.453   0.458   0.463   0.470
 28 Ag   24 B2u  25 B2u  24 B1g  13 B1u  29 Ag   28 B3u  13 B2g                
  0.483   0.489   0.492   0.541   0.546   0.603   0.685   0.692
 25 B1g  14 B1u  29 B3u  11 B3g  11 Au   26 B2u  26 B1g  30 Ag                 
  0.695   0.702   0.702   0.704   0.784   0.796   0.809   0.818
 30 B3u  14 B2g  27 B2u  31 Ag   32 Ag   27 B1g  28 B2u  31 B3u                
  0.938   1.031   1.226   1.257   1.266   1.275   1.323   1.325
 28 B1g  32 B3u  15 B1u  12 B3g  33 Ag   12 Au   16 B1u  34 Ag                 
  1.349   1.350   1.355   1.359   1.384   1.395   1.410   1.412
 35 Ag   29 B2u  15 B2g  13 B3g  33 B3u  34 B3u  30 B2u  29 B1g                
  1.447   1.542   1.569   1.586   1.610   1.633   1.933   1.936
 13 Au   30 B1g  16 B2g  35 B3u  36 Ag   31 B2u  36 B3u  31 B1g                
  2.573   2.653   2.675   2.712   2.819   3.234   3.894   3.894
 17 B1u  37 Ag   17 B2g  32 B2u  32 B1g  37 B3u  18 B2g  18 B1u                
  3.965   3.966   3.983   3.992   3.997   4.001   4.008   4.048
 14 B3g  14 Au   38 Ag   38 B3u  19 B1u  33 B1g  33 B2u  39 Ag                 
  4.062   4.066   4.068   4.110   4.156   4.166   4.231   4.239
 19 B2g  15 B3g  15 Au   39 B3u  34 B2u  40 Ag   34 B1g  40 B3u                
  4.244   4.331   4.397   4.451   4.495   4.557   5.954   5.968
 35 B2u  35 B1g  41 Ag   41 B3u  36 B2u  36 B1g  16 B3g  16 Au                 
  5.984   6.015   6.044   6.046   6.047   6.085   6.100   6.122
 20 B1u  42 Ag   37 B1g  20 B2g  37 B2u  42 B3u  38 B2u  43 Ag                 
  6.176   6.239  23.296  23.306  27.839  27.887  27.891  27.956
 43 B3u  38 B1g  44 Ag   44 B3u  45 Ag   45 B3u  39 B2u  39 B1g                
 28.307  28.319  28.329  28.338  28.371  28.375  28.380  28.381
 17 B3g  17 Au   21 B1u  46 Ag   46 B3u  21 B2g  40 B2u  40 B1g                
 28.391  28.393  28.430  28.441  28.495  28.496  28.529  28.529
 41 B2u  47 Ag   47 B3u  41 B1g  22 B2g  22 B1u  18 Au   18 B3g                
 28.543  28.544  28.547  28.549  28.551  28.575  28.579  28.579
 48 Ag   23 B1u  42 B1g  48 B3u  42 B2u  23 B2g  19 B3g  19 Au                 
 28.580  28.604  28.653  28.682  28.685  28.692  28.728  28.785
 49 Ag   49 B3u  43 B2u  43 B1g  50 Ag   44 B2u  50 B3u  44 B1g                
127.859 127.868 127.874 127.892 127.910 127.917 127.917 127.933
 20 B3g  20 Au   24 B1u  51 Ag   24 B2g  45 B2u  45 B1g  51 B3u                
127.941 127.959 127.981 128.016 151.647 151.688 151.690 151.744
 46 B2u  52 Ag   52 B3u  46 B1g  53 Ag   53 B3u  47 B2u  47 B1g                
*******1901.8561901.8581901.913
 54 Ag   48 B2u  54 B3u  48 B1g                                                

 Beta MOs, Restricted
 -- Occupied --                  
*******-1165.89-1165.89-1165.89 -176.32 -176.32 -176.32 -176.32
  1 B2u   1 Ag    1 B3u   1 B1g   2 B1g   2 B3u   2 Ag    2 B2u                
-165.73 -165.73 -165.73 -165.73 -165.73 -165.73 -165.73 -165.73
  3 B2u   3 Ag    3 B3u   3 B1g   1 B1u   1 B2g   1 Au    1 B3g                
-165.73 -165.73 -165.73 -165.73  -35.82  -35.82  -35.82  -35.82
  4 Ag    4 B2u   4 B1g   4 B3u   5 B1g   5 B3u   5 Ag    5 B2u                
-31.314 -31.314 -31.314 -31.314 -31.310 -31.310 -31.310 -31.310
  6 B1g   6 B3u   6 Ag    6 B2u   2 B2g   2 B1u   2 Au    2 B3g                
-31.310 -31.310 -31.310 -31.310 -22.965 -22.965 -22.965 -22.965
  7 B3u   7 B2u   7 B1g   7 Ag    8 B1g   8 B2u   8 B3u   8 Ag                 
-22.964 -22.964 -22.964 -22.964 -22.964 -22.964 -22.964 -22.964
  3 B2g   3 B3g   3 Au    3 B1u   9 B1g   9 B2u   9 B3u   9 Ag                 
-22.961 -22.961 -22.961 -22.961 -22.961 -22.961 -22.961 -22.961
  4 Au    4 B3g  10 B2u  10 B1g  10 B3u  10 Ag    4 B1u   4 B2g                
-10.275 -10.275  -6.377  -6.377  -6.377  -6.377  -4.789  -4.789
 11 Ag   11 B3u  12 B3u  12 Ag   11 B1g  11 B2u  13 B3u  13 Ag                 
 -4.789  -4.789  -4.775  -4.775  -4.775  -4.775  -4.775  -4.775
 12 B1g  12 B2u  14 B3u  14 Ag    5 B2g   5 B1u  13 B2u  13 B1g                
 -4.775  -4.775  -2.062  -2.062  -2.058  -2.058  -2.055  -2.055
  5 B3g   5 Au   15 B3u  15 Ag   14 B1g  14 B2u  16 B3u  16 Ag                 
 -2.052  -2.052  -2.051  -2.051  -2.050  -2.050  -2.040  -2.040
  6 B2g   6 B1u   6 Au    6 B3g  15 B2u  15 B1g  17 Ag   17 B3u                
 -2.040  -2.040  -2.039  -2.039  -2.038  -2.038  -0.906  -0.894
  7 B1u   7 B2g   7 B3g   7 Au   16 B1g  16 B2u  18 Ag   18 B3u                
 -0.663  -0.654  -0.598  -0.528  -0.458  -0.425  -0.415  -0.400
 17 B2u  17 B1g  19 Ag   19 B3u  20 Ag    8 B1u  18 B2u   8 B2g                
 -0.389  -0.388  -0.343  -0.270  -0.266  -0.212  -0.195  -0.184
 20 B3u  18 B1g  21 Ag    8 B3g   8 Au    9 B1u  19 B2u  19 B1g                
 -- Virtual --                   
 -0.120  -0.085  -0.041   0.007   0.013   0.013   0.043   0.049
  9 B2g  21 B3u  22 Ag   22 B3u  23 Ag   20 B2u  23 B3u  20 B1g                
  0.056   0.072   0.106   0.110   0.123   0.123   0.143   0.184
 10 B1u  21 B2u  21 B1g  10 B2g  24 B3u  24 Ag   25 Ag   22 B2u                
  0.193   0.197   0.205   0.220   0.229   0.251   0.263   0.272
  9 B3g  25 B3u  26 Ag    9 Au   11 B1u  23 B2u  22 B1g  11 B2g                
  0.273   0.283   0.302   0.316   0.353   0.371   0.381   0.399
 12 B1u  12 B2g  26 B3u  23 B1g  27 Ag   10 B3g  10 Au   27 B3u                
  0.401   0.406   0.427   0.439   0.453   0.458   0.463   0.470
 28 Ag   24 B2u  25 B2u  24 B1g  13 B1u  29 Ag   28 B3u  13 B2g                
  0.483   0.489   0.492   0.541   0.546   0.603   0.685   0.692
 25 B1g  14 B1u  29 B3u  11 B3g  11 Au   26 B2u  26 B1g  30 Ag                 
  0.695   0.702   0.702   0.704   0.784   0.796   0.809   0.818
 30 B3u  14 B2g  27 B2u  31 Ag   32 Ag   27 B1g  28 B2u  31 B3u                
  0.938   1.031   1.226   1.257   1.266   1.275   1.323   1.325
 28 B1g  32 B3u  15 B1u  12 B3g  33 Ag   12 Au   16 B1u  34 Ag                 
  1.349   1.350   1.355   1.359   1.384   1.395   1.410   1.412
 35 Ag   29 B2u  15 B2g  13 B3g  33 B3u  34 B3u  30 B2u  29 B1g                
  1.447   1.542   1.569   1.586   1.610   1.633   1.933   1.936
 13 Au   30 B1g  16 B2g  35 B3u  36 Ag   31 B2u  36 B3u  31 B1g                
  2.573   2.653   2.675   2.712   2.819   3.234   3.894   3.894
 17 B1u  37 Ag   17 B2g  32 B2u  32 B1g  37 B3u  18 B2g  18 B1u                
  3.965   3.966   3.983   3.992   3.997   4.001   4.008   4.048
 14 B3g  14 Au   38 Ag   38 B3u  19 B1u  33 B1g  33 B2u  39 Ag                 
  4.062   4.066   4.068   4.110   4.156   4.166   4.231   4.239
 19 B2g  15 B3g  15 Au   39 B3u  34 B2u  40 Ag   34 B1g  40 B3u                
  4.244   4.331   4.397   4.451   4.495   4.557   5.954   5.968
 35 B2u  35 B1g  41 Ag   41 B3u  36 B2u  36 B1g  16 B3g  16 Au                 
  5.984   6.015   6.044   6.046   6.047   6.085   6.100   6.122
 20 B1u  42 Ag   37 B1g  20 B2g  37 B2u  42 B3u  38 B2u  43 Ag                 
  6.176   6.239  23.296  23.306  27.839  27.887  27.891  27.956
 43 B3u  38 B1g  44 Ag   44 B3u  45 Ag   45 B3u  39 B2u  39 B1g                
 28.307  28.319  28.329  28.338  28.371  28.375  28.380  28.381
 17 B3g  17 Au   21 B1u  46 Ag   46 B3u  21 B2g  40 B2u  40 B1g                
 28.391  28.393  28.430  28.441  28.495  28.496  28.529  28.529
 41 B2u  47 Ag   47 B3u  41 B1g  22 B2g  22 B1u  18 Au   18 B3g                
 28.543  28.544  28.547  28.549  28.551  28.575  28.579  28.579
 48 Ag   23 B1u  42 B1g  48 B3u  42 B2u  23 B2g  19 B3g  19 Au                 
 28.580  28.604  28.653  28.682  28.685  28.692  28.728  28.785
 49 Ag   49 B3u  43 B2u  43 B1g  50 Ag   44 B2u  50 B3u  44 B1g                
127.859 127.868 127.874 127.892 127.910 127.917 127.917 127.933
 20 B3g  20 Au   24 B1u  51 Ag   24 B2g  45 B2u  45 B1g  51 B3u                
127.941 127.959 127.981 128.016 151.647 151.688 151.690 151.744
 46 B2u  52 Ag   52 B3u  46 B1g  53 Ag   53 B3u  47 B2u  47 B1g                
*******1901.8561901.8581901.913
 54 Ag   48 B2u  54 B3u  48 B1g                                                
 --------------------------------------------------------------

          Ground-State Mulliken Net Atomic Charges

     Atom                 Charge (a.u.)
  ----------------------------------------
      1 I                     0.184159
      2 I                     0.184159
      3 I                     0.184159
      4 I                     0.184159
      5 C                    -0.368318
      6 C                    -0.368318
  ----------------------------------------
  Sum of atomic charges =    -0.000000

 -----------------------------------------------------------------
                    Cartesian Multipole Moments
 -----------------------------------------------------------------
    Charge (ESU x 10^10)
                -0.0000
    Dipole Moment (Debye)
         X      -0.0000      Y       0.0000      Z      -0.0000
       Tot       0.0000
    Quadrupole Moments (Debye-Ang)
        XX    -109.6236     XY      -0.0000     YY    -130.3511
        XZ      -0.0000     YZ       0.0000     ZZ    -124.4423
    Octopole Moments (Debye-Ang^2)
       XXX      -0.0000    XXY       0.0000    XYY      -0.0000
       YYY       0.0000    XXZ      -0.0000    XYZ      -0.0000
       YYZ      -0.0000    XZZ      -0.0000    YZZ       0.0000
       ZZZ      -0.0000
    Hexadecapole Moments (Debye-Ang^3)
      XXXX   -3363.6529   XXXY      -0.0000   XXYY    -752.2828
      XYYY      -0.0000   YYYY   -1306.0684   XXXZ      -0.0000
      XXYZ       0.0000   XYYZ      -0.0000   YYYZ       0.0000
      XXZZ    -631.4303   XYZZ      -0.0000   YYZZ    -245.5704
      XZZZ      -0.0000   YZZZ       0.0000   ZZZZ    -167.5124
 -----------------------------------------------------------------
 Calculating analytic gradient of the SCF energy
 Gradient of SCF Energy
            1           2           3           4           5           6
    1  -0.0685042   0.0685042  -0.0685042   0.0685042   0.2788175  -0.2788175
    2  -0.3266686  -0.3266686   0.3266686   0.3266686  -0.0000000  -0.0000000
    3   0.0000000   0.0000000  -0.0000000   0.0000000  -0.0000000  -0.0000000
 Max gradient component =       3.267E-01
 RMS gradient           =       1.827E-01
 Gradient time:  CPU 37.81 s  wall 9.59 s
 Geometry Optimization Parameters
   NAtoms,    NIC,     NZ,  NCons,   NDum,   NFix, NCnnct, MaxDiis
        6      37       0       0       0       0       0       0


** GEOMETRY OPTIMIZATION IN DELOCALIZED INTERNAL COORDINATES **
   Searching for a Minimum

   Optimization Cycle:   8

                       Coordinates (Angstroms)
     ATOM                X               Y               Z
      1  I         2.2486269991    1.2569397037    0.0000000000
      2  I        -2.2486269991    1.2569397037    0.0000000000
      3  I         2.2486269991   -1.2569397037    0.0000000000
      4  I        -2.2486269991   -1.2569397037    0.0000000000
      5  C         0.9339143683    0.0000000000    0.0000000000
      6  C        -0.9339143683    0.0000000000    0.0000000000
   Point Group: d2h   Number of degrees of freedom:     3


   Energy is -27753.714147932

 Hessian Updated using BFGS Update

 ** Taking Steepest Descent Step **
 Calculated Step too Large.  Step scaled by  0.695855
 Step Taken.  Stepsize is  0.300000

                             Maximum     Tolerance    Cnvgd?
         Gradient           0.322541      0.000300      NO
         Displacement       0.224441      0.001200      NO
         Energy change     -0.145226      0.000001      NO


 New Cartesian Coordinates Obtained by Inverse Iteration

 Displacement from previous Coordinates is:  0.183239
 ----------------------------------------------------------------
             Standard Nuclear Orientation (Angstroms)
    I     Atom           X                Y                Z
 ----------------------------------------------------------------
    1      I       2.2377842442     1.3004389636     0.0000000000
    2      I      -2.2377842442     1.3004389636     0.0000000000
    3      I       2.2377842442    -1.3004389636     0.0000000000
    4      I      -2.2377842442    -1.3004389636     0.0000000000
    5      C       0.9078051656     0.0000000000     0.0000000000
    6      C      -0.9078051656     0.0000000000     0.0000000000
 ----------------------------------------------------------------
 Molecular Point Group                 D2h   NOp =  8
 Largest Abelian Subgroup              D2h   NOp =  8
 Nuclear Repulsion Energy =  2951.7329667496 hartrees
 There are      112 alpha and      112 beta electrons
 Applying Cartesian multipole field
    Component          Value
    ---------          -----
     (2,0,0)        1.00000E-11
     (0,2,0)        2.00000E-11
     (0,0,2)       -3.00000E-11
 Nucleus-field energy     =     0.0000000639 hartrees
 Requested basis set is 6-311++G(d,p)
 There are 108 shells and 292 basis functions
 A cutoff of  1.0D-11 yielded   3772 shell pairs
 There are     29532 function pairs (     34065 Cartesian)
 Smallest overlap matrix eigenvalue = 1.17E-04
 Guess MOs from SCF MO coefficient file

 -----------------------------------------------------------------------
  General SCF calculation program by
  Eric Jon Sundstrom, Paul Horn, Yuezhi Mao, Dmitri Zuev, Alec White,
  David Stuck, Shaama M.S., Shane Yost, Joonho Lee, David Small,
  Daniel Levine, Susi Lehtola, Hugh Burton, Evgeny Epifanovsky
 -----------------------------------------------------------------------
 Exchange:     0.2000 Hartree-Fock + 0.0800 Slater + 0.7200 B88
 Correlation:  0.1900 VWN1RPA + 0.8100 LYP
 Using SG-1 standard quadrature grid
 using 4 threads for integral computing
 -------------------------------------------------------
 OpenMP Integral computing Module                
 Release: version 2.0, May 2017, Q-Chem Inc. Pleasanton 
 -------------------------------------------------------
 -------------------------------------------------------
 OpenMP BLAS3 based DFT computing Module                
 Release: version 1.0, May 2013, Q-Chem Inc. Pittsburgh 
 -------------------------------------------------------
 A restricted SCF calculation will be
 performed using DIIS
 SCF converges when DIIS error is below 1.0e-08
 ---------------------------------------
  Cycle       Energy         DIIS error
 ---------------------------------------
    1  -27753.8266314673      6.12e-04  
    2  -27753.8284652327      4.74e-04  
    3  -27753.8289010103      4.12e-04  
    4  -27753.8307876854      8.82e-05  
    5  -27753.8308799446      1.29e-05  
    6  -27753.8308814694      3.50e-06  
    7  -27753.8308815013      3.58e-07  
    8  -27753.8308815027      7.76e-08  
    9  -27753.8308815025      2.25e-08  
   10  -27753.8308815034      2.81e-08  
   11  -27753.8308815033      3.37e-09  Convergence criterion met
 ---------------------------------------
 SCF time:   CPU 99.03s  wall 27.00s 
 SCF   energy in the final basis set =   -27753.8308815033
 Total energy in the final basis set =   -27753.8308815033

 --------------------------------------------------------------
             Orbital Energies (a.u.) and Symmetries
 --------------------------------------------------------------

 Alpha MOs, Restricted
 -- Occupied --                  
*******-1165.89-1165.89-1165.89 -176.32 -176.32 -176.32 -176.32
  1 Ag    1 B3u   1 B2u   1 B1g   2 B3u   2 B1g   2 Ag    2 B2u                
-165.73 -165.73 -165.73 -165.73 -165.72 -165.72 -165.72 -165.72
  3 B2u   3 Ag    3 B3u   3 B1g   1 B1u   1 B2g   1 Au    1 B3g                
-165.72 -165.72 -165.72 -165.72  -35.82  -35.82  -35.82  -35.82
  4 Ag    4 B3u   4 B1g   4 B2u   5 B3u   5 B1g   5 Ag    5 B2u                
-31.313 -31.313 -31.313 -31.313 -31.308 -31.308 -31.308 -31.308
  6 B1g   6 B3u   6 Ag    6 B2u   2 B2g   2 B1u   2 Au    2 B3g                
-31.308 -31.308 -31.308 -31.308 -22.964 -22.964 -22.964 -22.964
  7 B3u   7 Ag    7 B2u   7 B1g   8 B1g   8 B2u   8 B3u   8 Ag                 
-22.963 -22.963 -22.963 -22.963 -22.962 -22.962 -22.962 -22.962
  3 B2g   3 B3g   3 Au    3 B1u   9 B1g   9 B2u   9 B3u   9 Ag                 
-22.959 -22.959 -22.959 -22.959 -22.959 -22.959 -22.959 -22.959
  4 Au    4 B3g  10 B1g  10 B2u  10 B3u   4 B1u   4 B2g  10 Ag                 
-10.280 -10.280  -6.374  -6.374  -6.374  -6.374  -4.786  -4.786
 11 Ag   11 B3u  12 B3u  12 Ag   11 B1g  11 B2u  13 B3u  13 Ag                 
 -4.786  -4.786  -4.772  -4.772  -4.772  -4.772  -4.772  -4.772
 12 B1g  12 B2u   5 B2g   5 B1u   5 B3g   5 Au   14 B3u  14 Ag                 
 -4.772  -4.772  -2.057  -2.057  -2.054  -2.054  -2.051  -2.051
 13 B2u  13 B1g  15 B3u  15 Ag   14 B1g  14 B2u  16 B3u  16 Ag                 
 -2.049  -2.049  -2.048  -2.048  -2.047  -2.047  -2.037  -2.037
  6 B2g   6 B1u   6 Au    6 B3g  15 B2u  15 B1g  17 Ag   17 B3u                
 -2.037  -2.037  -2.036  -2.036  -2.035  -2.035  -0.884  -0.868
  7 B1u   7 B2g   7 B3g   7 Au   16 B1g  16 B2u  18 Ag   18 B3u                
 -0.662  -0.653  -0.601  -0.523  -0.456  -0.415  -0.414  -0.386
 17 B2u  17 B1g  19 Ag   19 B3u  20 Ag   18 B2u   8 B1u   8 B2g                
 -0.384  -0.378  -0.339  -0.271  -0.268  -0.214  -0.205  -0.194
 18 B1g  20 B3u  21 Ag    8 B3g   8 Au    9 B1u  19 B2u  19 B1g                
 -- Virtual --                   
 -0.115  -0.082  -0.044   0.001   0.013   0.014   0.044   0.050
  9 B2g  21 B3u  22 Ag   20 B2u  22 B3u  23 Ag   20 B1g  23 B3u                
  0.060   0.071   0.104   0.112   0.122   0.128   0.141   0.181
 10 B1u  21 B2u  21 B1g  10 B2g  24 B3u  24 Ag   25 Ag   22 B2u                
  0.193   0.208   0.208   0.220   0.229   0.245   0.256   0.275
  9 B3g  25 B3u  26 Ag    9 Au   11 B1u  23 B2u  22 B1g  11 B2g                
  0.281   0.290   0.302   0.308   0.344   0.369   0.380   0.393
 12 B1u  12 B2g  26 B3u  23 B1g  27 Ag   10 B3g  10 Au   28 Ag                 
  0.398   0.411   0.419   0.434   0.450   0.452   0.455   0.467
 27 B3u  24 B2u  25 B2u  24 B1g  13 B1u  29 Ag   28 B3u  13 B2g                
  0.488   0.492   0.500   0.525   0.531   0.603   0.672   0.682
 25 B1g  29 B3u  14 B1u  11 B3g  11 Au   26 B2u  26 B1g  27 B2u                
  0.692   0.705   0.708   0.715   0.773   0.784   0.788   0.809
 30 Ag   30 B3u  14 B2g  31 Ag   32 Ag   27 B1g  28 B2u  31 B3u                
  0.934   1.032   1.205   1.253   1.275   1.285   1.321   1.324
 28 B1g  32 B3u  15 B1u  12 B3g  12 Au   33 Ag   34 Ag   16 B1u                
  1.354   1.354   1.356   1.364   1.367   1.393   1.414   1.425
 13 B3g  15 B2g  35 Ag   29 B2u  33 B3u  34 B3u  29 B1g  30 B2u                
  1.454   1.555   1.595   1.600   1.608   1.610   1.945   1.946
 13 Au   30 B1g  16 B2g  36 Ag   35 B3u  31 B2u  31 B1g  36 B3u                
  2.570   2.655   2.690   2.699   2.826   3.276   3.894   3.894
 17 B1u  37 Ag   17 B2g  32 B2u  32 B1g  37 B3u  18 B1u  18 B2g                
  3.965   3.967   3.973   3.980   3.997   3.999   4.005   4.033
 14 B3g  14 Au   38 Ag   38 B3u  33 B1g  19 B1u  33 B2u  39 Ag                 
  4.061   4.063   4.065   4.095   4.153   4.161   4.224   4.261
 19 B2g  15 B3g  15 Au   39 B3u  40 Ag   34 B2u  40 B3u  34 B1g                
  4.266   4.314   4.402   4.457   4.463   4.535   5.957   5.971
 35 B2u  35 B1g  41 Ag   41 B3u  36 B2u  36 B1g  16 B3g  16 Au                 
  5.984   6.019   6.026   6.029   6.043   6.086   6.090   6.125
 20 B1u  42 Ag   37 B1g  37 B2u  20 B2g  42 B3u  38 B2u  43 Ag                 
  6.175   6.223  23.284  23.306  27.845  27.872  27.893  27.936
 43 B3u  38 B1g  44 Ag   44 B3u  45 Ag   39 B2u  45 B3u  39 B1g                
 28.309  28.321  28.329  28.351  28.369  28.369  28.373  28.381
 17 B3g  17 Au   21 B1u  46 Ag   40 B1g  40 B2u  21 B2g  41 B2u                
 28.392  28.399  28.426  28.434  28.496  28.497  28.529  28.529
 46 B3u  47 Ag   47 B3u  41 B1g  22 B2g  22 B1u  18 Au   18 B3g                
 28.541  28.543  28.545  28.545  28.550  28.571  28.574  28.577
 48 Ag   48 B3u  42 B1g  23 B1u  42 B2u  49 Ag   23 B2g  19 B3g                
 28.577  28.598  28.648  28.662  28.689  28.703  28.705  28.781
 19 Au   49 B3u  43 B2u  50 Ag   43 B1g  50 B3u  44 B2u  44 B1g                
127.860 127.869 127.874 127.895 127.908 127.909 127.911 127.932
 20 B3g  20 Au   24 B1u  51 Ag   24 B2g  45 B1g  45 B2u  46 B2u                
127.934 127.957 127.977 128.008 151.650 151.670 151.692 151.724
 51 B3u  52 Ag   52 B3u  46 B1g  53 Ag   47 B2u  53 B3u  47 B1g                
*******1901.8351901.8611901.891
 54 Ag   48 B2u  54 B3u  48 B1g                                                

 Beta MOs, Restricted
 -- Occupied --                  
*******-1165.89-1165.89-1165.89 -176.32 -176.32 -176.32 -176.32
  1 Ag    1 B3u   1 B2u   1 B1g   2 B3u   2 B1g   2 Ag    2 B2u                
-165.73 -165.73 -165.73 -165.73 -165.72 -165.72 -165.72 -165.72
  3 B2u   3 Ag    3 B3u   3 B1g   1 B1u   1 B2g   1 Au    1 B3g                
-165.72 -165.72 -165.72 -165.72  -35.82  -35.82  -35.82  -35.82
  4 Ag    4 B3u   4 B1g   4 B2u   5 B3u   5 B1g   5 Ag    5 B2u                
-31.313 -31.313 -31.313 -31.313 -31.308 -31.308 -31.308 -31.308
  6 B1g   6 B3u   6 Ag    6 B2u   2 B2g   2 B1u   2 Au    2 B3g                
-31.308 -31.308 -31.308 -31.308 -22.964 -22.964 -22.964 -22.964
  7 B3u   7 Ag    7 B2u   7 B1g   8 B1g   8 B2u   8 B3u   8 Ag                 
-22.963 -22.963 -22.963 -22.963 -22.962 -22.962 -22.962 -22.962
  3 B2g   3 B3g   3 Au    3 B1u   9 B1g   9 B2u   9 B3u   9 Ag                 
-22.959 -22.959 -22.959 -22.959 -22.959 -22.959 -22.959 -22.959
  4 Au    4 B3g  10 B1g  10 B2u  10 B3u   4 B1u   4 B2g  10 Ag                 
-10.280 -10.280  -6.374  -6.374  -6.374  -6.374  -4.786  -4.786
 11 Ag   11 B3u  12 B3u  12 Ag   11 B1g  11 B2u  13 B3u  13 Ag                 
 -4.786  -4.786  -4.772  -4.772  -4.772  -4.772  -4.772  -4.772
 12 B1g  12 B2u   5 B2g   5 B1u   5 B3g   5 Au   14 B3u  14 Ag                 
 -4.772  -4.772  -2.057  -2.057  -2.054  -2.054  -2.051  -2.051
 13 B2u  13 B1g  15 B3u  15 Ag   14 B1g  14 B2u  16 B3u  16 Ag                 
 -2.049  -2.049  -2.048  -2.048  -2.047  -2.047  -2.037  -2.037
  6 B2g   6 B1u   6 Au    6 B3g  15 B2u  15 B1g  17 Ag   17 B3u                
 -2.037  -2.037  -2.036  -2.036  -2.035  -2.035  -0.884  -0.868
  7 B1u   7 B2g   7 B3g   7 Au   16 B1g  16 B2u  18 Ag   18 B3u                
 -0.662  -0.653  -0.601  -0.523  -0.456  -0.415  -0.414  -0.386
 17 B2u  17 B1g  19 Ag   19 B3u  20 Ag   18 B2u   8 B1u   8 B2g                
 -0.384  -0.378  -0.339  -0.271  -0.268  -0.214  -0.205  -0.194
 18 B1g  20 B3u  21 Ag    8 B3g   8 Au    9 B1u  19 B2u  19 B1g                
 -- Virtual --                   
 -0.115  -0.082  -0.044   0.001   0.013   0.014   0.044   0.050
  9 B2g  21 B3u  22 Ag   20 B2u  22 B3u  23 Ag   20 B1g  23 B3u                
  0.060   0.071   0.104   0.112   0.122   0.128   0.141   0.181
 10 B1u  21 B2u  21 B1g  10 B2g  24 B3u  24 Ag   25 Ag   22 B2u                
  0.193   0.208   0.208   0.220   0.229   0.245   0.256   0.275
  9 B3g  25 B3u  26 Ag    9 Au   11 B1u  23 B2u  22 B1g  11 B2g                
  0.281   0.290   0.302   0.308   0.344   0.369   0.380   0.393
 12 B1u  12 B2g  26 B3u  23 B1g  27 Ag   10 B3g  10 Au   28 Ag                 
  0.398   0.411   0.419   0.434   0.450   0.452   0.455   0.467
 27 B3u  24 B2u  25 B2u  24 B1g  13 B1u  29 Ag   28 B3u  13 B2g                
  0.488   0.492   0.500   0.525   0.531   0.603   0.672   0.682
 25 B1g  29 B3u  14 B1u  11 B3g  11 Au   26 B2u  26 B1g  27 B2u                
  0.692   0.705   0.708   0.715   0.773   0.784   0.788   0.809
 30 Ag   30 B3u  14 B2g  31 Ag   32 Ag   27 B1g  28 B2u  31 B3u                
  0.934   1.032   1.205   1.253   1.275   1.285   1.321   1.324
 28 B1g  32 B3u  15 B1u  12 B3g  12 Au   33 Ag   34 Ag   16 B1u                
  1.354   1.354   1.356   1.364   1.367   1.393   1.414   1.425
 13 B3g  15 B2g  35 Ag   29 B2u  33 B3u  34 B3u  29 B1g  30 B2u                
  1.454   1.555   1.595   1.600   1.608   1.610   1.945   1.946
 13 Au   30 B1g  16 B2g  36 Ag   35 B3u  31 B2u  31 B1g  36 B3u                
  2.570   2.655   2.690   2.699   2.826   3.276   3.894   3.894
 17 B1u  37 Ag   17 B2g  32 B2u  32 B1g  37 B3u  18 B1u  18 B2g                
  3.965   3.967   3.973   3.980   3.997   3.999   4.005   4.033
 14 B3g  14 Au   38 Ag   38 B3u  33 B1g  19 B1u  33 B2u  39 Ag                 
  4.061   4.063   4.065   4.095   4.153   4.161   4.224   4.261
 19 B2g  15 B3g  15 Au   39 B3u  40 Ag   34 B2u  40 B3u  34 B1g                
  4.266   4.314   4.402   4.457   4.463   4.535   5.957   5.971
 35 B2u  35 B1g  41 Ag   41 B3u  36 B2u  36 B1g  16 B3g  16 Au                 
  5.984   6.019   6.026   6.029   6.043   6.086   6.090   6.125
 20 B1u  42 Ag   37 B1g  37 B2u  20 B2g  42 B3u  38 B2u  43 Ag                 
  6.175   6.223  23.284  23.306  27.845  27.872  27.893  27.936
 43 B3u  38 B1g  44 Ag   44 B3u  45 Ag   39 B2u  45 B3u  39 B1g                
 28.309  28.321  28.329  28.351  28.369  28.369  28.373  28.381
 17 B3g  17 Au   21 B1u  46 Ag   40 B1g  40 B2u  21 B2g  41 B2u                
 28.392  28.399  28.426  28.434  28.496  28.497  28.529  28.529
 46 B3u  47 Ag   47 B3u  41 B1g  22 B2g  22 B1u  18 Au   18 B3g                
 28.541  28.543  28.545  28.545  28.550  28.571  28.574  28.577
 48 Ag   48 B3u  42 B1g  23 B1u  42 B2u  49 Ag   23 B2g  19 B3g                
 28.577  28.598  28.648  28.662  28.689  28.703  28.705  28.781
 19 Au   49 B3u  43 B2u  50 Ag   43 B1g  50 B3u  44 B2u  44 B1g                
127.860 127.869 127.874 127.895 127.908 127.909 127.911 127.932
 20 B3g  20 Au   24 B1u  51 Ag   24 B2g  45 B1g  45 B2u  46 B2u                
127.934 127.957 127.977 128.008 151.650 151.670 151.692 151.724
 51 B3u  52 Ag   52 B3u  46 B1g  53 Ag   47 B2u  53 B3u  47 B1g                
*******1901.8351901.8611901.891
 54 Ag   48 B2u  54 B3u  48 B1g                                                
 --------------------------------------------------------------

          Ground-State Mulliken Net Atomic Charges

     Atom                 Charge (a.u.)
  ----------------------------------------
      1 I                     0.181576
      2 I                     0.181576
      3 I                     0.181576
      4 I                     0.181576
      5 C                    -0.363151
      6 C                    -0.363151
  ----------------------------------------
  Sum of atomic charges =     0.000000

 -----------------------------------------------------------------
                    Cartesian Multipole Moments
 -----------------------------------------------------------------
    Charge (ESU x 10^10)
                 0.0000
    Dipole Moment (Debye)
         X       0.0000      Y      -0.0000      Z       0.0000
       Tot       0.0000
    Quadrupole Moments (Debye-Ang)
        XX    -110.2278     XY      -0.0000     YY    -129.0039
        XZ      -0.0000     YZ      -0.0000     ZZ    -124.9124
    Octopole Moments (Debye-Ang^2)
       XXX       0.0000    XXY       0.0000    XYY       0.0000
       YYY      -0.0000    XXZ       0.0000    XYZ      -0.0000
       YYZ       0.0000    XZZ       0.0000    YZZ       0.0000
       ZZZ       0.0000
    Hexadecapole Moments (Debye-Ang^3)
      XXXX   -3339.8357   XXXY      -0.0000   XXYY    -748.2930
      XYYY      -0.0000   YYYY   -1368.3329   XXXZ      -0.0000
      XXYZ      -0.0000   XYYZ      -0.0000   YYYZ       0.0000
      XXZZ    -627.7657   XYZZ      -0.0000   YYZZ    -257.5764
      XZZZ      -0.0000   YZZZ      -0.0000   ZZZZ    -168.9762
 -----------------------------------------------------------------
 Calculating analytic gradient of the SCF energy
 Gradient of SCF Energy
            1           2           3           4           5           6
    1  -0.0488575   0.0488575  -0.0488575   0.0488575   0.2434127  -0.2434127
    2  -0.2592183  -0.2592183   0.2592183   0.2592183   0.0000000   0.0000000
    3   0.0000000   0.0000000   0.0000000  -0.0000000  -0.0000000   0.0000000
 Max gradient component =       2.592E-01
 RMS gradient           =       1.485E-01
 Gradient time:  CPU 38.25 s  wall 9.69 s
 Geometry Optimization Parameters
   NAtoms,    NIC,     NZ,  NCons,   NDum,   NFix, NCnnct, MaxDiis
        6      37       0       0       0       0       0       0

 Cartesian Hessian Update
 Hessian Updated using BFGS Update


** GEOMETRY OPTIMIZATION IN DELOCALIZED INTERNAL COORDINATES **
   Searching for a Minimum

   Optimization Cycle:   9

                       Coordinates (Angstroms)
     ATOM                X               Y               Z
      1  I         2.2377842442    1.3004389636    0.0000000000
      2  I        -2.2377842442    1.3004389636    0.0000000000
      3  I         2.2377842442   -1.3004389636    0.0000000000
      4  I        -2.2377842442   -1.3004389636    0.0000000000
      5  C         0.9078051656    0.0000000000    0.0000000000
      6  C        -0.9078051656    0.0000000000    0.0000000000
   Point Group: d2h   Number of degrees of freedom:     3


   Energy is -27753.830881503

 Hessian Updated using BFGS Update

  3 Hessian modes will be used to form the next step
  Hessian Eigenvalues:
     0.083364    0.316576    0.829245

 Minimum Search - Taking Simple RFO Step
 Searching for Lamda that Minimizes Along All modes
 Value Taken    Lamda =  -0.26026865
 Calculated Step too Large.  Step scaled by  0.393098
 Step Taken.  Stepsize is  0.300000

                             Maximum     Tolerance    Cnvgd?
         Gradient           0.251075      0.000300      NO
         Displacement       0.225989      0.001200      NO
         Energy change     -0.116734      0.000001      NO


 New Cartesian Coordinates Obtained by Inverse Iteration

 Displacement from previous Coordinates is:  0.242953
 ----------------------------------------------------------------
             Standard Nuclear Orientation (Angstroms)
    I     Atom           X                Y                Z
 ----------------------------------------------------------------
    1      I       2.1981394963     1.3366507729     0.0000000000
    2      I      -2.1981394963     1.3366507729     0.0000000000
    3      I       2.1981394963    -1.3366507729     0.0000000000
    4      I      -2.1981394963    -1.3366507729     0.0000000000
    5      C       0.8578202909     0.0000000000     0.0000000000
    6      C      -0.8578202909     0.0000000000     0.0000000000
 ----------------------------------------------------------------
 Molecular Point Group                 D2h   NOp =  8
 Largest Abelian Subgroup              D2h   NOp =  8
 Nuclear Repulsion Energy =  2934.6133979680 hartrees
 There are      112 alpha and      112 beta electrons
 Applying Cartesian multipole field
    Component          Value
    ---------          -----
     (2,0,0)        1.00000E-11
     (0,2,0)        2.00000E-11
     (0,0,2)       -3.00000E-11
 Nucleus-field energy     =     0.0000000639 hartrees
 Requested basis set is 6-311++G(d,p)
 There are 108 shells and 292 basis functions
 A cutoff of  1.0D-11 yielded   3760 shell pairs
 There are     29496 function pairs (     34061 Cartesian)
 Smallest overlap matrix eigenvalue = 9.02E-05
 Guess MOs from SCF MO coefficient file

 -----------------------------------------------------------------------
  General SCF calculation program by
  Eric Jon Sundstrom, Paul Horn, Yuezhi Mao, Dmitri Zuev, Alec White,
  David Stuck, Shaama M.S., Shane Yost, Joonho Lee, David Small,
  Daniel Levine, Susi Lehtola, Hugh Burton, Evgeny Epifanovsky
 -----------------------------------------------------------------------
 Exchange:     0.2000 Hartree-Fock + 0.0800 Slater + 0.7200 B88
 Correlation:  0.1900 VWN1RPA + 0.8100 LYP
 Using SG-1 standard quadrature grid
 using 4 threads for integral computing
 -------------------------------------------------------
 OpenMP Integral computing Module                
 Release: version 2.0, May 2017, Q-Chem Inc. Pleasanton 
 -------------------------------------------------------
 -------------------------------------------------------
 OpenMP BLAS3 based DFT computing Module                
 Release: version 1.0, May 2013, Q-Chem Inc. Pittsburgh 
 -------------------------------------------------------
 A restricted SCF calculation will be
 performed using DIIS
 SCF converges when DIIS error is below 1.0e-08
 ---------------------------------------
  Cycle       Energy         DIIS error
 ---------------------------------------
    1  -27753.9229228474      5.97e-04  
    2  -27753.9261151166      2.66e-04  
    3  -27753.9256453581      3.25e-04  
    4  -27753.9267756091      9.25e-05  
    5  -27753.9268753244      1.20e-05  
    6  -27753.9268766700      3.22e-06  
    7  -27753.9268766932      3.50e-07  
    8  -27753.9268766944      8.01e-08  
    9  -27753.9268766943      2.45e-08  
   10  -27753.9268766942      1.58e-08  
   11  -27753.9268766942      4.49e-09  Convergence criterion met
 ---------------------------------------
 SCF time:   CPU 99.36s  wall 27.00s 
 SCF   energy in the final basis set =   -27753.9268766942
 Total energy in the final basis set =   -27753.9268766942

 --------------------------------------------------------------
             Orbital Energies (a.u.) and Symmetries
 --------------------------------------------------------------

 Alpha MOs, Restricted
 -- Occupied --                  
*******-1165.89-1165.89-1165.89 -176.32 -176.32 -176.32 -176.32
  1 B3u   1 Ag    1 B2u   1 B1g   2 B3u   2 B1g   2 Ag    2 B2u                
-165.73 -165.73 -165.73 -165.73 -165.72 -165.72 -165.72 -165.72
  3 B2u   3 Ag    3 B3u   3 B1g   1 B1u   1 B2g   1 Au    1 B3g                
-165.72 -165.72 -165.72 -165.72  -35.82  -35.82  -35.82  -35.82
  4 Ag    4 B3u   4 B1g   4 B2u   5 B3u   5 B1g   5 Ag    5 B2u                
-31.312 -31.312 -31.312 -31.312 -31.307 -31.307 -31.307 -31.307
  6 B1g   6 B3u   6 Ag    6 B2u   2 B2g   2 B1u   2 Au    2 B3g                
-31.306 -31.306 -31.306 -31.306 -22.963 -22.963 -22.963 -22.963
  7 B3u   7 Ag    7 B1g   7 B2u   8 B1g   8 B2u   8 B3u   8 Ag                 
-22.961 -22.961 -22.961 -22.961 -22.961 -22.961 -22.961 -22.961
  3 B2g   3 Au    3 B3g   3 B1u   9 B1g   9 B2u   9 B3u   9 Ag                 
-22.958 -22.958 -22.958 -22.958 -22.958 -22.958 -22.958 -22.958
  4 Au    4 B3g  10 B1g  10 B2u   4 B1u   4 B2g  10 B3u  10 Ag                 
-10.282 -10.282  -6.372  -6.372  -6.372  -6.372  -4.785  -4.785
 11 Ag   11 B3u  12 B3u  12 Ag   11 B1g  11 B2u  13 B3u  13 Ag                 
 -4.784  -4.784  -4.770  -4.770  -4.770  -4.770  -4.770  -4.770
 12 B1g  12 B2u   5 B2g   5 B1u   5 B3g   5 Au   14 B3u  14 Ag                 
 -4.770  -4.770  -2.054  -2.054  -2.052  -2.052  -2.048  -2.048
 13 B2u  13 B1g  15 B3u  15 Ag   14 B1g  14 B2u  16 B3u  16 Ag                 
 -2.047  -2.047  -2.046  -2.046  -2.045  -2.045  -2.034  -2.034
  6 B2g   6 B1u   6 Au    6 B3g  15 B2u  15 B1g  17 Ag   17 B3u                
 -2.034  -2.034  -2.033  -2.033  -2.033  -2.033  -0.871  -0.848
  7 B1u   7 B2g   7 B3g   7 Au   16 B1g  16 B2u  18 Ag   18 B3u                
 -0.663  -0.652  -0.614  -0.519  -0.458  -0.417  -0.409  -0.378
 17 B2u  17 B1g  19 Ag   19 B3u  20 Ag   18 B2u   8 B1u  18 B1g                
 -0.375  -0.368  -0.339  -0.273  -0.269  -0.221  -0.213  -0.201
  8 B2g  20 B3u  21 Ag    8 B3g   8 Au    9 B1u  19 B2u  19 B1g                
 -- Virtual --                   
 -0.107  -0.074  -0.048  -0.011   0.014   0.022   0.042   0.063
  9 B2g  21 B3u  22 Ag   20 B2u  23 Ag   22 B3u  20 B1g  10 B1u                
  0.066   0.070   0.103   0.112   0.119   0.132   0.140   0.179
 23 B3u  21 B2u  21 B1g  10 B2g  24 B3u  24 Ag   25 Ag   22 B2u                
  0.192   0.210   0.220   0.225   0.228   0.239   0.250   0.276
  9 B3g  26 Ag    9 Au   25 B3u  11 B1u  23 B2u  22 B1g  11 B2g                
  0.287   0.301   0.302   0.304   0.334   0.367   0.380   0.383
 12 B1u  12 B2g  26 B3u  23 B1g  27 Ag   10 B3g  10 Au   28 Ag                 
  0.398   0.411   0.416   0.433   0.446   0.450   0.455   0.464
 27 B3u  24 B2u  25 B2u  24 B1g  13 B1u  29 Ag   28 B3u  13 B2g                
  0.491   0.496   0.513   0.513   0.518   0.606   0.661   0.666
 25 B1g  29 B3u  11 B3g  14 B1u  11 Au   26 B2u  26 B1g  27 B2u                
  0.681   0.710   0.718   0.724   0.770   0.772   0.777   0.807
 30 Ag   30 B3u  14 B2g  31 Ag   32 Ag   28 B2u  27 B1g  31 B3u                
  0.942   1.041   1.179   1.245   1.275   1.298   1.321   1.334
 28 B1g  32 B3u  15 B1u  12 B3g  12 Au   33 Ag   16 B1u  34 Ag                 
  1.342   1.354   1.356   1.379   1.379   1.389   1.407   1.440
 13 B3g  33 B3u  15 B2g  29 B2u  35 Ag   34 B3u  29 B1g  30 B2u                
  1.468   1.571   1.580   1.593   1.639   1.644   1.975   1.978
 13 Au   30 B1g  31 B2u  36 Ag   35 B3u  16 B2g  36 B3u  31 B1g                
  2.563   2.685   2.690   2.717   2.849   3.349   3.895   3.897
 17 B1u  32 B2u  37 Ag   17 B2g  32 B1g  37 B3u  18 B1u  18 B2g                
  3.962   3.965   3.967   3.970   3.993   4.002   4.003   4.030
 38 Ag   14 B3g  14 Au   38 B3u  33 B1g  19 B1u  33 B2u  39 Ag                 
  4.057   4.060   4.062   4.089   4.151   4.168   4.223   4.272
 15 B3g  15 Au   19 B2g  39 B3u  40 Ag   34 B2u  40 B3u  34 B1g                
  4.282   4.309   4.404   4.436   4.465   4.529   5.960   5.974
 35 B2u  35 B1g  41 Ag   36 B2u  41 B3u  36 B1g  16 B3g  16 Au                 
  5.985   6.020   6.023   6.024   6.042   6.087   6.092   6.116
 20 B1u  37 B1g  42 Ag   37 B2u  20 B2g  42 B3u  38 B2u  43 Ag                 
  6.168   6.217  23.274  23.338  27.849  27.858  27.899  27.928
 43 B3u  38 B1g  44 Ag   44 B3u  45 Ag   39 B2u  45 B3u  39 B1g                
 28.311  28.323  28.330  28.357  28.361  28.361  28.373  28.382
 17 B3g  17 Au   21 B1u  46 Ag   40 B2u  40 B1g  21 B2g  41 B2u                
 28.402  28.403  28.424  28.432  28.498  28.498  28.529  28.529
 46 B3u  47 Ag   47 B3u  41 B1g  22 B1u  22 B2g  18 Au   18 B3g                
 28.536  28.536  28.543  28.547  28.549  28.565  28.574  28.575
 48 Ag   48 B3u  42 B1g  23 B1u  42 B2u  49 Ag   19 B3g  19 Au                 
 28.575  28.595  28.649  28.650  28.689  28.691  28.713  28.786
 23 B2g  49 B3u  43 B2u  50 Ag   43 B1g  50 B3u  44 B2u  44 B1g                
127.862 127.871 127.875 127.897 127.905 127.908 127.909 127.932
 20 B3g  20 Au   24 B1u  51 Ag   45 B1g  24 B2g  45 B2u  46 B2u                
127.933 127.951 127.971 128.006 151.653 151.656 151.696 151.717
 51 B3u  52 Ag   52 B3u  46 B1g  53 Ag   47 B2u  53 B3u  47 B1g                
*******1901.8211901.8641901.883
 54 Ag   48 B2u  54 B3u  48 B1g                                                

 Beta MOs, Restricted
 -- Occupied --                  
*******-1165.89-1165.89-1165.89 -176.32 -176.32 -176.32 -176.32
  1 B3u   1 Ag    1 B2u   1 B1g   2 B3u   2 B1g   2 Ag    2 B2u                
-165.73 -165.73 -165.73 -165.73 -165.72 -165.72 -165.72 -165.72
  3 B2u   3 Ag    3 B3u   3 B1g   1 B1u   1 B2g   1 Au    1 B3g                
-165.72 -165.72 -165.72 -165.72  -35.82  -35.82  -35.82  -35.82
  4 Ag    4 B3u   4 B1g   4 B2u   5 B3u   5 B1g   5 Ag    5 B2u                
-31.312 -31.312 -31.312 -31.312 -31.307 -31.307 -31.307 -31.307
  6 B1g   6 B3u   6 Ag    6 B2u   2 B2g   2 B1u   2 Au    2 B3g                
-31.306 -31.306 -31.306 -31.306 -22.963 -22.963 -22.963 -22.963
  7 B3u   7 Ag    7 B1g   7 B2u   8 B1g   8 B2u   8 B3u   8 Ag                 
-22.961 -22.961 -22.961 -22.961 -22.961 -22.961 -22.961 -22.961
  3 B2g   3 Au    3 B3g   3 B1u   9 B1g   9 B2u   9 B3u   9 Ag                 
-22.958 -22.958 -22.958 -22.958 -22.958 -22.958 -22.958 -22.958
  4 Au    4 B3g  10 B1g  10 B2u   4 B1u   4 B2g  10 B3u  10 Ag                 
-10.282 -10.282  -6.372  -6.372  -6.372  -6.372  -4.785  -4.785
 11 Ag   11 B3u  12 B3u  12 Ag   11 B1g  11 B2u  13 B3u  13 Ag                 
 -4.784  -4.784  -4.770  -4.770  -4.770  -4.770  -4.770  -4.770
 12 B1g  12 B2u   5 B2g   5 B1u   5 B3g   5 Au   14 B3u  14 Ag                 
 -4.770  -4.770  -2.054  -2.054  -2.052  -2.052  -2.048  -2.048
 13 B2u  13 B1g  15 B3u  15 Ag   14 B1g  14 B2u  16 B3u  16 Ag                 
 -2.047  -2.047  -2.046  -2.046  -2.045  -2.045  -2.034  -2.034
  6 B2g   6 B1u   6 Au    6 B3g  15 B2u  15 B1g  17 Ag   17 B3u                
 -2.034  -2.034  -2.033  -2.033  -2.033  -2.033  -0.871  -0.848
  7 B1u   7 B2g   7 B3g   7 Au   16 B1g  16 B2u  18 Ag   18 B3u                
 -0.663  -0.652  -0.614  -0.519  -0.458  -0.417  -0.409  -0.378
 17 B2u  17 B1g  19 Ag   19 B3u  20 Ag   18 B2u   8 B1u  18 B1g                
 -0.375  -0.368  -0.339  -0.273  -0.269  -0.221  -0.213  -0.201
  8 B2g  20 B3u  21 Ag    8 B3g   8 Au    9 B1u  19 B2u  19 B1g                
 -- Virtual --                   
 -0.107  -0.074  -0.048  -0.011   0.014   0.022   0.042   0.063
  9 B2g  21 B3u  22 Ag   20 B2u  23 Ag   22 B3u  20 B1g  10 B1u                
  0.066   0.070   0.103   0.112   0.119   0.132   0.140   0.179
 23 B3u  21 B2u  21 B1g  10 B2g  24 B3u  24 Ag   25 Ag   22 B2u                
  0.192   0.210   0.220   0.225   0.228   0.239   0.250   0.276
  9 B3g  26 Ag    9 Au   25 B3u  11 B1u  23 B2u  22 B1g  11 B2g                
  0.287   0.301   0.302   0.304   0.334   0.367   0.380   0.383
 12 B1u  12 B2g  26 B3u  23 B1g  27 Ag   10 B3g  10 Au   28 Ag                 
  0.398   0.411   0.416   0.433   0.446   0.450   0.455   0.464
 27 B3u  24 B2u  25 B2u  24 B1g  13 B1u  29 Ag   28 B3u  13 B2g                
  0.491   0.496   0.513   0.513   0.518   0.606   0.661   0.666
 25 B1g  29 B3u  11 B3g  14 B1u  11 Au   26 B2u  26 B1g  27 B2u                
  0.681   0.710   0.718   0.724   0.770   0.772   0.777   0.807
 30 Ag   30 B3u  14 B2g  31 Ag   32 Ag   28 B2u  27 B1g  31 B3u                
  0.942   1.041   1.179   1.245   1.275   1.298   1.321   1.334
 28 B1g  32 B3u  15 B1u  12 B3g  12 Au   33 Ag   16 B1u  34 Ag                 
  1.342   1.354   1.356   1.379   1.379   1.389   1.407   1.440
 13 B3g  33 B3u  15 B2g  29 B2u  35 Ag   34 B3u  29 B1g  30 B2u                
  1.468   1.571   1.580   1.593   1.639   1.644   1.975   1.978
 13 Au   30 B1g  31 B2u  36 Ag   35 B3u  16 B2g  36 B3u  31 B1g                
  2.563   2.685   2.690   2.717   2.849   3.349   3.895   3.897
 17 B1u  32 B2u  37 Ag   17 B2g  32 B1g  37 B3u  18 B1u  18 B2g                
  3.962   3.965   3.967   3.970   3.993   4.002   4.003   4.030
 38 Ag   14 B3g  14 Au   38 B3u  33 B1g  19 B1u  33 B2u  39 Ag                 
  4.057   4.060   4.062   4.089   4.151   4.168   4.223   4.272
 15 B3g  15 Au   19 B2g  39 B3u  40 Ag   34 B2u  40 B3u  34 B1g                
  4.282   4.309   4.404   4.436   4.465   4.529   5.960   5.974
 35 B2u  35 B1g  41 Ag   36 B2u  41 B3u  36 B1g  16 B3g  16 Au                 
  5.985   6.020   6.023   6.024   6.042   6.087   6.092   6.116
 20 B1u  37 B1g  42 Ag   37 B2u  20 B2g  42 B3u  38 B2u  43 Ag                 
  6.168   6.217  23.274  23.338  27.849  27.858  27.899  27.928
 43 B3u  38 B1g  44 Ag   44 B3u  45 Ag   39 B2u  45 B3u  39 B1g                
 28.311  28.323  28.330  28.357  28.361  28.361  28.373  28.382
 17 B3g  17 Au   21 B1u  46 Ag   40 B2u  40 B1g  21 B2g  41 B2u                
 28.402  28.403  28.424  28.432  28.498  28.498  28.529  28.529
 46 B3u  47 Ag   47 B3u  41 B1g  22 B1u  22 B2g  18 Au   18 B3g                
 28.536  28.536  28.543  28.547  28.549  28.565  28.574  28.575
 48 Ag   48 B3u  42 B1g  23 B1u  42 B2u  49 Ag   19 B3g  19 Au                 
 28.575  28.595  28.649  28.650  28.689  28.691  28.713  28.786
 23 B2g  49 B3u  43 B2u  50 Ag   43 B1g  50 B3u  44 B2u  44 B1g                
127.862 127.871 127.875 127.897 127.905 127.908 127.909 127.932
 20 B3g  20 Au   24 B1u  51 Ag   45 B1g  24 B2g  45 B2u  46 B2u                
127.933 127.951 127.971 128.006 151.653 151.656 151.696 151.717
 51 B3u  52 Ag   52 B3u  46 B1g  53 Ag   47 B2u  53 B3u  47 B1g                
*******1901.8211901.8641901.883
 54 Ag   48 B2u  54 B3u  48 B1g                                                
 --------------------------------------------------------------

          Ground-State Mulliken Net Atomic Charges

     Atom                 Charge (a.u.)
  ----------------------------------------
      1 I                     0.177267
      2 I                     0.177267
      3 I                     0.177267
      4 I                     0.177267
      5 C                    -0.354533
      6 C                    -0.354533
  ----------------------------------------
  Sum of atomic charges =     0.000000

 -----------------------------------------------------------------
                    Cartesian Multipole Moments
 -----------------------------------------------------------------
    Charge (ESU x 10^10)
                 0.0000
    Dipole Moment (Debye)
         X      -0.0000      Y       0.0000      Z       0.0000
       Tot       0.0000
    Quadrupole Moments (Debye-Ang)
        XX    -111.1712     XY      -0.0000     YY    -127.9543
        XZ      -0.0000     YZ      -0.0000     ZZ    -125.2188
    Octopole Moments (Debye-Ang^2)
       XXX      -0.0000    XXY       0.0000    XYY       0.0000
       YYY       0.0000    XXZ       0.0000    XYZ       0.0000
       YYZ       0.0000    XZZ      -0.0000    YZZ       0.0000
       ZZZ       0.0000
    Hexadecapole Moments (Debye-Ang^3)
      XXXX   -3236.5203   XXXY      -0.0000   XXYY    -730.2014
      XYYY      -0.0000   YYYY   -1421.9024   XXXZ      -0.0000
      XXYZ      -0.0000   XYYZ      -0.0000   YYYZ      -0.0000
      XXZZ    -609.0525   XYZZ      -0.0000   YYZZ    -268.1042
      XZZZ      -0.0000   YZZZ      -0.0000   ZZZZ    -170.0233
 -----------------------------------------------------------------
 Calculating analytic gradient of the SCF energy
 Gradient of SCF Energy
            1           2           3           4           5           6
    1  -0.0382630   0.0382630  -0.0382630   0.0382630   0.2252476  -0.2252476
    2  -0.2149114  -0.2149114   0.2149114   0.2149114  -0.0000000  -0.0000000
    3  -0.0000000   0.0000000   0.0000000   0.0000000  -0.0000000  -0.0000000
 Max gradient component =       2.252E-01
 RMS gradient           =       1.274E-01
 Gradient time:  CPU 37.95 s  wall 9.62 s
 Geometry Optimization Parameters
   NAtoms,    NIC,     NZ,  NCons,   NDum,   NFix, NCnnct, MaxDiis
        6      37       0       0       0       0       0       0

 Cartesian Hessian Update
 Hessian Updated using BFGS Update


** GEOMETRY OPTIMIZATION IN DELOCALIZED INTERNAL COORDINATES **
   Searching for a Minimum

   Optimization Cycle:  10

                       Coordinates (Angstroms)
     ATOM                X               Y               Z
      1  I         2.1981394963    1.3366507729    0.0000000000
      2  I        -2.1981394963    1.3366507729    0.0000000000
      3  I         2.1981394963   -1.3366507729    0.0000000000
      4  I        -2.1981394963   -1.3366507729    0.0000000000
      5  C         0.8578202909    0.0000000000    0.0000000000
      6  C        -0.8578202909    0.0000000000    0.0000000000
   Point Group: d2h   Number of degrees of freedom:     3


   Energy is -27753.926876694

 Hessian Updated using BFGS Update

  3 Hessian modes will be used to form the next step
  Hessian Eigenvalues:
     0.059769    0.322276    0.839376

 Minimum Search - Taking Simple RFO Step
 Searching for Lamda that Minimizes Along All modes
 Value Taken    Lamda =  -0.24147220
 Calculated Step too Large.  Step scaled by  0.362252
 Step Taken.  Stepsize is  0.300000

                             Maximum     Tolerance    Cnvgd?
         Gradient           0.209537      0.000300      NO
         Displacement       0.230260      0.001200      NO
         Energy change     -0.095995      0.000001      NO


 New Cartesian Coordinates Obtained by Inverse Iteration

 Displacement from previous Coordinates is:  0.269266
 ----------------------------------------------------------------
             Standard Nuclear Orientation (Angstroms)
    I     Atom           X                Y                Z
 ----------------------------------------------------------------
    1      I       2.1492895512     1.3693670494     0.0000000000
    2      I      -2.1492895512     1.3693670494     0.0000000000
    3      I       2.1492895512    -1.3693670494     0.0000000000
    4      I      -2.1492895512    -1.3693670494     0.0000000000
    5      C       0.8009142753     0.0000000000     0.0000000000
    6      C      -0.8009142753     0.0000000000     0.0000000000
 ----------------------------------------------------------------
 Molecular Point Group                 D2h   NOp =  8
 Largest Abelian Subgroup              D2h   NOp =  8
 Nuclear Repulsion Energy =  2929.4890915863 hartrees
 There are      112 alpha and      112 beta electrons
 Applying Cartesian multipole field
    Component          Value
    ---------          -----
     (2,0,0)        1.00000E-11
     (0,2,0)        2.00000E-11
     (0,0,2)       -3.00000E-11
 Nucleus-field energy     =     0.0000000636 hartrees
 Requested basis set is 6-311++G(d,p)
 There are 108 shells and 292 basis functions
 A cutoff of  1.0D-11 yielded   3740 shell pairs
 There are     29452 function pairs (     34005 Cartesian)
 Smallest overlap matrix eigenvalue = 6.51E-05
 Guess MOs from SCF MO coefficient file

 -----------------------------------------------------------------------
  General SCF calculation program by
  Eric Jon Sundstrom, Paul Horn, Yuezhi Mao, Dmitri Zuev, Alec White,
  David Stuck, Shaama M.S., Shane Yost, Joonho Lee, David Small,
  Daniel Levine, Susi Lehtola, Hugh Burton, Evgeny Epifanovsky
 -----------------------------------------------------------------------
 Exchange:     0.2000 Hartree-Fock + 0.0800 Slater + 0.7200 B88
 Correlation:  0.1900 VWN1RPA + 0.8100 LYP
 Using SG-1 standard quadrature grid
 using 4 threads for integral computing
 -------------------------------------------------------
 OpenMP Integral computing Module                
 Release: version 2.0, May 2017, Q-Chem Inc. Pleasanton 
 -------------------------------------------------------
 -------------------------------------------------------
 OpenMP BLAS3 based DFT computing Module                
 Release: version 1.0, May 2013, Q-Chem Inc. Pittsburgh 
 -------------------------------------------------------
 A restricted SCF calculation will be
 performed using DIIS
 SCF converges when DIIS error is below 1.0e-08
 ---------------------------------------
  Cycle       Energy         DIIS error
 ---------------------------------------
    1  -27754.0049089805      6.50e-04  
    2  -27754.0089497867      1.83e-04  
    3  -27754.0090184227      1.54e-04  
    4  -27754.0092265525      8.34e-05  
    5  -27754.0093063004      1.45e-05  
    6  -27754.0093084187      3.27e-06  
    7  -27754.0093084366      3.57e-07  
    8  -27754.0093084380      8.11e-08  
    9  -27754.0093084383      2.51e-08  
   10  -27754.0093084390      3.50e-09  Convergence criterion met
 ---------------------------------------
 SCF time:   CPU 91.15s  wall 24.00s 
 SCF   energy in the final basis set =   -27754.0093084390
 Total energy in the final basis set =   -27754.0093084390

 --------------------------------------------------------------
             Orbital Energies (a.u.) and Symmetries
 --------------------------------------------------------------

 Alpha MOs, Restricted
 -- Occupied --                  
*******-1165.89-1165.89-1165.89 -176.32 -176.32 -176.32 -176.32
  1 B3u   1 Ag    1 B2u   1 B1g   2 B3u   2 B1g   2 Ag    2 B2u                
-165.72 -165.72 -165.72 -165.72 -165.72 -165.72 -165.72 -165.72
  3 Ag    3 B3u   3 B2u   3 B1g   1 B1u   1 B2g   1 Au    1 B3g                
-165.72 -165.72 -165.72 -165.72  -35.82  -35.82  -35.82  -35.82
  4 B3u   4 Ag    4 B1g   4 B2u   5 B3u   5 B1g   5 Ag    5 B2u                
-31.311 -31.311 -31.311 -31.311 -31.306 -31.306 -31.306 -31.306
  6 B1g   6 B3u   6 B2u   6 Ag    2 B2g   2 B1u   2 Au    2 B3g                
-31.305 -31.305 -31.305 -31.305 -22.962 -22.962 -22.962 -22.962
  7 B3u   7 B1g   7 B2u   7 Ag    8 B1g   8 B2u   8 B3u   8 Ag                 
-22.961 -22.961 -22.961 -22.961 -22.960 -22.960 -22.960 -22.960
  3 B2g   3 Au    3 B3g   3 B1u   9 B1g   9 B2u   9 B3u   9 Ag                 
-22.956 -22.956 -22.956 -22.956 -22.956 -22.956 -22.956 -22.956
  4 Au    4 B3g  10 B1g  10 B2u   4 B2g   4 B1u  10 B3u  10 Ag                 
-10.282 -10.282  -6.370  -6.370  -6.370  -6.370  -4.783  -4.783
 11 Ag   11 B3u  12 B3u  12 Ag   11 B1g  11 B2u  13 B3u  13 Ag                 
 -4.783  -4.783  -4.769  -4.769  -4.768  -4.768  -4.768  -4.768
 12 B1g  12 B2u   5 B2g   5 B1u   5 B3g   5 Au   14 B3u  14 Ag                 
 -4.768  -4.768  -2.052  -2.052  -2.051  -2.051  -2.046  -2.046
 13 B2u  13 B1g  15 B3u  15 Ag   14 B1g  14 B2u  16 B3u  16 Ag                 
 -2.045  -2.045  -2.045  -2.045  -2.044  -2.044  -2.032  -2.032
  6 B2g   6 B1u   6 Au    6 B3g  15 B2u  15 B1g  17 B3u  17 Ag                 
 -2.032  -2.032  -2.032  -2.032  -2.031  -2.031  -0.864  -0.831
  7 B1u   7 B2g   7 B3g   7 Au   16 B1g  16 B2u  18 Ag   18 B3u                
 -0.665  -0.651  -0.632  -0.515  -0.461  -0.422  -0.408  -0.372
 17 B2u  17 B1g  19 Ag   19 B3u  20 Ag   18 B2u   8 B1u  18 B1g                
 -0.365  -0.359  -0.339  -0.275  -0.270  -0.229  -0.221  -0.207
  8 B2g  20 B3u  21 Ag    8 B3g   8 Au    9 B1u  19 B2u  19 B1g                
 -- Virtual --                   
 -0.097  -0.069  -0.051  -0.024   0.013   0.029   0.042   0.065
  9 B2g  21 B3u  22 Ag   20 B2u  23 Ag   22 B3u  20 B1g  10 B1u                
  0.069   0.089   0.103   0.112   0.118   0.130   0.143   0.178
 21 B2u  23 B3u  21 B1g  10 B2g  24 B3u  24 Ag   25 Ag   22 B2u                
  0.192   0.210   0.221   0.227   0.235   0.247   0.250   0.278
  9 B3g  26 Ag    9 Au   11 B1u  23 B2u  22 B1g  25 B3u  11 B2g                
  0.292   0.302   0.303   0.312   0.323   0.365   0.374   0.381
 12 B1u  23 B1g  26 B3u  12 B2g  27 Ag   10 B3g  28 Ag   10 Au                 
  0.401   0.402   0.421   0.436   0.440   0.450   0.462   0.463
 27 B3u  24 B2u  25 B2u  24 B1g  13 B1u  29 Ag   28 B3u  13 B2g                
  0.494   0.502   0.505   0.507   0.526   0.603   0.652   0.661
 25 B1g  11 B3g  29 B3u  11 Au   14 B1u  26 B2u  26 B1g  27 B2u                
  0.669   0.713   0.721   0.727   0.758   0.773   0.779   0.807
 30 Ag   30 B3u  31 Ag   14 B2g  28 B2u  27 B1g  32 Ag   31 B3u                
  0.955   1.052   1.160   1.231   1.276   1.289   1.322   1.330
 28 B1g  32 B3u  15 B1u  12 B3g  12 Au   33 Ag   16 B1u  13 B3g                
  1.342   1.353   1.360   1.385   1.390   1.395   1.409   1.451
 33 B3u  34 Ag   15 B2g  34 B3u  29 B2u  29 B1g  35 Ag   30 B2u                
  1.487   1.564   1.586   1.603   1.676   1.704   2.013   2.019
 13 Au   31 B2u  30 B1g  36 Ag   35 B3u  16 B2g  36 B3u  31 B1g                
  2.561   2.675   2.750   2.767   2.882   3.392   3.897   3.901
 17 B1u  32 B2u  17 B2g  37 Ag   32 B1g  37 B3u  18 B1u  18 B2g                
  3.951   3.963   3.965   3.968   3.990   4.000   4.004   4.032
 38 Ag   38 B3u  14 B3g  14 Au   33 B1g  33 B2u  19 B1u  39 Ag                 
  4.051   4.054   4.064   4.086   4.152   4.177   4.227   4.265
 15 B3g  15 Au   19 B2g  39 B3u  40 Ag   34 B2u  40 B3u  34 B1g                
  4.290   4.313   4.405   4.415   4.473   4.531   5.963   5.977
 35 B2u  35 B1g  41 Ag   36 B2u  41 B3u  36 B1g  16 B3g  16 Au                 
  5.985   6.019   6.025   6.028   6.042   6.087   6.098   6.102
 20 B1u  37 B1g  42 Ag   37 B2u  20 B2g  42 B3u  38 B2u  43 Ag                 
  6.160   6.215  23.261  23.431  27.848  27.851  27.903  27.926
 43 B3u  38 B1g  44 Ag   44 B3u  39 B2u  45 Ag   45 B3u  39 B1g                
 28.313  28.325  28.330  28.358  28.358  28.360  28.373  28.383
 17 B3g  17 Au   21 B1u  40 B1g  40 B2u  46 Ag   21 B2g  41 B2u                
 28.401  28.405  28.422  28.431  28.499  28.501  28.528  28.530
 47 Ag   46 B3u  47 B3u  41 B1g  22 B1u  22 B2g  48 Ag   18 B3g                
 28.530  28.530  28.542  28.548  28.548  28.563  28.570  28.571
 18 Au   48 B3u  42 B1g  23 B1u  42 B2u  49 Ag   19 B3g  19 Au                 
 28.577  28.594  28.645  28.652  28.685  28.686  28.719  28.793
 23 B2g  49 B3u  50 Ag   43 B2u  43 B1g  50 B3u  44 B2u  44 B1g                
127.863 127.872 127.875 127.899 127.903 127.908 127.911 127.932
 20 B3g  20 Au   24 B1u  51 Ag   45 B1g  24 B2g  45 B2u  51 B3u                
127.935 127.942 127.964 128.006 151.647 151.654 151.700 151.715
 46 B2u  52 Ag   52 B3u  46 B1g  47 B2u  53 Ag   53 B3u  47 B1g                
*******1901.8191901.8681901.881
 48 B2u  54 Ag   54 B3u  48 B1g                                                

 Beta MOs, Restricted
 -- Occupied --                  
*******-1165.89-1165.89-1165.89 -176.32 -176.32 -176.32 -176.32
  1 B3u   1 Ag    1 B2u   1 B1g   2 B3u   2 B1g   2 Ag    2 B2u                
-165.72 -165.72 -165.72 -165.72 -165.72 -165.72 -165.72 -165.72
  3 Ag    3 B3u   3 B2u   3 B1g   1 B1u   1 B2g   1 Au    1 B3g                
-165.72 -165.72 -165.72 -165.72  -35.82  -35.82  -35.82  -35.82
  4 B3u   4 Ag    4 B1g   4 B2u   5 B3u   5 B1g   5 Ag    5 B2u                
-31.311 -31.311 -31.311 -31.311 -31.306 -31.306 -31.306 -31.306
  6 B1g   6 B3u   6 B2u   6 Ag    2 B2g   2 B1u   2 Au    2 B3g                
-31.305 -31.305 -31.305 -31.305 -22.962 -22.962 -22.962 -22.962
  7 B3u   7 B1g   7 B2u   7 Ag    8 B1g   8 B2u   8 B3u   8 Ag                 
-22.961 -22.961 -22.961 -22.961 -22.960 -22.960 -22.960 -22.960
  3 B2g   3 Au    3 B3g   3 B1u   9 B1g   9 B2u   9 B3u   9 Ag                 
-22.956 -22.956 -22.956 -22.956 -22.956 -22.956 -22.956 -22.956
  4 Au    4 B3g  10 B1g  10 B2u   4 B2g   4 B1u  10 B3u  10 Ag                 
-10.282 -10.282  -6.370  -6.370  -6.370  -6.370  -4.783  -4.783
 11 Ag   11 B3u  12 B3u  12 Ag   11 B1g  11 B2u  13 B3u  13 Ag                 
 -4.783  -4.783  -4.769  -4.769  -4.768  -4.768  -4.768  -4.768
 12 B1g  12 B2u   5 B2g   5 B1u   5 B3g   5 Au   14 B3u  14 Ag                 
 -4.768  -4.768  -2.052  -2.052  -2.051  -2.051  -2.046  -2.046
 13 B2u  13 B1g  15 B3u  15 Ag   14 B1g  14 B2u  16 B3u  16 Ag                 
 -2.045  -2.045  -2.045  -2.045  -2.044  -2.044  -2.032  -2.032
  6 B2g   6 B1u   6 Au    6 B3g  15 B2u  15 B1g  17 B3u  17 Ag                 
 -2.032  -2.032  -2.032  -2.032  -2.031  -2.031  -0.864  -0.831
  7 B1u   7 B2g   7 B3g   7 Au   16 B1g  16 B2u  18 Ag   18 B3u                
 -0.665  -0.651  -0.632  -0.515  -0.461  -0.422  -0.408  -0.372
 17 B2u  17 B1g  19 Ag   19 B3u  20 Ag   18 B2u   8 B1u  18 B1g                
 -0.365  -0.359  -0.339  -0.275  -0.270  -0.229  -0.221  -0.207
  8 B2g  20 B3u  21 Ag    8 B3g   8 Au    9 B1u  19 B2u  19 B1g                
 -- Virtual --                   
 -0.097  -0.069  -0.051  -0.024   0.013   0.029   0.042   0.065
  9 B2g  21 B3u  22 Ag   20 B2u  23 Ag   22 B3u  20 B1g  10 B1u                
  0.069   0.089   0.103   0.112   0.118   0.130   0.143   0.178
 21 B2u  23 B3u  21 B1g  10 B2g  24 B3u  24 Ag   25 Ag   22 B2u                
  0.192   0.210   0.221   0.227   0.235   0.247   0.250   0.278
  9 B3g  26 Ag    9 Au   11 B1u  23 B2u  22 B1g  25 B3u  11 B2g                
  0.292   0.302   0.303   0.312   0.323   0.365   0.374   0.381
 12 B1u  23 B1g  26 B3u  12 B2g  27 Ag   10 B3g  28 Ag   10 Au                 
  0.401   0.402   0.421   0.436   0.440   0.450   0.462   0.463
 27 B3u  24 B2u  25 B2u  24 B1g  13 B1u  29 Ag   28 B3u  13 B2g                
  0.494   0.502   0.505   0.507   0.526   0.603   0.652   0.661
 25 B1g  11 B3g  29 B3u  11 Au   14 B1u  26 B2u  26 B1g  27 B2u                
  0.669   0.713   0.721   0.727   0.758   0.773   0.779   0.807
 30 Ag   30 B3u  31 Ag   14 B2g  28 B2u  27 B1g  32 Ag   31 B3u                
  0.955   1.052   1.160   1.231   1.276   1.289   1.322   1.330
 28 B1g  32 B3u  15 B1u  12 B3g  12 Au   33 Ag   16 B1u  13 B3g                
  1.342   1.353   1.360   1.385   1.390   1.395   1.409   1.451
 33 B3u  34 Ag   15 B2g  34 B3u  29 B2u  29 B1g  35 Ag   30 B2u                
  1.487   1.564   1.586   1.603   1.676   1.704   2.013   2.019
 13 Au   31 B2u  30 B1g  36 Ag   35 B3u  16 B2g  36 B3u  31 B1g                
  2.561   2.675   2.750   2.767   2.882   3.392   3.897   3.901
 17 B1u  32 B2u  17 B2g  37 Ag   32 B1g  37 B3u  18 B1u  18 B2g                
  3.951   3.963   3.965   3.968   3.990   4.000   4.004   4.032
 38 Ag   38 B3u  14 B3g  14 Au   33 B1g  33 B2u  19 B1u  39 Ag                 
  4.051   4.054   4.064   4.086   4.152   4.177   4.227   4.265
 15 B3g  15 Au   19 B2g  39 B3u  40 Ag   34 B2u  40 B3u  34 B1g                
  4.290   4.313   4.405   4.415   4.473   4.531   5.963   5.977
 35 B2u  35 B1g  41 Ag   36 B2u  41 B3u  36 B1g  16 B3g  16 Au                 
  5.985   6.019   6.025   6.028   6.042   6.087   6.098   6.102
 20 B1u  37 B1g  42 Ag   37 B2u  20 B2g  42 B3u  38 B2u  43 Ag                 
  6.160   6.215  23.261  23.431  27.848  27.851  27.903  27.926
 43 B3u  38 B1g  44 Ag   44 B3u  39 B2u  45 Ag   45 B3u  39 B1g                
 28.313  28.325  28.330  28.358  28.358  28.360  28.373  28.383
 17 B3g  17 Au   21 B1u  40 B1g  40 B2u  46 Ag   21 B2g  41 B2u                
 28.401  28.405  28.422  28.431  28.499  28.501  28.528  28.530
 47 Ag   46 B3u  47 B3u  41 B1g  22 B1u  22 B2g  48 Ag   18 B3g                
 28.530  28.530  28.542  28.548  28.548  28.563  28.570  28.571
 18 Au   48 B3u  42 B1g  23 B1u  42 B2u  49 Ag   19 B3g  19 Au                 
 28.577  28.594  28.645  28.652  28.685  28.686  28.719  28.793
 23 B2g  49 B3u  50 Ag   43 B2u  43 B1g  50 B3u  44 B2u  44 B1g                
127.863 127.872 127.875 127.899 127.903 127.908 127.911 127.932
 20 B3g  20 Au   24 B1u  51 Ag   45 B1g  24 B2g  45 B2u  51 B3u                
127.935 127.942 127.964 128.006 151.647 151.654 151.700 151.715
 46 B2u  52 Ag   52 B3u  46 B1g  47 B2u  53 Ag   53 B3u  47 B1g                
*******1901.8191901.8681901.881
 48 B2u  54 Ag   54 B3u  48 B1g                                                
 --------------------------------------------------------------

          Ground-State Mulliken Net Atomic Charges

     Atom                 Charge (a.u.)
  ----------------------------------------
      1 I                     0.172645
      2 I                     0.172645
      3 I                     0.172645
      4 I                     0.172645
      5 C                    -0.345292
      6 C                    -0.345289
  ----------------------------------------
  Sum of atomic charges =    -0.000000

 -----------------------------------------------------------------
                    Cartesian Multipole Moments
 -----------------------------------------------------------------
    Charge (ESU x 10^10)
                -0.0000
    Dipole Moment (Debye)
         X      -0.0000      Y      -0.0000      Z      -0.0000
       Tot       0.0000
    Quadrupole Moments (Debye-Ang)
        XX    -112.2159     XY      -0.0000     YY    -127.0416
        XZ       0.0000     YZ       0.0000     ZZ    -125.4381
    Octopole Moments (Debye-Ang^2)
       XXX      -0.0000    XXY      -0.0000    XYY       0.0000
       YYY      -0.0000    XXZ       0.0000    XYZ       0.0000
       YYZ       0.0000    XZZ      -0.0000    YZZ      -0.0000
       ZZZ      -0.0000
    Hexadecapole Moments (Debye-Ang^3)
      XXXX   -3110.4870   XXXY      -0.0000   XXYY    -708.8700
      XYYY      -0.0000   YYYY   -1471.3586   XXXZ       0.0000
      XXYZ      -0.0000   XYYZ       0.0000   YYYZ       0.0000
      XXZZ    -586.0005   XYZZ      -0.0000   YYZZ    -278.0236
      XZZZ       0.0000   YZZZ      -0.0000   ZZZZ    -170.8968
 -----------------------------------------------------------------
 Calculating analytic gradient of the SCF energy
 Gradient of SCF Energy
            1           2           3           4           5           6
    1  -0.0307239   0.0307238  -0.0307239   0.0307238   0.2027302  -0.2027300
    2  -0.1811145  -0.1811146   0.1811145   0.1811146   0.0000000  -0.0000000
    3   0.0000000  -0.0000000   0.0000000  -0.0000000   0.0000000   0.0000000
 Max gradient component =       2.027E-01
 RMS gradient           =       1.098E-01
 Gradient time:  CPU 38.34 s  wall 9.71 s
 Geometry Optimization Parameters
   NAtoms,    NIC,     NZ,  NCons,   NDum,   NFix, NCnnct, MaxDiis
        6      37       0       0       0       0       0       0

 Cartesian Hessian Update
 Hessian Updated using BFGS Update


** GEOMETRY OPTIMIZATION IN DELOCALIZED INTERNAL COORDINATES **
   Searching for a Minimum

   Optimization Cycle:  11

                       Coordinates (Angstroms)
     ATOM                X               Y               Z
      1  I         2.1492895512    1.3693670494    0.0000000000
      2  I        -2.1492895512    1.3693670494    0.0000000000
      3  I         2.1492895512   -1.3693670494    0.0000000000
      4  I        -2.1492895512   -1.3693670494    0.0000000000
      5  C         0.8009142753    0.0000000000    0.0000000000
      6  C        -0.8009142753    0.0000000000    0.0000000000
   Point Group: d2h   Number of degrees of freedom:     3


   Energy is -27754.009308439

 Hessian Updated using BFGS Update

  3 Hessian modes will be used to form the next step
  Hessian Eigenvalues:
     0.074109    0.271210    0.843087

 Minimum Search - Taking Simple RFO Step
 Searching for Lamda that Minimizes Along All modes
 Value Taken    Lamda =  -0.20542661
 Calculated Step too Large.  Step scaled by  0.374174
 Step Taken.  Stepsize is  0.300000

                             Maximum     Tolerance    Cnvgd?
         Gradient           0.184584      0.000300      NO
         Displacement       0.227731      0.001200      NO
         Energy change     -0.082432      0.000001      NO


 New Cartesian Coordinates Obtained by Inverse Iteration

 Displacement from previous Coordinates is:  0.277070
 ----------------------------------------------------------------
             Standard Nuclear Orientation (Angstroms)
    I     Atom           X                Y                Z
 ----------------------------------------------------------------
    1      I       2.0977869168     1.4020654666     0.0000000000
    2      I      -2.0977869168     1.4020654666     0.0000000000
    3      I       2.0977869168    -1.4020654666     0.0000000000
    4      I      -2.0977869168    -1.4020654666     0.0000000000
    5      C       0.7434238672     0.0000000000     0.0000000000
    6      C      -0.7434238672     0.0000000000     0.0000000000
 ----------------------------------------------------------------
 Molecular Point Group                 D2h   NOp =  8
 Largest Abelian Subgroup              D2h   NOp =  8
 Nuclear Repulsion Energy =  2928.4543909832 hartrees
 There are      112 alpha and      112 beta electrons
 Applying Cartesian multipole field
    Component          Value
    ---------          -----
     (2,0,0)        1.00000E-11
     (0,2,0)        2.00000E-11
     (0,0,2)       -3.00000E-11
 Nucleus-field energy     =     0.0000000633 hartrees
 Requested basis set is 6-311++G(d,p)
 There are 108 shells and 292 basis functions
 A cutoff of  1.0D-11 yielded   3744 shell pairs
 There are     29608 function pairs (     34185 Cartesian)
 Smallest overlap matrix eigenvalue = 4.56E-05
 Guess MOs from SCF MO coefficient file

 -----------------------------------------------------------------------
  General SCF calculation program by
  Eric Jon Sundstrom, Paul Horn, Yuezhi Mao, Dmitri Zuev, Alec White,
  David Stuck, Shaama M.S., Shane Yost, Joonho Lee, David Small,
  Daniel Levine, Susi Lehtola, Hugh Burton, Evgeny Epifanovsky
 -----------------------------------------------------------------------
 Exchange:     0.2000 Hartree-Fock + 0.0800 Slater + 0.7200 B88
 Correlation:  0.1900 VWN1RPA + 0.8100 LYP
 Using SG-1 standard quadrature grid
 using 4 threads for integral computing
 -------------------------------------------------------
 OpenMP Integral computing Module                
 Release: version 2.0, May 2017, Q-Chem Inc. Pleasanton 
 -------------------------------------------------------
 -------------------------------------------------------
 OpenMP BLAS3 based DFT computing Module                
 Release: version 1.0, May 2013, Q-Chem Inc. Pittsburgh 
 -------------------------------------------------------
 A restricted SCF calculation will be
 performed using DIIS
 SCF converges when DIIS error is below 1.0e-08
 ---------------------------------------
  Cycle       Energy         DIIS error
 ---------------------------------------
    1  -27754.0745258535      7.31e-04  
    2  -27754.0792979311      1.88e-04  
    3  -27754.0794238949      1.45e-04  
    4  -27754.0796093307      7.65e-05  
    5  -27754.0796675898      1.75e-05  
    6  -27754.0796712541      3.98e-06  
    7  -27754.0796713422      4.06e-07  
    8  -27754.0796713437      8.59e-08  
    9  -27754.0796713445      4.52e-08  
   10  -27754.0796713444      3.29e-08  
   11  -27754.0796713437      1.48e-09  Convergence criterion met
 ---------------------------------------
 SCF time:   CPU 101.72s  wall 27.00s 
 SCF   energy in the final basis set =   -27754.0796713437
 Total energy in the final basis set =   -27754.0796713437

 --------------------------------------------------------------
             Orbital Energies (a.u.) and Symmetries
 --------------------------------------------------------------

 Alpha MOs, Restricted
 -- Occupied --                  
*******-1165.89-1165.89-1165.89 -176.32 -176.32 -176.32 -176.32
  1 B3u   1 Ag    1 B2u   1 B1g   2 B3u   2 B1g   2 Ag    2 B2u                
-165.72 -165.72 -165.72 -165.72 -165.72 -165.72 -165.72 -165.72
  3 Ag    3 B3u   3 B2u   3 B1g   1 B1u   1 B2g   1 Au    1 B3g                
-165.72 -165.72 -165.72 -165.72  -35.82  -35.82  -35.82  -35.82
  4 B3u   4 Ag    4 B1g   4 B2u   5 B3u   5 B1g   5 Ag    5 B2u                
-31.311 -31.311 -31.311 -31.311 -31.305 -31.305 -31.305 -31.305
  6 B1g   6 B3u   6 Ag    6 B2u   2 B2g   2 B1u   2 Au    2 B3g                
-31.305 -31.305 -31.305 -31.305 -22.961 -22.961 -22.961 -22.961
  7 B3u   7 B2u   7 Ag    7 B1g   8 B1g   8 B2u   8 B3u   8 Ag                 
-22.960 -22.960 -22.960 -22.960 -22.959 -22.959 -22.959 -22.959
  3 B2g   3 Au    3 B3g   3 B1u   9 B2u   9 B1g   9 B3u   9 Ag                 
-22.956 -22.956 -22.956 -22.956 -22.956 -22.956 -22.956 -22.956
  4 Au    4 B3g  10 B1g  10 B2u   4 B2g   4 B1u  10 B3u  10 Ag                 
-10.280 -10.280  -6.369  -6.369  -6.369  -6.369  -4.782  -4.782
 11 Ag   11 B3u  12 B3u  11 B1g  12 Ag   11 B2u  13 B3u  13 Ag                 
 -4.782  -4.782  -4.767  -4.767  -4.767  -4.767  -4.766  -4.766
 12 B1g  12 B2u   5 B2g   5 B1u   5 B3g   5 Au   14 B3u  14 Ag                 
 -4.766  -4.766  -2.051  -2.051  -2.049  -2.049  -2.045  -2.045
 13 B2u  13 B1g  15 B3u  15 Ag   14 B1g  14 B2u  16 B3u  16 Ag                 
 -2.044  -2.044  -2.043  -2.043  -2.043  -2.043  -2.031  -2.031
  6 B2g   6 B1u   6 Au    6 B3g  15 B2u  15 B1g  17 B3u  17 Ag                 
 -2.031  -2.031  -2.030  -2.030  -2.030  -2.030  -0.863  -0.815
  7 B1u   7 B2g   7 B3g   7 Au   16 B1g  16 B2u  18 Ag   18 B3u                
 -0.667  -0.653  -0.650  -0.511  -0.463  -0.428  -0.410  -0.365
 17 B2u  19 Ag   17 B1g  19 B3u  20 Ag   18 B2u   8 B1u  18 B1g                
 -0.355  -0.349  -0.339  -0.276  -0.270  -0.238  -0.228  -0.212
  8 B2g  20 B3u  21 Ag    8 B3g   8 Au    9 B1u  19 B2u  19 B1g                
 -- Virtual --                   
 -0.084  -0.066  -0.055  -0.038   0.013   0.034   0.044   0.066
  9 B2g  21 B3u  22 Ag   20 B2u  23 Ag   22 B3u  20 B1g  10 B1u                
  0.069   0.102   0.105   0.111   0.125   0.126   0.148   0.179
 21 B2u  21 B1g  23 B3u  10 B2g  24 B3u  24 Ag   25 Ag   22 B2u                
  0.191   0.209   0.221   0.226   0.232   0.243   0.269   0.281
  9 B3g  26 Ag    9 Au   11 B1u  23 B2u  22 B1g  25 B3u  11 B2g                
  0.297   0.299   0.313   0.316   0.324   0.362   0.366   0.383
 12 B1u  23 B1g  27 Ag   26 B3u  12 B2g  10 B3g  28 Ag   10 Au                 
  0.393   0.403   0.426   0.433   0.439   0.449   0.463   0.473
 24 B2u  27 B3u  25 B2u  13 B1u  24 B1g  29 Ag   13 B2g  28 B3u                
  0.492   0.497   0.497   0.526   0.539   0.591   0.644   0.659
 11 B3g  25 B1g  11 Au   29 B3u  14 B1u  26 B2u  26 B1g  30 Ag                 
  0.666   0.712   0.715   0.735   0.746   0.770   0.791   0.808
 27 B2u  31 Ag   30 B3u  14 B2g  28 B2u  27 B1g  32 Ag   31 B3u                
  0.969   1.065   1.155   1.210   1.277   1.278   1.321   1.325
 28 B1g  32 B3u  15 B1u  12 B3g  33 Ag   12 Au   13 B3g  16 B1u                
  1.330   1.360   1.363   1.381   1.384   1.398   1.421   1.456
 33 B3u  34 Ag   15 B2g  29 B1g  34 B3u  29 B2u  35 Ag   30 B2u                
  1.510   1.569   1.599   1.636   1.719   1.769   2.061   2.062
 13 Au   31 B2u  30 B1g  36 Ag   35 B3u  16 B2g  36 B3u  31 B1g                
  2.566   2.669   2.786   2.886   2.921   3.368   3.900   3.907
 17 B1u  32 B2u  17 B2g  37 Ag   32 B1g  37 B3u  18 B1u  18 B2g                
  3.942   3.958   3.963   3.968   3.990   3.996   4.006   4.035
 38 Ag   38 B3u  14 B3g  14 Au   33 B1g  33 B2u  19 B1u  39 Ag                 
  4.043   4.047   4.067   4.086   4.157   4.187   4.232   4.250
 15 B3g  15 Au   19 B2g  39 B3u  40 Ag   34 B2u  40 B3u  34 B1g                
  4.290   4.318   4.398   4.405   4.482   4.534   5.966   5.980
 35 B2u  35 B1g  36 B2u  41 Ag   41 B3u  36 B1g  16 B3g  16 Au                 
  5.986   6.022   6.025   6.036   6.042   6.083   6.086   6.106
 20 B1u  37 B1g  42 Ag   37 B2u  20 B2g  43 Ag   42 B3u  38 B2u                
  6.150   6.217  23.239  23.624  27.839  27.852  27.907  27.927
 43 B3u  38 B1g  44 Ag   44 B3u  39 B2u  45 Ag   45 B3u  39 B1g                
 28.314  28.327  28.331  28.357  28.358  28.361  28.374  28.385
 17 B3g  17 Au   21 B1u  40 B1g  40 B2u  46 Ag   21 B2g  41 B2u                
 28.393  28.403  28.418  28.430  28.501  28.504  28.521  28.526
 47 Ag   46 B3u  47 B3u  41 B1g  22 B1u  22 B2g  48 Ag   48 B3u                
 28.529  28.530  28.541  28.547  28.549  28.563  28.567  28.568
 18 B3g  18 Au   42 B1g  42 B2u  23 B1u  49 Ag   19 B3g  19 Au                 
 28.578  28.594  28.643  28.655  28.678  28.685  28.723  28.798
 23 B2g  49 B3u  50 Ag   43 B2u  43 B1g  50 B3u  44 B2u  44 B1g                
127.865 127.873 127.876 127.898 127.903 127.908 127.914 127.930
 20 B3g  20 Au   24 B1u  51 Ag   45 B1g  24 B2g  45 B2u  51 B3u                
127.932 127.941 127.956 128.008 151.639 151.654 151.703 151.716
 52 Ag   46 B2u  52 B3u  46 B1g  47 B2u  53 Ag   53 B3u  47 B1g                
*******1901.8191901.8701901.882
 48 B2u  54 Ag   54 B3u  48 B1g                                                

 Beta MOs, Restricted
 -- Occupied --                  
*******-1165.89-1165.89-1165.89 -176.32 -176.32 -176.32 -176.32
  1 B3u   1 Ag    1 B2u   1 B1g   2 B3u   2 B1g   2 Ag    2 B2u                
-165.72 -165.72 -165.72 -165.72 -165.72 -165.72 -165.72 -165.72
  3 Ag    3 B3u   3 B2u   3 B1g   1 B1u   1 B2g   1 Au    1 B3g                
-165.72 -165.72 -165.72 -165.72  -35.82  -35.82  -35.82  -35.82
  4 B3u   4 Ag    4 B1g   4 B2u   5 B3u   5 B1g   5 Ag    5 B2u                
-31.311 -31.311 -31.311 -31.311 -31.305 -31.305 -31.305 -31.305
  6 B1g   6 B3u   6 Ag    6 B2u   2 B2g   2 B1u   2 Au    2 B3g                
-31.305 -31.305 -31.305 -31.305 -22.961 -22.961 -22.961 -22.961
  7 B3u   7 B2u   7 Ag    7 B1g   8 B1g   8 B2u   8 B3u   8 Ag                 
-22.960 -22.960 -22.960 -22.960 -22.959 -22.959 -22.959 -22.959
  3 B2g   3 Au    3 B3g   3 B1u   9 B2u   9 B1g   9 B3u   9 Ag                 
-22.956 -22.956 -22.956 -22.956 -22.956 -22.956 -22.956 -22.956
  4 Au    4 B3g  10 B1g  10 B2u   4 B2g   4 B1u  10 B3u  10 Ag                 
-10.280 -10.280  -6.369  -6.369  -6.369  -6.369  -4.782  -4.782
 11 Ag   11 B3u  12 B3u  11 B1g  12 Ag   11 B2u  13 B3u  13 Ag                 
 -4.782  -4.782  -4.767  -4.767  -4.767  -4.767  -4.766  -4.766
 12 B1g  12 B2u   5 B2g   5 B1u   5 B3g   5 Au   14 B3u  14 Ag                 
 -4.766  -4.766  -2.051  -2.051  -2.049  -2.049  -2.045  -2.045
 13 B2u  13 B1g  15 B3u  15 Ag   14 B1g  14 B2u  16 B3u  16 Ag                 
 -2.044  -2.044  -2.043  -2.043  -2.043  -2.043  -2.031  -2.031
  6 B2g   6 B1u   6 Au    6 B3g  15 B2u  15 B1g  17 B3u  17 Ag                 
 -2.031  -2.031  -2.030  -2.030  -2.030  -2.030  -0.863  -0.815
  7 B1u   7 B2g   7 B3g   7 Au   16 B1g  16 B2u  18 Ag   18 B3u                
 -0.667  -0.653  -0.650  -0.511  -0.463  -0.428  -0.410  -0.365
 17 B2u  19 Ag   17 B1g  19 B3u  20 Ag   18 B2u   8 B1u  18 B1g                
 -0.355  -0.349  -0.339  -0.276  -0.270  -0.238  -0.228  -0.212
  8 B2g  20 B3u  21 Ag    8 B3g   8 Au    9 B1u  19 B2u  19 B1g                
 -- Virtual --                   
 -0.084  -0.066  -0.055  -0.038   0.013   0.034   0.044   0.066
  9 B2g  21 B3u  22 Ag   20 B2u  23 Ag   22 B3u  20 B1g  10 B1u                
  0.069   0.102   0.105   0.111   0.125   0.126   0.148   0.179
 21 B2u  21 B1g  23 B3u  10 B2g  24 B3u  24 Ag   25 Ag   22 B2u                
  0.191   0.209   0.221   0.226   0.232   0.243   0.269   0.281
  9 B3g  26 Ag    9 Au   11 B1u  23 B2u  22 B1g  25 B3u  11 B2g                
  0.297   0.299   0.313   0.316   0.324   0.362   0.366   0.383
 12 B1u  23 B1g  27 Ag   26 B3u  12 B2g  10 B3g  28 Ag   10 Au                 
  0.393   0.403   0.426   0.433   0.439   0.449   0.463   0.473
 24 B2u  27 B3u  25 B2u  13 B1u  24 B1g  29 Ag   13 B2g  28 B3u                
  0.492   0.497   0.497   0.526   0.539   0.591   0.644   0.659
 11 B3g  25 B1g  11 Au   29 B3u  14 B1u  26 B2u  26 B1g  30 Ag                 
  0.666   0.712   0.715   0.735   0.746   0.770   0.791   0.808
 27 B2u  31 Ag   30 B3u  14 B2g  28 B2u  27 B1g  32 Ag   31 B3u                
  0.969   1.065   1.155   1.210   1.277   1.278   1.321   1.325
 28 B1g  32 B3u  15 B1u  12 B3g  33 Ag   12 Au   13 B3g  16 B1u                
  1.330   1.360   1.363   1.381   1.384   1.398   1.421   1.456
 33 B3u  34 Ag   15 B2g  29 B1g  34 B3u  29 B2u  35 Ag   30 B2u                
  1.510   1.569   1.599   1.636   1.719   1.769   2.061   2.062
 13 Au   31 B2u  30 B1g  36 Ag   35 B3u  16 B2g  36 B3u  31 B1g                
  2.566   2.669   2.786   2.886   2.921   3.368   3.900   3.907
 17 B1u  32 B2u  17 B2g  37 Ag   32 B1g  37 B3u  18 B1u  18 B2g                
  3.942   3.958   3.963   3.968   3.990   3.996   4.006   4.035
 38 Ag   38 B3u  14 B3g  14 Au   33 B1g  33 B2u  19 B1u  39 Ag                 
  4.043   4.047   4.067   4.086   4.157   4.187   4.232   4.250
 15 B3g  15 Au   19 B2g  39 B3u  40 Ag   34 B2u  40 B3u  34 B1g                
  4.290   4.318   4.398   4.405   4.482   4.534   5.966   5.980
 35 B2u  35 B1g  36 B2u  41 Ag   41 B3u  36 B1g  16 B3g  16 Au                 
  5.986   6.022   6.025   6.036   6.042   6.083   6.086   6.106
 20 B1u  37 B1g  42 Ag   37 B2u  20 B2g  43 Ag   42 B3u  38 B2u                
  6.150   6.217  23.239  23.624  27.839  27.852  27.907  27.927
 43 B3u  38 B1g  44 Ag   44 B3u  39 B2u  45 Ag   45 B3u  39 B1g                
 28.314  28.327  28.331  28.357  28.358  28.361  28.374  28.385
 17 B3g  17 Au   21 B1u  40 B1g  40 B2u  46 Ag   21 B2g  41 B2u                
 28.393  28.403  28.418  28.430  28.501  28.504  28.521  28.526
 47 Ag   46 B3u  47 B3u  41 B1g  22 B1u  22 B2g  48 Ag   48 B3u                
 28.529  28.530  28.541  28.547  28.549  28.563  28.567  28.568
 18 B3g  18 Au   42 B1g  42 B2u  23 B1u  49 Ag   19 B3g  19 Au                 
 28.578  28.594  28.643  28.655  28.678  28.685  28.723  28.798
 23 B2g  49 B3u  50 Ag   43 B2u  43 B1g  50 B3u  44 B2u  44 B1g                
127.865 127.873 127.876 127.898 127.903 127.908 127.914 127.930
 20 B3g  20 Au   24 B1u  51 Ag   45 B1g  24 B2g  45 B2u  51 B3u                
127.932 127.941 127.956 128.008 151.639 151.654 151.703 151.716
 52 Ag   46 B2u  52 B3u  46 B1g  47 B2u  53 Ag   53 B3u  47 B1g                
*******1901.8191901.8701901.882
 48 B2u  54 Ag   54 B3u  48 B1g                                                
 --------------------------------------------------------------

          Ground-State Mulliken Net Atomic Charges

     Atom                 Charge (a.u.)
  ----------------------------------------
      1 I                     0.168474
      2 I                     0.168474
      3 I                     0.168474
      4 I                     0.168474
      5 C                    -0.336947
      6 C                    -0.336947
  ----------------------------------------
  Sum of atomic charges =    -0.000000

 -----------------------------------------------------------------
                    Cartesian Multipole Moments
 -----------------------------------------------------------------
    Charge (ESU x 10^10)
                -0.0000
    Dipole Moment (Debye)
         X       0.0000      Y      -0.0000      Z       0.0000
       Tot       0.0000
    Quadrupole Moments (Debye-Ang)
        XX    -113.3026     XY       0.0000     YY    -126.1317
        XZ       0.0000     YZ       0.0000     ZZ    -125.6128
    Octopole Moments (Debye-Ang^2)
       XXX       0.0000    XXY      -0.0000    XYY      -0.0000
       YYY      -0.0000    XXZ       0.0000    XYZ       0.0000
       YYZ       0.0000    XZZ       0.0000    YZZ       0.0000
       ZZZ       0.0000
    Hexadecapole Moments (Debye-Ang^3)
      XXXX   -2981.3656   XXXY       0.0000   XXYY    -688.1013
      XYYY       0.0000   YYYY   -1521.4869   XXXZ       0.0000
      XXYZ       0.0000   XYYZ       0.0000   YYYZ       0.0000
      XXZZ    -562.2446   XYZZ       0.0000   YYZZ    -288.2817
      XZZZ       0.0000   YZZZ       0.0000   ZZZZ    -171.7430
 -----------------------------------------------------------------
 Calculating analytic gradient of the SCF energy
 Gradient of SCF Energy
            1           2           3           4           5           6
    1  -0.0243359   0.0243359  -0.0243359   0.0243359   0.1607193  -0.1607193
    2  -0.1519702  -0.1519702   0.1519702   0.1519702   0.0000000   0.0000000
    3   0.0000000  -0.0000000  -0.0000000  -0.0000000  -0.0000000   0.0000000
 Max gradient component =       1.607E-01
 RMS gradient           =       9.019E-02
 Gradient time:  CPU 37.82 s  wall 9.59 s
 Geometry Optimization Parameters
   NAtoms,    NIC,     NZ,  NCons,   NDum,   NFix, NCnnct, MaxDiis
        6      37       0       0       0       0       0       0

 Cartesian Hessian Update
 Hessian Updated using BFGS Update


** GEOMETRY OPTIMIZATION IN DELOCALIZED INTERNAL COORDINATES **
   Searching for a Minimum

   Optimization Cycle:  12

                       Coordinates (Angstroms)
     ATOM                X               Y               Z
      1  I         2.0977869168    1.4020654666    0.0000000000
      2  I        -2.0977869168    1.4020654666    0.0000000000
      3  I         2.0977869168   -1.4020654666    0.0000000000
      4  I        -2.0977869168   -1.4020654666    0.0000000000
      5  C         0.7434238672    0.0000000000    0.0000000000
      6  C        -0.7434238672    0.0000000000    0.0000000000
   Point Group: d2h   Number of degrees of freedom:     3


   Energy is -27754.079671344

 Hessian Updated using BFGS Update

  3 Hessian modes will be used to form the next step
  Hessian Eigenvalues:
     0.144007    0.188460    0.842651

 Minimum Search - Taking Simple RFO Step
 Searching for Lamda that Minimizes Along All modes
 Value Taken    Lamda =  -0.15089021
 Calculated Step too Large.  Step scaled by  0.432092
 Step Taken.  Stepsize is  0.300000

                             Maximum     Tolerance    Cnvgd?
         Gradient           0.148686      0.000300      NO
         Displacement       0.207826      0.001200      NO
         Energy change     -0.070363      0.000001      NO


 New Cartesian Coordinates Obtained by Inverse Iteration

 Displacement from previous Coordinates is:  0.253863
 ----------------------------------------------------------------
             Standard Nuclear Orientation (Angstroms)
    I     Atom           X                Y                Z
 ----------------------------------------------------------------
    1      I       2.0541655431     1.4416147237     0.0000000000
    2      I      -2.0541655431     1.4416147237     0.0000000000
    3      I       2.0541655431    -1.4416147237     0.0000000000
    4      I      -2.0541655431    -1.4416147237     0.0000000000
    5      C       0.6977126961     0.0000000000     0.0000000000
    6      C      -0.6977126961     0.0000000000     0.0000000000
 ----------------------------------------------------------------
 Molecular Point Group                 D2h   NOp =  8
 Largest Abelian Subgroup              D2h   NOp =  8
 Nuclear Repulsion Energy =  2917.4323917465 hartrees
 There are      112 alpha and      112 beta electrons
 Applying Cartesian multipole field
    Component          Value
    ---------          -----
     (2,0,0)        1.00000E-11
     (0,2,0)        2.00000E-11
     (0,0,2)       -3.00000E-11
 Nucleus-field energy     =     0.0000000636 hartrees
 Requested basis set is 6-311++G(d,p)
 There are 108 shells and 292 basis functions
 A cutoff of  1.0D-11 yielded   3748 shell pairs
 There are     29492 function pairs (     34005 Cartesian)
 Smallest overlap matrix eigenvalue = 3.44E-05
 Guess MOs from SCF MO coefficient file

 -----------------------------------------------------------------------
  General SCF calculation program by
  Eric Jon Sundstrom, Paul Horn, Yuezhi Mao, Dmitri Zuev, Alec White,
  David Stuck, Shaama M.S., Shane Yost, Joonho Lee, David Small,
  Daniel Levine, Susi Lehtola, Hugh Burton, Evgeny Epifanovsky
 -----------------------------------------------------------------------
 Exchange:     0.2000 Hartree-Fock + 0.0800 Slater + 0.7200 B88
 Correlation:  0.1900 VWN1RPA + 0.8100 LYP
 Using SG-1 standard quadrature grid
 using 4 threads for integral computing
 -------------------------------------------------------
 OpenMP Integral computing Module                
 Release: version 2.0, May 2017, Q-Chem Inc. Pleasanton 
 -------------------------------------------------------
 -------------------------------------------------------
 OpenMP BLAS3 based DFT computing Module                
 Release: version 1.0, May 2013, Q-Chem Inc. Pittsburgh 
 -------------------------------------------------------
 A restricted SCF calculation will be
 performed using DIIS
 SCF converges when DIIS error is below 1.0e-08
 ---------------------------------------
  Cycle       Energy         DIIS error
 ---------------------------------------
    1  -27754.1314287087      7.18e-04  
    2  -27754.1359391224      1.93e-04  
    3  -27754.1361396411      1.26e-04  
    4  -27754.1363161554      4.28e-05  
    5  -27754.1363290968      1.92e-05  
    6  -27754.1363333315      4.77e-06  
    7  -27754.1363335256      4.33e-07  
    8  -27754.1363335277      8.01e-08  
    9  -27754.1363335269      2.57e-08  
   10  -27754.1363335271      1.72e-09  Convergence criterion met
 ---------------------------------------
 SCF time:   CPU 92.54s  wall 25.00s 
 SCF   energy in the final basis set =   -27754.1363335271
 Total energy in the final basis set =   -27754.1363335271

 --------------------------------------------------------------
             Orbital Energies (a.u.) and Symmetries
 --------------------------------------------------------------

 Alpha MOs, Restricted
 -- Occupied --                  
*******-1165.89-1165.89-1165.89 -176.32 -176.32 -176.32 -176.32
  1 B3u   1 Ag    1 B2u   1 B1g   2 B3u   2 B1g   2 Ag    2 B2u                
-165.72 -165.72 -165.72 -165.72 -165.72 -165.72 -165.72 -165.72
  3 Ag    3 B3u   3 B2u   3 B1g   1 B1u   1 B2g   1 Au    1 B3g                
-165.72 -165.72 -165.72 -165.72  -35.82  -35.82  -35.82  -35.82
  4 B3u   4 Ag    4 B1g   4 B2u   5 B3u   5 B1g   5 Ag    5 B2u                
-31.310 -31.310 -31.310 -31.310 -31.305 -31.305 -31.305 -31.305
  6 B1g   6 B3u   6 B2u   6 Ag    2 B2g   2 B1u   2 Au    2 B3g                
-31.304 -31.304 -31.304 -31.304 -22.961 -22.961 -22.961 -22.961
  7 B3u   7 B2u   7 B1g   7 Ag    8 B1g   8 B2u   8 B3u   8 Ag                 
-22.959 -22.959 -22.959 -22.959 -22.959 -22.959 -22.959 -22.959
  3 B2g   3 Au    3 B1u   3 B3g   9 B2u   9 B1g   9 B3u   9 Ag                 
-22.955 -22.955 -22.955 -22.955 -22.955 -22.955 -22.955 -22.955
  4 B3g   4 Au   10 B1g  10 B2u   4 B2g   4 B1u  10 B3u  10 Ag                 
-10.277 -10.277  -6.368  -6.368  -6.368  -6.368  -4.781  -4.781
 11 Ag   11 B3u  11 B1g  12 B3u  12 Ag   11 B2u  13 B3u  13 Ag                 
 -4.781  -4.781  -4.766  -4.766  -4.766  -4.766  -4.765  -4.765
 12 B1g  12 B2u   5 B2g   5 B1u   5 B3g   5 Au   14 B3u  14 Ag                 
 -4.765  -4.765  -2.049  -2.049  -2.048  -2.048  -2.043  -2.043
 13 B2u  13 B1g  15 B3u  15 Ag   14 B1g  14 B2u  16 B3u  16 Ag                 
 -2.043  -2.043  -2.043  -2.042  -2.042  -2.042  -2.029  -2.029
  6 B2g   6 B1u   6 Au    6 B3g  15 B2u  15 B1g  17 B3u  17 Ag                 
 -2.029  -2.029  -2.029  -2.029  -2.029  -2.029  -0.865  -0.798
  7 B1u   7 B2g   7 B3g   7 Au   16 B1g  16 B2u  18 Ag   18 B3u                
 -0.670  -0.667  -0.649  -0.507  -0.463  -0.435  -0.412  -0.359
 17 B2u  19 Ag   17 B1g  19 B3u  20 Ag   18 B2u   8 B1u  18 B1g                
 -0.346  -0.340  -0.337  -0.278  -0.272  -0.246  -0.237  -0.219
  8 B2g  20 B3u  21 Ag    8 B3g   8 Au    9 B1u  19 B2u  19 B1g                
 -- Virtual --                   
 -0.071  -0.066  -0.059  -0.053   0.013   0.038   0.047   0.067
  9 B2g  21 B3u  22 Ag   20 B2u  23 Ag   22 B3u  20 B1g  10 B1u                
  0.068   0.102   0.108   0.109   0.121   0.141   0.154   0.178
 21 B2u  21 B1g  23 B3u  10 B2g  24 Ag   24 B3u  25 Ag   22 B2u                
  0.191   0.210   0.221   0.226   0.228   0.240   0.270   0.283
  9 B3g  26 Ag    9 Au   11 B1u  23 B2u  22 B1g  25 B3u  11 B2g                
  0.296   0.303   0.304   0.337   0.339   0.359   0.359   0.382
 23 B1g  27 Ag   12 B1u  12 B2g  26 B3u  28 Ag   10 B3g  24 B2u                
  0.385   0.402   0.426   0.431   0.443   0.450   0.463   0.480
 10 Au   27 B3u  13 B1u  25 B2u  24 B1g  29 Ag   13 B2g  11 B3g                
  0.481   0.484   0.500   0.550   0.563   0.574   0.632   0.653
 28 B3u  11 Au   25 B1g  14 B1u  29 B3u  26 B2u  26 B1g  30 Ag                 
  0.674   0.701   0.718   0.733   0.741   0.765   0.801   0.806
 27 B2u  31 Ag   30 B3u  28 B2u  14 B2g  27 B1g  32 Ag   31 B3u                
  0.979   1.075   1.161   1.189   1.263   1.278   1.315   1.317
 28 B1g  32 B3u  15 B1u  12 B3g  33 Ag   12 Au   13 B3g  33 B3u                
  1.330   1.356   1.365   1.370   1.385   1.401   1.421   1.456
 16 B1u  34 Ag   15 B2g  29 B1g  34 B3u  29 B2u  35 Ag   30 B2u                
  1.532   1.585   1.609   1.666   1.759   1.825   2.093   2.117
 13 Au   31 B2u  30 B1g  36 Ag   35 B3u  16 B2g  31 B1g  36 B3u                
  2.576   2.668   2.813   2.953   3.000   3.291   3.904   3.915
 17 B1u  32 B2u  17 B2g  32 B1g  37 Ag   37 B3u  18 B1u  18 B2g                
  3.934   3.955   3.962   3.968   3.989   3.990   4.007   4.033
 38 Ag   38 B3u  14 B3g  14 Au   33 B2u  33 B1g  19 B1u  15 B3g                
  4.038   4.038   4.069   4.085   4.162   4.190   4.229   4.237
 39 Ag   15 Au   19 B2g  39 B3u  40 Ag   34 B2u  34 B1g  40 B3u                
  4.279   4.321   4.387   4.404   4.487   4.530   5.968   5.982
 35 B2u  35 B1g  36 B2u  41 Ag   41 B3u  36 B1g  16 B3g  16 Au                 
  5.987   6.022   6.028   6.042   6.046   6.059   6.079   6.110
 20 B1u  42 Ag   37 B1g  20 B2g  37 B2u  43 Ag   42 B3u  38 B2u                
  6.135   6.221  23.212  23.875  27.832  27.851  27.908  27.925
 43 B3u  38 B1g  44 Ag   44 B3u  39 B2u  45 Ag   45 B3u  39 B1g                
 28.315  28.328  28.332  28.356  28.358  28.361  28.373  28.380
 17 B3g  17 Au   21 B1u  46 Ag   40 B1g  40 B2u  21 B2g  47 Ag                 
 28.385  28.394  28.413  28.430  28.504  28.508  28.516  28.525
 41 B2u  46 B3u  47 B3u  41 B1g  22 B1u  22 B2g  48 Ag   48 B3u                
 28.529  28.530  28.541  28.544  28.549  28.562  28.563  28.563
 18 B3g  18 Au   42 B1g  42 B2u  23 B1u  19 B3g  19 Au   49 Ag                 
 28.579  28.596  28.642  28.653  28.668  28.684  28.723  28.800
 23 B2g  49 B3u  50 Ag   43 B2u  43 B1g  50 B3u  44 B2u  44 B1g                
127.865 127.874 127.876 127.894 127.903 127.908 127.916 127.921
 20 B3g  20 Au   24 B1u  51 Ag   45 B1g  24 B2g  45 B2u  52 Ag                 
127.925 127.945 127.948 128.009 151.632 151.651 151.702 151.714
 51 B3u  46 B2u  52 B3u  46 B1g  47 B2u  53 Ag   53 B3u  47 B1g                
*******1901.8161901.8691901.880
 48 B2u  54 Ag   54 B3u  48 B1g                                                

 Beta MOs, Restricted
 -- Occupied --                  
*******-1165.89-1165.89-1165.89 -176.32 -176.32 -176.32 -176.32
  1 B3u   1 Ag    1 B2u   1 B1g   2 B3u   2 B1g   2 Ag    2 B2u                
-165.72 -165.72 -165.72 -165.72 -165.72 -165.72 -165.72 -165.72
  3 Ag    3 B3u   3 B2u   3 B1g   1 B1u   1 B2g   1 Au    1 B3g                
-165.72 -165.72 -165.72 -165.72  -35.82  -35.82  -35.82  -35.82
  4 B3u   4 Ag    4 B1g   4 B2u   5 B3u   5 B1g   5 Ag    5 B2u                
-31.310 -31.310 -31.310 -31.310 -31.305 -31.305 -31.305 -31.305
  6 B1g   6 B3u   6 B2u   6 Ag    2 B2g   2 B1u   2 Au    2 B3g                
-31.304 -31.304 -31.304 -31.304 -22.961 -22.961 -22.961 -22.961
  7 B3u   7 B2u   7 B1g   7 Ag    8 B1g   8 B2u   8 B3u   8 Ag                 
-22.959 -22.959 -22.959 -22.959 -22.959 -22.959 -22.959 -22.959
  3 B2g   3 Au    3 B1u   3 B3g   9 B2u   9 B1g   9 B3u   9 Ag                 
-22.955 -22.955 -22.955 -22.955 -22.955 -22.955 -22.955 -22.955
  4 B3g   4 Au   10 B1g  10 B2u   4 B2g   4 B1u  10 B3u  10 Ag                 
-10.277 -10.277  -6.368  -6.368  -6.368  -6.368  -4.781  -4.781
 11 Ag   11 B3u  11 B1g  12 B3u  12 Ag   11 B2u  13 B3u  13 Ag                 
 -4.781  -4.781  -4.766  -4.766  -4.766  -4.766  -4.765  -4.765
 12 B1g  12 B2u   5 B2g   5 B1u   5 B3g   5 Au   14 B3u  14 Ag                 
 -4.765  -4.765  -2.049  -2.049  -2.048  -2.048  -2.043  -2.043
 13 B2u  13 B1g  15 B3u  15 Ag   14 B1g  14 B2u  16 B3u  16 Ag                 
 -2.043  -2.043  -2.043  -2.042  -2.042  -2.042  -2.029  -2.029
  6 B2g   6 B1u   6 Au    6 B3g  15 B2u  15 B1g  17 B3u  17 Ag                 
 -2.029  -2.029  -2.029  -2.029  -2.029  -2.029  -0.865  -0.798
  7 B1u   7 B2g   7 B3g   7 Au   16 B1g  16 B2u  18 Ag   18 B3u                
 -0.670  -0.667  -0.649  -0.507  -0.463  -0.435  -0.412  -0.359
 17 B2u  19 Ag   17 B1g  19 B3u  20 Ag   18 B2u   8 B1u  18 B1g                
 -0.346  -0.340  -0.337  -0.278  -0.272  -0.246  -0.237  -0.219
  8 B2g  20 B3u  21 Ag    8 B3g   8 Au    9 B1u  19 B2u  19 B1g                
 -- Virtual --                   
 -0.071  -0.066  -0.059  -0.053   0.013   0.038   0.047   0.067
  9 B2g  21 B3u  22 Ag   20 B2u  23 Ag   22 B3u  20 B1g  10 B1u                
  0.068   0.102   0.108   0.109   0.121   0.141   0.154   0.178
 21 B2u  21 B1g  23 B3u  10 B2g  24 Ag   24 B3u  25 Ag   22 B2u                
  0.191   0.210   0.221   0.226   0.228   0.240   0.270   0.283
  9 B3g  26 Ag    9 Au   11 B1u  23 B2u  22 B1g  25 B3u  11 B2g                
  0.296   0.303   0.304   0.337   0.339   0.359   0.359   0.382
 23 B1g  27 Ag   12 B1u  12 B2g  26 B3u  28 Ag   10 B3g  24 B2u                
  0.385   0.402   0.426   0.431   0.443   0.450   0.463   0.480
 10 Au   27 B3u  13 B1u  25 B2u  24 B1g  29 Ag   13 B2g  11 B3g                
  0.481   0.484   0.500   0.550   0.563   0.574   0.632   0.653
 28 B3u  11 Au   25 B1g  14 B1u  29 B3u  26 B2u  26 B1g  30 Ag                 
  0.674   0.701   0.718   0.733   0.741   0.765   0.801   0.806
 27 B2u  31 Ag   30 B3u  28 B2u  14 B2g  27 B1g  32 Ag   31 B3u                
  0.979   1.075   1.161   1.189   1.263   1.278   1.315   1.317
 28 B1g  32 B3u  15 B1u  12 B3g  33 Ag   12 Au   13 B3g  33 B3u                
  1.330   1.356   1.365   1.370   1.385   1.401   1.421   1.456
 16 B1u  34 Ag   15 B2g  29 B1g  34 B3u  29 B2u  35 Ag   30 B2u                
  1.532   1.585   1.609   1.666   1.759   1.825   2.093   2.117
 13 Au   31 B2u  30 B1g  36 Ag   35 B3u  16 B2g  31 B1g  36 B3u                
  2.576   2.668   2.813   2.953   3.000   3.291   3.904   3.915
 17 B1u  32 B2u  17 B2g  32 B1g  37 Ag   37 B3u  18 B1u  18 B2g                
  3.934   3.955   3.962   3.968   3.989   3.990   4.007   4.033
 38 Ag   38 B3u  14 B3g  14 Au   33 B2u  33 B1g  19 B1u  15 B3g                
  4.038   4.038   4.069   4.085   4.162   4.190   4.229   4.237
 39 Ag   15 Au   19 B2g  39 B3u  40 Ag   34 B2u  34 B1g  40 B3u                
  4.279   4.321   4.387   4.404   4.487   4.530   5.968   5.982
 35 B2u  35 B1g  36 B2u  41 Ag   41 B3u  36 B1g  16 B3g  16 Au                 
  5.987   6.022   6.028   6.042   6.046   6.059   6.079   6.110
 20 B1u  42 Ag   37 B1g  20 B2g  37 B2u  43 Ag   42 B3u  38 B2u                
  6.135   6.221  23.212  23.875  27.832  27.851  27.908  27.925
 43 B3u  38 B1g  44 Ag   44 B3u  39 B2u  45 Ag   45 B3u  39 B1g                
 28.315  28.328  28.332  28.356  28.358  28.361  28.373  28.380
 17 B3g  17 Au   21 B1u  46 Ag   40 B1g  40 B2u  21 B2g  47 Ag                 
 28.385  28.394  28.413  28.430  28.504  28.508  28.516  28.525
 41 B2u  46 B3u  47 B3u  41 B1g  22 B1u  22 B2g  48 Ag   48 B3u                
 28.529  28.530  28.541  28.544  28.549  28.562  28.563  28.563
 18 B3g  18 Au   42 B1g  42 B2u  23 B1u  19 B3g  19 Au   49 Ag                 
 28.579  28.596  28.642  28.653  28.668  28.684  28.723  28.800
 23 B2g  49 B3u  50 Ag   43 B2u  43 B1g  50 B3u  44 B2u  44 B1g                
127.865 127.874 127.876 127.894 127.903 127.908 127.916 127.921
 20 B3g  20 Au   24 B1u  51 Ag   45 B1g  24 B2g  45 B2u  52 Ag                 
127.925 127.945 127.948 128.009 151.632 151.651 151.702 151.714
 51 B3u  46 B2u  52 B3u  46 B1g  47 B2u  53 Ag   53 B3u  47 B1g                
*******1901.8161901.8691901.880
 48 B2u  54 Ag   54 B3u  48 B1g                                                
 --------------------------------------------------------------

          Ground-State Mulliken Net Atomic Charges

     Atom                 Charge (a.u.)
  ----------------------------------------
      1 I                     0.166480
      2 I                     0.166480
      3 I                     0.166480
      4 I                     0.166480
      5 C                    -0.332960
      6 C                    -0.332960
  ----------------------------------------
  Sum of atomic charges =    -0.000000

 -----------------------------------------------------------------
                    Cartesian Multipole Moments
 -----------------------------------------------------------------
    Charge (ESU x 10^10)
                -0.0000
    Dipole Moment (Debye)
         X       0.0000      Y      -0.0000      Z      -0.0000
       Tot       0.0000
    Quadrupole Moments (Debye-Ang)
        XX    -114.3829     XY      -0.0000     YY    -125.0236
        XZ      -0.0000     YZ      -0.0000     ZZ    -125.8262
    Octopole Moments (Debye-Ang^2)
       XXX      -0.0000    XXY      -0.0000    XYY      -0.0000
       YYY      -0.0000    XXZ      -0.0000    XYZ       0.0000
       YYZ      -0.0000    XZZ       0.0000    YZZ      -0.0000
       ZZZ      -0.0000
    Hexadecapole Moments (Debye-Ang^3)
      XXXX   -2879.0385   XXXY      -0.0000   XXYY    -673.6974
      XYYY       0.0000   YYYY   -1583.3233   XXXZ      -0.0000
      XXYZ       0.0000   XYYZ      -0.0000   YYYZ      -0.0000
      XXZZ    -543.0575   XYZZ      -0.0000   YYZZ    -301.0018
      XZZZ      -0.0000   YZZZ      -0.0000   ZZZZ    -172.7682
 -----------------------------------------------------------------
 Calculating analytic gradient of the SCF energy
 Gradient of SCF Energy
            1           2           3           4           5           6
    1  -0.0170431   0.0170431  -0.0170431   0.0170431   0.0968729  -0.0968729
    2  -0.1214746  -0.1214746   0.1214746   0.1214746   0.0000000   0.0000000
    3   0.0000000  -0.0000000  -0.0000000  -0.0000000   0.0000000  -0.0000000
 Max gradient component =       1.215E-01
 RMS gradient           =       6.623E-02
 Gradient time:  CPU 38.83 s  wall 9.85 s
 Geometry Optimization Parameters
   NAtoms,    NIC,     NZ,  NCons,   NDum,   NFix, NCnnct, MaxDiis
        6      37       0       0       0       0       0       0

 Cartesian Hessian Update
 Hessian Updated using BFGS Update


** GEOMETRY OPTIMIZATION IN DELOCALIZED INTERNAL COORDINATES **
   Searching for a Minimum

   Optimization Cycle:  13

                       Coordinates (Angstroms)
     ATOM                X               Y               Z
      1  I         2.0541655431    1.4416147237    0.0000000000
      2  I        -2.0541655431    1.4416147237    0.0000000000
      3  I         2.0541655431   -1.4416147237    0.0000000000
      4  I        -2.0541655431   -1.4416147237    0.0000000000
      5  C         0.6977126961    0.0000000000    0.0000000000
      6  C        -0.6977126961    0.0000000000    0.0000000000
   Point Group: d2h   Number of degrees of freedom:     3


   Energy is -27754.136333527

 Hessian Updated using BFGS Update

  3 Hessian modes will be used to form the next step
  Hessian Eigenvalues:
     0.128574    0.257197    0.842756

 Minimum Search - Taking Simple RFO Step
 Searching for Lamda that Minimizes Along All modes
 Value Taken    Lamda =  -0.10075953
 Calculated Step too Large.  Step scaled by  0.473071
 Step Taken.  Stepsize is  0.300000

                             Maximum     Tolerance    Cnvgd?
         Gradient           0.122158      0.000300      NO
         Displacement       0.258711      0.001200      NO
         Energy change     -0.056662      0.000001      NO


 New Cartesian Coordinates Obtained by Inverse Iteration

 Displacement from previous Coordinates is:  0.206141
 ----------------------------------------------------------------
             Standard Nuclear Orientation (Angstroms)
    I     Atom           X                Y                Z
 ----------------------------------------------------------------
    1      I       2.0317266107     1.4898576679     0.0000000000
    2      I      -2.0317266107     1.4898576679     0.0000000000
    3      I       2.0317266107    -1.4898576679     0.0000000000
    4      I      -2.0317266107    -1.4898576679     0.0000000000
    5      C       0.6807422586     0.0000000000     0.0000000000
    6      C      -0.6807422586     0.0000000000     0.0000000000
 ----------------------------------------------------------------
 Molecular Point Group                 D2h   NOp =  8
 Largest Abelian Subgroup              D2h   NOp =  8
 Nuclear Repulsion Energy =  2885.5211557363 hartrees
 There are      112 alpha and      112 beta electrons
 Applying Cartesian multipole field
    Component          Value
    ---------          -----
     (2,0,0)        1.00000E-11
     (0,2,0)        2.00000E-11
     (0,0,2)       -3.00000E-11
 Nucleus-field energy     =     0.0000000651 hartrees
 Requested basis set is 6-311++G(d,p)
 There are 108 shells and 292 basis functions
 A cutoff of  1.0D-11 yielded   3732 shell pairs
 There are     29332 function pairs (     33785 Cartesian)
 Smallest overlap matrix eigenvalue = 3.26E-05
 Guess MOs from SCF MO coefficient file

 -----------------------------------------------------------------------
  General SCF calculation program by
  Eric Jon Sundstrom, Paul Horn, Yuezhi Mao, Dmitri Zuev, Alec White,
  David Stuck, Shaama M.S., Shane Yost, Joonho Lee, David Small,
  Daniel Levine, Susi Lehtola, Hugh Burton, Evgeny Epifanovsky
 -----------------------------------------------------------------------
 Exchange:     0.2000 Hartree-Fock + 0.0800 Slater + 0.7200 B88
 Correlation:  0.1900 VWN1RPA + 0.8100 LYP
 Using SG-1 standard quadrature grid
 using 4 threads for integral computing
 -------------------------------------------------------
 OpenMP Integral computing Module                
 Release: version 2.0, May 2017, Q-Chem Inc. Pleasanton 
 -------------------------------------------------------
 -------------------------------------------------------
 OpenMP BLAS3 based DFT computing Module                
 Release: version 1.0, May 2013, Q-Chem Inc. Pittsburgh 
 -------------------------------------------------------
 A restricted SCF calculation will be
 performed using DIIS
 SCF converges when DIIS error is below 1.0e-08
 ---------------------------------------
  Cycle       Energy         DIIS error
 ---------------------------------------
    1  -27754.1744231862      4.72e-04  
    2  -27754.1765724557      2.37e-04  
    3  -27754.1763220208      2.73e-04  
    4  -27754.1771310179      8.10e-05  
    5  -27754.1772086511      8.66e-06  
    6  -27754.1772094718      2.68e-06  
    7  -27754.1772094914      3.32e-07  
    8  -27754.1772094924      4.79e-08  
    9  -27754.1772094919      1.51e-08  
   10  -27754.1772094928      9.77e-10  Convergence criterion met
 ---------------------------------------
 SCF time:   CPU 91.90s  wall 25.00s 
 SCF   energy in the final basis set =   -27754.1772094928
 Total energy in the final basis set =   -27754.1772094928

 --------------------------------------------------------------
             Orbital Energies (a.u.) and Symmetries
 --------------------------------------------------------------

 Alpha MOs, Restricted
 -- Occupied --                  
*******-1165.89-1165.89-1165.89 -176.32 -176.32 -176.32 -176.32
  1 B3u   1 B2u   1 Ag    1 B1g   2 B3u   2 B1g   2 Ag    2 B2u                
-165.72 -165.72 -165.72 -165.72 -165.72 -165.72 -165.72 -165.72
  3 Ag    3 B3u   3 B2u   3 B1g   1 B1u   1 B2g   1 Au    1 B3g                
-165.72 -165.72 -165.72 -165.72  -35.82  -35.82  -35.82  -35.82
  4 B3u   4 Ag    4 B1g   4 B2u   5 B3u   5 B1g   5 Ag    5 B2u                
-31.310 -31.310 -31.310 -31.310 -31.305 -31.305 -31.305 -31.305
  6 B1g   6 B2u   6 B3u   6 Ag    2 B2g   2 B1u   2 Au    2 B3g                
-31.304 -31.304 -31.304 -31.304 -22.961 -22.961 -22.961 -22.961
  7 B3u   7 B2u   7 B1g   7 Ag    8 B1g   8 B2u   8 B3u   8 Ag                 
-22.960 -22.960 -22.960 -22.960 -22.959 -22.959 -22.959 -22.959
  3 B2g   3 B1u   3 Au    3 B3g   9 B2u   9 B1g   9 B3u   9 Ag                 
-22.955 -22.955 -22.955 -22.955 -22.955 -22.955 -22.955 -22.955
 10 B1g   4 B3g   4 Au   10 B2u   4 B2g   4 B1u  10 B3u  10 Ag                 
-10.278 -10.278  -6.368  -6.368  -6.368  -6.368  -4.781  -4.781
 11 Ag   11 B3u  11 B1g  12 B3u  12 Ag   11 B2u  13 B3u  13 Ag                 
 -4.781  -4.781  -4.766  -4.766  -4.766  -4.766  -4.765  -4.765
 12 B1g  12 B2u   5 B2g   5 B1u   5 B3g   5 Au   14 B3u  14 Ag                 
 -4.765  -4.765  -2.048  -2.048  -2.048  -2.048  -2.042  -2.042
 13 B2u  13 B1g  15 B3u  15 Ag   14 B1g  14 B2u  16 B3u  16 Ag                 
 -2.042  -2.042  -2.042  -2.042  -2.041  -2.041  -2.028  -2.028
  6 B2g   6 B1u   6 Au    6 B3g  15 B2u  15 B1g   7 B1u   7 B2g                
 -2.028  -2.028  -2.028  -2.028  -2.028  -2.028  -0.861  -0.781
 17 B3u  17 Ag    7 B3g   7 Au   16 B1g  16 B2u  18 Ag   18 B3u                
 -0.671  -0.668  -0.650  -0.505  -0.461  -0.437  -0.410  -0.355
 17 B2u  19 Ag   17 B1g  19 B3u  20 Ag   18 B2u   8 B1u  18 B1g                
 -0.338  -0.333  -0.330  -0.280  -0.273  -0.249  -0.246  -0.226
  8 B2g  21 Ag   20 B3u   8 B3g   8 Au    9 B1u  19 B2u  19 B1g                
 -- Virtual --                   
 -0.071  -0.065  -0.064  -0.064   0.013   0.040   0.046   0.067
 21 B3u   9 B2g  22 Ag   20 B2u  23 Ag   22 B3u  20 B1g  21 B2u                
  0.068   0.101   0.108   0.109   0.118   0.151   0.161   0.177
 10 B1u  21 B1g  10 B2g  23 B3u  24 Ag   24 B3u  25 Ag   22 B2u                
  0.191   0.213   0.221   0.225   0.226   0.235   0.260   0.281
  9 B3g  26 Ag    9 Au   23 B2u  11 B1u  22 B1g  25 B3u  11 B2g                
  0.290   0.293   0.313   0.350   0.352   0.355   0.357   0.373
 23 B1g  27 Ag   12 B1u  12 B2g  28 Ag   26 B3u  10 B3g  24 B2u                
  0.385   0.397   0.420   0.435   0.444   0.450   0.462   0.467
 10 Au   27 B3u  13 B1u  25 B2u  24 B1g  29 Ag   13 B2g  11 B3g                
  0.470   0.483   0.503   0.556   0.557   0.585   0.616   0.651
 11 Au   28 B3u  25 B1g  26 B2u  14 B1u  29 B3u  26 B1g  30 Ag                 
  0.674   0.692   0.719   0.720   0.742   0.756   0.801   0.807
 27 B2u  31 Ag   28 B2u  30 B3u  14 B2g  27 B1g  31 B3u  32 Ag                 
  0.984   1.075   1.161   1.178   1.247   1.276   1.307   1.313
 28 B1g  32 B3u  15 B1u  12 B3g  33 Ag   12 Au   33 B3u  13 B3g                
  1.335   1.350   1.361   1.366   1.385   1.394   1.427   1.449
 16 B1u  34 Ag   29 B1g  15 B2g  34 B3u  29 B2u  35 Ag   30 B2u                
  1.540   1.595   1.610   1.674   1.779   1.850   2.094   2.146
 13 Au   31 B2u  30 B1g  36 Ag   35 B3u  16 B2g  31 B1g  36 B3u                
  2.582   2.667   2.821   2.964   3.039   3.248   3.910   3.923
 17 B1u  32 B2u  17 B2g  32 B1g  37 Ag   37 B3u  18 B1u  18 B2g                
  3.927   3.954   3.959   3.966   3.981   3.990   4.007   4.021
 38 Ag   38 B3u  14 B3g  14 Au   33 B2u  33 B1g  19 B1u  15 B3g                
  4.026   4.039   4.068   4.084   4.167   4.180   4.201   4.239
 15 Au   39 Ag   19 B2g  39 B3u  40 Ag   34 B2u  34 B1g  40 B3u                
  4.258   4.321   4.385   4.401   4.486   4.514   5.969   5.983
 35 B2u  35 B1g  36 B2u  41 Ag   41 B3u  36 B1g  16 B3g  16 Au                 
  5.987   6.012   6.033   6.033   6.039   6.055   6.062   6.110
 20 B1u  42 Ag   37 B1g  43 Ag   20 B2g  37 B2u  42 B3u  38 B2u                
  6.115   6.223  23.198  23.988  27.825  27.846  27.902  27.917
 43 B3u  38 B1g  44 Ag   44 B3u  39 B2u  45 Ag   45 B3u  39 B1g                
 28.316  28.328  28.332  28.340  28.360  28.366  28.370  28.371
 17 B3g  17 Au   21 B1u  46 Ag   40 B1g  40 B2u  47 Ag   21 B2g                
 28.377  28.383  28.407  28.430  28.506  28.511  28.514  28.526
 46 B3u  41 B2u  47 B3u  41 B1g  22 B1u  22 B2g  48 Ag   48 B3u                
 28.527  28.529  28.540  28.540  28.548  28.555  28.557  28.563
 18 B3g  18 Au   42 B1g  42 B2u  23 B1u  19 B3g  19 Au   49 Ag                 
 28.578  28.598  28.643  28.643  28.653  28.682  28.718  28.795
 23 B2g  49 B3u  50 Ag   43 B2u  43 B1g  50 B3u  44 B2u  44 B1g                
127.865 127.874 127.876 127.883 127.903 127.906 127.912 127.913
 20 B3g  20 Au   24 B1u  51 Ag   45 B1g  24 B2g  52 Ag   51 B3u                
127.916 127.940 127.947 128.010 151.628 151.645 151.695 151.708
 45 B2u  52 B3u  46 B2u  46 B1g  47 B2u  53 Ag   53 B3u  47 B1g                
*******1901.8091901.8611901.873
 48 B2u  54 Ag   54 B3u  48 B1g                                                

 Beta MOs, Restricted
 -- Occupied --                  
*******-1165.89-1165.89-1165.89 -176.32 -176.32 -176.32 -176.32
  1 B3u   1 B2u   1 Ag    1 B1g   2 B3u   2 B1g   2 Ag    2 B2u                
-165.72 -165.72 -165.72 -165.72 -165.72 -165.72 -165.72 -165.72
  3 Ag    3 B3u   3 B2u   3 B1g   1 B1u   1 B2g   1 Au    1 B3g                
-165.72 -165.72 -165.72 -165.72  -35.82  -35.82  -35.82  -35.82
  4 B3u   4 Ag    4 B1g   4 B2u   5 B3u   5 B1g   5 Ag    5 B2u                
-31.310 -31.310 -31.310 -31.310 -31.305 -31.305 -31.305 -31.305
  6 B1g   6 B2u   6 B3u   6 Ag    2 B2g   2 B1u   2 Au    2 B3g                
-31.304 -31.304 -31.304 -31.304 -22.961 -22.961 -22.961 -22.961
  7 B3u   7 B2u   7 B1g   7 Ag    8 B1g   8 B2u   8 B3u   8 Ag                 
-22.960 -22.960 -22.960 -22.960 -22.959 -22.959 -22.959 -22.959
  3 B2g   3 B1u   3 Au    3 B3g   9 B2u   9 B1g   9 B3u   9 Ag                 
-22.955 -22.955 -22.955 -22.955 -22.955 -22.955 -22.955 -22.955
 10 B1g   4 B3g   4 Au   10 B2u   4 B2g   4 B1u  10 B3u  10 Ag                 
-10.278 -10.278  -6.368  -6.368  -6.368  -6.368  -4.781  -4.781
 11 Ag   11 B3u  11 B1g  12 B3u  12 Ag   11 B2u  13 B3u  13 Ag                 
 -4.781  -4.781  -4.766  -4.766  -4.766  -4.766  -4.765  -4.765
 12 B1g  12 B2u   5 B2g   5 B1u   5 B3g   5 Au   14 B3u  14 Ag                 
 -4.765  -4.765  -2.048  -2.048  -2.048  -2.048  -2.042  -2.042
 13 B2u  13 B1g  15 B3u  15 Ag   14 B1g  14 B2u  16 B3u  16 Ag                 
 -2.042  -2.042  -2.042  -2.042  -2.041  -2.041  -2.028  -2.028
  6 B2g   6 B1u   6 Au    6 B3g  15 B2u  15 B1g   7 B1u   7 B2g                
 -2.028  -2.028  -2.028  -2.028  -2.028  -2.028  -0.861  -0.781
 17 B3u  17 Ag    7 B3g   7 Au   16 B1g  16 B2u  18 Ag   18 B3u                
 -0.671  -0.668  -0.650  -0.505  -0.461  -0.437  -0.410  -0.355
 17 B2u  19 Ag   17 B1g  19 B3u  20 Ag   18 B2u   8 B1u  18 B1g                
 -0.338  -0.333  -0.330  -0.280  -0.273  -0.249  -0.246  -0.226
  8 B2g  21 Ag   20 B3u   8 B3g   8 Au    9 B1u  19 B2u  19 B1g                
 -- Virtual --                   
 -0.071  -0.065  -0.064  -0.064   0.013   0.040   0.046   0.067
 21 B3u   9 B2g  22 Ag   20 B2u  23 Ag   22 B3u  20 B1g  21 B2u                
  0.068   0.101   0.108   0.109   0.118   0.151   0.161   0.177
 10 B1u  21 B1g  10 B2g  23 B3u  24 Ag   24 B3u  25 Ag   22 B2u                
  0.191   0.213   0.221   0.225   0.226   0.235   0.260   0.281
  9 B3g  26 Ag    9 Au   23 B2u  11 B1u  22 B1g  25 B3u  11 B2g                
  0.290   0.293   0.313   0.350   0.352   0.355   0.357   0.373
 23 B1g  27 Ag   12 B1u  12 B2g  28 Ag   26 B3u  10 B3g  24 B2u                
  0.385   0.397   0.420   0.435   0.444   0.450   0.462   0.467
 10 Au   27 B3u  13 B1u  25 B2u  24 B1g  29 Ag   13 B2g  11 B3g                
  0.470   0.483   0.503   0.556   0.557   0.585   0.616   0.651
 11 Au   28 B3u  25 B1g  26 B2u  14 B1u  29 B3u  26 B1g  30 Ag                 
  0.674   0.692   0.719   0.720   0.742   0.756   0.801   0.807
 27 B2u  31 Ag   28 B2u  30 B3u  14 B2g  27 B1g  31 B3u  32 Ag                 
  0.984   1.075   1.161   1.178   1.247   1.276   1.307   1.313
 28 B1g  32 B3u  15 B1u  12 B3g  33 Ag   12 Au   33 B3u  13 B3g                
  1.335   1.350   1.361   1.366   1.385   1.394   1.427   1.449
 16 B1u  34 Ag   29 B1g  15 B2g  34 B3u  29 B2u  35 Ag   30 B2u                
  1.540   1.595   1.610   1.674   1.779   1.850   2.094   2.146
 13 Au   31 B2u  30 B1g  36 Ag   35 B3u  16 B2g  31 B1g  36 B3u                
  2.582   2.667   2.821   2.964   3.039   3.248   3.910   3.923
 17 B1u  32 B2u  17 B2g  32 B1g  37 Ag   37 B3u  18 B1u  18 B2g                
  3.927   3.954   3.959   3.966   3.981   3.990   4.007   4.021
 38 Ag   38 B3u  14 B3g  14 Au   33 B2u  33 B1g  19 B1u  15 B3g                
  4.026   4.039   4.068   4.084   4.167   4.180   4.201   4.239
 15 Au   39 Ag   19 B2g  39 B3u  40 Ag   34 B2u  34 B1g  40 B3u                
  4.258   4.321   4.385   4.401   4.486   4.514   5.969   5.983
 35 B2u  35 B1g  36 B2u  41 Ag   41 B3u  36 B1g  16 B3g  16 Au                 
  5.987   6.012   6.033   6.033   6.039   6.055   6.062   6.110
 20 B1u  42 Ag   37 B1g  43 Ag   20 B2g  37 B2u  42 B3u  38 B2u                
  6.115   6.223  23.198  23.988  27.825  27.846  27.902  27.917
 43 B3u  38 B1g  44 Ag   44 B3u  39 B2u  45 Ag   45 B3u  39 B1g                
 28.316  28.328  28.332  28.340  28.360  28.366  28.370  28.371
 17 B3g  17 Au   21 B1u  46 Ag   40 B1g  40 B2u  47 Ag   21 B2g                
 28.377  28.383  28.407  28.430  28.506  28.511  28.514  28.526
 46 B3u  41 B2u  47 B3u  41 B1g  22 B1u  22 B2g  48 Ag   48 B3u                
 28.527  28.529  28.540  28.540  28.548  28.555  28.557  28.563
 18 B3g  18 Au   42 B1g  42 B2u  23 B1u  19 B3g  19 Au   49 Ag                 
 28.578  28.598  28.643  28.643  28.653  28.682  28.718  28.795
 23 B2g  49 B3u  50 Ag   43 B2u  43 B1g  50 B3u  44 B2u  44 B1g                
127.865 127.874 127.876 127.883 127.903 127.906 127.912 127.913
 20 B3g  20 Au   24 B1u  51 Ag   45 B1g  24 B2g  52 Ag   51 B3u                
127.916 127.940 127.947 128.010 151.628 151.645 151.695 151.708
 45 B2u  52 B3u  46 B2u  46 B1g  47 B2u  53 Ag   53 B3u  47 B1g                
*******1901.8091901.8611901.873
 48 B2u  54 Ag   54 B3u  48 B1g                                                
 --------------------------------------------------------------

          Ground-State Mulliken Net Atomic Charges

     Atom                 Charge (a.u.)
  ----------------------------------------
      1 I                     0.167795
      2 I                     0.167795
      3 I                     0.167795
      4 I                     0.167795
      5 C                    -0.335591
      6 C                    -0.335591
  ----------------------------------------
  Sum of atomic charges =    -0.000000

 -----------------------------------------------------------------
                    Cartesian Multipole Moments
 -----------------------------------------------------------------
    Charge (ESU x 10^10)
                -0.0000
    Dipole Moment (Debye)
         X      -0.0000      Y       0.0000      Z      -0.0000
       Tot       0.0000
    Quadrupole Moments (Debye-Ang)
        XX    -115.3110     XY       0.0000     YY    -123.7164
        XZ       0.0000     YZ      -0.0000     ZZ    -126.1341
    Octopole Moments (Debye-Ang^2)
       XXX       0.0000    XXY       0.0000    XYY       0.0000
       YYY      -0.0000    XXZ      -0.0000    XYZ       0.0000
       YYZ      -0.0000    XZZ      -0.0000    YZZ      -0.0000
       ZZZ      -0.0000
    Hexadecapole Moments (Debye-Ang^3)
      XXXX   -2836.8158   XXXY       0.0000   XXYY    -671.6613
      XYYY       0.0000   YYYY   -1661.3914   XXXZ       0.0000
      XXYZ      -0.0000   XYYZ       0.0000   YYYZ      -0.0000
      XXZZ    -534.3183   XYZZ       0.0000   YYZZ    -316.9056
      XZZZ       0.0000   YZZZ      -0.0000   ZZZZ    -173.9621
 -----------------------------------------------------------------
 Calculating analytic gradient of the SCF energy
 Gradient of SCF Energy
            1           2           3           4           5           6
    1  -0.0077349   0.0077349  -0.0077349   0.0077349   0.0516583  -0.0516583
    2  -0.0885515  -0.0885515   0.0885515   0.0885515  -0.0000000  -0.0000000
    3   0.0000000  -0.0000000   0.0000000   0.0000000   0.0000000   0.0000000
 Max gradient component =       8.855E-02
 RMS gradient           =       4.530E-02
 Gradient time:  CPU 37.89 s  wall 9.60 s
 Geometry Optimization Parameters
   NAtoms,    NIC,     NZ,  NCons,   NDum,   NFix, NCnnct, MaxDiis
        6      37       0       0       0       0       0       0

 Cartesian Hessian Update
 Hessian Updated using BFGS Update


** GEOMETRY OPTIMIZATION IN DELOCALIZED INTERNAL COORDINATES **
   Searching for a Minimum

   Optimization Cycle:  14

                       Coordinates (Angstroms)
     ATOM                X               Y               Z
      1  I         2.0317266107    1.4898576679    0.0000000000
      2  I        -2.0317266107    1.4898576679    0.0000000000
      3  I         2.0317266107   -1.4898576679    0.0000000000
      4  I        -2.0317266107   -1.4898576679    0.0000000000
      5  C         0.6807422586    0.0000000000    0.0000000000
      6  C        -0.6807422586    0.0000000000    0.0000000000
   Point Group: d2h   Number of degrees of freedom:     3


   Energy is -27754.177209493

 Hessian Updated using BFGS Update

  3 Hessian modes will be used to form the next step
  Hessian Eigenvalues:
     0.116796    0.277104    0.855085

 Minimum Search - Taking Simple RFO Step
 Searching for Lamda that Minimizes Along All modes
 Value Taken    Lamda =  -0.06399057
 Calculated Step too Large.  Step scaled by  0.524688
 Step Taken.  Stepsize is  0.300000

                             Maximum     Tolerance    Cnvgd?
         Gradient           0.094853      0.000300      NO
         Displacement       0.278029      0.001200      NO
         Energy change     -0.040876      0.000001      NO


 New Cartesian Coordinates Obtained by Inverse Iteration

 Displacement from previous Coordinates is:  0.205966
 ----------------------------------------------------------------
             Standard Nuclear Orientation (Angstroms)
    I     Atom           X                Y                Z
 ----------------------------------------------------------------
    1      I       2.0104967353     1.5398128992     0.0000000000
    2      I      -2.0104967353     1.5398128992     0.0000000000
    3      I       2.0104967353    -1.5398128992     0.0000000000
    4      I      -2.0104967353    -1.5398128992     0.0000000000
    5      C       0.6738691363     0.0000000000     0.0000000000
    6      C      -0.6738691363     0.0000000000     0.0000000000
 ----------------------------------------------------------------
 Molecular Point Group                 D2h   NOp =  8
 Largest Abelian Subgroup              D2h   NOp =  8
 Nuclear Repulsion Energy =  2853.4326592052 hartrees
 There are      112 alpha and      112 beta electrons
 Applying Cartesian multipole field
    Component          Value
    ---------          -----
     (2,0,0)        1.00000E-11
     (0,2,0)        2.00000E-11
     (0,0,2)       -3.00000E-11
 Nucleus-field energy     =     0.0000000667 hartrees
 Requested basis set is 6-311++G(d,p)
 There are 108 shells and 292 basis functions
 A cutoff of  1.0D-11 yielded   3724 shell pairs
 There are     29164 function pairs (     33557 Cartesian)
 Smallest overlap matrix eigenvalue = 3.39E-05
 Guess MOs from SCF MO coefficient file

 -----------------------------------------------------------------------
  General SCF calculation program by
  Eric Jon Sundstrom, Paul Horn, Yuezhi Mao, Dmitri Zuev, Alec White,
  David Stuck, Shaama M.S., Shane Yost, Joonho Lee, David Small,
  Daniel Levine, Susi Lehtola, Hugh Burton, Evgeny Epifanovsky
 -----------------------------------------------------------------------
 Exchange:     0.2000 Hartree-Fock + 0.0800 Slater + 0.7200 B88
 Correlation:  0.1900 VWN1RPA + 0.8100 LYP
 Using SG-1 standard quadrature grid
 using 4 threads for integral computing
 -------------------------------------------------------
 OpenMP Integral computing Module                
 Release: version 2.0, May 2017, Q-Chem Inc. Pleasanton 
 -------------------------------------------------------
 -------------------------------------------------------
 OpenMP BLAS3 based DFT computing Module                
 Release: version 1.0, May 2013, Q-Chem Inc. Pittsburgh 
 -------------------------------------------------------
 A restricted SCF calculation will be
 performed using DIIS
 SCF converges when DIIS error is below 1.0e-08
 ---------------------------------------
  Cycle       Energy         DIIS error
 ---------------------------------------
    1  -27754.2035522265      3.84e-04  
    2  -27754.2050187431      2.48e-04  
    3  -27754.2049409524      2.56e-04  
    4  -27754.2056734296      6.67e-05  
    5  -27754.2057279183      6.53e-06  
    6  -27754.2057284030      2.18e-06  
    7  -27754.2057284176      3.56e-07  
    8  -27754.2057284180      2.65e-08  
    9  -27754.2057284183      1.18e-08  
   10  -27754.2057284192      7.67e-10  Convergence criterion met
 ---------------------------------------
 SCF time:   CPU 91.05s  wall 25.00s 
 SCF   energy in the final basis set =   -27754.2057284192
 Total energy in the final basis set =   -27754.2057284192

 --------------------------------------------------------------
             Orbital Energies (a.u.) and Symmetries
 --------------------------------------------------------------

 Alpha MOs, Restricted
 -- Occupied --                  
*******-1165.89-1165.89-1165.89 -176.32 -176.32 -176.32 -176.32
  1 B2u   1 B3u   1 B1g   1 Ag    2 B3u   2 B1g   2 Ag    2 B2u                
-165.72 -165.72 -165.72 -165.72 -165.72 -165.72 -165.72 -165.72
  3 Ag    3 B3u   3 B2u   3 B1g   1 B1u   1 Au    1 B2g   1 B3g                
-165.72 -165.72 -165.72 -165.72  -35.82  -35.82  -35.82  -35.82
  4 Ag    4 B3u   4 B1g   4 B2u   5 B3u   5 B1g   5 B2u   5 Ag                 
-31.311 -31.311 -31.311 -31.311 -31.305 -31.305 -31.305 -31.305
  6 B1g   6 B2u   6 B3u   6 Ag    2 B2g   2 B1u   2 Au    2 B3g                
-31.304 -31.304 -31.304 -31.304 -22.961 -22.961 -22.961 -22.961
  7 B1g   7 B2u   7 B3u   7 Ag    8 B1g   8 B2u   8 B3u   8 Ag                 
-22.960 -22.960 -22.960 -22.960 -22.960 -22.960 -22.960 -22.960
  3 B2g   3 B1u   3 Au    3 B3g   9 B2u   9 B1g   9 B3u   9 Ag                 
-22.955 -22.955 -22.955 -22.955 -22.955 -22.955 -22.955 -22.955
 10 B1g  10 B2u   4 B3g   4 Au   10 B3u   4 B2g  10 Ag    4 B1u                
-10.280 -10.280  -6.368  -6.368  -6.368  -6.368  -4.781  -4.781
 11 Ag   11 B3u  11 B1g  12 B3u  12 Ag   11 B2u  13 B3u  13 Ag                 
 -4.781  -4.781  -4.765  -4.765  -4.765  -4.765  -4.765  -4.765
 12 B1g  12 B2u   5 B2g   5 B3g   5 Au    5 B1u  14 B3u  14 Ag                 
 -4.765  -4.765  -2.048  -2.048  -2.047  -2.047  -2.042  -2.042
 13 B2u  13 B1g  15 B3u  15 Ag   14 B1g  14 B2u   6 B2g   6 B1u                
 -2.042  -2.042  -2.042  -2.042  -2.041  -2.041  -2.028  -2.028
 16 B3u  16 Ag    6 Au    6 B3g  15 B2u  15 B1g   7 B2g   7 B1u                
 -2.028  -2.028  -2.028  -2.028  -2.028  -2.028  -0.857  -0.767
 17 B3u  17 Ag    7 B3g   7 Au   16 B1g  16 B2u  18 Ag   18 B3u                
 -0.673  -0.665  -0.651  -0.503  -0.458  -0.438  -0.406  -0.353
 17 B2u  19 Ag   17 B1g  19 B3u  20 Ag   18 B2u   8 B1u  18 B1g                
 -0.331  -0.329  -0.322  -0.282  -0.275  -0.254  -0.251  -0.233
  8 B2g  21 Ag   20 B3u   8 B3g   8 Au   19 B2u   9 B1u  19 B1g                
 -- Virtual --                   
 -0.076  -0.072  -0.068  -0.062   0.014   0.043   0.044   0.067
 21 B3u  20 B2u  22 Ag    9 B2g  23 Ag   22 B3u  20 B1g  21 B2u                
  0.070   0.101   0.107   0.109   0.116   0.159   0.169   0.175
 10 B1u  21 B1g  10 B2g  23 B3u  24 Ag   24 B3u  25 Ag   22 B2u                
  0.191   0.216   0.221   0.223   0.227   0.232   0.248   0.279
  9 B3g  26 Ag    9 Au   23 B2u  11 B1u  22 B1g  25 B3u  11 B2g                
  0.283   0.283   0.323   0.350   0.355   0.363   0.365   0.368
 23 B1g  27 Ag   12 B1u  28 Ag   10 B3g  12 B2g  24 B2u  26 B3u                
  0.386   0.392   0.416   0.439   0.446   0.450   0.454   0.455
 10 Au   27 B3u  13 B1u  25 B2u  24 B1g  29 Ag   11 B3g  11 Au                 
  0.460   0.483   0.505   0.540   0.562   0.596   0.598   0.646
 13 B2g  28 B3u  25 B1g  26 B2u  14 B1u  29 B3u  26 B1g  30 Ag                 
  0.670   0.688   0.708   0.718   0.741   0.747   0.799   0.813
 27 B2u  31 Ag   28 B2u  30 B3u  14 B2g  27 B1g  31 B3u  32 Ag                 
  0.989   1.067   1.158   1.172   1.236   1.273   1.309   1.311
 28 B1g  32 B3u  15 B1u  12 B3g  33 Ag   12 Au   33 B3u  13 B3g                
  1.339   1.345   1.354   1.366   1.383   1.385   1.435   1.436
 16 B1u  34 Ag   29 B1g  15 B2g  29 B2u  34 B3u  35 Ag   30 B2u                
  1.542   1.599   1.604   1.676   1.791   1.863   2.084   2.160
 13 Au   31 B2u  30 B1g  36 Ag   35 B3u  16 B2g  31 B1g  36 B3u                
  2.586   2.665   2.823   2.968   3.050   3.227   3.916   3.924
 17 B1u  32 B2u  17 B2g  32 B1g  37 Ag   37 B3u  18 B1u  38 Ag                 
  3.930   3.957   3.958   3.965   3.972   3.990   4.006   4.009
 18 B2g  14 B3g  38 B3u  14 Au   33 B2u  33 B1g  19 B1u  15 B3g                
  4.015   4.040   4.067   4.088   4.160   4.171   4.172   4.240
 15 Au   39 Ag   19 B2g  39 B3u  34 B2u  40 Ag   34 B1g  35 B2u                
  4.240   4.317   4.385   4.395   4.481   4.501   5.969   5.983
 40 B3u  35 B1g  36 B2u  41 Ag   41 B3u  36 B1g  16 B3g  16 Au                 
  5.988   5.990   6.022   6.035   6.037   6.043   6.055   6.103
 20 B1u  42 Ag   43 Ag   37 B1g  20 B2g  42 B3u  37 B2u  43 B3u                
  6.112   6.223  23.191  24.035  27.821  27.836  27.891  27.912
 38 B2u  38 B1g  44 Ag   44 B3u  39 B2u  45 Ag   45 B3u  39 B1g                
 28.315  28.322  28.328  28.332  28.361  28.362  28.365  28.368
 17 B3g  46 Ag   17 Au   21 B1u  40 B1g  46 B3u  47 Ag   40 B2u                
 28.369  28.383  28.403  28.431  28.509  28.514  28.514  28.526
 21 B2g  41 B2u  47 B3u  41 B1g  22 B1u  48 Ag   22 B2g  18 B3g                
 28.528  28.528  28.536  28.540  28.548  28.549  28.550  28.562
 18 Au   48 B3u  42 B2u  42 B1g  23 B1u  19 B3g  19 Au   49 Ag                 
 28.577  28.602  28.631  28.637  28.644  28.680  28.710  28.786
 23 B2g  49 B3u  43 B2u  43 B1g  50 Ag   50 B3u  44 B2u  44 B1g                
127.864 127.870 127.873 127.876 127.902 127.903 127.905 127.906
 20 B3g  51 Ag   20 Au   24 B1u  45 B1g  51 B3u  24 B2g  52 Ag                 
127.914 127.935 127.948 128.008 151.625 151.637 151.685 151.703
 45 B2u  52 B3u  46 B2u  46 B1g  47 B2u  53 Ag   53 B3u  47 B1g                
*******1901.7991901.8491901.868
 48 B2u  54 Ag   54 B3u  48 B1g                                                

 Beta MOs, Restricted
 -- Occupied --                  
*******-1165.89-1165.89-1165.89 -176.32 -176.32 -176.32 -176.32
  1 B2u   1 B3u   1 B1g   1 Ag    2 B3u   2 B1g   2 Ag    2 B2u                
-165.72 -165.72 -165.72 -165.72 -165.72 -165.72 -165.72 -165.72
  3 Ag    3 B3u   3 B2u   3 B1g   1 B1u   1 Au    1 B2g   1 B3g                
-165.72 -165.72 -165.72 -165.72  -35.82  -35.82  -35.82  -35.82
  4 Ag    4 B3u   4 B1g   4 B2u   5 B3u   5 B1g   5 B2u   5 Ag                 
-31.311 -31.311 -31.311 -31.311 -31.305 -31.305 -31.305 -31.305
  6 B1g   6 B2u   6 B3u   6 Ag    2 B2g   2 B1u   2 Au    2 B3g                
-31.304 -31.304 -31.304 -31.304 -22.961 -22.961 -22.961 -22.961
  7 B1g   7 B2u   7 B3u   7 Ag    8 B1g   8 B2u   8 B3u   8 Ag                 
-22.960 -22.960 -22.960 -22.960 -22.960 -22.960 -22.960 -22.960
  3 B2g   3 B1u   3 Au    3 B3g   9 B2u   9 B1g   9 B3u   9 Ag                 
-22.955 -22.955 -22.955 -22.955 -22.955 -22.955 -22.955 -22.955
 10 B1g  10 B2u   4 B3g   4 Au   10 B3u   4 B2g  10 Ag    4 B1u                
-10.280 -10.280  -6.368  -6.368  -6.368  -6.368  -4.781  -4.781
 11 Ag   11 B3u  11 B1g  12 B3u  12 Ag   11 B2u  13 B3u  13 Ag                 
 -4.781  -4.781  -4.765  -4.765  -4.765  -4.765  -4.765  -4.765
 12 B1g  12 B2u   5 B2g   5 B3g   5 Au    5 B1u  14 B3u  14 Ag                 
 -4.765  -4.765  -2.048  -2.048  -2.047  -2.047  -2.042  -2.042
 13 B2u  13 B1g  15 B3u  15 Ag   14 B1g  14 B2u   6 B2g   6 B1u                
 -2.042  -2.042  -2.042  -2.042  -2.041  -2.041  -2.028  -2.028
 16 B3u  16 Ag    6 Au    6 B3g  15 B2u  15 B1g   7 B2g   7 B1u                
 -2.028  -2.028  -2.028  -2.028  -2.028  -2.028  -0.857  -0.767
 17 B3u  17 Ag    7 B3g   7 Au   16 B1g  16 B2u  18 Ag   18 B3u                
 -0.673  -0.665  -0.651  -0.503  -0.458  -0.438  -0.406  -0.353
 17 B2u  19 Ag   17 B1g  19 B3u  20 Ag   18 B2u   8 B1u  18 B1g                
 -0.331  -0.329  -0.322  -0.282  -0.275  -0.254  -0.251  -0.233
  8 B2g  21 Ag   20 B3u   8 B3g   8 Au   19 B2u   9 B1u  19 B1g                
 -- Virtual --                   
 -0.076  -0.072  -0.068  -0.062   0.014   0.043   0.044   0.067
 21 B3u  20 B2u  22 Ag    9 B2g  23 Ag   22 B3u  20 B1g  21 B2u                
  0.070   0.101   0.107   0.109   0.116   0.159   0.169   0.175
 10 B1u  21 B1g  10 B2g  23 B3u  24 Ag   24 B3u  25 Ag   22 B2u                
  0.191   0.216   0.221   0.223   0.227   0.232   0.248   0.279
  9 B3g  26 Ag    9 Au   23 B2u  11 B1u  22 B1g  25 B3u  11 B2g                
  0.283   0.283   0.323   0.350   0.355   0.363   0.365   0.368
 23 B1g  27 Ag   12 B1u  28 Ag   10 B3g  12 B2g  24 B2u  26 B3u                
  0.386   0.392   0.416   0.439   0.446   0.450   0.454   0.455
 10 Au   27 B3u  13 B1u  25 B2u  24 B1g  29 Ag   11 B3g  11 Au                 
  0.460   0.483   0.505   0.540   0.562   0.596   0.598   0.646
 13 B2g  28 B3u  25 B1g  26 B2u  14 B1u  29 B3u  26 B1g  30 Ag                 
  0.670   0.688   0.708   0.718   0.741   0.747   0.799   0.813
 27 B2u  31 Ag   28 B2u  30 B3u  14 B2g  27 B1g  31 B3u  32 Ag                 
  0.989   1.067   1.158   1.172   1.236   1.273   1.309   1.311
 28 B1g  32 B3u  15 B1u  12 B3g  33 Ag   12 Au   33 B3u  13 B3g                
  1.339   1.345   1.354   1.366   1.383   1.385   1.435   1.436
 16 B1u  34 Ag   29 B1g  15 B2g  29 B2u  34 B3u  35 Ag   30 B2u                
  1.542   1.599   1.604   1.676   1.791   1.863   2.084   2.160
 13 Au   31 B2u  30 B1g  36 Ag   35 B3u  16 B2g  31 B1g  36 B3u                
  2.586   2.665   2.823   2.968   3.050   3.227   3.916   3.924
 17 B1u  32 B2u  17 B2g  32 B1g  37 Ag   37 B3u  18 B1u  38 Ag                 
  3.930   3.957   3.958   3.965   3.972   3.990   4.006   4.009
 18 B2g  14 B3g  38 B3u  14 Au   33 B2u  33 B1g  19 B1u  15 B3g                
  4.015   4.040   4.067   4.088   4.160   4.171   4.172   4.240
 15 Au   39 Ag   19 B2g  39 B3u  34 B2u  40 Ag   34 B1g  35 B2u                
  4.240   4.317   4.385   4.395   4.481   4.501   5.969   5.983
 40 B3u  35 B1g  36 B2u  41 Ag   41 B3u  36 B1g  16 B3g  16 Au                 
  5.988   5.990   6.022   6.035   6.037   6.043   6.055   6.103
 20 B1u  42 Ag   43 Ag   37 B1g  20 B2g  42 B3u  37 B2u  43 B3u                
  6.112   6.223  23.191  24.035  27.821  27.836  27.891  27.912
 38 B2u  38 B1g  44 Ag   44 B3u  39 B2u  45 Ag   45 B3u  39 B1g                
 28.315  28.322  28.328  28.332  28.361  28.362  28.365  28.368
 17 B3g  46 Ag   17 Au   21 B1u  40 B1g  46 B3u  47 Ag   40 B2u                
 28.369  28.383  28.403  28.431  28.509  28.514  28.514  28.526
 21 B2g  41 B2u  47 B3u  41 B1g  22 B1u  48 Ag   22 B2g  18 B3g                
 28.528  28.528  28.536  28.540  28.548  28.549  28.550  28.562
 18 Au   48 B3u  42 B2u  42 B1g  23 B1u  19 B3g  19 Au   49 Ag                 
 28.577  28.602  28.631  28.637  28.644  28.680  28.710  28.786
 23 B2g  49 B3u  43 B2u  43 B1g  50 Ag   50 B3u  44 B2u  44 B1g                
127.864 127.870 127.873 127.876 127.902 127.903 127.905 127.906
 20 B3g  51 Ag   20 Au   24 B1u  45 B1g  51 B3u  24 B2g  52 Ag                 
127.914 127.935 127.948 128.008 151.625 151.637 151.685 151.703
 45 B2u  52 B3u  46 B2u  46 B1g  47 B2u  53 Ag   53 B3u  47 B1g                
*******1901.7991901.8491901.868
 48 B2u  54 Ag   54 B3u  48 B1g                                                
 --------------------------------------------------------------

          Ground-State Mulliken Net Atomic Charges

     Atom                 Charge (a.u.)
  ----------------------------------------
      1 I                     0.169478
      2 I                     0.169478
      3 I                     0.169478
      4 I                     0.169478
      5 C                    -0.338956
      6 C                    -0.338956
  ----------------------------------------
  Sum of atomic charges =     0.000000

 -----------------------------------------------------------------
                    Cartesian Multipole Moments
 -----------------------------------------------------------------
    Charge (ESU x 10^10)
                 0.0000
    Dipole Moment (Debye)
         X       0.0000      Y      -0.0000      Z       0.0000
       Tot       0.0000
    Quadrupole Moments (Debye-Ang)
        XX    -116.2467     XY       0.0000     YY    -122.3862
        XZ       0.0000     YZ      -0.0000     ZZ    -126.4205
    Octopole Moments (Debye-Ang^2)
       XXX      -0.0000    XXY      -0.0000    XYY      -0.0000
       YYY      -0.0000    XXZ       0.0000    XYZ      -0.0000
       YYZ       0.0000    XZZ       0.0000    YZZ       0.0000
       ZZZ       0.0000
    Hexadecapole Moments (Debye-Ang^3)
      XXXX   -2800.0331   XXXY       0.0000   XXYY    -672.2970
      XYYY       0.0000   YYYY   -1744.3106   XXXZ       0.0000
      XXYZ      -0.0000   XYYZ       0.0000   YYYZ      -0.0000
      XXZZ    -526.1087   XYZZ      -0.0000   YYZZ    -333.9196
      XZZZ       0.0000   YZZZ      -0.0000   ZZZZ    -175.0208
 -----------------------------------------------------------------
 Calculating analytic gradient of the SCF energy
 Gradient of SCF Energy
            1           2           3           4           5           6
    1  -0.0009604   0.0009604  -0.0009604   0.0009604   0.0252520  -0.0252520
    2  -0.0619590  -0.0619590   0.0619590   0.0619590   0.0000000   0.0000000
    3  -0.0000000   0.0000000  -0.0000000   0.0000000  -0.0000000  -0.0000000
 Max gradient component =       6.196E-02
 RMS gradient           =       3.040E-02
 Gradient time:  CPU 36.72 s  wall 9.31 s
 Geometry Optimization Parameters
   NAtoms,    NIC,     NZ,  NCons,   NDum,   NFix, NCnnct, MaxDiis
        6      37       0       0       0       0       0       0

 Cartesian Hessian Update
 Hessian Updated using BFGS Update


** GEOMETRY OPTIMIZATION IN DELOCALIZED INTERNAL COORDINATES **
   Searching for a Minimum

   Optimization Cycle:  15

                       Coordinates (Angstroms)
     ATOM                X               Y               Z
      1  I         2.0104967353    1.5398128992    0.0000000000
      2  I        -2.0104967353    1.5398128992    0.0000000000
      3  I         2.0104967353   -1.5398128992    0.0000000000
      4  I        -2.0104967353   -1.5398128992    0.0000000000
      5  C         0.6738691363    0.0000000000    0.0000000000
      6  C        -0.6738691363    0.0000000000    0.0000000000
   Point Group: d2h   Number of degrees of freedom:     3


   Energy is -27754.205728419

 Hessian Updated using BFGS Update

  3 Hessian modes will be used to form the next step
  Hessian Eigenvalues:
     0.097682    0.265822    0.869921

 Minimum Search - Taking Simple RFO Step
 Searching for Lamda that Minimizes Along All modes
 Value Taken    Lamda =  -0.04319690
 Calculated Step too Large.  Step scaled by  0.554525
 Step Taken.  Stepsize is  0.300000

                             Maximum     Tolerance    Cnvgd?
         Gradient           0.070522      0.000300      NO
         Displacement       0.282884      0.001200      NO
         Energy change     -0.028519      0.000001      NO


 New Cartesian Coordinates Obtained by Inverse Iteration

 Displacement from previous Coordinates is:  0.219357
 ----------------------------------------------------------------
             Standard Nuclear Orientation (Angstroms)
    I     Atom           X                Y                Z
 ----------------------------------------------------------------
    1      I       1.9820422024     1.5902499535     0.0000000000
    2      I      -1.9820422024     1.5902499535     0.0000000000
    3      I       1.9820422024    -1.5902499535     0.0000000000
    4      I      -1.9820422024    -1.5902499535     0.0000000000
    5      C       0.6683898016     0.0000000000     0.0000000000
    6      C      -0.6683898016     0.0000000000     0.0000000000
 ----------------------------------------------------------------
 Molecular Point Group                 D2h   NOp =  8
 Largest Abelian Subgroup              D2h   NOp =  8
 Nuclear Repulsion Energy =  2828.0093691994 hartrees
 There are      112 alpha and      112 beta electrons
 Applying Cartesian multipole field
    Component          Value
    ---------          -----
     (2,0,0)        1.00000E-11
     (0,2,0)        2.00000E-11
     (0,0,2)       -3.00000E-11
 Nucleus-field energy     =     0.0000000682 hartrees
 Requested basis set is 6-311++G(d,p)
 There are 108 shells and 292 basis functions
 A cutoff of  1.0D-11 yielded   3716 shell pairs
 There are     29100 function pairs (     33477 Cartesian)
 Smallest overlap matrix eigenvalue = 3.59E-05
 Guess MOs from SCF MO coefficient file

 -----------------------------------------------------------------------
  General SCF calculation program by
  Eric Jon Sundstrom, Paul Horn, Yuezhi Mao, Dmitri Zuev, Alec White,
  David Stuck, Shaama M.S., Shane Yost, Joonho Lee, David Small,
  Daniel Levine, Susi Lehtola, Hugh Burton, Evgeny Epifanovsky
 -----------------------------------------------------------------------
 Exchange:     0.2000 Hartree-Fock + 0.0800 Slater + 0.7200 B88
 Correlation:  0.1900 VWN1RPA + 0.8100 LYP
 Using SG-1 standard quadrature grid
 using 4 threads for integral computing
 -------------------------------------------------------
 OpenMP Integral computing Module                
 Release: version 2.0, May 2017, Q-Chem Inc. Pleasanton 
 -------------------------------------------------------
 -------------------------------------------------------
 OpenMP BLAS3 based DFT computing Module                
 Release: version 1.0, May 2013, Q-Chem Inc. Pittsburgh 
 -------------------------------------------------------
 A restricted SCF calculation will be
 performed using DIIS
 SCF converges when DIIS error is below 1.0e-08
 ---------------------------------------
  Cycle       Energy         DIIS error
 ---------------------------------------
    1  -27754.2241150034      3.54e-04  
    2  -27754.2255469921      2.16e-04  
    3  -27754.2254801340      2.26e-04  
    4  -27754.2260406811      6.74e-05  
    5  -27754.2260967798      5.87e-06  
    6  -27754.2260971893      1.96e-06  
    7  -27754.2260972026      4.12e-07  
    8  -27754.2260972033      2.58e-08  
    9  -27754.2260972033      1.00e-08  
   10  -27754.2260972033      1.08e-09  Convergence criterion met
 ---------------------------------------
 SCF time:   CPU 90.82s  wall 24.00s 
 SCF   energy in the final basis set =   -27754.2260972033
 Total energy in the final basis set =   -27754.2260972033

 --------------------------------------------------------------
             Orbital Energies (a.u.) and Symmetries
 --------------------------------------------------------------

 Alpha MOs, Restricted
 -- Occupied --                  
*******-1165.89-1165.89-1165.89 -176.32 -176.32 -176.32 -176.32
  1 B2u   1 B1g   1 B3u   1 Ag    2 B3u   2 B1g   2 Ag    2 B2u                
-165.72 -165.72 -165.72 -165.72 -165.72 -165.72 -165.72 -165.72
  3 Ag    3 B3u   3 B2u   3 B1g   1 Au    1 B1u   1 B2g   1 B3g                
-165.72 -165.72 -165.72 -165.72  -35.82  -35.82  -35.82  -35.82
  4 Ag    4 B3u   4 B1g   4 B2u   5 B3u   5 B1g   5 B2u   5 Ag                 
-31.311 -31.311 -31.311 -31.311 -31.305 -31.305 -31.305 -31.305
  6 B1g   6 B2u   6 B3u   6 Ag    2 B2g   2 Au    2 B1u   2 B3g                
-31.304 -31.304 -31.304 -31.304 -22.962 -22.961 -22.961 -22.961
  7 B1g   7 B2u   7 B3u   7 Ag    8 B1g   8 B3u   8 B2u   8 Ag                 
-22.960 -22.960 -22.960 -22.960 -22.960 -22.960 -22.960 -22.960
  3 B2g   3 B1u   3 Au    3 B3g   9 B3u   9 B1g   9 B2u   9 Ag                 
-22.955 -22.955 -22.955 -22.955 -22.955 -22.955 -22.955 -22.955
 10 B1g  10 B2u   4 B3g   4 Au   10 B3u   4 B2g  10 Ag    4 B1u                
-10.282 -10.281  -6.368  -6.368  -6.368  -6.368  -4.781  -4.781
 11 Ag   11 B3u  11 B1g  12 B3u  12 Ag   11 B2u  13 B3u  13 Ag                 
 -4.781  -4.781  -4.765  -4.765  -4.765  -4.765  -4.764  -4.764
 12 B1g  12 B2u   5 B2g   5 B3g   5 Au    5 B1u  14 B3u  14 Ag                 
 -4.764  -4.764  -2.047  -2.047  -2.047  -2.047  -2.042  -2.042
 13 B2u  13 B1g  15 B3u  15 Ag   14 B1g  14 B2u   6 B2g   6 B1u                
 -2.042  -2.042  -2.042  -2.042  -2.041  -2.041  -2.028  -2.028
  6 Au    6 B3g  16 B3u  16 Ag   15 B2u  15 B1g   7 B2g   7 B1u                
 -2.028  -2.028  -2.028  -2.028  -2.028  -2.028  -0.855  -0.754
  7 B3g  17 B3u   7 Au   17 Ag   16 B1g  16 B2u  18 Ag   18 B3u                
 -0.674  -0.662  -0.652  -0.502  -0.455  -0.439  -0.404  -0.351
 17 B2u  19 Ag   17 B1g  19 B3u  20 Ag   18 B2u   8 B1u  18 B1g                
 -0.325  -0.325  -0.313  -0.284  -0.276  -0.262  -0.252  -0.239
 21 Ag    8 B2g  20 B3u   8 B3g   8 Au   19 B2u   9 B1u  19 B1g                
 -- Virtual --                   
 -0.080  -0.078  -0.073  -0.059   0.015   0.042   0.045   0.066
 21 B3u  20 B2u  22 Ag    9 B2g  23 Ag   20 B1g  22 B3u  21 B2u                
  0.071   0.100   0.106   0.110   0.112   0.167   0.173   0.176
 10 B1u  21 B1g  10 B2g  23 B3u  24 Ag   24 B3u  22 B2u  25 Ag                 
  0.191   0.217   0.221   0.222   0.228   0.229   0.235   0.275
  9 B3g  26 Ag    9 Au   23 B2u  11 B1u  22 B1g  25 B3u  27 Ag                 
  0.276   0.277   0.332   0.353   0.354   0.356   0.371   0.375
 23 B1g  11 B2g  12 B1u  10 B3g  28 Ag   24 B2u  26 B3u  12 B2g                
  0.388   0.401   0.411   0.442   0.442   0.443   0.449   0.450
 10 Au   27 B3u  13 B1u  11 B3g  11 Au   25 B2u  29 Ag   24 B1g                
  0.460   0.482   0.508   0.524   0.567   0.581   0.607   0.640
 13 B2g  28 B3u  25 B1g  26 B2u  14 B1u  26 B1g  29 B3u  30 Ag                 
  0.662   0.686   0.706   0.714   0.739   0.740   0.802   0.821
 27 B2u  31 Ag   28 B2u  30 B3u  14 B2g  27 B1g  31 B3u  32 Ag                 
  0.996   1.052   1.157   1.167   1.232   1.271   1.310   1.326
 28 B1g  32 B3u  15 B1u  12 B3g  33 Ag   12 Au   13 B3g  33 B3u                
  1.339   1.342   1.350   1.366   1.372   1.388   1.419   1.441
 34 Ag   16 B1u  29 B1g  15 B2g  29 B2u  34 B3u  30 B2u  35 Ag                 
  1.544   1.591   1.599   1.679   1.801   1.875   2.073   2.171
 13 Au   30 B1g  31 B2u  36 Ag   35 B3u  16 B2g  31 B1g  36 B3u                
  2.589   2.665   2.822   2.969   3.057   3.211   3.922   3.925
 17 B1u  32 B2u  17 B2g  32 B1g  37 Ag   37 B3u  18 B1u  38 Ag                 
  3.938   3.955   3.963   3.964   3.966   3.993   3.997   4.005
 18 B2g  14 B3g  14 Au   33 B2u  38 B3u  33 B1g  15 B3g  15 Au                 
  4.005   4.042   4.068   4.096   4.134   4.144   4.174   4.230
 19 B1u  39 Ag   19 B2g  39 B3u  34 B2u  34 B1g  40 Ag   35 B2u                
  4.240   4.313   4.385   4.387   4.473   4.492   5.968   5.970
 40 B3u  35 B1g  36 B2u  41 Ag   41 B3u  36 B1g  16 B3g  42 Ag                 
  5.983   5.990   6.015   6.030   6.036   6.037   6.048   6.098
 16 Au   20 B1u  43 Ag   42 B3u  20 B2g  37 B1g  37 B2u  43 B3u                
  6.113   6.219  23.186  24.074  27.819  27.822  27.877  27.910
 38 B2u  38 B1g  44 Ag   44 B3u  39 B2u  45 Ag   45 B3u  39 B1g                
 28.311  28.314  28.326  28.333  28.355  28.360  28.362  28.366
 46 Ag   17 B3g  17 Au   21 B1u  46 B3u  47 Ag   40 B1g  40 B2u                
 28.368  28.386  28.402  28.432  28.511  28.516  28.517  28.525
 21 B2g  41 B2u  47 B3u  41 B1g  22 B1u  48 Ag   22 B2g  18 B3g                
 28.527  28.532  28.532  28.541  28.543  28.545  28.547  28.563
 18 Au   48 B3u  42 B2u  42 B1g  19 B3g  19 Au   23 B1u  49 Ag                 
 28.577  28.609  28.617  28.620  28.645  28.681  28.701  28.776
 23 B2g  49 B3u  43 B2u  43 B1g  50 Ag   50 B3u  44 B2u  44 B1g                
127.861 127.862 127.871 127.877 127.898 127.901 127.902 127.904
 51 Ag   20 B3g  20 Au   24 B1u  51 B3u  45 B1g  52 Ag   24 B2g                
127.909 127.933 127.948 128.004 151.624 151.625 151.673 151.701
 45 B2u  52 B3u  46 B2u  46 B1g  47 B2u  53 Ag   53 B3u  47 B1g                
*******1901.7871901.8361901.866
 48 B2u  54 Ag   54 B3u  48 B1g                                                

 Beta MOs, Restricted
 -- Occupied --                  
*******-1165.89-1165.89-1165.89 -176.32 -176.32 -176.32 -176.32
  1 B2u   1 B1g   1 B3u   1 Ag    2 B3u   2 B1g   2 Ag    2 B2u                
-165.72 -165.72 -165.72 -165.72 -165.72 -165.72 -165.72 -165.72
  3 Ag    3 B3u   3 B2u   3 B1g   1 Au    1 B1u   1 B2g   1 B3g                
-165.72 -165.72 -165.72 -165.72  -35.82  -35.82  -35.82  -35.82
  4 Ag    4 B3u   4 B1g   4 B2u   5 B3u   5 B1g   5 B2u   5 Ag                 
-31.311 -31.311 -31.311 -31.311 -31.305 -31.305 -31.305 -31.305
  6 B1g   6 B2u   6 B3u   6 Ag    2 B2g   2 Au    2 B1u   2 B3g                
-31.304 -31.304 -31.304 -31.304 -22.962 -22.961 -22.961 -22.961
  7 B1g   7 B2u   7 B3u   7 Ag    8 B1g   8 B3u   8 B2u   8 Ag                 
-22.960 -22.960 -22.960 -22.960 -22.960 -22.960 -22.960 -22.960
  3 B2g   3 B1u   3 Au    3 B3g   9 B3u   9 B1g   9 B2u   9 Ag                 
-22.955 -22.955 -22.955 -22.955 -22.955 -22.955 -22.955 -22.955
 10 B1g  10 B2u   4 B3g   4 Au   10 B3u   4 B2g  10 Ag    4 B1u                
-10.282 -10.281  -6.368  -6.368  -6.368  -6.368  -4.781  -4.781
 11 Ag   11 B3u  11 B1g  12 B3u  12 Ag   11 B2u  13 B3u  13 Ag                 
 -4.781  -4.781  -4.765  -4.765  -4.765  -4.765  -4.764  -4.764
 12 B1g  12 B2u   5 B2g   5 B3g   5 Au    5 B1u  14 B3u  14 Ag                 
 -4.764  -4.764  -2.047  -2.047  -2.047  -2.047  -2.042  -2.042
 13 B2u  13 B1g  15 B3u  15 Ag   14 B1g  14 B2u   6 B2g   6 B1u                
 -2.042  -2.042  -2.042  -2.042  -2.041  -2.041  -2.028  -2.028
  6 Au    6 B3g  16 B3u  16 Ag   15 B2u  15 B1g   7 B2g   7 B1u                
 -2.028  -2.028  -2.028  -2.028  -2.028  -2.028  -0.855  -0.754
  7 B3g  17 B3u   7 Au   17 Ag   16 B1g  16 B2u  18 Ag   18 B3u                
 -0.674  -0.662  -0.652  -0.502  -0.455  -0.439  -0.404  -0.351
 17 B2u  19 Ag   17 B1g  19 B3u  20 Ag   18 B2u   8 B1u  18 B1g                
 -0.325  -0.325  -0.313  -0.284  -0.276  -0.262  -0.252  -0.239
 21 Ag    8 B2g  20 B3u   8 B3g   8 Au   19 B2u   9 B1u  19 B1g                
 -- Virtual --                   
 -0.080  -0.078  -0.073  -0.059   0.015   0.042   0.045   0.066
 21 B3u  20 B2u  22 Ag    9 B2g  23 Ag   20 B1g  22 B3u  21 B2u                
  0.071   0.100   0.106   0.110   0.112   0.167   0.173   0.176
 10 B1u  21 B1g  10 B2g  23 B3u  24 Ag   24 B3u  22 B2u  25 Ag                 
  0.191   0.217   0.221   0.222   0.228   0.229   0.235   0.275
  9 B3g  26 Ag    9 Au   23 B2u  11 B1u  22 B1g  25 B3u  27 Ag                 
  0.276   0.277   0.332   0.353   0.354   0.356   0.371   0.375
 23 B1g  11 B2g  12 B1u  10 B3g  28 Ag   24 B2u  26 B3u  12 B2g                
  0.388   0.401   0.411   0.442   0.442   0.443   0.449   0.450
 10 Au   27 B3u  13 B1u  11 B3g  11 Au   25 B2u  29 Ag   24 B1g                
  0.460   0.482   0.508   0.524   0.567   0.581   0.607   0.640
 13 B2g  28 B3u  25 B1g  26 B2u  14 B1u  26 B1g  29 B3u  30 Ag                 
  0.662   0.686   0.706   0.714   0.739   0.740   0.802   0.821
 27 B2u  31 Ag   28 B2u  30 B3u  14 B2g  27 B1g  31 B3u  32 Ag                 
  0.996   1.052   1.157   1.167   1.232   1.271   1.310   1.326
 28 B1g  32 B3u  15 B1u  12 B3g  33 Ag   12 Au   13 B3g  33 B3u                
  1.339   1.342   1.350   1.366   1.372   1.388   1.419   1.441
 34 Ag   16 B1u  29 B1g  15 B2g  29 B2u  34 B3u  30 B2u  35 Ag                 
  1.544   1.591   1.599   1.679   1.801   1.875   2.073   2.171
 13 Au   30 B1g  31 B2u  36 Ag   35 B3u  16 B2g  31 B1g  36 B3u                
  2.589   2.665   2.822   2.969   3.057   3.211   3.922   3.925
 17 B1u  32 B2u  17 B2g  32 B1g  37 Ag   37 B3u  18 B1u  38 Ag                 
  3.938   3.955   3.963   3.964   3.966   3.993   3.997   4.005
 18 B2g  14 B3g  14 Au   33 B2u  38 B3u  33 B1g  15 B3g  15 Au                 
  4.005   4.042   4.068   4.096   4.134   4.144   4.174   4.230
 19 B1u  39 Ag   19 B2g  39 B3u  34 B2u  34 B1g  40 Ag   35 B2u                
  4.240   4.313   4.385   4.387   4.473   4.492   5.968   5.970
 40 B3u  35 B1g  36 B2u  41 Ag   41 B3u  36 B1g  16 B3g  42 Ag                 
  5.983   5.990   6.015   6.030   6.036   6.037   6.048   6.098
 16 Au   20 B1u  43 Ag   42 B3u  20 B2g  37 B1g  37 B2u  43 B3u                
  6.113   6.219  23.186  24.074  27.819  27.822  27.877  27.910
 38 B2u  38 B1g  44 Ag   44 B3u  39 B2u  45 Ag   45 B3u  39 B1g                
 28.311  28.314  28.326  28.333  28.355  28.360  28.362  28.366
 46 Ag   17 B3g  17 Au   21 B1u  46 B3u  47 Ag   40 B1g  40 B2u                
 28.368  28.386  28.402  28.432  28.511  28.516  28.517  28.525
 21 B2g  41 B2u  47 B3u  41 B1g  22 B1u  48 Ag   22 B2g  18 B3g                
 28.527  28.532  28.532  28.541  28.543  28.545  28.547  28.563
 18 Au   48 B3u  42 B2u  42 B1g  19 B3g  19 Au   23 B1u  49 Ag                 
 28.577  28.609  28.617  28.620  28.645  28.681  28.701  28.776
 23 B2g  49 B3u  43 B2u  43 B1g  50 Ag   50 B3u  44 B2u  44 B1g                
127.861 127.862 127.871 127.877 127.898 127.901 127.902 127.904
 51 Ag   20 B3g  20 Au   24 B1u  51 B3u  45 B1g  52 Ag   24 B2g                
127.909 127.933 127.948 128.004 151.624 151.625 151.673 151.701
 45 B2u  52 B3u  46 B2u  46 B1g  47 B2u  53 Ag   53 B3u  47 B1g                
*******1901.7871901.8361901.866
 48 B2u  54 Ag   54 B3u  48 B1g                                                
 --------------------------------------------------------------

          Ground-State Mulliken Net Atomic Charges

     Atom                 Charge (a.u.)
  ----------------------------------------
      1 I                     0.170263
      2 I                     0.170263
      3 I                     0.170263
      4 I                     0.170263
      5 C                    -0.340526
      6 C                    -0.340526
  ----------------------------------------
  Sum of atomic charges =    -0.000000

 -----------------------------------------------------------------
                    Cartesian Multipole Moments
 -----------------------------------------------------------------
    Charge (ESU x 10^10)
                -0.0000
    Dipole Moment (Debye)
         X      -0.0000      Y       0.0000      Z      -0.0000
       Tot       0.0000
    Quadrupole Moments (Debye-Ang)
        XX    -117.2761     XY      -0.0000     YY    -121.0465
        XZ      -0.0000     YZ       0.0000     ZZ    -126.6532
    Octopole Moments (Debye-Ang^2)
       XXX       0.0000    XXY       0.0000    XYY       0.0000
       YYY       0.0000    XXZ      -0.0000    XYZ      -0.0000
       YYZ      -0.0000    XZZ      -0.0000    YZZ      -0.0000
       ZZZ      -0.0000
    Hexadecapole Moments (Debye-Ang^3)
      XXXX   -2746.5044   XXXY      -0.0000   XXYY    -672.2452
      XYYY       0.0000   YYYY   -1829.6135   XXXZ      -0.0000
      XXYZ       0.0000   XYYZ      -0.0000   YYYZ       0.0000
      XXZZ    -514.5092   XYZZ       0.0000   YYZZ    -351.6828
      XZZZ      -0.0000   YZZZ      -0.0000   ZZZZ    -175.8935
 -----------------------------------------------------------------
 Calculating analytic gradient of the SCF energy
 Gradient of SCF Energy
            1           2           3           4           5           6
    1   0.0021955  -0.0021955   0.0021955  -0.0021955   0.0067007  -0.0067007
    2  -0.0433006  -0.0433006   0.0433006   0.0433006  -0.0000000  -0.0000000
    3  -0.0000000   0.0000000  -0.0000000  -0.0000000   0.0000000  -0.0000000
 Max gradient component =       4.330E-02
 RMS gradient           =       2.056E-02
 Gradient time:  CPU 37.76 s  wall 9.58 s
 Geometry Optimization Parameters
   NAtoms,    NIC,     NZ,  NCons,   NDum,   NFix, NCnnct, MaxDiis
        6      37       0       0       0       0       0       0

 Cartesian Hessian Update
 Hessian Updated using BFGS Update


** GEOMETRY OPTIMIZATION IN DELOCALIZED INTERNAL COORDINATES **
   Searching for a Minimum

   Optimization Cycle:  16

                       Coordinates (Angstroms)
     ATOM                X               Y               Z
      1  I         1.9820422024    1.5902499535    0.0000000000
      2  I        -1.9820422024    1.5902499535    0.0000000000
      3  I         1.9820422024   -1.5902499535    0.0000000000
      4  I        -1.9820422024   -1.5902499535    0.0000000000
      5  C         0.6683898016    0.0000000000    0.0000000000
      6  C        -0.6683898016    0.0000000000    0.0000000000
   Point Group: d2h   Number of degrees of freedom:     3


   Energy is -27754.226097203

 Hessian Updated using BFGS Update

  3 Hessian modes will be used to form the next step
  Hessian Eigenvalues:
     0.068827    0.273051    0.873415

 Minimum Search - Taking Simple RFO Step
 Searching for Lamda that Minimizes Along All modes
 Value Taken    Lamda =  -0.03141159
 Calculated Step too Large.  Step scaled by  0.542304
 Step Taken.  Stepsize is  0.300000

                             Maximum     Tolerance    Cnvgd?
         Gradient           0.053100      0.000300      NO
         Displacement       0.290657      0.001200      NO
         Energy change     -0.020369      0.000001      NO


 New Cartesian Coordinates Obtained by Inverse Iteration

 Displacement from previous Coordinates is:  0.220502
 ----------------------------------------------------------------
             Standard Nuclear Orientation (Angstroms)
    I     Atom           X                Y                Z
 ----------------------------------------------------------------
    1      I       1.9530617111     1.6408828718     0.0000000000
    2      I      -1.9530617111     1.6408828718     0.0000000000
    3      I       1.9530617111    -1.6408828718     0.0000000000
    4      I      -1.9530617111    -1.6408828718     0.0000000000
    5      C       0.6691067482     0.0000000000     0.0000000000
    6      C      -0.6691067482     0.0000000000     0.0000000000
 ----------------------------------------------------------------
 Molecular Point Group                 D2h   NOp =  8
 Largest Abelian Subgroup              D2h   NOp =  8
 Nuclear Repulsion Energy =  2804.6152657626 hartrees
 There are      112 alpha and      112 beta electrons
 Applying Cartesian multipole field
    Component          Value
    ---------          -----
     (2,0,0)        1.00000E-11
     (0,2,0)        2.00000E-11
     (0,0,2)       -3.00000E-11
 Nucleus-field energy     =     0.0000000698 hartrees
 Requested basis set is 6-311++G(d,p)
 There are 108 shells and 292 basis functions
 A cutoff of  1.0D-11 yielded   3716 shell pairs
 There are     29060 function pairs (     33425 Cartesian)
 Smallest overlap matrix eigenvalue = 4.02E-05
 Guess MOs from SCF MO coefficient file

 -----------------------------------------------------------------------
  General SCF calculation program by
  Eric Jon Sundstrom, Paul Horn, Yuezhi Mao, Dmitri Zuev, Alec White,
  David Stuck, Shaama M.S., Shane Yost, Joonho Lee, David Small,
  Daniel Levine, Susi Lehtola, Hugh Burton, Evgeny Epifanovsky
 -----------------------------------------------------------------------
 Exchange:     0.2000 Hartree-Fock + 0.0800 Slater + 0.7200 B88
 Correlation:  0.1900 VWN1RPA + 0.8100 LYP
 Using SG-1 standard quadrature grid
 using 4 threads for integral computing
 -------------------------------------------------------
 OpenMP Integral computing Module                
 Release: version 2.0, May 2017, Q-Chem Inc. Pleasanton 
 -------------------------------------------------------
 -------------------------------------------------------
 OpenMP BLAS3 based DFT computing Module                
 Release: version 1.0, May 2013, Q-Chem Inc. Pittsburgh 
 -------------------------------------------------------
 A restricted SCF calculation will be
 performed using DIIS
 SCF converges when DIIS error is below 1.0e-08
 ---------------------------------------
  Cycle       Energy         DIIS error
 ---------------------------------------
    1  -27754.2388079916      3.28e-04  
    2  -27754.2399765852      2.28e-04  
    3  -27754.2399603857      2.29e-04  
    4  -27754.2405510339      5.84e-05  
    5  -27754.2405945307      4.94e-06  
    6  -27754.2405948426      1.52e-06  
    7  -27754.2405948544      4.52e-07  
    8  -27754.2405948549      2.94e-08  
    9  -27754.2405948546      5.52e-09  Convergence criterion met
 ---------------------------------------
 SCF time:   CPU 81.19s  wall 22.00s 
 SCF   energy in the final basis set =   -27754.2405948546
 Total energy in the final basis set =   -27754.2405948546

 --------------------------------------------------------------
             Orbital Energies (a.u.) and Symmetries
 --------------------------------------------------------------

 Alpha MOs, Restricted
 -- Occupied --                  
*******-1165.89-1165.89-1165.89 -176.32 -176.32 -176.32 -176.32
  1 B2u   1 B1g   1 B3u   1 Ag    2 B3u   2 B1g   2 Ag    2 B2u                
-165.73 -165.73 -165.73 -165.73 -165.72 -165.72 -165.72 -165.72
  3 Ag    3 B3u   3 B2u   3 B1g   1 Au    1 B1u   1 B2g   1 B3g                
-165.72 -165.72 -165.72 -165.72  -35.82  -35.82  -35.82  -35.82
  4 Ag    4 B3u   4 B1g   4 B2u   5 B1g   5 B3u   5 B2u   5 Ag                 
-31.311 -31.311 -31.311 -31.311 -31.305 -31.305 -31.305 -31.305
  6 B1g   6 B2u   6 B3u   6 Ag    2 B2g   2 Au    2 B1u   2 B3g                
-31.305 -31.305 -31.305 -31.305 -22.962 -22.962 -22.962 -22.962
  7 B3u   7 B1g   7 B2u   7 Ag    8 B1g   8 B3u   8 B2u   8 Ag                 
-22.960 -22.960 -22.960 -22.960 -22.960 -22.960 -22.960 -22.960
  3 B2g   3 B1u   3 Au    3 B3g   9 B3u   9 B1g   9 B2u   9 Ag                 
-22.956 -22.956 -22.956 -22.956 -22.956 -22.956 -22.956 -22.956
 10 B1g   4 B3g   4 Au   10 B3u  10 B2u   4 B2g  10 Ag    4 B1u                
-10.284 -10.283  -6.368  -6.368  -6.368  -6.368  -4.781  -4.781
 11 Ag   11 B3u  11 B1g  12 B3u  12 Ag   11 B2u  13 B3u  12 B1g                
 -4.781  -4.781  -4.765  -4.765  -4.765  -4.765  -4.765  -4.765
 13 Ag   12 B2u   5 B2g   5 B3g   5 Au    5 B1u  14 B3u  14 Ag                 
 -4.765  -4.765  -2.047  -2.047  -2.047  -2.047  -2.042  -2.042
 13 B2u  13 B1g  15 B3u  15 Ag   14 B1g  14 B2u   6 B2g   6 B1u                
 -2.042  -2.042  -2.042  -2.042  -2.041  -2.041  -2.028  -2.028
  6 Au    6 B3g  16 B3u  16 Ag   15 B1g  15 B2u  17 B3u  17 Ag                 
 -2.028  -2.028  -2.028  -2.028  -2.028  -2.028  -0.851  -0.744
  7 B2g   7 B1u   7 B3g   7 Au   16 B1g  16 B2u  18 Ag   18 B3u                
 -0.676  -0.658  -0.653  -0.501  -0.452  -0.439  -0.400  -0.350
 17 B2u  19 Ag   17 B1g  19 B3u  20 Ag   18 B2u   8 B1u  18 B1g                
 -0.323  -0.321  -0.306  -0.286  -0.277  -0.270  -0.252  -0.244
 21 Ag    8 B2g  20 B3u   8 B3g   8 Au   19 B2u   9 B1u  19 B1g                
 -- Virtual --                   
 -0.084  -0.082  -0.077  -0.058   0.016   0.040   0.047   0.066
 21 B3u  20 B2u  22 Ag    9 B2g  23 Ag   20 B1g  22 B3u  21 B2u                
  0.071   0.099   0.104   0.109   0.111   0.171   0.173   0.181
 10 B1u  21 B1g  10 B2g  24 Ag   23 B3u  22 B2u  24 B3u  25 Ag                 
  0.191   0.216   0.222   0.223   0.224   0.227   0.229   0.270
  9 B3g  26 Ag    9 Au   23 B2u  25 B3u  22 B1g  11 B1u  23 B1g                
  0.271   0.274   0.341   0.347   0.351   0.361   0.366   0.385
 27 Ag   11 B2g  12 B1u  24 B2u  10 B3g  28 Ag   26 B3u  12 B2g                
  0.391   0.407   0.415   0.430   0.432   0.447   0.447   0.454
 10 Au   13 B1u  27 B3u  11 Au   11 B3g  25 B2u  29 Ag   24 B1g                
  0.459   0.480   0.509   0.510   0.565   0.571   0.608   0.632
 13 B2g  28 B3u  26 B2u  25 B1g  26 B1g  14 B1u  29 B3u  30 Ag                 
  0.651   0.687   0.706   0.707   0.733   0.736   0.807   0.827
 27 B2u  31 Ag   28 B2u  30 B3u  27 B1g  14 B2g  31 B3u  32 Ag                 
  1.003   1.031   1.153   1.165   1.236   1.267   1.309   1.335
 28 B1g  32 B3u  15 B1u  12 B3g  33 Ag   12 Au   13 B3g  34 Ag                 
  1.343   1.348   1.352   1.358   1.365   1.391   1.399   1.451
 16 B1u  29 B1g  33 B3u  29 B2u  15 B2g  34 B3u  30 B2u  35 Ag                 
  1.543   1.575   1.594   1.679   1.806   1.878   2.055   2.170
 13 Au   30 B1g  31 B2u  36 Ag   35 B3u  16 B2g  31 B1g  36 B3u                
  2.591   2.665   2.819   2.967   3.047   3.212   3.927   3.929
 17 B1u  32 B2u  17 B2g  32 B1g  37 Ag   37 B3u  18 B1u  38 Ag                 
  3.944   3.952   3.956   3.962   3.976   3.988   3.996   3.997
 18 B2g  14 B3g  33 B2u  14 Au   38 B3u  15 B3g  33 B1g  15 Au                 
  4.005   4.046   4.068   4.107   4.109   4.119   4.177   4.224
 19 B1u  39 Ag   19 B2g  34 B2u  39 B3u  34 B1g  40 Ag   35 B2u                
  4.240   4.309   4.374   4.384   4.460   4.484   5.958   5.967
 40 B3u  35 B1g  41 Ag   36 B2u  41 B3u  36 B1g  42 Ag   16 B3g                
  5.982   5.992   6.009   6.026   6.035   6.036   6.038   6.097
 16 Au   20 B1u  43 Ag   42 B3u  20 B2g  37 B2u  37 B1g  43 B3u                
  6.109   6.209  23.185  24.065  27.804  27.818  27.863  27.909
 38 B2u  38 B1g  44 Ag   44 B3u  45 Ag   39 B2u  45 B3u  39 B1g                
 28.307  28.312  28.325  28.334  28.353  28.356  28.361  28.363
 46 Ag   17 B3g  17 Au   21 B1u  46 B3u  47 Ag   40 B2u  40 B1g                
 28.367  28.387  28.402  28.430  28.513  28.518  28.520  28.524
 21 B2g  41 B2u  47 B3u  41 B1g  22 B1u  48 Ag   22 B2g  18 B3g                
 28.526  28.528  28.535  28.538  28.540  28.543  28.547  28.565
 18 Au   42 B2u  48 B3u  19 B3g  19 Au   42 B1g  23 B1u  49 Ag                 
 28.576  28.602  28.604  28.615  28.647  28.683  28.692  28.766
 23 B2g  43 B2u  43 B1g  49 B3u  50 Ag   50 B3u  44 B2u  44 B1g                
127.858 127.861 127.870 127.877 127.898 127.899 127.901 127.902
 51 Ag   20 B3g  20 Au   24 B1u  52 Ag   51 B3u  45 B1g  45 B2u                
127.902 127.932 127.944 127.997 151.612 151.623 151.660 151.700
 24 B2g  52 B3u  46 B2u  46 B1g  53 Ag   47 B2u  53 B3u  47 B1g                
*******1901.7851901.8231901.865
 54 Ag   48 B2u  54 B3u  48 B1g                                                

 Beta MOs, Restricted
 -- Occupied --                  
*******-1165.89-1165.89-1165.89 -176.32 -176.32 -176.32 -176.32
  1 B2u   1 B1g   1 B3u   1 Ag    2 B3u   2 B1g   2 Ag    2 B2u                
-165.73 -165.73 -165.73 -165.73 -165.72 -165.72 -165.72 -165.72
  3 Ag    3 B3u   3 B2u   3 B1g   1 Au    1 B1u   1 B2g   1 B3g                
-165.72 -165.72 -165.72 -165.72  -35.82  -35.82  -35.82  -35.82
  4 Ag    4 B3u   4 B1g   4 B2u   5 B1g   5 B3u   5 B2u   5 Ag                 
-31.311 -31.311 -31.311 -31.311 -31.305 -31.305 -31.305 -31.305
  6 B1g   6 B2u   6 B3u   6 Ag    2 B2g   2 Au    2 B1u   2 B3g                
-31.305 -31.305 -31.305 -31.305 -22.962 -22.962 -22.962 -22.962
  7 B3u   7 B1g   7 B2u   7 Ag    8 B1g   8 B3u   8 B2u   8 Ag                 
-22.960 -22.960 -22.960 -22.960 -22.960 -22.960 -22.960 -22.960
  3 B2g   3 B1u   3 Au    3 B3g   9 B3u   9 B1g   9 B2u   9 Ag                 
-22.956 -22.956 -22.956 -22.956 -22.956 -22.956 -22.956 -22.956
 10 B1g   4 B3g   4 Au   10 B3u  10 B2u   4 B2g  10 Ag    4 B1u                
-10.284 -10.283  -6.368  -6.368  -6.368  -6.368  -4.781  -4.781
 11 Ag   11 B3u  11 B1g  12 B3u  12 Ag   11 B2u  13 B3u  12 B1g                
 -4.781  -4.781  -4.765  -4.765  -4.765  -4.765  -4.765  -4.765
 13 Ag   12 B2u   5 B2g   5 B3g   5 Au    5 B1u  14 B3u  14 Ag                 
 -4.765  -4.765  -2.047  -2.047  -2.047  -2.047  -2.042  -2.042
 13 B2u  13 B1g  15 B3u  15 Ag   14 B1g  14 B2u   6 B2g   6 B1u                
 -2.042  -2.042  -2.042  -2.042  -2.041  -2.041  -2.028  -2.028
  6 Au    6 B3g  16 B3u  16 Ag   15 B1g  15 B2u  17 B3u  17 Ag                 
 -2.028  -2.028  -2.028  -2.028  -2.028  -2.028  -0.851  -0.744
  7 B2g   7 B1u   7 B3g   7 Au   16 B1g  16 B2u  18 Ag   18 B3u                
 -0.676  -0.658  -0.653  -0.501  -0.452  -0.439  -0.400  -0.350
 17 B2u  19 Ag   17 B1g  19 B3u  20 Ag   18 B2u   8 B1u  18 B1g                
 -0.323  -0.321  -0.306  -0.286  -0.277  -0.270  -0.252  -0.244
 21 Ag    8 B2g  20 B3u   8 B3g   8 Au   19 B2u   9 B1u  19 B1g                
 -- Virtual --                   
 -0.084  -0.082  -0.077  -0.058   0.016   0.040   0.047   0.066
 21 B3u  20 B2u  22 Ag    9 B2g  23 Ag   20 B1g  22 B3u  21 B2u                
  0.071   0.099   0.104   0.109   0.111   0.171   0.173   0.181
 10 B1u  21 B1g  10 B2g  24 Ag   23 B3u  22 B2u  24 B3u  25 Ag                 
  0.191   0.216   0.222   0.223   0.224   0.227   0.229   0.270
  9 B3g  26 Ag    9 Au   23 B2u  25 B3u  22 B1g  11 B1u  23 B1g                
  0.271   0.274   0.341   0.347   0.351   0.361   0.366   0.385
 27 Ag   11 B2g  12 B1u  24 B2u  10 B3g  28 Ag   26 B3u  12 B2g                
  0.391   0.407   0.415   0.430   0.432   0.447   0.447   0.454
 10 Au   13 B1u  27 B3u  11 Au   11 B3g  25 B2u  29 Ag   24 B1g                
  0.459   0.480   0.509   0.510   0.565   0.571   0.608   0.632
 13 B2g  28 B3u  26 B2u  25 B1g  26 B1g  14 B1u  29 B3u  30 Ag                 
  0.651   0.687   0.706   0.707   0.733   0.736   0.807   0.827
 27 B2u  31 Ag   28 B2u  30 B3u  27 B1g  14 B2g  31 B3u  32 Ag                 
  1.003   1.031   1.153   1.165   1.236   1.267   1.309   1.335
 28 B1g  32 B3u  15 B1u  12 B3g  33 Ag   12 Au   13 B3g  34 Ag                 
  1.343   1.348   1.352   1.358   1.365   1.391   1.399   1.451
 16 B1u  29 B1g  33 B3u  29 B2u  15 B2g  34 B3u  30 B2u  35 Ag                 
  1.543   1.575   1.594   1.679   1.806   1.878   2.055   2.170
 13 Au   30 B1g  31 B2u  36 Ag   35 B3u  16 B2g  31 B1g  36 B3u                
  2.591   2.665   2.819   2.967   3.047   3.212   3.927   3.929
 17 B1u  32 B2u  17 B2g  32 B1g  37 Ag   37 B3u  18 B1u  38 Ag                 
  3.944   3.952   3.956   3.962   3.976   3.988   3.996   3.997
 18 B2g  14 B3g  33 B2u  14 Au   38 B3u  15 B3g  33 B1g  15 Au                 
  4.005   4.046   4.068   4.107   4.109   4.119   4.177   4.224
 19 B1u  39 Ag   19 B2g  34 B2u  39 B3u  34 B1g  40 Ag   35 B2u                
  4.240   4.309   4.374   4.384   4.460   4.484   5.958   5.967
 40 B3u  35 B1g  41 Ag   36 B2u  41 B3u  36 B1g  42 Ag   16 B3g                
  5.982   5.992   6.009   6.026   6.035   6.036   6.038   6.097
 16 Au   20 B1u  43 Ag   42 B3u  20 B2g  37 B2u  37 B1g  43 B3u                
  6.109   6.209  23.185  24.065  27.804  27.818  27.863  27.909
 38 B2u  38 B1g  44 Ag   44 B3u  45 Ag   39 B2u  45 B3u  39 B1g                
 28.307  28.312  28.325  28.334  28.353  28.356  28.361  28.363
 46 Ag   17 B3g  17 Au   21 B1u  46 B3u  47 Ag   40 B2u  40 B1g                
 28.367  28.387  28.402  28.430  28.513  28.518  28.520  28.524
 21 B2g  41 B2u  47 B3u  41 B1g  22 B1u  48 Ag   22 B2g  18 B3g                
 28.526  28.528  28.535  28.538  28.540  28.543  28.547  28.565
 18 Au   42 B2u  48 B3u  19 B3g  19 Au   42 B1g  23 B1u  49 Ag                 
 28.576  28.602  28.604  28.615  28.647  28.683  28.692  28.766
 23 B2g  43 B2u  43 B1g  49 B3u  50 Ag   50 B3u  44 B2u  44 B1g                
127.858 127.861 127.870 127.877 127.898 127.899 127.901 127.902
 51 Ag   20 B3g  20 Au   24 B1u  52 Ag   51 B3u  45 B1g  45 B2u                
127.902 127.932 127.944 127.997 151.612 151.623 151.660 151.700
 24 B2g  52 B3u  46 B2u  46 B1g  53 Ag   47 B2u  53 B3u  47 B1g                
*******1901.7851901.8231901.865
 54 Ag   48 B2u  54 B3u  48 B1g                                                
 --------------------------------------------------------------

          Ground-State Mulliken Net Atomic Charges

     Atom                 Charge (a.u.)
  ----------------------------------------
      1 I                     0.170065
      2 I                     0.170065
      3 I                     0.170065
      4 I                     0.170065
      5 C                    -0.340129
      6 C                    -0.340129
  ----------------------------------------
  Sum of atomic charges =    -0.000000

 -----------------------------------------------------------------
                    Cartesian Multipole Moments
 -----------------------------------------------------------------
    Charge (ESU x 10^10)
                -0.0000
    Dipole Moment (Debye)
         X      -0.0000      Y       0.0000      Z      -0.0000
       Tot       0.0000
    Quadrupole Moments (Debye-Ang)
        XX    -118.2990     XY      -0.0000     YY    -119.7183
        XZ      -0.0000     YZ       0.0000     ZZ    -126.8622
    Octopole Moments (Debye-Ang^2)
       XXX       0.0000    XXY       0.0000    XYY       0.0000
       YYY       0.0000    XXZ      -0.0000    XYZ      -0.0000
       YYZ      -0.0000    XZZ      -0.0000    YZZ      -0.0000
       ZZZ      -0.0000
    Hexadecapole Moments (Debye-Ang^3)
      XXXX   -2692.5008   XXXY      -0.0000   XXYY    -674.3388
      XYYY       0.0000   YYYY   -1917.1542   XXXZ      -0.0000
      XXYZ       0.0000   XYYZ      -0.0000   YYYZ       0.0000
      XXZZ    -502.6709   XYZZ       0.0000   YYZZ    -370.0882
      XZZZ      -0.0000   YZZZ       0.0000   ZZZZ    -176.6227
 -----------------------------------------------------------------
 Calculating analytic gradient of the SCF energy
 Gradient of SCF Energy
            1           2           3           4           5           6
    1   0.0032551  -0.0032551   0.0032551  -0.0032551   0.0038100  -0.0038100
    2  -0.0298147  -0.0298147   0.0298147   0.0298147  -0.0000000  -0.0000000
    3  -0.0000000  -0.0000000  -0.0000000  -0.0000000   0.0000000   0.0000000
 Max gradient component =       2.981E-02
 RMS gradient           =       1.420E-02
 Gradient time:  CPU 37.08 s  wall 9.40 s
 Geometry Optimization Parameters
   NAtoms,    NIC,     NZ,  NCons,   NDum,   NFix, NCnnct, MaxDiis
        6      37       0       0       0       0       0       0

 Cartesian Hessian Update
 Hessian Updated using BFGS Update


** GEOMETRY OPTIMIZATION IN DELOCALIZED INTERNAL COORDINATES **
   Searching for a Minimum

   Optimization Cycle:  17

                       Coordinates (Angstroms)
     ATOM                X               Y               Z
      1  I         1.9530617111    1.6408828718    0.0000000000
      2  I        -1.9530617111    1.6408828718    0.0000000000
      3  I         1.9530617111   -1.6408828718    0.0000000000
      4  I        -1.9530617111   -1.6408828718    0.0000000000
      5  C         0.6691067482    0.0000000000    0.0000000000
      6  C        -0.6691067482    0.0000000000    0.0000000000
   Point Group: d2h   Number of degrees of freedom:     3


   Energy is -27754.240594855

 Hessian Updated using BFGS Update

  3 Hessian modes will be used to form the next step
  Hessian Eigenvalues:
     0.054442    0.265170    0.870489

 Minimum Search - Taking Simple RFO Step
 Searching for Lamda that Minimizes Along All modes
 Value Taken    Lamda =  -0.02186826
 Calculated Step too Large.  Step scaled by  0.565894
 Step Taken.  Stepsize is  0.300000

                             Maximum     Tolerance    Cnvgd?
         Gradient           0.037630      0.000300      NO
         Displacement       0.286750      0.001200      NO
         Energy change     -0.014498      0.000001      NO


 New Cartesian Coordinates Obtained by Inverse Iteration

 Displacement from previous Coordinates is:  0.240632
 ----------------------------------------------------------------
             Standard Nuclear Orientation (Angstroms)
    I     Atom           X                Y                Z
 ----------------------------------------------------------------
    1      I       1.9143573824     1.6913595565     0.0000000000
    2      I      -1.9143573824     1.6913595565     0.0000000000
    3      I       1.9143573824    -1.6913595565     0.0000000000
    4      I      -1.9143573824    -1.6913595565     0.0000000000
    5      C       0.6651648225     0.0000000000     0.0000000000
    6      C      -0.6651648225     0.0000000000     0.0000000000
 ----------------------------------------------------------------
 Molecular Point Group                 D2h   NOp =  8
 Largest Abelian Subgroup              D2h   NOp =  8
 Nuclear Repulsion Energy =  2789.8957677053 hartrees
 There are      112 alpha and      112 beta electrons
 Applying Cartesian multipole field
    Component          Value
    ---------          -----
     (2,0,0)        1.00000E-11
     (0,2,0)        2.00000E-11
     (0,0,2)       -3.00000E-11
 Nucleus-field energy     =     0.0000000712 hartrees
 Requested basis set is 6-311++G(d,p)
 There are 108 shells and 292 basis functions
 A cutoff of  1.0D-11 yielded   3702 shell pairs
 There are     28966 function pairs (     33319 Cartesian)
 Smallest overlap matrix eigenvalue = 4.34E-05
 Guess MOs from SCF MO coefficient file

 -----------------------------------------------------------------------
  General SCF calculation program by
  Eric Jon Sundstrom, Paul Horn, Yuezhi Mao, Dmitri Zuev, Alec White,
  David Stuck, Shaama M.S., Shane Yost, Joonho Lee, David Small,
  Daniel Levine, Susi Lehtola, Hugh Burton, Evgeny Epifanovsky
 -----------------------------------------------------------------------
 Exchange:     0.2000 Hartree-Fock + 0.0800 Slater + 0.7200 B88
 Correlation:  0.1900 VWN1RPA + 0.8100 LYP
 Using SG-1 standard quadrature grid
 using 4 threads for integral computing
 -------------------------------------------------------
 OpenMP Integral computing Module                
 Release: version 2.0, May 2017, Q-Chem Inc. Pleasanton 
 -------------------------------------------------------
 -------------------------------------------------------
 OpenMP BLAS3 based DFT computing Module                
 Release: version 1.0, May 2013, Q-Chem Inc. Pittsburgh 
 -------------------------------------------------------
 A restricted SCF calculation will be
 performed using DIIS
 SCF converges when DIIS error is below 1.0e-08
 ---------------------------------------
  Cycle       Energy         DIIS error
 ---------------------------------------
    1  -27754.2489027748      3.20e-04  
    2  -27754.2502433391      1.83e-04  
    3  -27754.2501899657      1.93e-04  
    4  -27754.2505924428      6.64e-05  
    5  -27754.2506475981      5.39e-06  
    6  -27754.2506479753      1.25e-06  
    7  -27754.2506479830      5.32e-07  
    8  -27754.2506479843      2.88e-08  
    9  -27754.2506479842      2.51e-09  Convergence criterion met
 ---------------------------------------
 SCF time:   CPU 80.97s  wall 22.00s 
 SCF   energy in the final basis set =   -27754.2506479842
 Total energy in the final basis set =   -27754.2506479842

 --------------------------------------------------------------
             Orbital Energies (a.u.) and Symmetries
 --------------------------------------------------------------

 Alpha MOs, Restricted
 -- Occupied --                  
*******-1165.89-1165.89-1165.89 -176.32 -176.32 -176.32 -176.32
  1 B2u   1 B1g   1 B3u   1 Ag    2 B1g   2 B3u   2 B2u   2 Ag                 
-165.73 -165.73 -165.73 -165.73 -165.72 -165.72 -165.72 -165.72
  3 Ag    3 B3u   3 B2u   3 B1g   1 Au    1 B1u   1 B3g   1 B2g                
-165.72 -165.72 -165.72 -165.72  -35.82  -35.82  -35.82  -35.82
  4 Ag    4 B1g   4 B3u   4 B2u   5 B1g   5 B2u   5 B3u   5 Ag                 
-31.312 -31.312 -31.312 -31.312 -31.305 -31.305 -31.305 -31.305
  6 B1g   6 B2u   6 B3u   6 Ag    2 B2g   2 Au    2 B1u   2 B3g                
-31.305 -31.305 -31.305 -31.305 -22.962 -22.962 -22.962 -22.962
  7 B3u   7 B1g   7 B2u   7 Ag    8 B1g   8 B3u   8 B2u   8 Ag                 
-22.961 -22.961 -22.961 -22.961 -22.960 -22.960 -22.960 -22.960
  3 B2g   3 B1u   3 Au    3 B3g   9 B3u   9 B1g   9 Ag    9 B2u                
-22.956 -22.956 -22.956 -22.956 -22.956 -22.956 -22.956 -22.956
 10 B1g  10 B3u   4 B3g   4 Au   10 B2u   4 B2g  10 Ag    4 B1u                
-10.284 -10.284  -6.368  -6.368  -6.368  -6.368  -4.781  -4.781
 11 Ag   11 B3u  11 B1g  12 B3u  11 B2u  12 Ag   13 B3u  12 B1g                
 -4.781  -4.781  -4.765  -4.765  -4.765  -4.765  -4.765  -4.765
 13 Ag   12 B2u   5 B3g   5 B2g   5 Au    5 B1u  14 B3u  14 Ag                 
 -4.765  -4.765  -2.047  -2.047  -2.047  -2.047  -2.042  -2.042
 13 B2u  13 B1g  15 B3u  15 Ag   14 B1g  14 B2u   6 B2g   6 B1u                
 -2.042  -2.042  -2.042  -2.042  -2.041  -2.041  -2.028  -2.028
  6 Au    6 B3g  16 B3u  16 Ag   15 B1g  15 B2u  17 B3u  17 Ag                 
 -2.028  -2.028  -2.028  -2.028  -2.028  -2.028  -0.850  -0.734
 16 B1g  16 B2u   7 B2g   7 B1u   7 B3g   7 Au   18 Ag   18 B3u                
 -0.678  -0.655  -0.653  -0.500  -0.448  -0.440  -0.398  -0.349
 17 B2u  19 Ag   17 B1g  19 B3u  20 Ag   18 B2u   8 B1u  18 B1g                
 -0.321  -0.316  -0.298  -0.288  -0.278  -0.277  -0.253  -0.247
 21 Ag    8 B2g  20 B3u   8 B3g   8 Au   19 B2u   9 B1u  19 B1g                
 -- Virtual --                   
 -0.087  -0.086  -0.081  -0.056   0.016   0.039   0.049   0.065
 21 B3u  20 B2u  22 Ag    9 B2g  23 Ag   20 B1g  22 B3u  21 B2u                
  0.072   0.099   0.103   0.105   0.112   0.170   0.180   0.184
 10 B1u  21 B1g  10 B2g  24 Ag   23 B3u  22 B2u  24 B3u  25 Ag                 
  0.191   0.212   0.214   0.222   0.225   0.225   0.229   0.266
  9 B3g  26 Ag   25 B3u   9 Au   23 B2u  22 B1g  11 B1u  23 B1g                
  0.270   0.271   0.335   0.348   0.350   0.359   0.372   0.393
 27 Ag   11 B2g  24 B2u  10 B3g  12 B1u  26 B3u  28 Ag   12 B2g                
  0.395   0.401   0.420   0.422   0.434   0.444   0.451   0.459
 10 Au   13 B1u  11 Au   11 B3g  27 B3u  29 Ag   25 B2u  24 B1g                
  0.460   0.478   0.494   0.512   0.552   0.575   0.614   0.624
 13 B2g  28 B3u  26 B2u  25 B1g  26 B1g  14 B1u  29 B3u  30 Ag                 
  0.641   0.687   0.700   0.712   0.727   0.732   0.812   0.833
 27 B2u  31 Ag   30 B3u  28 B2u  27 B1g  14 B2g  31 B3u  32 Ag                 
  1.008   1.011   1.153   1.160   1.244   1.265   1.308   1.329
 32 B3u  28 B1g  15 B1u  12 B3g  33 Ag   12 Au   13 B3g  34 Ag                 
  1.342   1.343   1.349   1.364   1.379   1.382   1.400   1.461
 29 B2u  16 B1u  29 B1g  15 B2g  30 B2u  33 B3u  34 B3u  35 Ag                 
  1.545   1.559   1.586   1.685   1.815   1.888   2.041   2.176
 13 Au   30 B1g  31 B2u  36 Ag   35 B3u  16 B2g  31 B1g  36 B3u                
  2.594   2.667   2.818   2.966   3.048   3.202   3.930   3.933
 17 B1u  32 B2u  17 B2g  32 B1g  37 Ag   37 B3u  18 B1u  38 Ag                 
  3.947   3.950   3.950   3.961   3.980   3.987   3.991   4.002
 33 B2u  14 B3g  18 B2g  14 Au   15 B3g  38 B3u  15 Au   33 B1g                
  4.005   4.052   4.068   4.082   4.098   4.125   4.182   4.223
 19 B1u  39 Ag   19 B2g  34 B2u  34 B1g  39 B3u  40 Ag   35 B2u                
  4.242   4.305   4.359   4.384   4.446   4.479   5.958   5.965
 40 B3u  35 B1g  41 Ag   36 B2u  41 B3u  36 B1g  42 Ag   16 B3g                
  5.981   5.994   6.000   6.020   6.033   6.035   6.042   6.099
 16 Au   20 B1u  43 Ag   37 B2u  42 B3u  20 B2g  37 B1g  38 B2u                
  6.101   6.196  23.182  24.094  27.786  27.817  27.852  27.909
 43 B3u  38 B1g  44 Ag   44 B3u  45 Ag   39 B2u  45 B3u  39 B1g                
 28.310  28.310  28.324  28.335  28.349  28.354  28.355  28.365
 46 Ag   17 B3g  17 Au   21 B1u  47 Ag   40 B2u  46 B3u  40 B1g                
 28.366  28.384  28.405  28.426  28.515  28.520  28.522  28.522
 21 B2g  41 B2u  47 B3u  41 B1g  22 B1u  48 Ag   22 B2g  18 B3g                
 28.524  28.526  28.534  28.537  28.539  28.546  28.546  28.568
 42 B2u  18 Au   19 B3g  19 Au   48 B3u  42 B1g  23 B1u  49 Ag                 
 28.576  28.587  28.590  28.622  28.650  28.685  28.686  28.757
 23 B2g  43 B2u  43 B1g  49 B3u  50 Ag   44 B2u  50 B3u  44 B1g                
127.859 127.860 127.869 127.878 127.893 127.894 127.901 127.902
 20 B3g  51 Ag   20 Au   24 B1u  52 Ag   45 B2u  45 B1g  24 B2g                
127.905 127.934 127.938 127.989 151.597 151.623 151.650 151.700
 51 B3u  52 B3u  46 B2u  46 B1g  53 Ag   47 B2u  53 B3u  47 B1g                
*******1901.7851901.8121901.865
 54 Ag   48 B2u  54 B3u  48 B1g                                                

 Beta MOs, Restricted
 -- Occupied --                  
*******-1165.89-1165.89-1165.89 -176.32 -176.32 -176.32 -176.32
  1 B2u   1 B1g   1 B3u   1 Ag    2 B1g   2 B3u   2 B2u   2 Ag                 
-165.73 -165.73 -165.73 -165.73 -165.72 -165.72 -165.72 -165.72
  3 Ag    3 B3u   3 B2u   3 B1g   1 Au    1 B1u   1 B3g   1 B2g                
-165.72 -165.72 -165.72 -165.72  -35.82  -35.82  -35.82  -35.82
  4 Ag    4 B1g   4 B3u   4 B2u   5 B1g   5 B2u   5 B3u   5 Ag                 
-31.312 -31.312 -31.312 -31.312 -31.305 -31.305 -31.305 -31.305
  6 B1g   6 B2u   6 B3u   6 Ag    2 B2g   2 Au    2 B1u   2 B3g                
-31.305 -31.305 -31.305 -31.305 -22.962 -22.962 -22.962 -22.962
  7 B3u   7 B1g   7 B2u   7 Ag    8 B1g   8 B3u   8 B2u   8 Ag                 
-22.961 -22.961 -22.961 -22.961 -22.960 -22.960 -22.960 -22.960
  3 B2g   3 B1u   3 Au    3 B3g   9 B3u   9 B1g   9 Ag    9 B2u                
-22.956 -22.956 -22.956 -22.956 -22.956 -22.956 -22.956 -22.956
 10 B1g  10 B3u   4 B3g   4 Au   10 B2u   4 B2g  10 Ag    4 B1u                
-10.284 -10.284  -6.368  -6.368  -6.368  -6.368  -4.781  -4.781
 11 Ag   11 B3u  11 B1g  12 B3u  11 B2u  12 Ag   13 B3u  12 B1g                
 -4.781  -4.781  -4.765  -4.765  -4.765  -4.765  -4.765  -4.765
 13 Ag   12 B2u   5 B3g   5 B2g   5 Au    5 B1u  14 B3u  14 Ag                 
 -4.765  -4.765  -2.047  -2.047  -2.047  -2.047  -2.042  -2.042
 13 B2u  13 B1g  15 B3u  15 Ag   14 B1g  14 B2u   6 B2g   6 B1u                
 -2.042  -2.042  -2.042  -2.042  -2.041  -2.041  -2.028  -2.028
  6 Au    6 B3g  16 B3u  16 Ag   15 B1g  15 B2u  17 B3u  17 Ag                 
 -2.028  -2.028  -2.028  -2.028  -2.028  -2.028  -0.850  -0.734
 16 B1g  16 B2u   7 B2g   7 B1u   7 B3g   7 Au   18 Ag   18 B3u                
 -0.678  -0.655  -0.653  -0.500  -0.448  -0.440  -0.398  -0.349
 17 B2u  19 Ag   17 B1g  19 B3u  20 Ag   18 B2u   8 B1u  18 B1g                
 -0.321  -0.316  -0.298  -0.288  -0.278  -0.277  -0.253  -0.247
 21 Ag    8 B2g  20 B3u   8 B3g   8 Au   19 B2u   9 B1u  19 B1g                
 -- Virtual --                   
 -0.087  -0.086  -0.081  -0.056   0.016   0.039   0.049   0.065
 21 B3u  20 B2u  22 Ag    9 B2g  23 Ag   20 B1g  22 B3u  21 B2u                
  0.072   0.099   0.103   0.105   0.112   0.170   0.180   0.184
 10 B1u  21 B1g  10 B2g  24 Ag   23 B3u  22 B2u  24 B3u  25 Ag                 
  0.191   0.212   0.214   0.222   0.225   0.225   0.229   0.266
  9 B3g  26 Ag   25 B3u   9 Au   23 B2u  22 B1g  11 B1u  23 B1g                
  0.270   0.271   0.335   0.348   0.350   0.359   0.372   0.393
 27 Ag   11 B2g  24 B2u  10 B3g  12 B1u  26 B3u  28 Ag   12 B2g                
  0.395   0.401   0.420   0.422   0.434   0.444   0.451   0.459
 10 Au   13 B1u  11 Au   11 B3g  27 B3u  29 Ag   25 B2u  24 B1g                
  0.460   0.478   0.494   0.512   0.552   0.575   0.614   0.624
 13 B2g  28 B3u  26 B2u  25 B1g  26 B1g  14 B1u  29 B3u  30 Ag                 
  0.641   0.687   0.700   0.712   0.727   0.732   0.812   0.833
 27 B2u  31 Ag   30 B3u  28 B2u  27 B1g  14 B2g  31 B3u  32 Ag                 
  1.008   1.011   1.153   1.160   1.244   1.265   1.308   1.329
 32 B3u  28 B1g  15 B1u  12 B3g  33 Ag   12 Au   13 B3g  34 Ag                 
  1.342   1.343   1.349   1.364   1.379   1.382   1.400   1.461
 29 B2u  16 B1u  29 B1g  15 B2g  30 B2u  33 B3u  34 B3u  35 Ag                 
  1.545   1.559   1.586   1.685   1.815   1.888   2.041   2.176
 13 Au   30 B1g  31 B2u  36 Ag   35 B3u  16 B2g  31 B1g  36 B3u                
  2.594   2.667   2.818   2.966   3.048   3.202   3.930   3.933
 17 B1u  32 B2u  17 B2g  32 B1g  37 Ag   37 B3u  18 B1u  38 Ag                 
  3.947   3.950   3.950   3.961   3.980   3.987   3.991   4.002
 33 B2u  14 B3g  18 B2g  14 Au   15 B3g  38 B3u  15 Au   33 B1g                
  4.005   4.052   4.068   4.082   4.098   4.125   4.182   4.223
 19 B1u  39 Ag   19 B2g  34 B2u  34 B1g  39 B3u  40 Ag   35 B2u                
  4.242   4.305   4.359   4.384   4.446   4.479   5.958   5.965
 40 B3u  35 B1g  41 Ag   36 B2u  41 B3u  36 B1g  42 Ag   16 B3g                
  5.981   5.994   6.000   6.020   6.033   6.035   6.042   6.099
 16 Au   20 B1u  43 Ag   37 B2u  42 B3u  20 B2g  37 B1g  38 B2u                
  6.101   6.196  23.182  24.094  27.786  27.817  27.852  27.909
 43 B3u  38 B1g  44 Ag   44 B3u  45 Ag   39 B2u  45 B3u  39 B1g                
 28.310  28.310  28.324  28.335  28.349  28.354  28.355  28.365
 46 Ag   17 B3g  17 Au   21 B1u  47 Ag   40 B2u  46 B3u  40 B1g                
 28.366  28.384  28.405  28.426  28.515  28.520  28.522  28.522
 21 B2g  41 B2u  47 B3u  41 B1g  22 B1u  48 Ag   22 B2g  18 B3g                
 28.524  28.526  28.534  28.537  28.539  28.546  28.546  28.568
 42 B2u  18 Au   19 B3g  19 Au   48 B3u  42 B1g  23 B1u  49 Ag                 
 28.576  28.587  28.590  28.622  28.650  28.685  28.686  28.757
 23 B2g  43 B2u  43 B1g  49 B3u  50 Ag   44 B2u  50 B3u  44 B1g                
127.859 127.860 127.869 127.878 127.893 127.894 127.901 127.902
 20 B3g  51 Ag   20 Au   24 B1u  52 Ag   45 B2u  45 B1g  24 B2g                
127.905 127.934 127.938 127.989 151.597 151.623 151.650 151.700
 51 B3u  52 B3u  46 B2u  46 B1g  53 Ag   47 B2u  53 B3u  47 B1g                
*******1901.7851901.8121901.865
 54 Ag   48 B2u  54 B3u  48 B1g                                                
 --------------------------------------------------------------

          Ground-State Mulliken Net Atomic Charges

     Atom                 Charge (a.u.)
  ----------------------------------------
      1 I                     0.167640
      2 I                     0.167640
      3 I                     0.167640
      4 I                     0.167640
      5 C                    -0.335279
      6 C                    -0.335279
  ----------------------------------------
  Sum of atomic charges =    -0.000000

 -----------------------------------------------------------------
                    Cartesian Multipole Moments
 -----------------------------------------------------------------
    Charge (ESU x 10^10)
                -0.0000
    Dipole Moment (Debye)
         X      -0.0000      Y      -0.0000      Z       0.0000
       Tot       0.0000
    Quadrupole Moments (Debye-Ang)
        XX    -119.4386     XY       0.0000     YY    -118.3958
        XZ       0.0000     YZ      -0.0000     ZZ    -127.0158
    Octopole Moments (Debye-Ang^2)
       XXX       0.0000    XXY       0.0000    XYY       0.0000
       YYY      -0.0000    XXZ       0.0000    XYZ       0.0000
       YYZ       0.0000    XZZ      -0.0000    YZZ      -0.0000
       ZZZ       0.0000
    Hexadecapole Moments (Debye-Ang^3)
      XXXX   -2614.9119   XXXY       0.0000   XXYY    -675.3026
      XYYY       0.0000   YYYY   -2005.8821   XXXZ       0.0000
      XXYZ      -0.0000   XYYZ       0.0000   YYYZ      -0.0000
      XXZZ    -486.5587   XYZZ      -0.0000   YYZZ    -389.0615
      XZZZ       0.0000   YZZZ      -0.0000   ZZZZ    -177.1936
 -----------------------------------------------------------------
 Calculating analytic gradient of the SCF energy
 Gradient of SCF Energy
            1           2           3           4           5           6
    1   0.0022703  -0.0022703   0.0022703  -0.0022703  -0.0060018   0.0060018
    2  -0.0187569  -0.0187569   0.0187569   0.0187569   0.0000000  -0.0000000
    3   0.0000000  -0.0000000   0.0000000  -0.0000000   0.0000000  -0.0000000
 Max gradient component =       1.876E-02
 RMS gradient           =       9.129E-03
 Gradient time:  CPU 35.62 s  wall 9.04 s
 Geometry Optimization Parameters
   NAtoms,    NIC,     NZ,  NCons,   NDum,   NFix, NCnnct, MaxDiis
        6      37       0       0       0       0       0       0

 Cartesian Hessian Update
 Hessian Updated using BFGS Update


** GEOMETRY OPTIMIZATION IN DELOCALIZED INTERNAL COORDINATES **
   Searching for a Minimum

   Optimization Cycle:  18

                       Coordinates (Angstroms)
     ATOM                X               Y               Z
      1  I         1.9143573824    1.6913595565    0.0000000000
      2  I        -1.9143573824    1.6913595565    0.0000000000
      3  I         1.9143573824   -1.6913595565    0.0000000000
      4  I        -1.9143573824   -1.6913595565    0.0000000000
      5  C         0.6651648225    0.0000000000    0.0000000000
      6  C        -0.6651648225    0.0000000000    0.0000000000
   Point Group: d2h   Number of degrees of freedom:     3


   Energy is -27754.250647984

 Hessian Updated using BFGS Update

  3 Hessian modes will be used to form the next step
  Hessian Eigenvalues:
     0.045800    0.291412    0.866930

 Minimum Search - Taking Simple RFO Step
 Searching for Lamda that Minimizes Along All modes
 Value Taken    Lamda =  -0.01168031
 Calculated Step too Large.  Step scaled by  0.666855
 Step Taken.  Stepsize is  0.300000

                             Maximum     Tolerance    Cnvgd?
         Gradient           0.025838      0.000300      NO
         Displacement       0.296222      0.001200      NO
         Energy change     -0.010053      0.000001      NO


 New Cartesian Coordinates Obtained by Inverse Iteration

 Displacement from previous Coordinates is:  0.221953
 ----------------------------------------------------------------
             Standard Nuclear Orientation (Angstroms)
    I     Atom           X                Y                Z
 ----------------------------------------------------------------
    1      I       1.8842629809     1.7415144034     0.0000000000
    2      I      -1.8842629809     1.7415144034     0.0000000000
    3      I       1.8842629809    -1.7415144034     0.0000000000
    4      I      -1.8842629809    -1.7415144034     0.0000000000
    5      C       0.6725943031     0.0000000000     0.0000000000
    6      C      -0.6725943031     0.0000000000     0.0000000000
 ----------------------------------------------------------------
 Molecular Point Group                 D2h   NOp =  8
 Largest Abelian Subgroup              D2h   NOp =  8
 Nuclear Repulsion Energy =  2770.7774422809 hartrees
 There are      112 alpha and      112 beta electrons
 Applying Cartesian multipole field
    Component          Value
    ---------          -----
     (2,0,0)        1.00000E-11
     (0,2,0)        2.00000E-11
     (0,0,2)       -3.00000E-11
 Nucleus-field energy     =     0.0000000730 hartrees
 Requested basis set is 6-311++G(d,p)
 There are 108 shells and 292 basis functions
 A cutoff of  1.0D-11 yielded   3696 shell pairs
 There are     28960 function pairs (     33313 Cartesian)
 Smallest overlap matrix eigenvalue = 5.14E-05
 Guess MOs from SCF MO coefficient file

 -----------------------------------------------------------------------
  General SCF calculation program by
  Eric Jon Sundstrom, Paul Horn, Yuezhi Mao, Dmitri Zuev, Alec White,
  David Stuck, Shaama M.S., Shane Yost, Joonho Lee, David Small,
  Daniel Levine, Susi Lehtola, Hugh Burton, Evgeny Epifanovsky
 -----------------------------------------------------------------------
 Exchange:     0.2000 Hartree-Fock + 0.0800 Slater + 0.7200 B88
 Correlation:  0.1900 VWN1RPA + 0.8100 LYP
 Using SG-1 standard quadrature grid
 using 4 threads for integral computing
 -------------------------------------------------------
 OpenMP Integral computing Module                
 Release: version 2.0, May 2017, Q-Chem Inc. Pleasanton 
 -------------------------------------------------------
 -------------------------------------------------------
 OpenMP BLAS3 based DFT computing Module                
 Release: version 1.0, May 2013, Q-Chem Inc. Pittsburgh 
 -------------------------------------------------------
 A restricted SCF calculation will be
 performed using DIIS
 SCF converges when DIIS error is below 1.0e-08
 ---------------------------------------
  Cycle       Energy         DIIS error
 ---------------------------------------
    1  -27754.2544847747      3.27e-04  
    2  -27754.2553997845      2.47e-04  
    3  -27754.2553772778      2.49e-04  
    4  -27754.2561065678      4.79e-05  
    5  -27754.2561373742      4.72e-06  
    6  -27754.2561376589      9.11e-07  
    7  -27754.2561376683      2.58e-07  
    8  -27754.2561376691      7.33e-08  
    9  -27754.2561376695      1.77e-08  
   10  -27754.2561376692      1.35e-09  Convergence criterion met
 ---------------------------------------
 SCF time:   CPU 89.44s  wall 24.00s 
 SCF   energy in the final basis set =   -27754.2561376692
 Total energy in the final basis set =   -27754.2561376692

 --------------------------------------------------------------
             Orbital Energies (a.u.) and Symmetries
 --------------------------------------------------------------

 Alpha MOs, Restricted
 -- Occupied --                  
*******-1165.89-1165.89-1165.89 -176.32 -176.32 -176.32 -176.32
  1 B1g   1 B2u   1 B3u   1 Ag    2 B1g   2 B3u   2 B2u   2 Ag                 
-165.73 -165.73 -165.73 -165.73 -165.72 -165.72 -165.72 -165.72
  3 Ag    3 B3u   3 B2u   3 B1g   1 Au    1 B3g   1 B2g   1 B1u                
-165.72 -165.72 -165.72 -165.72  -35.82  -35.82  -35.82  -35.82
  4 Ag    4 B1g   4 B2u   4 B3u   5 B1g   5 B2u   5 B3u   5 Ag                 
-31.312 -31.312 -31.312 -31.312 -31.306 -31.306 -31.306 -31.306
  6 B1g   6 B3u   6 B2u   6 Ag    2 B2g   2 B1u   2 Au    2 B3g                
-31.305 -31.305 -31.305 -31.305 -22.962 -22.962 -22.962 -22.962
  7 B3u   7 B1g   7 B2u   7 Ag    8 B1g   8 B3u   8 B2u   8 Ag                 
-22.961 -22.961 -22.961 -22.961 -22.961 -22.961 -22.961 -22.961
  3 B2g   3 B1u   3 Au    3 B3g   9 B3u   9 Ag    9 B1g   9 B2u                
-22.956 -22.956 -22.956 -22.956 -22.956 -22.956 -22.956 -22.956
 10 B1g  10 B3u   4 B2g   4 B3g   4 Au   10 B2u  10 Ag    4 B1u                
-10.287 -10.287  -6.368  -6.368  -6.368  -6.368  -4.781  -4.781
 11 Ag   11 B3u  11 B1g  12 B3u  11 B2u  12 Ag   12 B1g  13 Ag                 
 -4.781  -4.781  -4.765  -4.765  -4.765  -4.765  -4.765  -4.765
 13 B3u  12 B2u   5 B3g   5 B2g   5 Au    5 B1u  14 B3u  14 Ag                 
 -4.765  -4.765  -2.047  -2.047  -2.047  -2.047  -2.042  -2.042
 13 B2u  13 B1g  15 B3u  15 Ag   14 B1g  14 B2u   6 B2g   6 B1u                
 -2.042  -2.042  -2.042  -2.042  -2.042  -2.042  -2.028  -2.028
  6 Au    6 B3g  16 B3u  16 Ag   15 B1g  15 B2u  17 B3u  16 B1g                
 -2.028  -2.028  -2.028  -2.028  -2.028  -2.028  -0.844  -0.726
 17 Ag   16 B2u   7 B2g   7 B3g   7 Au    7 B1u  18 Ag   18 B3u                
 -0.679  -0.653  -0.650  -0.499  -0.444  -0.439  -0.394  -0.349
 17 B2u  17 B1g  19 Ag   19 B3u  20 Ag   18 B2u   8 B1u  18 B1g                
 -0.320  -0.313  -0.292  -0.290  -0.284  -0.278  -0.252  -0.250
 21 Ag    8 B2g  20 B3u   8 B3g  19 B2u   8 Au    9 B1u  19 B1g                
 -- Virtual --                   
 -0.091  -0.087  -0.086  -0.058   0.017   0.036   0.050   0.065
 21 B3u  20 B2u  22 Ag    9 B2g  23 Ag   20 B1g  22 B3u  21 B2u                
  0.073   0.098   0.101   0.102   0.114   0.168   0.181   0.186
 10 B1u  21 B1g  24 Ag   10 B2g  23 B3u  22 B2u  24 B3u  25 Ag                 
  0.192   0.206   0.207   0.222   0.224   0.228   0.230   0.261
  9 B3g  25 B3u  26 Ag    9 Au   22 B1g  23 B2u  11 B1u  23 B1g                
  0.268   0.273   0.325   0.346   0.352   0.357   0.383   0.398
 11 B2g  27 Ag   24 B2u  10 B3g  26 B3u  12 B1u  28 Ag   13 B1u                
  0.398   0.400   0.410   0.414   0.441   0.445   0.454   0.460
 10 Au   12 B2g  11 Au   11 B3g  29 Ag   27 B3u  25 B2u  24 B1g                
  0.460   0.477   0.480   0.514   0.542   0.578   0.604   0.615
 13 B2g  28 B3u  26 B2u  25 B1g  26 B1g  14 B1u  29 B3u  30 Ag                 
  0.632   0.690   0.692   0.714   0.721   0.726   0.817   0.835
 27 B2u  31 Ag   30 B3u  28 B2u  27 B1g  14 B2g  31 B3u  32 Ag                 
  0.981   1.017   1.146   1.161   1.253   1.262   1.308   1.325
 32 B3u  28 B1g  15 B1u  12 B3g  33 Ag   12 Au   13 B3g  29 B2u                
  1.326   1.341   1.348   1.357   1.362   1.395   1.417   1.478
 34 Ag   16 B1u  29 B1g  30 B2u  15 B2g  33 B3u  34 B3u  35 Ag                 
  1.540   1.543   1.574   1.681   1.817   1.883   2.015   2.160
 13 Au   30 B1g  31 B2u  36 Ag   35 B3u  16 B2g  31 B1g  36 B3u                
  2.593   2.666   2.811   2.959   3.020   3.222   3.933   3.937
 17 B1u  32 B2u  17 B2g  32 B1g  37 Ag   37 B3u  18 B1u  38 Ag                 
  3.940   3.947   3.954   3.959   3.974   3.986   3.996   4.004
 33 B2u  14 B3g  18 B2g  14 Au   15 B3g  15 Au   38 B3u  19 B1u                
  4.006   4.058   4.060   4.066   4.081   4.138   4.188   4.222
 33 B1g  39 Ag   34 B2u  19 B2g  34 B1g  39 B3u  40 Ag   35 B2u                
  4.244   4.302   4.340   4.383   4.429   4.474   5.962   5.964
 40 B3u  35 B1g  41 Ag   36 B2u  41 B3u  36 B1g  16 B3g  42 Ag                 
  5.980   5.991   5.995   6.004   6.034   6.044   6.045   6.084
 16 Au   43 Ag   20 B1u  37 B2u  20 B2g  37 B1g  42 B3u  38 B2u                
  6.104   6.180  23.185  24.033  27.770  27.817  27.843  27.907
 43 B3u  38 B1g  44 Ag   44 B3u  45 Ag   39 B2u  45 B3u  39 B1g                
 28.309  28.315  28.323  28.335  28.342  28.345  28.358  28.365
 17 B3g  46 Ag   17 Au   21 B1u  47 Ag   40 B2u  46 B3u  21 B2g                
 28.367  28.376  28.408  28.419  28.515  28.520  28.521  28.521
 40 B1g  41 B2u  47 B3u  41 B1g  22 B1u  42 B2u  48 Ag   18 B3g                
 28.524  28.526  28.531  28.534  28.542  28.546  28.548  28.570
 22 B2g  18 Au   19 B3g  19 Au   48 B3u  23 B1u  42 B1g  49 Ag                 
 28.575  28.575  28.578  28.624  28.654  28.678  28.689  28.749
 43 B2u  23 B2g  43 B1g  49 B3u  50 Ag   44 B2u  50 B3u  44 B1g                
127.858 127.866 127.868 127.878 127.885 127.887 127.900 127.901
 20 B3g  51 Ag   20 Au   24 B1u  45 B2u  52 Ag   24 B2g  45 B1g                
127.911 127.929 127.935 127.980 151.584 151.623 151.642 151.698
 51 B3u  46 B2u  52 B3u  46 B1g  53 Ag   47 B2u  53 B3u  47 B1g                
*******1901.7841901.8041901.863
 54 Ag   48 B2u  54 B3u  48 B1g                                                

 Beta MOs, Restricted
 -- Occupied --                  
*******-1165.89-1165.89-1165.89 -176.32 -176.32 -176.32 -176.32
  1 B1g   1 B2u   1 B3u   1 Ag    2 B1g   2 B3u   2 B2u   2 Ag                 
-165.73 -165.73 -165.73 -165.73 -165.72 -165.72 -165.72 -165.72
  3 Ag    3 B3u   3 B2u   3 B1g   1 Au    1 B3g   1 B2g   1 B1u                
-165.72 -165.72 -165.72 -165.72  -35.82  -35.82  -35.82  -35.82
  4 Ag    4 B1g   4 B2u   4 B3u   5 B1g   5 B2u   5 B3u   5 Ag                 
-31.312 -31.312 -31.312 -31.312 -31.306 -31.306 -31.306 -31.306
  6 B1g   6 B3u   6 B2u   6 Ag    2 B2g   2 B1u   2 Au    2 B3g                
-31.305 -31.305 -31.305 -31.305 -22.962 -22.962 -22.962 -22.962
  7 B3u   7 B1g   7 B2u   7 Ag    8 B1g   8 B3u   8 B2u   8 Ag                 
-22.961 -22.961 -22.961 -22.961 -22.961 -22.961 -22.961 -22.961
  3 B2g   3 B1u   3 Au    3 B3g   9 B3u   9 Ag    9 B1g   9 B2u                
-22.956 -22.956 -22.956 -22.956 -22.956 -22.956 -22.956 -22.956
 10 B1g  10 B3u   4 B2g   4 B3g   4 Au   10 B2u  10 Ag    4 B1u                
-10.287 -10.287  -6.368  -6.368  -6.368  -6.368  -4.781  -4.781
 11 Ag   11 B3u  11 B1g  12 B3u  11 B2u  12 Ag   12 B1g  13 Ag                 
 -4.781  -4.781  -4.765  -4.765  -4.765  -4.765  -4.765  -4.765
 13 B3u  12 B2u   5 B3g   5 B2g   5 Au    5 B1u  14 B3u  14 Ag                 
 -4.765  -4.765  -2.047  -2.047  -2.047  -2.047  -2.042  -2.042
 13 B2u  13 B1g  15 B3u  15 Ag   14 B1g  14 B2u   6 B2g   6 B1u                
 -2.042  -2.042  -2.042  -2.042  -2.042  -2.042  -2.028  -2.028
  6 Au    6 B3g  16 B3u  16 Ag   15 B1g  15 B2u  17 B3u  16 B1g                
 -2.028  -2.028  -2.028  -2.028  -2.028  -2.028  -0.844  -0.726
 17 Ag   16 B2u   7 B2g   7 B3g   7 Au    7 B1u  18 Ag   18 B3u                
 -0.679  -0.653  -0.650  -0.499  -0.444  -0.439  -0.394  -0.349
 17 B2u  17 B1g  19 Ag   19 B3u  20 Ag   18 B2u   8 B1u  18 B1g                
 -0.320  -0.313  -0.292  -0.290  -0.284  -0.278  -0.252  -0.250
 21 Ag    8 B2g  20 B3u   8 B3g  19 B2u   8 Au    9 B1u  19 B1g                
 -- Virtual --                   
 -0.091  -0.087  -0.086  -0.058   0.017   0.036   0.050   0.065
 21 B3u  20 B2u  22 Ag    9 B2g  23 Ag   20 B1g  22 B3u  21 B2u                
  0.073   0.098   0.101   0.102   0.114   0.168   0.181   0.186
 10 B1u  21 B1g  24 Ag   10 B2g  23 B3u  22 B2u  24 B3u  25 Ag                 
  0.192   0.206   0.207   0.222   0.224   0.228   0.230   0.261
  9 B3g  25 B3u  26 Ag    9 Au   22 B1g  23 B2u  11 B1u  23 B1g                
  0.268   0.273   0.325   0.346   0.352   0.357   0.383   0.398
 11 B2g  27 Ag   24 B2u  10 B3g  26 B3u  12 B1u  28 Ag   13 B1u                
  0.398   0.400   0.410   0.414   0.441   0.445   0.454   0.460
 10 Au   12 B2g  11 Au   11 B3g  29 Ag   27 B3u  25 B2u  24 B1g                
  0.460   0.477   0.480   0.514   0.542   0.578   0.604   0.615
 13 B2g  28 B3u  26 B2u  25 B1g  26 B1g  14 B1u  29 B3u  30 Ag                 
  0.632   0.690   0.692   0.714   0.721   0.726   0.817   0.835
 27 B2u  31 Ag   30 B3u  28 B2u  27 B1g  14 B2g  31 B3u  32 Ag                 
  0.981   1.017   1.146   1.161   1.253   1.262   1.308   1.325
 32 B3u  28 B1g  15 B1u  12 B3g  33 Ag   12 Au   13 B3g  29 B2u                
  1.326   1.341   1.348   1.357   1.362   1.395   1.417   1.478
 34 Ag   16 B1u  29 B1g  30 B2u  15 B2g  33 B3u  34 B3u  35 Ag                 
  1.540   1.543   1.574   1.681   1.817   1.883   2.015   2.160
 13 Au   30 B1g  31 B2u  36 Ag   35 B3u  16 B2g  31 B1g  36 B3u                
  2.593   2.666   2.811   2.959   3.020   3.222   3.933   3.937
 17 B1u  32 B2u  17 B2g  32 B1g  37 Ag   37 B3u  18 B1u  38 Ag                 
  3.940   3.947   3.954   3.959   3.974   3.986   3.996   4.004
 33 B2u  14 B3g  18 B2g  14 Au   15 B3g  15 Au   38 B3u  19 B1u                
  4.006   4.058   4.060   4.066   4.081   4.138   4.188   4.222
 33 B1g  39 Ag   34 B2u  19 B2g  34 B1g  39 B3u  40 Ag   35 B2u                
  4.244   4.302   4.340   4.383   4.429   4.474   5.962   5.964
 40 B3u  35 B1g  41 Ag   36 B2u  41 B3u  36 B1g  16 B3g  42 Ag                 
  5.980   5.991   5.995   6.004   6.034   6.044   6.045   6.084
 16 Au   43 Ag   20 B1u  37 B2u  20 B2g  37 B1g  42 B3u  38 B2u                
  6.104   6.180  23.185  24.033  27.770  27.817  27.843  27.907
 43 B3u  38 B1g  44 Ag   44 B3u  45 Ag   39 B2u  45 B3u  39 B1g                
 28.309  28.315  28.323  28.335  28.342  28.345  28.358  28.365
 17 B3g  46 Ag   17 Au   21 B1u  47 Ag   40 B2u  46 B3u  21 B2g                
 28.367  28.376  28.408  28.419  28.515  28.520  28.521  28.521
 40 B1g  41 B2u  47 B3u  41 B1g  22 B1u  42 B2u  48 Ag   18 B3g                
 28.524  28.526  28.531  28.534  28.542  28.546  28.548  28.570
 22 B2g  18 Au   19 B3g  19 Au   48 B3u  23 B1u  42 B1g  49 Ag                 
 28.575  28.575  28.578  28.624  28.654  28.678  28.689  28.749
 43 B2u  23 B2g  43 B1g  49 B3u  50 Ag   44 B2u  50 B3u  44 B1g                
127.858 127.866 127.868 127.878 127.885 127.887 127.900 127.901
 20 B3g  51 Ag   20 Au   24 B1u  45 B2u  52 Ag   24 B2g  45 B1g                
127.911 127.929 127.935 127.980 151.584 151.623 151.642 151.698
 51 B3u  46 B2u  52 B3u  46 B1g  53 Ag   47 B2u  53 B3u  47 B1g                
*******1901.7841901.8041901.863
 54 Ag   48 B2u  54 B3u  48 B1g                                                
 --------------------------------------------------------------

          Ground-State Mulliken Net Atomic Charges

     Atom                 Charge (a.u.)
  ----------------------------------------
      1 I                     0.164774
      2 I                     0.164774
      3 I                     0.164774
      4 I                     0.164774
      5 C                    -0.329548
      6 C                    -0.329548
  ----------------------------------------
  Sum of atomic charges =    -0.000000

 -----------------------------------------------------------------
                    Cartesian Multipole Moments
 -----------------------------------------------------------------
    Charge (ESU x 10^10)
                -0.0000
    Dipole Moment (Debye)
         X       0.0000      Y       0.0000      Z      -0.0000
       Tot       0.0000
    Quadrupole Moments (Debye-Ang)
        XX    -120.4382     XY      -0.0000     YY    -117.1220
        XZ      -0.0000     YZ       0.0000     ZZ    -127.1918
    Octopole Moments (Debye-Ang^2)
       XXX      -0.0000    XXY       0.0000    XYY      -0.0000
       YYY       0.0000    XXZ      -0.0000    XYZ      -0.0000
       YYZ      -0.0000    XZZ       0.0000    YZZ       0.0000
       ZZZ      -0.0000
    Hexadecapole Moments (Debye-Ang^3)
      XXXX   -2558.4942   XXXY      -0.0000   XXYY    -681.5604
      XYYY      -0.0000   YYYY   -2096.6718   XXXZ      -0.0000
      XXYZ       0.0000   XYYZ       0.0000   YYYZ       0.0000
      XXZZ    -474.3985   XYZZ       0.0000   YYZZ    -408.4721
      XZZZ      -0.0000   YZZZ      -0.0000   ZZZZ    -177.7115
 -----------------------------------------------------------------
 Calculating analytic gradient of the SCF energy
 Gradient of SCF Energy
            1           2           3           4           5           6
    1   0.0015053  -0.0015053   0.0015053  -0.0015053   0.0070225  -0.0070225
    2  -0.0080883  -0.0080883   0.0080883   0.0080883   0.0000000  -0.0000000
    3  -0.0000000  -0.0000000  -0.0000000   0.0000000   0.0000000  -0.0000000
 Max gradient component =       8.088E-03
 RMS gradient           =       4.530E-03
 Gradient time:  CPU 36.84 s  wall 9.35 s
 Geometry Optimization Parameters
   NAtoms,    NIC,     NZ,  NCons,   NDum,   NFix, NCnnct, MaxDiis
        6      37       0       0       0       0       0       0

 Cartesian Hessian Update
 Hessian Updated using BFGS Update


** GEOMETRY OPTIMIZATION IN DELOCALIZED INTERNAL COORDINATES **
   Searching for a Minimum

   Optimization Cycle:  19

                       Coordinates (Angstroms)
     ATOM                X               Y               Z
      1  I         1.8842629809    1.7415144034    0.0000000000
      2  I        -1.8842629809    1.7415144034    0.0000000000
      3  I         1.8842629809   -1.7415144034    0.0000000000
      4  I        -1.8842629809   -1.7415144034    0.0000000000
      5  C         0.6725943031    0.0000000000    0.0000000000
      6  C        -0.6725943031    0.0000000000    0.0000000000
   Point Group: d2h   Number of degrees of freedom:     3


   Energy is -27754.256137669

 Hessian Updated using BFGS Update

  3 Hessian modes will be used to form the next step
  Hessian Eigenvalues:
     0.046458    0.318106    0.863621

 Minimum Search - Taking Simple RFO Step
 Searching for Lamda that Minimizes Along All modes
 Value Taken    Lamda =  -0.00320686
 Step Taken.  Stepsize is  0.243465

                             Maximum     Tolerance    Cnvgd?
         Gradient           0.011677      0.000300      NO
         Displacement       0.224271      0.001200      NO
         Energy change     -0.005490      0.000001      NO


 New Cartesian Coordinates Obtained by Inverse Iteration

 Displacement from previous Coordinates is:  0.223401
 ----------------------------------------------------------------
             Standard Nuclear Orientation (Angstroms)
    I     Atom           X                Y                Z
 ----------------------------------------------------------------
    1      I       1.8415456161     1.7817579043     0.0000000000
    2      I      -1.8415456161     1.7817579043     0.0000000000
    3      I       1.8415456161    -1.7817579043     0.0000000000
    4      I      -1.8415456161    -1.7817579043     0.0000000000
    5      C       0.6626348604     0.0000000000     0.0000000000
    6      C      -0.6626348604     0.0000000000     0.0000000000
 ----------------------------------------------------------------
 Molecular Point Group                 D2h   NOp =  8
 Largest Abelian Subgroup              D2h   NOp =  8
 Nuclear Repulsion Energy =  2769.9956996129 hartrees
 There are      112 alpha and      112 beta electrons
 Applying Cartesian multipole field
    Component          Value
    ---------          -----
     (2,0,0)        1.00000E-11
     (0,2,0)        2.00000E-11
     (0,0,2)       -3.00000E-11
 Nucleus-field energy     =     0.0000000739 hartrees
 Requested basis set is 6-311++G(d,p)
 There are 108 shells and 292 basis functions
 A cutoff of  1.0D-11 yielded   3688 shell pairs
 There are     28880 function pairs (     33217 Cartesian)
 Smallest overlap matrix eigenvalue = 5.16E-05
 Guess MOs from SCF MO coefficient file

 -----------------------------------------------------------------------
  General SCF calculation program by
  Eric Jon Sundstrom, Paul Horn, Yuezhi Mao, Dmitri Zuev, Alec White,
  David Stuck, Shaama M.S., Shane Yost, Joonho Lee, David Small,
  Daniel Levine, Susi Lehtola, Hugh Burton, Evgeny Epifanovsky
 -----------------------------------------------------------------------
 Exchange:     0.2000 Hartree-Fock + 0.0800 Slater + 0.7200 B88
 Correlation:  0.1900 VWN1RPA + 0.8100 LYP
 Using SG-1 standard quadrature grid
 using 4 threads for integral computing
 -------------------------------------------------------
 OpenMP Integral computing Module                
 Release: version 2.0, May 2017, Q-Chem Inc. Pleasanton 
 -------------------------------------------------------
 -------------------------------------------------------
 OpenMP BLAS3 based DFT computing Module                
 Release: version 1.0, May 2013, Q-Chem Inc. Pittsburgh 
 -------------------------------------------------------
 A restricted SCF calculation will be
 performed using DIIS
 SCF converges when DIIS error is below 1.0e-08
 ---------------------------------------
  Cycle       Energy         DIIS error
 ---------------------------------------
    1  -27754.2561244138      2.85e-04  
    2  -27754.2572388448      1.13e-04  
    3  -27754.2573125784      8.07e-05  
    4  -27754.2573629403      5.48e-05  
    5  -27754.2573990404      6.45e-06  
    6  -27754.2573995716      7.06e-07  
    7  -27754.2573995764      3.72e-07  
    8  -27754.2573995756      2.65e-08  
    9  -27754.2573995764      6.87e-09  Convergence criterion met
 ---------------------------------------
 SCF time:   CPU 80.26s  wall 22.00s 
 SCF   energy in the final basis set =   -27754.2573995764
 Total energy in the final basis set =   -27754.2573995764

 --------------------------------------------------------------
             Orbital Energies (a.u.) and Symmetries
 --------------------------------------------------------------

 Alpha MOs, Restricted
 -- Occupied --                  
*******-1165.89-1165.89-1165.89 -176.32 -176.32 -176.32 -176.32
  1 B1g   1 B2u   1 B3u   1 Ag    2 B1g   2 B3u   2 B2u   2 Ag                 
-165.73 -165.73 -165.73 -165.73 -165.72 -165.72 -165.72 -165.72
  3 Ag    3 B2u   3 B3u   3 B1g   1 Au    1 B3g   1 B2g   1 B1u                
-165.72 -165.72 -165.72 -165.72  -35.82  -35.82  -35.82  -35.82
  4 B2u   4 Ag    4 B1g   4 B3u   5 B1g   5 B2u   5 B3u   5 Ag                 
-31.312 -31.312 -31.312 -31.312 -31.306 -31.306 -31.306 -31.306
  6 B1g   6 B3u   6 B2u   6 Ag    2 B2g   2 B1u   2 Au    2 B3g                
-31.305 -31.305 -31.305 -31.305 -22.963 -22.963 -22.963 -22.963
  7 B3u   7 B1g   7 B2u   7 Ag    8 B1g   8 B3u   8 B2u   8 Ag                 
-22.961 -22.961 -22.961 -22.961 -22.961 -22.961 -22.961 -22.961
  3 B2g   3 B1u   3 Au    3 B3g   9 B3u   9 Ag    9 B1g   9 B2u                
-22.956 -22.956 -22.956 -22.956 -22.956 -22.956 -22.956 -22.956
 10 B1g  10 B3u   4 B2g   4 Au   10 B2u   4 B3g  10 Ag    4 B1u                
-10.286 -10.285  -6.368  -6.368  -6.368  -6.368  -4.781  -4.781
 11 Ag   11 B3u  11 B1g  12 B3u  11 B2u  12 Ag   12 B1g  13 Ag                 
 -4.781  -4.781  -4.765  -4.765  -4.765  -4.765  -4.765  -4.765
 13 B3u  12 B2u   5 B3g   5 B2g   5 Au    5 B1u  14 B3u  14 Ag                 
 -4.765  -4.765  -2.047  -2.047  -2.047  -2.047  -2.042  -2.042
 13 B1g  13 B2u  15 B3u  15 Ag   14 B1g  14 B2u   6 B2g   6 B1u                
 -2.042  -2.042  -2.042  -2.042  -2.042  -2.042  -2.028  -2.028
  6 Au    6 B3g  16 Ag   16 B3u  15 B2u  15 B1g  17 B3u  16 B1g                
 -2.028  -2.028  -2.028  -2.028  -2.028  -2.028  -0.847  -0.719
 17 Ag   16 B2u   7 B2g   7 B3g   7 Au    7 B1u  18 Ag   18 B3u                
 -0.681  -0.653  -0.650  -0.497  -0.442  -0.441  -0.395  -0.347
 17 B2u  17 B1g  19 Ag   19 B3u  20 Ag   18 B2u   8 B1u  18 B1g                
 -0.321  -0.309  -0.291  -0.290  -0.286  -0.278  -0.254  -0.250
 21 Ag    8 B2g   8 B3g  19 B2u  20 B3u   8 Au    9 B1u  19 B1g                
 -- Virtual --                   
 -0.094  -0.091  -0.090  -0.054   0.017   0.037   0.051   0.064
 21 B3u  20 B2u  22 Ag    9 B2g  23 Ag   20 B1g  22 B3u  21 B2u                
  0.073   0.097   0.098   0.102   0.115   0.167   0.182   0.184
 10 B1u  24 Ag   21 B1g  10 B2g  23 B3u  22 B2u  25 Ag   24 B3u                
  0.192   0.203   0.205   0.223   0.224   0.229   0.231   0.261
  9 B3g  26 Ag   25 B3u   9 Au   22 B1g  11 B1u  23 B2u  23 B1g                
  0.267   0.278   0.313   0.343   0.347   0.361   0.391   0.392
 11 B2g  27 Ag   24 B2u  10 B3g  26 B3u  12 B1u  28 Ag   13 B1u                
  0.402   0.406   0.406   0.409   0.438   0.453   0.454   0.460
 10 Au   11 Au   12 B2g  11 B3g  29 Ag   25 B2u  27 B3u  24 B1g                
  0.463   0.471   0.484   0.515   0.543   0.581   0.608   0.614
 13 B2g  26 B2u  28 B3u  25 B1g  26 B1g  14 B1u  30 Ag   29 B3u                
  0.625   0.689   0.693   0.718   0.723   0.725   0.819   0.834
 27 B2u  31 Ag   30 B3u  27 B1g  14 B2g  28 B2u  31 B3u  32 Ag                 
  0.965   1.024   1.151   1.155   1.252   1.261   1.305   1.307
 32 B3u  28 B1g  15 B1u  12 B3g  33 Ag   12 Au   29 B2u  13 B3g                
  1.318   1.339   1.343   1.350   1.361   1.407   1.436   1.491
 34 Ag   16 B1u  30 B2u  29 B1g  15 B2g  33 B3u  34 B3u  35 Ag                 
  1.539   1.546   1.565   1.694   1.827   1.900   2.011   2.179
 30 B1g  13 Au   31 B2u  36 Ag   35 B3u  16 B2g  31 B1g  36 B3u                
  2.598   2.671   2.813   2.961   3.036   3.197   3.933   3.933
 17 B1u  32 B2u  17 B2g  32 B1g  37 Ag   37 B3u  18 B1u  33 B2u                
  3.938   3.944   3.959   3.959   3.969   3.985   4.004   4.005
 38 Ag   14 B3g  18 B2g  14 Au   15 B3g  15 Au   19 B1u  38 B3u                
  4.009   4.045   4.064   4.065   4.076   4.148   4.196   4.225
 33 B1g  34 B2u  39 Ag   19 B2g  34 B1g  39 B3u  40 Ag   35 B2u                
  4.247   4.300   4.326   4.384   4.419   4.471   5.960   5.974
 40 B3u  35 B1g  41 Ag   36 B2u  41 B3u  36 B1g  16 B3g  42 Ag                 
  5.980   5.981   5.987   5.995   6.034   6.047   6.057   6.071
 16 Au   43 Ag   37 B2u  20 B1u  20 B2g  37 B1g  42 B3u  38 B2u                
  6.114   6.174  23.179  24.110  27.761  27.819  27.840  27.906
 43 B3u  38 B1g  44 Ag   44 B3u  45 Ag   39 B2u  45 B3u  39 B1g                
 28.307  28.320  28.323  28.334  28.335  28.335  28.362  28.365
 17 B3g  46 Ag   17 Au   47 Ag   40 B2u  21 B1u  46 B3u  21 B2g                
 28.369  28.370  28.415  28.415  28.515  28.517  28.520  28.521
 41 B2u  40 B1g  41 B1g  47 B3u  22 B1u  42 B2u  18 B3g  48 Ag                 
 28.525  28.526  28.528  28.533  28.545  28.546  28.550  28.566
 22 B2g  18 Au   19 B3g  19 Au   23 B1u  48 B3u  42 B1g  43 B2u                
 28.573  28.574  28.574  28.628  28.657  28.675  28.693  28.746
 49 Ag   23 B2g  43 B1g  49 B3u  50 Ag   44 B2u  50 B3u  44 B1g                
127.857 127.868 127.872 127.876 127.878 127.881 127.900 127.903
 20 B3g  20 Au   51 Ag   45 B2u  24 B1u  52 Ag   24 B2g  45 B1g                
127.918 127.922 127.941 127.976 151.575 151.624 151.639 151.697
 51 B3u  46 B2u  52 B3u  46 B1g  53 Ag   47 B2u  53 B3u  47 B1g                
*******1901.7851901.8011901.862
 54 Ag   48 B2u  54 B3u  48 B1g                                                

 Beta MOs, Restricted
 -- Occupied --                  
*******-1165.89-1165.89-1165.89 -176.32 -176.32 -176.32 -176.32
  1 B1g   1 B2u   1 B3u   1 Ag    2 B1g   2 B3u   2 B2u   2 Ag                 
-165.73 -165.73 -165.73 -165.73 -165.72 -165.72 -165.72 -165.72
  3 Ag    3 B2u   3 B3u   3 B1g   1 Au    1 B3g   1 B2g   1 B1u                
-165.72 -165.72 -165.72 -165.72  -35.82  -35.82  -35.82  -35.82
  4 B2u   4 Ag    4 B1g   4 B3u   5 B1g   5 B2u   5 B3u   5 Ag                 
-31.312 -31.312 -31.312 -31.312 -31.306 -31.306 -31.306 -31.306
  6 B1g   6 B3u   6 B2u   6 Ag    2 B2g   2 B1u   2 Au    2 B3g                
-31.305 -31.305 -31.305 -31.305 -22.963 -22.963 -22.963 -22.963
  7 B3u   7 B1g   7 B2u   7 Ag    8 B1g   8 B3u   8 B2u   8 Ag                 
-22.961 -22.961 -22.961 -22.961 -22.961 -22.961 -22.961 -22.961
  3 B2g   3 B1u   3 Au    3 B3g   9 B3u   9 Ag    9 B1g   9 B2u                
-22.956 -22.956 -22.956 -22.956 -22.956 -22.956 -22.956 -22.956
 10 B1g  10 B3u   4 B2g   4 Au   10 B2u   4 B3g  10 Ag    4 B1u                
-10.286 -10.285  -6.368  -6.368  -6.368  -6.368  -4.781  -4.781
 11 Ag   11 B3u  11 B1g  12 B3u  11 B2u  12 Ag   12 B1g  13 Ag                 
 -4.781  -4.781  -4.765  -4.765  -4.765  -4.765  -4.765  -4.765
 13 B3u  12 B2u   5 B3g   5 B2g   5 Au    5 B1u  14 B3u  14 Ag                 
 -4.765  -4.765  -2.047  -2.047  -2.047  -2.047  -2.042  -2.042
 13 B1g  13 B2u  15 B3u  15 Ag   14 B1g  14 B2u   6 B2g   6 B1u                
 -2.042  -2.042  -2.042  -2.042  -2.042  -2.042  -2.028  -2.028
  6 Au    6 B3g  16 Ag   16 B3u  15 B2u  15 B1g  17 B3u  16 B1g                
 -2.028  -2.028  -2.028  -2.028  -2.028  -2.028  -0.847  -0.719
 17 Ag   16 B2u   7 B2g   7 B3g   7 Au    7 B1u  18 Ag   18 B3u                
 -0.681  -0.653  -0.650  -0.497  -0.442  -0.441  -0.395  -0.347
 17 B2u  17 B1g  19 Ag   19 B3u  20 Ag   18 B2u   8 B1u  18 B1g                
 -0.321  -0.309  -0.291  -0.290  -0.286  -0.278  -0.254  -0.250
 21 Ag    8 B2g   8 B3g  19 B2u  20 B3u   8 Au    9 B1u  19 B1g                
 -- Virtual --                   
 -0.094  -0.091  -0.090  -0.054   0.017   0.037   0.051   0.064
 21 B3u  20 B2u  22 Ag    9 B2g  23 Ag   20 B1g  22 B3u  21 B2u                
  0.073   0.097   0.098   0.102   0.115   0.167   0.182   0.184
 10 B1u  24 Ag   21 B1g  10 B2g  23 B3u  22 B2u  25 Ag   24 B3u                
  0.192   0.203   0.205   0.223   0.224   0.229   0.231   0.261
  9 B3g  26 Ag   25 B3u   9 Au   22 B1g  11 B1u  23 B2u  23 B1g                
  0.267   0.278   0.313   0.343   0.347   0.361   0.391   0.392
 11 B2g  27 Ag   24 B2u  10 B3g  26 B3u  12 B1u  28 Ag   13 B1u                
  0.402   0.406   0.406   0.409   0.438   0.453   0.454   0.460
 10 Au   11 Au   12 B2g  11 B3g  29 Ag   25 B2u  27 B3u  24 B1g                
  0.463   0.471   0.484   0.515   0.543   0.581   0.608   0.614
 13 B2g  26 B2u  28 B3u  25 B1g  26 B1g  14 B1u  30 Ag   29 B3u                
  0.625   0.689   0.693   0.718   0.723   0.725   0.819   0.834
 27 B2u  31 Ag   30 B3u  27 B1g  14 B2g  28 B2u  31 B3u  32 Ag                 
  0.965   1.024   1.151   1.155   1.252   1.261   1.305   1.307
 32 B3u  28 B1g  15 B1u  12 B3g  33 Ag   12 Au   29 B2u  13 B3g                
  1.318   1.339   1.343   1.350   1.361   1.407   1.436   1.491
 34 Ag   16 B1u  30 B2u  29 B1g  15 B2g  33 B3u  34 B3u  35 Ag                 
  1.539   1.546   1.565   1.694   1.827   1.900   2.011   2.179
 30 B1g  13 Au   31 B2u  36 Ag   35 B3u  16 B2g  31 B1g  36 B3u                
  2.598   2.671   2.813   2.961   3.036   3.197   3.933   3.933
 17 B1u  32 B2u  17 B2g  32 B1g  37 Ag   37 B3u  18 B1u  33 B2u                
  3.938   3.944   3.959   3.959   3.969   3.985   4.004   4.005
 38 Ag   14 B3g  18 B2g  14 Au   15 B3g  15 Au   19 B1u  38 B3u                
  4.009   4.045   4.064   4.065   4.076   4.148   4.196   4.225
 33 B1g  34 B2u  39 Ag   19 B2g  34 B1g  39 B3u  40 Ag   35 B2u                
  4.247   4.300   4.326   4.384   4.419   4.471   5.960   5.974
 40 B3u  35 B1g  41 Ag   36 B2u  41 B3u  36 B1g  16 B3g  42 Ag                 
  5.980   5.981   5.987   5.995   6.034   6.047   6.057   6.071
 16 Au   43 Ag   37 B2u  20 B1u  20 B2g  37 B1g  42 B3u  38 B2u                
  6.114   6.174  23.179  24.110  27.761  27.819  27.840  27.906
 43 B3u  38 B1g  44 Ag   44 B3u  45 Ag   39 B2u  45 B3u  39 B1g                
 28.307  28.320  28.323  28.334  28.335  28.335  28.362  28.365
 17 B3g  46 Ag   17 Au   47 Ag   40 B2u  21 B1u  46 B3u  21 B2g                
 28.369  28.370  28.415  28.415  28.515  28.517  28.520  28.521
 41 B2u  40 B1g  41 B1g  47 B3u  22 B1u  42 B2u  18 B3g  48 Ag                 
 28.525  28.526  28.528  28.533  28.545  28.546  28.550  28.566
 22 B2g  18 Au   19 B3g  19 Au   23 B1u  48 B3u  42 B1g  43 B2u                
 28.573  28.574  28.574  28.628  28.657  28.675  28.693  28.746
 49 Ag   23 B2g  43 B1g  49 B3u  50 Ag   44 B2u  50 B3u  44 B1g                
127.857 127.868 127.872 127.876 127.878 127.881 127.900 127.903
 20 B3g  20 Au   51 Ag   45 B2u  24 B1u  52 Ag   24 B2g  45 B1g                
127.918 127.922 127.941 127.976 151.575 151.624 151.639 151.697
 51 B3u  46 B2u  52 B3u  46 B1g  53 Ag   47 B2u  53 B3u  47 B1g                
*******1901.7851901.8011901.862
 54 Ag   48 B2u  54 B3u  48 B1g                                                
 --------------------------------------------------------------

          Ground-State Mulliken Net Atomic Charges

     Atom                 Charge (a.u.)
  ----------------------------------------
      1 I                     0.159544
      2 I                     0.159544
      3 I                     0.159544
      4 I                     0.159544
      5 C                    -0.319088
      6 C                    -0.319088
  ----------------------------------------
  Sum of atomic charges =     0.000000

 -----------------------------------------------------------------
                    Cartesian Multipole Moments
 -----------------------------------------------------------------
    Charge (ESU x 10^10)
                 0.0000
    Dipole Moment (Debye)
         X       0.0000      Y       0.0000      Z      -0.0000
       Tot       0.0000
    Quadrupole Moments (Debye-Ang)
        XX    -121.5155     XY       0.0000     YY    -116.0732
        XZ      -0.0000     YZ       0.0000     ZZ    -127.2485
    Octopole Moments (Debye-Ang^2)
       XXX      -0.0000    XXY      -0.0000    XYY      -0.0000
       YYY       0.0000    XXZ      -0.0000    XYZ      -0.0000
       YYZ      -0.0000    XZZ       0.0000    YZZ      -0.0000
       ZZZ      -0.0000
    Hexadecapole Moments (Debye-Ang^3)
      XXXX   -2469.0973   XXXY       0.0000   XXYY    -682.3598
      XYYY       0.0000   YYYY   -2169.8349   XXXZ      -0.0000
      XXYZ       0.0000   XYYZ      -0.0000   YYYZ       0.0000
      XXZZ    -456.7928   XYZZ       0.0000   YYZZ    -424.5378
      XZZZ      -0.0000   YZZZ      -0.0000   ZZZZ    -177.9745
 -----------------------------------------------------------------
 Calculating analytic gradient of the SCF energy
 Gradient of SCF Energy
            1           2           3           4           5           6
    1  -0.0013497   0.0013497  -0.0013497   0.0013497  -0.0133696   0.0133696
    2  -0.0008218  -0.0008218   0.0008218   0.0008218   0.0000000  -0.0000000
    3  -0.0000000   0.0000000  -0.0000000  -0.0000000   0.0000000   0.0000000
 Max gradient component =       1.337E-02
 RMS gradient           =       4.518E-03
 Gradient time:  CPU 36.79 s  wall 9.33 s
 Geometry Optimization Parameters
   NAtoms,    NIC,     NZ,  NCons,   NDum,   NFix, NCnnct, MaxDiis
        6      37       0       0       0       0       0       0

 Cartesian Hessian Update
 Hessian Updated using BFGS Update


** GEOMETRY OPTIMIZATION IN DELOCALIZED INTERNAL COORDINATES **
   Searching for a Minimum

   Optimization Cycle:  20

                       Coordinates (Angstroms)
     ATOM                X               Y               Z
      1  I         1.8415456161    1.7817579043    0.0000000000
      2  I        -1.8415456161    1.7817579043    0.0000000000
      3  I         1.8415456161   -1.7817579043    0.0000000000
      4  I        -1.8415456161   -1.7817579043    0.0000000000
      5  C         0.6626348604    0.0000000000    0.0000000000
      6  C        -0.6626348604    0.0000000000    0.0000000000
   Point Group: d2h   Number of degrees of freedom:     3


   Energy is -27754.257399576

 Hessian Updated using BFGS Update

  3 Hessian modes will be used to form the next step
  Hessian Eigenvalues:
     0.041029    0.457637    0.879757

 Minimum Search - Taking Simple RFO Step
 Searching for Lamda that Minimizes Along All modes
 Value Taken    Lamda =  -0.00058841
 Step Taken.  Stepsize is  0.042961

                             Maximum     Tolerance    Cnvgd?
         Gradient           0.014439      0.000300      NO
         Displacement       0.030487      0.001200      NO
         Energy change     -0.001262      0.000001      NO


 New Cartesian Coordinates Obtained by Inverse Iteration

 Displacement from previous Coordinates is:  0.041370
 ----------------------------------------------------------------
             Standard Nuclear Orientation (Angstroms)
    I     Atom           X                Y                Z
 ----------------------------------------------------------------
    1      I       1.8492286191     1.7855616648     0.0000000000
    2      I      -1.8492286191     1.7855616648     0.0000000000
    3      I       1.8492286191    -1.7855616648     0.0000000000
    4      I      -1.8492286191    -1.7855616648     0.0000000000
    5      C       0.6722596626     0.0000000000     0.0000000000
    6      C      -0.6722596626     0.0000000000     0.0000000000
 ----------------------------------------------------------------
 Molecular Point Group                 D2h   NOp =  8
 Largest Abelian Subgroup              D2h   NOp =  8
 Nuclear Repulsion Energy =  2761.3493454563 hartrees
 There are      112 alpha and      112 beta electrons
 Applying Cartesian multipole field
    Component          Value
    ---------          -----
     (2,0,0)        1.00000E-11
     (0,2,0)        2.00000E-11
     (0,0,2)       -3.00000E-11
 Nucleus-field energy     =     0.0000000744 hartrees
 Requested basis set is 6-311++G(d,p)
 There are 108 shells and 292 basis functions
 A cutoff of  1.0D-11 yielded   3684 shell pairs
 There are     28860 function pairs (     33193 Cartesian)
 Smallest overlap matrix eigenvalue = 5.62E-05
 Guess MOs from SCF MO coefficient file

 -----------------------------------------------------------------------
  General SCF calculation program by
  Eric Jon Sundstrom, Paul Horn, Yuezhi Mao, Dmitri Zuev, Alec White,
  David Stuck, Shaama M.S., Shane Yost, Joonho Lee, David Small,
  Daniel Levine, Susi Lehtola, Hugh Burton, Evgeny Epifanovsky
 -----------------------------------------------------------------------
 Exchange:     0.2000 Hartree-Fock + 0.0800 Slater + 0.7200 B88
 Correlation:  0.1900 VWN1RPA + 0.8100 LYP
 Using SG-1 standard quadrature grid
 using 4 threads for integral computing
 -------------------------------------------------------
 OpenMP Integral computing Module                
 Release: version 2.0, May 2017, Q-Chem Inc. Pleasanton 
 -------------------------------------------------------
 -------------------------------------------------------
 OpenMP BLAS3 based DFT computing Module                
 Release: version 1.0, May 2013, Q-Chem Inc. Pittsburgh 
 -------------------------------------------------------
 A restricted SCF calculation will be
 performed using DIIS
 SCF converges when DIIS error is below 1.0e-08
 ---------------------------------------
  Cycle       Energy         DIIS error
 ---------------------------------------
    1  -27754.2574080634      1.52e-04  
    2  -27754.2574656433      1.05e-04  
    3  -27754.2573971323      1.27e-04  
    4  -27754.2575930516      9.48e-06  
    5  -27754.2575941811      1.33e-06  
    6  -27754.2575941991      5.55e-07  
    7  -27754.2575942005      6.36e-08  
    8  -27754.2575942003      9.32e-09  Convergence criterion met
 ---------------------------------------
 SCF time:   CPU 71.11s  wall 19.00s 
 SCF   energy in the final basis set =   -27754.2575942003
 Total energy in the final basis set =   -27754.2575942003

 --------------------------------------------------------------
             Orbital Energies (a.u.) and Symmetries
 --------------------------------------------------------------

 Alpha MOs, Restricted
 -- Occupied --                  
*******-1165.89-1165.89-1165.89 -176.32 -176.32 -176.32 -176.32
  1 B1g   1 B2u   1 B3u   1 Ag    2 B1g   2 B3u   2 B2u   2 Ag                 
-165.73 -165.73 -165.73 -165.73 -165.72 -165.72 -165.72 -165.72
  3 Ag    3 B2u   3 B3u   3 B1g   1 Au    1 B3g   1 B2g   1 B1u                
-165.72 -165.72 -165.72 -165.72  -35.82  -35.82  -35.82  -35.82
  4 B2u   4 Ag    4 B1g   4 B3u   5 B1g   5 B2u   5 B3u   5 Ag                 
-31.312 -31.312 -31.312 -31.312 -31.306 -31.306 -31.306 -31.306
  6 B1g   6 B3u   6 B2u   6 Ag    2 B2g   2 B1u   2 Au    2 B3g                
-31.306 -31.306 -31.306 -31.306 -22.963 -22.963 -22.963 -22.963
  7 B3u   7 B1g   7 B2u   7 Ag    8 B1g   8 B3u   8 B2u   8 Ag                 
-22.961 -22.961 -22.961 -22.961 -22.961 -22.961 -22.961 -22.961
  3 B2g   3 B1u   3 Au    3 B3g   9 B3u   9 Ag    9 B1g   9 B2u                
-22.956 -22.956 -22.956 -22.956 -22.956 -22.956 -22.956 -22.956
 10 B1g  10 B3u   4 B2g   4 Au   10 B2u   4 B3g  10 Ag    4 B1u                
-10.288 -10.287  -6.368  -6.368  -6.368  -6.368  -4.781  -4.781
 11 Ag   11 B3u  11 B1g  12 B3u  11 B2u  12 Ag   12 B1g  13 Ag                 
 -4.781  -4.781  -4.765  -4.765  -4.765  -4.765  -4.765  -4.765
 13 B3u  12 B2u   5 B3g   5 B2g   5 Au    5 B1u  14 B3u  14 Ag                 
 -4.765  -4.765  -2.047  -2.047  -2.047  -2.047  -2.042  -2.042
 13 B1g  13 B2u  15 B3u  15 Ag   14 B1g  14 B2u   6 B2g   6 B1u                
 -2.042  -2.042  -2.042  -2.042  -2.042  -2.042  -2.028  -2.028
  6 Au    6 B3g  16 B3u  16 Ag   15 B2u  15 B1g  17 B3u  16 B1g                
 -2.028  -2.028  -2.028  -2.028  -2.028  -2.028  -0.842  -0.719
 17 Ag   16 B2u   7 B2g   7 B3g   7 Au    7 B1u  18 Ag   18 B3u                
 -0.680  -0.653  -0.648  -0.498  -0.441  -0.439  -0.392  -0.349
 17 B2u  17 B1g  19 Ag   19 B3u  20 Ag   18 B2u   8 B1u  18 B1g                
 -0.320  -0.309  -0.291  -0.289  -0.286  -0.278  -0.253  -0.251
 21 Ag    8 B2g   8 B3g  19 B2u  20 B3u   8 Au    9 B1u  19 B1g                
 -- Virtual --                   
 -0.095  -0.090  -0.090  -0.057   0.017   0.035   0.051   0.064
 21 B3u  22 Ag   20 B2u   9 B2g  23 Ag   20 B1g  22 B3u  21 B2u                
  0.073   0.097   0.098   0.102   0.115   0.167   0.181   0.184
 10 B1u  24 Ag   21 B1g  10 B2g  23 B3u  22 B2u  24 B3u  25 Ag                 
  0.192   0.203   0.204   0.223   0.224   0.229   0.230   0.259
  9 B3g  26 Ag   25 B3u   9 Au   22 B1g  11 B1u  23 B2u  23 B1g                
  0.265   0.277   0.314   0.344   0.346   0.362   0.392   0.394
 11 B2g  27 Ag   24 B2u  10 B3g  26 B3u  12 B1u  28 Ag   13 B1u                
  0.401   0.405   0.406   0.408   0.438   0.452   0.453   0.458
 10 Au   11 Au   12 B2g  11 B3g  29 Ag   27 B3u  25 B2u  24 B1g                
  0.461   0.470   0.480   0.515   0.541   0.581   0.603   0.606
 13 B2g  26 B2u  28 B3u  25 B1g  26 B1g  14 B1u  29 B3u  30 Ag                 
  0.625   0.689   0.691   0.716   0.721   0.721   0.820   0.833
 27 B2u  30 B3u  31 Ag   27 B1g  14 B2g  28 B2u  31 B3u  32 Ag                 
  0.961   1.023   1.145   1.158   1.255   1.260   1.306   1.308
 32 B3u  28 B1g  15 B1u  12 B3g  33 Ag   12 Au   29 B2u  13 B3g                
  1.321   1.338   1.339   1.347   1.360   1.403   1.434   1.494
 34 Ag   16 B1u  30 B2u  29 B1g  15 B2g  33 B3u  34 B3u  35 Ag                 
  1.536   1.540   1.563   1.684   1.821   1.887   2.000   2.160
 30 B1g  13 Au   31 B2u  36 Ag   35 B3u  16 B2g  31 B1g  36 B3u                
  2.595   2.667   2.809   2.956   3.012   3.223   3.933   3.933
 17 B1u  32 B2u  17 B2g  32 B1g  37 Ag   37 B3u  18 B1u  33 B2u                
  3.938   3.944   3.958   3.958   3.969   3.984   4.003   4.004
 38 Ag   14 B3g  18 B2g  14 Au   15 B3g  15 Au   19 B1u  38 B3u                
  4.008   4.044   4.063   4.064   4.074   4.146   4.196   4.223
 33 B1g  34 B2u  39 Ag   19 B2g  34 B1g  39 B3u  40 Ag   35 B2u                
  4.246   4.299   4.323   4.382   4.417   4.469   5.960   5.974
 40 B3u  35 B1g  41 Ag   36 B2u  41 B3u  36 B1g  16 B3g  42 Ag                 
  5.979   5.983   5.988   5.995   6.033   6.045   6.056   6.070
 16 Au   43 Ag   37 B2u  20 B1u  20 B2g  37 B1g  42 B3u  38 B2u                
  6.111   6.171  23.183  24.033  27.759  27.818  27.839  27.905
 43 B3u  38 B1g  44 Ag   44 B3u  45 Ag   39 B2u  45 B3u  39 B1g                
 28.307  28.320  28.322  28.335  28.335  28.335  28.361  28.364
 17 B3g  46 Ag   17 Au   47 Ag   21 B1u  40 B2u  46 B3u  21 B2g                
 28.368  28.368  28.413  28.414  28.515  28.517  28.520  28.521
 41 B2u  40 B1g  47 B3u  41 B1g  22 B1u  42 B2u  18 B3g  48 Ag                 
 28.525  28.525  28.528  28.533  28.545  28.545  28.550  28.565
 22 B2g  18 Au   19 B3g  19 Au   48 B3u  23 B1u  42 B1g  43 B2u                
 28.572  28.573  28.573  28.626  28.657  28.674  28.692  28.744
 49 Ag   43 B1g  23 B2g  49 B3u  50 Ag   44 B2u  50 B3u  44 B1g                
127.856 127.867 127.872 127.876 127.878 127.882 127.899 127.901
 20 B3g  20 Au   51 Ag   45 B2u  24 B1u  52 Ag   24 B2g  45 B1g                
127.917 127.921 127.939 127.975 151.574 151.623 151.638 151.696
 51 B3u  46 B2u  52 B3u  46 B1g  53 Ag   47 B2u  53 B3u  47 B1g                
*******1901.7841901.8001901.861
 54 Ag   48 B2u  54 B3u  48 B1g                                                

 Beta MOs, Restricted
 -- Occupied --                  
*******-1165.89-1165.89-1165.89 -176.32 -176.32 -176.32 -176.32
  1 B1g   1 B2u   1 B3u   1 Ag    2 B1g   2 B3u   2 B2u   2 Ag                 
-165.73 -165.73 -165.73 -165.73 -165.72 -165.72 -165.72 -165.72
  3 Ag    3 B2u   3 B3u   3 B1g   1 Au    1 B3g   1 B2g   1 B1u                
-165.72 -165.72 -165.72 -165.72  -35.82  -35.82  -35.82  -35.82
  4 B2u   4 Ag    4 B1g   4 B3u   5 B1g   5 B2u   5 B3u   5 Ag                 
-31.312 -31.312 -31.312 -31.312 -31.306 -31.306 -31.306 -31.306
  6 B1g   6 B3u   6 B2u   6 Ag    2 B2g   2 B1u   2 Au    2 B3g                
-31.306 -31.306 -31.306 -31.306 -22.963 -22.963 -22.963 -22.963
  7 B3u   7 B1g   7 B2u   7 Ag    8 B1g   8 B3u   8 B2u   8 Ag                 
-22.961 -22.961 -22.961 -22.961 -22.961 -22.961 -22.961 -22.961
  3 B2g   3 B1u   3 Au    3 B3g   9 B3u   9 Ag    9 B1g   9 B2u                
-22.956 -22.956 -22.956 -22.956 -22.956 -22.956 -22.956 -22.956
 10 B1g  10 B3u   4 B2g   4 Au   10 B2u   4 B3g  10 Ag    4 B1u                
-10.288 -10.287  -6.368  -6.368  -6.368  -6.368  -4.781  -4.781
 11 Ag   11 B3u  11 B1g  12 B3u  11 B2u  12 Ag   12 B1g  13 Ag                 
 -4.781  -4.781  -4.765  -4.765  -4.765  -4.765  -4.765  -4.765
 13 B3u  12 B2u   5 B3g   5 B2g   5 Au    5 B1u  14 B3u  14 Ag                 
 -4.765  -4.765  -2.047  -2.047  -2.047  -2.047  -2.042  -2.042
 13 B1g  13 B2u  15 B3u  15 Ag   14 B1g  14 B2u   6 B2g   6 B1u                
 -2.042  -2.042  -2.042  -2.042  -2.042  -2.042  -2.028  -2.028
  6 Au    6 B3g  16 B3u  16 Ag   15 B2u  15 B1g  17 B3u  16 B1g                
 -2.028  -2.028  -2.028  -2.028  -2.028  -2.028  -0.842  -0.719
 17 Ag   16 B2u   7 B2g   7 B3g   7 Au    7 B1u  18 Ag   18 B3u                
 -0.680  -0.653  -0.648  -0.498  -0.441  -0.439  -0.392  -0.349
 17 B2u  17 B1g  19 Ag   19 B3u  20 Ag   18 B2u   8 B1u  18 B1g                
 -0.320  -0.309  -0.291  -0.289  -0.286  -0.278  -0.253  -0.251
 21 Ag    8 B2g   8 B3g  19 B2u  20 B3u   8 Au    9 B1u  19 B1g                
 -- Virtual --                   
 -0.095  -0.090  -0.090  -0.057   0.017   0.035   0.051   0.064
 21 B3u  22 Ag   20 B2u   9 B2g  23 Ag   20 B1g  22 B3u  21 B2u                
  0.073   0.097   0.098   0.102   0.115   0.167   0.181   0.184
 10 B1u  24 Ag   21 B1g  10 B2g  23 B3u  22 B2u  24 B3u  25 Ag                 
  0.192   0.203   0.204   0.223   0.224   0.229   0.230   0.259
  9 B3g  26 Ag   25 B3u   9 Au   22 B1g  11 B1u  23 B2u  23 B1g                
  0.265   0.277   0.314   0.344   0.346   0.362   0.392   0.394
 11 B2g  27 Ag   24 B2u  10 B3g  26 B3u  12 B1u  28 Ag   13 B1u                
  0.401   0.405   0.406   0.408   0.438   0.452   0.453   0.458
 10 Au   11 Au   12 B2g  11 B3g  29 Ag   27 B3u  25 B2u  24 B1g                
  0.461   0.470   0.480   0.515   0.541   0.581   0.603   0.606
 13 B2g  26 B2u  28 B3u  25 B1g  26 B1g  14 B1u  29 B3u  30 Ag                 
  0.625   0.689   0.691   0.716   0.721   0.721   0.820   0.833
 27 B2u  30 B3u  31 Ag   27 B1g  14 B2g  28 B2u  31 B3u  32 Ag                 
  0.961   1.023   1.145   1.158   1.255   1.260   1.306   1.308
 32 B3u  28 B1g  15 B1u  12 B3g  33 Ag   12 Au   29 B2u  13 B3g                
  1.321   1.338   1.339   1.347   1.360   1.403   1.434   1.494
 34 Ag   16 B1u  30 B2u  29 B1g  15 B2g  33 B3u  34 B3u  35 Ag                 
  1.536   1.540   1.563   1.684   1.821   1.887   2.000   2.160
 30 B1g  13 Au   31 B2u  36 Ag   35 B3u  16 B2g  31 B1g  36 B3u                
  2.595   2.667   2.809   2.956   3.012   3.223   3.933   3.933
 17 B1u  32 B2u  17 B2g  32 B1g  37 Ag   37 B3u  18 B1u  33 B2u                
  3.938   3.944   3.958   3.958   3.969   3.984   4.003   4.004
 38 Ag   14 B3g  18 B2g  14 Au   15 B3g  15 Au   19 B1u  38 B3u                
  4.008   4.044   4.063   4.064   4.074   4.146   4.196   4.223
 33 B1g  34 B2u  39 Ag   19 B2g  34 B1g  39 B3u  40 Ag   35 B2u                
  4.246   4.299   4.323   4.382   4.417   4.469   5.960   5.974
 40 B3u  35 B1g  41 Ag   36 B2u  41 B3u  36 B1g  16 B3g  42 Ag                 
  5.979   5.983   5.988   5.995   6.033   6.045   6.056   6.070
 16 Au   43 Ag   37 B2u  20 B1u  20 B2g  37 B1g  42 B3u  38 B2u                
  6.111   6.171  23.183  24.033  27.759  27.818  27.839  27.905
 43 B3u  38 B1g  44 Ag   44 B3u  45 Ag   39 B2u  45 B3u  39 B1g                
 28.307  28.320  28.322  28.335  28.335  28.335  28.361  28.364
 17 B3g  46 Ag   17 Au   47 Ag   21 B1u  40 B2u  46 B3u  21 B2g                
 28.368  28.368  28.413  28.414  28.515  28.517  28.520  28.521
 41 B2u  40 B1g  47 B3u  41 B1g  22 B1u  42 B2u  18 B3g  48 Ag                 
 28.525  28.525  28.528  28.533  28.545  28.545  28.550  28.565
 22 B2g  18 Au   19 B3g  19 Au   48 B3u  23 B1u  42 B1g  43 B2u                
 28.572  28.573  28.573  28.626  28.657  28.674  28.692  28.744
 49 Ag   43 B1g  23 B2g  49 B3u  50 Ag   44 B2u  50 B3u  44 B1g                
127.856 127.867 127.872 127.876 127.878 127.882 127.899 127.901
 20 B3g  20 Au   51 Ag   45 B2u  24 B1u  52 Ag   24 B2g  45 B1g                
127.917 127.921 127.939 127.975 151.574 151.623 151.638 151.696
 51 B3u  46 B2u  52 B3u  46 B1g  53 Ag   47 B2u  53 B3u  47 B1g                
*******1901.7841901.8001901.861
 54 Ag   48 B2u  54 B3u  48 B1g                                                
 --------------------------------------------------------------

          Ground-State Mulliken Net Atomic Charges

     Atom                 Charge (a.u.)
  ----------------------------------------
      1 I                     0.160311
      2 I                     0.160311
      3 I                     0.160311
      4 I                     0.160311
      5 C                    -0.320622
      6 C                    -0.320621
  ----------------------------------------
  Sum of atomic charges =     0.000000

 -----------------------------------------------------------------
                    Cartesian Multipole Moments
 -----------------------------------------------------------------
    Charge (ESU x 10^10)
                 0.0000
    Dipole Moment (Debye)
         X      -0.0000      Y      -0.0000      Z      -0.0000
       Tot       0.0000
    Quadrupole Moments (Debye-Ang)
        XX    -121.4350     XY       0.0000     YY    -116.0089
        XZ      -0.0000     YZ      -0.0000     ZZ    -127.3048
    Octopole Moments (Debye-Ang^2)
       XXX       0.0000    XXY      -0.0000    XYY       0.0000
       YYY      -0.0000    XXZ       0.0000    XYZ       0.0000
       YYZ      -0.0000    XZZ      -0.0000    YZZ      -0.0000
       ZZZ      -0.0000
    Hexadecapole Moments (Debye-Ang^3)
      XXXX   -2488.2932   XXXY       0.0000   XXYY    -686.1187
      XYYY       0.0000   YYYY   -2177.7735   XXXZ      -0.0000
      XXYZ       0.0000   XYYZ      -0.0000   YYYZ       0.0000
      XXZZ    -460.1400   XYZZ       0.0000   YYZZ    -426.0515
      XZZZ      -0.0000   YZZZ      -0.0000   ZZZZ    -178.0717
 -----------------------------------------------------------------
 Calculating analytic gradient of the SCF energy
 Gradient of SCF Energy
            1           2           3           4           5           6
    1  -0.0002935   0.0002935  -0.0002935   0.0002935   0.0053791  -0.0053791
    2   0.0002303   0.0002303  -0.0002303  -0.0002303  -0.0000000   0.0000000
    3  -0.0000000  -0.0000000   0.0000000  -0.0000000  -0.0000000   0.0000000
 Max gradient component =       5.379E-03
 RMS gradient           =       1.802E-03
 Gradient time:  CPU 37.26 s  wall 9.45 s
 Geometry Optimization Parameters
   NAtoms,    NIC,     NZ,  NCons,   NDum,   NFix, NCnnct, MaxDiis
        6      37       0       0       0       0       0       0

 Cartesian Hessian Update
 Hessian Updated using BFGS Update


** GEOMETRY OPTIMIZATION IN DELOCALIZED INTERNAL COORDINATES **
   Searching for a Minimum

   Optimization Cycle:  21

                       Coordinates (Angstroms)
     ATOM                X               Y               Z
      1  I         1.8492286191    1.7855616648    0.0000000000
      2  I        -1.8492286191    1.7855616648    0.0000000000
      3  I         1.8492286191   -1.7855616648    0.0000000000
      4  I        -1.8492286191   -1.7855616648    0.0000000000
      5  C         0.6722596626    0.0000000000    0.0000000000
      6  C        -0.6722596626    0.0000000000    0.0000000000
   Point Group: d2h   Number of degrees of freedom:     3


   Energy is -27754.257594200

 Hessian Updated using BFGS Update

  3 Hessian modes will be used to form the next step
  Hessian Eigenvalues:
     0.043291    0.582766    0.862508

 Minimum Search - Taking Simple RFO Step
 Searching for Lamda that Minimizes Along All modes
 Value Taken    Lamda =  -0.00005311
 Step Taken.  Stepsize is  0.019188

                             Maximum     Tolerance    Cnvgd?
         Gradient           0.003547      0.000300      NO
         Displacement       0.018657      0.001200      NO
         Energy change     -0.000195      0.000001      NO


 New Cartesian Coordinates Obtained by Inverse Iteration

 Displacement from previous Coordinates is:  0.012469
 ----------------------------------------------------------------
             Standard Nuclear Orientation (Angstroms)
    I     Atom           X                Y                Z
 ----------------------------------------------------------------
    1      I       1.8495608602     1.7827233865     0.0000000000
    2      I      -1.8495608602     1.7827233865     0.0000000000
    3      I       1.8495608602    -1.7827233865     0.0000000000
    4      I      -1.8495608602    -1.7827233865     0.0000000000
    5      C       0.6699277015     0.0000000000     0.0000000000
    6      C      -0.6699277015     0.0000000000     0.0000000000
 ----------------------------------------------------------------
 Molecular Point Group                 D2h   NOp =  8
 Largest Abelian Subgroup              D2h   NOp =  8
 Nuclear Repulsion Energy =  2763.3329462389 hartrees
 There are      112 alpha and      112 beta electrons
 Applying Cartesian multipole field
    Component          Value
    ---------          -----
     (2,0,0)        1.00000E-11
     (0,2,0)        2.00000E-11
     (0,0,2)       -3.00000E-11
 Nucleus-field energy     =     0.0000000742 hartrees
 Requested basis set is 6-311++G(d,p)
 There are 108 shells and 292 basis functions
 A cutoff of  1.0D-11 yielded   3688 shell pairs
 There are     28880 function pairs (     33217 Cartesian)
 Smallest overlap matrix eigenvalue = 5.48E-05
 Guess MOs from SCF MO coefficient file

 -----------------------------------------------------------------------
  General SCF calculation program by
  Eric Jon Sundstrom, Paul Horn, Yuezhi Mao, Dmitri Zuev, Alec White,
  David Stuck, Shaama M.S., Shane Yost, Joonho Lee, David Small,
  Daniel Levine, Susi Lehtola, Hugh Burton, Evgeny Epifanovsky
 -----------------------------------------------------------------------
 Exchange:     0.2000 Hartree-Fock + 0.0800 Slater + 0.7200 B88
 Correlation:  0.1900 VWN1RPA + 0.8100 LYP
 Using SG-1 standard quadrature grid
 using 4 threads for integral computing
 -------------------------------------------------------
 OpenMP Integral computing Module                
 Release: version 2.0, May 2017, Q-Chem Inc. Pleasanton 
 -------------------------------------------------------
 -------------------------------------------------------
 OpenMP BLAS3 based DFT computing Module                
 Release: version 1.0, May 2013, Q-Chem Inc. Pittsburgh 
 -------------------------------------------------------
 A restricted SCF calculation will be
 performed using DIIS
 SCF converges when DIIS error is below 1.0e-08
 ---------------------------------------
  Cycle       Energy         DIIS error
 ---------------------------------------
    1  -27754.2576078036      3.89e-05  
    2  -27754.2576128939      2.85e-05  
    3  -27754.2576097286      3.23e-05  
    4  -27754.2576223508      2.76e-06  
    5  -27754.2576224534      4.40e-07  
    6  -27754.2576224560      1.59e-07  
    7  -27754.2576224564      2.26e-08  
    8  -27754.2576224561      4.53e-09  Convergence criterion met
 ---------------------------------------
 SCF time:   CPU 71.06s  wall 19.00s 
 SCF   energy in the final basis set =   -27754.2576224561
 Total energy in the final basis set =   -27754.2576224561

 --------------------------------------------------------------
             Orbital Energies (a.u.) and Symmetries
 --------------------------------------------------------------

 Alpha MOs, Restricted
 -- Occupied --                  
*******-1165.89-1165.89-1165.89 -176.32 -176.32 -176.32 -176.32
  1 B1g   1 B2u   1 B3u   1 Ag    2 B1g   2 B3u   2 B2u   2 Ag                 
-165.73 -165.73 -165.73 -165.73 -165.72 -165.72 -165.72 -165.72
  3 Ag    3 B2u   3 B3u   3 B1g   1 Au    1 B3g   1 B2g   1 B1u                
-165.72 -165.72 -165.72 -165.72  -35.82  -35.82  -35.82  -35.82
  4 B2u   4 Ag    4 B1g   4 B3u   5 B1g   5 B2u   5 B3u   5 Ag                 
-31.312 -31.312 -31.312 -31.312 -31.306 -31.306 -31.306 -31.306
  6 B1g   6 B3u   6 B2u   6 Ag    2 B2g   2 B1u   2 Au    2 B3g                
-31.305 -31.305 -31.305 -31.305 -22.963 -22.963 -22.963 -22.963
  7 B3u   7 B1g   7 B2u   7 Ag    8 B1g   8 B3u   8 B2u   8 Ag                 
-22.961 -22.961 -22.961 -22.961 -22.961 -22.961 -22.961 -22.961
  3 B2g   3 B1u   3 Au    3 B3g   9 B3u   9 Ag    9 B1g   9 B2u                
-22.956 -22.956 -22.956 -22.956 -22.956 -22.956 -22.956 -22.956
 10 B1g  10 B3u   4 B2g   4 Au   10 B2u   4 B3g  10 Ag    4 B1u                
-10.288 -10.287  -6.368  -6.368  -6.368  -6.368  -4.781  -4.781
 11 Ag   11 B3u  11 B1g  12 B3u  11 B2u  12 Ag   12 B1g  13 Ag                 
 -4.781  -4.781  -4.765  -4.765  -4.765  -4.765  -4.765  -4.765
 13 B3u  12 B2u   5 B3g   5 B2g   5 Au    5 B1u  14 B3u  14 Ag                 
 -4.765  -4.765  -2.047  -2.047  -2.047  -2.047  -2.042  -2.042
 13 B1g  13 B2u  15 B3u  15 Ag   14 B1g  14 B2u   6 B2g   6 B1u                
 -2.042  -2.042  -2.042  -2.042  -2.042  -2.042  -2.028  -2.028
  6 Au    6 B3g  16 B3u  16 Ag   15 B2u  15 B1g  17 B3u  16 B1g                
 -2.028  -2.028  -2.028  -2.028  -2.028  -2.028  -0.844  -0.719
 17 Ag   16 B2u   7 B2g   7 B3g   7 Au    7 B1u  18 Ag   18 B3u                
 -0.680  -0.653  -0.648  -0.498  -0.441  -0.440  -0.393  -0.348
 17 B2u  17 B1g  19 Ag   19 B3u  20 Ag   18 B2u   8 B1u  18 B1g                
 -0.320  -0.309  -0.291  -0.289  -0.286  -0.278  -0.253  -0.251
 21 Ag    8 B2g   8 B3g  19 B2u  20 B3u   8 Au    9 B1u  19 B1g                
 -- Virtual --                   
 -0.095  -0.090  -0.090  -0.056   0.017   0.036   0.051   0.064
 21 B3u  20 B2u  22 Ag    9 B2g  23 Ag   20 B1g  22 B3u  21 B2u                
  0.073   0.097   0.098   0.102   0.115   0.167   0.182   0.184
 10 B1u  24 Ag   21 B1g  10 B2g  23 B3u  22 B2u  24 B3u  25 Ag                 
  0.192   0.203   0.204   0.223   0.224   0.229   0.230   0.259
  9 B3g  26 Ag   25 B3u   9 Au   22 B1g  11 B1u  23 B2u  23 B1g                
  0.266   0.277   0.314   0.344   0.347   0.361   0.391   0.394
 11 B2g  27 Ag   24 B2u  10 B3g  26 B3u  12 B1u  28 Ag   13 B1u                
  0.401   0.405   0.406   0.409   0.438   0.453   0.454   0.459
 10 Au   11 Au   12 B2g  11 B3g  29 Ag   27 B3u  25 B2u  24 B1g                
  0.461   0.470   0.481   0.515   0.541   0.581   0.606   0.607
 13 B2g  26 B2u  28 B3u  25 B1g  26 B1g  14 B1u  29 B3u  30 Ag                 
  0.625   0.690   0.690   0.717   0.722   0.722   0.820   0.834
 27 B2u  30 B3u  31 Ag   27 B1g  28 B2u  14 B2g  31 B3u  32 Ag                 
  0.963   1.023   1.146   1.158   1.254   1.260   1.307   1.308
 32 B3u  28 B1g  15 B1u  12 B3g  33 Ag   12 Au   29 B2u  13 B3g                
  1.320   1.339   1.341   1.348   1.360   1.403   1.434   1.492
 34 Ag   16 B1u  30 B2u  29 B1g  15 B2g  33 B3u  34 B3u  35 Ag                 
  1.537   1.542   1.564   1.687   1.822   1.890   2.003   2.164
 30 B1g  13 Au   31 B2u  36 Ag   35 B3u  16 B2g  31 B1g  36 B3u                
  2.596   2.668   2.810   2.958   3.018   3.217   3.933   3.934
 17 B1u  32 B2u  17 B2g  32 B1g  37 Ag   37 B3u  18 B1u  33 B2u                
  3.938   3.944   3.958   3.959   3.969   3.984   4.003   4.004
 38 Ag   14 B3g  18 B2g  14 Au   15 B3g  15 Au   19 B1u  38 B3u                
  4.008   4.045   4.063   4.064   4.074   4.146   4.196   4.223
 33 B1g  34 B2u  39 Ag   19 B2g  34 B1g  39 B3u  40 Ag   35 B2u                
  4.246   4.299   4.324   4.382   4.418   4.470   5.960   5.974
 40 B3u  35 B1g  41 Ag   36 B2u  41 B3u  36 B1g  16 B3g  42 Ag                 
  5.979   5.983   5.989   5.995   6.034   6.046   6.056   6.071
 16 Au   43 Ag   37 B2u  20 B1u  20 B2g  37 B1g  42 B3u  38 B2u                
  6.111   6.172  23.182  24.052  27.760  27.818  27.839  27.905
 43 B3u  38 B1g  44 Ag   44 B3u  45 Ag   39 B2u  45 B3u  39 B1g                
 28.307  28.320  28.322  28.335  28.335  28.336  28.361  28.364
 17 B3g  46 Ag   17 Au   47 Ag   21 B1u  40 B2u  46 B3u  21 B2g                
 28.369  28.369  28.413  28.414  28.515  28.518  28.520  28.521
 40 B1g  41 B2u  47 B3u  41 B1g  22 B1u  42 B2u  18 B3g  48 Ag                 
 28.525  28.525  28.528  28.533  28.545  28.545  28.550  28.566
 22 B2g  18 Au   19 B3g  19 Au   48 B3u  23 B1u  42 B1g  43 B2u                
 28.572  28.573  28.573  28.626  28.657  28.675  28.692  28.744
 49 Ag   43 B1g  23 B2g  49 B3u  50 Ag   44 B2u  50 B3u  44 B1g                
127.857 127.867 127.872 127.876 127.878 127.882 127.900 127.902
 20 B3g  20 Au   51 Ag   45 B2u  24 B1u  52 Ag   24 B2g  45 B1g                
127.917 127.921 127.939 127.975 151.575 151.623 151.638 151.696
 51 B3u  46 B2u  52 B3u  46 B1g  53 Ag   47 B2u  53 B3u  47 B1g                
*******1901.7841901.8001901.861
 54 Ag   48 B2u  54 B3u  48 B1g                                                

 Beta MOs, Restricted
 -- Occupied --                  
*******-1165.89-1165.89-1165.89 -176.32 -176.32 -176.32 -176.32
  1 B1g   1 B2u   1 B3u   1 Ag    2 B1g   2 B3u   2 B2u   2 Ag                 
-165.73 -165.73 -165.73 -165.73 -165.72 -165.72 -165.72 -165.72
  3 Ag    3 B2u   3 B3u   3 B1g   1 Au    1 B3g   1 B2g   1 B1u                
-165.72 -165.72 -165.72 -165.72  -35.82  -35.82  -35.82  -35.82
  4 B2u   4 Ag    4 B1g   4 B3u   5 B1g   5 B2u   5 B3u   5 Ag                 
-31.312 -31.312 -31.312 -31.312 -31.306 -31.306 -31.306 -31.306
  6 B1g   6 B3u   6 B2u   6 Ag    2 B2g   2 B1u   2 Au    2 B3g                
-31.305 -31.305 -31.305 -31.305 -22.963 -22.963 -22.963 -22.963
  7 B3u   7 B1g   7 B2u   7 Ag    8 B1g   8 B3u   8 B2u   8 Ag                 
-22.961 -22.961 -22.961 -22.961 -22.961 -22.961 -22.961 -22.961
  3 B2g   3 B1u   3 Au    3 B3g   9 B3u   9 Ag    9 B1g   9 B2u                
-22.956 -22.956 -22.956 -22.956 -22.956 -22.956 -22.956 -22.956
 10 B1g  10 B3u   4 B2g   4 Au   10 B2u   4 B3g  10 Ag    4 B1u                
-10.288 -10.287  -6.368  -6.368  -6.368  -6.368  -4.781  -4.781
 11 Ag   11 B3u  11 B1g  12 B3u  11 B2u  12 Ag   12 B1g  13 Ag                 
 -4.781  -4.781  -4.765  -4.765  -4.765  -4.765  -4.765  -4.765
 13 B3u  12 B2u   5 B3g   5 B2g   5 Au    5 B1u  14 B3u  14 Ag                 
 -4.765  -4.765  -2.047  -2.047  -2.047  -2.047  -2.042  -2.042
 13 B1g  13 B2u  15 B3u  15 Ag   14 B1g  14 B2u   6 B2g   6 B1u                
 -2.042  -2.042  -2.042  -2.042  -2.042  -2.042  -2.028  -2.028
  6 Au    6 B3g  16 B3u  16 Ag   15 B2u  15 B1g  17 B3u  16 B1g                
 -2.028  -2.028  -2.028  -2.028  -2.028  -2.028  -0.844  -0.719
 17 Ag   16 B2u   7 B2g   7 B3g   7 Au    7 B1u  18 Ag   18 B3u                
 -0.680  -0.653  -0.648  -0.498  -0.441  -0.440  -0.393  -0.348
 17 B2u  17 B1g  19 Ag   19 B3u  20 Ag   18 B2u   8 B1u  18 B1g                
 -0.320  -0.309  -0.291  -0.289  -0.286  -0.278  -0.253  -0.251
 21 Ag    8 B2g   8 B3g  19 B2u  20 B3u   8 Au    9 B1u  19 B1g                
 -- Virtual --                   
 -0.095  -0.090  -0.090  -0.056   0.017   0.036   0.051   0.064
 21 B3u  20 B2u  22 Ag    9 B2g  23 Ag   20 B1g  22 B3u  21 B2u                
  0.073   0.097   0.098   0.102   0.115   0.167   0.182   0.184
 10 B1u  24 Ag   21 B1g  10 B2g  23 B3u  22 B2u  24 B3u  25 Ag                 
  0.192   0.203   0.204   0.223   0.224   0.229   0.230   0.259
  9 B3g  26 Ag   25 B3u   9 Au   22 B1g  11 B1u  23 B2u  23 B1g                
  0.266   0.277   0.314   0.344   0.347   0.361   0.391   0.394
 11 B2g  27 Ag   24 B2u  10 B3g  26 B3u  12 B1u  28 Ag   13 B1u                
  0.401   0.405   0.406   0.409   0.438   0.453   0.454   0.459
 10 Au   11 Au   12 B2g  11 B3g  29 Ag   27 B3u  25 B2u  24 B1g                
  0.461   0.470   0.481   0.515   0.541   0.581   0.606   0.607
 13 B2g  26 B2u  28 B3u  25 B1g  26 B1g  14 B1u  29 B3u  30 Ag                 
  0.625   0.690   0.690   0.717   0.722   0.722   0.820   0.834
 27 B2u  30 B3u  31 Ag   27 B1g  28 B2u  14 B2g  31 B3u  32 Ag                 
  0.963   1.023   1.146   1.158   1.254   1.260   1.307   1.308
 32 B3u  28 B1g  15 B1u  12 B3g  33 Ag   12 Au   29 B2u  13 B3g                
  1.320   1.339   1.341   1.348   1.360   1.403   1.434   1.492
 34 Ag   16 B1u  30 B2u  29 B1g  15 B2g  33 B3u  34 B3u  35 Ag                 
  1.537   1.542   1.564   1.687   1.822   1.890   2.003   2.164
 30 B1g  13 Au   31 B2u  36 Ag   35 B3u  16 B2g  31 B1g  36 B3u                
  2.596   2.668   2.810   2.958   3.018   3.217   3.933   3.934
 17 B1u  32 B2u  17 B2g  32 B1g  37 Ag   37 B3u  18 B1u  33 B2u                
  3.938   3.944   3.958   3.959   3.969   3.984   4.003   4.004
 38 Ag   14 B3g  18 B2g  14 Au   15 B3g  15 Au   19 B1u  38 B3u                
  4.008   4.045   4.063   4.064   4.074   4.146   4.196   4.223
 33 B1g  34 B2u  39 Ag   19 B2g  34 B1g  39 B3u  40 Ag   35 B2u                
  4.246   4.299   4.324   4.382   4.418   4.470   5.960   5.974
 40 B3u  35 B1g  41 Ag   36 B2u  41 B3u  36 B1g  16 B3g  42 Ag                 
  5.979   5.983   5.989   5.995   6.034   6.046   6.056   6.071
 16 Au   43 Ag   37 B2u  20 B1u  20 B2g  37 B1g  42 B3u  38 B2u                
  6.111   6.172  23.182  24.052  27.760  27.818  27.839  27.905
 43 B3u  38 B1g  44 Ag   44 B3u  45 Ag   39 B2u  45 B3u  39 B1g                
 28.307  28.320  28.322  28.335  28.335  28.336  28.361  28.364
 17 B3g  46 Ag   17 Au   47 Ag   21 B1u  40 B2u  46 B3u  21 B2g                
 28.369  28.369  28.413  28.414  28.515  28.518  28.520  28.521
 40 B1g  41 B2u  47 B3u  41 B1g  22 B1u  42 B2u  18 B3g  48 Ag                 
 28.525  28.525  28.528  28.533  28.545  28.545  28.550  28.566
 22 B2g  18 Au   19 B3g  19 Au   48 B3u  23 B1u  42 B1g  43 B2u                
 28.572  28.573  28.573  28.626  28.657  28.675  28.692  28.744
 49 Ag   43 B1g  23 B2g  49 B3u  50 Ag   44 B2u  50 B3u  44 B1g                
127.857 127.867 127.872 127.876 127.878 127.882 127.900 127.902
 20 B3g  20 Au   51 Ag   45 B2u  24 B1u  52 Ag   24 B2g  45 B1g                
127.917 127.921 127.939 127.975 151.575 151.623 151.638 151.696
 51 B3u  46 B2u  52 B3u  46 B1g  53 Ag   47 B2u  53 B3u  47 B1g                
*******1901.7841901.8001901.861
[truncated: 109,082 more chars]
