# Supplementary material for: Geometric and energetic data from ab initio calculations of haloethene, haloimine, halomethylenephosphine, haloiminophosphine, halodiazene, halodiphosphene and halocyclopropane
Source: Data Brief. 2019 Nov 2;27:104738. doi: 10.1016/j.dib.2019.104738 (PMC6861602; doi:10.1016/j.dib.2019.104738)
Supplement: Multimedia component 2 [file mmc2.zip › CC/B3LYP/XYZ/0_file_list.txt]

BrBrCCBrBr.xyz
BrBrCCBrI.xyz
BrBrCCII.xyz
BrClCCBrBr.xyz
BrClCCBrI.xyz
BrClCCIBr.xyz
BrClCCII.xyz
BrFCCBrBr.xyz
BrFCCBrI.xyz
BrFCCClBr.xyz
BrFCCClI.xyz
BrFCCFCl.xyz
BrFCCIBr.xyz
BrFCCII.xyz
BrHCCBrBr.xyz
BrHCCBrI.xyz
BrHCCClBr.xyz
BrHCCClI.xyz
BrHCCFBr.xyz
BrHCCFI.xyz
BrHCCHCl.xyz
BrHCCHF.xyz
BrHCCIBr.xyz
BrHCCII.xyz
BrICCBrI.xyz
BrICCIBr.xyz
BrICCII.xyz
ClBrCCBrCl.xyz
ClBrCCClBr.xyz
ClBrCCClI.xyz
ClClCCBrBr.xyz
ClClCCBrCl.xyz
ClClCCBrI.xyz
ClClCCClCl.xyz
ClClCCClI.xyz
ClClCCII.xyz
ClFCCBrBr.xyz
ClFCCBrCl.xyz
ClFCCBrI.xyz
ClFCCClBr.xyz
ClFCCClCl.xyz
ClFCCClI.xyz
ClFCCIBr.xyz
ClFCCICl.xyz
ClFCCII.xyz
ClHCCBrBr.xyz
ClHCCBrCl.xyz
ClHCCBrI.xyz
ClHCCClBr.xyz
ClHCCClCl.xyz
ClHCCClI.xyz
ClHCCFBr.xyz
ClHCCFCl.xyz
ClHCCFI.xyz
ClHCCHF.xyz
ClHCCIBr.xyz
ClHCCICl.xyz
ClHCCII.xyz
ClICCBrBr.xyz
ClICCBrCl.xyz
ClICCBrI.xyz
ClICCClI.xyz
ClICCIBr.xyz
ClICCICl.xyz
ClICCII.xyz
FBrCCBrF.xyz
FBrCCClBr.xyz
FBrCCClCl.xyz
FBrCCClI.xyz
FBrCCFBr.xyz
FBrCCFI.xyz
FClCCClF.xyz
FClCCFBr.xyz
FClCCFCl.xyz
FClCCFI.xyz
FFCCBrBr.xyz
FFCCBrCl.xyz
FFCCBrF.xyz
FFCCBrI.xyz
FFCCClCl.xyz
FFCCClF.xyz
FFCCClI.xyz
FFCCFF.xyz
FFCCFI.xyz
FFCCII.xyz
FHCCBrBr.xyz
FHCCBrCl.xyz
FHCCBrF.xyz
FHCCBrI.xyz
FHCCClBr.xyz
FHCCClCl.xyz
FHCCClF.xyz
FHCCClI.xyz
FHCCFBr.xyz
FHCCFCl.xyz
FHCCFF.xyz
FHCCFI.xyz
FHCCIBr.xyz
FHCCICl.xyz
FHCCIF.xyz
FHCCII.xyz
FICCBrBr.xyz
FICCBrCl.xyz
FICCBrF.xyz
FICCBrI.xyz
FICCClBr.xyz
FICCClCl.xyz
FICCClF.xyz
FICCClI.xyz
FICCFI.xyz
FICCIBr.xyz
FICCICl.xyz
FICCIF.xyz
FICCII.xyz
HBrCCBrH.xyz
HBrCCClBr.xyz
HBrCCClCl.xyz
HBrCCClF.xyz
HBrCCClI.xyz
HBrCCFBr.xyz
HBrCCFCl.xyz
HBrCCFF.xyz
HBrCCFI.xyz
HBrCCHBr.xyz
HBrCCHI.xyz
HClCCClH.xyz
HClCCFBr.xyz
HClCCFCl.xyz
HClCCFF.xyz
HClCCFI.xyz
HClCCHBr.xyz
HClCCHCl.xyz
HClCCHI.xyz
HFCCFH.xyz
HFCCHBr.xyz
HFCCHCl.xyz
HFCCHF.xyz
HFCCHI.xyz
HHCCBrBr.xyz
HHCCBrCl.xyz
HHCCBrF.xyz
HHCCBrH.xyz
HHCCBrI.xyz
HHCCClCl.xyz
HHCCClF.xyz
HHCCClH.xyz
HHCCClI.xyz
HHCCFF.xyz
HHCCFH.xyz
HHCCFI.xyz
HHCCHH.xyz
HHCCHI.xyz
HHCCII.xyz
HICCBrBr.xyz
HICCBrCl.xyz
HICCBrF.xyz
HICCBrH.xyz
HICCBrI.xyz
HICCClBr.xyz
HICCClCl.xyz
HICCClF.xyz
HICCClH.xyz
HICCClI.xyz
HICCFBr.xyz
HICCFCl.xyz
HICCFF.xyz
HICCFH.xyz
HICCFI.xyz
HICCHI.xyz
HICCIBr.xyz
HICCICl.xyz
HICCIF.xyz
HICCIH.xyz
HICCII.xyz
IICCII.xyz
