# Supplementary material for: Geometric and energetic data from ab initio calculations of haloethene, haloimine, halomethylenephosphine, haloiminophosphine, halodiazene, halodiphosphene and halocyclopropane
Source: Data Brief. 2019 Nov 2;27:104738. doi: 10.1016/j.dib.2019.104738 (PMC6861602; doi:10.1016/j.dib.2019.104738)
Supplement: Multimedia component 2 [file mmc2.zip › CC/B3LYP/XYZ/BrBrCCBrBr.xyz]

BrBr=BrBr.out
                       Coordinates (Angstroms)
     ATOM                X               Y               Z
      1  Br        1.7010815117    1.5923457803    0.0000000000
      2  Br       -1.7010815117    1.5923457803    0.0000000000
      3  Br        1.7010815117   -1.5923457803    0.0000000000
      4  Br       -1.7010815117   -1.5923457803    0.0000000000
      5  C         0.6706289326    0.0000000000    0.0000000000
      6  C        -0.6706289326    0.0000000000    0.0000000000

Z-matrix Print:
$molecule
0 1
Br
C  1 1.896681
C  2 1.341258 1 122.908063
Br 3 1.896681 2 122.908063 1 -180.000000 0
Br 2 1.896681 1 114.183874 3 -180.000000 0
Br 3 1.896681 2 122.908063 1 -0.000000 0
$end
