# Supplementary material for: Geometric and energetic data from ab initio calculations of haloethene, haloimine, halomethylenephosphine, haloiminophosphine, halodiazene, halodiphosphene and halocyclopropane
Source: Data Brief. 2019 Nov 2;27:104738. doi: 10.1016/j.dib.2019.104738 (PMC6861602; doi:10.1016/j.dib.2019.104738)
Supplement: Multimedia component 2 [file mmc2.zip › CC/B3LYP/XYZ/BrBrCCBrI.xyz]

BrBr=BrI.out
                       Coordinates (Angstroms)
     ATOM                X               Y               Z
      1  Br        2.0703829181    1.5647926450    0.0000000000
      2  Br       -1.3129696796    1.8571194381    0.0000000000
      3  Br        1.8137245160   -1.6016713626    0.0000000000
      4  I        -1.7313012367   -1.5111863282    0.0000000000
      5  C         0.9035472263    0.0655916742    0.0000000000
      6  C        -0.4333207827    0.1746517732    0.0000000000

Z-matrix Print:
$molecule
0 1
I 
C  1 2.127629
C  2 1.341309 1 122.930026
Br 2 1.898547 1 114.804146 3 -180.000000 0
Br 3 1.899523 2 123.294407 1 -0.000000 0
Br 3 1.899766 2 123.230009 1 -180.000000 0
$end
