# Supplementary material for: Geometric and energetic data from ab initio calculations of haloethene, haloimine, halomethylenephosphine, haloiminophosphine, halodiazene, halodiphosphene and halocyclopropane
Source: Data Brief. 2019 Nov 2;27:104738. doi: 10.1016/j.dib.2019.104738 (PMC6861602; doi:10.1016/j.dib.2019.104738)
Supplement: Multimedia component 2 [file mmc2.zip › CC/B3LYP/XYZ/BrBrCCII.xyz]

BrBr=II.out
                       Coordinates (Angstroms)
     ATOM                X               Y               Z
      1  Br       -1.5856577009    0.0000000000    2.1073970413
      2  I        -1.7906092117    0.0000000000   -1.4386095415
      3  Br        1.5856577009    0.0000000000    2.1073970413
      4  I         1.7906092117    0.0000000000   -1.4386095415
      5  C         0.0000000000    0.0000000000    1.0567557468
      6  C         0.0000000000    0.0000000000   -0.2836271633

Z-matrix Print:
$molecule
0 1
I 
C  1 2.130790
C  2 1.340383 1 122.822907
Br 3 1.902145 2 123.528066 1 -180.000000 0
Br 3 1.902145 2 123.528066 1 -0.000000 0
I  2 2.130790 1 114.354186 3 -180.000000 0
$end
