# Supplementary material for: Geometric and energetic data from ab initio calculations of haloethene, haloimine, halomethylenephosphine, haloiminophosphine, halodiazene, halodiphosphene and halocyclopropane
Source: Data Brief. 2019 Nov 2;27:104738. doi: 10.1016/j.dib.2019.104738 (PMC6861602; doi:10.1016/j.dib.2019.104738)
Supplement: Multimedia component 2 [file mmc2.zip › CC/B3LYP/XYZ/BrClCCBrBr.xyz]

BrCl=BrBr.out
                       Coordinates (Angstroms)
     ATOM                X               Y               Z
      1  Br        2.1510124809    1.1868821059    0.0000000000
      2  Br       -1.2367693476    1.5993774573    0.0000000000
      3  Cl        1.6829577651   -1.8250249145    0.0000000000
      4  Br       -1.6045960060   -1.5707042764    0.0000000000
      5  C         0.9270192934   -0.2646175072    0.0000000000
      6  C        -0.4043544353   -0.1015649500    0.0000000000

Z-matrix Print:
$molecule
0 1
Br
C  1 1.893705
C  2 1.341321 1 123.058622
Cl 3 1.733873 2 122.830052 1 -180.000000 0
Br 2 1.897090 1 114.675825 3 -180.000000 0
Br 3 1.898687 2 123.157423 1 -0.000000 0
$end
