# Supplementary material for: Geometric and energetic data from ab initio calculations of haloethene, haloimine, halomethylenephosphine, haloiminophosphine, halodiazene, halodiphosphene and halocyclopropane
Source: Data Brief. 2019 Nov 2;27:104738. doi: 10.1016/j.dib.2019.104738 (PMC6861602; doi:10.1016/j.dib.2019.104738)
Supplement: Multimedia component 2 [file mmc2.zip › CC/B3LYP/XYZ/BrClCCBrI.xyz]

BrCl=BrI.out
                       Coordinates (Angstroms)
     ATOM                X               Y               Z
      1  Br        2.4890427816    1.1375826942    0.0000000000
      2  Br       -0.8377009502    1.8250505541    0.0000000000
      3  Cl        1.7970461552   -1.8255046714    0.0000000000
      4  I        -1.6335901610   -1.4570282872    0.0000000000
      5  C         1.1504353512   -0.2156262088    0.0000000000
      6  C        -0.1658566847    0.0445538402    0.0000000000

Z-matrix Print:
$molecule
0 1
I 
C  1 2.099760
C  2 1.341759 1 123.165853
Cl 3 1.734882 2 123.063990 1 -0.000000 0
Br 2 1.903035 1 114.979852 3 -180.000000 0
Br 3 1.903430 2 123.508175 1 -180.000000 0
$end
