# Supplementary material for: Geometric and energetic data from ab initio calculations of haloethene, haloimine, halomethylenephosphine, haloiminophosphine, halodiazene, halodiphosphene and halocyclopropane
Source: Data Brief. 2019 Nov 2;27:104738. doi: 10.1016/j.dib.2019.104738 (PMC6861602; doi:10.1016/j.dib.2019.104738)
Supplement: Multimedia component 2 [file mmc2.zip › CC/B3LYP/XYZ/BrClCCIBr.xyz]

BrCl=IBr.out
                       Coordinates (Angstroms)
     ATOM                X               Y               Z
      1  Br        2.2771614858    1.2054012233    0.0000000000
      2  I        -1.2834337666    1.5375440116    0.0000000000
      3  Cl        2.0432454571   -1.8262068435    0.0000000000
      4  Br       -1.2390066055   -1.8511367755    0.0000000000
      5  C         1.1610860126   -0.3305409674    0.0000000000
      6  C        -0.1789048525   -0.2738041306    0.0000000000

Z-matrix Print:
$molecule
0 1
I 
C  1 2.121548
C  2 1.341191 1 123.798644
Cl 3 1.736439 2 122.957075 1 -180.000000 0
Br 3 1.898616 2 123.579092 1 -0.000000 0
Br 2 1.900472 1 114.721421 3 -180.000000 0
$end
