# Supplementary material for: Geometric and energetic data from ab initio calculations of haloethene, haloimine, halomethylenephosphine, haloiminophosphine, halodiazene, halodiphosphene and halocyclopropane
Source: Data Brief. 2019 Nov 2;27:104738. doi: 10.1016/j.dib.2019.104738 (PMC6861602; doi:10.1016/j.dib.2019.104738)
Supplement: Multimedia component 2 [file mmc2.zip › CC/B3LYP/XYZ/BrClCCII.xyz]

BrCl=II.out
                       Coordinates (Angstroms)
     ATOM                X               Y               Z
      1  Br        2.5486155945   -0.9753435228    0.0000000000
      2  I         0.5054906323    1.9332889919    0.0000000000
      3  Cl        0.0963293785   -2.7608159791    0.0000000000
      4  I        -2.2947230644   -0.2934620628    0.0000000000
      5  C         0.6502422401   -1.1132863439    0.0000000000
      6  C        -0.1744460284   -0.0550260978    0.0000000000

Z-matrix Print:
$molecule
0 1
I 
C  1 2.101359
C  2 1.341650 1 123.192226
Cl 3 1.738152 2 123.488120 1 -180.000000 0
Br 3 1.903378 2 123.772798 1 -0.000000 0
I  2 2.133642 1 115.295203 3 -180.000000 0
$end
