# Supplementary material for: Geometric and energetic data from ab initio calculations of haloethene, haloimine, halomethylenephosphine, haloiminophosphine, halodiazene, halodiphosphene and halocyclopropane
Source: Data Brief. 2019 Nov 2;27:104738. doi: 10.1016/j.dib.2019.104738 (PMC6861602; doi:10.1016/j.dib.2019.104738)
Supplement: Multimedia component 2 [file mmc2.zip › CC/B3LYP/XYZ/BrFCCBrBr.xyz]

BrF=BrBr.out
                       Coordinates (Angstroms)
     ATOM                X               Y               Z
      1  Br        2.4569942074    0.7698718924    0.0000000000
      2  Br       -0.9497272490    1.5711731289    0.0000000000
      3  F         1.4730491301   -1.7323952416    0.0000000000
      4  Br       -1.5346884787   -1.6032779114    0.0000000000
      5  C         1.0391658870   -0.4711358646    0.0000000000
      6  C        -0.2665431755   -0.1906672895    0.0000000000

Z-matrix Print:
$molecule
0 1
Br
C  1 1.889662
C  2 1.335492 1 123.317685
F  3 1.333803 2 121.106646 1 -180.000000 0
Br 3 1.884234 2 126.681717 1 -0.000000 0
Br 2 1.898331 1 116.890009 3 -180.000000 0
$end
