# Supplementary material for: Geometric and energetic data from ab initio calculations of haloethene, haloimine, halomethylenephosphine, haloiminophosphine, halodiazene, halodiphosphene and halocyclopropane
Source: Data Brief. 2019 Nov 2;27:104738. doi: 10.1016/j.dib.2019.104738 (PMC6861602; doi:10.1016/j.dib.2019.104738)
Supplement: Multimedia component 2 [file mmc2.zip › CC/B3LYP/XYZ/BrFCCBrI.xyz]

BrF=BrI.out
                       Coordinates (Angstroms)
     ATOM                X               Y               Z
      1  Br        2.7622407829    0.7017215726    0.0000000000
      2  Br       -0.5426628199    1.7744117676    0.0000000000
      3  F         1.5955181798   -1.7156278971    0.0000000000
      4  I        -1.5574429704   -1.4868814547    0.0000000000
      5  C         1.2523404857   -0.4247161924    0.0000000000
      6  C        -0.0291601823   -0.0486385446    0.0000000000

Z-matrix Print:
$molecule
0 1
I 
C  1 2.098616
C  2 1.335544 1 120.383304
F  3 1.335748 2 121.242462 1 -0.000000 0
Br 3 1.883789 2 126.920588 1 -180.000000 0
Br 2 1.893990 1 117.530441 3 -180.000000 0
$end
