# Supplementary material for: Geometric and energetic data from ab initio calculations of haloethene, haloimine, halomethylenephosphine, haloiminophosphine, halodiazene, halodiphosphene and halocyclopropane
Source: Data Brief. 2019 Nov 2;27:104738. doi: 10.1016/j.dib.2019.104738 (PMC6861602; doi:10.1016/j.dib.2019.104738)
Supplement: Multimedia component 2 [file mmc2.zip › CC/B3LYP/XYZ/BrFCCClBr.xyz]

BrF=ClBr.out
                       Coordinates (Angstroms)
     ATOM                X               Y               Z
      1  Br        2.2887813094    0.7481823828    0.0000000000
      2  Cl       -0.9508119292    1.7288927621    0.0000000000
      3  F         1.0665961359   -1.6522489884    0.0000000000
      4  Br       -1.9256266236   -1.1968888357    0.0000000000
      5  C         0.7643770378   -0.3543095996    0.0000000000
      6  C        -0.5048554463    0.0612930093    0.0000000000

Z-matrix Print:
$molecule
0 1
Br
C  1 1.897791
C  2 1.335544 1 120.342374
F  3 1.332660 2 121.238227 1 -0.000000 0
Cl 2 1.726200 1 116.554971 3 -180.000000 0
Br 3 1.881302 2 125.993764 1 -180.000000 0
$end
