# Supplementary material for: Geometric and energetic data from ab initio calculations of haloethene, haloimine, halomethylenephosphine, haloiminophosphine, halodiazene, halodiphosphene and halocyclopropane
Source: Data Brief. 2019 Nov 2;27:104738. doi: 10.1016/j.dib.2019.104738 (PMC6861602; doi:10.1016/j.dib.2019.104738)
Supplement: Multimedia component 2 [file mmc2.zip › CC/B3LYP/XYZ/BrFCCClI.xyz]

BrF=ClI.out
                       Coordinates (Angstroms)
     ATOM                X               Y               Z
      1  Br        2.6576449978    0.7035341206    0.0000000000
      2  Cl       -0.5050538646    1.8721531121    0.0000000000
      3  F         1.3044868419   -1.6233240793    0.0000000000
      4  I        -1.8527232280   -1.1219011517    0.0000000000
      5  C         1.0710643807   -0.3105895447    0.0000000000
      6  C        -0.1725291668    0.1738295056    0.0000000000

Z-matrix Print:
$molecule
0 1
I 
C  1 2.121785
C  2 1.334611 1 121.078851
F  3 1.333326 2 121.365093 1 -0.000000 0
Cl 2 1.730571 1 116.560531 3 -180.000000 0
Br 3 1.882999 2 126.131276 1 -180.000000 0
$end
