# Supplementary material for: Geometric and energetic data from ab initio calculations of haloethene, haloimine, halomethylenephosphine, haloiminophosphine, halodiazene, halodiphosphene and halocyclopropane
Source: Data Brief. 2019 Nov 2;27:104738. doi: 10.1016/j.dib.2019.104738 (PMC6861602; doi:10.1016/j.dib.2019.104738)
Supplement: Multimedia component 2 [file mmc2.zip › CC/B3LYP/XYZ/BrFCCFCl.xyz]

BrF=FCl.out
                       Coordinates (Angstroms)
     ATOM                X               Y               Z
      1  Br        1.6139208156    0.8379034680    0.0000000000
      2  F        -1.4513523272    1.3808644381    0.0000000000
      3  F         0.4418317620   -1.6161498802    0.0000000000
      4  Cl       -2.4893874907   -0.9679448815    0.0000000000
      5  C         0.1340836110   -0.3187493526    0.0000000000
      6  C        -1.1331676123    0.0878029829    0.0000000000

Z-matrix Print:
$molecule
0 1
Br
C  1 1.878234
C  2 1.330868 1 124.201542
F  3 1.331634 2 121.611151 1 -0.000000 0
F  2 1.333401 1 114.667328 3 -180.000000 0
Cl 3 1.718702 2 124.314081 1 -180.000000 0
$end
