# Supplementary material for: Geometric and energetic data from ab initio calculations of haloethene, haloimine, halomethylenephosphine, haloiminophosphine, halodiazene, halodiphosphene and halocyclopropane
Source: Data Brief. 2019 Nov 2;27:104738. doi: 10.1016/j.dib.2019.104738 (PMC6861602; doi:10.1016/j.dib.2019.104738)
Supplement: Multimedia component 2 [file mmc2.zip › CC/B3LYP/XYZ/BrFCCIBr.xyz]

BrF=IBr.out
                       Coordinates (Angstroms)
     ATOM                X               Y               Z
      1  Br        2.6027113882    0.7927613076    0.0000000000
      2  I        -0.9953645561    1.5230027106    0.0000000000
      3  F         1.7967257052   -1.7687650606    0.0000000000
      4  Br       -1.1873639849   -1.8863832628    0.0000000000
      5  C         1.2697060470   -0.5427836929    0.0000000000
      6  C        -0.0534431421   -0.3584262375    0.0000000000

Z-matrix Print:
$molecule
0 1
I 
C  1 2.104042
C  2 1.335931 1 124.526535
F  3 1.334459 2 121.193784 1 -180.000000 0
Br 3 1.886951 2 127.013384 1 -0.000000 0
Br 2 1.902743 1 116.825863 3 -180.000000 0
$end
