# Supplementary material for: Geometric and energetic data from ab initio calculations of haloethene, haloimine, halomethylenephosphine, haloiminophosphine, halodiazene, halodiphosphene and halocyclopropane
Source: Data Brief. 2019 Nov 2;27:104738. doi: 10.1016/j.dib.2019.104738 (PMC6861602; doi:10.1016/j.dib.2019.104738)
Supplement: Multimedia component 2 [file mmc2.zip › CC/B3LYP/XYZ/BrFCCII.xyz]

BrF=II.out
                       Coordinates (Angstroms)
     ATOM                X               Y               Z
      1  Br        2.8677886297    0.7091194624    0.0000000000
      2  I        -0.6223604023    1.7580252620    0.0000000000
      3  F         1.8423248807   -1.7636292341    0.0000000000
      4  I        -1.2780498709   -1.7989772110    0.0000000000
      5  C         1.4151642115   -0.4966339769    0.0000000000
      6  C         0.1126341479   -0.1982350789    0.0000000000

Z-matrix Print:
$molecule
0 1
I 
C  1 2.089778
C  2 1.336273 1 123.495237
F  3 1.337065 2 121.534589 1 -180.000000 0
Br 3 1.887845 2 127.402241 1 -0.000000 0
I  2 2.120466 1 118.424813 3 -180.000000 0
$end
