# Supplementary material for: Geometric and energetic data from ab initio calculations of haloethene, haloimine, halomethylenephosphine, haloiminophosphine, halodiazene, halodiphosphene and halocyclopropane
Source: Data Brief. 2019 Nov 2;27:104738. doi: 10.1016/j.dib.2019.104738 (PMC6861602; doi:10.1016/j.dib.2019.104738)
Supplement: Multimedia component 2 [file mmc2.zip › CC/B3LYP/XYZ/BrHCCBrBr.xyz]

BrH=BrBr.out
                       Coordinates (Angstroms)
     ATOM                X               Y               Z
      1  Br        2.6681186166    0.3781959177    0.0000000000
      2  Br       -0.6594288984    1.4975466294    0.0000000000
      3  H         1.3820106574   -1.7905213187    0.0000000000
      4  Br       -1.5277035866   -1.6036970938    0.0000000000
      5  C         1.1427788907   -0.7372504675    0.0000000000
      6  C        -0.1186201680   -0.3149379133    0.0000000000

Z-matrix Print:
$molecule
0 1
Br
C  1 1.891448
C  2 1.330216 1 125.124428
H  3 1.080098 2 121.307000 1 -180.000000 0
Br 3 1.889678 2 125.312452 1 -0.000000 0
Br 2 1.909559 1 115.832252 3 -180.000000 0
$end
