# Supplementary material for: Geometric and energetic data from ab initio calculations of haloethene, haloimine, halomethylenephosphine, haloiminophosphine, halodiazene, halodiphosphene and halocyclopropane
Source: Data Brief. 2019 Nov 2;27:104738. doi: 10.1016/j.dib.2019.104738 (PMC6861602; doi:10.1016/j.dib.2019.104738)
Supplement: Multimedia component 2 [file mmc2.zip › CC/B3LYP/XYZ/BrHCCBrI.xyz]

BrH=BrI.out
                       Coordinates (Angstroms)
     ATOM                X               Y               Z
      1  Br        2.9576268471    0.3035363372    0.0000000000
      2  Br       -0.2559539233    1.6785317003    0.0000000000
      3  H         1.5169694197   -1.7623484170    0.0000000000
      4  I        -1.5694337465   -1.4791277690    0.0000000000
      5  C         1.3495620796   -0.6955017345    0.0000000000
      6  C         0.1248072648   -0.1772903822    0.0000000000

Z-matrix Print:
$molecule
0 1
I 
C  1 2.136641
C  2 1.329875 1 119.527775
H  3 1.079901 2 121.851931 1 -0.000000 0
Br 3 1.893132 2 125.214747 1 -180.000000 0
Br 2 1.894480 1 115.943768 3 -180.000000 0
$end
