# Supplementary material for: Geometric and energetic data from ab initio calculations of haloethene, haloimine, halomethylenephosphine, haloiminophosphine, halodiazene, halodiphosphene and halocyclopropane
Source: Data Brief. 2019 Nov 2;27:104738. doi: 10.1016/j.dib.2019.104738 (PMC6861602; doi:10.1016/j.dib.2019.104738)
Supplement: Multimedia component 2 [file mmc2.zip › CC/B3LYP/XYZ/BrHCCClBr.xyz]

BrH=ClBr.out
                       Coordinates (Angstroms)
     ATOM                X               Y               Z
      1  Br        2.2682603470   -0.4589459594    0.0000000000
      2  C         0.4594789378    0.1549964306    0.0000000000
      3  C        -0.5304559900   -0.7336351945    0.0000000000
      4  H        -0.3327493940   -1.7945541208    0.0000000000
      5  Cl        0.2565316919    1.8705428583    0.0000000000
      6  Br       -2.3702145438   -0.2999967746    0.0000000000

Z-matrix Print:
$molecule
0 1
Br
C  1 1.910135
C  2 1.330277 1 119.338329
H  3 1.079183 2 121.357049 1 -0.000000 0
Cl 2 1.727509 1 115.495076 3 -180.000000 0
Br 3 1.890173 2 124.823964 1 -180.000000 0
$end
