# Supplementary material for: Geometric and energetic data from ab initio calculations of haloethene, haloimine, halomethylenephosphine, haloiminophosphine, halodiazene, halodiphosphene and halocyclopropane
Source: Data Brief. 2019 Nov 2;27:104738. doi: 10.1016/j.dib.2019.104738 (PMC6861602; doi:10.1016/j.dib.2019.104738)
Supplement: Multimedia component 3 [file mmc3.zip]

Archive with 1,470 entries (1,459 files):
- CCC/
- CCC/B3LYP/
- CCC/B3LYP/0_CONV.txt
- CCC/B3LYP/0_file_list.txt
- CCC/B3LYP/0_IMAG.txt
- CCC/B3LYP/1_final_energy.csv
- CCC/B3LYP/3_zero_point.csv
- CCC/B3LYP/4_enthalpy.csv
- CCC/B3LYP/5_entropy.csv
- CCC/B3LYP/BrBrCCCBrBr.out
- CCC/B3LYP/BrBrCCCBrI.out
- CCC/B3LYP/BrBrCCCII.out
- CCC/B3LYP/BrClCCCBrBr.out
- CCC/B3LYP/BrClCCCBrI.out
- CCC/B3LYP/BrClCCCIBr.out
- CCC/B3LYP/BrClCCCII.out
- CCC/B3LYP/BrFCCCBrBr.out
- CCC/B3LYP/BrFCCCBrI.out
- CCC/B3LYP/BrFCCCClBr.out
- CCC/B3LYP/BrFCCCClI.out
- CCC/B3LYP/BrFCCCFCl.out
- CCC/B3LYP/BrFCCCIBr.out
- CCC/B3LYP/BrFCCCII.out
- CCC/B3LYP/BrHCCCBrBr.out
- CCC/B3LYP/BrHCCCBrI.out
- CCC/B3LYP/BrHCCCClBr.out
- CCC/B3LYP/BrHCCCClI.out
- CCC/B3LYP/BrHCCCFBr.out
- CCC/B3LYP/BrHCCCFI.out
- CCC/B3LYP/BrHCCCHCl.out
- CCC/B3LYP/BrHCCCHF.out
- CCC/B3LYP/BrHCCCIBr.out
- CCC/B3LYP/BrHCCCII.out
- CCC/B3LYP/BrICCCBrI.out
- CCC/B3LYP/BrICCCIBr.out
- CCC/B3LYP/BrICCCII.out
- CCC/B3LYP/ClBrCCCBrCl.out
- CCC/B3LYP/ClBrCCCClBr.out
- CCC/B3LYP/ClBrCCCClI.out
- CCC/B3LYP/ClClCCCBrBr.out
- CCC/B3LYP/ClClCCCBrCl.out
- CCC/B3LYP/ClClCCCBrI.out
- CCC/B3LYP/ClClCCCClCl.out
- CCC/B3LYP/ClClCCCClI.out
- CCC/B3LYP/ClClCCCII.out
- CCC/B3LYP/ClFCCCBrBr.out
- CCC/B3LYP/ClFCCCBrCl.out
- CCC/B3LYP/ClFCCCBrI.out
- CCC/B3LYP/ClFCCCClBr.out
- CCC/B3LYP/ClFCCCClCl.out
- CCC/B3LYP/ClFCCCClI.out
- CCC/B3LYP/ClFCCCIBr.out
- CCC/B3LYP/ClFCCCICl.out
- CCC/B3LYP/ClFCCCII.out
- CCC/B3LYP/ClHCCCBrBr.out
- CCC/B3LYP/ClHCCCBrCl.out
- CCC/B3LYP/ClHCCCBrI.out
- CCC/B3LYP/ClHCCCClBr.out
- CCC/B3LYP/ClHCCCClCl.out
- CCC/B3LYP/ClHCCCClI.out
- CCC/B3LYP/ClHCCCFBr.out
- CCC/B3LYP/ClHCCCFCl.out
- CCC/B3LYP/ClHCCCFI.out
- CCC/B3LYP/ClHCCCHF.out
- CCC/B3LYP/ClHCCCIBr.out
- CCC/B3LYP/ClHCCCICl.out
- CCC/B3LYP/ClHCCCII.out
- CCC/B3LYP/ClICCCBrBr.out
- CCC/B3LYP/ClICCCBrCl.out
- CCC/B3LYP/ClICCCBrI.out
- CCC/B3LYP/ClICCCClI.out
- CCC/B3LYP/ClICCCIBr.out
- CCC/B3LYP/ClICCCICl.out
- CCC/B3LYP/ClICCCII.out
- CCC/B3LYP/FBrCCCBrF.out
- CCC/B3LYP/FBrCCCClBr.out
- CCC/B3LYP/FBrCCCClCl.out
- CCC/B3LYP/FBrCCCClI.out
- CCC/B3LYP/FBrCCCFBr.out
- CCC/B3LYP/FBrCCCFI.out
- CCC/B3LYP/FClCCCClF.out
- CCC/B3LYP/FClCCCFBr.out
- CCC/B3LYP/FClCCCFCl.out
- CCC/B3LYP/FClCCCFI.out
- CCC/B3LYP/FFCCCBrBr.out
- CCC/B3LYP/FFCCCBrCl.out
- CCC/B3LYP/FFCCCBrF.out
- CCC/B3LYP/FFCCCBrI.out
- CCC/B3LYP/FFCCCClCl.out
- CCC/B3LYP/FFCCCClF.out
- CCC/B3LYP/FFCCCClI.out
- CCC/B3LYP/FFCCCFF.out
- CCC/B3LYP/FFCCCFI.out
- CCC/B3LYP/FFCCCII.out
- CCC/B3LYP/FHCCCBrBr.out
- CCC/B3LYP/FHCCCBrCl.out
- CCC/B3LYP/FHCCCBrF.out
- CCC/B3LYP/FHCCCBrI.out
- CCC/B3LYP/FHCCCClBr.out
- CCC/B3LYP/FHCCCClCl.out
- CCC/B3LYP/FHCCCClF.out
- CCC/B3LYP/FHCCCClI.out
- CCC/B3LYP/FHCCCFBr.out
- CCC/B3LYP/FHCCCFCl.out
- CCC/B3LYP/FHCCCFF.out
- CCC/B3LYP/FHCCCFI.out
- CCC/B3LYP/FHCCCIBr.out
- CCC/B3LYP/FHCCCICl.out
- CCC/B3LYP/FHCCCIF.out
- CCC/B3LYP/FHCCCII.out
- CCC/B3LYP/FICCCBrBr.out
- CCC/B3LYP/FICCCBrCl.out
- CCC/B3LYP/FICCCBrF.out
- CCC/B3LYP/FICCCBrI.out
- CCC/B3LYP/FICCCClBr.out
- CCC/B3LYP/FICCCClCl.out
- CCC/B3LYP/FICCCClF.out
- CCC/B3LYP/FICCCClI.out
- CCC/B3LYP/FICCCFI.out
- CCC/B3LYP/FICCCIBr.out
- CCC/B3LYP/FICCCICl.out
- CCC/B3LYP/FICCCIF.out
- CCC/B3LYP/FICCCII.out
- CCC/B3LYP/HBrCCCBrH.out
- CCC/B3LYP/HBrCCCClBr.out
- CCC/B3LYP/HBrCCCClCl.out
- CCC/B3LYP/HBrCCCClF.out
- CCC/B3LYP/HBrCCCClI.out
- CCC/B3LYP/HBrCCCFBr.out
- CCC/B3LYP/HBrCCCFCl.out
- CCC/B3LYP/HBrCCCFF.out
- CCC/B3LYP/HBrCCCFI.out
- CCC/B3LYP/HBrCCCHBr.out
- CCC/B3LYP/HBrCCCHI.out
- CCC/B3LYP/HClCCCClH.out
- CCC/B3LYP/HClCCCFBr.out
- CCC/B3LYP/HClCCCFCl.out
- CCC/B3LYP/HClCCCFF.out
- CCC/B3LYP/HClCCCFI.out
- CCC/B3LYP/HClCCCHBr.out
- CCC/B3LYP/HClCCCHCl.out
- CCC/B3LYP/HClCCCHI.out
- CCC/B3LYP/HFCCCFH.out
- CCC/B3LYP/HFCCCHBr.out
- CCC/B3LYP/HFCCCHCl.out
- CCC/B3LYP/HFCCCHF.out
- CCC/B3LYP/HFCCCHI.out
- CCC/B3LYP/HHCCCBrBr.out
- CCC/B3LYP/HHCCCBrCl.out
- CCC/B3LYP/HHCCCBrF.out
- CCC/B3LYP/HHCCCBrH.out
- CCC/B3LYP/HHCCCBrI.out
- CCC/B3LYP/HHCCCClCl.out
- CCC/B3LYP/HHCCCClF.out
- CCC/B3LYP/HHCCCClH.out
- CCC/B3LYP/HHCCCClI.out
- CCC/B3LYP/HHCCCFF.out
- CCC/B3LYP/HHCCCFH.out
- CCC/B3LYP/HHCCCFI.out
- CCC/B3LYP/HHCCCHH.out
- CCC/B3LYP/HHCCCHI.out
- CCC/B3LYP/HHCCCII.out
- CCC/B3LYP/HICCCBrBr.out
- CCC/B3LYP/HICCCBrCl.out
- CCC/B3LYP/HICCCBrF.out
- CCC/B3LYP/HICCCBrH.out
- CCC/B3LYP/HICCCBrI.out
- CCC/B3LYP/HICCCClBr.out
- CCC/B3LYP/HICCCClCl.out
- CCC/B3LYP/HICCCClF.out
- CCC/B3LYP/HICCCClH.out
- CCC/B3LYP/HICCCClI.out
- CCC/B3LYP/HICCCFBr.out
- CCC/B3LYP/HICCCFCl.out
- CCC/B3LYP/HICCCFF.out
- CCC/B3LYP/HICCCFH.out
- CCC/B3LYP/HICCCFI.out
- CCC/B3LYP/HICCCHI.out
- CCC/B3LYP/HICCCIBr.out
- CCC/B3LYP/HICCCICl.out
- CCC/B3LYP/HICCCIF.out
- CCC/B3LYP/HICCCIH.out
- CCC/B3LYP/HICCCII.out
- CCC/B3LYP/IICCCII.out
- CCC/B3LYP/XYZ/
- CCC/B3LYP/XYZ/0_file_list.txt
- CCC/B3LYP/XYZ/BrBrCCCBrBr.xyz
- CCC/B3LYP/XYZ/BrBrCCCBrI.xyz
- CCC/B3LYP/XYZ/BrBrCCCII.xyz
- CCC/B3LYP/XYZ/BrClCCCBrBr.xyz
- CCC/B3LYP/XYZ/BrClCCCBrI.xyz
- CCC/B3LYP/XYZ/BrClCCCIBr.xyz
- CCC/B3LYP/XYZ/BrClCCCII.xyz
- CCC/B3LYP/XYZ/BrFCCCBrBr.xyz
- CCC/B3LYP/XYZ/BrFCCCBrI.xyz
- CCC/B3LYP/XYZ/BrFCCCClBr.xyz
- CCC/B3LYP/XYZ/BrFCCCClI.xyz
- CCC/B3LYP/XYZ/BrFCCCFCl.xyz
- CCC/B3LYP/XYZ/BrFCCCIBr.xyz
- CCC/B3LYP/XYZ/BrFCCCII.xyz
- CCC/B3LYP/XYZ/BrHCCCBrBr.xyz
- CCC/B3LYP/XYZ/BrHCCCBrI.xyz
- CCC/B3LYP/XYZ/BrHCCCClBr.xyz
- CCC/B3LYP/XYZ/BrHCCCClI.xyz
- CCC/B3LYP/XYZ/BrHCCCFBr.xyz
- CCC/B3LYP/XYZ/BrHCCCFI.xyz
- CCC/B3LYP/XYZ/BrHCCCHCl.xyz
- CCC/B3LYP/XYZ/BrHCCCHF.xyz
- CCC/B3LYP/XYZ/BrHCCCIBr.xyz
- CCC/B3LYP/XYZ/BrHCCCII.xyz
- CCC/B3LYP/XYZ/BrICCCBrI.xyz
- CCC/B3LYP/XYZ/BrICCCIBr.xyz
- CCC/B3LYP/XYZ/BrICCCII.xyz
- CCC/B3LYP/XYZ/ClBrCCCBrCl.xyz
- CCC/B3LYP/XYZ/ClBrCCCClBr.xyz
- CCC/B3LYP/XYZ/ClBrCCCClI.xyz
- CCC/B3LYP/XYZ/ClClCCCBrBr.xyz
- CCC/B3LYP/XYZ/ClClCCCBrCl.xyz
- CCC/B3LYP/XYZ/ClClCCCBrI.xyz
- CCC/B3LYP/XYZ/ClClCCCClCl.xyz
- CCC/B3LYP/XYZ/ClClCCCClI.xyz
- CCC/B3LYP/XYZ/ClClCCCII.xyz
- CCC/B3LYP/XYZ/ClFCCCBrBr.xyz
- CCC/B3LYP/XYZ/ClFCCCBrCl.xyz
- CCC/B3LYP/XYZ/ClFCCCBrI.xyz
- CCC/B3LYP/XYZ/ClFCCCClBr.xyz
- CCC/B3LYP/XYZ/ClFCCCClCl.xyz
- CCC/B3LYP/XYZ/ClFCCCClI.xyz
- CCC/B3LYP/XYZ/ClFCCCIBr.xyz
- CCC/B3LYP/XYZ/ClFCCCICl.xyz
- CCC/B3LYP/XYZ/ClFCCCII.xyz
- CCC/B3LYP/XYZ/ClHCCCBrBr.xyz
- CCC/B3LYP/XYZ/ClHCCCBrCl.xyz
- CCC/B3LYP/XYZ/ClHCCCBrI.xyz
- CCC/B3LYP/XYZ/ClHCCCClBr.xyz
- CCC/B3LYP/XYZ/ClHCCCClCl.xyz
- CCC/B3LYP/XYZ/ClHCCCClI.xyz
- CCC/B3LYP/XYZ/ClHCCCFBr.xyz
- CCC/B3LYP/XYZ/ClHCCCFCl.xyz
- CCC/B3LYP/XYZ/ClHCCCFI.xyz
- CCC/B3LYP/XYZ/ClHCCCHF.xyz
- CCC/B3LYP/XYZ/ClHCCCIBr.xyz
- CCC/B3LYP/XYZ/ClHCCCICl.xyz
- CCC/B3LYP/XYZ/ClHCCCII.xyz
- CCC/B3LYP/XYZ/ClICCCBrBr.xyz
- CCC/B3LYP/XYZ/ClICCCBrCl.xyz
- CCC/B3LYP/XYZ/ClICCCBrI.xyz
- CCC/B3LYP/XYZ/ClICCCClI.xyz
- CCC/B3LYP/XYZ/ClICCCIBr.xyz
- CCC/B3LYP/XYZ/ClICCCICl.xyz
- CCC/B3LYP/XYZ/ClICCCII.xyz
- CCC/B3LYP/XYZ/FBrCCCBrF.xyz
- CCC/B3LYP/XYZ/FBrCCCClBr.xyz
- CCC/B3LYP/XYZ/FBrCCCClCl.xyz
- CCC/B3LYP/XYZ/FBrCCCClI.xyz
- CCC/B3LYP/XYZ/FBrCCCFBr.xyz
- CCC/B3LYP/XYZ/FBrCCCFI.xyz
- CCC/B3LYP/XYZ/FClCCCClF.xyz
- CCC/B3LYP/XYZ/FClCCCFBr.xyz
- CCC/B3LYP/XYZ/FClCCCFCl.xyz
- CCC/B3LYP/XYZ/FClCCCFI.xyz
- CCC/B3LYP/XYZ/FFCCCBrBr.xyz
- CCC/B3LYP/XYZ/FFCCCBrCl.xyz
- CCC/B3LYP/XYZ/FFCCCBrF.xyz
- CCC/B3LYP/XYZ/FFCCCBrI.xyz
- CCC/B3LYP/XYZ/FFCCCClCl.xyz
- CCC/B3LYP/XYZ/FFCCCClF.xyz
- CCC/B3LYP/XYZ/FFCCCClI.xyz
- CCC/B3LYP/XYZ/FFCCCFF.xyz
- CCC/B3LYP/XYZ/FFCCCFI.xyz
- CCC/B3LYP/XYZ/FFCCCII.xyz
- CCC/B3LYP/XYZ/FHCCCBrBr.xyz
- CCC/B3LYP/XYZ/FHCCCBrCl.xyz
- CCC/B3LYP/XYZ/FHCCCBrF.xyz
- CCC/B3LYP/XYZ/FHCCCBrI.xyz
- CCC/B3LYP/XYZ/FHCCCClBr.xyz
- CCC/B3LYP/XYZ/FHCCCClCl.xyz
- CCC/B3LYP/XYZ/FHCCCClF.xyz
- CCC/B3LYP/XYZ/FHCCCClI.xyz
- CCC/B3LYP/XYZ/FHCCCFBr.xyz
- CCC/B3LYP/XYZ/FHCCCFCl.xyz
- CCC/B3LYP/XYZ/FHCCCFF.xyz
- CCC/B3LYP/XYZ/FHCCCFI.xyz
- CCC/B3LYP/XYZ/FHCCCIBr.xyz
- CCC/B3LYP/XYZ/FHCCCICl.xyz
- CCC/B3LYP/XYZ/FHCCCIF.xyz
- CCC/B3LYP/XYZ/FHCCCII.xyz
- CCC/B3LYP/XYZ/FICCCBrBr.xyz
- CCC/B3LYP/XYZ/FICCCBrCl.xyz
- CCC/B3LYP/XYZ/FICCCBrF.xyz
- CCC/B3LYP/XYZ/FICCCBrI.xyz
- CCC/B3LYP/XYZ/FICCCClBr.xyz
- CCC/B3LYP/XYZ/FICCCClCl.xyz
- CCC/B3LYP/XYZ/FICCCClF.xyz
- CCC/B3LYP/XYZ/FICCCClI.xyz
- CCC/B3LYP/XYZ/FICCCFI.xyz
- CCC/B3LYP/XYZ/FICCCIBr.xyz
- CCC/B3LYP/XYZ/FICCCICl.xyz
- CCC/B3LYP/XYZ/FICCCIF.xyz
- CCC/B3LYP/XYZ/FICCCII.xyz
[truncated: 1,170 more entries]
