# Supplementary material for: Geometric and energetic data from ab initio calculations of haloethene, haloimine, halomethylenephosphine, haloiminophosphine, halodiazene, halodiphosphene and halocyclopropane
Source: Data Brief. 2019 Nov 2;27:104738. doi: 10.1016/j.dib.2019.104738 (PMC6861602; doi:10.1016/j.dib.2019.104738)
Supplement: Multimedia component 3 [file mmc3.zip › CCC/B3LYP/0_CONV.txt]

BrBrCCCBrBr.out: **  OPTIMIZATION CONVERGED  **
BrBrCCCBrI.out: **  OPTIMIZATION CONVERGED  **
BrBrCCCII.out: **  OPTIMIZATION CONVERGED  **
BrClCCCBrBr.out: **  OPTIMIZATION CONVERGED  **
BrClCCCBrI.out: **  OPTIMIZATION CONVERGED  **
BrClCCCIBr.out: **  OPTIMIZATION CONVERGED  **
BrClCCCII.out: **  OPTIMIZATION CONVERGED  **
BrFCCCBrBr.out: **  OPTIMIZATION CONVERGED  **
BrFCCCBrI.out: **  OPTIMIZATION CONVERGED  **
BrFCCCClBr.out: **  OPTIMIZATION CONVERGED  **
BrFCCCClI.out: **  OPTIMIZATION CONVERGED  **
BrFCCCFCl.out: **  OPTIMIZATION CONVERGED  **
BrFCCCIBr.out: **  OPTIMIZATION CONVERGED  **
BrFCCCII.out: **  OPTIMIZATION CONVERGED  **
BrHCCCBrBr.out: **  OPTIMIZATION CONVERGED  **
BrHCCCBrI.out: **  OPTIMIZATION CONVERGED  **
BrHCCCClBr.out: **  OPTIMIZATION CONVERGED  **
BrHCCCClI.out: **  OPTIMIZATION CONVERGED  **
BrHCCCFBr.out: **  OPTIMIZATION CONVERGED  **
BrHCCCFI.out: **  OPTIMIZATION CONVERGED  **
BrHCCCHCl.out: **  OPTIMIZATION CONVERGED  **
BrHCCCHF.out: **  OPTIMIZATION CONVERGED  **
BrHCCCIBr.out: **  OPTIMIZATION CONVERGED  **
BrHCCCII.out: **  OPTIMIZATION CONVERGED  **
BrICCCBrI.out: **  OPTIMIZATION CONVERGED  **
BrICCCIBr.out: **  OPTIMIZATION CONVERGED  **
BrICCCII.out: **  OPTIMIZATION CONVERGED  **
ClBrCCCBrCl.out: **  OPTIMIZATION CONVERGED  **
ClBrCCCClBr.out: **  OPTIMIZATION CONVERGED  **
ClBrCCCClI.out: **  OPTIMIZATION CONVERGED  **
ClClCCCBrBr.out: **  OPTIMIZATION CONVERGED  **
ClClCCCBrCl.out: **  OPTIMIZATION CONVERGED  **
ClClCCCBrI.out: **  OPTIMIZATION CONVERGED  **
ClClCCCClCl.out: **  OPTIMIZATION CONVERGED  **
ClClCCCClI.out: **  OPTIMIZATION CONVERGED  **
ClClCCCII.out: **  OPTIMIZATION CONVERGED  **
ClFCCCBrBr.out: **  OPTIMIZATION CONVERGED  **
ClFCCCBrCl.out: **  OPTIMIZATION CONVERGED  **
ClFCCCBrI.out: **  OPTIMIZATION CONVERGED  **
ClFCCCClBr.out: **  OPTIMIZATION CONVERGED  **
ClFCCCClCl.out: **  OPTIMIZATION CONVERGED  **
ClFCCCClI.out: **  OPTIMIZATION CONVERGED  **
ClFCCCIBr.out: **  OPTIMIZATION CONVERGED  **
ClFCCCICl.out: **  OPTIMIZATION CONVERGED  **
ClFCCCII.out: **  OPTIMIZATION CONVERGED  **
ClHCCCBrBr.out: **  OPTIMIZATION CONVERGED  **
ClHCCCBrCl.out: **  OPTIMIZATION CONVERGED  **
ClHCCCBrI.out: **  OPTIMIZATION CONVERGED  **
ClHCCCClBr.out: **  OPTIMIZATION CONVERGED  **
ClHCCCClCl.out: **  OPTIMIZATION CONVERGED  **
ClHCCCClI.out: **  OPTIMIZATION CONVERGED  **
ClHCCCFBr.out: **  OPTIMIZATION CONVERGED  **
ClHCCCFCl.out: **  OPTIMIZATION CONVERGED  **
ClHCCCFI.out: **  OPTIMIZATION CONVERGED  **
ClHCCCHF.out: **  OPTIMIZATION CONVERGED  **
ClHCCCIBr.out: **  OPTIMIZATION CONVERGED  **
ClHCCCICl.out: **  OPTIMIZATION CONVERGED  **
ClHCCCII.out: **  OPTIMIZATION CONVERGED  **
ClICCCBrBr.out: **  OPTIMIZATION CONVERGED  **
ClICCCBrCl.out: **  OPTIMIZATION CONVERGED  **
ClICCCBrI.out: **  OPTIMIZATION CONVERGED  **
ClICCCClI.out: **  OPTIMIZATION CONVERGED  **
ClICCCIBr.out: **  OPTIMIZATION CONVERGED  **
ClICCCICl.out: **  OPTIMIZATION CONVERGED  **
ClICCCII.out: **  OPTIMIZATION CONVERGED  **
FBrCCCBrF.out: **  OPTIMIZATION CONVERGED  **
FBrCCCClBr.out: **  OPTIMIZATION CONVERGED  **
FBrCCCClCl.out: **  OPTIMIZATION CONVERGED  **
FBrCCCClI.out: **  OPTIMIZATION CONVERGED  **
FBrCCCFBr.out: **  OPTIMIZATION CONVERGED  **
FBrCCCFI.out: **  OPTIMIZATION CONVERGED  **
FClCCCClF.out: **  OPTIMIZATION CONVERGED  **
FClCCCFBr.out: **  OPTIMIZATION CONVERGED  **
FClCCCFCl.out: **  OPTIMIZATION CONVERGED  **
FClCCCFI.out: **  OPTIMIZATION CONVERGED  **
FFCCCBrBr.out: **  OPTIMIZATION CONVERGED  **
FFCCCBrCl.out: **  OPTIMIZATION CONVERGED  **
FFCCCBrF.out: **  OPTIMIZATION CONVERGED  **
FFCCCBrI.out: **  OPTIMIZATION CONVERGED  **
FFCCCClCl.out: **  OPTIMIZATION CONVERGED  **
FFCCCClF.out: **  OPTIMIZATION CONVERGED  **
FFCCCClI.out: **  OPTIMIZATION CONVERGED  **
FFCCCFF.out: **  OPTIMIZATION CONVERGED  **
FFCCCFI.out: **  OPTIMIZATION CONVERGED  **
FFCCCII.out: **  OPTIMIZATION CONVERGED  **
FHCCCBrBr.out: **  OPTIMIZATION CONVERGED  **
FHCCCBrCl.out: **  OPTIMIZATION CONVERGED  **
FHCCCBrF.out: **  OPTIMIZATION CONVERGED  **
FHCCCBrI.out: **  OPTIMIZATION CONVERGED  **
FHCCCClBr.out: **  OPTIMIZATION CONVERGED  **
FHCCCClCl.out: **  OPTIMIZATION CONVERGED  **
FHCCCClF.out: **  OPTIMIZATION CONVERGED  **
FHCCCClI.out: **  OPTIMIZATION CONVERGED  **
FHCCCFBr.out: **  OPTIMIZATION CONVERGED  **
FHCCCFCl.out: **  OPTIMIZATION CONVERGED  **
FHCCCFF.out: **  OPTIMIZATION CONVERGED  **
FHCCCFI.out: **  OPTIMIZATION CONVERGED  **
FHCCCIBr.out: **  OPTIMIZATION CONVERGED  **
FHCCCICl.out: **  OPTIMIZATION CONVERGED  **
FHCCCIF.out: **  OPTIMIZATION CONVERGED  **
FHCCCII.out: **  OPTIMIZATION CONVERGED  **
FICCCBrBr.out: **  OPTIMIZATION CONVERGED  **
FICCCBrCl.out: **  OPTIMIZATION CONVERGED  **
FICCCBrF.out: **  OPTIMIZATION CONVERGED  **
FICCCBrI.out: **  OPTIMIZATION CONVERGED  **
FICCCClBr.out: **  OPTIMIZATION CONVERGED  **
FICCCClCl.out: **  OPTIMIZATION CONVERGED  **
FICCCClF.out: **  OPTIMIZATION CONVERGED  **
FICCCClI.out: **  OPTIMIZATION CONVERGED  **
FICCCFI.out: **  OPTIMIZATION CONVERGED  **
FICCCIBr.out: **  OPTIMIZATION CONVERGED  **
FICCCICl.out: **  OPTIMIZATION CONVERGED  **
FICCCIF.out: **  OPTIMIZATION CONVERGED  **
FICCCII.out: **  OPTIMIZATION CONVERGED  **
HBrCCCBrH.out: **  OPTIMIZATION CONVERGED  **
HBrCCCClBr.out: **  OPTIMIZATION CONVERGED  **
HBrCCCClCl.out: **  OPTIMIZATION CONVERGED  **
HBrCCCClF.out: **  OPTIMIZATION CONVERGED  **
HBrCCCClI.out: **  OPTIMIZATION CONVERGED  **
HBrCCCFBr.out: **  OPTIMIZATION CONVERGED  **
HBrCCCFCl.out: **  OPTIMIZATION CONVERGED  **
HBrCCCFF.out: **  OPTIMIZATION CONVERGED  **
HBrCCCFI.out: **  OPTIMIZATION CONVERGED  **
HBrCCCHBr.out: **  OPTIMIZATION CONVERGED  **
HBrCCCHI.out: **  OPTIMIZATION CONVERGED  **
HClCCCClH.out: **  OPTIMIZATION CONVERGED  **
HClCCCFBr.out: **  OPTIMIZATION CONVERGED  **
HClCCCFCl.out: **  OPTIMIZATION CONVERGED  **
HClCCCFF.out: **  OPTIMIZATION CONVERGED  **
HClCCCFI.out: **  OPTIMIZATION CONVERGED  **
HClCCCHBr.out: **  OPTIMIZATION CONVERGED  **
HClCCCHCl.out: **  OPTIMIZATION CONVERGED  **
HClCCCHI.out: **  OPTIMIZATION CONVERGED  **
HFCCCFH.out: **  OPTIMIZATION CONVERGED  **
HFCCCHBr.out: **  OPTIMIZATION CONVERGED  **
HFCCCHCl.out: **  OPTIMIZATION CONVERGED  **
HFCCCHF.out: **  OPTIMIZATION CONVERGED  **
HFCCCHI.out: **  OPTIMIZATION CONVERGED  **
HHCCCBrBr.out: **  OPTIMIZATION CONVERGED  **
HHCCCBrCl.out: **  OPTIMIZATION CONVERGED  **
HHCCCBrF.out: **  OPTIMIZATION CONVERGED  **
HHCCCBrH.out: **  OPTIMIZATION CONVERGED  **
HHCCCBrI.out: **  OPTIMIZATION CONVERGED  **
HHCCCClCl.out: **  OPTIMIZATION CONVERGED  **
HHCCCClF.out: **  OPTIMIZATION CONVERGED  **
HHCCCClH.out: **  OPTIMIZATION CONVERGED  **
HHCCCClI.out: **  OPTIMIZATION CONVERGED  **
HHCCCFF.out: **  OPTIMIZATION CONVERGED  **
HHCCCFH.out: **  OPTIMIZATION CONVERGED  **
HHCCCFI.out: **  OPTIMIZATION CONVERGED  **
HHCCCHH.out: **  OPTIMIZATION CONVERGED  **
HHCCCHI.out: **  OPTIMIZATION CONVERGED  **
HHCCCII.out: **  OPTIMIZATION CONVERGED  **
HICCCBrBr.out: **  OPTIMIZATION CONVERGED  **
HICCCBrCl.out: **  OPTIMIZATION CONVERGED  **
HICCCBrF.out: **  OPTIMIZATION CONVERGED  **
HICCCBrH.out: **  OPTIMIZATION CONVERGED  **
HICCCBrI.out: **  OPTIMIZATION CONVERGED  **
HICCCClBr.out: **  OPTIMIZATION CONVERGED  **
HICCCClCl.out: **  OPTIMIZATION CONVERGED  **
HICCCClF.out: **  OPTIMIZATION CONVERGED  **
HICCCClH.out: **  OPTIMIZATION CONVERGED  **
HICCCClI.out: **  OPTIMIZATION CONVERGED  **
HICCCFBr.out: **  OPTIMIZATION CONVERGED  **
HICCCFCl.out: **  OPTIMIZATION CONVERGED  **
HICCCFF.out: **  OPTIMIZATION CONVERGED  **
HICCCFH.out: **  OPTIMIZATION CONVERGED  **
HICCCFI.out: **  OPTIMIZATION CONVERGED  **
HICCCHI.out: **  OPTIMIZATION CONVERGED  **
HICCCIBr.out: **  OPTIMIZATION CONVERGED  **
HICCCICl.out: **  OPTIMIZATION CONVERGED  **
HICCCIF.out: **  OPTIMIZATION CONVERGED  **
HICCCIH.out: **  OPTIMIZATION CONVERGED  **
HICCCII.out: **  OPTIMIZATION CONVERGED  **
IICCCII.out: **  OPTIMIZATION CONVERGED  **
