# Supplementary material for: Geometric and energetic data from ab initio calculations of haloethene, haloimine, halomethylenephosphine, haloiminophosphine, halodiazene, halodiphosphene and halocyclopropane
Source: Data Brief. 2019 Nov 2;27:104738. doi: 10.1016/j.dib.2019.104738 (PMC6861602; doi:10.1016/j.dib.2019.104738)
Supplement: Multimedia component 3 [file mmc3.zip › CCC/B3LYP/0_file_list.txt]

BrBrCCCBrBr.out
BrBrCCCBrI.out
BrBrCCCII.out
BrClCCCBrBr.out
BrClCCCBrI.out
BrClCCCIBr.out
BrClCCCII.out
BrFCCCBrBr.out
BrFCCCBrI.out
BrFCCCClBr.out
BrFCCCClI.out
BrFCCCFCl.out
BrFCCCIBr.out
BrFCCCII.out
BrHCCCBrBr.out
BrHCCCBrI.out
BrHCCCClBr.out
BrHCCCClI.out
BrHCCCFBr.out
BrHCCCFI.out
BrHCCCHCl.out
BrHCCCHF.out
BrHCCCIBr.out
BrHCCCII.out
BrICCCBrI.out
BrICCCIBr.out
BrICCCII.out
ClBrCCCBrCl.out
ClBrCCCClBr.out
ClBrCCCClI.out
ClClCCCBrBr.out
ClClCCCBrCl.out
ClClCCCBrI.out
ClClCCCClCl.out
ClClCCCClI.out
ClClCCCII.out
ClFCCCBrBr.out
ClFCCCBrCl.out
ClFCCCBrI.out
ClFCCCClBr.out
ClFCCCClCl.out
ClFCCCClI.out
ClFCCCIBr.out
ClFCCCICl.out
ClFCCCII.out
ClHCCCBrBr.out
ClHCCCBrCl.out
ClHCCCBrI.out
ClHCCCClBr.out
ClHCCCClCl.out
ClHCCCClI.out
ClHCCCFBr.out
ClHCCCFCl.out
ClHCCCFI.out
ClHCCCHF.out
ClHCCCIBr.out
ClHCCCICl.out
ClHCCCII.out
ClICCCBrBr.out
ClICCCBrCl.out
ClICCCBrI.out
ClICCCClI.out
ClICCCIBr.out
ClICCCICl.out
ClICCCII.out
FBrCCCBrF.out
FBrCCCClBr.out
FBrCCCClCl.out
FBrCCCClI.out
FBrCCCFBr.out
FBrCCCFI.out
FClCCCClF.out
FClCCCFBr.out
FClCCCFCl.out
FClCCCFI.out
FFCCCBrBr.out
FFCCCBrCl.out
FFCCCBrF.out
FFCCCBrI.out
FFCCCClCl.out
FFCCCClF.out
FFCCCClI.out
FFCCCFF.out
FFCCCFI.out
FFCCCII.out
FHCCCBrBr.out
FHCCCBrCl.out
FHCCCBrF.out
FHCCCBrI.out
FHCCCClBr.out
FHCCCClCl.out
FHCCCClF.out
FHCCCClI.out
FHCCCFBr.out
FHCCCFCl.out
FHCCCFF.out
FHCCCFI.out
FHCCCIBr.out
FHCCCICl.out
FHCCCIF.out
FHCCCII.out
FICCCBrBr.out
FICCCBrCl.out
FICCCBrF.out
FICCCBrI.out
FICCCClBr.out
FICCCClCl.out
FICCCClF.out
FICCCClI.out
FICCCFI.out
FICCCIBr.out
FICCCICl.out
FICCCIF.out
FICCCII.out
HBrCCCBrH.out
HBrCCCClBr.out
HBrCCCClCl.out
HBrCCCClF.out
HBrCCCClI.out
HBrCCCFBr.out
HBrCCCFCl.out
HBrCCCFF.out
HBrCCCFI.out
HBrCCCHBr.out
HBrCCCHI.out
HClCCCClH.out
HClCCCFBr.out
HClCCCFCl.out
HClCCCFF.out
HClCCCFI.out
HClCCCHBr.out
HClCCCHCl.out
HClCCCHI.out
HFCCCFH.out
HFCCCHBr.out
HFCCCHCl.out
HFCCCHF.out
HFCCCHI.out
HHCCCBrBr.out
HHCCCBrCl.out
HHCCCBrF.out
HHCCCBrH.out
HHCCCBrI.out
HHCCCClCl.out
HHCCCClF.out
HHCCCClH.out
HHCCCClI.out
HHCCCFF.out
HHCCCFH.out
HHCCCFI.out
HHCCCHH.out
HHCCCHI.out
HHCCCII.out
HICCCBrBr.out
HICCCBrCl.out
HICCCBrF.out
HICCCBrH.out
HICCCBrI.out
HICCCClBr.out
HICCCClCl.out
HICCCClF.out
HICCCClH.out
HICCCClI.out
HICCCFBr.out
HICCCFCl.out
HICCCFF.out
HICCCFH.out
HICCCFI.out
HICCCHI.out
HICCCIBr.out
HICCCICl.out
HICCCIF.out
HICCCIH.out
HICCCII.out
IICCCII.out
