# Supplementary material for: Geometric and energetic data from ab initio calculations of haloethene, haloimine, halomethylenephosphine, haloiminophosphine, halodiazene, halodiphosphene and halocyclopropane
Source: Data Brief. 2019 Nov 2;27:104738. doi: 10.1016/j.dib.2019.104738 (PMC6861602; doi:10.1016/j.dib.2019.104738)
Supplement: Multimedia component 3 [file mmc3.zip › CCC/B3LYP/0_IMAG.txt]

BrBrCCCBrBr.out:   This Molecule has  0 Imaginary Frequencies
BrBrCCCBrI.out:   This Molecule has  0 Imaginary Frequencies
BrBrCCCII.out:   This Molecule has  0 Imaginary Frequencies
BrClCCCBrBr.out:   This Molecule has  0 Imaginary Frequencies
BrClCCCBrI.out:   This Molecule has  0 Imaginary Frequencies
BrClCCCIBr.out:   This Molecule has  0 Imaginary Frequencies
BrClCCCII.out:   This Molecule has  0 Imaginary Frequencies
BrFCCCBrBr.out:   This Molecule has  0 Imaginary Frequencies
BrFCCCBrI.out:   This Molecule has  0 Imaginary Frequencies
BrFCCCClBr.out:   This Molecule has  0 Imaginary Frequencies
BrFCCCClI.out:   This Molecule has  0 Imaginary Frequencies
BrFCCCFCl.out:   This Molecule has  0 Imaginary Frequencies
BrFCCCIBr.out:   This Molecule has  0 Imaginary Frequencies
BrFCCCII.out:   This Molecule has  0 Imaginary Frequencies
BrHCCCBrBr.out:   This Molecule has  0 Imaginary Frequencies
BrHCCCBrI.out:   This Molecule has  0 Imaginary Frequencies
BrHCCCClBr.out:   This Molecule has  0 Imaginary Frequencies
BrHCCCClI.out:   This Molecule has  0 Imaginary Frequencies
BrHCCCFBr.out:   This Molecule has  0 Imaginary Frequencies
BrHCCCFI.out:   This Molecule has  0 Imaginary Frequencies
BrHCCCHCl.out:   This Molecule has  0 Imaginary Frequencies
BrHCCCHF.out:   This Molecule has  0 Imaginary Frequencies
BrHCCCIBr.out:   This Molecule has  0 Imaginary Frequencies
BrHCCCII.out:   This Molecule has  0 Imaginary Frequencies
BrICCCBrI.out:   This Molecule has  0 Imaginary Frequencies
BrICCCIBr.out:   This Molecule has  0 Imaginary Frequencies
BrICCCII.out:   This Molecule has  0 Imaginary Frequencies
ClBrCCCBrCl.out:   This Molecule has  0 Imaginary Frequencies
ClBrCCCClBr.out:   This Molecule has  0 Imaginary Frequencies
ClBrCCCClI.out:   This Molecule has  0 Imaginary Frequencies
ClClCCCBrBr.out:   This Molecule has  0 Imaginary Frequencies
ClClCCCBrCl.out:   This Molecule has  0 Imaginary Frequencies
ClClCCCBrI.out:   This Molecule has  0 Imaginary Frequencies
ClClCCCClCl.out:   This Molecule has  0 Imaginary Frequencies
ClClCCCClI.out:   This Molecule has  0 Imaginary Frequencies
ClClCCCII.out:   This Molecule has  0 Imaginary Frequencies
ClFCCCBrBr.out:   This Molecule has  0 Imaginary Frequencies
ClFCCCBrCl.out:   This Molecule has  0 Imaginary Frequencies
ClFCCCBrI.out:   This Molecule has  0 Imaginary Frequencies
ClFCCCClBr.out:   This Molecule has  0 Imaginary Frequencies
ClFCCCClCl.out:   This Molecule has  0 Imaginary Frequencies
ClFCCCClI.out:   This Molecule has  0 Imaginary Frequencies
ClFCCCIBr.out:   This Molecule has  0 Imaginary Frequencies
ClFCCCICl.out:   This Molecule has  0 Imaginary Frequencies
ClFCCCII.out:   This Molecule has  0 Imaginary Frequencies
ClHCCCBrBr.out:   This Molecule has  0 Imaginary Frequencies
ClHCCCBrCl.out:   This Molecule has  0 Imaginary Frequencies
ClHCCCBrI.out:   This Molecule has  0 Imaginary Frequencies
ClHCCCClBr.out:   This Molecule has  0 Imaginary Frequencies
ClHCCCClCl.out:   This Molecule has  0 Imaginary Frequencies
ClHCCCClI.out:   This Molecule has  0 Imaginary Frequencies
ClHCCCFBr.out:   This Molecule has  0 Imaginary Frequencies
ClHCCCFCl.out:   This Molecule has  0 Imaginary Frequencies
ClHCCCFI.out:   This Molecule has  0 Imaginary Frequencies
ClHCCCHF.out:   This Molecule has  0 Imaginary Frequencies
ClHCCCIBr.out:   This Molecule has  0 Imaginary Frequencies
ClHCCCICl.out:   This Molecule has  0 Imaginary Frequencies
ClHCCCII.out:   This Molecule has  0 Imaginary Frequencies
ClICCCBrBr.out:   This Molecule has  0 Imaginary Frequencies
ClICCCBrCl.out:   This Molecule has  0 Imaginary Frequencies
ClICCCBrI.out:   This Molecule has  0 Imaginary Frequencies
ClICCCClI.out:   This Molecule has  0 Imaginary Frequencies
ClICCCIBr.out:   This Molecule has  0 Imaginary Frequencies
ClICCCICl.out:   This Molecule has  0 Imaginary Frequencies
ClICCCII.out:   This Molecule has  0 Imaginary Frequencies
FBrCCCBrF.out:   This Molecule has  0 Imaginary Frequencies
FBrCCCClBr.out:   This Molecule has  0 Imaginary Frequencies
FBrCCCClCl.out:   This Molecule has  0 Imaginary Frequencies
FBrCCCClI.out:   This Molecule has  0 Imaginary Frequencies
FBrCCCFBr.out:   This Molecule has  0 Imaginary Frequencies
FBrCCCFI.out:   This Molecule has  0 Imaginary Frequencies
FClCCCClF.out:   This Molecule has  0 Imaginary Frequencies
FClCCCFBr.out:   This Molecule has  0 Imaginary Frequencies
FClCCCFCl.out:   This Molecule has  0 Imaginary Frequencies
FClCCCFI.out:   This Molecule has  0 Imaginary Frequencies
FFCCCBrBr.out:   This Molecule has  0 Imaginary Frequencies
FFCCCBrCl.out:   This Molecule has  0 Imaginary Frequencies
FFCCCBrF.out:   This Molecule has  0 Imaginary Frequencies
FFCCCBrI.out:   This Molecule has  0 Imaginary Frequencies
FFCCCClCl.out:   This Molecule has  0 Imaginary Frequencies
FFCCCClF.out:   This Molecule has  0 Imaginary Frequencies
FFCCCClI.out:   This Molecule has  0 Imaginary Frequencies
FFCCCFF.out:   This Molecule has  0 Imaginary Frequencies
FFCCCFI.out:   This Molecule has  0 Imaginary Frequencies
FFCCCII.out:   This Molecule has  0 Imaginary Frequencies
FHCCCBrBr.out:   This Molecule has  0 Imaginary Frequencies
FHCCCBrCl.out:   This Molecule has  0 Imaginary Frequencies
FHCCCBrF.out:   This Molecule has  0 Imaginary Frequencies
FHCCCBrI.out:   This Molecule has  0 Imaginary Frequencies
FHCCCClBr.out:   This Molecule has  0 Imaginary Frequencies
FHCCCClCl.out:   This Molecule has  0 Imaginary Frequencies
FHCCCClF.out:   This Molecule has  0 Imaginary Frequencies
FHCCCClI.out:   This Molecule has  0 Imaginary Frequencies
FHCCCFBr.out:   This Molecule has  0 Imaginary Frequencies
FHCCCFCl.out:   This Molecule has  0 Imaginary Frequencies
FHCCCFF.out:   This Molecule has  0 Imaginary Frequencies
FHCCCFI.out:   This Molecule has  0 Imaginary Frequencies
FHCCCIBr.out:   This Molecule has  0 Imaginary Frequencies
FHCCCICl.out:   This Molecule has  0 Imaginary Frequencies
FHCCCIF.out:   This Molecule has  0 Imaginary Frequencies
FHCCCII.out:   This Molecule has  0 Imaginary Frequencies
FICCCBrBr.out:   This Molecule has  0 Imaginary Frequencies
FICCCBrCl.out:   This Molecule has  0 Imaginary Frequencies
FICCCBrF.out:   This Molecule has  0 Imaginary Frequencies
FICCCBrI.out:   This Molecule has  0 Imaginary Frequencies
FICCCClBr.out:   This Molecule has  0 Imaginary Frequencies
FICCCClCl.out:   This Molecule has  0 Imaginary Frequencies
FICCCClF.out:   This Molecule has  0 Imaginary Frequencies
FICCCClI.out:   This Molecule has  0 Imaginary Frequencies
FICCCFI.out:   This Molecule has  0 Imaginary Frequencies
FICCCIBr.out:   This Molecule has  0 Imaginary Frequencies
FICCCICl.out:   This Molecule has  0 Imaginary Frequencies
FICCCIF.out:   This Molecule has  0 Imaginary Frequencies
FICCCII.out:   This Molecule has  0 Imaginary Frequencies
HBrCCCBrH.out:   This Molecule has  0 Imaginary Frequencies
HBrCCCClBr.out:   This Molecule has  0 Imaginary Frequencies
HBrCCCClCl.out:   This Molecule has  0 Imaginary Frequencies
HBrCCCClF.out:   This Molecule has  0 Imaginary Frequencies
HBrCCCClI.out:   This Molecule has  0 Imaginary Frequencies
HBrCCCFBr.out:   This Molecule has  0 Imaginary Frequencies
HBrCCCFCl.out:   This Molecule has  0 Imaginary Frequencies
HBrCCCFF.out:   This Molecule has  0 Imaginary Frequencies
HBrCCCFI.out:   This Molecule has  0 Imaginary Frequencies
HBrCCCHBr.out:   This Molecule has  0 Imaginary Frequencies
HBrCCCHI.out:   This Molecule has  0 Imaginary Frequencies
HClCCCClH.out:   This Molecule has  0 Imaginary Frequencies
HClCCCFBr.out:   This Molecule has  0 Imaginary Frequencies
HClCCCFCl.out:   This Molecule has  0 Imaginary Frequencies
HClCCCFF.out:   This Molecule has  0 Imaginary Frequencies
HClCCCFI.out:   This Molecule has  0 Imaginary Frequencies
HClCCCHBr.out:   This Molecule has  0 Imaginary Frequencies
HClCCCHCl.out:   This Molecule has  0 Imaginary Frequencies
HClCCCHI.out:   This Molecule has  0 Imaginary Frequencies
HFCCCFH.out:   This Molecule has  0 Imaginary Frequencies
HFCCCHBr.out:   This Molecule has  0 Imaginary Frequencies
HFCCCHCl.out:   This Molecule has  0 Imaginary Frequencies
HFCCCHF.out:   This Molecule has  0 Imaginary Frequencies
HFCCCHI.out:   This Molecule has  0 Imaginary Frequencies
HHCCCBrBr.out:   This Molecule has  0 Imaginary Frequencies
HHCCCBrCl.out:   This Molecule has  0 Imaginary Frequencies
HHCCCBrF.out:   This Molecule has  0 Imaginary Frequencies
HHCCCBrH.out:   This Molecule has  0 Imaginary Frequencies
HHCCCBrI.out:   This Molecule has  0 Imaginary Frequencies
HHCCCClCl.out:   This Molecule has  0 Imaginary Frequencies
HHCCCClF.out:   This Molecule has  0 Imaginary Frequencies
HHCCCClH.out:   This Molecule has  0 Imaginary Frequencies
HHCCCClI.out:   This Molecule has  0 Imaginary Frequencies
HHCCCFF.out:   This Molecule has  0 Imaginary Frequencies
HHCCCFH.out:   This Molecule has  0 Imaginary Frequencies
HHCCCFI.out:   This Molecule has  0 Imaginary Frequencies
HHCCCHH.out:   This Molecule has  0 Imaginary Frequencies
HHCCCHI.out:   This Molecule has  0 Imaginary Frequencies
HHCCCII.out:   This Molecule has  0 Imaginary Frequencies
HICCCBrBr.out:   This Molecule has  0 Imaginary Frequencies
HICCCBrCl.out:   This Molecule has  0 Imaginary Frequencies
HICCCBrF.out:   This Molecule has  0 Imaginary Frequencies
HICCCBrH.out:   This Molecule has  0 Imaginary Frequencies
HICCCBrI.out:   This Molecule has  0 Imaginary Frequencies
HICCCClBr.out:   This Molecule has  0 Imaginary Frequencies
HICCCClCl.out:   This Molecule has  0 Imaginary Frequencies
HICCCClF.out:   This Molecule has  0 Imaginary Frequencies
HICCCClH.out:   This Molecule has  0 Imaginary Frequencies
HICCCClI.out:   This Molecule has  0 Imaginary Frequencies
HICCCFBr.out:   This Molecule has  0 Imaginary Frequencies
HICCCFCl.out:   This Molecule has  0 Imaginary Frequencies
HICCCFF.out:   This Molecule has  0 Imaginary Frequencies
HICCCFH.out:   This Molecule has  0 Imaginary Frequencies
HICCCFI.out:   This Molecule has  0 Imaginary Frequencies
HICCCHI.out:   This Molecule has  0 Imaginary Frequencies
HICCCIBr.out:   This Molecule has  0 Imaginary Frequencies
HICCCICl.out:   This Molecule has  0 Imaginary Frequencies
HICCCIF.out:   This Molecule has  0 Imaginary Frequencies
HICCCIH.out:   This Molecule has  0 Imaginary Frequencies
HICCCII.out:   This Molecule has  0 Imaginary Frequencies
IICCCII.out:   This Molecule has  0 Imaginary Frequencies
