# Supplementary material for: Geometric and energetic data from ab initio calculations of haloethene, haloimine, halomethylenephosphine, haloiminophosphine, halodiazene, halodiphosphene and halocyclopropane
Source: Data Brief. 2019 Nov 2;27:104738. doi: 10.1016/j.dib.2019.104738 (PMC6861602; doi:10.1016/j.dib.2019.104738)
Supplement: Multimedia component 3 [file mmc3.zip › CCC/B3LYP/1_final_energy.csv]

BrBrCCCBrBr.out	-10412.066828019950
BrBrCCCBrI.out	-14757.440509449028
BrBrCCCII.out	-19102.814445046351
BrClCCCBrBr.out	-8298.1488849388479
BrClCCCBrI.out	-12643.522840002348
BrClCCCIBr.out	-12643.522725258776
BrClCCCII.out	-16988.896960339473
BrFCCCBrBr.out	-7937.7979905530356
BrFCCCBrI.out	-12283.172471367179
BrFCCCClBr.out	-5823.8798721950734
BrFCCCClI.out	-10169.253989862820
BrFCCCFCl.out	-3349.6095602200367
BrFCCCIBr.out	-12283.171853858299
BrFCCCII.out	-16628.547242929166
BrHCCCBrBr.out	-7838.5407435130746
BrHCCCBrI.out	-12183.914704335071
BrHCCCClBr.out	-5724.6226017067183
BrHCCCClI.out	-10069.996182618119
BrHCCCFBr.out	-5364.2698372123923
BrHCCCFI.out	-9709.6426200422247
BrHCCCHCl.out	-3151.0926103910219
BrHCCCHF.out	-2790.7352334033412
BrHCCCIBr.out	-12183.914702140457
BrHCCCII.out	-16529.289388216595
BrICCCBrI.out	-19102.813771358149
BrICCCIBr.out	-19102.814189263227
BrICCCII.out	-23448.187997827095
ClBrCCCBrCl.out	-6184.2310139118508
ClBrCCCClBr.out	-6184.2308962008710
ClBrCCCClI.out	-10529.604104811770
ClClCCCBrBr.out	-6184.2312192210165
ClClCCCBrCl.out	-4070.3129124781244
ClClCCCBrI.out	-10529.605160173378
ClClCCCClCl.out	-1956.3952536354709
ClClCCCClI.out	-8415.6870949677086
ClClCCCII.out	-14874.978503371536
ClFCCCBrBr.out	-5823.8807524277317
ClFCCCBrCl.out	-3709.9619951992145
ClFCCCBrI.out	-10169.255480426775
ClFCCCClBr.out	-3709.9624503819837
ClFCCCClCl.out	-1596.0438391493735
ClFCCCClI.out	-8055.3369557085571
ClFCCCIBr.out	-10169.254355972784
ClFCCCICl.out	-8055.3362634364539
ClFCCCII.out	-14514.629647397032
ClHCCCBrBr.out	-5724.6217120625652
ClHCCCBrCl.out	-3610.7032851257445
ClHCCCBrI.out	-10069.995826111484
ClHCCCClBr.out	-3610.7035369541045
ClHCCCClCl.out	-1496.7851622473524
ClHCCCClI.out	-7956.0775058526478
ClHCCCFBr.out	-3250.3502785640576
ClHCCCFCl.out	-1136.4326964341553
ClHCCCFI.out	-7595.7234817899234
ClHCCCHF.out	-676.81584594723699
ClHCCCIBr.out	-10069.996009248032
ClHCCCICl.out	-7956.0775634416050
ClHCCCII.out	-14415.370187888679
ClICCCBrBr.out	-12643.522670415217
ClICCCBrCl.out	-10529.604747251840
ClICCCBrI.out	-16988.896519900543
ClICCCClI.out	-14874.976720817605
ClICCCIBr.out	-16988.896302955083
ClICCCICl.out	-14874.978360285470
ClICCCII.out	-21334.270099110414
FBrCCCBrF.out	-5463.5274059179746
FBrCCCClBr.out	-5823.8793389546972
FBrCCCClCl.out	-3709.9612721661151
FBrCCCClI.out	-10169.253012469511
FBrCCCFBr.out	-5463.5258013746416
FBrCCCFI.out	-9808.8989847760440
FClCCCClF.out	-1235.6916267524537
FClCCCFBr.out	-3349.6084032439285
FClCCCFCl.out	-1235.6907951117705
FClCCCFI.out	-7694.9817388298670
FFCCCBrBr.out	-5463.5318801730327
FFCCCBrCl.out	-3349.6131816024067
FFCCCBrF.out	-2989.2587582758797
FFCCCBrI.out	-9808.9066841147924
FFCCCClCl.out	-1235.6945511321615
FFCCCClF.out	-875.34072407835515
FFCCCClI.out	-7694.9875705207405
FFCCCFF.out	-514.98931866839484
FFCCCFI.out	-7334.6325719966453
FFCCCII.out	-14154.280073973359
FHCCCBrBr.out	-5364.2652007265642
FHCCCBrCl.out	-3250.3467794570270
FHCCCBrF.out	-2889.9930444425527
FHCCCBrI.out	-9709.6393842311372
FHCCCClBr.out	-3250.3464992640593
FHCCCClCl.out	-1136.4282110907307
FHCCCClF.out	-776.07507379024923
FHCCCClI.out	-7595.7204088549315
FHCCCFBr.out	-2889.9920200669758
FHCCCFCl.out	-776.07426894058494
FHCCCFF.out	-415.72391013870907
FHCCCFI.out	-7235.3648859839659
FHCCCIBr.out	-9709.6398869327604
FHCCCICl.out	-7595.7212979273709
FHCCCIF.out	-7235.3663053607734
FHCCCII.out	-14055.014344045929
FICCCBrBr.out	-12283.170775717703
FICCCBrCl.out	-10169.252799144773
FICCCBrF.out	-9808.9006580938785
FICCCBrI.out	-16628.544843509786
FICCCClBr.out	-10169.252219191483
FICCCClCl.out	-8055.3345715528130
FICCCClF.out	-7694.9831937314548
FICCCClI.out	-14514.626570550587
FICCCFI.out	-14154.272180670578
FICCCIBr.out	-16628.545393536559
FICCCICl.out	-14514.627169671221
FICCCIF.out	-14154.274233978205
FICCCII.out	-20973.919316817821
HBrCCCBrH.out	-5265.0118676746833
HBrCCCClBr.out	-5724.6222578558545
HBrCCCClCl.out	-3610.7042424134361
HBrCCCClF.out	-3250.3522415566390
HBrCCCClI.out	-10069.996161166626
HBrCCCFBr.out	-5364.2695021967056
HBrCCCFCl.out	-3250.3519945044309
HBrCCCFF.out	-2890.0024303581695
HBrCCCFI.out	-9709.6428394608920
HBrCCCHBr.out	-5265.0073653647842
HBrCCCHI.out	-9610.3823242017170
HClCCCClH.out	-1037.1732739394076
HClCCCFBr.out	-3250.3503034140099
HClCCCFCl.out	-1136.4329231789407
HClCCCFF.out	-776.08288731505888
HClCCCFI.out	-7595.7239578178569
HClCCCHBr.out	-3151.0884178436718
HClCCCHCl.out	-1037.1694167683336
HClCCCHI.out	-7496.4629224405762
HFCCCFH.out	-316.45769726831236
HFCCCHBr.out	-2790.7313926290235
HFCCCHCl.out	-676.81196052169707
HFCCCHF.out	-316.45313956740233
HFCCCHI.out	-7136.1069377878612
HHCCCBrBr.out	-5265.0061789559140
HHCCCBrCl.out	-3151.0878866191301
HHCCCBrF.out	-2790.7349986278841
HHCCCBrH.out	-2691.4722283914434
HHCCCBrI.out	-9610.3801715707195
HHCCCClCl.out	-1037.1697862224355
HHCCCClF.out	-676.81749039149429
HHCCCClH.out	-577.55320021008174
HHCCCClI.out	-7496.4618021486722
HHCCCFF.out	-316.46768811189338
HHCCCFH.out	-217.19586597362581
HHCCCFI.out	-7136.1079863161822
HHCCCHH.out	-117.93095164024842
HHCCCHI.out	-7036.8465936885423
HHCCCII.out	-13955.754990969115
HICCCBrBr.out	-12183.915312947503
HICCCBrCl.out	-10069.997188690397
HICCCBrF.out	-9709.6453586460593
HICCCBrH.out	-9610.3863915576185
HICCCBrI.out	-16529.289294189883
HICCCClBr.out	-10069.996808496720
HICCCClCl.out	-7956.0792889441827
HICCCClF.out	-7595.7271177115763
HICCCClH.out	-7496.4672363921009
HICCCClI.out	-14415.370646633657
HICCCFBr.out	-9709.6444976871499
HICCCFCl.out	-7595.7268068840312
HICCCFF.out	-7235.3777902004622
HICCCFH.out	-7136.1101528584450
HICCCFI.out	-14055.016982157567
HICCCHI.out	-13955.756256314815
HICCCIBr.out	-16529.289261537135
HICCCICl.out	-14415.370994895153
HICCCIF.out	-14055.018130977427
HICCCIH.out	-13955.760921012263
HICCCII.out	-20874.663312814955
IICCCII.out	-27793.561866185781
