# Supplementary material for: Geometric and energetic data from ab initio calculations of haloethene, haloimine, halomethylenephosphine, haloiminophosphine, halodiazene, halodiphosphene and halocyclopropane
Source: Data Brief. 2019 Nov 2;27:104738. doi: 10.1016/j.dib.2019.104738 (PMC6861602; doi:10.1016/j.dib.2019.104738)
Supplement: Multimedia component 3 [file mmc3.zip › CCC/B3LYP/3_zero_point.csv]

BrBrCCCBrBr.out	25.631
BrBrCCCBrI.out	25.294
BrBrCCCII.out	24.967
BrClCCCBrBr.out	25.954
BrClCCCBrI.out	25.608
BrClCCCIBr.out	25.648
BrClCCCII.out	25.324
BrFCCCBrBr.out	26.917
BrFCCCBrI.out	26.476
BrFCCCClBr.out	27.331
BrFCCCClI.out	26.870
BrFCCCFCl.out	28.564
BrFCCCIBr.out	26.540
BrFCCCII.out	26.252
BrHCCCBrBr.out	32.318
BrHCCCBrI.out	31.895
BrHCCCClBr.out	32.710
BrHCCCClI.out	32.235
BrHCCCFBr.out	33.475
BrHCCCFI.out	33.008
BrHCCCHCl.out	39.131
BrHCCCHF.out	39.916
BrHCCCIBr.out	31.991
BrHCCCII.out	31.674
BrICCCBrI.out	24.784
BrICCCIBr.out	24.768
BrICCCII.out	24.853
ClBrCCCBrCl.out	26.437
ClBrCCCClBr.out	26.474
ClBrCCCClI.out	26.068
ClClCCCBrBr.out	26.476
ClClCCCBrCl.out	26.757
ClClCCCBrI.out	26.064
ClClCCCClCl.out	27.237
ClClCCCClI.out	26.516
ClClCCCII.out	25.586
ClFCCCBrBr.out	27.357
ClFCCCBrCl.out	27.642
ClFCCCBrI.out	27.008
ClFCCCClBr.out	27.711
ClFCCCClCl.out	28.101
ClFCCCClI.out	27.441
ClFCCCIBr.out	27.040
ClFCCCICl.out	27.450
ClFCCCII.out	26.749
ClHCCCBrBr.out	32.669
ClHCCCBrCl.out	33.032
ClHCCCBrI.out	32.453
ClHCCCClBr.out	33.070
ClHCCCClCl.out	33.382
ClHCCCClI.out	32.751
ClHCCCFBr.out	33.870
ClHCCCFCl.out	34.256
ClHCCCFI.out	33.605
ClHCCCHF.out	40.239
ClHCCCIBr.out	32.461
ClHCCCICl.out	32.681
ClHCCCII.out	32.193
ClICCCBrBr.out	25.725
ClICCCBrCl.out	26.060
ClICCCBrI.out	25.206
ClICCCClI.out	25.307
ClICCCIBr.out	25.110
ClICCCICl.out	25.496
ClICCCII.out	24.802
FBrCCCBrF.out	28.218
FBrCCCClBr.out	27.305
FBrCCCClCl.out	27.648
FBrCCCClI.out	27.039
FBrCCCFBr.out	28.199
FBrCCCFI.out	27.730
FClCCCClF.out	28.924
FClCCCFBr.out	28.535
FClCCCFCl.out	28.904
FClCCCFI.out	28.187
FFCCCBrBr.out	28.377
FFCCCBrCl.out	28.693
FFCCCBrF.out	29.520
FFCCCBrI.out	27.955
FFCCCClCl.out	29.035
FFCCCClF.out	29.877
FFCCCClI.out	28.327
FFCCCFF.out	30.841
FFCCCFI.out	29.131
FFCCCII.out	27.301
FHCCCBrBr.out	33.504
FHCCCBrCl.out	33.910
FHCCCBrF.out	34.654
FHCCCBrI.out	33.186
FHCCCClBr.out	33.870
FHCCCClCl.out	34.200
FHCCCClF.out	34.976
FHCCCClI.out	33.560
FHCCCFBr.out	34.681
FHCCCFCl.out	34.984
FHCCCFF.out	35.907
FHCCCFI.out	34.296
FHCCCIBr.out	33.194
FHCCCICl.out	33.511
FHCCCIF.out	34.163
FHCCCII.out	32.970
FICCCBrBr.out	26.478
FICCCBrCl.out	26.812
FICCCBrF.out	27.694
FICCCBrI.out	26.070
FICCCClBr.out	26.768
FICCCClCl.out	27.369
FICCCClF.out	28.242
FICCCClI.out	26.775
FICCCFI.out	27.525
FICCCIBr.out	26.080
FICCCICl.out	26.463
FICCCIF.out	27.214
FICCCII.out	25.765
HBrCCCBrH.out	38.826
HBrCCCClBr.out	32.713
HBrCCCClCl.out	33.032
HBrCCCClF.out	33.919
HBrCCCClI.out	32.314
HBrCCCFBr.out	33.511
HBrCCCFCl.out	33.856
HBrCCCFF.out	34.824
HBrCCCFI.out	33.170
HBrCCCHBr.out	38.817
HBrCCCHI.out	38.505
HClCCCClH.out	39.418
HClCCCFBr.out	33.866
HClCCCFCl.out	34.248
HClCCCFF.out	35.182
HClCCCFI.out	33.567
HClCCCHBr.out	39.247
HClCCCHCl.out	39.522
HClCCCHI.out	38.811
HFCCCFH.out	40.929
HFCCCHBr.out	39.945
HFCCCHCl.out	40.320
HFCCCHF.out	41.055
HFCCCHI.out	39.610
HHCCCBrBr.out	38.447
HHCCCBrCl.out	38.858
HHCCCBrF.out	39.649
HHCCCBrH.out	44.929
HHCCCBrI.out	38.244
HHCCCClCl.out	39.199
HHCCCClF.out	40.003
HHCCCClH.out	45.214
HHCCCClI.out	38.664
HHCCCFF.out	40.839
HHCCCFH.out	45.859
HHCCCFI.out	39.316
HHCCCHH.out	50.799
HHCCCHI.out	44.537
HHCCCII.out	38.104
HICCCBrBr.out	31.834
HICCCBrCl.out	32.184
HICCCBrF.out	33.274
HICCCBrH.out	38.353
HICCCBrI.out	31.474
HICCCClBr.out	32.151
HICCCClCl.out	32.790
HICCCClF.out	33.429
HICCCClH.out	38.792
HICCCClI.out	32.117
HICCCFBr.out	33.110
HICCCFCl.out	33.546
HICCCFF.out	34.529
HICCCFH.out	39.657
HICCCFI.out	32.784
HICCCHI.out	38.099
HICCCIBr.out	31.650
HICCCICl.out	32.076
HICCCIF.out	32.865
HICCCIH.out	37.937
HICCCII.out	31.309
IICCCII.out	24.560
