# Supplementary material for: Geometric and energetic data from ab initio calculations of haloethene, haloimine, halomethylenephosphine, haloiminophosphine, halodiazene, halodiphosphene and halocyclopropane
Source: Data Brief. 2019 Nov 2;27:104738. doi: 10.1016/j.dib.2019.104738 (PMC6861602; doi:10.1016/j.dib.2019.104738)
Supplement: Multimedia component 3 [file mmc3.zip › CCC/B3LYP/4_enthalpy.csv]

BrBrCCCBrBr.out	31.551
BrBrCCCBrI.out	31.338
BrBrCCCII.out	31.152
BrClCCCBrBr.out	31.694
BrClCCCBrI.out	31.502
BrClCCCIBr.out	31.521
BrClCCCII.out	31.331
BrFCCCBrBr.out	32.407
BrFCCCBrI.out	32.152
BrFCCCClBr.out	32.644
BrFCCCClI.out	32.370
BrFCCCFCl.out	33.506
BrFCCCIBr.out	32.184
BrFCCCII.out	32.013
BrHCCCBrBr.out	37.269
BrHCCCBrI.out	37.019
BrHCCCClBr.out	37.491
BrHCCCClI.out	37.207
BrHCCCFBr.out	38.063
BrHCCCFI.out	37.785
BrHCCCHCl.out	43.095
BrHCCCHF.out	43.697
BrHCCCIBr.out	37.062
BrHCCCII.out	36.887
BrICCCBrI.out	31.034
BrICCCIBr.out	31.042
BrICCCII.out	31.099
ClBrCCCBrCl.out	31.974
ClBrCCCClBr.out	32.008
ClBrCCCClI.out	31.752
ClClCCCBrBr.out	32.013
ClClCCCBrCl.out	32.141
ClClCCCBrI.out	31.749
ClClCCCClCl.out	32.436
ClClCCCClI.out	31.996
ClClCCCII.out	31.459
ClFCCCBrBr.out	32.665
ClFCCCBrCl.out	32.809
ClFCCCBrI.out	32.451
ClFCCCClBr.out	32.860
ClFCCCClCl.out	33.089
ClFCCCClI.out	32.700
ClFCCCIBr.out	32.475
ClFCCCICl.out	32.697
ClFCCCII.out	32.296
ClHCCCBrBr.out	37.479
ClHCCCBrCl.out	37.687
ClHCCCBrI.out	37.363
ClHCCCClBr.out	37.720
ClHCCCClCl.out	37.885
ClHCCCClI.out	37.517
ClHCCCFBr.out	38.329
ClHCCCFCl.out	38.559
ClHCCCFI.out	38.159
ClHCCCHF.out	43.915
ClHCCCIBr.out	37.363
ClHCCCICl.out	37.479
ClHCCCII.out	37.209
ClICCCBrBr.out	31.568
ClICCCBrCl.out	31.751
ClICCCBrI.out	31.267
ClICCCClI.out	31.292
ClICCCIBr.out	31.221
ClICCCICl.out	31.423
ClICCCII.out	31.042
FBrCCCBrF.out	33.313
FBrCCCClBr.out	32.627
FBrCCCClCl.out	32.810
FBrCCCClI.out	32.464
FBrCCCFBr.out	33.287
FBrCCCFI.out	32.991
FClCCCClF.out	33.717
FClCCCFBr.out	33.480
FClCCCFCl.out	33.695
FClCCCFI.out	33.262
FFCCCBrBr.out	33.453
FFCCCBrCl.out	33.622
FFCCCBrF.out	34.246
FFCCCBrI.out	33.188
FFCCCClCl.out	33.822
FFCCCClF.out	34.462
FFCCCClI.out	33.393
FFCCCFF.out	35.224
FFCCCFI.out	33.995
FFCCCII.out	32.786
FHCCCBrBr.out	38.127
FHCCCBrCl.out	38.365
FHCCCBrF.out	38.906
FHCCCBrI.out	37.926
FHCCCClBr.out	38.339
FHCCCClCl.out	38.524
FHCCCClF.out	39.099
FHCCCClI.out	38.149
FHCCCFBr.out	38.952
FHCCCFCl.out	39.126
FHCCCFF.out	39.831
FHCCCFI.out	38.714
FHCCCIBr.out	37.932
FHCCCICl.out	38.106
FHCCCIF.out	38.592
FHCCCII.out	37.809
FICCCBrBr.out	32.138
FICCCBrCl.out	32.325
FICCCBrF.out	32.989
FICCCBrI.out	31.895
FICCCClBr.out	32.303
FICCCClCl.out	32.633
FICCCClF.out	33.302
FICCCClI.out	32.292
FICCCFI.out	32.860
FICCCIBr.out	31.907
FICCCICl.out	32.113
FICCCIF.out	32.690
FICCCII.out	31.721
HBrCCCBrH.out	42.898
HBrCCCClBr.out	37.493
HBrCCCClCl.out	37.664
HBrCCCClF.out	38.340
HBrCCCClI.out	37.235
HBrCCCFBr.out	38.060
HBrCCCFCl.out	38.265
HBrCCCFF.out	39.015
HBrCCCFI.out	37.840
HBrCCCHBr.out	42.838
HBrCCCHI.out	42.628
HClCCCClH.out	43.283
HClCCCFBr.out	38.292
HClCCCFCl.out	38.529
HClCCCFF.out	39.257
HClCCCFI.out	38.096
HClCCCHBr.out	43.142
HClCCCHCl.out	43.311
HClCCCHI.out	42.829
HFCCCFH.out	44.451
HFCCCHBr.out	43.684
HFCCCHCl.out	43.949
HFCCCHF.out	44.536
HFCCCHI.out	43.456
HHCCCBrBr.out	42.558
HHCCCBrCl.out	42.814
HHCCCBrF.out	43.405
HHCCCBrH.out	48.226
HHCCCBrI.out	42.456
HHCCCClCl.out	43.019
HHCCCClF.out	43.627
HHCCCClH.out	48.424
HHCCCClI.out	42.707
HHCCCFF.out	44.273
HHCCCFH.out	48.931
HHCCCFI.out	43.193
HHCCCHH.out	53.508
HHCCCHI.out	47.969
HHCCCII.out	42.366
HICCCBrBr.out	36.945
HICCCBrCl.out	37.151
HICCCBrF.out	37.929
HICCCBrH.out	42.599
HICCCBrI.out	36.725
HICCCClBr.out	37.142
HICCCClCl.out	37.487
HICCCClF.out	38.007
HICCCClH.out	42.865
HICCCClI.out	37.089
HICCCFBr.out	37.804
HICCCFCl.out	38.032
HICCCFF.out	38.795
HICCCFH.out	43.516
HICCCFI.out	37.573
HICCCHI.out	42.346
HICCCIBr.out	36.854
HICCCICl.out	37.098
HICCCIF.out	37.684
HICCCIH.out	42.354
HICCCII.out	36.646
IICCCII.out	30.925
