# Supplementary material for: Geometric and energetic data from ab initio calculations of haloethene, haloimine, halomethylenephosphine, haloiminophosphine, halodiazene, halodiphosphene and halocyclopropane
Source: Data Brief. 2019 Nov 2;27:104738. doi: 10.1016/j.dib.2019.104738 (PMC6861602; doi:10.1016/j.dib.2019.104738)
Supplement: Multimedia component 3 [file mmc3.zip › CCC/B3LYP/5_entropy.csv]

BrBrCCCBrBr.out	98.844
BrBrCCCBrI.out	100.968
BrBrCCCII.out	103.182
BrClCCCBrBr.out	96.026
BrClCCCBrI.out	98.531
BrClCCCIBr.out	98.274
BrClCCCII.out	100.593
BrFCCCBrBr.out	93.634
BrFCCCBrI.out	96.533
BrFCCCClBr.out	90.850
BrFCCCClI.out	93.777
BrFCCCFCl.out	85.820
BrFCCCIBr.out	96.102
BrFCCCII.out	98.273
BrHCCCBrBr.out	89.796
BrHCCCBrI.out	92.503
BrHCCCClBr.out	86.977
BrHCCCClI.out	89.918
BrHCCCFBr.out	84.806
BrHCCCFI.out	87.794
BrHCCCHCl.out	77.999
BrHCCCHF.out	75.370
BrHCCCIBr.out	91.913
BrHCCCII.out	94.353
BrICCCBrI.out	103.887
BrICCCIBr.out	104.411
BrICCCII.out	104.779
ClBrCCCBrCl.out	93.056
ClBrCCCClBr.out	93.036
ClBrCCCClI.out	95.446
ClClCCCBrBr.out	93.049
ClClCCCBrCl.out	90.419
ClClCCCBrI.out	95.453
ClClCCCClCl.out	87.501
ClClCCCClI.out	92.396
ClClCCCII.out	98.119
ClFCCCBrBr.out	90.733
ClFCCCBrCl.out	88.163
ClFCCCBrI.out	93.115
ClFCCCClBr.out	88.034
ClFCCCClCl.out	85.235
ClFCCCClI.out	90.174
ClFCCCIBr.out	93.000
ClFCCCICl.out	90.013
ClFCCCII.out	95.137
ClHCCCBrBr.out	87.017
ClHCCCBrCl.out	84.264
ClHCCCBrI.out	89.145
ClHCCCClBr.out	84.264
ClHCCCClCl.out	81.482
ClHCCCClI.out	86.468
ClHCCCFBr.out	82.060
ClHCCCFCl.out	79.120
ClHCCCFI.out	84.103
ClHCCCHF.out	72.619
ClHCCCIBr.out	89.033
ClHCCCICl.out	86.708
ClHCCCII.out	91.173
ClICCCBrBr.out	97.977
ClICCCBrCl.out	95.561
ClICCCBrI.out	101.221
ClICCCClI.out	99.465
ClICCCIBr.out	102.016
ClICCCICl.out	99.280
ClICCCII.out	104.163
FBrCCCBrF.out	88.642
FBrCCCClBr.out	90.894
FBrCCCClCl.out	88.154
FBrCCCClI.out	92.948
FBrCCCFBr.out	88.516
FBrCCCFI.out	91.226
FClCCCClF.out	83.013
FClCCCFBr.out	85.792
FClCCCFCl.out	82.967
FClCCCFI.out	88.129
FFCCCBrBr.out	88.366
FFCCCBrCl.out	85.661
FFCCCBrF.out	83.362
FFCCCBrI.out	90.895
FFCCCClCl.out	82.955
FFCCCClF.out	80.577
FFCCCClI.out	88.023
FFCCCFF.out	78.114
FFCCCFI.out	85.797
FFCCCII.out	94.134
FHCCCBrBr.out	84.704
FHCCCBrCl.out	81.792
FHCCCBrF.out	79.376
FHCCCBrI.out	86.927
FHCCCClBr.out	81.915
FHCCCClCl.out	79.089
FHCCCClF.out	76.595
FHCCCClI.out	84.194
FHCCCFBr.out	79.492
FHCCCFCl.out	76.733
FHCCCFF.out	74.014
FHCCCFI.out	82.001
FHCCCIBr.out	86.902
FHCCCICl.out	84.207
FHCCCIF.out	82.135
FHCCCII.out	88.978
FICCCBrBr.out	96.340
FICCCBrCl.out	93.974
FICCCBrF.out	91.772
FICCCBrI.out	98.890
FICCCClBr.out	94.124
FICCCClCl.out	90.149
FICCCClF.out	88.022
FICCCClI.out	94.694
FICCCFI.out	92.931
FICCCIBr.out	99.175
FICCCICl.out	96.362
FICCCIF.out	94.771
FICCCII.out	101.451
HBrCCCBrH.out	79.307
HBrCCCClBr.out	86.949
HBrCCCClCl.out	84.235
HBrCCCClF.out	81.868
HBrCCCClI.out	89.273
HBrCCCFBr.out	84.484
HBrCCCFCl.out	81.742
HBrCCCFF.out	79.189
HBrCCCFI.out	86.613
HBrCCCHBr.out	80.410
HBrCCCHI.out	82.525
HClCCCClH.out	73.967
HClCCCFBr.out	81.767
HClCCCFCl.out	78.944
HClCCCFF.out	76.410
HClCCCFI.out	83.844
HClCCCHBr.out	77.574
HClCCCHCl.out	74.847
HClCCCHI.out	79.829
HFCCCFH.out	68.702
HFCCCHBr.out	75.161
HFCCCHCl.out	72.358
HFCCCHF.out	69.853
HFCCCHI.out	77.369
HHCCCBrBr.out	80.140
HHCCCBrCl.out	77.243
HHCCCBrF.out	74.665
HHCCCBrH.out	70.430
HHCCCBrI.out	82.284
HHCCCClCl.out	74.418
HHCCCClF.out	71.802
HHCCCClH.out	67.704
HHCCCClI.out	79.329
HHCCCFF.out	69.108
HHCCCFH.out	65.095
HHCCCFI.out	77.003
HHCCCHH.out	60.207
HHCCCHI.out	72.898
HHCCCII.out	84.049
HICCCBrBr.out	92.436
HICCCBrCl.out	90.015
HICCCBrF.out	86.593
HICCCBrH.out	83.551
HICCCBrI.out	94.671
HICCCClBr.out	90.218
HICCCClCl.out	85.970
HICCCClF.out	84.530
HICCCClH.out	80.215
HICCCClI.out	90.818
HICCCFBr.out	87.095
HICCCFCl.out	83.607
HICCCFF.out	81.103
HICCCFH.out	77.371
HICCCFI.out	88.867
HICCCHI.out	84.860
HICCCIBr.out	94.330
HICCCICl.out	91.466
HICCCIF.out	89.397
HICCCIH.out	86.456
HICCCII.out	96.590
IICCCII.out	106.490
