# Supplementary material for: Geometric and energetic data from ab initio calculations of haloethene, haloimine, halomethylenephosphine, haloiminophosphine, halodiazene, halodiphosphene and halocyclopropane
Source: Data Brief. 2019 Nov 2;27:104738. doi: 10.1016/j.dib.2019.104738 (PMC6861602; doi:10.1016/j.dib.2019.104738)
Supplement: Multimedia component 3 [file mmc3.zip › CCC/B3LYP/BrBrCCCBrBr.out]

Q-Chem Developer Version!
                  Welcome to Q-Chem
     A Quantum Leap Into The Future Of Chemistry


 Q-Chem 5.1, Q-Chem, Inc., Pleasanton, CA (2018)

 Yihan Shao,  Zhengting Gan,  E. Epifanovsky,  A. T. B. Gilbert,  M. Wormit,  
 J. Kussmann,  A. W. Lange,  A. Behn,  Jia Deng,  Xintian Feng,  D. Ghosh,  
 M. Goldey,  P. R. Horn,  L. D. Jacobson,  I. Kaliman,  T. Kus,  A. Landau,  
 Jie Liu,  E. I. Proynov,  R. M. Richard,  R. P. Steele,  E. J. Sundstrom,  
 H. L. Woodcock III,  P. M. Zimmerman,  D. Zuev,  B. Albrecht,  E. Alguire,  
 S. A. Baeppler,  D. Barton,  Z. Benda,  Y. A. Bernard,  E. J. Berquist,  
 K. B. Bravaya,  H. Burton,  D. Casanova,  Chun-Min Chang,  Yunqing Chen,  
 A. Chien,  K. D. Closser,  M. P. Coons,  S. Coriani,  S. Dasgupta,  
 A. L. Dempwolff,  M. Diedenhofen,  Hainam Do,  R. G. Edgar,  Po-Tung Fang,  
 S. Faraji,  S. Fatehi,  Qingguo Feng,  K. D. Fenk,  J. Fosso-Tande,  
 Qinghui Ge,  A. Ghysels,  G. Gidofalvi,  J. Gomes,  J. Gonthier,  A. Gunina,  
 D. Hait,  M. W. D. Hanson-Heine,  P. H. P. Harbach,  A. W. Hauser,  
 J. E. Herr,  E. G. Hohenstein,  Z. C. Holden,  Kerwin Hui,  B. C. Huynh,  
 T.-C. Jagau,  Hyunjun Ji,  B. Kaduk,  K. Khistyaev,  Jaehoon Kim,  
 P. Klunzinger,  K. Koh,  D. Kosenkov,  L. Koulias,  T. Kowalczyk,  
 C. M. Krauter,  A. Kunitsa,  Ka Un Lao,  A. Laurent,  K. V. Lawler,  
 Joonho Lee,  D. Lefrancois,  S. Lehtola,  D. S. Levine,  Yi-Pei Li,  
 You-Sheng Lin,  Fenglai Liu,  E. Livshits,  A. Luenser,  P. Manohar,  
 E. Mansoor,  S. F. Manzer,  Shan-Ping Mao,  Yuezhi Mao,  N. Mardirossian,  
 A. V. Marenich,  T. Markovich,  L. A. Martinez-Martinez,  S. A. Maurer,  
 N. J. Mayhall,  S. C. McKenzie,  J.-M. Mewes,  A. F. Morrison,  
 J. W. Mullinax,  K. Nanda,  T. S. Nguyen-Beck,  R. Olivares-Amaya,  
 J. A. Parkhill,  T. M. Perrine,  F. Plasser,  P. Pokhilko,  S. Prager,  
 A. Prociuk,  E. Ramos,  D. R. Rehn,  F. Rob,  M. Schneider,  N. Sergueev,  
 S. M. Sharada,  S. Sharma,  D. W. Small,  T. Stauch,  T. Stein,  
 Yu-Chuan Su,  A. J. W. Thom,  A. Tkatchenko,  T. Tsuchimochi,  N. M. Tubman,  
 L. Vogt,  M. L. Vidal,  O. Vydrov,  M. A. Watson,  J. Wenzel,  
 M. de Wergifosse,  T. A. Wesolowski,  A. White,  J. Witte,  A. Yamada,  
 Jun Yang,  K. Yao,  S. Yeganeh,  S. R. Yost,  Zhi-Qiang You,  A. Zech,  
 Igor Ying Zhang,  Xing Zhang,  Yan Zhao,  Ying Zhu,  B. R. Brooks,  
 G. K. L. Chan,  C. J. Cramer,  M. S. Gordon,  W. J. Hehre,  A. Klamt,  
 M. W. Schmidt,  C. D. Sherrill,  D. G. Truhlar,  A. Aspuru-Guzik,  R. Baer,  
 A. T. Bell,  N. A. Besley,  Jeng-Da Chai,  A. E. DePrince, III,  
 R. A. DiStasio Jr.,  A. Dreuw,  B. D. Dunietz,  T. R. Furlani,  
 Chao-Ping Hsu,  Yousung Jung,  Jing Kong,  D. S. Lambrecht,  WanZhen Liang,  
 C. Ochsenfeld,  V. A. Rassolov,  L. V. Slipchenko,  J. E. Subotnik,  
 T. Van Voorhis,  J. M. Herbert,  A. I. Krylov,  P. M. W. Gill,  M. Head-Gordon

 Contributors to earlier versions of Q-Chem not listed above: 
 R. D. Adamson,  B. Austin,  J. Baker,  G. J. O. Beran,  K. Brandhorst,  
 S. T. Brown,  E. F. C. Byrd,  A. K. Chakraborty,  C.-L. Cheng,  
 Siu Hung Chien,  D. M. Chipman,  D. L. Crittenden,  H. Dachsel,  
 R. J. Doerksen,  A. D. Dutoi,  L. Fusti-Molnar,  W. A. Goddard III,  
 A. Golubeva-Zadorozhnaya,  S. R. Gwaltney,  G. Hawkins,  A. Heyden,  
 S. Hirata,  G. Kedziora,  F. J. Keil,  C. Kelley,  Jihan Kim,  R. A. King,  
 R. Z. Khaliullin,  P. P. Korambath,  W. Kurlancheek,  A. M. Lee,  M. S. Lee,  
 S. V. Levchenko,  Ching Yeh Lin,  D. Liotard,  R. C. Lochan,  I. Lotan,  
 P. E. Maslen,  N. Nair,  D. P. O'Neill,  D. Neuhauser,  E. Neuscamman,  
 C. M. Oana,  R. Olson,  B. Peters,  R. Peverati,  P. A. Pieniazek,  
 Y. M. Rhee,  J. Ritchie,  M. A. Rohrdanz,  E. Rosta,  N. J. Russ,  
 H. F. Schaefer III,  N. E. Schultz,  N. Shenvi,  A. C. Simmonett,  A. Sodt,  
 D. Stuck,  K. S. Thanthiriwatte,  V. Vanovschi,  Tao Wang,  A. Warshel,  
 C. F. Williams,  Q. Wu,  X. Xu,  W. Zhang

 Please cite Q-Chem as follows:
 Y. Shao et al., Mol. Phys. 113, 184-215 (2015)
 DOI: 10.1080/00268976.2014.952696

 Q-Chem 5.1.1 for Intel X86 EM64T Linux

 Parts of Q-Chem use Armadillo 8.300.2 (Tropical Shenanigans).
 http://arma.sourceforge.net/

 Q-Chem begins on Tue Oct  9 19:59:42 2018  

Host: 
0

     Scratch files written to /scratch/taweetham/qchem18711//
Input Ideriv = 2
Curr. Ideriv = -1
Max.  Ideriv = 2

Checking the input file for inconsistencies... 	...done.

--------------------------------------------------------------
User input:
--------------------------------------------------------------
$molecule
0 1
C 
C 1 CC 
C 2 CC 1 60.0
Br 2 CBr 1 ANG  3 pDHA
Br 2 CBr 1 ANG  3 mDHA
Br 3 CBr 1 ANG  2 mDHA
Br 3 CBr 1 ANG  2 pDHA
H 1 CH 2 ANG  3 pDHA
H 1 CH 2 ANG  3 mDHA

CC=1.54
CH=1.09
CF=1.35
CCl=1.77
CBr=1.94
CI=2.14
ANG=118.0
pDHA=107.9
mDHA=-107.9
$end

$rem
   job_type	optimization
   basis	6-311++g**
   method	b3lyp
   mem_total	32000
$end

--------------------------------------------------------------
 ----------------------------------------------------------------
             Standard Nuclear Orientation (Angstroms)
    I     Atom           X                Y                Z
 ----------------------------------------------------------------
    1      C       0.0000027988     1.7194330967    -0.0000000000
    2      C       0.7699976053     0.3857509764    -0.0000000000
    3      C      -0.7700023947     0.3857569733     0.0000000000
    4      Br      1.6813252447    -0.1397683216    -1.6300034973
    5      Br      1.6813252447    -0.1397683216     1.6300034973
    6      Br     -1.6813341269    -0.1397552271    -1.6300034973
    7      Br     -1.6813341269    -0.1397552271     1.6300034973
    8      H       0.0003168483     2.3105010654     0.9158267072
    9      H       0.0003168483     2.3105010654    -0.9158267072
 ----------------------------------------------------------------
 Molecular Point Group                 Cs    NOp =  2
 Largest Abelian Subgroup              Cs    NOp =  2
 Nuclear Repulsion Energy =  1678.5092255157 hartrees
 There are       80 alpha and       80 beta electrons
 Requested basis set is 6-311++G(d,p)
 There are 104 shells and 272 basis functions

 Total QAlloc Memory Limit  32000 MB
 Mega-Array Size       188 MB
 MEM_STATIC part       192 MB
 A cutoff of  1.0D-11 yielded   4090 shell pairs
 There are     30054 function pairs (     33349 Cartesian)

 -------------------------------------------------------
 OpenMP Integral Computing Module                       
 Release: version 1.0, May 2013, Q-Chem Inc. Pittsburgh 
 -------------------------------------------------------
 Integral Job Info:
 Integral job number is                      11
 Integral operator is                         1
 short-range coefficients                     0
 long-range coefficients              100000000
 Omega coefficients                           0
 if combine SR and LR in K                    0
 Integral screening is                        0
 Integral computing path is                   2
 max size of driver memory is            800000
 size of driver memory is                593474
 size of scratch memory is             29623520
 max col of scratch BK array               1296
 max len of scratch array in speh3          155
 max len of scratch index in speh4           18
 max int batch size is                      520
 min int batch size is                       52
 fixed nKL is                                45
 max L of basis functions is                  2
 order of int derivative is                   0
 number of shells is                        104
 number of basis is                         287
 number of cartesian basis is               287
 number of contracted shell pairs          4090
 number of primitive shell pairs           9971
 maxK2 (contraction) of shell pair           36
 max number of K2 of shell pair               1
 max number of CS2 of shell pair            440
 max number of PS2 of shell pair            876
 mem total for path MDJ                  562102
 -------------------------------------------------------
 Smallest overlap matrix eigenvalue = 2.96E-05

 Scale SEOQF with 1.000000e-01/1.000000e-01/1.000000e-01

 Standard Electronic Orientation quadrupole field applied
 Nucleus-field energy     =    -0.0000000233 hartrees
 Guess from superposition of atomic densities
 Warning:  Energy on first SCF cycle will be non-variational
 SAD guess density has 160.000000 electrons

 -----------------------------------------------------------------------
  General SCF calculation program by
  Eric Jon Sundstrom, Paul Horn, Yuezhi Mao, Dmitri Zuev, Alec White,
  David Stuck, Shaama M.S., Shane Yost, Joonho Lee, David Small,
  Daniel Levine, Susi Lehtola, Hugh Burton, Evgeny Epifanovsky
 -----------------------------------------------------------------------
 Exchange:     0.2000 Hartree-Fock + 0.0800 Slater + 0.7200 B88
 Correlation:  0.1900 VWN1RPA + 0.8100 LYP
 Using SG-1 standard quadrature grid
 using 4 threads for integral computing
 -------------------------------------------------------
 OpenMP Integral computing Module                
 Release: version 2.0, May 2017, Q-Chem Inc. Pleasanton 
 -------------------------------------------------------
 -------------------------------------------------------
 OpenMP BLAS3 based DFT computing Module                
 Release: version 1.0, May 2013, Q-Chem Inc. Pittsburgh 
 -------------------------------------------------------
 A restricted SCF calculation will be
 performed using DIIS
 SCF converges when DIIS error is below 1.0e-08
 ---------------------------------------
  Cycle       Energy         DIIS error
 ---------------------------------------
    1  -10413.0422664294      3.25e-02  
    2  -10412.0222228247      2.86e-03  
    3  -10411.9987182222      3.09e-03  
    4  -10412.0610419514      5.82e-04  
    5  -10412.0635508634      2.31e-04  
    6  -10412.0639184915      1.00e-04  
    7  -10412.0640207559      9.78e-06  
    8  -10412.0640215384      1.87e-06  
    9  -10412.0640215619      4.90e-07  
   10  -10412.0640215641      1.03e-07  
   11  -10412.0640215648      1.71e-08  
   12  -10412.0640215645      6.51e-09  Convergence criterion met
 ---------------------------------------
 SCF time:   CPU 73.40s  wall 19.00s 
 SCF   energy in the final basis set =   -10412.0640215645
 Total energy in the final basis set =   -10412.0640215645

 --------------------------------------------------------------
             Orbital Energies (a.u.) and Symmetries
 --------------------------------------------------------------

 Alpha MOs, Restricted
 -- Occupied --                  
-482.85 -482.85 -482.85 -482.85  -62.50  -62.50  -62.50  -62.50
  1 A'    1 A"    2 A"    2 A'    3 A"    3 A'    4 A"    4 A'                 
-56.325 -56.325 -56.325 -56.325 -56.321 -56.321 -56.320 -56.320
  5 A'    5 A"    6 A'    6 A"    7 A'    7 A"    8 A'    8 A"                 
-56.320 -56.320 -56.320 -56.320 -10.321 -10.321 -10.237  -8.713
  9 A"    9 A'   10 A"   10 A'   11 A'   12 A'   13 A'   11 A"                 
 -8.713  -8.713  -8.713  -6.545  -6.545  -6.545  -6.545  -6.531
 12 A"   14 A'   15 A'   16 A'   13 A"   17 A'   14 A"   18 A'                 
 -6.531  -6.531  -6.531  -6.531  -6.531  -6.531  -6.531  -2.656
 15 A"   19 A'   16 A"   17 A"   20 A'   18 A"   21 A'   22 A'                 
 -2.656  -2.656  -2.656  -2.652  -2.652  -2.652  -2.652  -2.652
 23 A'   19 A"   20 A"   24 A'   25 A'   21 A"   22 A"   26 A'                 
 -2.652  -2.652  -2.652  -2.640  -2.640  -2.640  -2.640  -2.640
 27 A'   23 A"   24 A"   28 A'   25 A"   29 A'   26 A"   27 A"                 
 -2.640  -2.640  -2.640  -0.944  -0.835  -0.805  -0.792  -0.785
 30 A'   31 A'   28 A"   32 A'   33 A'   29 A"   34 A'   30 A"                 
 -0.635  -0.569  -0.517  -0.497  -0.426  -0.416  -0.404  -0.401
 35 A'   36 A'   31 A"   37 A'   38 A'   32 A"   33 A"   39 A'                 
 -0.344  -0.326  -0.312  -0.308  -0.304  -0.292  -0.289  -0.279
 40 A'   34 A"   41 A'   35 A"   36 A"   42 A'   43 A'   37 A"                 
 -- Virtual --                   
 -0.073  -0.070  -0.060  -0.006   0.016   0.017   0.018   0.021
 44 A'   38 A"   45 A'   46 A'   47 A'   39 A"   40 A"   48 A'                 
  0.042   0.050   0.052   0.056   0.070   0.073   0.077   0.084
 49 A'   50 A'   41 A"   51 A'   52 A'   42 A"   53 A'   54 A'                 
  0.085   0.087   0.089   0.091   0.097   0.110   0.114   0.122
 55 A'   43 A"   44 A"   56 A'   45 A"   57 A'   46 A"   47 A"                 
  0.130   0.136   0.138   0.143   0.151   0.171   0.189   0.191
 58 A'   59 A'   48 A"   49 A"   60 A'   61 A'   62 A'   63 A'                 
  0.200   0.203   0.207   0.228   0.246   0.249   0.257   0.356
 50 A"   64 A'   51 A"   65 A'   52 A"   66 A'   67 A'   68 A'                 
  0.361   0.368   0.395   0.396   0.404   0.416   0.420   0.423
 53 A"   69 A'   70 A'   54 A"   55 A"   71 A'   72 A'   56 A"                 
  0.430   0.436   0.443   0.446   0.467   0.468   0.508   0.521
 57 A"   73 A'   58 A"   74 A'   59 A"   75 A'   60 A"   76 A'                 
  0.533   0.541   0.544   0.547   0.557   0.562   0.570   0.575
 77 A'   78 A'   79 A'   61 A"   62 A"   80 A'   63 A"   81 A'                 
  0.580   0.589   0.626   0.633   0.639   0.643   0.674   0.689
 64 A"   65 A"   66 A"   82 A'   67 A"   83 A'   84 A'   85 A'                 
  0.710   0.713   0.716   0.770   0.773   0.793   0.810   0.842
 86 A'   68 A"   69 A"   87 A'   70 A"   71 A"   88 A'   89 A'                 
  0.851   0.880   0.897   0.937   0.943   0.969   1.035   1.073
 90 A'   72 A"   91 A'   92 A'   73 A"   74 A"   93 A'   94 A'                 
  1.121   1.317   1.362   1.363   1.464   1.497   1.525   1.529
 95 A'   96 A'   75 A"   76 A"   97 A'   77 A"   78 A"   98 A'                 
  1.555   1.642   1.726   1.758   1.803   1.847   1.849   1.909
 79 A"   99 A'  100 A'  101 A'  102 A'  103 A'   80 A"   81 A"                 
  1.974   2.001   2.024   2.033   2.039   2.055   2.056   2.097
104 A'   82 A"  105 A'   83 A"  106 A'   84 A"   85 A"  107 A'                 
  2.103   2.159   2.165   2.188   2.213   2.220   2.298   2.298
108 A'   86 A"  109 A'  110 A'  111 A'   87 A"   88 A"  112 A'                 
  2.519   2.558   2.681   2.691   2.773   2.794   2.911   2.998
113 A'   89 A"   90 A"  114 A'  115 A'  116 A'   91 A"   92 A"                 
  3.056   3.365   3.506   3.680   3.992   3.993   3.995   3.998
117 A'  118 A'  119 A'   93 A"   94 A"  120 A'   95 A"  121 A'                 
  4.005   4.008   4.012   4.046   4.068   4.097   4.112   4.113
122 A'   96 A"   97 A"  123 A'  124 A'   98 A"   99 A"  125 A'                 
  4.115   4.128   4.159   4.263   4.276   4.373   4.403   4.404
100 A"  101 A"  126 A'  127 A'  128 A'  129 A'  102 A"  130 A'                 
  4.422   6.568   6.699   6.704   6.745   7.558   7.564   7.569
103 A"  131 A'  104 A"  132 A'  105 A"  133 A'  134 A'  106 A"                 
  7.573   7.580   7.585   7.616   7.661   7.690   7.698   7.729
107 A"  108 A"  109 A"  135 A'  136 A'  137 A'  110 A"  138 A'                 
  7.744  23.456  23.592  23.804  47.858  47.963  47.968  48.006
111 A"  139 A'  140 A'  141 A'  142 A'  112 A"  143 A'  113 A"                 
289.754 289.755 289.767 289.768 289.771 289.783 289.811 289.860
144 A'  145 A'  114 A"  115 A"  116 A"  117 A"  146 A'  147 A'                 
289.911 289.916 289.948 289.9511020.6381020.7681020.7751020.824
148 A'  118 A"  149 A'  119 A"  150 A'  120 A"  151 A'  121 A"                 

 Beta MOs, Restricted
 -- Occupied --                  
-482.85 -482.85 -482.85 -482.85  -62.50  -62.50  -62.50  -62.50
  1 A'    1 A"    2 A"    2 A'    3 A"    3 A'    4 A"    4 A'                 
-56.325 -56.325 -56.325 -56.325 -56.321 -56.321 -56.320 -56.320
  5 A'    5 A"    6 A'    6 A"    7 A'    7 A"    8 A'    8 A"                 
-56.320 -56.320 -56.320 -56.320 -10.321 -10.321 -10.237  -8.713
  9 A"    9 A'   10 A"   10 A'   11 A'   12 A'   13 A'   11 A"                 
 -8.713  -8.713  -8.713  -6.545  -6.545  -6.545  -6.545  -6.531
 12 A"   14 A'   15 A'   16 A'   13 A"   17 A'   14 A"   18 A'                 
 -6.531  -6.531  -6.531  -6.531  -6.531  -6.531  -6.531  -2.656
 15 A"   19 A'   16 A"   17 A"   20 A'   18 A"   21 A'   22 A'                 
 -2.656  -2.656  -2.656  -2.652  -2.652  -2.652  -2.652  -2.652
 23 A'   19 A"   20 A"   24 A'   25 A'   21 A"   22 A"   26 A'                 
 -2.652  -2.652  -2.652  -2.640  -2.640  -2.640  -2.640  -2.640
 27 A'   23 A"   24 A"   28 A'   25 A"   29 A'   26 A"   27 A"                 
 -2.640  -2.640  -2.640  -0.944  -0.835  -0.805  -0.792  -0.785
 30 A'   31 A'   28 A"   32 A'   33 A'   29 A"   34 A'   30 A"                 
 -0.635  -0.569  -0.517  -0.497  -0.426  -0.416  -0.404  -0.401
 35 A'   36 A'   31 A"   37 A'   38 A'   32 A"   33 A"   39 A'                 
 -0.344  -0.326  -0.312  -0.308  -0.304  -0.292  -0.289  -0.279
 40 A'   34 A"   41 A'   35 A"   36 A"   42 A'   43 A'   37 A"                 
 -- Virtual --                   
 -0.073  -0.070  -0.060  -0.006   0.016   0.017   0.018   0.021
 44 A'   38 A"   45 A'   46 A'   47 A'   39 A"   40 A"   48 A'                 
  0.042   0.050   0.052   0.056   0.070   0.073   0.077   0.084
 49 A'   50 A'   41 A"   51 A'   52 A'   42 A"   53 A'   54 A'                 
  0.085   0.087   0.089   0.091   0.097   0.110   0.114   0.122
 55 A'   43 A"   44 A"   56 A'   45 A"   57 A'   46 A"   47 A"                 
  0.130   0.136   0.138   0.143   0.151   0.171   0.189   0.191
 58 A'   59 A'   48 A"   49 A"   60 A'   61 A'   62 A'   63 A'                 
  0.200   0.203   0.207   0.228   0.246   0.249   0.257   0.356
 50 A"   64 A'   51 A"   65 A'   52 A"   66 A'   67 A'   68 A'                 
  0.361   0.368   0.395   0.396   0.404   0.416   0.420   0.423
 53 A"   69 A'   70 A'   54 A"   55 A"   71 A'   72 A'   56 A"                 
  0.430   0.436   0.443   0.446   0.467   0.468   0.508   0.521
 57 A"   73 A'   58 A"   74 A'   59 A"   75 A'   60 A"   76 A'                 
  0.533   0.541   0.544   0.547   0.557   0.562   0.570   0.575
 77 A'   78 A'   79 A'   61 A"   62 A"   80 A'   63 A"   81 A'                 
  0.580   0.589   0.626   0.633   0.639   0.643   0.674   0.689
 64 A"   65 A"   66 A"   82 A'   67 A"   83 A'   84 A'   85 A'                 
  0.710   0.713   0.716   0.770   0.773   0.793   0.810   0.842
 86 A'   68 A"   69 A"   87 A'   70 A"   71 A"   88 A'   89 A'                 
  0.851   0.880   0.897   0.937   0.943   0.969   1.035   1.073
 90 A'   72 A"   91 A'   92 A'   73 A"   74 A"   93 A'   94 A'                 
  1.121   1.317   1.362   1.363   1.464   1.497   1.525   1.529
 95 A'   96 A'   75 A"   76 A"   97 A'   77 A"   78 A"   98 A'                 
  1.555   1.642   1.726   1.758   1.803   1.847   1.849   1.909
 79 A"   99 A'  100 A'  101 A'  102 A'  103 A'   80 A"   81 A"                 
  1.974   2.001   2.024   2.033   2.039   2.055   2.056   2.097
104 A'   82 A"  105 A'   83 A"  106 A'   84 A"   85 A"  107 A'                 
  2.103   2.159   2.165   2.188   2.213   2.220   2.298   2.298
108 A'   86 A"  109 A'  110 A'  111 A'   87 A"   88 A"  112 A'                 
  2.519   2.558   2.681   2.691   2.773   2.794   2.911   2.998
113 A'   89 A"   90 A"  114 A'  115 A'  116 A'   91 A"   92 A"                 
  3.056   3.365   3.506   3.680   3.992   3.993   3.995   3.998
117 A'  118 A'  119 A'   93 A"   94 A"  120 A'   95 A"  121 A'                 
  4.005   4.008   4.012   4.046   4.068   4.097   4.112   4.113
122 A'   96 A"   97 A"  123 A'  124 A'   98 A"   99 A"  125 A'                 
  4.115   4.128   4.159   4.263   4.276   4.373   4.403   4.404
100 A"  101 A"  126 A'  127 A'  128 A'  129 A'  102 A"  130 A'                 
  4.422   6.568   6.699   6.704   6.745   7.558   7.564   7.569
103 A"  131 A'  104 A"  132 A'  105 A"  133 A'  134 A'  106 A"                 
  7.573   7.580   7.585   7.616   7.661   7.690   7.698   7.729
107 A"  108 A"  109 A"  135 A'  136 A'  137 A'  110 A"  138 A'                 
  7.744  23.456  23.592  23.804  47.858  47.963  47.968  48.006
111 A"  139 A'  140 A'  141 A'  142 A'  112 A"  143 A'  113 A"                 
289.754 289.755 289.767 289.768 289.771 289.783 289.811 289.860
144 A'  145 A'  114 A"  115 A"  116 A"  117 A"  146 A'  147 A'                 
289.911 289.916 289.948 289.9511020.6381020.7681020.7751020.824
148 A'  118 A"  149 A'  119 A"  150 A'  120 A"  151 A'  121 A"                 
 --------------------------------------------------------------

          Ground-State Mulliken Net Atomic Charges

     Atom                 Charge (a.u.)
  ----------------------------------------
      1 C                    -0.689506
      2 C                     0.124558
      3 C                     0.124875
      4 Br                    0.004016
      5 Br                    0.004016
      6 Br                    0.003979
      7 Br                    0.003979
      8 H                     0.212041
      9 H                     0.212041
  ----------------------------------------
  Sum of atomic charges =     0.000000

 -----------------------------------------------------------------
                    Cartesian Multipole Moments
 -----------------------------------------------------------------
    Charge (ESU x 10^10)
                 0.0000
    Dipole Moment (Debye)
         X       0.0002      Y       1.6350      Z      -0.0000
       Tot       1.6350
    Quadrupole Moments (Debye-Ang)
        XX     -94.3694     XY       0.0013     YY     -88.0371
        XZ      -0.0000     YZ      -0.0000     ZZ     -87.6374
    Octopole Moments (Debye-Ang^2)
       XXX      -0.0018    XXY     -11.7820    XYY       0.0030
       YYY      -7.3242    XXZ       0.0000    XYZ       0.0000
       YYZ       0.0000    XZZ      -0.0006    YZZ     -11.5858
       ZZZ       0.0000
    Hexadecapole Moments (Debye-Ang^3)
      XXXX   -1409.7194   XXXY      -0.0007   XXYY    -283.1399
      XYYY       0.0080   YYYY    -243.5505   XXXZ      -0.0000
      XXYZ       0.0000   XYYZ      -0.0000   YYYZ       0.0000
      XXZZ    -400.5757   XYZZ       0.0016   YYZZ    -253.4919
      XZZZ      -0.0000   YZZZ       0.0000   ZZZZ   -1203.5491
 -----------------------------------------------------------------
 Calculating analytic gradient of the SCF energy
 Gradient of SCF Energy
            1           2           3           4           5           6
    1  -0.0000446   0.0146951  -0.0146955  -0.0046575  -0.0046575   0.0046575
    2   0.0168378  -0.0112389  -0.0112604  -0.0008163  -0.0008163  -0.0008184
    3   0.0000000  -0.0000000  -0.0000000  -0.0053845   0.0053845  -0.0053847
            7           8           9
    1   0.0046575   0.0000226   0.0000226
    2  -0.0008184   0.0044655   0.0044655
    3   0.0053847   0.0021617  -0.0021617
 Max gradient component =       1.684E-02
 RMS gradient           =       6.731E-03
 Gradient time:  CPU 28.79 s  wall 7.28 s
 Geometry Optimization Parameters
   NAtoms,    NIC,     NZ,  NCons,   NDum,   NFix, NCnnct, MaxDiis
        9      69       9       0       0       0       0       0


** GEOMETRY OPTIMIZATION IN DELOCALIZED INTERNAL COORDINATES **
   Searching for a Minimum

   Optimization Cycle:   1

                       Coordinates (Angstroms)
     ATOM                X               Y               Z
      1  C         0.0000027988    1.7194330967    0.0000000000
      2  C         0.7699976053    0.3857509764    0.0000000000
      3  C        -0.7700023947    0.3857569733    0.0000000000
      4  Br        1.6813252447   -0.1397683216   -1.6300034973
      5  Br        1.6813252447   -0.1397683216    1.6300034973
      6  Br       -1.6813341269   -0.1397552271   -1.6300034973
      7  Br       -1.6813341269   -0.1397552271    1.6300034973
      8  H         0.0003168483    2.3105010654    0.9158267072
      9  H         0.0003168483    2.3105010654   -0.9158267072
   Point Group: cs    Number of degrees of freedom:    12


   Energy is -10412.064021564


 Attempting to Generate Delocalized Internal Coordinates

 12 Hessian modes will be used to form the next step
  Hessian Eigenvalues:
     0.020947    0.030782    0.030782    0.090060    0.129001    0.140000
     0.175927    0.175927    0.257500    0.268991    0.285189    0.348126

 Minimum Search - Taking Simple RFO Step
 Searching for Lamda that Minimizes Along All modes
 Value Taken    Lamda =  -0.00624796
 Step Taken.  Stepsize is  0.284092

                             Maximum     Tolerance    Cnvgd?
         Gradient           0.022329      0.000300      NO
         Displacement       0.207080      0.001200      NO
         Energy change     *********      0.000001      NO


 New Cartesian Coordinates Obtained by Inverse Iteration

 Displacement from previous Coordinates is:  0.429131
 ----------------------------------------------------------------
             Standard Nuclear Orientation (Angstroms)
    I     Atom           X                Y                Z
 ----------------------------------------------------------------
    1      C       0.0000922155     1.6702134954     0.0000000000
    2      C       0.7699076050     0.3653378846     0.0000000000
    3      C      -0.7697757547     0.3654081432     0.0000000000
    4      Br      1.7611803803    -0.0873796337    -1.5960132904
    5      Br      1.7611803803    -0.0873796337     1.5960132904
    6      Br     -1.7611081190    -0.0871809785    -1.5960098154
    7      Br     -1.7611081190    -0.0871809785     1.5960098154
    8      H       0.0001226767     2.2505288905     0.9151932582
    9      H       0.0001226767     2.2505288905    -0.9151932582
 ----------------------------------------------------------------
 Molecular Point Group                 Cs    NOp =  2
 Largest Abelian Subgroup              Cs    NOp =  2
 Nuclear Repulsion Energy =  1667.4831756414 hartrees
 There are       80 alpha and       80 beta electrons
 Applying Cartesian multipole field
    Component          Value
    ---------          -----
     (2,0,0)        1.00000E-11
     (0,2,0)        2.00000E-11
     (0,0,2)       -3.00000E-11
 Nucleus-field energy     =    -0.0000000205 hartrees
 Requested basis set is 6-311++G(d,p)
 There are 104 shells and 272 basis functions
 A cutoff of  1.0D-11 yielded   4086 shell pairs
 There are     30046 function pairs (     33341 Cartesian)
 Smallest overlap matrix eigenvalue = 2.45E-05
 Guess MOs from SCF MO coefficient file

 -----------------------------------------------------------------------
  General SCF calculation program by
  Eric Jon Sundstrom, Paul Horn, Yuezhi Mao, Dmitri Zuev, Alec White,
  David Stuck, Shaama M.S., Shane Yost, Joonho Lee, David Small,
  Daniel Levine, Susi Lehtola, Hugh Burton, Evgeny Epifanovsky
 -----------------------------------------------------------------------
 Exchange:     0.2000 Hartree-Fock + 0.0800 Slater + 0.7200 B88
 Correlation:  0.1900 VWN1RPA + 0.8100 LYP
 Using SG-1 standard quadrature grid
 using 4 threads for integral computing
 -------------------------------------------------------
 OpenMP Integral computing Module                
 Release: version 2.0, May 2017, Q-Chem Inc. Pleasanton 
 -------------------------------------------------------
 -------------------------------------------------------
 OpenMP BLAS3 based DFT computing Module                
 Release: version 1.0, May 2013, Q-Chem Inc. Pittsburgh 
 -------------------------------------------------------
 A restricted SCF calculation will be
 performed using DIIS
 SCF converges when DIIS error is below 1.0e-08
 ---------------------------------------
  Cycle       Energy         DIIS error
 ---------------------------------------
    1  -10412.0610064550      6.16e-04  
    2  -10412.0658540905      1.85e-04  
    3  -10412.0657334490      2.19e-04  
    4  -10412.0661561869      8.20e-05  
    5  -10412.0662172038      1.20e-05  
    6  -10412.0662182949      5.63e-06  
    7  -10412.0662185833      9.46e-07  
    8  -10412.0662185907      1.14e-07  
    9  -10412.0662185908      3.27e-08  
   10  -10412.0662185906      1.17e-08  
   11  -10412.0662185907      4.85e-09  Convergence criterion met
 ---------------------------------------
 SCF time:   CPU 105.03s  wall 27.00s 
 SCF   energy in the final basis set =   -10412.0662185907
 Total energy in the final basis set =   -10412.0662185907

 --------------------------------------------------------------
             Orbital Energies (a.u.) and Symmetries
 --------------------------------------------------------------

 Alpha MOs, Restricted
 -- Occupied --                  
-482.85 -482.85 -482.85 -482.85  -62.50  -62.50  -62.50  -62.50
  1 A"    1 A'    2 A"    2 A'    3 A"    4 A"    3 A'    4 A'                 
-56.325 -56.325 -56.325 -56.325 -56.321 -56.321 -56.321 -56.321
  5 A'    5 A"    6 A'    6 A"    7 A'    7 A"    8 A'    8 A"                 
-56.321 -56.321 -56.321 -56.321 -10.321 -10.321 -10.231  -8.713
  9 A'   10 A'    9 A"   10 A"   11 A'   12 A'   13 A'   11 A"                 
 -8.713  -8.713  -8.713  -6.546  -6.546  -6.546  -6.546  -6.531
 12 A"   14 A'   15 A'   13 A"   16 A'   14 A"   17 A'   15 A"                 
 -6.531  -6.531  -6.531  -6.531  -6.531  -6.531  -6.531  -2.657
 18 A'   16 A"   19 A'   17 A"   18 A"   20 A'   21 A'   22 A'                 
 -2.657  -2.657  -2.657  -2.652  -2.652  -2.652  -2.652  -2.652
 23 A'   19 A"   20 A"   24 A'   25 A'   26 A'   21 A"   27 A'                 
 -2.652  -2.652  -2.652  -2.641  -2.641  -2.641  -2.641  -2.641
 22 A"   23 A"   24 A"   28 A'   25 A"   26 A"   29 A'   30 A'                 
 -2.641  -2.641  -2.641  -0.951  -0.842  -0.803  -0.796  -0.787
 27 A"   31 A'   28 A"   32 A'   33 A'   29 A"   34 A'   30 A"                 
 -0.634  -0.573  -0.522  -0.500  -0.427  -0.414  -0.406  -0.405
 35 A'   36 A'   31 A"   37 A'   38 A'   32 A"   39 A'   33 A"                 
 -0.344  -0.321  -0.320  -0.306  -0.305  -0.293  -0.289  -0.281
 40 A'   41 A'   34 A"   35 A"   36 A"   42 A'   43 A'   37 A"                 
 -- Virtual --                   
 -0.072  -0.067  -0.061  -0.006   0.015   0.017   0.017   0.022
 38 A"   44 A'   45 A'   46 A'   47 A'   39 A"   40 A"   48 A'                 
  0.042   0.051   0.052   0.055   0.071   0.074   0.078   0.082
 49 A'   41 A"   50 A'   51 A'   52 A'   42 A"   53 A'   54 A'                 
  0.085   0.088   0.090   0.093   0.096   0.110   0.115   0.121
 55 A'   43 A"   44 A"   56 A'   45 A"   57 A'   46 A"   47 A"                 
  0.131   0.136   0.138   0.142   0.154   0.173   0.188   0.190
 58 A'   59 A'   48 A"   49 A"   60 A'   61 A'   62 A'   63 A'                 
  0.202   0.208   0.212   0.231   0.235   0.255   0.258   0.356
 50 A"   51 A"   64 A'   65 A'   52 A"   66 A'   67 A'   68 A'                 
  0.359   0.370   0.387   0.394   0.405   0.415   0.419   0.427
 53 A"   69 A'   54 A"   70 A'   55 A"   71 A'   72 A'   56 A"                 
  0.429   0.431   0.443   0.444   0.471   0.482   0.518   0.524
 73 A'   57 A"   58 A"   74 A'   59 A"   75 A'   76 A'   60 A"                 
  0.527   0.539   0.545   0.556   0.561   0.561   0.572   0.574
 77 A'   61 A"   78 A'   79 A'   80 A'   62 A"   81 A'   63 A"                 
  0.585   0.588   0.633   0.637   0.638   0.648   0.670   0.686
 64 A"   65 A"   66 A"   82 A'   83 A'   67 A"   84 A'   85 A'                 
  0.691   0.704   0.705   0.769   0.789   0.797   0.800   0.842
 68 A"   69 A"   86 A'   87 A'   70 A"   71 A"   88 A'   89 A'                 
  0.861   0.879   0.906   0.936   0.965   0.968   1.007   1.050
 90 A'   72 A"   91 A'   73 A"   92 A'   74 A"   93 A'   94 A'                 
  1.160   1.321   1.369   1.396   1.471   1.509   1.517   1.524
 95 A'   96 A'   75 A"   76 A"   97 A'   77 A"   78 A"   79 A"                 
  1.542   1.637   1.725   1.782   1.801   1.845   1.876   1.922
 98 A'   99 A'  100 A'  101 A'  102 A'  103 A'   80 A"   81 A"                 
  1.990   2.012   2.027   2.031   2.033   2.057   2.059   2.101
104 A'   82 A"  105 A'  106 A'   83 A"   84 A"   85 A"  107 A'                 
  2.110   2.173   2.174   2.175   2.218   2.253   2.253   2.300
108 A'   86 A"  109 A'  110 A'  111 A'   87 A"   88 A"  112 A'                 
  2.539   2.571   2.691   2.703   2.780   2.809   2.929   2.992
113 A'   89 A"   90 A"  114 A'  115 A'  116 A'   91 A"   92 A"                 
  3.095   3.391   3.510   3.700   3.993   3.996   4.000   4.001
117 A'  118 A'  119 A'   93 A"   94 A"  120 A'  121 A'   95 A"                 
  4.010   4.011   4.023   4.051   4.059   4.082   4.112   4.117
 96 A"   97 A"  122 A'  123 A'  124 A'   98 A"  125 A'   99 A"                 
  4.130   4.142   4.164   4.251   4.296   4.367   4.387   4.404
100 A"  101 A"  126 A'  127 A'  128 A'  129 A'  102 A"  130 A'                 
  4.435   6.575   6.686   6.701   6.743   7.559   7.561   7.569
103 A"  131 A'  132 A'  104 A"  105 A"  133 A'  134 A'  106 A"                 
  7.578   7.583   7.588   7.619   7.668   7.675   7.710   7.721
107 A"  108 A"  109 A"  135 A'  136 A'  137 A'  110 A"  138 A'                 
  7.726  23.474  23.606  23.840  47.862  47.952  47.965  48.003
111 A"  139 A'  140 A'  141 A'  142 A'  143 A'  112 A"  113 A"                 
289.753 289.758 289.768 289.771 289.776 289.782 289.817 289.858
144 A'  145 A'  114 A"  115 A"  116 A"  117 A"  146 A'  147 A'                 
289.904 289.926 289.928 289.9441020.6431020.7551020.7711020.821
148 A'  118 A"  119 A"  149 A'  150 A'  151 A'  120 A"  121 A"                 

 Beta MOs, Restricted
 -- Occupied --                  
-482.85 -482.85 -482.85 -482.85  -62.50  -62.50  -62.50  -62.50
  1 A"    1 A'    2 A"    2 A'    3 A"    4 A"    3 A'    4 A'                 
-56.325 -56.325 -56.325 -56.325 -56.321 -56.321 -56.321 -56.321
  5 A'    5 A"    6 A'    6 A"    7 A'    7 A"    8 A'    8 A"                 
-56.321 -56.321 -56.321 -56.321 -10.321 -10.321 -10.231  -8.713
  9 A'   10 A'    9 A"   10 A"   11 A'   12 A'   13 A'   11 A"                 
 -8.713  -8.713  -8.713  -6.546  -6.546  -6.546  -6.546  -6.531
 12 A"   14 A'   15 A'   13 A"   16 A'   14 A"   17 A'   15 A"                 
 -6.531  -6.531  -6.531  -6.531  -6.531  -6.531  -6.531  -2.657
 18 A'   16 A"   19 A'   17 A"   18 A"   20 A'   21 A'   22 A'                 
 -2.657  -2.657  -2.657  -2.652  -2.652  -2.652  -2.652  -2.652
 23 A'   19 A"   20 A"   24 A'   25 A'   26 A'   21 A"   27 A'                 
 -2.652  -2.652  -2.652  -2.641  -2.641  -2.641  -2.641  -2.641
 22 A"   23 A"   24 A"   28 A'   25 A"   26 A"   29 A'   30 A'                 
 -2.641  -2.641  -2.641  -0.951  -0.842  -0.803  -0.796  -0.787
 27 A"   31 A'   28 A"   32 A'   33 A'   29 A"   34 A'   30 A"                 
 -0.634  -0.573  -0.522  -0.500  -0.427  -0.414  -0.406  -0.405
 35 A'   36 A'   31 A"   37 A'   38 A'   32 A"   39 A'   33 A"                 
 -0.344  -0.321  -0.320  -0.306  -0.305  -0.293  -0.289  -0.281
 40 A'   41 A'   34 A"   35 A"   36 A"   42 A'   43 A'   37 A"                 
 -- Virtual --                   
 -0.072  -0.067  -0.061  -0.006   0.015   0.017   0.017   0.022
 38 A"   44 A'   45 A'   46 A'   47 A'   39 A"   40 A"   48 A'                 
  0.042   0.051   0.052   0.055   0.071   0.074   0.078   0.082
 49 A'   41 A"   50 A'   51 A'   52 A'   42 A"   53 A'   54 A'                 
  0.085   0.088   0.090   0.093   0.096   0.110   0.115   0.121
 55 A'   43 A"   44 A"   56 A'   45 A"   57 A'   46 A"   47 A"                 
  0.131   0.136   0.138   0.142   0.154   0.173   0.188   0.190
 58 A'   59 A'   48 A"   49 A"   60 A'   61 A'   62 A'   63 A'                 
  0.202   0.208   0.212   0.231   0.235   0.255   0.258   0.356
 50 A"   51 A"   64 A'   65 A'   52 A"   66 A'   67 A'   68 A'                 
  0.359   0.370   0.387   0.394   0.405   0.415   0.419   0.427
 53 A"   69 A'   54 A"   70 A'   55 A"   71 A'   72 A'   56 A"                 
  0.429   0.431   0.443   0.444   0.471   0.482   0.518   0.524
 73 A'   57 A"   58 A"   74 A'   59 A"   75 A'   76 A'   60 A"                 
  0.527   0.539   0.545   0.556   0.561   0.561   0.572   0.574
 77 A'   61 A"   78 A'   79 A'   80 A'   62 A"   81 A'   63 A"                 
  0.585   0.588   0.633   0.637   0.638   0.648   0.670   0.686
 64 A"   65 A"   66 A"   82 A'   83 A'   67 A"   84 A'   85 A'                 
  0.691   0.704   0.705   0.769   0.789   0.797   0.800   0.842
 68 A"   69 A"   86 A'   87 A'   70 A"   71 A"   88 A'   89 A'                 
  0.861   0.879   0.906   0.936   0.965   0.968   1.007   1.050
 90 A'   72 A"   91 A'   73 A"   92 A'   74 A"   93 A'   94 A'                 
  1.160   1.321   1.369   1.396   1.471   1.509   1.517   1.524
 95 A'   96 A'   75 A"   76 A"   97 A'   77 A"   78 A"   79 A"                 
  1.542   1.637   1.725   1.782   1.801   1.845   1.876   1.922
 98 A'   99 A'  100 A'  101 A'  102 A'  103 A'   80 A"   81 A"                 
  1.990   2.012   2.027   2.031   2.033   2.057   2.059   2.101
104 A'   82 A"  105 A'  106 A'   83 A"   84 A"   85 A"  107 A'                 
  2.110   2.173   2.174   2.175   2.218   2.253   2.253   2.300
108 A'   86 A"  109 A'  110 A'  111 A'   87 A"   88 A"  112 A'                 
  2.539   2.571   2.691   2.703   2.780   2.809   2.929   2.992
113 A'   89 A"   90 A"  114 A'  115 A'  116 A'   91 A"   92 A"                 
  3.095   3.391   3.510   3.700   3.993   3.996   4.000   4.001
117 A'  118 A'  119 A'   93 A"   94 A"  120 A'  121 A'   95 A"                 
  4.010   4.011   4.023   4.051   4.059   4.082   4.112   4.117
 96 A"   97 A"  122 A'  123 A'  124 A'   98 A"  125 A'   99 A"                 
  4.130   4.142   4.164   4.251   4.296   4.367   4.387   4.404
100 A"  101 A"  126 A'  127 A'  128 A'  129 A'  102 A"  130 A'                 
  4.435   6.575   6.686   6.701   6.743   7.559   7.561   7.569
103 A"  131 A'  132 A'  104 A"  105 A"  133 A'  134 A'  106 A"                 
  7.578   7.583   7.588   7.619   7.668   7.675   7.710   7.721
107 A"  108 A"  109 A"  135 A'  136 A'  137 A'  110 A"  138 A'                 
  7.726  23.474  23.606  23.840  47.862  47.952  47.965  48.003
111 A"  139 A'  140 A'  141 A'  142 A'  143 A'  112 A"  113 A"                 
289.753 289.758 289.768 289.771 289.776 289.782 289.817 289.858
144 A'  145 A'  114 A"  115 A"  116 A"  117 A"  146 A'  147 A'                 
289.904 289.926 289.928 289.9441020.6431020.7551020.7711020.821
148 A'  118 A"  119 A"  149 A'  150 A'  151 A'  120 A"  121 A"                 
 --------------------------------------------------------------

          Ground-State Mulliken Net Atomic Charges

     Atom                 Charge (a.u.)
  ----------------------------------------
      1 C                    -0.669290
      2 C                     0.119382
      3 C                     0.119408
      4 Br                    0.000478
      5 Br                    0.000478
      6 Br                    0.000481
      7 Br                    0.000481
      8 H                     0.214292
      9 H                     0.214292
  ----------------------------------------
  Sum of atomic charges =     0.000000

 -----------------------------------------------------------------
                    Cartesian Multipole Moments
 -----------------------------------------------------------------
    Charge (ESU x 10^10)
                 0.0000
    Dipole Moment (Debye)
         X       0.0001      Y       1.6197      Z      -0.0000
       Tot       1.6197
    Quadrupole Moments (Debye-Ang)
        XX     -93.2968     XY       0.0001     YY     -88.4854
        XZ      -0.0000     YZ      -0.0000     ZZ     -88.2867
    Octopole Moments (Debye-Ang^2)
       XXX      -0.0132    XXY     -14.8663    XYY      -0.0029
       YYY     -18.1833    XXZ      -0.0000    XYZ       0.0000
       YYZ      -0.0000    XZZ      -0.0040    YZZ     -13.0799
       ZZZ      -0.0000
    Hexadecapole Moments (Debye-Ang^3)
      XXXX   -1513.6963   XXXY       0.0332   XXYY    -301.9558
      XYYY       0.0378   YYYY    -232.9688   XXXZ      -0.0000
      XXYZ       0.0000   XYYZ      -0.0000   YYYZ      -0.0000
      XXZZ    -405.0295   XYZZ       0.0081   YYZZ    -245.6282
      XZZZ      -0.0000   YZZZ      -0.0000   ZZZZ   -1168.4883
 -----------------------------------------------------------------
 Calculating analytic gradient of the SCF energy
 Gradient of SCF Energy
            1           2           3           4           5           6
    1  -0.0000105   0.0065527  -0.0065452   0.0009440   0.0009440  -0.0009428
    2   0.0058643  -0.0072136  -0.0072076   0.0020163   0.0020163   0.0020193
    3  -0.0000000   0.0000000  -0.0000000   0.0013141  -0.0013141   0.0013165
            7           8           9
    1  -0.0009428   0.0000002   0.0000002
    2   0.0020193   0.0002428   0.0002428
    3  -0.0013165  -0.0002623   0.0002623
 Max gradient component =       7.214E-03
 RMS gradient           =       3.050E-03
 Gradient time:  CPU 28.59 s  wall 7.22 s
 Geometry Optimization Parameters
   NAtoms,    NIC,     NZ,  NCons,   NDum,   NFix, NCnnct, MaxDiis
        9      69       9       0       0       0       0       0

 Cartesian Hessian Update
 Hessian Updated using BFGS Update


** GEOMETRY OPTIMIZATION IN DELOCALIZED INTERNAL COORDINATES **
   Searching for a Minimum

   Optimization Cycle:   2

                       Coordinates (Angstroms)
     ATOM                X               Y               Z
      1  C         0.0000922155    1.6702134954    0.0000000000
      2  C         0.7699076050    0.3653378846    0.0000000000
      3  C        -0.7697757547    0.3654081432    0.0000000000
      4  Br        1.7611803803   -0.0873796337   -1.5960132904
      5  Br        1.7611803803   -0.0873796337    1.5960132904
      6  Br       -1.7611081190   -0.0871809785   -1.5960098154
      7  Br       -1.7611081190   -0.0871809785    1.5960098154
      8  H         0.0001226767    2.2505288905    0.9151932582
      9  H         0.0001226767    2.2505288905   -0.9151932582
   Point Group: cs    Number of degrees of freedom:    12


   Energy is -10412.066218591

 Hessian Updated using BFGS Update

 12 Hessian modes will be used to form the next step
  Hessian Eigenvalues:
     0.020947    0.030782    0.048376    0.089319    0.129001    0.134494
     0.175927    0.178150    0.230326    0.268991    0.289683    0.347980

 Minimum Search - Taking Simple RFO Step
 Searching for Lamda that Minimizes Along All modes
 Value Taken    Lamda =  -0.00109952
 Step Taken.  Stepsize is  0.128669

                             Maximum     Tolerance    Cnvgd?
         Gradient           0.007658      0.000300      NO
         Displacement       0.098296      0.001200      NO
         Energy change     -0.002197      0.000001      NO


 New Cartesian Coordinates Obtained by Inverse Iteration

 Displacement from previous Coordinates is:  0.150074
 ----------------------------------------------------------------
             Standard Nuclear Orientation (Angstroms)
    I     Atom           X                Y                Z
 ----------------------------------------------------------------
    1      C       0.0001221562     1.6863418428     0.0000000000
    2      C       0.7646121268     0.3883807613     0.0000000000
    3      C      -0.7644807226     0.3884696937     0.0000000000
    4      Br      1.7357259368    -0.1096108811    -1.5966507327
    5      Br      1.7357259368    -0.1096108811     1.5966507327
    6      Br     -1.7356535479    -0.1094131282    -1.5966545097
    7      Br     -1.7356535479    -0.1094131282     1.5966545097
    8      H       0.0001078017     2.2638759003     0.9159766828
    9      H       0.0001078017     2.2638759003    -0.9159766828
 ----------------------------------------------------------------
 Molecular Point Group                 Cs    NOp =  2
 Largest Abelian Subgroup              Cs    NOp =  2
 Nuclear Repulsion Energy =  1675.2338757834 hartrees
 There are       80 alpha and       80 beta electrons
 Applying Cartesian multipole field
    Component          Value
    ---------          -----
     (2,0,0)        1.00000E-11
     (0,2,0)        2.00000E-11
     (0,0,2)       -3.00000E-11
 Nucleus-field energy     =    -0.0000000209 hartrees
 Requested basis set is 6-311++G(d,p)
 There are 104 shells and 272 basis functions
 A cutoff of  1.0D-11 yielded   4098 shell pairs
 There are     30082 function pairs (     33377 Cartesian)
 Smallest overlap matrix eigenvalue = 2.51E-05
 Guess MOs from SCF MO coefficient file

 -----------------------------------------------------------------------
  General SCF calculation program by
  Eric Jon Sundstrom, Paul Horn, Yuezhi Mao, Dmitri Zuev, Alec White,
  David Stuck, Shaama M.S., Shane Yost, Joonho Lee, David Small,
  Daniel Levine, Susi Lehtola, Hugh Burton, Evgeny Epifanovsky
 -----------------------------------------------------------------------
 Exchange:     0.2000 Hartree-Fock + 0.0800 Slater + 0.7200 B88
 Correlation:  0.1900 VWN1RPA + 0.8100 LYP
 Using SG-1 standard quadrature grid
 using 4 threads for integral computing
 -------------------------------------------------------
 OpenMP Integral computing Module                
 Release: version 2.0, May 2017, Q-Chem Inc. Pleasanton 
 -------------------------------------------------------
 -------------------------------------------------------
 OpenMP BLAS3 based DFT computing Module                
 Release: version 1.0, May 2013, Q-Chem Inc. Pittsburgh 
 -------------------------------------------------------
 A restricted SCF calculation will be
 performed using DIIS
 SCF converges when DIIS error is below 1.0e-08
 ---------------------------------------
  Cycle       Energy         DIIS error
 ---------------------------------------
    1  -10412.0658888594      2.60e-04  
    2  -10412.0667404004      7.99e-05  
    3  -10412.0666989657      1.07e-04  
    4  -10412.0667965433      3.11e-05  
    5  -10412.0668059052      3.56e-06  
    6  -10412.0668060270      1.24e-06  
    7  -10412.0668060381      3.89e-07  
    8  -10412.0668060394      5.17e-08  
    9  -10412.0668060393      1.95e-08  
   10  -10412.0668060394      5.04e-09  Convergence criterion met
 ---------------------------------------
 SCF time:   CPU 95.61s  wall 25.00s 
 SCF   energy in the final basis set =   -10412.0668060394
 Total energy in the final basis set =   -10412.0668060394

 --------------------------------------------------------------
             Orbital Energies (a.u.) and Symmetries
 --------------------------------------------------------------

 Alpha MOs, Restricted
 -- Occupied --                  
-482.85 -482.85 -482.85 -482.85  -62.50  -62.50  -62.50  -62.50
  1 A"    1 A'    2 A"    2 A'    3 A"    4 A"    3 A'    4 A'                 
-56.325 -56.325 -56.325 -56.325 -56.321 -56.321 -56.321 -56.321
  5 A'    5 A"    6 A'    6 A"    7 A"    8 A"    7 A'    8 A'                 
-56.320 -56.320 -56.320 -56.320 -10.320 -10.319 -10.232  -8.713
  9 A'   10 A'    9 A"   10 A"   11 A'   12 A'   13 A'   11 A"                 
 -8.713  -8.713  -8.713  -6.545  -6.545  -6.545  -6.545  -6.531
 12 A"   14 A'   15 A'   13 A"   16 A'   14 A"   17 A'   15 A"                 
 -6.531  -6.531  -6.531  -6.531  -6.531  -6.531  -6.531  -2.656
 18 A'   16 A"   19 A'   17 A"   18 A"   20 A'   21 A'   22 A'                 
 -2.656  -2.656  -2.656  -2.652  -2.652  -2.652  -2.652  -2.652
 23 A'   19 A"   20 A"   24 A'   25 A'   21 A"   22 A"   26 A'                 
 -2.652  -2.652  -2.652  -2.640  -2.640  -2.640  -2.640  -2.640
 27 A'   23 A"   24 A"   28 A'   25 A"   29 A'   26 A"   30 A'                 
 -2.640  -2.640  -2.640  -0.955  -0.840  -0.803  -0.798  -0.786
 27 A"   31 A'   28 A"   32 A'   33 A'   29 A"   34 A'   30 A"                 
 -0.635  -0.572  -0.524  -0.501  -0.427  -0.414  -0.407  -0.404
 35 A'   36 A'   31 A"   37 A'   38 A'   32 A"   39 A'   33 A"                 
 -0.344  -0.321  -0.318  -0.305  -0.305  -0.295  -0.289  -0.280
 40 A'   34 A"   41 A'   35 A"   36 A"   42 A'   43 A'   37 A"                 
 -- Virtual --                   
 -0.073  -0.068  -0.059  -0.006   0.017   0.017   0.017   0.022
 38 A"   44 A'   45 A'   46 A'   47 A'   39 A"   40 A"   48 A'                 
  0.043   0.051   0.052   0.056   0.073   0.073   0.079   0.083
 49 A'   50 A'   41 A"   51 A'   52 A'   42 A"   53 A'   54 A'                 
  0.084   0.088   0.090   0.092   0.097   0.110   0.115   0.121
 55 A'   43 A"   44 A"   56 A'   45 A"   57 A'   46 A"   47 A"                 
  0.131   0.136   0.138   0.142   0.154   0.172   0.189   0.191
 58 A'   59 A'   48 A"   49 A"   60 A'   61 A'   62 A'   63 A'                 
  0.200   0.208   0.212   0.235   0.240   0.257   0.257   0.355
 50 A"   51 A"   64 A'   65 A'   52 A"   66 A'   67 A'   68 A'                 
  0.359   0.370   0.390   0.394   0.404   0.418   0.418   0.426
 53 A"   69 A'   54 A"   70 A'   55 A"   71 A'   72 A'   56 A"                 
  0.430   0.431   0.442   0.444   0.469   0.474   0.520   0.522
 73 A'   57 A"   58 A"   74 A'   59 A"   75 A'   76 A'   60 A"                 
  0.535   0.542   0.547   0.558   0.561   0.561   0.573   0.575
 77 A'   61 A"   78 A'   79 A'   80 A'   62 A"   81 A'   63 A"                 
  0.584   0.591   0.633   0.636   0.640   0.641   0.678   0.683
 64 A"   65 A"   66 A"   82 A'   83 A'   67 A"   84 A'   85 A'                 
  0.698   0.707   0.710   0.770   0.782   0.796   0.803   0.839
 68 A"   86 A'   69 A"   87 A'   70 A"   71 A"   88 A'   89 A'                 
  0.857   0.881   0.903   0.940   0.955   0.969   1.022   1.066
 90 A'   72 A"   91 A'   73 A"   92 A'   74 A"   93 A'   94 A'                 
  1.149   1.321   1.374   1.388   1.478   1.501   1.521   1.534
 95 A'   96 A'   75 A"   76 A"   97 A'   77 A"   78 A"   79 A"                 
  1.543   1.642   1.725   1.785   1.807   1.851   1.871   1.926
 98 A'   99 A'  100 A'  101 A'  102 A'  103 A'   80 A"   81 A"                 
  1.987   2.010   2.027   2.036   2.036   2.057   2.060   2.103
104 A'   82 A"  105 A'  106 A'   83 A"   84 A"   85 A"  107 A'                 
  2.109   2.175   2.177   2.180   2.216   2.245   2.272   2.300
108 A'   86 A"  109 A'  110 A'  111 A'   87 A"   88 A"  112 A'                 
  2.543   2.571   2.691   2.705   2.786   2.815   2.932   2.998
113 A'   89 A"   90 A"  114 A'  115 A'  116 A'   91 A"   92 A"                 
  3.109   3.401   3.508   3.702   3.995   3.996   4.000   4.001
117 A'  118 A'  119 A'   93 A"   94 A"  120 A'   95 A"  121 A'                 
  4.011   4.012   4.024   4.056   4.057   4.090   4.115   4.117
 96 A"   97 A"  122 A'  123 A'  124 A'   98 A"  125 A'   99 A"                 
  4.129   4.140   4.165   4.259   4.288   4.368   4.391   4.407
100 A"  101 A"  126 A'  127 A'  128 A'  129 A'  102 A"  130 A'                 
  4.428   6.575   6.693   6.699   6.744   7.559   7.561   7.569
103 A"  131 A'  132 A'  104 A"  105 A"  133 A'  134 A'  106 A"                 
  7.578   7.583   7.589   7.620   7.668   7.676   7.705   7.722
107 A"  108 A"  109 A"  135 A'  136 A'  137 A'  110 A"  138 A'                 
  7.736  23.479  23.630  23.849  47.862  47.958  47.963  48.004
111 A"  139 A'  140 A'  141 A'  142 A'  143 A'  112 A"  113 A"                 
289.754 289.757 289.767 289.772 289.776 289.784 289.817 289.861
144 A'  145 A'  114 A"  115 A"  116 A"  117 A"  146 A'  147 A'                 
289.903 289.922 289.939 289.9461020.6431020.7631020.7681020.823
148 A'  118 A"  119 A"  149 A'  150 A'  151 A'  120 A"  121 A"                 

 Beta MOs, Restricted
 -- Occupied --                  
-482.85 -482.85 -482.85 -482.85  -62.50  -62.50  -62.50  -62.50
  1 A"    1 A'    2 A"    2 A'    3 A"    4 A"    3 A'    4 A'                 
-56.325 -56.325 -56.325 -56.325 -56.321 -56.321 -56.321 -56.321
  5 A'    5 A"    6 A'    6 A"    7 A"    8 A"    7 A'    8 A'                 
-56.320 -56.320 -56.320 -56.320 -10.320 -10.319 -10.232  -8.713
  9 A'   10 A'    9 A"   10 A"   11 A'   12 A'   13 A'   11 A"                 
 -8.713  -8.713  -8.713  -6.545  -6.545  -6.545  -6.545  -6.531
 12 A"   14 A'   15 A'   13 A"   16 A'   14 A"   17 A'   15 A"                 
 -6.531  -6.531  -6.531  -6.531  -6.531  -6.531  -6.531  -2.656
 18 A'   16 A"   19 A'   17 A"   18 A"   20 A'   21 A'   22 A'                 
 -2.656  -2.656  -2.656  -2.652  -2.652  -2.652  -2.652  -2.652
 23 A'   19 A"   20 A"   24 A'   25 A'   21 A"   22 A"   26 A'                 
 -2.652  -2.652  -2.652  -2.640  -2.640  -2.640  -2.640  -2.640
 27 A'   23 A"   24 A"   28 A'   25 A"   29 A'   26 A"   30 A'                 
 -2.640  -2.640  -2.640  -0.955  -0.840  -0.803  -0.798  -0.786
 27 A"   31 A'   28 A"   32 A'   33 A'   29 A"   34 A'   30 A"                 
 -0.635  -0.572  -0.524  -0.501  -0.427  -0.414  -0.407  -0.404
 35 A'   36 A'   31 A"   37 A'   38 A'   32 A"   39 A'   33 A"                 
 -0.344  -0.321  -0.318  -0.305  -0.305  -0.295  -0.289  -0.280
 40 A'   34 A"   41 A'   35 A"   36 A"   42 A'   43 A'   37 A"                 
 -- Virtual --                   
 -0.073  -0.068  -0.059  -0.006   0.017   0.017   0.017   0.022
 38 A"   44 A'   45 A'   46 A'   47 A'   39 A"   40 A"   48 A'                 
  0.043   0.051   0.052   0.056   0.073   0.073   0.079   0.083
 49 A'   50 A'   41 A"   51 A'   52 A'   42 A"   53 A'   54 A'                 
  0.084   0.088   0.090   0.092   0.097   0.110   0.115   0.121
 55 A'   43 A"   44 A"   56 A'   45 A"   57 A'   46 A"   47 A"                 
  0.131   0.136   0.138   0.142   0.154   0.172   0.189   0.191
 58 A'   59 A'   48 A"   49 A"   60 A'   61 A'   62 A'   63 A'                 
  0.200   0.208   0.212   0.235   0.240   0.257   0.257   0.355
 50 A"   51 A"   64 A'   65 A'   52 A"   66 A'   67 A'   68 A'                 
  0.359   0.370   0.390   0.394   0.404   0.418   0.418   0.426
 53 A"   69 A'   54 A"   70 A'   55 A"   71 A'   72 A'   56 A"                 
  0.430   0.431   0.442   0.444   0.469   0.474   0.520   0.522
 73 A'   57 A"   58 A"   74 A'   59 A"   75 A'   76 A'   60 A"                 
  0.535   0.542   0.547   0.558   0.561   0.561   0.573   0.575
 77 A'   61 A"   78 A'   79 A'   80 A'   62 A"   81 A'   63 A"                 
  0.584   0.591   0.633   0.636   0.640   0.641   0.678   0.683
 64 A"   65 A"   66 A"   82 A'   83 A'   67 A"   84 A'   85 A'                 
  0.698   0.707   0.710   0.770   0.782   0.796   0.803   0.839
 68 A"   86 A'   69 A"   87 A'   70 A"   71 A"   88 A'   89 A'                 
  0.857   0.881   0.903   0.940   0.955   0.969   1.022   1.066
 90 A'   72 A"   91 A'   73 A"   92 A'   74 A"   93 A'   94 A'                 
  1.149   1.321   1.374   1.388   1.478   1.501   1.521   1.534
 95 A'   96 A'   75 A"   76 A"   97 A'   77 A"   78 A"   79 A"                 
  1.543   1.642   1.725   1.785   1.807   1.851   1.871   1.926
 98 A'   99 A'  100 A'  101 A'  102 A'  103 A'   80 A"   81 A"                 
  1.987   2.010   2.027   2.036   2.036   2.057   2.060   2.103
104 A'   82 A"  105 A'  106 A'   83 A"   84 A"   85 A"  107 A'                 
  2.109   2.175   2.177   2.180   2.216   2.245   2.272   2.300
108 A'   86 A"  109 A'  110 A'  111 A'   87 A"   88 A"  112 A'                 
  2.543   2.571   2.691   2.705   2.786   2.815   2.932   2.998
113 A'   89 A"   90 A"  114 A'  115 A'  116 A'   91 A"   92 A"                 
  3.109   3.401   3.508   3.702   3.995   3.996   4.000   4.001
117 A'  118 A'  119 A'   93 A"   94 A"  120 A'   95 A"  121 A'                 
  4.011   4.012   4.024   4.056   4.057   4.090   4.115   4.117
 96 A"   97 A"  122 A'  123 A'  124 A'   98 A"  125 A'   99 A"                 
  4.129   4.140   4.165   4.259   4.288   4.368   4.391   4.407
100 A"  101 A"  126 A'  127 A'  128 A'  129 A'  102 A"  130 A'                 
  4.428   6.575   6.693   6.699   6.744   7.559   7.561   7.569
103 A"  131 A'  132 A'  104 A"  105 A"  133 A'  134 A'  106 A"                 
  7.578   7.583   7.589   7.620   7.668   7.676   7.705   7.722
107 A"  108 A"  109 A"  135 A'  136 A'  137 A'  110 A"  138 A'                 
  7.736  23.479  23.630  23.849  47.862  47.958  47.963  48.004
111 A"  139 A'  140 A'  141 A'  142 A'  143 A'  112 A"  113 A"                 
289.754 289.757 289.767 289.772 289.776 289.784 289.817 289.861
144 A'  145 A'  114 A"  115 A"  116 A"  117 A"  146 A'  147 A'                 
289.903 289.922 289.939 289.9461020.6431020.7631020.7681020.823
148 A'  118 A"  119 A"  149 A'  150 A'  151 A'  120 A"  121 A"                 
 --------------------------------------------------------------

          Ground-State Mulliken Net Atomic Charges

     Atom                 Charge (a.u.)
  ----------------------------------------
      1 C                    -0.690211
      2 C                     0.126089
      3 C                     0.126068
      4 Br                    0.002358
      5 Br                    0.002358
      6 Br                    0.002364
      7 Br                    0.002364
      8 H                     0.214306
      9 H                     0.214306
  ----------------------------------------
  Sum of atomic charges =    -0.000000

 -----------------------------------------------------------------
                    Cartesian Multipole Moments
 -----------------------------------------------------------------
    Charge (ESU x 10^10)
                -0.0000
    Dipole Moment (Debye)
         X       0.0001      Y       1.6335      Z      -0.0000
       Tot       1.6335
    Quadrupole Moments (Debye-Ang)
        XX     -93.5716     XY       0.0001     YY     -88.2159
        XZ       0.0000     YZ       0.0000     ZZ     -88.2495
    Octopole Moments (Debye-Ang^2)
       XXX      -0.0133    XXY     -13.9949    XYY      -0.0033
       YYY     -13.9953    XXZ      -0.0000    XYZ      -0.0000
       YYZ      -0.0000    XZZ      -0.0041    YZZ     -12.6486
       ZZZ      -0.0000
    Hexadecapole Moments (Debye-Ang^3)
      XXXX   -1478.7353   XXXY       0.0329   XXYY    -295.2850
      XYYY       0.0360   YYYY    -237.0341   XXXZ       0.0000
      XXYZ       0.0000   XYYZ      -0.0000   YYYZ      -0.0000
      XXZZ    -401.5787   XYZZ       0.0083   YYZZ    -245.4314
      XZZZ      -0.0000   YZZZ       0.0000   ZZZZ   -1169.0857
 -----------------------------------------------------------------
 Calculating analytic gradient of the SCF energy
 Gradient of SCF Energy
            1           2           3           4           5           6
    1   0.0000017   0.0021659  -0.0021608  -0.0003985  -0.0003985   0.0003984
    2   0.0003117  -0.0001814  -0.0001701   0.0003516   0.0003516   0.0003520
    3   0.0000000  -0.0000000  -0.0000000   0.0006937  -0.0006937   0.0006927
            7           8           9
    1   0.0003984  -0.0000033  -0.0000033
    2   0.0003520  -0.0006836  -0.0006836
    3  -0.0006927  -0.0004417   0.0004417
 Max gradient component =       2.166E-03
 RMS gradient           =       7.174E-04
 Gradient time:  CPU 28.72 s  wall 7.25 s
 Geometry Optimization Parameters
   NAtoms,    NIC,     NZ,  NCons,   NDum,   NFix, NCnnct, MaxDiis
        9      69       9       0       0       0       0       0

 Cartesian Hessian Update
 Hessian Updated using BFGS Update


** GEOMETRY OPTIMIZATION IN DELOCALIZED INTERNAL COORDINATES **
   Searching for a Minimum

   Optimization Cycle:   3

                       Coordinates (Angstroms)
     ATOM                X               Y               Z
      1  C         0.0001221562    1.6863418428    0.0000000000
      2  C         0.7646121268    0.3883807613    0.0000000000
      3  C        -0.7644807226    0.3884696937    0.0000000000
      4  Br        1.7357259368   -0.1096108811   -1.5966507327
      5  Br        1.7357259368   -0.1096108811    1.5966507327
      6  Br       -1.7356535479   -0.1094131282   -1.5966545097
      7  Br       -1.7356535479   -0.1094131282    1.5966545097
      8  H         0.0001078017    2.2638759003    0.9159766828
      9  H         0.0001078017    2.2638759003   -0.9159766828
   Point Group: cs    Number of degrees of freedom:    12


   Energy is -10412.066806039

 Hessian Updated using BFGS Update

 12 Hessian modes will be used to form the next step
  Hessian Eigenvalues:
     0.020947    0.030782    0.048214    0.089626    0.129001    0.135085
     0.173940    0.175927    0.238157    0.268991    0.272873    0.347885

 Minimum Search - Taking Simple RFO Step
 Searching for Lamda that Minimizes Along All modes
 Value Taken    Lamda =  -0.00003595
 Step Taken.  Stepsize is  0.015324

                             Maximum     Tolerance    Cnvgd?
         Gradient           0.001532      0.000300      NO
         Displacement       0.007240      0.001200      NO
         Energy change     -0.000587      0.000001      NO


 New Cartesian Coordinates Obtained by Inverse Iteration

 Displacement from previous Coordinates is:  0.019894
 ----------------------------------------------------------------
             Standard Nuclear Orientation (Angstroms)
    I     Atom           X                Y                Z
 ----------------------------------------------------------------
    1      C       0.0001081267     1.6889738017     0.0000000000
    2      C       0.7633268842     0.3894572185     0.0000000000
    3      C      -0.7632307570     0.3895282431     0.0000000000
    4      Br      1.7346244653    -0.1129187129    -1.5984155055
    5      Br      1.7346244653    -0.1129187129     1.5984155055
    6      Br     -1.7345737154    -0.1127678946    -1.5984156871
    7      Br     -1.7345737154    -0.1127678946     1.5984156871
    8      H       0.0001540940     2.2681550158     0.9162919983
    9      H       0.0001540940     2.2681550158    -0.9162919983
 ----------------------------------------------------------------
 Molecular Point Group                 Cs    NOp =  2
 Largest Abelian Subgroup              Cs    NOp =  2
 Nuclear Repulsion Energy =  1674.3958134882 hartrees
 There are       80 alpha and       80 beta electrons
 Applying Cartesian multipole field
    Component          Value
    ---------          -----
     (2,0,0)        1.00000E-11
     (0,2,0)        2.00000E-11
     (0,0,2)       -3.00000E-11
 Nucleus-field energy     =    -0.0000000210 hartrees
 Requested basis set is 6-311++G(d,p)
 There are 104 shells and 272 basis functions
 A cutoff of  1.0D-11 yielded   4098 shell pairs
 There are     30082 function pairs (     33377 Cartesian)
 Smallest overlap matrix eigenvalue = 2.51E-05
 Guess MOs from SCF MO coefficient file

 -----------------------------------------------------------------------
  General SCF calculation program by
  Eric Jon Sundstrom, Paul Horn, Yuezhi Mao, Dmitri Zuev, Alec White,
  David Stuck, Shaama M.S., Shane Yost, Joonho Lee, David Small,
  Daniel Levine, Susi Lehtola, Hugh Burton, Evgeny Epifanovsky
 -----------------------------------------------------------------------
 Exchange:     0.2000 Hartree-Fock + 0.0800 Slater + 0.7200 B88
 Correlation:  0.1900 VWN1RPA + 0.8100 LYP
 Using SG-1 standard quadrature grid
 using 4 threads for integral computing
 -------------------------------------------------------
 OpenMP Integral computing Module                
 Release: version 2.0, May 2017, Q-Chem Inc. Pleasanton 
 -------------------------------------------------------
 -------------------------------------------------------
 OpenMP BLAS3 based DFT computing Module                
 Release: version 1.0, May 2013, Q-Chem Inc. Pittsburgh 
 -------------------------------------------------------
 A restricted SCF calculation will be
 performed using DIIS
 SCF converges when DIIS error is below 1.0e-08
 ---------------------------------------
  Cycle       Energy         DIIS error
 ---------------------------------------
    1  -10412.0668102542      3.64e-05  
    2  -10412.0668232754      1.51e-05  
    3  -10412.0668203059      2.35e-05  
    4  -10412.0668255152      2.74e-06  
    5  -10412.0668255805      7.34e-07  
    6  -10412.0668255853      2.20e-07  
    7  -10412.0668255857      5.34e-08  
    8  -10412.0668255857      6.51e-09  Convergence criterion met
 ---------------------------------------
 SCF time:   CPU 76.54s  wall 20.00s 
 SCF   energy in the final basis set =   -10412.0668255857
 Total energy in the final basis set =   -10412.0668255857

 --------------------------------------------------------------
             Orbital Energies (a.u.) and Symmetries
 --------------------------------------------------------------

 Alpha MOs, Restricted
 -- Occupied --                  
-482.85 -482.85 -482.85 -482.85  -62.50  -62.50  -62.50  -62.50
  1 A"    1 A'    2 A"    2 A'    3 A"    3 A'    4 A"    4 A'                 
-56.325 -56.325 -56.325 -56.325 -56.321 -56.321 -56.321 -56.321
  5 A'    5 A"    6 A'    6 A"    7 A'    7 A"    8 A"    8 A'                 
-56.320 -56.320 -56.320 -56.320 -10.320 -10.320 -10.233  -8.713
  9 A'   10 A'    9 A"   10 A"   11 A'   12 A'   13 A'   11 A"                 
 -8.713  -8.713  -8.713  -6.545  -6.545  -6.545  -6.545  -6.531
 12 A"   14 A'   15 A'   13 A"   16 A'   14 A"   17 A'   18 A'                 
 -6.531  -6.531  -6.531  -6.531  -6.531  -6.531  -6.531  -2.656
 15 A"   19 A'   16 A"   17 A"   20 A'   18 A"   21 A'   22 A'                 
 -2.656  -2.656  -2.656  -2.652  -2.652  -2.652  -2.652  -2.652
 23 A'   19 A"   20 A"   24 A'   25 A'   21 A"   22 A"   26 A'                 
 -2.652  -2.652  -2.652  -2.640  -2.640  -2.640  -2.640  -2.640
 27 A'   23 A"   24 A"   28 A'   25 A"   29 A'   26 A"   30 A'                 
 -2.640  -2.640  -2.640  -0.955  -0.840  -0.803  -0.798  -0.785
 27 A"   31 A'   28 A"   32 A'   33 A'   29 A"   34 A'   30 A"                 
 -0.636  -0.572  -0.524  -0.501  -0.427  -0.414  -0.407  -0.403
 35 A'   36 A'   31 A"   37 A'   38 A'   32 A"   39 A'   33 A"                 
 -0.344  -0.321  -0.318  -0.305  -0.305  -0.295  -0.290  -0.280
 40 A'   34 A"   41 A'   35 A"   36 A"   42 A'   43 A'   37 A"                 
 -- Virtual --                   
 -0.074  -0.069  -0.059  -0.006   0.017   0.017   0.017   0.022
 38 A"   44 A'   45 A'   46 A'   47 A'   39 A"   40 A"   48 A'                 
  0.043   0.051   0.051   0.056   0.073   0.073   0.078   0.083
 49 A'   50 A'   41 A"   51 A'   42 A"   52 A'   53 A'   54 A'                 
  0.084   0.088   0.090   0.092   0.097   0.110   0.114   0.121
 55 A'   43 A"   44 A"   56 A'   45 A"   57 A'   46 A"   47 A"                 
  0.131   0.136   0.138   0.142   0.154   0.171   0.189   0.191
 58 A'   59 A'   48 A"   49 A"   60 A'   61 A'   62 A'   63 A'                 
  0.200   0.208   0.211   0.235   0.240   0.256   0.257   0.355
 50 A"   51 A"   64 A'   65 A'   52 A"   66 A'   67 A'   68 A'                 
  0.359   0.370   0.391   0.393   0.404   0.418   0.418   0.426
 53 A"   69 A'   54 A"   70 A'   55 A"   71 A'   72 A'   56 A"                 
  0.430   0.430   0.442   0.444   0.469   0.473   0.520   0.522
 73 A'   57 A"   58 A"   74 A'   59 A"   75 A'   76 A'   60 A"                 
  0.536   0.542   0.547   0.559   0.560   0.561   0.573   0.575
 77 A'   61 A"   78 A'   79 A'   80 A'   62 A"   81 A'   63 A"                 
  0.584   0.591   0.632   0.636   0.640   0.641   0.678   0.682
 64 A"   65 A"   66 A"   82 A'   83 A'   67 A"   84 A'   85 A'                 
  0.699   0.707   0.710   0.769   0.781   0.795   0.804   0.838
 68 A"   86 A'   69 A"   87 A'   70 A"   71 A"   88 A'   89 A'                 
  0.857   0.879   0.903   0.940   0.954   0.967   1.023   1.067
 90 A'   72 A"   91 A'   73 A"   92 A'   74 A"   93 A'   94 A'                 
  1.148   1.321   1.373   1.385   1.478   1.500   1.520   1.535
 95 A'   96 A'   75 A"   76 A"   97 A'   77 A"   78 A"   79 A"                 
  1.542   1.643   1.725   1.783   1.807   1.851   1.870   1.924
 98 A'   99 A'  100 A'  101 A'  102 A'  103 A'   80 A"   81 A"                 
  1.986   2.009   2.027   2.035   2.036   2.057   2.060   2.103
104 A'   82 A"  105 A'   83 A"  106 A'   84 A"   85 A"  107 A'                 
  2.108   2.173   2.177   2.180   2.215   2.245   2.273   2.300
108 A'   86 A"  109 A'  110 A'  111 A'   87 A"   88 A"  112 A'                 
  2.540   2.569   2.690   2.705   2.787   2.814   2.930   2.997
113 A'   89 A"   90 A"  114 A'  115 A'  116 A'   91 A"   92 A"                 
  3.108   3.401   3.506   3.699   3.995   3.996   4.000   4.001
117 A'  118 A'  119 A'   93 A"   94 A"  120 A'   95 A"  121 A'                 
  4.011   4.012   4.022   4.055   4.057   4.090   4.114   4.117
 96 A"   97 A"  122 A'  123 A'  124 A'   98 A"  125 A'   99 A"                 
  4.128   4.140   4.164   4.259   4.286   4.368   4.391   4.407
100 A"  101 A"  126 A'  127 A'  128 A'  129 A'  102 A"  130 A'                 
  4.427   6.575   6.693   6.698   6.743   7.559   7.561   7.569
103 A"  131 A'  132 A'  104 A"  105 A"  133 A'  134 A'  106 A"                 
  7.578   7.583   7.589   7.619   7.667   7.676   7.704   7.722
107 A"  108 A"  109 A"  135 A'  136 A'  137 A'  110 A"  138 A'                 
  7.736  23.477  23.633  23.846  47.862  47.958  47.962  48.004
111 A"  139 A'  140 A'  141 A'  142 A'  143 A'  112 A"  113 A"                 
289.754 289.757 289.766 289.771 289.775 289.784 289.817 289.861
144 A'  145 A'  114 A"  115 A"  116 A"  117 A"  146 A'  147 A'                 
289.903 289.921 289.939 289.9461020.6431020.7631020.7671020.822
148 A'  118 A"  119 A"  149 A'  150 A'  151 A'  120 A"  121 A"                 

 Beta MOs, Restricted
 -- Occupied --                  
-482.85 -482.85 -482.85 -482.85  -62.50  -62.50  -62.50  -62.50
  1 A"    1 A'    2 A"    2 A'    3 A"    3 A'    4 A"    4 A'                 
-56.325 -56.325 -56.325 -56.325 -56.321 -56.321 -56.321 -56.321
  5 A'    5 A"    6 A'    6 A"    7 A'    7 A"    8 A"    8 A'                 
-56.320 -56.320 -56.320 -56.320 -10.320 -10.320 -10.233  -8.713
  9 A'   10 A'    9 A"   10 A"   11 A'   12 A'   13 A'   11 A"                 
 -8.713  -8.713  -8.713  -6.545  -6.545  -6.545  -6.545  -6.531
 12 A"   14 A'   15 A'   13 A"   16 A'   14 A"   17 A'   18 A'                 
 -6.531  -6.531  -6.531  -6.531  -6.531  -6.531  -6.531  -2.656
 15 A"   19 A'   16 A"   17 A"   20 A'   18 A"   21 A'   22 A'                 
 -2.656  -2.656  -2.656  -2.652  -2.652  -2.652  -2.652  -2.652
 23 A'   19 A"   20 A"   24 A'   25 A'   21 A"   22 A"   26 A'                 
 -2.652  -2.652  -2.652  -2.640  -2.640  -2.640  -2.640  -2.640
 27 A'   23 A"   24 A"   28 A'   25 A"   29 A'   26 A"   30 A'                 
 -2.640  -2.640  -2.640  -0.955  -0.840  -0.803  -0.798  -0.785
 27 A"   31 A'   28 A"   32 A'   33 A'   29 A"   34 A'   30 A"                 
 -0.636  -0.572  -0.524  -0.501  -0.427  -0.414  -0.407  -0.403
 35 A'   36 A'   31 A"   37 A'   38 A'   32 A"   39 A'   33 A"                 
 -0.344  -0.321  -0.318  -0.305  -0.305  -0.295  -0.290  -0.280
 40 A'   34 A"   41 A'   35 A"   36 A"   42 A'   43 A'   37 A"                 
 -- Virtual --                   
 -0.074  -0.069  -0.059  -0.006   0.017   0.017   0.017   0.022
 38 A"   44 A'   45 A'   46 A'   47 A'   39 A"   40 A"   48 A'                 
  0.043   0.051   0.051   0.056   0.073   0.073   0.078   0.083
 49 A'   50 A'   41 A"   51 A'   42 A"   52 A'   53 A'   54 A'                 
  0.084   0.088   0.090   0.092   0.097   0.110   0.114   0.121
 55 A'   43 A"   44 A"   56 A'   45 A"   57 A'   46 A"   47 A"                 
  0.131   0.136   0.138   0.142   0.154   0.171   0.189   0.191
 58 A'   59 A'   48 A"   49 A"   60 A'   61 A'   62 A'   63 A'                 
  0.200   0.208   0.211   0.235   0.240   0.256   0.257   0.355
 50 A"   51 A"   64 A'   65 A'   52 A"   66 A'   67 A'   68 A'                 
  0.359   0.370   0.391   0.393   0.404   0.418   0.418   0.426
 53 A"   69 A'   54 A"   70 A'   55 A"   71 A'   72 A'   56 A"                 
  0.430   0.430   0.442   0.444   0.469   0.473   0.520   0.522
 73 A'   57 A"   58 A"   74 A'   59 A"   75 A'   76 A'   60 A"                 
  0.536   0.542   0.547   0.559   0.560   0.561   0.573   0.575
 77 A'   61 A"   78 A'   79 A'   80 A'   62 A"   81 A'   63 A"                 
  0.584   0.591   0.632   0.636   0.640   0.641   0.678   0.682
 64 A"   65 A"   66 A"   82 A'   83 A'   67 A"   84 A'   85 A'                 
  0.699   0.707   0.710   0.769   0.781   0.795   0.804   0.838
 68 A"   86 A'   69 A"   87 A'   70 A"   71 A"   88 A'   89 A'                 
  0.857   0.879   0.903   0.940   0.954   0.967   1.023   1.067
 90 A'   72 A"   91 A'   73 A"   92 A'   74 A"   93 A'   94 A'                 
  1.148   1.321   1.373   1.385   1.478   1.500   1.520   1.535
 95 A'   96 A'   75 A"   76 A"   97 A'   77 A"   78 A"   79 A"                 
  1.542   1.643   1.725   1.783   1.807   1.851   1.870   1.924
 98 A'   99 A'  100 A'  101 A'  102 A'  103 A'   80 A"   81 A"                 
  1.986   2.009   2.027   2.035   2.036   2.057   2.060   2.103
104 A'   82 A"  105 A'   83 A"  106 A'   84 A"   85 A"  107 A'                 
  2.108   2.173   2.177   2.180   2.215   2.245   2.273   2.300
108 A'   86 A"  109 A'  110 A'  111 A'   87 A"   88 A"  112 A'                 
  2.540   2.569   2.690   2.705   2.787   2.814   2.930   2.997
113 A'   89 A"   90 A"  114 A'  115 A'  116 A'   91 A"   92 A"                 
  3.108   3.401   3.506   3.699   3.995   3.996   4.000   4.001
117 A'  118 A'  119 A'   93 A"   94 A"  120 A'   95 A"  121 A'                 
  4.011   4.012   4.022   4.055   4.057   4.090   4.114   4.117
 96 A"   97 A"  122 A'  123 A'  124 A'   98 A"  125 A'   99 A"                 
  4.128   4.140   4.164   4.259   4.286   4.368   4.391   4.407
100 A"  101 A"  126 A'  127 A'  128 A'  129 A'  102 A"  130 A'                 
  4.427   6.575   6.693   6.698   6.743   7.559   7.561   7.569
103 A"  131 A'  132 A'  104 A"  105 A"  133 A'  134 A'  106 A"                 
  7.578   7.583   7.589   7.619   7.667   7.676   7.704   7.722
107 A"  108 A"  109 A"  135 A'  136 A'  137 A'  110 A"  138 A'                 
  7.736  23.477  23.633  23.846  47.862  47.958  47.962  48.004
111 A"  139 A'  140 A'  141 A'  142 A'  143 A'  112 A"  113 A"                 
289.754 289.757 289.766 289.771 289.775 289.784 289.817 289.861
144 A'  145 A'  114 A"  115 A"  116 A"  117 A"  146 A'  147 A'                 
289.903 289.921 289.939 289.9461020.6431020.7631020.7671020.822
148 A'  118 A"  119 A"  149 A'  150 A'  151 A'  120 A"  121 A"                 
 --------------------------------------------------------------

          Ground-State Mulliken Net Atomic Charges

     Atom                 Charge (a.u.)
  ----------------------------------------
      1 C                    -0.693057
      2 C                     0.128270
      3 C                     0.128297
      4 Br                    0.001998
      5 Br                    0.001998
      6 Br                    0.001994
      7 Br                    0.001994
      8 H                     0.214252
      9 H                     0.214252
  ----------------------------------------
  Sum of atomic charges =    -0.000000

 -----------------------------------------------------------------
                    Cartesian Multipole Moments
 -----------------------------------------------------------------
    Charge (ESU x 10^10)
                -0.0000
    Dipole Moment (Debye)
         X       0.0001      Y       1.6398      Z      -0.0000
       Tot       1.6398
    Quadrupole Moments (Debye-Ang)
        XX     -93.6095     XY       0.0004     YY     -88.1826
        XZ       0.0000     YZ       0.0000     ZZ     -88.2526
    Octopole Moments (Debye-Ang^2)
       XXX      -0.0106    XXY     -13.8316    XYY      -0.0019
       YYY     -13.2557    XXZ      -0.0000    XYZ      -0.0000
       YYZ       0.0000    XZZ      -0.0033    YZZ     -12.5182
       ZZZ      -0.0000
    Hexadecapole Moments (Debye-Ang^3)
      XXXX   -1477.3893   XXXY       0.0243   XXYY    -295.0844
      XYYY       0.0280   YYYY    -237.5674   XXXZ       0.0000
      XXYZ       0.0000   XYYZ       0.0000   YYYZ       0.0000
      XXZZ    -401.8084   XYZZ       0.0065   YYZZ    -245.8561
      XZZZ       0.0000   YZZZ       0.0000   ZZZZ   -1171.4546
 -----------------------------------------------------------------
 Calculating analytic gradient of the SCF energy
 Gradient of SCF Energy
            1           2           3           4           5           6
    1  -0.0000026   0.0009149  -0.0009145  -0.0000765  -0.0000765   0.0000761
    2   0.0000185   0.0000790   0.0000797  -0.0000032  -0.0000032  -0.0000040
    3  -0.0000000  -0.0000000   0.0000000  -0.0000934   0.0000934  -0.0000940
            7           8           9
    1   0.0000761   0.0000015   0.0000015
    2  -0.0000040  -0.0000814  -0.0000814
    3   0.0000940   0.0000853  -0.0000853
 Max gradient component =       9.149E-04
 RMS gradient           =       2.562E-04
 Gradient time:  CPU 28.75 s  wall 7.26 s
 Geometry Optimization Parameters
   NAtoms,    NIC,     NZ,  NCons,   NDum,   NFix, NCnnct, MaxDiis
        9      69       9       0       0       0       0       0

 Cartesian Hessian Update
 Hessian Updated using BFGS Update


** GEOMETRY OPTIMIZATION IN DELOCALIZED INTERNAL COORDINATES **
   Searching for a Minimum

   Optimization Cycle:   4

                       Coordinates (Angstroms)
     ATOM                X               Y               Z
      1  C         0.0001081267    1.6889738017    0.0000000000
      2  C         0.7633268842    0.3894572185    0.0000000000
      3  C        -0.7632307570    0.3895282431    0.0000000000
      4  Br        1.7346244653   -0.1129187129   -1.5984155055
      5  Br        1.7346244653   -0.1129187129    1.5984155055
      6  Br       -1.7345737154   -0.1127678946   -1.5984156871
      7  Br       -1.7345737154   -0.1127678946    1.5984156871
      8  H         0.0001540940    2.2681550158    0.9162919983
      9  H         0.0001540940    2.2681550158   -0.9162919983
   Point Group: cs    Number of degrees of freedom:    12


   Energy is -10412.066825586

 Hessian Updated using BFGS Update

 12 Hessian modes will be used to form the next step
  Hessian Eigenvalues:
     0.020947    0.030782    0.050028    0.089614    0.112731    0.129001
     0.175927    0.195140    0.227147    0.261771    0.268994    0.356489

 Minimum Search - Taking Simple RFO Step
 Searching for Lamda that Minimizes Along All modes
 Value Taken    Lamda =  -0.00000372
 Step Taken.  Stepsize is  0.005340

                             Maximum     Tolerance    Cnvgd?
         Gradient           0.000583      0.000300      NO
         Displacement       0.004591      0.001200      NO
         Energy change     -0.000020      0.000001      NO


 New Cartesian Coordinates Obtained by Inverse Iteration

 Displacement from previous Coordinates is:  0.004103
 ----------------------------------------------------------------
             Standard Nuclear Orientation (Angstroms)
    I     Atom           X                Y                Z
 ----------------------------------------------------------------
    1      C       0.0001142644     1.6892663226     0.0000000000
    2      C       0.7624959057     0.3893411605     0.0000000000
    3      C      -0.7623850650     0.3894116358     0.0000000000
    4      Br      1.7348217963    -0.1133196336    -1.5978719832
    5      Br      1.7348217963    -0.1133196336     1.5978719832
    6      Br     -1.7347638656    -0.1131497843    -1.5978698754
    7      Br     -1.7347638656    -0.1131497843     1.5978698754
    8      H       0.0001364876     2.2689078984     0.9160558422
    9      H       0.0001364876     2.2689078984    -0.9160558422
 ----------------------------------------------------------------
 Molecular Point Group                 Cs    NOp =  2
 Largest Abelian Subgroup              Cs    NOp =  2
 Nuclear Repulsion Energy =  1674.5333776367 hartrees
 There are       80 alpha and       80 beta electrons
 Applying Cartesian multipole field
    Component          Value
    ---------          -----
     (2,0,0)        1.00000E-11
     (0,2,0)        2.00000E-11
     (0,0,2)       -3.00000E-11
 Nucleus-field energy     =    -0.0000000210 hartrees
 Requested basis set is 6-311++G(d,p)
 There are 104 shells and 272 basis functions
 A cutoff of  1.0D-11 yielded   4098 shell pairs
 There are     30082 function pairs (     33377 Cartesian)
 Smallest overlap matrix eigenvalue = 2.50E-05
 Guess MOs from SCF MO coefficient file

 -----------------------------------------------------------------------
  General SCF calculation program by
  Eric Jon Sundstrom, Paul Horn, Yuezhi Mao, Dmitri Zuev, Alec White,
  David Stuck, Shaama M.S., Shane Yost, Joonho Lee, David Small,
  Daniel Levine, Susi Lehtola, Hugh Burton, Evgeny Epifanovsky
 -----------------------------------------------------------------------
 Exchange:     0.2000 Hartree-Fock + 0.0800 Slater + 0.7200 B88
 Correlation:  0.1900 VWN1RPA + 0.8100 LYP
 Using SG-1 standard quadrature grid
 using 4 threads for integral computing
 -------------------------------------------------------
 OpenMP Integral computing Module                
 Release: version 2.0, May 2017, Q-Chem Inc. Pleasanton 
 -------------------------------------------------------
 -------------------------------------------------------
 OpenMP BLAS3 based DFT computing Module                
 Release: version 1.0, May 2013, Q-Chem Inc. Pittsburgh 
 -------------------------------------------------------
 A restricted SCF calculation will be
 performed using DIIS
 SCF converges when DIIS error is below 1.0e-08
 ---------------------------------------
  Cycle       Energy         DIIS error
 ---------------------------------------
    1  -10412.0668259540      1.32e-05  
    2  -10412.0668277089      3.82e-06  
    3  -10412.0668274343      6.71e-06  
    4  -10412.0668278424      6.75e-07  
    5  -10412.0668278465      2.24e-07  
    6  -10412.0668278470      6.85e-08  
    7  -10412.0668278470      9.33e-09  Convergence criterion met
 ---------------------------------------
 SCF time:   CPU 66.99s  wall 17.00s 
 SCF   energy in the final basis set =   -10412.0668278470
 Total energy in the final basis set =   -10412.0668278470

 --------------------------------------------------------------
             Orbital Energies (a.u.) and Symmetries
 --------------------------------------------------------------

 Alpha MOs, Restricted
 -- Occupied --                  
-482.85 -482.85 -482.85 -482.85  -62.50  -62.50  -62.50  -62.50
  1 A"    1 A'    2 A"    2 A'    3 A"    3 A'    4 A"    4 A'                 
-56.325 -56.325 -56.325 -56.325 -56.320 -56.320 -56.320 -56.320
  5 A'    5 A"    6 A'    6 A"    7 A"    7 A'    8 A"    8 A'                 
-56.320 -56.320 -56.320 -56.320 -10.320 -10.320 -10.233  -8.713
  9 A'   10 A'    9 A"   10 A"   11 A'   12 A'   13 A'   11 A"                 
 -8.713  -8.713  -8.713  -6.545  -6.545  -6.545  -6.545  -6.531
 12 A"   14 A'   15 A'   13 A"   16 A'   14 A"   17 A'   18 A'                 
 -6.531  -6.531  -6.531  -6.531  -6.531  -6.531  -6.531  -2.656
 15 A"   19 A'   16 A"   17 A"   20 A'   18 A"   21 A'   22 A'                 
 -2.656  -2.656  -2.656  -2.652  -2.652  -2.652  -2.652  -2.652
 23 A'   19 A"   20 A"   24 A'   25 A'   21 A"   22 A"   26 A'                 
 -2.652  -2.652  -2.652  -2.640  -2.640  -2.640  -2.640  -2.640
 27 A'   23 A"   24 A"   28 A'   25 A"   29 A'   26 A"   30 A'                 
 -2.640  -2.640  -2.640  -0.955  -0.840  -0.802  -0.798  -0.785
 27 A"   31 A'   28 A"   32 A'   33 A'   29 A"   34 A'   30 A"                 
 -0.636  -0.572  -0.524  -0.501  -0.427  -0.414  -0.407  -0.403
 35 A'   36 A'   31 A"   37 A'   38 A'   32 A"   39 A'   33 A"                 
 -0.344  -0.321  -0.318  -0.305  -0.305  -0.295  -0.290  -0.280
 40 A'   34 A"   41 A'   35 A"   36 A"   42 A'   43 A'   37 A"                 
 -- Virtual --                   
 -0.074  -0.069  -0.059  -0.006   0.017   0.017   0.017   0.022
 38 A"   44 A'   45 A'   46 A'   47 A'   39 A"   40 A"   48 A'                 
  0.043   0.051   0.051   0.056   0.073   0.073   0.078   0.083
 49 A'   50 A'   41 A"   51 A'   42 A"   52 A'   53 A'   54 A'                 
  0.084   0.088   0.090   0.092   0.097   0.110   0.114   0.121
 55 A'   43 A"   44 A"   56 A'   45 A"   57 A'   46 A"   47 A"                 
  0.131   0.136   0.138   0.142   0.154   0.171   0.190   0.191
 58 A'   59 A'   48 A"   49 A"   60 A'   61 A'   62 A'   63 A'                 
  0.200   0.207   0.212   0.235   0.240   0.256   0.257   0.355
 50 A"   51 A"   64 A'   65 A'   52 A"   66 A'   67 A'   68 A'                 
  0.359   0.370   0.391   0.393   0.404   0.418   0.418   0.426
 53 A"   69 A'   54 A"   70 A'   55 A"   71 A'   72 A'   56 A"                 
  0.429   0.430   0.442   0.444   0.469   0.473   0.520   0.522
 73 A'   57 A"   58 A"   74 A'   59 A"   75 A'   76 A'   60 A"                 
  0.536   0.542   0.547   0.559   0.560   0.561   0.573   0.575
 77 A'   61 A"   78 A'   79 A'   80 A'   62 A"   81 A'   63 A"                 
  0.584   0.591   0.632   0.636   0.640   0.641   0.678   0.682
 64 A"   65 A"   66 A"   82 A'   83 A'   67 A"   84 A'   85 A'                 
  0.699   0.707   0.710   0.769   0.781   0.795   0.804   0.838
 68 A"   86 A'   69 A"   87 A'   70 A"   71 A"   88 A'   89 A'                 
  0.857   0.879   0.903   0.940   0.954   0.967   1.023   1.067
 90 A'   72 A"   91 A'   73 A"   92 A'   74 A"   93 A'   94 A'                 
  1.148   1.321   1.372   1.385   1.478   1.500   1.520   1.535
 95 A'   96 A'   75 A"   76 A"   97 A'   77 A"   78 A"   79 A"                 
  1.542   1.644   1.725   1.782   1.808   1.851   1.871   1.924
 98 A'   99 A'  100 A'  101 A'  102 A'  103 A'   80 A"   81 A"                 
  1.987   2.009   2.027   2.035   2.037   2.057   2.059   2.103
104 A'   82 A"  105 A'   83 A"  106 A'   84 A"   85 A"  107 A'                 
  2.108   2.173   2.176   2.180   2.215   2.245   2.273   2.300
108 A'   86 A"  109 A'  110 A'  111 A'   87 A"   88 A"  112 A'                 
  2.539   2.569   2.689   2.705   2.788   2.815   2.930   2.997
113 A'   89 A"   90 A"  114 A'  115 A'  116 A'   91 A"   92 A"                 
  3.109   3.401   3.505   3.699   3.995   3.996   4.000   4.001
117 A'  118 A'  119 A'   93 A"   94 A"  120 A'   95 A"  121 A'                 
  4.011   4.012   4.022   4.055   4.057   4.090   4.114   4.117
 96 A"   97 A"  122 A'  123 A'  124 A'   98 A"  125 A'   99 A"                 
  4.128   4.140   4.164   4.259   4.286   4.368   4.391   4.407
100 A"  101 A"  126 A'  127 A'  128 A'  129 A'  102 A"  130 A'                 
  4.427   6.575   6.693   6.698   6.743   7.559   7.561   7.569
103 A"  131 A'  132 A'  104 A"  105 A"  133 A'  134 A'  106 A"                 
  7.578   7.583   7.589   7.619   7.668   7.676   7.704   7.722
107 A"  108 A"  109 A"  135 A'  136 A'  137 A'  110 A"  138 A'                 
  7.736  23.477  23.636  23.846  47.862  47.958  47.962  48.004
111 A"  139 A'  140 A'  141 A'  142 A'  143 A'  112 A"  113 A"                 
289.754 289.757 289.766 289.771 289.775 289.784 289.817 289.861
144 A'  145 A'  114 A"  115 A"  116 A"  117 A"  146 A'  147 A'                 
289.903 289.921 289.939 289.9461020.6431020.7631020.7671020.822
148 A'  118 A"  119 A"  149 A'  150 A'  151 A'  120 A"  121 A"                 

 Beta MOs, Restricted
 -- Occupied --                  
-482.85 -482.85 -482.85 -482.85  -62.50  -62.50  -62.50  -62.50
  1 A"    1 A'    2 A"    2 A'    3 A"    3 A'    4 A"    4 A'                 
-56.325 -56.325 -56.325 -56.325 -56.320 -56.320 -56.320 -56.320
  5 A'    5 A"    6 A'    6 A"    7 A"    7 A'    8 A"    8 A'                 
-56.320 -56.320 -56.320 -56.320 -10.320 -10.320 -10.233  -8.713
  9 A'   10 A'    9 A"   10 A"   11 A'   12 A'   13 A'   11 A"                 
 -8.713  -8.713  -8.713  -6.545  -6.545  -6.545  -6.545  -6.531
 12 A"   14 A'   15 A'   13 A"   16 A'   14 A"   17 A'   18 A'                 
 -6.531  -6.531  -6.531  -6.531  -6.531  -6.531  -6.531  -2.656
 15 A"   19 A'   16 A"   17 A"   20 A'   18 A"   21 A'   22 A'                 
 -2.656  -2.656  -2.656  -2.652  -2.652  -2.652  -2.652  -2.652
 23 A'   19 A"   20 A"   24 A'   25 A'   21 A"   22 A"   26 A'                 
 -2.652  -2.652  -2.652  -2.640  -2.640  -2.640  -2.640  -2.640
 27 A'   23 A"   24 A"   28 A'   25 A"   29 A'   26 A"   30 A'                 
 -2.640  -2.640  -2.640  -0.955  -0.840  -0.802  -0.798  -0.785
 27 A"   31 A'   28 A"   32 A'   33 A'   29 A"   34 A'   30 A"                 
 -0.636  -0.572  -0.524  -0.501  -0.427  -0.414  -0.407  -0.403
 35 A'   36 A'   31 A"   37 A'   38 A'   32 A"   39 A'   33 A"                 
 -0.344  -0.321  -0.318  -0.305  -0.305  -0.295  -0.290  -0.280
 40 A'   34 A"   41 A'   35 A"   36 A"   42 A'   43 A'   37 A"                 
 -- Virtual --                   
 -0.074  -0.069  -0.059  -0.006   0.017   0.017   0.017   0.022
 38 A"   44 A'   45 A'   46 A'   47 A'   39 A"   40 A"   48 A'                 
  0.043   0.051   0.051   0.056   0.073   0.073   0.078   0.083
 49 A'   50 A'   41 A"   51 A'   42 A"   52 A'   53 A'   54 A'                 
  0.084   0.088   0.090   0.092   0.097   0.110   0.114   0.121
 55 A'   43 A"   44 A"   56 A'   45 A"   57 A'   46 A"   47 A"                 
  0.131   0.136   0.138   0.142   0.154   0.171   0.190   0.191
 58 A'   59 A'   48 A"   49 A"   60 A'   61 A'   62 A'   63 A'                 
  0.200   0.207   0.212   0.235   0.240   0.256   0.257   0.355
 50 A"   51 A"   64 A'   65 A'   52 A"   66 A'   67 A'   68 A'                 
  0.359   0.370   0.391   0.393   0.404   0.418   0.418   0.426
 53 A"   69 A'   54 A"   70 A'   55 A"   71 A'   72 A'   56 A"                 
  0.429   0.430   0.442   0.444   0.469   0.473   0.520   0.522
 73 A'   57 A"   58 A"   74 A'   59 A"   75 A'   76 A'   60 A"                 
  0.536   0.542   0.547   0.559   0.560   0.561   0.573   0.575
 77 A'   61 A"   78 A'   79 A'   80 A'   62 A"   81 A'   63 A"                 
  0.584   0.591   0.632   0.636   0.640   0.641   0.678   0.682
 64 A"   65 A"   66 A"   82 A'   83 A'   67 A"   84 A'   85 A'                 
  0.699   0.707   0.710   0.769   0.781   0.795   0.804   0.838
 68 A"   86 A'   69 A"   87 A'   70 A"   71 A"   88 A'   89 A'                 
  0.857   0.879   0.903   0.940   0.954   0.967   1.023   1.067
 90 A'   72 A"   91 A'   73 A"   92 A'   74 A"   93 A'   94 A'                 
  1.148   1.321   1.372   1.385   1.478   1.500   1.520   1.535
 95 A'   96 A'   75 A"   76 A"   97 A'   77 A"   78 A"   79 A"                 
  1.542   1.644   1.725   1.782   1.808   1.851   1.871   1.924
 98 A'   99 A'  100 A'  101 A'  102 A'  103 A'   80 A"   81 A"                 
  1.987   2.009   2.027   2.035   2.037   2.057   2.059   2.103
104 A'   82 A"  105 A'   83 A"  106 A'   84 A"   85 A"  107 A'                 
  2.108   2.173   2.176   2.180   2.215   2.245   2.273   2.300
108 A'   86 A"  109 A'  110 A'  111 A'   87 A"   88 A"  112 A'                 
  2.539   2.569   2.689   2.705   2.788   2.815   2.930   2.997
113 A'   89 A"   90 A"  114 A'  115 A'  116 A'   91 A"   92 A"                 
  3.109   3.401   3.505   3.699   3.995   3.996   4.000   4.001
117 A'  118 A'  119 A'   93 A"   94 A"  120 A'   95 A"  121 A'                 
  4.011   4.012   4.022   4.055   4.057   4.090   4.114   4.117
 96 A"   97 A"  122 A'  123 A'  124 A'   98 A"  125 A'   99 A"                 
  4.128   4.140   4.164   4.259   4.286   4.368   4.391   4.407
100 A"  101 A"  126 A'  127 A'  128 A'  129 A'  102 A"  130 A'                 
  4.427   6.575   6.693   6.698   6.743   7.559   7.561   7.569
103 A"  131 A'  132 A'  104 A"  105 A"  133 A'  134 A'  106 A"                 
  7.578   7.583   7.589   7.619   7.668   7.676   7.704   7.722
107 A"  108 A"  109 A"  135 A'  136 A'  137 A'  110 A"  138 A'                 
  7.736  23.477  23.636  23.846  47.862  47.958  47.962  48.004
111 A"  139 A'  140 A'  141 A'  142 A'  143 A'  112 A"  113 A"                 
289.754 289.757 289.766 289.771 289.775 289.784 289.817 289.861
144 A'  145 A'  114 A"  115 A"  116 A"  117 A"  146 A'  147 A'                 
289.903 289.921 289.939 289.9461020.6431020.7631020.7671020.822
148 A'  118 A"  119 A"  149 A'  150 A'  151 A'  120 A"  121 A"                 
 --------------------------------------------------------------

          Ground-State Mulliken Net Atomic Charges

     Atom                 Charge (a.u.)
  ----------------------------------------
      1 C                    -0.693291
      2 C                     0.128581
      3 C                     0.128570
      4 Br                    0.001921
      5 Br                    0.001921
      6 Br                    0.001922
      7 Br                    0.001922
      8 H                     0.214227
      9 H                     0.214227
  ----------------------------------------
  Sum of atomic charges =    -0.000000

 -----------------------------------------------------------------
                    Cartesian Multipole Moments
 -----------------------------------------------------------------
    Charge (ESU x 10^10)
                -0.0000
    Dipole Moment (Debye)
         X       0.0001      Y       1.6406      Z       0.0000
       Tot       1.6406
    Quadrupole Moments (Debye-Ang)
        XX     -93.6020     XY       0.0003     YY     -88.1752
        XZ       0.0000     YZ       0.0000     ZZ     -88.2650
    Octopole Moments (Debye-Ang^2)
       XXX      -0.0117    XXY     -13.8134    XYY      -0.0024
       YYY     -13.1475    XXZ       0.0000    XYZ       0.0000
       YYZ       0.0000    XZZ      -0.0036    YZZ     -12.4891
       ZZZ      -0.0000
    Hexadecapole Moments (Debye-Ang^3)
      XXXX   -1477.4414   XXXY       0.0276   XXYY    -295.1252
      XYYY       0.0311   YYYY    -237.5783   XXXZ       0.0000
      XXYZ       0.0000   XYYZ       0.0000   YYYZ       0.0000
      XXZZ    -401.6868   XYZZ       0.0071   YYZZ    -245.7340
      XZZZ       0.0000   YZZZ      -0.0000   ZZZZ   -1170.9154
 -----------------------------------------------------------------
 Calculating analytic gradient of the SCF energy
 Gradient of SCF Energy
            1           2           3           4           5           6
    1  -0.0000001   0.0001933  -0.0001926  -0.0000244  -0.0000244   0.0000244
    2  -0.0001212   0.0000755   0.0000759  -0.0000160  -0.0000160  -0.0000158
    3   0.0000000  -0.0000000   0.0000000  -0.0000232   0.0000232  -0.0000229
            7           8           9
    1   0.0000244  -0.0000003  -0.0000003
    2  -0.0000158   0.0000167   0.0000167
    3   0.0000229   0.0000603  -0.0000603
 Max gradient component =       1.933E-04
 RMS gradient           =       6.497E-05
 Gradient time:  CPU 28.83 s  wall 7.28 s
 Geometry Optimization Parameters
   NAtoms,    NIC,     NZ,  NCons,   NDum,   NFix, NCnnct, MaxDiis
        9      69       9       0       0       0       0       0

 Cartesian Hessian Update
 Hessian Updated using BFGS Update


** GEOMETRY OPTIMIZATION IN DELOCALIZED INTERNAL COORDINATES **
   Searching for a Minimum

   Optimization Cycle:   5

                       Coordinates (Angstroms)
     ATOM                X               Y               Z
      1  C         0.0001142644    1.6892663226    0.0000000000
      2  C         0.7624959057    0.3893411605    0.0000000000
      3  C        -0.7623850650    0.3894116358    0.0000000000
      4  Br        1.7348217963   -0.1133196336   -1.5978719832
      5  Br        1.7348217963   -0.1133196336    1.5978719832
      6  Br       -1.7347638656   -0.1131497843   -1.5978698754
      7  Br       -1.7347638656   -0.1131497843    1.5978698754
      8  H         0.0001364876    2.2689078984    0.9160558422
      9  H         0.0001364876    2.2689078984   -0.9160558422
   Point Group: cs    Number of degrees of freedom:    12


   Energy is -10412.066827847

 Hessian Updated using BFGS Update

 12 Hessian modes will be used to form the next step
  Hessian Eigenvalues:
     0.020948    0.030782    0.047885    0.089675    0.095264    0.129002
     0.175927    0.192605    0.223177    0.263501    0.269001    0.353930

 Minimum Search - Taking Simple RFO Step
 Searching for Lamda that Minimizes Along All modes
 Value Taken    Lamda =   0.00000000
 Step Taken.  Stepsize is  0.002194

                             Maximum     Tolerance    Cnvgd?
         Gradient           0.000110      0.000300     YES
         Displacement       0.001503      0.001200      NO
         Energy change     -0.000002      0.000001      NO


 New Cartesian Coordinates Obtained by Inverse Iteration

 Displacement from previous Coordinates is:  0.001571
 ----------------------------------------------------------------
             Standard Nuclear Orientation (Angstroms)
    I     Atom           X                Y                Z
 ----------------------------------------------------------------
    1      C       0.0001131301     1.6892152136     0.0000000000
    2      C       0.7622681319     0.3890926295     0.0000000000
    3      C      -0.7621652488     0.3891629893     0.0000000000
    4      Br      1.7350864779    -0.1131778263    -1.5977391443
    5      Br      1.7350864779    -0.1131778263     1.5977391443
    6      Br     -1.7350312012    -0.1130160798    -1.5977392457
    7      Br     -1.7350312012    -0.1130160798     1.5977392457
    8      H       0.0001436876     2.2689065298     0.9159215456
    9      H       0.0001436876     2.2689065298    -0.9159215456
 ----------------------------------------------------------------
 Molecular Point Group                 Cs    NOp =  2
 Largest Abelian Subgroup              Cs    NOp =  2
 Nuclear Repulsion Energy =  1674.5025127410 hartrees
 There are       80 alpha and       80 beta electrons
 Applying Cartesian multipole field
    Component          Value
    ---------          -----
     (2,0,0)        1.00000E-11
     (0,2,0)        2.00000E-11
     (0,0,2)       -3.00000E-11
 Nucleus-field energy     =    -0.0000000210 hartrees
 Requested basis set is 6-311++G(d,p)
 There are 104 shells and 272 basis functions
 A cutoff of  1.0D-11 yielded   4098 shell pairs
 There are     30082 function pairs (     33377 Cartesian)
 Smallest overlap matrix eigenvalue = 2.49E-05
 Guess MOs from SCF MO coefficient file

 -----------------------------------------------------------------------
  General SCF calculation program by
  Eric Jon Sundstrom, Paul Horn, Yuezhi Mao, Dmitri Zuev, Alec White,
  David Stuck, Shaama M.S., Shane Yost, Joonho Lee, David Small,
  Daniel Levine, Susi Lehtola, Hugh Burton, Evgeny Epifanovsky
 -----------------------------------------------------------------------
 Exchange:     0.2000 Hartree-Fock + 0.0800 Slater + 0.7200 B88
 Correlation:  0.1900 VWN1RPA + 0.8100 LYP
 Using SG-1 standard quadrature grid
 using 4 threads for integral computing
 -------------------------------------------------------
 OpenMP Integral computing Module                
 Release: version 2.0, May 2017, Q-Chem Inc. Pleasanton 
 -------------------------------------------------------
 -------------------------------------------------------
 OpenMP BLAS3 based DFT computing Module                
 Release: version 1.0, May 2013, Q-Chem Inc. Pittsburgh 
 -------------------------------------------------------
 A restricted SCF calculation will be
 performed using DIIS
 SCF converges when DIIS error is below 1.0e-08
 ---------------------------------------
  Cycle       Energy         DIIS error
 ---------------------------------------
    1  -10412.0668277653      4.56e-06  
    2  -10412.0668280097      9.78e-07  
    3  -10412.0668279980      1.52e-06  
    4  -10412.0668280189      3.58e-07  
    5  -10412.0668280203      6.57e-08  
    6  -10412.0668280202      2.38e-08  
    7  -10412.0668280199      5.05e-09  Convergence criterion met
 ---------------------------------------
 SCF time:   CPU 66.98s  wall 17.00s 
 SCF   energy in the final basis set =   -10412.0668280199
 Total energy in the final basis set =   -10412.0668280199

 --------------------------------------------------------------
             Orbital Energies (a.u.) and Symmetries
 --------------------------------------------------------------

 Alpha MOs, Restricted
 -- Occupied --                  
-482.85 -482.85 -482.85 -482.85  -62.50  -62.50  -62.50  -62.50
  1 A"    1 A'    2 A"    2 A'    3 A"    3 A'    4 A"    4 A'                 
-56.325 -56.325 -56.325 -56.325 -56.320 -56.320 -56.320 -56.320
  5 A'    5 A"    6 A'    6 A"    7 A"    7 A'    8 A"    8 A'                 
-56.320 -56.320 -56.320 -56.320 -10.320 -10.320 -10.233  -8.713
  9 A'   10 A'    9 A"   10 A"   11 A'   12 A'   13 A'   11 A"                 
 -8.713  -8.713  -8.713  -6.545  -6.545  -6.545  -6.545  -6.531
 12 A"   14 A'   15 A'   13 A"   16 A'   14 A"   17 A'   18 A'                 
 -6.531  -6.531  -6.531  -6.531  -6.531  -6.531  -6.531  -2.656
 15 A"   19 A'   16 A"   17 A"   20 A'   18 A"   21 A'   22 A'                 
 -2.656  -2.656  -2.656  -2.652  -2.652  -2.652  -2.652  -2.652
 23 A'   19 A"   20 A"   24 A'   25 A'   21 A"   22 A"   26 A'                 
 -2.652  -2.652  -2.652  -2.640  -2.640  -2.640  -2.640  -2.640
 27 A'   23 A"   24 A"   28 A'   25 A"   29 A'   26 A"   30 A'                 
 -2.640  -2.640  -2.640  -0.955  -0.840  -0.802  -0.798  -0.785
 27 A"   31 A'   28 A"   32 A'   33 A'   29 A"   34 A'   30 A"                 
 -0.636  -0.572  -0.524  -0.501  -0.428  -0.414  -0.407  -0.403
 35 A'   36 A'   31 A"   37 A'   38 A'   32 A"   39 A'   33 A"                 
 -0.344  -0.321  -0.318  -0.305  -0.305  -0.295  -0.290  -0.280
 40 A'   34 A"   41 A'   35 A"   36 A"   42 A'   43 A'   37 A"                 
 -- Virtual --                   
 -0.074  -0.069  -0.059  -0.006   0.017   0.017   0.017   0.022
 38 A"   44 A'   45 A'   46 A'   47 A'   39 A"   40 A"   48 A'                 
  0.043   0.051   0.051   0.056   0.073   0.073   0.078   0.083
 49 A'   50 A'   41 A"   51 A'   42 A"   52 A'   53 A'   54 A'                 
  0.084   0.088   0.090   0.092   0.097   0.110   0.114   0.121
 55 A'   43 A"   44 A"   56 A'   45 A"   57 A'   46 A"   47 A"                 
  0.131   0.136   0.138   0.142   0.154   0.171   0.190   0.191
 58 A'   59 A'   48 A"   49 A"   60 A'   61 A'   62 A'   63 A'                 
  0.200   0.207   0.212   0.235   0.240   0.256   0.257   0.355
 50 A"   51 A"   64 A'   65 A'   52 A"   66 A'   67 A'   68 A'                 
  0.359   0.370   0.391   0.393   0.404   0.418   0.418   0.426
 53 A"   69 A'   54 A"   70 A'   55 A"   71 A'   72 A'   56 A"                 
  0.429   0.430   0.442   0.444   0.469   0.473   0.521   0.522
 73 A'   57 A"   58 A"   74 A'   59 A"   75 A'   76 A'   60 A"                 
  0.536   0.542   0.547   0.558   0.560   0.561   0.573   0.575
 77 A'   61 A"   78 A'   79 A'   80 A'   62 A"   81 A'   63 A"                 
  0.584   0.591   0.632   0.636   0.640   0.641   0.678   0.682
 64 A"   65 A"   66 A"   82 A'   83 A'   67 A"   84 A'   85 A'                 
  0.699   0.707   0.710   0.769   0.781   0.795   0.804   0.838
 68 A"   86 A'   69 A"   87 A'   70 A"   71 A"   88 A'   89 A'                 
  0.857   0.879   0.903   0.940   0.954   0.967   1.023   1.067
 90 A'   72 A"   91 A'   73 A"   92 A'   74 A"   93 A'   94 A'                 
  1.148   1.321   1.372   1.385   1.478   1.500   1.520   1.535
 95 A'   96 A'   75 A"   76 A"   97 A'   77 A"   78 A"   79 A"                 
  1.542   1.644   1.725   1.782   1.808   1.851   1.871   1.924
 98 A'   99 A'  100 A'  101 A'  102 A'  103 A'   80 A"   81 A"                 
  1.987   2.009   2.027   2.035   2.037   2.057   2.059   2.103
104 A'   82 A"  105 A'   83 A"  106 A'   84 A"   85 A"  107 A'                 
  2.108   2.173   2.176   2.180   2.215   2.245   2.273   2.300
108 A'   86 A"  109 A'  110 A'  111 A'   87 A"   88 A"  112 A'                 
  2.539   2.569   2.689   2.705   2.789   2.815   2.930   2.997
113 A'   89 A"   90 A"  114 A'  115 A'  116 A'   91 A"   92 A"                 
  3.109   3.401   3.505   3.699   3.995   3.996   4.000   4.001
117 A'  118 A'  119 A'   93 A"   94 A"  120 A'   95 A"  121 A'                 
  4.011   4.012   4.022   4.055   4.057   4.090   4.114   4.117
 96 A"   97 A"  122 A'  123 A'  124 A'   98 A"  125 A'   99 A"                 
  4.128   4.140   4.164   4.258   4.286   4.368   4.391   4.407
100 A"  101 A"  126 A'  127 A'  128 A'  129 A'  102 A"  130 A'                 
  4.427   6.575   6.693   6.698   6.743   7.559   7.561   7.569
103 A"  131 A'  132 A'  104 A"  105 A"  133 A'  134 A'  106 A"                 
  7.578   7.583   7.589   7.619   7.668   7.676   7.704   7.722
107 A"  108 A"  109 A"  135 A'  136 A'  137 A'  110 A"  138 A'                 
  7.736  23.477  23.636  23.846  47.862  47.958  47.962  48.004
111 A"  139 A'  140 A'  141 A'  142 A'  143 A'  112 A"  113 A"                 
289.754 289.757 289.766 289.771 289.775 289.784 289.817 289.861
144 A'  145 A'  114 A"  115 A"  116 A"  117 A"  146 A'  147 A'                 
289.903 289.921 289.939 289.9451020.6431020.7631020.7671020.822
148 A'  118 A"  119 A"  149 A'  150 A'  151 A'  120 A"  121 A"                 

 Beta MOs, Restricted
 -- Occupied --                  
-482.85 -482.85 -482.85 -482.85  -62.50  -62.50  -62.50  -62.50
  1 A"    1 A'    2 A"    2 A'    3 A"    3 A'    4 A"    4 A'                 
-56.325 -56.325 -56.325 -56.325 -56.320 -56.320 -56.320 -56.320
  5 A'    5 A"    6 A'    6 A"    7 A"    7 A'    8 A"    8 A'                 
-56.320 -56.320 -56.320 -56.320 -10.320 -10.320 -10.233  -8.713
  9 A'   10 A'    9 A"   10 A"   11 A'   12 A'   13 A'   11 A"                 
 -8.713  -8.713  -8.713  -6.545  -6.545  -6.545  -6.545  -6.531
 12 A"   14 A'   15 A'   13 A"   16 A'   14 A"   17 A'   18 A'                 
 -6.531  -6.531  -6.531  -6.531  -6.531  -6.531  -6.531  -2.656
 15 A"   19 A'   16 A"   17 A"   20 A'   18 A"   21 A'   22 A'                 
 -2.656  -2.656  -2.656  -2.652  -2.652  -2.652  -2.652  -2.652
 23 A'   19 A"   20 A"   24 A'   25 A'   21 A"   22 A"   26 A'                 
 -2.652  -2.652  -2.652  -2.640  -2.640  -2.640  -2.640  -2.640
 27 A'   23 A"   24 A"   28 A'   25 A"   29 A'   26 A"   30 A'                 
 -2.640  -2.640  -2.640  -0.955  -0.840  -0.802  -0.798  -0.785
 27 A"   31 A'   28 A"   32 A'   33 A'   29 A"   34 A'   30 A"                 
 -0.636  -0.572  -0.524  -0.501  -0.428  -0.414  -0.407  -0.403
 35 A'   36 A'   31 A"   37 A'   38 A'   32 A"   39 A'   33 A"                 
 -0.344  -0.321  -0.318  -0.305  -0.305  -0.295  -0.290  -0.280
 40 A'   34 A"   41 A'   35 A"   36 A"   42 A'   43 A'   37 A"                 
 -- Virtual --                   
 -0.074  -0.069  -0.059  -0.006   0.017   0.017   0.017   0.022
 38 A"   44 A'   45 A'   46 A'   47 A'   39 A"   40 A"   48 A'                 
  0.043   0.051   0.051   0.056   0.073   0.073   0.078   0.083
 49 A'   50 A'   41 A"   51 A'   42 A"   52 A'   53 A'   54 A'                 
  0.084   0.088   0.090   0.092   0.097   0.110   0.114   0.121
 55 A'   43 A"   44 A"   56 A'   45 A"   57 A'   46 A"   47 A"                 
  0.131   0.136   0.138   0.142   0.154   0.171   0.190   0.191
 58 A'   59 A'   48 A"   49 A"   60 A'   61 A'   62 A'   63 A'                 
  0.200   0.207   0.212   0.235   0.240   0.256   0.257   0.355
 50 A"   51 A"   64 A'   65 A'   52 A"   66 A'   67 A'   68 A'                 
  0.359   0.370   0.391   0.393   0.404   0.418   0.418   0.426
 53 A"   69 A'   54 A"   70 A'   55 A"   71 A'   72 A'   56 A"                 
  0.429   0.430   0.442   0.444   0.469   0.473   0.521   0.522
 73 A'   57 A"   58 A"   74 A'   59 A"   75 A'   76 A'   60 A"                 
  0.536   0.542   0.547   0.558   0.560   0.561   0.573   0.575
 77 A'   61 A"   78 A'   79 A'   80 A'   62 A"   81 A'   63 A"                 
  0.584   0.591   0.632   0.636   0.640   0.641   0.678   0.682
 64 A"   65 A"   66 A"   82 A'   83 A'   67 A"   84 A'   85 A'                 
  0.699   0.707   0.710   0.769   0.781   0.795   0.804   0.838
 68 A"   86 A'   69 A"   87 A'   70 A"   71 A"   88 A'   89 A'                 
  0.857   0.879   0.903   0.940   0.954   0.967   1.023   1.067
 90 A'   72 A"   91 A'   73 A"   92 A'   74 A"   93 A'   94 A'                 
  1.148   1.321   1.372   1.385   1.478   1.500   1.520   1.535
 95 A'   96 A'   75 A"   76 A"   97 A'   77 A"   78 A"   79 A"                 
  1.542   1.644   1.725   1.782   1.808   1.851   1.871   1.924
 98 A'   99 A'  100 A'  101 A'  102 A'  103 A'   80 A"   81 A"                 
  1.987   2.009   2.027   2.035   2.037   2.057   2.059   2.103
104 A'   82 A"  105 A'   83 A"  106 A'   84 A"   85 A"  107 A'                 
  2.108   2.173   2.176   2.180   2.215   2.245   2.273   2.300
108 A'   86 A"  109 A'  110 A'  111 A'   87 A"   88 A"  112 A'                 
  2.539   2.569   2.689   2.705   2.789   2.815   2.930   2.997
113 A'   89 A"   90 A"  114 A'  115 A'  116 A'   91 A"   92 A"                 
  3.109   3.401   3.505   3.699   3.995   3.996   4.000   4.001
117 A'  118 A'  119 A'   93 A"   94 A"  120 A'   95 A"  121 A'                 
  4.011   4.012   4.022   4.055   4.057   4.090   4.114   4.117
 96 A"   97 A"  122 A'  123 A'  124 A'   98 A"  125 A'   99 A"                 
  4.128   4.140   4.164   4.258   4.286   4.368   4.391   4.407
100 A"  101 A"  126 A'  127 A'  128 A'  129 A'  102 A"  130 A'                 
  4.427   6.575   6.693   6.698   6.743   7.559   7.561   7.569
103 A"  131 A'  132 A'  104 A"  105 A"  133 A'  134 A'  106 A"                 
  7.578   7.583   7.589   7.619   7.668   7.676   7.704   7.722
107 A"  108 A"  109 A"  135 A'  136 A'  137 A'  110 A"  138 A'                 
  7.736  23.477  23.636  23.846  47.862  47.958  47.962  48.004
111 A"  139 A'  140 A'  141 A'  142 A'  143 A'  112 A"  113 A"                 
289.754 289.757 289.766 289.771 289.775 289.784 289.817 289.861
144 A'  145 A'  114 A"  115 A"  116 A"  117 A"  146 A'  147 A'                 
289.903 289.921 289.939 289.9451020.6431020.7631020.7671020.822
148 A'  118 A"  119 A"  149 A'  150 A'  151 A'  120 A"  121 A"                 
 --------------------------------------------------------------

          Ground-State Mulliken Net Atomic Charges

     Atom                 Charge (a.u.)
  ----------------------------------------
      1 C                    -0.693108
      2 C                     0.128562
      3 C                     0.128562
      4 Br                    0.001887
      5 Br                    0.001887
      6 Br                    0.001887
      7 Br                    0.001887
      8 H                     0.214219
      9 H                     0.214219
  ----------------------------------------
  Sum of atomic charges =    -0.000000

 -----------------------------------------------------------------
                    Cartesian Multipole Moments
 -----------------------------------------------------------------
    Charge (ESU x 10^10)
                 0.0000
    Dipole Moment (Debye)
         X       0.0001      Y       1.6406      Z       0.0000
       Tot       1.6406
    Quadrupole Moments (Debye-Ang)
        XX     -93.5972     XY       0.0003     YY     -88.1760
        XZ      -0.0000     YZ      -0.0000     ZZ     -88.2683
    Octopole Moments (Debye-Ang^2)
       XXX      -0.0113    XXY     -13.8186    XYY      -0.0022
       YYY     -13.1651    XXZ       0.0000    XYZ      -0.0000
       YYZ      -0.0000    XZZ      -0.0035    YZZ     -12.4871
       ZZZ       0.0000
    Hexadecapole Moments (Debye-Ang^3)
      XXXX   -1477.7373   XXXY       0.0261   XXYY    -295.1900
      XYYY       0.0298   YYYY    -237.5343   XXXZ      -0.0000
      XXYZ      -0.0000   XYYZ       0.0000   YYYZ       0.0000
      XXZZ    -401.6812   XYZZ       0.0068   YYZZ    -245.7088
      XZZZ      -0.0000   YZZZ      -0.0000   ZZZZ   -1170.7857
 -----------------------------------------------------------------
 Calculating analytic gradient of the SCF energy
 Gradient of SCF Energy
            1           2           3           4           5           6
    1  -0.0000003   0.0000007  -0.0000009   0.0000030   0.0000030  -0.0000031
    2  -0.0000317   0.0000097   0.0000095  -0.0000019  -0.0000019  -0.0000022
    3  -0.0000000   0.0000000  -0.0000000  -0.0000031   0.0000031  -0.0000034
            7           8           9
    1  -0.0000031   0.0000004   0.0000004
    2  -0.0000022   0.0000103   0.0000103
    3   0.0000034  -0.0000023   0.0000023
 Max gradient component =       3.168E-05
 RMS gradient           =       7.480E-06
 Gradient time:  CPU 28.83 s  wall 7.28 s
 Geometry Optimization Parameters
   NAtoms,    NIC,     NZ,  NCons,   NDum,   NFix, NCnnct, MaxDiis
        9      69       9       0       0       0       0       0

 Cartesian Hessian Update
 Hessian Updated using BFGS Update


** GEOMETRY OPTIMIZATION IN DELOCALIZED INTERNAL COORDINATES **
   Searching for a Minimum

   Optimization Cycle:   6

                       Coordinates (Angstroms)
     ATOM                X               Y               Z
      1  C         0.0001131301    1.6892152136    0.0000000000
      2  C         0.7622681319    0.3890926295    0.0000000000
      3  C        -0.7621652488    0.3891629893    0.0000000000
      4  Br        1.7350864779   -0.1131778263   -1.5977391443
      5  Br        1.7350864779   -0.1131778263    1.5977391443
      6  Br       -1.7350312012   -0.1130160798   -1.5977392457
      7  Br       -1.7350312012   -0.1130160798    1.5977392457
      8  H         0.0001436876    2.2689065298    0.9159215456
      9  H         0.0001436876    2.2689065298   -0.9159215456
   Point Group: cs    Number of degrees of freedom:    12


   Energy is -10412.066828020

 Hessian Updated using BFGS Update

 12 Hessian modes will be used to form the next step
  Hessian Eigenvalues:
     0.020949    0.030782    0.046990    0.087750    0.100660    0.129002
     0.175929    0.190603    0.220992    0.263107    0.269000    0.351542

 Minimum Search - Taking Simple RFO Step
 Searching for Lamda that Minimizes Along All modes
 Value Taken    Lamda =   0.00000000
 Step Taken.  Stepsize is  0.000168

                             Maximum     Tolerance    Cnvgd?
         Gradient           0.000015      0.000300     YES
         Displacement       0.000143      0.001200     YES
         Energy change     -0.000000      0.000001     YES


                       Distance Matrix (Angstroms)
             C (  1)   C (  2)   C (  3)   Br(  4)   Br(  5)   Br(  6)
   C (  2)  1.507050
   C (  3)  1.507051  1.524433
   Br(  4)  2.968421  1.936859  3.006889
   Br(  5)  2.968421  1.936859  3.006889  3.195478
   Br(  6)  2.968423  3.006890  1.936859  3.470118  4.717287
   Br(  7)  2.968423  3.006890  1.936859  4.717287  3.470118  3.195478
   H (  8)  1.083953  2.225634  2.225638  3.873350  3.024769  3.873355
   H (  9)  1.083953  2.225634  2.225638  3.024769  3.873350  3.024775
             Br(  7)   H (  8)
   H (  8)  3.024775
   H (  9)  3.873355  1.831843

 Final energy is   -10412.066828019950     


 ******************************
 **  OPTIMIZATION CONVERGED  **
 ******************************

                       Coordinates (Angstroms)
     ATOM                X               Y               Z
      1  C         0.0001131301    1.6892152136    0.0000000000
      2  C         0.7622681319    0.3890926295    0.0000000000
      3  C        -0.7621652488    0.3891629893    0.0000000000
      4  Br        1.7350864779   -0.1131778263   -1.5977391443
      5  Br        1.7350864779   -0.1131778263    1.5977391443
      6  Br       -1.7350312012   -0.1130160798   -1.5977392457
      7  Br       -1.7350312012   -0.1130160798    1.5977392457
      8  H         0.0001436876    2.2689065298    0.9159215456
      9  H         0.0001436876    2.2689065298   -0.9159215456

Z-matrix Print:
$molecule
0 1
Br
C  1 1.936859
C  2 1.507050 1 118.536918
H  3 1.083953 2 117.474191 1 2.367024 0
H  3 1.083953 2 117.474191 1 -142.132655 0
C  3 1.507051 2 60.764581 1 110.117185 0
Br 2 1.936859 1 111.159265 3 -142.521374 0
Br 6 1.936859 3 118.536927 2 110.117186 0
Br 6 1.936859 3 118.536927 2 -110.117186 0
$end


 --------------------------------------------------------------
             Orbital Energies (a.u.) and Symmetries
 --------------------------------------------------------------

 Alpha MOs, Restricted
 -- Occupied --                  
-482.85 -482.85 -482.85 -482.85  -62.50  -62.50  -62.50  -62.50
  1 A"    1 A'    2 A"    2 A'    3 A"    3 A'    4 A"    4 A'                 
-56.325 -56.325 -56.325 -56.325 -56.320 -56.320 -56.320 -56.320
  5 A'    5 A"    6 A'    6 A"    7 A"    7 A'    8 A"    8 A'                 
-56.320 -56.320 -56.320 -56.320 -10.320 -10.320 -10.233  -8.713
  9 A'   10 A'    9 A"   10 A"   11 A'   12 A'   13 A'   11 A"                 
 -8.713  -8.713  -8.713  -6.545  -6.545  -6.545  -6.545  -6.531
 12 A"   14 A'   15 A'   13 A"   16 A'   14 A"   17 A'   18 A'                 
 -6.531  -6.531  -6.531  -6.531  -6.531  -6.531  -6.531  -2.656
 15 A"   19 A'   16 A"   17 A"   20 A'   18 A"   21 A'   22 A'                 
 -2.656  -2.656  -2.656  -2.652  -2.652  -2.652  -2.652  -2.652
 23 A'   19 A"   20 A"   24 A'   25 A'   21 A"   22 A"   26 A'                 
 -2.652  -2.652  -2.652  -2.640  -2.640  -2.640  -2.640  -2.640
 27 A'   23 A"   24 A"   28 A'   25 A"   29 A'   26 A"   30 A'                 
 -2.640  -2.640  -2.640  -0.955  -0.840  -0.802  -0.798  -0.785
 27 A"   31 A'   28 A"   32 A'   33 A'   29 A"   34 A'   30 A"                 
 -0.636  -0.572  -0.524  -0.501  -0.428  -0.414  -0.407  -0.403
 35 A'   36 A'   31 A"   37 A'   38 A'   32 A"   39 A'   33 A"                 
 -0.344  -0.321  -0.318  -0.305  -0.305  -0.295  -0.290  -0.280
 40 A'   34 A"   41 A'   35 A"   36 A"   42 A'   43 A'   37 A"                 
 -- Virtual --                   
 -0.074  -0.069  -0.059  -0.006   0.017   0.017   0.017   0.022
 38 A"   44 A'   45 A'   46 A'   47 A'   39 A"   40 A"   48 A'                 
  0.043   0.051   0.051   0.056   0.073   0.073   0.078   0.083
 49 A'   50 A'   41 A"   51 A'   42 A"   52 A'   53 A'   54 A'                 
  0.084   0.088   0.090   0.092   0.097   0.110   0.114   0.121
 55 A'   43 A"   44 A"   56 A'   45 A"   57 A'   46 A"   47 A"                 
  0.131   0.136   0.138   0.142   0.154   0.171   0.190   0.191
 58 A'   59 A'   48 A"   49 A"   60 A'   61 A'   62 A'   63 A'                 
  0.200   0.207   0.212   0.235   0.240   0.256   0.257   0.355
 50 A"   51 A"   64 A'   65 A'   52 A"   66 A'   67 A'   68 A'                 
  0.359   0.370   0.391   0.393   0.404   0.418   0.418   0.426
 53 A"   69 A'   54 A"   70 A'   55 A"   71 A'   72 A'   56 A"                 
  0.429   0.430   0.442   0.444   0.469   0.473   0.521   0.522
 73 A'   57 A"   58 A"   74 A'   59 A"   75 A'   76 A'   60 A"                 
  0.536   0.542   0.547   0.558   0.560   0.561   0.573   0.575
 77 A'   61 A"   78 A'   79 A'   80 A'   62 A"   81 A'   63 A"                 
  0.584   0.591   0.632   0.636   0.640   0.641   0.678   0.682
 64 A"   65 A"   66 A"   82 A'   83 A'   67 A"   84 A'   85 A'                 
  0.699   0.707   0.710   0.769   0.781   0.795   0.804   0.838
 68 A"   86 A'   69 A"   87 A'   70 A"   71 A"   88 A'   89 A'                 
  0.857   0.879   0.903   0.940   0.954   0.967   1.023   1.067
 90 A'   72 A"   91 A'   73 A"   92 A'   74 A"   93 A'   94 A'                 
  1.148   1.321   1.372   1.385   1.478   1.500   1.520   1.535
 95 A'   96 A'   75 A"   76 A"   97 A'   77 A"   78 A"   79 A"                 
  1.542   1.644   1.725   1.782   1.808   1.851   1.871   1.924
 98 A'   99 A'  100 A'  101 A'  102 A'  103 A'   80 A"   81 A"                 
  1.987   2.009   2.027   2.035   2.037   2.057   2.059   2.103
104 A'   82 A"  105 A'   83 A"  106 A'   84 A"   85 A"  107 A'                 
  2.108   2.173   2.176   2.180   2.215   2.245   2.273   2.300
108 A'   86 A"  109 A'  110 A'  111 A'   87 A"   88 A"  112 A'                 
  2.539   2.569   2.689   2.705   2.789   2.815   2.930   2.997
113 A'   89 A"   90 A"  114 A'  115 A'  116 A'   91 A"   92 A"                 
  3.109   3.401   3.505   3.699   3.995   3.996   4.000   4.001
117 A'  118 A'  119 A'   93 A"   94 A"  120 A'   95 A"  121 A'                 
  4.011   4.012   4.022   4.055   4.057   4.090   4.114   4.117
 96 A"   97 A"  122 A'  123 A'  124 A'   98 A"  125 A'   99 A"                 
  4.128   4.140   4.164   4.258   4.286   4.368   4.391   4.407
100 A"  101 A"  126 A'  127 A'  128 A'  129 A'  102 A"  130 A'                 
  4.427   6.575   6.693   6.698   6.743   7.559   7.561   7.569
103 A"  131 A'  132 A'  104 A"  105 A"  133 A'  134 A'  106 A"                 
  7.578   7.583   7.589   7.619   7.668   7.676   7.704   7.722
107 A"  108 A"  109 A"  135 A'  136 A'  137 A'  110 A"  138 A'                 
  7.736  23.477  23.636  23.846  47.862  47.958  47.962  48.004
111 A"  139 A'  140 A'  141 A'  142 A'  143 A'  112 A"  113 A"                 
289.754 289.757 289.766 289.771 289.775 289.784 289.817 289.861
144 A'  145 A'  114 A"  115 A"  116 A"  117 A"  146 A'  147 A'                 
289.903 289.921 289.939 289.9451020.6431020.7631020.7671020.822
148 A'  118 A"  119 A"  149 A'  150 A'  151 A'  120 A"  121 A"                 

 Beta MOs, Restricted
 -- Occupied --                  
-482.85 -482.85 -482.85 -482.85  -62.50  -62.50  -62.50  -62.50
  1 A"    1 A'    2 A"    2 A'    3 A"    3 A'    4 A"    4 A'                 
-56.325 -56.325 -56.325 -56.325 -56.320 -56.320 -56.320 -56.320
  5 A'    5 A"    6 A'    6 A"    7 A"    7 A'    8 A"    8 A'                 
-56.320 -56.320 -56.320 -56.320 -10.320 -10.320 -10.233  -8.713
  9 A'   10 A'    9 A"   10 A"   11 A'   12 A'   13 A'   11 A"                 
 -8.713  -8.713  -8.713  -6.545  -6.545  -6.545  -6.545  -6.531
 12 A"   14 A'   15 A'   13 A"   16 A'   14 A"   17 A'   18 A'                 
 -6.531  -6.531  -6.531  -6.531  -6.531  -6.531  -6.531  -2.656
 15 A"   19 A'   16 A"   17 A"   20 A'   18 A"   21 A'   22 A'                 
 -2.656  -2.656  -2.656  -2.652  -2.652  -2.652  -2.652  -2.652
 23 A'   19 A"   20 A"   24 A'   25 A'   21 A"   22 A"   26 A'                 
 -2.652  -2.652  -2.652  -2.640  -2.640  -2.640  -2.640  -2.640
 27 A'   23 A"   24 A"   28 A'   25 A"   29 A'   26 A"   30 A'                 
 -2.640  -2.640  -2.640  -0.955  -0.840  -0.802  -0.798  -0.785
 27 A"   31 A'   28 A"   32 A'   33 A'   29 A"   34 A'   30 A"                 
 -0.636  -0.572  -0.524  -0.501  -0.428  -0.414  -0.407  -0.403
 35 A'   36 A'   31 A"   37 A'   38 A'   32 A"   39 A'   33 A"                 
 -0.344  -0.321  -0.318  -0.305  -0.305  -0.295  -0.290  -0.280
 40 A'   34 A"   41 A'   35 A"   36 A"   42 A'   43 A'   37 A"                 
 -- Virtual --                   
 -0.074  -0.069  -0.059  -0.006   0.017   0.017   0.017   0.022
 38 A"   44 A'   45 A'   46 A'   47 A'   39 A"   40 A"   48 A'                 
  0.043   0.051   0.051   0.056   0.073   0.073   0.078   0.083
 49 A'   50 A'   41 A"   51 A'   42 A"   52 A'   53 A'   54 A'                 
  0.084   0.088   0.090   0.092   0.097   0.110   0.114   0.121
 55 A'   43 A"   44 A"   56 A'   45 A"   57 A'   46 A"   47 A"                 
  0.131   0.136   0.138   0.142   0.154   0.171   0.190   0.191
 58 A'   59 A'   48 A"   49 A"   60 A'   61 A'   62 A'   63 A'                 
  0.200   0.207   0.212   0.235   0.240   0.256   0.257   0.355
 50 A"   51 A"   64 A'   65 A'   52 A"   66 A'   67 A'   68 A'                 
  0.359   0.370   0.391   0.393   0.404   0.418   0.418   0.426
 53 A"   69 A'   54 A"   70 A'   55 A"   71 A'   72 A'   56 A"                 
  0.429   0.430   0.442   0.444   0.469   0.473   0.521   0.522
 73 A'   57 A"   58 A"   74 A'   59 A"   75 A'   76 A'   60 A"                 
  0.536   0.542   0.547   0.558   0.560   0.561   0.573   0.575
 77 A'   61 A"   78 A'   79 A'   80 A'   62 A"   81 A'   63 A"                 
  0.584   0.591   0.632   0.636   0.640   0.641   0.678   0.682
 64 A"   65 A"   66 A"   82 A'   83 A'   67 A"   84 A'   85 A'                 
  0.699   0.707   0.710   0.769   0.781   0.795   0.804   0.838
 68 A"   86 A'   69 A"   87 A'   70 A"   71 A"   88 A'   89 A'                 
  0.857   0.879   0.903   0.940   0.954   0.967   1.023   1.067
 90 A'   72 A"   91 A'   73 A"   92 A'   74 A"   93 A'   94 A'                 
  1.148   1.321   1.372   1.385   1.478   1.500   1.520   1.535
 95 A'   96 A'   75 A"   76 A"   97 A'   77 A"   78 A"   79 A"                 
  1.542   1.644   1.725   1.782   1.808   1.851   1.871   1.924
 98 A'   99 A'  100 A'  101 A'  102 A'  103 A'   80 A"   81 A"                 
  1.987   2.009   2.027   2.035   2.037   2.057   2.059   2.103
104 A'   82 A"  105 A'   83 A"  106 A'   84 A"   85 A"  107 A'                 
  2.108   2.173   2.176   2.180   2.215   2.245   2.273   2.300
108 A'   86 A"  109 A'  110 A'  111 A'   87 A"   88 A"  112 A'                 
  2.539   2.569   2.689   2.705   2.789   2.815   2.930   2.997
113 A'   89 A"   90 A"  114 A'  115 A'  116 A'   91 A"   92 A"                 
  3.109   3.401   3.505   3.699   3.995   3.996   4.000   4.001
117 A'  118 A'  119 A'   93 A"   94 A"  120 A'   95 A"  121 A'                 
  4.011   4.012   4.022   4.055   4.057   4.090   4.114   4.117
 96 A"   97 A"  122 A'  123 A'  124 A'   98 A"  125 A'   99 A"                 
  4.128   4.140   4.164   4.258   4.286   4.368   4.391   4.407
100 A"  101 A"  126 A'  127 A'  128 A'  129 A'  102 A"  130 A'                 
  4.427   6.575   6.693   6.698   6.743   7.559   7.561   7.569
103 A"  131 A'  132 A'  104 A"  105 A"  133 A'  134 A'  106 A"                 
  7.578   7.583   7.589   7.619   7.668   7.676   7.704   7.722
107 A"  108 A"  109 A"  135 A'  136 A'  137 A'  110 A"  138 A'                 
  7.736  23.477  23.636  23.846  47.862  47.958  47.962  48.004
111 A"  139 A'  140 A'  141 A'  142 A'  143 A'  112 A"  113 A"                 
289.754 289.757 289.766 289.771 289.775 289.784 289.817 289.861
144 A'  145 A'  114 A"  115 A"  116 A"  117 A"  146 A'  147 A'                 
289.903 289.921 289.939 289.9451020.6431020.7631020.7671020.822
148 A'  118 A"  119 A"  149 A'  150 A'  151 A'  120 A"  121 A"                 
 --------------------------------------------------------------

          Ground-State Mulliken Net Atomic Charges

     Atom                 Charge (a.u.)
  ----------------------------------------
      1 C                    -0.693108
      2 C                     0.128562
      3 C                     0.128562
      4 Br                    0.001887
      5 Br                    0.001887
      6 Br                    0.001887
      7 Br                    0.001887
      8 H                     0.214219
      9 H                     0.214219
  ----------------------------------------
  Sum of atomic charges =    -0.000000

 -----------------------------------------------------------------
                    Cartesian Multipole Moments
 -----------------------------------------------------------------
    Charge (ESU x 10^10)
                 0.0000
    Dipole Moment (Debye)
         X       0.0001      Y       1.6406      Z       0.0000
       Tot       1.6406
    Quadrupole Moments (Debye-Ang)
        XX     -93.5972     XY       0.0003     YY     -88.1760
        XZ      -0.0000     YZ      -0.0000     ZZ     -88.2683
    Octopole Moments (Debye-Ang^2)
       XXX      -0.0113    XXY     -13.8186    XYY      -0.0022
       YYY     -13.1651    XXZ       0.0000    XYZ      -0.0000
       YYZ      -0.0000    XZZ      -0.0035    YZZ     -12.4871
       ZZZ       0.0000
    Hexadecapole Moments (Debye-Ang^3)
      XXXX   -1477.7373   XXXY       0.0261   XXYY    -295.1900
      XYYY       0.0298   YYYY    -237.5343   XXXZ      -0.0000
      XXYZ      -0.0000   XYYZ       0.0000   YYYZ       0.0000
      XXZZ    -401.6812   XYZZ       0.0068   YYZZ    -245.7088
      XZZZ      -0.0000   YZZZ      -0.0000   ZZZZ   -1170.7857
 -----------------------------------------------------------------
Archival summary:
1\1\garfield\OPT\ProcedureUnspecified\BasisUnspecified\r432\taweetha\TueOct920:02:332018TueOct920:02:332018\0\\#,OPT,ProcedureUnspecified,BasisUnspecified,\\0,1\Br\C,1,1.93686\C,2,1.50705,1,118.537\H,3,1.08395,2,117.474,1,2.36702,0\H,3,1.08395,2,117.474,1,-142.133,0\C,3,1.50705,2,60.7646,1,110.117,0\Br,2,1.93686,1,111.159,3,-142.521,0\Br,6,1.93686,3,118.537,2,110.117,0\Br,6,1.93686,3,118.537,2,-110.117,0\\\@

 Total job time:  170.91s(wall), 659.26s(cpu) 
 Tue Oct  9 20:02:33 2018

        *************************************************************
        *                                                           *
        *  Thank you very much for using Q-Chem.  Have a nice day.  *
        *                                                           *
        *************************************************************


 
User input: 2 of 2 
 
Q-Chem Developer Version!
                  Welcome to Q-Chem
     A Quantum Leap Into The Future Of Chemistry


 Q-Chem 5.1, Q-Chem, Inc., Pleasanton, CA (2018)

 Yihan Shao,  Zhengting Gan,  E. Epifanovsky,  A. T. B. Gilbert,  M. Wormit,  
 J. Kussmann,  A. W. Lange,  A. Behn,  Jia Deng,  Xintian Feng,  D. Ghosh,  
 M. Goldey,  P. R. Horn,  L. D. Jacobson,  I. Kaliman,  T. Kus,  A. Landau,  
 Jie Liu,  E. I. Proynov,  R. M. Richard,  R. P. Steele,  E. J. Sundstrom,  
 H. L. Woodcock III,  P. M. Zimmerman,  D. Zuev,  B. Albrecht,  E. Alguire,  
 S. A. Baeppler,  D. Barton,  Z. Benda,  Y. A. Bernard,  E. J. Berquist,  
 K. B. Bravaya,  H. Burton,  D. Casanova,  Chun-Min Chang,  Yunqing Chen,  
 A. Chien,  K. D. Closser,  M. P. Coons,  S. Coriani,  S. Dasgupta,  
 A. L. Dempwolff,  M. Diedenhofen,  Hainam Do,  R. G. Edgar,  Po-Tung Fang,  
 S. Faraji,  S. Fatehi,  Qingguo Feng,  K. D. Fenk,  J. Fosso-Tande,  
 Qinghui Ge,  A. Ghysels,  G. Gidofalvi,  J. Gomes,  J. Gonthier,  A. Gunina,  
 D. Hait,  M. W. D. Hanson-Heine,  P. H. P. Harbach,  A. W. Hauser,  
 J. E. Herr,  E. G. Hohenstein,  Z. C. Holden,  Kerwin Hui,  B. C. Huynh,  
 T.-C. Jagau,  Hyunjun Ji,  B. Kaduk,  K. Khistyaev,  Jaehoon Kim,  
 P. Klunzinger,  K. Koh,  D. Kosenkov,  L. Koulias,  T. Kowalczyk,  
 C. M. Krauter,  A. Kunitsa,  Ka Un Lao,  A. Laurent,  K. V. Lawler,  
 Joonho Lee,  D. Lefrancois,  S. Lehtola,  D. S. Levine,  Yi-Pei Li,  
 You-Sheng Lin,  Fenglai Liu,  E. Livshits,  A. Luenser,  P. Manohar,  
 E. Mansoor,  S. F. Manzer,  Shan-Ping Mao,  Yuezhi Mao,  N. Mardirossian,  
 A. V. Marenich,  T. Markovich,  L. A. Martinez-Martinez,  S. A. Maurer,  
 N. J. Mayhall,  S. C. McKenzie,  J.-M. Mewes,  A. F. Morrison,  
 J. W. Mullinax,  K. Nanda,  T. S. Nguyen-Beck,  R. Olivares-Amaya,  
 J. A. Parkhill,  T. M. Perrine,  F. Plasser,  P. Pokhilko,  S. Prager,  
 A. Prociuk,  E. Ramos,  D. R. Rehn,  F. Rob,  M. Schneider,  N. Sergueev,  
 S. M. Sharada,  S. Sharma,  D. W. Small,  T. Stauch,  T. Stein,  
 Yu-Chuan Su,  A. J. W. Thom,  A. Tkatchenko,  T. Tsuchimochi,  N. M. Tubman,  
 L. Vogt,  M. L. Vidal,  O. Vydrov,  M. A. Watson,  J. Wenzel,  
 M. de Wergifosse,  T. A. Wesolowski,  A. White,  J. Witte,  A. Yamada,  
 Jun Yang,  K. Yao,  S. Yeganeh,  S. R. Yost,  Zhi-Qiang You,  A. Zech,  
 Igor Ying Zhang,  Xing Zhang,  Yan Zhao,  Ying Zhu,  B. R. Brooks,  
 G. K. L. Chan,  C. J. Cramer,  M. S. Gordon,  W. J. Hehre,  A. Klamt,  
 M. W. Schmidt,  C. D. Sherrill,  D. G. Truhlar,  A. Aspuru-Guzik,  R. Baer,  
 A. T. Bell,  N. A. Besley,  Jeng-Da Chai,  A. E. DePrince, III,  
 R. A. DiStasio Jr.,  A. Dreuw,  B. D. Dunietz,  T. R. Furlani,  
 Chao-Ping Hsu,  Yousung Jung,  Jing Kong,  D. S. Lambrecht,  WanZhen Liang,  
 C. Ochsenfeld,  V. A. Rassolov,  L. V. Slipchenko,  J. E. Subotnik,  
 T. Van Voorhis,  J. M. Herbert,  A. I. Krylov,  P. M. W. Gill,  M. Head-Gordon

 Contributors to earlier versions of Q-Chem not listed above: 
 R. D. Adamson,  B. Austin,  J. Baker,  G. J. O. Beran,  K. Brandhorst,  
 S. T. Brown,  E. F. C. Byrd,  A. K. Chakraborty,  C.-L. Cheng,  
 Siu Hung Chien,  D. M. Chipman,  D. L. Crittenden,  H. Dachsel,  
 R. J. Doerksen,  A. D. Dutoi,  L. Fusti-Molnar,  W. A. Goddard III,  
 A. Golubeva-Zadorozhnaya,  S. R. Gwaltney,  G. Hawkins,  A. Heyden,  
 S. Hirata,  G. Kedziora,  F. J. Keil,  C. Kelley,  Jihan Kim,  R. A. King,  
 R. Z. Khaliullin,  P. P. Korambath,  W. Kurlancheek,  A. M. Lee,  M. S. Lee,  
 S. V. Levchenko,  Ching Yeh Lin,  D. Liotard,  R. C. Lochan,  I. Lotan,  
 P. E. Maslen,  N. Nair,  D. P. O'Neill,  D. Neuhauser,  E. Neuscamman,  
 C. M. Oana,  R. Olson,  B. Peters,  R. Peverati,  P. A. Pieniazek,  
 Y. M. Rhee,  J. Ritchie,  M. A. Rohrdanz,  E. Rosta,  N. J. Russ,  
 H. F. Schaefer III,  N. E. Schultz,  N. Shenvi,  A. C. Simmonett,  A. Sodt,  
 D. Stuck,  K. S. Thanthiriwatte,  V. Vanovschi,  Tao Wang,  A. Warshel,  
 C. F. Williams,  Q. Wu,  X. Xu,  W. Zhang

 Please cite Q-Chem as follows:
 Y. Shao et al., Mol. Phys. 113, 184-215 (2015)
 DOI: 10.1080/00268976.2014.952696

 Q-Chem 5.1.1 for Intel X86 EM64T Linux

 Parts of Q-Chem use Armadillo 8.300.2 (Tropical Shenanigans).
 http://arma.sourceforge.net/

 Q-Chem begins on Tue Oct  9 20:02:33 2018  

Host: 
0

     Scratch files written to /scratch/taweetham/qchem18711//
The previous job contains 0 fragments, simply inherited here
Input Ideriv = 2
Curr. Ideriv = -1
Max.  Ideriv = 2

Checking the input file for inconsistencies... 	...done.

--------------------------------------------------------------
User input:
--------------------------------------------------------------

$molecule
read
$end

$rem
   job_type 	frequency
   basis 	6-311++g**
   method	b3lyp	
$end


--------------------------------------------------------------
 ----------------------------------------------------------------
             Standard Nuclear Orientation (Angstroms)
    I     Atom           X                Y                Z
 ----------------------------------------------------------------
    1      C       0.0000015134     1.6672835616    -0.0000000000
    2      C       0.7622169762     0.3671964227    -0.0000000000
    3      C      -0.7622164062     0.3671958892     0.0000000000
    4      Br      1.7350586791    -0.1350287919    -1.5977391443
    5      Br      1.7350586791    -0.1350287919     1.5977391443
    6      Br     -1.7350590038    -0.1350284224    -1.5977392457
    7      Br     -1.7350590038    -0.1350284224     1.5977392457
    8      H       0.0000051124     2.2469748786     0.9159215456
    9      H       0.0000051124     2.2469748786    -0.9159215456
 ----------------------------------------------------------------
 Molecular Point Group                 Cs    NOp =  2
 Largest Abelian Subgroup              Cs    NOp =  2
 Nuclear Repulsion Energy =  1674.5025127410 hartrees
 There are       80 alpha and       80 beta electrons
 Requested basis set is 6-311++G(d,p)
 There are 104 shells and 272 basis functions

 Total QAlloc Memory Limit   2000 MB
 Mega-Array Size       188 MB
 MEM_STATIC part       192 MB

                       Distance Matrix (Angstroms)
             C (  1)   C (  2)   C (  3)   Br(  4)   Br(  5)   Br(  6)
   C (  2)  1.507050
   C (  3)  1.507051  1.524433
   Br(  4)  2.968421  1.936859  3.006889
   Br(  5)  2.968421  1.936859  3.006889  3.195478
   Br(  6)  2.968423  3.006890  1.936859  3.470118  4.717287
   Br(  7)  2.968423  3.006890  1.936859  4.717287  3.470118  3.195478
   H (  8)  1.083953  2.225634  2.225638  3.873350  3.024769  3.873355
   H (  9)  1.083953  2.225634  2.225638  3.024769  3.873350  3.024775
             Br(  7)   H (  8)
   H (  8)  3.024775
   H (  9)  3.873355  1.831843

 A cutoff of  1.0D-11 yielded   4098 shell pairs
 There are     30082 function pairs (     33377 Cartesian)

 -------------------------------------------------------
 OpenMP Integral Computing Module                       
 Release: version 1.0, May 2013, Q-Chem Inc. Pittsburgh 
 -------------------------------------------------------
 Integral Job Info:
 Integral job number is                      11
 Integral operator is                         1
 short-range coefficients                     0
 long-range coefficients              100000000
 Omega coefficients                           0
 if combine SR and LR in K                    0
 Integral screening is                        0
 Integral computing path is                   2
 max size of driver memory is            800000
 size of driver memory is                593474
 size of scratch memory is             29623520
 max col of scratch BK array               1296
 max len of scratch array in speh3          155
 max len of scratch index in speh4           18
 max int batch size is                      520
 min int batch size is                       52
 fixed nKL is                                45
 max L of basis functions is                  2
 order of int derivative is                   0
 number of shells is                        104
 number of basis is                         287
 number of cartesian basis is               287
 number of contracted shell pairs          4098
 number of primitive shell pairs           9979
 maxK2 (contraction) of shell pair           36
 max number of K2 of shell pair               1
 max number of CS2 of shell pair            448
 max number of PS2 of shell pair            852
 mem total for path MDJ                  562102
 -------------------------------------------------------
 Smallest overlap matrix eigenvalue = 2.49E-05
 Guess from superposition of atomic densities
 Warning:  Energy on first SCF cycle will be non-variational
 SAD guess density has 160.000000 electrons

 -----------------------------------------------------------------------
  General SCF calculation program by
  Eric Jon Sundstrom, Paul Horn, Yuezhi Mao, Dmitri Zuev, Alec White,
  David Stuck, Shaama M.S., Shane Yost, Joonho Lee, David Small,
  Daniel Levine, Susi Lehtola, Hugh Burton, Evgeny Epifanovsky
 -----------------------------------------------------------------------
 Exchange:     0.2000 Hartree-Fock + 0.0800 Slater + 0.7200 B88
 Correlation:  0.1900 VWN1RPA + 0.8100 LYP
 Using SG-1 standard quadrature grid
 using 4 threads for integral computing
 -------------------------------------------------------
 OpenMP Integral computing Module                
 Release: version 2.0, May 2017, Q-Chem Inc. Pleasanton 
 -------------------------------------------------------
 -------------------------------------------------------
 OpenMP BLAS3 based DFT computing Module                
 Release: version 1.0, May 2013, Q-Chem Inc. Pittsburgh 
 -------------------------------------------------------
 A restricted SCF calculation will be
 performed using DIIS
 SCF converges when DIIS error is below 1.0e-08
 ---------------------------------------
  Cycle       Energy         DIIS error
 ---------------------------------------
    1  -10413.1271181442      3.31e-02  
    2  -10412.0234414742      2.90e-03  
    3  -10412.0046697985      3.05e-03  
    4  -10412.0648878895      4.62e-04  
    5  -10412.0665825734      1.71e-04  
    6  -10412.0667204421      1.04e-04  
    7  -10412.0668271666      9.64e-06  
    8  -10412.0668279962      1.78e-06  
    9  -10412.0668280184      4.86e-07  
   10  -10412.0668280211      9.38e-08  
   11  -10412.0668280204      1.68e-08  
   12  -10412.0668280201      4.65e-09  Convergence criterion met
 ---------------------------------------
 SCF time:   CPU 73.33s  wall 19.00s 
 SCF   energy in the final basis set =   -10412.0668280201
 Total energy in the final basis set =   -10412.0668280201

 --------------------------------------------------------------
             Orbital Energies (a.u.) and Symmetries
 --------------------------------------------------------------

 Alpha MOs, Restricted
 -- Occupied --                  
-482.85 -482.85 -482.85 -482.85  -62.50  -62.50  -62.50  -62.50
  1 A"    1 A'    2 A"    2 A'    3 A'    3 A"    4 A"    4 A'                 
-56.325 -56.325 -56.325 -56.325 -56.320 -56.320 -56.320 -56.320
  5 A'    6 A'    5 A"    6 A"    7 A'    7 A"    8 A"    8 A'                 
-56.320 -56.320 -56.320 -56.320 -10.320 -10.320 -10.233  -8.713
  9 A'   10 A'    9 A"   10 A"   11 A'   12 A'   13 A'   11 A"                 
 -8.713  -8.713  -8.713  -6.545  -6.545  -6.545  -6.545  -6.531
 12 A"   14 A'   15 A'   16 A'   13 A"   14 A"   17 A'   18 A'                 
 -6.531  -6.531  -6.531  -6.531  -6.531  -6.531  -6.531  -2.656
 19 A'   15 A"   16 A"   17 A"   18 A"   20 A'   21 A'   22 A'                 
 -2.656  -2.656  -2.656  -2.652  -2.652  -2.652  -2.652  -2.652
 23 A'   19 A"   20 A"   24 A'   25 A'   21 A"   22 A"   26 A'                 
 -2.652  -2.652  -2.652  -2.640  -2.640  -2.640  -2.640  -2.640
 27 A'   23 A"   24 A"   28 A'   25 A"   29 A'   26 A"   30 A'                 
 -2.640  -2.640  -2.640  -0.955  -0.840  -0.802  -0.798  -0.785
 27 A"   31 A'   28 A"   32 A'   33 A'   29 A"   34 A'   30 A"                 
 -0.636  -0.572  -0.524  -0.501  -0.428  -0.414  -0.407  -0.403
 35 A'   36 A'   31 A"   37 A'   38 A'   32 A"   39 A'   33 A"                 
 -0.344  -0.321  -0.318  -0.305  -0.305  -0.295  -0.290  -0.280
 40 A'   34 A"   41 A'   35 A"   36 A"   42 A'   43 A'   37 A"                 
 -- Virtual --                   
 -0.074  -0.069  -0.059  -0.006   0.017   0.017   0.017   0.022
 38 A"   44 A'   45 A'   46 A'   47 A'   39 A"   40 A"   48 A'                 
  0.043   0.051   0.051   0.056   0.073   0.073   0.078   0.083
 49 A'   50 A'   41 A"   51 A'   42 A"   52 A'   53 A'   54 A'                 
  0.084   0.088   0.090   0.092   0.097   0.110   0.114   0.121
 55 A'   43 A"   44 A"   56 A'   45 A"   57 A'   46 A"   47 A"                 
  0.131   0.136   0.138   0.142   0.154   0.171   0.190   0.191
 58 A'   59 A'   48 A"   49 A"   60 A'   61 A'   62 A'   63 A'                 
  0.200   0.207   0.212   0.235   0.240   0.256   0.257   0.355
 50 A"   51 A"   64 A'   65 A'   52 A"   66 A'   67 A'   68 A'                 
  0.359   0.370   0.391   0.393   0.404   0.418   0.418   0.426
 53 A"   69 A'   54 A"   70 A'   55 A"   71 A'   72 A'   56 A"                 
  0.429   0.430   0.442   0.444   0.469   0.473   0.521   0.522
 73 A'   57 A"   58 A"   74 A'   59 A"   75 A'   76 A'   60 A"                 
  0.536   0.542   0.547   0.558   0.560   0.561   0.573   0.575
 77 A'   61 A"   78 A'   79 A'   80 A'   62 A"   81 A'   63 A"                 
  0.584   0.591   0.632   0.636   0.640   0.641   0.678   0.682
 64 A"   65 A"   66 A"   82 A'   83 A'   67 A"   84 A'   85 A'                 
  0.699   0.707   0.710   0.769   0.781   0.795   0.804   0.838
 68 A"   86 A'   69 A"   87 A'   70 A"   71 A"   88 A'   89 A'                 
  0.857   0.879   0.903   0.940   0.954   0.967   1.023   1.067
 90 A'   72 A"   91 A'   73 A"   92 A'   74 A"   93 A'   94 A'                 
  1.148   1.321   1.372   1.385   1.478   1.500   1.520   1.535
 95 A'   96 A'   75 A"   76 A"   97 A'   77 A"   78 A"   79 A"                 
  1.542   1.644   1.725   1.782   1.808   1.851   1.871   1.924
 98 A'   99 A'  100 A'  101 A'  102 A'  103 A'   80 A"   81 A"                 
  1.987   2.009   2.027   2.035   2.037   2.057   2.059   2.103
104 A'   82 A"  105 A'   83 A"  106 A'   84 A"   85 A"  107 A'                 
  2.108   2.173   2.176   2.180   2.215   2.245   2.273   2.300
108 A'   86 A"  109 A'  110 A'  111 A'   87 A"   88 A"  112 A'                 
  2.539   2.569   2.689   2.705   2.789   2.815   2.930   2.997
113 A'   89 A"   90 A"  114 A'  115 A'  116 A'   91 A"   92 A"                 
  3.109   3.401   3.505   3.699   3.995   3.996   4.000   4.001
117 A'  118 A'  119 A'   93 A"   94 A"  120 A'   95 A"  121 A'                 
  4.011   4.012   4.022   4.055   4.057   4.090   4.114   4.117
 96 A"   97 A"  122 A'  123 A'  124 A'   98 A"  125 A'   99 A"                 
  4.128   4.140   4.164   4.258   4.286   4.368   4.391   4.407
100 A"  101 A"  126 A'  127 A'  128 A'  129 A'  102 A"  130 A'                 
  4.427   6.575   6.693   6.698   6.743   7.559   7.561   7.569
103 A"  131 A'  132 A'  104 A"  105 A"  133 A'  134 A'  106 A"                 
  7.578   7.583   7.589   7.619   7.668   7.676   7.704   7.722
107 A"  108 A"  109 A"  135 A'  136 A'  137 A'  110 A"  138 A'                 
  7.736  23.477  23.636  23.846  47.862  47.958  47.962  48.004
111 A"  139 A'  140 A'  141 A'  142 A'  143 A'  112 A"  113 A"                 
289.754 289.757 289.766 289.771 289.775 289.784 289.817 289.861
144 A'  145 A'  114 A"  115 A"  116 A"  117 A"  146 A'  147 A'                 
289.903 289.921 289.939 289.9451020.6431020.7631020.7671020.822
148 A'  118 A"  119 A"  149 A'  150 A'  151 A'  120 A"  121 A"                 

 Beta MOs, Restricted
 -- Occupied --                  
-482.85 -482.85 -482.85 -482.85  -62.50  -62.50  -62.50  -62.50
  1 A"    1 A'    2 A"    2 A'    3 A'    3 A"    4 A"    4 A'                 
-56.325 -56.325 -56.325 -56.325 -56.320 -56.320 -56.320 -56.320
  5 A'    6 A'    5 A"    6 A"    7 A'    7 A"    8 A"    8 A'                 
-56.320 -56.320 -56.320 -56.320 -10.320 -10.320 -10.233  -8.713
  9 A'   10 A'    9 A"   10 A"   11 A'   12 A'   13 A'   11 A"                 
 -8.713  -8.713  -8.713  -6.545  -6.545  -6.545  -6.545  -6.531
 12 A"   14 A'   15 A'   16 A'   13 A"   14 A"   17 A'   18 A'                 
 -6.531  -6.531  -6.531  -6.531  -6.531  -6.531  -6.531  -2.656
 19 A'   15 A"   16 A"   17 A"   18 A"   20 A'   21 A'   22 A'                 
 -2.656  -2.656  -2.656  -2.652  -2.652  -2.652  -2.652  -2.652
 23 A'   19 A"   20 A"   24 A'   25 A'   21 A"   22 A"   26 A'                 
 -2.652  -2.652  -2.652  -2.640  -2.640  -2.640  -2.640  -2.640
 27 A'   23 A"   24 A"   28 A'   25 A"   29 A'   26 A"   30 A'                 
 -2.640  -2.640  -2.640  -0.955  -0.840  -0.802  -0.798  -0.785
 27 A"   31 A'   28 A"   32 A'   33 A'   29 A"   34 A'   30 A"                 
 -0.636  -0.572  -0.524  -0.501  -0.428  -0.414  -0.407  -0.403
 35 A'   36 A'   31 A"   37 A'   38 A'   32 A"   39 A'   33 A"                 
 -0.344  -0.321  -0.318  -0.305  -0.305  -0.295  -0.290  -0.280
 40 A'   34 A"   41 A'   35 A"   36 A"   42 A'   43 A'   37 A"                 
 -- Virtual --                   
 -0.074  -0.069  -0.059  -0.006   0.017   0.017   0.017   0.022
 38 A"   44 A'   45 A'   46 A'   47 A'   39 A"   40 A"   48 A'                 
  0.043   0.051   0.051   0.056   0.073   0.073   0.078   0.083
 49 A'   50 A'   41 A"   51 A'   42 A"   52 A'   53 A'   54 A'                 
  0.084   0.088   0.090   0.092   0.097   0.110   0.114   0.121
 55 A'   43 A"   44 A"   56 A'   45 A"   57 A'   46 A"   47 A"                 
  0.131   0.136   0.138   0.142   0.154   0.171   0.190   0.191
 58 A'   59 A'   48 A"   49 A"   60 A'   61 A'   62 A'   63 A'                 
  0.200   0.207   0.212   0.235   0.240   0.256   0.257   0.355
 50 A"   51 A"   64 A'   65 A'   52 A"   66 A'   67 A'   68 A'                 
  0.359   0.370   0.391   0.393   0.404   0.418   0.418   0.426
 53 A"   69 A'   54 A"   70 A'   55 A"   71 A'   72 A'   56 A"                 
  0.429   0.430   0.442   0.444   0.469   0.473   0.521   0.522
 73 A'   57 A"   58 A"   74 A'   59 A"   75 A'   76 A'   60 A"                 
  0.536   0.542   0.547   0.558   0.560   0.561   0.573   0.575
 77 A'   61 A"   78 A'   79 A'   80 A'   62 A"   81 A'   63 A"                 
  0.584   0.591   0.632   0.636   0.640   0.641   0.678   0.682
 64 A"   65 A"   66 A"   82 A'   83 A'   67 A"   84 A'   85 A'                 
  0.699   0.707   0.710   0.769   0.781   0.795   0.804   0.838
 68 A"   86 A'   69 A"   87 A'   70 A"   71 A"   88 A'   89 A'                 
  0.857   0.879   0.903   0.940   0.954   0.967   1.023   1.067
 90 A'   72 A"   91 A'   73 A"   92 A'   74 A"   93 A'   94 A'                 
  1.148   1.321   1.372   1.385   1.478   1.500   1.520   1.535
 95 A'   96 A'   75 A"   76 A"   97 A'   77 A"   78 A"   79 A"                 
  1.542   1.644   1.725   1.782   1.808   1.851   1.871   1.924
 98 A'   99 A'  100 A'  101 A'  102 A'  103 A'   80 A"   81 A"                 
  1.987   2.009   2.027   2.035   2.037   2.057   2.059   2.103
104 A'   82 A"  105 A'   83 A"  106 A'   84 A"   85 A"  107 A'                 
  2.108   2.173   2.176   2.180   2.215   2.245   2.273   2.300
108 A'   86 A"  109 A'  110 A'  111 A'   87 A"   88 A"  112 A'                 
  2.539   2.569   2.689   2.705   2.789   2.815   2.930   2.997
113 A'   89 A"   90 A"  114 A'  115 A'  116 A'   91 A"   92 A"                 
  3.109   3.401   3.505   3.699   3.995   3.996   4.000   4.001
117 A'  118 A'  119 A'   93 A"   94 A"  120 A'   95 A"  121 A'                 
  4.011   4.012   4.022   4.055   4.057   4.090   4.114   4.117
 96 A"   97 A"  122 A'  123 A'  124 A'   98 A"  125 A'   99 A"                 
  4.128   4.140   4.164   4.258   4.286   4.368   4.391   4.407
100 A"  101 A"  126 A'  127 A'  128 A'  129 A'  102 A"  130 A'                 
  4.427   6.575   6.693   6.698   6.743   7.559   7.561   7.569
103 A"  131 A'  132 A'  104 A"  105 A"  133 A'  134 A'  106 A"                 
  7.578   7.583   7.589   7.619   7.668   7.676   7.704   7.722
107 A"  108 A"  109 A"  135 A'  136 A'  137 A'  110 A"  138 A'                 
  7.736  23.477  23.636  23.846  47.862  47.958  47.962  48.004
111 A"  139 A'  140 A'  141 A'  142 A'  143 A'  112 A"  113 A"                 
289.754 289.757 289.766 289.771 289.775 289.784 289.817 289.861
144 A'  145 A'  114 A"  115 A"  116 A"  117 A"  146 A'  147 A'                 
289.903 289.921 289.939 289.9451020.6431020.7631020.7671020.822
148 A'  118 A"  119 A"  149 A'  150 A'  151 A'  120 A"  121 A"                 
 --------------------------------------------------------------

          Ground-State Mulliken Net Atomic Charges

     Atom                 Charge (a.u.)
  ----------------------------------------
      1 C                    -0.693109
      2 C                     0.128561
      3 C                     0.128562
      4 Br                    0.001887
      5 Br                    0.001887
      6 Br                    0.001887
      7 Br                    0.001887
      8 H                     0.214219
      9 H                     0.214219
  ----------------------------------------
  Sum of atomic charges =    -0.000000

 -----------------------------------------------------------------
                    Cartesian Multipole Moments
 -----------------------------------------------------------------
    Charge (ESU x 10^10)
                -0.0000
    Dipole Moment (Debye)
         X       0.0000      Y       1.6406      Z       0.0000
       Tot       1.6406
    Quadrupole Moments (Debye-Ang)
        XX     -93.5972     XY       0.0000     YY     -88.2480
        XZ      -0.0000     YZ       0.0000     ZZ     -88.2683
    Octopole Moments (Debye-Ang^2)
       XXX      -0.0001    XXY     -11.7658    XYY       0.0000
       YYY      -7.3612    XXZ       0.0000    XYZ       0.0000
       YYZ       0.0000    XZZ      -0.0000    YZZ     -10.5512
       ZZZ      -0.0000
    Hexadecapole Moments (Debye-Ang^3)
      XXXX   -1477.7373   XXXY      -0.0000   XXYY    -294.6289
      XYYY       0.0001   YYYY    -236.6339   XXXZ      -0.0000
      XXYZ       0.0000   XYYZ      -0.0000   YYYZ       0.0000
      XXZZ    -401.6812   XYZZ       0.0000   YYZZ    -245.2035
      XZZZ       0.0000   YZZZ       0.0000   ZZZZ   -1170.7857
 -----------------------------------------------------------------
 Calculating MO derivatives via CPSCF
 D1JvT checksum  = 1040796 68321.4024509615
 D1KAT checksum  = 2634552 2493.1525116532
   1         3          27      0.111247    0.021737
   2         3          27      0.017754    0.003275
   3         3          27      0.002587    0.000634
   4         4          26      0.000227    0.000044
   5        27           3      0.000007    0.000003
   6        30           0      0.000000    0.000000    Roots Converged
 Time for AOints: 65.5 s (CPU) 16.5 s (wall)
 ------------------------------------------------------------------------------
                     AOints        : Timing summary (seconds)
 ------------------------------------------------------------------------------
     job step          cpu (% of tot)      sys (% of tot)     wall (% of tot)
 ------------------------------------------------------------------------------
  cpscf_lag         0.2615E+03 (30.7)   0.1500E-04 (17.2)   0.6657E+02 (30.2)
  iterzp            0.5251E+03 (61.6)   0.7000E-04 (80.5)   0.1370E+03 (62.0)
  make_fx           0.0000E+00 ( 0.0)   0.0000E+00 ( 0.0)   0.0000E+00 ( 0.0)
  AOints            0.6547E+02 ( 7.7)   0.1000E-05 ( 1.1)   0.1646E+02 ( 7.5)
 ------------------------------------------------------------------------------
   Grand Totals     0.8528E+03          0.8700E-04          0.2208E+03
 ------------------------------------------------------------------------------
 Calculating analytic Hessian of the SCF energy
 Polarizability Matrix (a.u.)
            1           2           3
    1-122.2563422  -0.0000185  -0.0000000
    2  -0.0000185 -86.1019234   0.0000000
    3  -0.0000000   0.0000000-130.9731197

 Direct stationary perturbation theory relativistic correction:

 rels  =      67.199105899879
 relv  =    -230.417675257948
 rel2e =      38.842921499322
 E_rel =    -124.375647858748

 Hessian of the SCF Energy
            1           2           3           4           5           6
    1   0.2171886   0.0000002   0.0000000  -0.0568698   0.0566475  -0.0000000
    2   0.0000002   0.5978110   0.0000000   0.0982851  -0.1691948   0.0000000
    3   0.0000000   0.0000000   0.6556003  -0.0000000   0.0000000  -0.0561431
    4  -0.0568698   0.0982851  -0.0000000   0.3479845  -0.1004240   0.0000000
    5   0.0566475  -0.1691948   0.0000000  -0.1004240   0.2669670  -0.0000000
    6  -0.0000000   0.0000000  -0.0561431   0.0000000  -0.0000000   0.2774636
    7  -0.0568695  -0.0982842  -0.0000000  -0.1814223   0.0146915  -0.0000000
    8  -0.0566467  -0.1691929  -0.0000000  -0.0146917  -0.0109919  -0.0000000
    9   0.0000000  -0.0000000  -0.0561433  -0.0000000  -0.0000000  -0.0442666
   10  -0.0071570   0.0047836   0.0057843  -0.0460661   0.0126690   0.0343686
   11   0.0103485  -0.0026173  -0.0186583   0.0117733  -0.0298532  -0.0175418
   12   0.0081555  -0.0024110  -0.0058283   0.0423773  -0.0232806  -0.0830600
   13  -0.0071570   0.0047836  -0.0057843  -0.0460661   0.0126690  -0.0343686
   14   0.0103485  -0.0026173   0.0186583   0.0117733  -0.0298532   0.0175418
   15  -0.0081555   0.0024110  -0.0058283  -0.0423773   0.0232806  -0.0830600
   16  -0.0071570  -0.0047835  -0.0057843  -0.0088510  -0.0083206  -0.0153595
   17  -0.0103484  -0.0026173  -0.0186583  -0.0018071  -0.0011057   0.0034948
   18  -0.0081554  -0.0024110  -0.0058283  -0.0044935  -0.0058474  -0.0069640
   19  -0.0071570  -0.0047835   0.0057843  -0.0088510  -0.0083206   0.0153595
   20  -0.0103484  -0.0026173   0.0186583  -0.0018071  -0.0011057  -0.0034948
   21   0.0081554   0.0024110  -0.0058283   0.0044935   0.0058474  -0.0069640
   22  -0.0374107  -0.0000006  -0.0000008   0.0000708   0.0101940   0.0213712
   23  -0.0000005  -0.1244771  -0.1278971  -0.0015509  -0.0124312  -0.0117452
   24  -0.0000007  -0.1307792  -0.2600004  -0.0004162   0.0027808   0.0014970
   25  -0.0374107  -0.0000006   0.0000008   0.0000708   0.0101940  -0.0213712
   26  -0.0000005  -0.1244771   0.1278971  -0.0015509  -0.0124312   0.0117452
   27   0.0000007   0.1307792  -0.2600004   0.0004162  -0.0027808   0.0014970
            7           8           9          10          11          12
    1  -0.0568695  -0.0566467   0.0000000  -0.0071570   0.0103485   0.0081555
    2  -0.0982842  -0.1691929  -0.0000000   0.0047836  -0.0026173  -0.0024110
    3  -0.0000000  -0.0000000  -0.0561433   0.0057843  -0.0186583  -0.0058283
    4  -0.1814223  -0.0146917  -0.0000000  -0.0460661   0.0117733   0.0423773
    5   0.0146915  -0.0109919  -0.0000000   0.0126690  -0.0298532  -0.0232806
    6  -0.0000000  -0.0000000  -0.0442666   0.0343686  -0.0175418  -0.0830600
    7   0.3479845   0.1004231   0.0000000  -0.0088510   0.0018071   0.0044935
    8   0.1004231   0.2669645   0.0000000   0.0083206  -0.0011057  -0.0058474
    9   0.0000000   0.0000000   0.2774634   0.0153595   0.0034948  -0.0069640
   10  -0.0088510   0.0083206   0.0153595   0.0678366  -0.0240967  -0.0566557
   11   0.0018071  -0.0011057   0.0034948  -0.0240967   0.0273140   0.0312339
   12   0.0044935  -0.0058474  -0.0069640  -0.0566557   0.0312339   0.1264409
   13  -0.0088510   0.0083206  -0.0153595   0.0045657  -0.0014266   0.0028350
   14   0.0018071  -0.0011057  -0.0034948  -0.0014266   0.0037241  -0.0011339
   15  -0.0044935   0.0058474  -0.0069640  -0.0028350   0.0011339  -0.0327022
   16  -0.0460661  -0.0126690  -0.0343686  -0.0085306   0.0008306  -0.0021844
   17  -0.0117733  -0.0298531  -0.0175417  -0.0008306   0.0016685   0.0009305
   18  -0.0423773  -0.0232805  -0.0830599   0.0021844   0.0009305   0.0020276
   19  -0.0460661  -0.0126690   0.0343686  -0.0016193  -0.0009010   0.0008341
   20  -0.0117733  -0.0298531   0.0175417   0.0009010   0.0003803  -0.0002900
   21   0.0423773   0.0232805  -0.0830599   0.0008341   0.0002900  -0.0005604
   22   0.0000707  -0.0101939  -0.0213712  -0.0019547   0.0037134   0.0016288
   23   0.0015509  -0.0124310  -0.0117449  -0.0009507  -0.0004369   0.0005027
   24   0.0004162   0.0027809   0.0014971   0.0000461  -0.0000448   0.0003568
   25   0.0000707  -0.0101939   0.0213712   0.0017764  -0.0020486  -0.0014841
   26   0.0015509  -0.0124310   0.0117449   0.0006304   0.0009261   0.0002958
   27  -0.0004162  -0.0027809   0.0014971   0.0009137  -0.0008382   0.0002896
           13          14          15          16          17          18
    1  -0.0071570   0.0103485  -0.0081555  -0.0071570  -0.0103484  -0.0081554
    2   0.0047836  -0.0026173   0.0024110  -0.0047835  -0.0026173  -0.0024110
    3  -0.0057843   0.0186583  -0.0058283  -0.0057843  -0.0186583  -0.0058283
    4  -0.0460661   0.0117733  -0.0423773  -0.0088510  -0.0018071  -0.0044935
    5   0.0126690  -0.0298532   0.0232806  -0.0083206  -0.0011057  -0.0058474
    6  -0.0343686   0.0175418  -0.0830600  -0.0153595   0.0034948  -0.0069640
    7  -0.0088510   0.0018071  -0.0044935  -0.0460661  -0.0117733  -0.0423773
    8   0.0083206  -0.0011057   0.0058474  -0.0126690  -0.0298531  -0.0232805
    9  -0.0153595  -0.0034948  -0.0069640  -0.0343686  -0.0175417  -0.0830599
   10   0.0045657  -0.0014266  -0.0028350  -0.0085306  -0.0008306   0.0021844
   11  -0.0014266   0.0037241   0.0011339   0.0008306   0.0016685   0.0009305
   12   0.0028350  -0.0011339  -0.0327022  -0.0021844   0.0009305   0.0020276
   13   0.0678366  -0.0240967   0.0566557  -0.0016193   0.0009010  -0.0008341
   14  -0.0240967   0.0273140  -0.0312339  -0.0009010   0.0003803  -0.0002900
   15   0.0566557  -0.0312339   0.1264409  -0.0008341   0.0002900  -0.0005604
   16  -0.0016193  -0.0009010  -0.0008341   0.0678366   0.0240966   0.0566556
   17   0.0009010   0.0003803   0.0002900   0.0240966   0.0273139   0.0312338
   18  -0.0008341  -0.0002900  -0.0005604   0.0566556   0.0312338   0.1264408
   19  -0.0085306   0.0008306   0.0021844   0.0045657   0.0014266  -0.0028350
   20  -0.0008306   0.0016685  -0.0009305   0.0014266   0.0037241  -0.0011339
   21  -0.0021844  -0.0009305   0.0020276   0.0028350   0.0011339  -0.0327022
   22   0.0017764  -0.0020486   0.0014841  -0.0019547  -0.0037134  -0.0016288
   23   0.0006304   0.0009261  -0.0002958   0.0009507  -0.0004369   0.0005027
   24  -0.0009137   0.0008382   0.0002896  -0.0000461  -0.0000448   0.0003568
   25  -0.0019547   0.0037134  -0.0016288   0.0017765   0.0020487   0.0014841
   26  -0.0009507  -0.0004369  -0.0005027  -0.0006304   0.0009261   0.0002958
   27  -0.0000461   0.0000448   0.0003568  -0.0009137  -0.0008382   0.0002896
           19          20          21          22          23          24
    1  -0.0071570  -0.0103484   0.0081554  -0.0374107  -0.0000005  -0.0000007
    2  -0.0047835  -0.0026173   0.0024110  -0.0000006  -0.1244771  -0.1307792
    3   0.0057843   0.0186583  -0.0058283  -0.0000008  -0.1278971  -0.2600004
    4  -0.0088510  -0.0018071   0.0044935   0.0000708  -0.0015509  -0.0004162
    5  -0.0083206  -0.0011057   0.0058474   0.0101940  -0.0124312   0.0027808
    6   0.0153595  -0.0034948  -0.0069640   0.0213712  -0.0117452   0.0014970
    7  -0.0460661  -0.0117733   0.0423773   0.0000707   0.0015509   0.0004162
    8  -0.0126690  -0.0298531   0.0232805  -0.0101939  -0.0124310   0.0027809
    9   0.0343686   0.0175417  -0.0830599  -0.0213712  -0.0117449   0.0014971
   10  -0.0016193   0.0009010   0.0008341  -0.0019547  -0.0009507   0.0000461
   11  -0.0009010   0.0003803   0.0002900   0.0037134  -0.0004369  -0.0000448
   12   0.0008341  -0.0002900  -0.0005604   0.0016288   0.0005027   0.0003568
   13  -0.0085306  -0.0008306  -0.0021844   0.0017764   0.0006304  -0.0009137
   14   0.0008306   0.0016685  -0.0009305  -0.0020486   0.0009261   0.0008382
   15   0.0021844  -0.0009305   0.0020276   0.0014841  -0.0002958   0.0002896
   16   0.0045657   0.0014266   0.0028350  -0.0019547   0.0009507  -0.0000461
   17   0.0014266   0.0037241   0.0011339  -0.0037134  -0.0004369  -0.0000448
   18  -0.0028350  -0.0011339  -0.0327022  -0.0016288   0.0005027   0.0003568
   19   0.0678366   0.0240966  -0.0566556   0.0017765  -0.0006304   0.0009137
   20   0.0240966   0.0273139  -0.0312338   0.0020487   0.0009261   0.0008382
   21  -0.0566556  -0.0312338   0.1264408  -0.0014841  -0.0002958   0.0002896
   22   0.0017765   0.0020487  -0.0014841   0.0366973   0.0000004   0.0000007
   23  -0.0006304   0.0009261  -0.0002958   0.0000004   0.1361139   0.1373021
   24   0.0009137   0.0008382   0.0002896   0.0000007   0.1373021   0.2702186
   25  -0.0019547  -0.0037134   0.0016288   0.0009283   0.0000000  -0.0000000
   26   0.0009507  -0.0004369  -0.0005027   0.0000000   0.0122471  -0.0136713
   27   0.0000461   0.0000448   0.0003568   0.0000000   0.0136713  -0.0145050
           25          26          27
    1  -0.0374107  -0.0000005   0.0000007
    2  -0.0000006  -0.1244771   0.1307792
    3   0.0000008   0.1278971  -0.2600004
    4   0.0000708  -0.0015509   0.0004162
    5   0.0101940  -0.0124312  -0.0027808
    6  -0.0213712   0.0117452   0.0014970
    7   0.0000707   0.0015509  -0.0004162
    8  -0.0101939  -0.0124310  -0.0027809
    9   0.0213712   0.0117449   0.0014971
   10   0.0017764   0.0006304   0.0009137
   11  -0.0020486   0.0009261  -0.0008382
   12  -0.0014841   0.0002958   0.0002896
   13  -0.0019547  -0.0009507  -0.0000461
   14   0.0037134  -0.0004369   0.0000448
   15  -0.0016288  -0.0005027   0.0003568
   16   0.0017765  -0.0006304  -0.0009137
   17   0.0020487   0.0009261  -0.0008382
   18   0.0014841   0.0002958   0.0002896
   19  -0.0019547   0.0009507   0.0000461
   20  -0.0037134  -0.0004369   0.0000448
   21   0.0016288  -0.0005027   0.0003568
   22   0.0009283   0.0000000   0.0000000
   23   0.0000000   0.0122471   0.0136713
   24  -0.0000000  -0.0136713  -0.0145050
   25   0.0366973   0.0000004  -0.0000007
   26   0.0000004   0.1361139  -0.1373021
   27  -0.0000007  -0.1373021   0.2702186
 Gradient time:  CPU 1133.96 s  wall 294.93 s
 **********************************************************************
 **                                                                  **
 **                       VIBRATIONAL ANALYSIS                       **
 **                       --------------------                       **
 **                                                                  **
 **        VIBRATIONAL FREQUENCIES (CM**-1) AND NORMAL MODES         **
 **     FORCE CONSTANTS (mDYN/ANGSTROM) AND REDUCED MASSES (AMU)     **
 **                  INFRARED INTENSITIES (KM/MOL)                   **
 **                                                                  **
 **********************************************************************


 Mode:                 1                      2                      3
 Frequency:        57.67                 105.51                 128.64
 Force Cnst:      0.1455                 0.3007                 0.5822
 Red. Mass:      74.2402                45.8376                59.7070
 IR Active:          YES                    YES                    YES
 IR Intens:        0.000                  0.081                  0.005
 Raman Active:       YES                    YES                    YES
               X      Y      Z        X      Y      Z        X      Y      Z
 C         -0.000 -0.000 -0.000    0.000  0.000 -0.284   -0.000 -0.247  0.000
 C          0.000 -0.000 -0.039    0.000 -0.000 -0.190    0.040 -0.210  0.000
 C          0.000 -0.000  0.039    0.000 -0.000 -0.190   -0.040 -0.210  0.000
 Br        -0.080 -0.472  0.076    0.371  0.021  0.028    0.412  0.027  0.113
 Br         0.080  0.472  0.076   -0.371 -0.021  0.028    0.412  0.027 -0.113
 Br        -0.080  0.472 -0.076   -0.371  0.021  0.028   -0.412  0.027  0.113
 Br         0.080 -0.472 -0.076    0.371 -0.021  0.028   -0.412  0.027 -0.113
 H          0.169  0.000 -0.000    0.000  0.123 -0.363   -0.000 -0.240 -0.003
 H         -0.169 -0.000 -0.000   -0.000 -0.123 -0.363   -0.000 -0.240  0.003
 TransDip   0.000  0.000 -0.000   -0.000 -0.000 -0.009   -0.000  0.002  0.000

 Mode:                 4                      5                      6
 Frequency:       177.23                 180.95                 196.05
 Force Cnst:      0.6228                 0.8938                 0.5992
 Red. Mass:      33.6560                46.3313                26.4629
 IR Active:          YES                    YES                    YES
 IR Intens:        0.043                  0.000                  0.001
 Raman Active:       YES                    YES                    YES
               X      Y      Z        X      Y      Z        X      Y      Z
 C          0.370  0.000  0.000   -0.000  0.000 -0.000    0.000  0.399 -0.000
 C          0.261 -0.060 -0.000   -0.000  0.000 -0.223   -0.034  0.364  0.000
 C          0.261  0.060  0.000   -0.000 -0.000  0.223    0.034  0.364 -0.000
 Br        -0.037  0.026 -0.305    0.275 -0.083 -0.244   -0.041 -0.045  0.251
 Br        -0.037  0.026  0.305   -0.275  0.083 -0.244   -0.041 -0.045 -0.251
 Br        -0.037 -0.026  0.305    0.275  0.083  0.244    0.041 -0.045  0.251
 Br        -0.037 -0.026 -0.305   -0.275 -0.083  0.244    0.041 -0.045 -0.251
 H          0.413  0.000 -0.000    0.408 -0.000 -0.000    0.000  0.391  0.006
 H          0.413  0.000  0.000   -0.408  0.000 -0.000    0.000  0.391 -0.006
 TransDip   0.007 -0.000 -0.000   -0.000  0.000 -0.000    0.000  0.001 -0.000

 Mode:                 7                      8                      9
 Frequency:       349.62                 365.21                 392.35
 Force Cnst:      0.7416                 0.2151                 0.4177
 Red. Mass:      10.2972                 2.7368                 4.6053
 IR Active:          YES                    YES                    YES
 IR Intens:        1.049                  0.973                  8.679
 Raman Active:       YES                    YES                    YES
               X      Y      Z        X      Y      Z        X      Y      Z
 C          0.000  0.448 -0.000   -0.000  0.000  0.350    0.445 -0.000  0.000
 C          0.031  0.404  0.000    0.000  0.000  0.025    0.064 -0.139  0.000
 C         -0.031  0.404  0.000    0.000 -0.000  0.025    0.064  0.139 -0.000
 Br         0.052 -0.051 -0.077    0.018 -0.022 -0.019   -0.026  0.029  0.038
 Br         0.052 -0.051  0.077   -0.018  0.022 -0.019   -0.026  0.029 -0.038
 Br        -0.052 -0.051 -0.077   -0.018 -0.022 -0.019   -0.026 -0.029 -0.038
 Br        -0.052 -0.051  0.077    0.018  0.022 -0.019   -0.026 -0.029  0.038
 H          0.000  0.462 -0.002   -0.000 -0.338  0.567    0.610 -0.000 -0.000
 H          0.000  0.462  0.002    0.000  0.338  0.567    0.610 -0.000  0.000
 TransDip   0.000  0.033  0.000   -0.000 -0.000  0.032    0.094 -0.000  0.000

 Mode:                10                     11                     12
 Frequency:       524.52                 664.45                 705.88
 Force Cnst:      1.7984                 0.9726                 0.7725
 Red. Mass:      11.0947                 3.7391                 2.6313
 IR Active:          YES                    YES                    YES
 IR Intens:       10.637                101.027                  0.000
 Raman Active:       YES                    YES                    YES
               X      Y      Z        X      Y      Z        X      Y      Z
 C         -0.002  0.000 -0.000    0.000 -0.000  0.057    0.000  0.000 -0.000
 C          0.546  0.352 -0.000    0.000  0.000  0.332   -0.000  0.000  0.263
 C          0.546 -0.352  0.000   -0.000 -0.000  0.332    0.000 -0.000 -0.263
 Br        -0.040 -0.002  0.032    0.014 -0.006 -0.026    0.006 -0.007 -0.016
 Br        -0.040 -0.002 -0.032   -0.014  0.006 -0.026   -0.006  0.007 -0.016
 Br        -0.040  0.002 -0.032   -0.014 -0.006 -0.026    0.006  0.007  0.016
 Br        -0.040  0.002  0.032    0.014  0.006 -0.026   -0.006 -0.007  0.016
 H         -0.271  0.000  0.000    0.000  0.550 -0.290   -0.656  0.000  0.000
 H         -0.271  0.000 -0.000   -0.000 -0.550 -0.290    0.656 -0.000  0.000
 TransDip   0.104  0.000 -0.000   -0.000 -0.000  0.322    0.000  0.000  0.000

 Mode:                13                     14                     15
 Frequency:       903.57                 920.67                1009.86
 Force Cnst:      4.5659                 4.1771                 1.0274
 Red. Mass:       9.4919                 8.3640                 1.7099
 IR Active:          YES                    YES                    YES
 IR Intens:        0.077                 22.065                 39.942
 Raman Active:       YES                    YES                    YES
               X      Y      Z        X      Y      Z        X      Y      Z
 C         -0.000 -0.451 -0.000    0.308 -0.000 -0.000    0.000 -0.000  0.188
 C          0.461  0.266  0.000   -0.268  0.462  0.000    0.000  0.000 -0.118
 C         -0.461  0.266 -0.000   -0.268 -0.462  0.000   -0.000 -0.000 -0.118
 Br        -0.006 -0.001  0.005    0.006 -0.006 -0.008   -0.002 -0.001  0.003
 Br        -0.006 -0.001 -0.005    0.006 -0.006  0.008    0.002  0.001  0.003
 Br         0.006 -0.001  0.005    0.006  0.006  0.008    0.002 -0.001  0.003
 Br         0.006 -0.001 -0.005    0.006  0.006 -0.008   -0.002  0.001  0.003
 H         -0.000 -0.330 -0.076    0.409 -0.000 -0.000    0.000  0.647 -0.223
 H         -0.000 -0.330  0.076    0.409 -0.000  0.000   -0.000 -0.647 -0.223
 TransDip   0.000  0.009  0.000   -0.150  0.000  0.000   -0.000  0.000 -0.202

 Mode:                16                     17                     18
 Frequency:      1081.31                1103.86                1248.72
 Force Cnst:      1.0067                 0.9300                 5.1297
 Red. Mass:       1.4613                 1.2955                 5.5836
 IR Active:          YES                    YES                    YES
 IR Intens:        0.000                  8.430                  1.480
 Raman Active:       YES                    YES                    YES
               X      Y      Z        X      Y      Z        X      Y      Z
 C         -0.000  0.000  0.000   -0.158 -0.000 -0.000   -0.000  0.319  0.000
 C          0.000 -0.000 -0.143    0.021  0.013  0.000    0.320 -0.233  0.000
 C         -0.000 -0.000  0.143    0.021 -0.013 -0.000   -0.320 -0.233 -0.000
 Br        -0.000 -0.000  0.003   -0.000 -0.000 -0.000   -0.003  0.002  0.004
 Br         0.000  0.000  0.003   -0.000 -0.000  0.000   -0.003  0.002 -0.004
 Br        -0.000  0.000 -0.003   -0.000  0.000  0.000    0.003  0.002  0.004
 Br         0.000 -0.000 -0.003   -0.000  0.000 -0.000    0.003  0.002 -0.004
 H         -0.692  0.000 -0.000    0.698 -0.000 -0.000    0.000  0.531 -0.099
 H          0.692 -0.000 -0.000    0.698 -0.000  0.000    0.000  0.531  0.099
 TransDip   0.000 -0.000 -0.000    0.093 -0.000  0.000    0.000 -0.039 -0.000

 Mode:                19                     20                     21
 Frequency:      1462.24                3130.96                3219.87
 Force Cnst:      1.4610                 6.0884                 6.8278
 Red. Mass:       1.1597                 1.0541                 1.1178
 IR Active:          YES                    YES                    YES
 IR Intens:       18.023                  0.173                  1.449
 Raman Active:       YES                    YES                    YES
               X      Y      Z        X      Y      Z        X      Y      Z
 C         -0.000 -0.109 -0.000    0.000  0.065 -0.000   -0.000 -0.000 -0.100
 C         -0.030  0.008 -0.000    0.002 -0.001  0.000    0.000  0.000 -0.000
 C          0.030  0.008  0.000   -0.002 -0.001 -0.000   -0.000  0.000 -0.000
 Br         0.000 -0.000 -0.000    0.000 -0.000 -0.000   -0.000  0.000  0.000
 Br         0.000 -0.000  0.000    0.000 -0.000  0.000    0.000 -0.000  0.000
 Br        -0.000 -0.000 -0.000   -0.000 -0.000 -0.000    0.000  0.000  0.000
 Br        -0.000 -0.000  0.000   -0.000 -0.000  0.000   -0.000 -0.000  0.000
 H          0.000  0.566 -0.415   -0.000 -0.366 -0.603    0.000  0.377  0.594
 H          0.000  0.566  0.415   -0.000 -0.366  0.603   -0.000 -0.377  0.594
 TransDip  -0.000  0.136  0.000   -0.000 -0.013  0.000    0.000  0.000  0.039

 STANDARD THERMODYNAMIC QUANTITIES AT   298.15 K  AND     1.00 ATM

   This Molecule has  0 Imaginary Frequencies
   Zero point vibrational energy:       25.631 kcal/mol

   Atom    1 Element C  Has Mass   12.00000
   Atom    2 Element C  Has Mass   12.00000
   Atom    3 Element C  Has Mass   12.00000
   Atom    4 Element Br Has Mass   78.91830
   Atom    5 Element Br Has Mass   78.91830
   Atom    6 Element Br Has Mass   78.91830
   Atom    7 Element Br Has Mass   78.91830
   Atom    8 Element H  Has Mass    1.00783
   Atom    9 Element H  Has Mass    1.00783
   Molecular Mass:   353.688860 amu
   Principal axes and moments of inertia in amu*Bohr^2:
                             1           2           3
    Eigenvalues --     3070.45651  3630.12447  6327.16767
          X               1.00000     0.00000     0.00000
          Y              -0.00000    -0.00000     1.00000
          Z              -0.00000     1.00000     0.00000
   Rotational Symmetry Number is   1
   The Molecule is an Asymmetric Top
   Translational Enthalpy:        0.889 kcal/mol
   Rotational Enthalpy:           0.889 kcal/mol
   Vibrational Enthalpy:         29.181 kcal/mol
   gas constant (RT):             0.592 kcal/mol
   Translational Entropy:        43.483  cal/mol.K
   Rotational Entropy:           32.622  cal/mol.K
   Vibrational Entropy:          22.738  cal/mol.K

   Total Enthalpy:               31.551 kcal/mol
   Total Entropy:                98.844  cal/mol.K

 ======================================================================

 STANDARD THERMODYNAMIC QUANTITIES FOR ANHARMONIC VIBRATION -- TOSH

   Zero point vibrational energy: ************ kcal/mol

   Vibrational Enthalpy:       Infinity kcal/mol
   Vibrational Entropy:             NaN  cal/mol.K

   Total Enthalpy:             Infinity kcal/mol
   Total Entropy:                   NaN  cal/mol.K

 ======================================================================

 STANDARD THERMODYNAMIC QUANTITIES FOR ANHARMONIC VIBRATION -- VPT2

   Zero point vibrational energy: ************ kcal/mol

   Vibrational Enthalpy:       Infinity kcal/mol
   Vibrational Entropy:             NaN  cal/mol.K

   Total Enthalpy:             Infinity kcal/mol
   Total Entropy:                   NaN  cal/mol.K

 ======================================================================

Archival summary:
1\1\garfield\FREQ\ProcedureUnspecified\BasisUnspecified\r432\taweetha\TueOct920:07:472018TueOct920:07:472018\0\\#,FREQ,ProcedureUnspecified,BasisUnspecified,\\0,1\Br\C,1,1.93686\C,2,1.50705,1,118.537\H,3,1.08395,2,117.474,1,2.36702,0\H,3,1.08395,2,117.474,1,-142.133,0\C,3,1.50705,2,60.7646,1,110.117,0\Br,2,1.93686,1,111.159,3,-142.521,0\Br,6,1.93686,3,118.537,2,110.117,0\Br,6,1.93686,3,118.537,2,-110.117,0\\\@

 Total job time:  314.44s(wall), 1207.66s(cpu) 
 Tue Oct  9 20:07:47 2018

        *************************************************************
        *                                                           *
        *  Thank you very much for using Q-Chem.  Have a nice day.  *
        *                                                           *
        *************************************************************
