# Supplementary material for: Geometric and energetic data from ab initio calculations of haloethene, haloimine, halomethylenephosphine, haloiminophosphine, halodiazene, halodiphosphene and halocyclopropane
Source: Data Brief. 2019 Nov 2;27:104738. doi: 10.1016/j.dib.2019.104738 (PMC6861602; doi:10.1016/j.dib.2019.104738)
Supplement: Multimedia component 3 [file mmc3.zip › CCC/B3LYP/BrBrCCCBrI.out]

Q-Chem Developer Version!
                  Welcome to Q-Chem
     A Quantum Leap Into The Future Of Chemistry


 Q-Chem 5.1, Q-Chem, Inc., Pleasanton, CA (2018)

 Yihan Shao,  Zhengting Gan,  E. Epifanovsky,  A. T. B. Gilbert,  M. Wormit,  
 J. Kussmann,  A. W. Lange,  A. Behn,  Jia Deng,  Xintian Feng,  D. Ghosh,  
 M. Goldey,  P. R. Horn,  L. D. Jacobson,  I. Kaliman,  T. Kus,  A. Landau,  
 Jie Liu,  E. I. Proynov,  R. M. Richard,  R. P. Steele,  E. J. Sundstrom,  
 H. L. Woodcock III,  P. M. Zimmerman,  D. Zuev,  B. Albrecht,  E. Alguire,  
 S. A. Baeppler,  D. Barton,  Z. Benda,  Y. A. Bernard,  E. J. Berquist,  
 K. B. Bravaya,  H. Burton,  D. Casanova,  Chun-Min Chang,  Yunqing Chen,  
 A. Chien,  K. D. Closser,  M. P. Coons,  S. Coriani,  S. Dasgupta,  
 A. L. Dempwolff,  M. Diedenhofen,  Hainam Do,  R. G. Edgar,  Po-Tung Fang,  
 S. Faraji,  S. Fatehi,  Qingguo Feng,  K. D. Fenk,  J. Fosso-Tande,  
 Qinghui Ge,  A. Ghysels,  G. Gidofalvi,  J. Gomes,  J. Gonthier,  A. Gunina,  
 D. Hait,  M. W. D. Hanson-Heine,  P. H. P. Harbach,  A. W. Hauser,  
 J. E. Herr,  E. G. Hohenstein,  Z. C. Holden,  Kerwin Hui,  B. C. Huynh,  
 T.-C. Jagau,  Hyunjun Ji,  B. Kaduk,  K. Khistyaev,  Jaehoon Kim,  
 P. Klunzinger,  K. Koh,  D. Kosenkov,  L. Koulias,  T. Kowalczyk,  
 C. M. Krauter,  A. Kunitsa,  Ka Un Lao,  A. Laurent,  K. V. Lawler,  
 Joonho Lee,  D. Lefrancois,  S. Lehtola,  D. S. Levine,  Yi-Pei Li,  
 You-Sheng Lin,  Fenglai Liu,  E. Livshits,  A. Luenser,  P. Manohar,  
 E. Mansoor,  S. F. Manzer,  Shan-Ping Mao,  Yuezhi Mao,  N. Mardirossian,  
 A. V. Marenich,  T. Markovich,  L. A. Martinez-Martinez,  S. A. Maurer,  
 N. J. Mayhall,  S. C. McKenzie,  J.-M. Mewes,  A. F. Morrison,  
 J. W. Mullinax,  K. Nanda,  T. S. Nguyen-Beck,  R. Olivares-Amaya,  
 J. A. Parkhill,  T. M. Perrine,  F. Plasser,  P. Pokhilko,  S. Prager,  
 A. Prociuk,  E. Ramos,  D. R. Rehn,  F. Rob,  M. Schneider,  N. Sergueev,  
 S. M. Sharada,  S. Sharma,  D. W. Small,  T. Stauch,  T. Stein,  
 Yu-Chuan Su,  A. J. W. Thom,  A. Tkatchenko,  T. Tsuchimochi,  N. M. Tubman,  
 L. Vogt,  M. L. Vidal,  O. Vydrov,  M. A. Watson,  J. Wenzel,  
 M. de Wergifosse,  T. A. Wesolowski,  A. White,  J. Witte,  A. Yamada,  
 Jun Yang,  K. Yao,  S. Yeganeh,  S. R. Yost,  Zhi-Qiang You,  A. Zech,  
 Igor Ying Zhang,  Xing Zhang,  Yan Zhao,  Ying Zhu,  B. R. Brooks,  
 G. K. L. Chan,  C. J. Cramer,  M. S. Gordon,  W. J. Hehre,  A. Klamt,  
 M. W. Schmidt,  C. D. Sherrill,  D. G. Truhlar,  A. Aspuru-Guzik,  R. Baer,  
 A. T. Bell,  N. A. Besley,  Jeng-Da Chai,  A. E. DePrince, III,  
 R. A. DiStasio Jr.,  A. Dreuw,  B. D. Dunietz,  T. R. Furlani,  
 Chao-Ping Hsu,  Yousung Jung,  Jing Kong,  D. S. Lambrecht,  WanZhen Liang,  
 C. Ochsenfeld,  V. A. Rassolov,  L. V. Slipchenko,  J. E. Subotnik,  
 T. Van Voorhis,  J. M. Herbert,  A. I. Krylov,  P. M. W. Gill,  M. Head-Gordon

 Contributors to earlier versions of Q-Chem not listed above: 
 R. D. Adamson,  B. Austin,  J. Baker,  G. J. O. Beran,  K. Brandhorst,  
 S. T. Brown,  E. F. C. Byrd,  A. K. Chakraborty,  C.-L. Cheng,  
 Siu Hung Chien,  D. M. Chipman,  D. L. Crittenden,  H. Dachsel,  
 R. J. Doerksen,  A. D. Dutoi,  L. Fusti-Molnar,  W. A. Goddard III,  
 A. Golubeva-Zadorozhnaya,  S. R. Gwaltney,  G. Hawkins,  A. Heyden,  
 S. Hirata,  G. Kedziora,  F. J. Keil,  C. Kelley,  Jihan Kim,  R. A. King,  
 R. Z. Khaliullin,  P. P. Korambath,  W. Kurlancheek,  A. M. Lee,  M. S. Lee,  
 S. V. Levchenko,  Ching Yeh Lin,  D. Liotard,  R. C. Lochan,  I. Lotan,  
 P. E. Maslen,  N. Nair,  D. P. O'Neill,  D. Neuhauser,  E. Neuscamman,  
 C. M. Oana,  R. Olson,  B. Peters,  R. Peverati,  P. A. Pieniazek,  
 Y. M. Rhee,  J. Ritchie,  M. A. Rohrdanz,  E. Rosta,  N. J. Russ,  
 H. F. Schaefer III,  N. E. Schultz,  N. Shenvi,  A. C. Simmonett,  A. Sodt,  
 D. Stuck,  K. S. Thanthiriwatte,  V. Vanovschi,  Tao Wang,  A. Warshel,  
 C. F. Williams,  Q. Wu,  X. Xu,  W. Zhang

 Please cite Q-Chem as follows:
 Y. Shao et al., Mol. Phys. 113, 184-215 (2015)
 DOI: 10.1080/00268976.2014.952696

 Q-Chem 5.1.1 for Intel X86 EM64T Linux

 Parts of Q-Chem use Armadillo 8.300.2 (Tropical Shenanigans).
 http://arma.sourceforge.net/

 Q-Chem begins on Tue Oct  9 20:27:40 2018  

Host: 
0

     Scratch files written to /scratch/taweetham/qchem19041//
Input Ideriv = 2
Curr. Ideriv = -1
Max.  Ideriv = 2

Checking the input file for inconsistencies... 	...done.

--------------------------------------------------------------
User input:
--------------------------------------------------------------
$molecule
0 1
C 
C 1 CC 
C 2 CC 1 60.0
Br 2 CBr 1 ANG  3 pDHA
Br 2 CBr 1 ANG  3 mDHA
Br 3 CBr 1 ANG  2 mDHA
I 3 CI 1 ANG  2 pDHA
H 1 CH 2 ANG  3 pDHA
H 1 CH 2 ANG  3 mDHA

CC=1.54
CH=1.09
CF=1.35
CCl=1.77
CBr=1.94
CI=2.14
ANG=118.0
pDHA=107.9
mDHA=-107.9
$end

$rem
   job_type	optimization
   basis	6-311++g**
   method	b3lyp
   mem_total	32000
$end

--------------------------------------------------------------
 ----------------------------------------------------------------
             Standard Nuclear Orientation (Angstroms)
    I     Atom           X                Y                Z
 ----------------------------------------------------------------
    1      C       0.3364071120     0.0402948304     1.7412688645
    2      C       0.8851715178    -0.4660269930     0.3943851138
    3      C      -0.2829771483     0.5371081211     0.4217463401
    4      Br      2.6238164639     0.1752170796    -0.1796530301
    5      Br      0.5012564714    -2.2982733522    -0.1146163760
    6      Br      0.0731112305     2.3656077891    -0.1199085599
    7      I      -2.2315592377    -0.1743765359    -0.1040078074
    8      H      -0.2439937320    -0.6526735254     2.3503909525
    9      H       0.9485786350     0.7370710986     2.3138497397
 ----------------------------------------------------------------
 Molecular Point Group                 C1    NOp =  1
 Largest Abelian Subgroup              C1    NOp =  1
 Nuclear Repulsion Energy =  1977.9629790363 hartrees
 There are       89 alpha and       89 beta electrons
 Requested basis set is 6-311++G(d,p)
 There are 109 shells and 286 basis functions

 Total QAlloc Memory Limit  32000 MB
 Mega-Array Size       188 MB
 MEM_STATIC part       192 MB
 A cutoff of  1.0D-11 yielded   4363 shell pairs
 There are     32131 function pairs (     35924 Cartesian)

 -------------------------------------------------------
 OpenMP Integral Computing Module                       
 Release: version 1.0, May 2013, Q-Chem Inc. Pittsburgh 
 -------------------------------------------------------
 Integral Job Info:
 Integral job number is                      11
 Integral operator is                         1
 short-range coefficients                     0
 long-range coefficients              100000000
 Omega coefficients                           0
 if combine SR and LR in K                    0
 Integral screening is                        0
 Integral computing path is                   2
 max size of driver memory is            800000
 size of driver memory is                593474
 size of scratch memory is             29623520
 max col of scratch BK array               1296
 max len of scratch array in speh3          155
 max len of scratch index in speh4           18
 max int batch size is                      520
 min int batch size is                       52
 fixed nKL is                                45
 max L of basis functions is                  2
 order of int derivative is                   0
 number of shells is                        109
 number of basis is                         303
 number of cartesian basis is               303
 number of contracted shell pairs          4363
 number of primitive shell pairs           9847
 maxK2 (contraction) of shell pair           36
 max number of K2 of shell pair               1
 max number of CS2 of shell pair            546
 max number of PS2 of shell pair            687
 mem total for path MDJ                  554652
 -------------------------------------------------------
 Smallest overlap matrix eigenvalue = 3.55E-05

 Scale SEOQF with 1.000000e-01/1.000000e-01/1.000000e-01

 Standard Electronic Orientation quadrupole field applied
 Nucleus-field energy     =     0.0000000427 hartrees
 Guess from superposition of atomic densities
 Warning:  Energy on first SCF cycle will be non-variational
 SAD guess density has 178.000000 electrons

 -----------------------------------------------------------------------
  General SCF calculation program by
  Eric Jon Sundstrom, Paul Horn, Yuezhi Mao, Dmitri Zuev, Alec White,
  David Stuck, Shaama M.S., Shane Yost, Joonho Lee, David Small,
  Daniel Levine, Susi Lehtola, Hugh Burton, Evgeny Epifanovsky
 -----------------------------------------------------------------------
 Exchange:     0.2000 Hartree-Fock + 0.0800 Slater + 0.7200 B88
 Correlation:  0.1900 VWN1RPA + 0.8100 LYP
 Using SG-1 standard quadrature grid
 using 4 threads for integral computing
 -------------------------------------------------------
 OpenMP Integral computing Module                
 Release: version 2.0, May 2017, Q-Chem Inc. Pleasanton 
 -------------------------------------------------------
 -------------------------------------------------------
 OpenMP BLAS3 based DFT computing Module                
 Release: version 1.0, May 2013, Q-Chem Inc. Pittsburgh 
 -------------------------------------------------------
 A restricted SCF calculation will be
 performed using DIIS
 SCF converges when DIIS error is below 1.0e-08
 ---------------------------------------
  Cycle       Energy         DIIS error
 ---------------------------------------
    1  -14758.3976103416      3.15e-02  
    2  -14757.3967216350      2.57e-03  
    3  -14757.3747003773      2.81e-03  
    4  -14757.4348929954      4.41e-04  
    5  -14757.4366697828      1.48e-04  
    6  -14757.4367661458      9.67e-05  
    7  -14757.4368669916      1.42e-05  
    8  -14757.4368686610      6.85e-06  
    9  -14757.4368691117      1.46e-06  
   10  -14757.4368691327      2.48e-07  
   11  -14757.4368691330      7.07e-08  
   12  -14757.4368691329      2.75e-08  
   13  -14757.4368691329      4.58e-09  Convergence criterion met
 ---------------------------------------
 SCF time:   CPU 119.80s  wall 31.00s 
 SCF   energy in the final basis set =   -14757.4368691329
 Total energy in the final basis set =   -14757.4368691329

 --------------------------------------------------------------

                    Orbital Energies (a.u.)
 --------------------------------------------------------------

 Alpha MOs
 -- Occupied --
*******-482.851-482.851-482.850-176.315-165.719-165.717-165.717
-62.504 -62.503 -62.503 -56.325 -56.324 -56.323 -56.321 -56.321
-56.320 -56.320 -56.319 -56.319 -35.812 -31.305 -31.299 -31.299
-22.956 -22.954 -22.954 -22.950 -22.950 -10.320 -10.310 -10.236
 -8.713  -8.712  -8.711  -6.545  -6.545  -6.544  -6.531  -6.531
 -6.530  -6.530  -6.529  -6.529  -6.361  -4.774  -4.758  -4.758
 -2.656  -2.655  -2.654  -2.652  -2.652  -2.651  -2.651  -2.650
 -2.650  -2.640  -2.640  -2.639  -2.639  -2.639  -2.639  -2.040
 -2.035  -2.035  -2.021  -2.021  -0.938  -0.826  -0.798  -0.788
 -0.688  -0.629  -0.557  -0.512  -0.488  -0.421  -0.413  -0.397
 -0.386  -0.339  -0.322  -0.307  -0.301  -0.296  -0.288  -0.276
 -0.264
 -- Virtual --
 -0.085  -0.071  -0.062  -0.006   0.015   0.018   0.020   0.027
  0.046   0.055   0.058   0.059   0.070   0.075   0.080   0.082
  0.088   0.092   0.098   0.104   0.112   0.116   0.124   0.133
  0.139   0.147   0.154   0.167   0.180   0.192   0.199   0.204
  0.224   0.237   0.242   0.249   0.254   0.295   0.358   0.366
  0.372   0.389   0.393   0.402   0.410   0.420   0.425   0.431
  0.440   0.447   0.455   0.458   0.482   0.504   0.512   0.520
  0.534   0.536   0.547   0.556   0.560   0.565   0.577   0.605
  0.620   0.630   0.642   0.665   0.672   0.699   0.700   0.708
  0.729   0.765   0.787   0.800   0.834   0.848   0.879   0.897
  0.930   0.947   0.999   1.051   1.107   1.266   1.317   1.357
  1.365   1.382   1.418   1.465   1.522   1.526   1.538   1.591
  1.649   1.728   1.756   1.809   1.845   1.857   1.912   1.986
  2.010   2.039   2.042   2.046   2.067   2.101   2.133   2.166
  2.191   2.208   2.256   2.284   2.516   2.552   2.664   2.685
  2.770   2.788   2.888   2.974   3.053   3.365   3.487   3.680
  3.966   3.978   3.985   3.997   4.001   4.001   4.008   4.035
  4.062   4.078   4.090   4.106   4.112   4.119   4.151   4.214
  4.269   4.280   4.381   4.398   4.415   4.459   6.031   6.065
  6.094   6.611   6.696   6.729   7.561   7.566   7.573   7.578
  7.595   7.644   7.680   7.713   7.724  23.459  23.596  23.804
 27.885  28.365  28.390  28.391  28.537  28.548  28.577  28.611
 28.693  47.886  47.960  47.991 127.902 127.922 127.942 151.677
289.756 289.758 289.767 289.775 289.789 289.839 289.904 289.932
289.9351020.6731020.7651020.8041901.841
 --------------------------------------------------------------

          Ground-State Mulliken Net Atomic Charges

     Atom                 Charge (a.u.)
  ----------------------------------------
      1 C                    -0.665807
      2 C                     0.128729
      3 C                    -0.015410
      4 Br                   -0.003792
      5 Br                    0.020221
      6 Br                   -0.010634
      7 I                     0.134030
      8 H                     0.200283
      9 H                     0.212382
  ----------------------------------------
  Sum of atomic charges =     0.000000

 -----------------------------------------------------------------
                    Cartesian Multipole Moments
 -----------------------------------------------------------------
    Charge (ESU x 10^10)
                 0.0000
    Dipole Moment (Debye)
         X      -0.1812      Y      -0.1386      Z       1.5284
       Tot       1.5454
    Quadrupole Moments (Debye-Ang)
        XX    -100.5936     XY       3.7428     YY    -100.8465
        XZ       0.9147     YZ       0.0835     ZZ     -98.3368
    Octopole Moments (Debye-Ang^2)
       XXX      -9.3298    XXY      -0.4032    XYY      -0.6874
       YYY      -1.0747    XXZ     -13.2656    XYZ      -0.2554
       YYZ     -11.8829    XZZ       1.0462    YZZ      -0.0023
       ZZZ      -7.6531
    Hexadecapole Moments (Debye-Ang^3)
      XXXX   -1691.3613   XXXY      45.5687   XXYY    -530.0944
      XYYY      20.1636   YYYY   -1264.2403   XXXZ      -6.2233
      XXYZ       0.6670   XYYZ      -3.0905   YYYZ      -1.9302
      XXZZ    -349.6046   XYZZ       7.0397   YYZZ    -273.9698
      XZZZ      -2.0270   YZZZ      -0.5123   ZZZZ    -265.7623
 -----------------------------------------------------------------
 Calculating analytic gradient of the SCF energy
 Gradient of SCF Energy
            1           2           3           4           5           6
    1  -0.0009074   0.0105260  -0.0146800  -0.0000392  -0.0093863   0.0055999
    2   0.0005735  -0.0105901   0.0076517   0.0071766   0.0000362  -0.0000573
    3   0.0166209  -0.0127796  -0.0097506  -0.0008792  -0.0007327  -0.0013503
            7           8           9
    1   0.0091439  -0.0014961   0.0012391
    2  -0.0047755  -0.0019519   0.0019369
    3   0.0000921   0.0043284   0.0044509
 Max gradient component =       1.662E-02
 RMS gradient           =       7.106E-03
 Gradient time:  CPU 29.81 s  wall 7.53 s
 Geometry Optimization Parameters
   NAtoms,    NIC,     NZ,  NCons,   NDum,   NFix, NCnnct, MaxDiis
        9      69       9       0       0       0       0       0


** GEOMETRY OPTIMIZATION IN DELOCALIZED INTERNAL COORDINATES **
   Searching for a Minimum

   Optimization Cycle:   1

                       Coordinates (Angstroms)
     ATOM                X               Y               Z
      1  C         0.3364071120    0.0402948304    1.7412688645
      2  C         0.8851715178   -0.4660269930    0.3943851138
      3  C        -0.2829771483    0.5371081211    0.4217463401
      4  Br        2.6238164639    0.1752170796   -0.1796530301
      5  Br        0.5012564714   -2.2982733522   -0.1146163760
      6  Br        0.0731112305    2.3656077891   -0.1199085599
      7  I        -2.2315592377   -0.1743765359   -0.1040078074
      8  H        -0.2439937320   -0.6526735254    2.3503909525
      9  H         0.9485786350    0.7370710986    2.3138497397
   Point Group: c1    Number of degrees of freedom:    21


   Energy is -14757.436869133


 Attempting to Generate Delocalized Internal Coordinates

 21 Hessian modes will be used to form the next step
  Hessian Eigenvalues:
     0.017401    0.020947    0.030782    0.030782    0.030790    0.033282
     0.086449    0.090060    0.108095    0.108252    0.129001    0.140000
     0.145900    0.175927    0.175927    0.175927    0.257500    0.268991
     0.285189    0.348126    0.348126

 Minimum Search - Taking Simple RFO Step
 Searching for Lamda that Minimizes Along All modes
 Value Taken    Lamda =  -0.00865510
 Calculated Step too Large.  Step scaled by  0.859480
 Step Taken.  Stepsize is  0.300000

                             Maximum     Tolerance    Cnvgd?
         Gradient           0.021401      0.000300      NO
         Displacement       0.169285      0.001200      NO
         Energy change     *********      0.000001      NO


 New Cartesian Coordinates Obtained by Inverse Iteration

 Displacement from previous Coordinates is:  0.470021
 ----------------------------------------------------------------
             Standard Nuclear Orientation (Angstroms)
    I     Atom           X                Y                Z
 ----------------------------------------------------------------
    1      C       0.3317435404     0.0355878432     1.6908605130
    2      C       0.8885654368    -0.4685325816     0.3730955010
    3      C      -0.2866611846     0.5329456627     0.3930110110
    4      Br      2.6620896267     0.1193299448    -0.1245418474
    5      Br      0.6180079509    -2.3348549503    -0.0606748376
    6      Br      0.0198456510     2.3872244795    -0.0750529737
    7      I      -2.3179294438    -0.0824103099    -0.0395640946
    8      H      -0.2493359342    -0.6559766692     2.2909075006
    9      H       0.9434856696     0.7306350932     2.2554144649
 ----------------------------------------------------------------
 Molecular Point Group                 C1    NOp =  1
 Largest Abelian Subgroup              C1    NOp =  1
 Nuclear Repulsion Energy =  1951.5664486835 hartrees
 There are       89 alpha and       89 beta electrons
 Applying Cartesian multipole field
    Component          Value
    ---------          -----
     (2,0,0)        1.00000E-11
     (0,2,0)        2.00000E-11
     (0,0,2)       -3.00000E-11
 Nucleus-field energy     =     0.0000000447 hartrees
 Requested basis set is 6-311++G(d,p)
 There are 109 shells and 286 basis functions
 A cutoff of  1.0D-11 yielded   4358 shell pairs
 There are     32145 function pairs (     35948 Cartesian)
 Smallest overlap matrix eigenvalue = 2.92E-05
 Guess MOs from SCF MO coefficient file

 -----------------------------------------------------------------------
  General SCF calculation program by
  Eric Jon Sundstrom, Paul Horn, Yuezhi Mao, Dmitri Zuev, Alec White,
  David Stuck, Shaama M.S., Shane Yost, Joonho Lee, David Small,
  Daniel Levine, Susi Lehtola, Hugh Burton, Evgeny Epifanovsky
 -----------------------------------------------------------------------
 Exchange:     0.2000 Hartree-Fock + 0.0800 Slater + 0.7200 B88
 Correlation:  0.1900 VWN1RPA + 0.8100 LYP
 Using SG-1 standard quadrature grid
 using 4 threads for integral computing
 -------------------------------------------------------
 OpenMP Integral computing Module                
 Release: version 2.0, May 2017, Q-Chem Inc. Pleasanton 
 -------------------------------------------------------
 -------------------------------------------------------
 OpenMP BLAS3 based DFT computing Module                
 Release: version 1.0, May 2013, Q-Chem Inc. Pittsburgh 
 -------------------------------------------------------
 A restricted SCF calculation will be
 performed using DIIS
 SCF converges when DIIS error is below 1.0e-08
 ---------------------------------------
  Cycle       Energy         DIIS error
 ---------------------------------------
    1  -14757.4342371267      6.22e-04  
    2  -14757.4394757772      1.90e-04  
    3  -14757.4395737329      1.72e-04  
    4  -14757.4398656211      5.68e-05  
    5  -14757.4398962279      1.52e-05  
    6  -14757.4398980688      8.96e-06  
    7  -14757.4398988667      1.94e-06  
    8  -14757.4398988977      8.42e-07  
    9  -14757.4398989047      6.94e-08  
   10  -14757.4398989048      2.59e-08  
   11  -14757.4398989049      1.04e-08  
   12  -14757.4398989047      2.66e-09  Convergence criterion met
 ---------------------------------------
 SCF time:   CPU 114.35s  wall 30.00s 
 SCF   energy in the final basis set =   -14757.4398989047
 Total energy in the final basis set =   -14757.4398989047

 --------------------------------------------------------------

                    Orbital Energies (a.u.)
 --------------------------------------------------------------

 Alpha MOs
 -- Occupied --
*******-482.852-482.851-482.851-176.317-165.721-165.718-165.718
-62.505 -62.504 -62.504 -56.325 -56.325 -56.324 -56.321 -56.321
-56.320 -56.320 -56.320 -56.320 -35.813 -31.307 -31.300 -31.300
-22.957 -22.955 -22.955 -22.951 -22.951 -10.321 -10.312 -10.231
 -8.713  -8.713  -8.712  -6.546  -6.545  -6.545  -6.531  -6.531
 -6.530  -6.530  -6.530  -6.530  -6.362  -4.776  -4.759  -4.759
 -2.656  -2.656  -2.655  -2.652  -2.652  -2.652  -2.651  -2.651
 -2.651  -2.641  -2.641  -2.640  -2.640  -2.640  -2.640  -2.041
 -2.036  -2.036  -2.022  -2.022  -0.942  -0.831  -0.798  -0.790
 -0.686  -0.629  -0.561  -0.516  -0.489  -0.420  -0.411  -0.400
 -0.386  -0.338  -0.318  -0.310  -0.301  -0.296  -0.288  -0.277
 -0.268
 -- Virtual --
 -0.090  -0.069  -0.064  -0.005   0.014   0.018   0.020   0.026
  0.046   0.055   0.058   0.060   0.072   0.076   0.079   0.081
  0.088   0.093   0.097   0.104   0.110   0.116   0.125   0.133
  0.139   0.148   0.154   0.169   0.178   0.196   0.202   0.207
  0.221   0.233   0.244   0.249   0.254   0.286   0.360   0.366
  0.375   0.386   0.388   0.399   0.417   0.421   0.425   0.429
  0.444   0.451   0.455   0.463   0.480   0.505   0.512   0.515
  0.535   0.537   0.551   0.552   0.561   0.568   0.584   0.600
  0.614   0.626   0.639   0.665   0.675   0.688   0.696   0.697
  0.733   0.765   0.791   0.796   0.835   0.855   0.881   0.889
  0.944   0.954   0.976   1.025   1.137   1.264   1.322   1.354
  1.365   1.383   1.430   1.470   1.511   1.522   1.537   1.585
  1.641   1.728   1.774   1.809   1.852   1.867   1.921   1.998
  2.016   2.036   2.043   2.046   2.071   2.102   2.143   2.174
  2.193   2.214   2.247   2.279   2.533   2.563   2.670   2.696
  2.772   2.801   2.905   2.972   3.083   3.386   3.490   3.697
  3.969   3.980   3.991   3.997   4.003   4.007   4.014   4.038
  4.053   4.066   4.092   4.098   4.124   4.130   4.154   4.205
  4.266   4.281   4.371   4.392   4.420   4.451   6.027   6.057
  6.086   6.608   6.689   6.728   7.560   7.563   7.573   7.583
  7.598   7.642   7.680   7.707   7.714  23.473  23.600  23.834
 27.876  28.361  28.383  28.386  28.536  28.546  28.573  28.608
 28.688  47.885  47.954  47.989 127.898 127.917 127.937 151.670
289.755 289.759 289.767 289.776 289.792 289.837 289.905 289.920
289.9311020.6711020.7571020.8021901.833
 --------------------------------------------------------------

          Ground-State Mulliken Net Atomic Charges

     Atom                 Charge (a.u.)
  ----------------------------------------
      1 C                    -0.643760
      2 C                     0.116363
      3 C                    -0.002995
      4 Br                   -0.007828
      5 Br                    0.012609
      6 Br                   -0.017669
      7 I                     0.127204
      8 H                     0.203760
      9 H                     0.212317
  ----------------------------------------
  Sum of atomic charges =     0.000000

 -----------------------------------------------------------------
                    Cartesian Multipole Moments
 -----------------------------------------------------------------
    Charge (ESU x 10^10)
                 0.0000
    Dipole Moment (Debye)
         X      -0.1923      Y      -0.0804      Z       1.5375
       Tot       1.5515
    Quadrupole Moments (Debye-Ang)
        XX    -100.0200     XY       2.8326     YY    -100.8492
        XZ       0.7905     YZ       0.0182     ZZ     -98.8594
    Octopole Moments (Debye-Ang^2)
       XXX      -9.0391    XXY      -1.4150    XYY       0.9393
       YYY      -4.7214    XXZ     -16.0750    XYZ       0.6542
       YYZ     -14.7705    XZZ       1.6604    YZZ      -1.2885
       ZZZ     -20.7850
    Hexadecapole Moments (Debye-Ang^3)
      XXXX   -1770.7315   XXXY      86.8617   XXYY    -554.3520
      XYYY      58.7953   YYYY   -1278.2534   XXXZ      -3.6498
      XXYZ       0.9642   XYYZ      -2.1261   YYYZ      -0.2011
      XXZZ    -366.8462   XYZZ      22.0940   YYZZ    -277.5882
      XZZZ       1.1324   YZZZ       0.9588   ZZZZ    -254.7074
 -----------------------------------------------------------------
 Calculating analytic gradient of the SCF energy
 Gradient of SCF Energy
            1           2           3           4           5           6
    1  -0.0002498   0.0070886  -0.0094127  -0.0004899   0.0014157  -0.0001839
    2  -0.0001858  -0.0051623   0.0047515  -0.0008091  -0.0005457   0.0003423
    3   0.0078909  -0.0091895  -0.0066746   0.0020929   0.0019354   0.0017490
            7           8           9
    1   0.0018350  -0.0002812   0.0002783
    2   0.0016748  -0.0000668   0.0000010
    3   0.0006346   0.0008400   0.0007213
 Max gradient component =       9.413E-03
 RMS gradient           =       3.858E-03
 Gradient time:  CPU 29.43 s  wall 7.43 s
 Geometry Optimization Parameters
   NAtoms,    NIC,     NZ,  NCons,   NDum,   NFix, NCnnct, MaxDiis
        9      69       9       0       0       0       0       0

 Cartesian Hessian Update
 Hessian Updated using BFGS Update


** GEOMETRY OPTIMIZATION IN DELOCALIZED INTERNAL COORDINATES **
   Searching for a Minimum

   Optimization Cycle:   2

                       Coordinates (Angstroms)
     ATOM                X               Y               Z
      1  C         0.3317435404    0.0355878432    1.6908605130
      2  C         0.8885654368   -0.4685325816    0.3730955010
      3  C        -0.2866611846    0.5329456627    0.3930110110
      4  Br        2.6620896267    0.1193299448   -0.1245418474
      5  Br        0.6180079509   -2.3348549503   -0.0606748376
      6  Br        0.0198456510    2.3872244795   -0.0750529737
      7  I        -2.3179294438   -0.0824103099   -0.0395640946
      8  H        -0.2493359342   -0.6559766692    2.2909075006
      9  H         0.9434856696    0.7306350932    2.2554144649
   Point Group: c1    Number of degrees of freedom:    21


   Energy is -14757.439898905

 Hessian Updated using BFGS Update

 20 Hessian modes will be used to form the next step
  Hessian Eigenvalues:
     0.017387    0.020948    0.030591    0.030786    0.033178    0.049216
     0.086751    0.089613    0.104167    0.108333    0.128900    0.138595
     0.148847    0.175814    0.177089    0.238292    0.268979    0.299563
     0.347741    0.348142

 Minimum Search - Taking Simple RFO Step
 Searching for Lamda that Minimizes Along All modes
 Value Taken    Lamda =  -0.00102141
 Step Taken.  Stepsize is  0.113398

                             Maximum     Tolerance    Cnvgd?
         Gradient           0.006960      0.000300      NO
         Displacement       0.077743      0.001200      NO
         Energy change     -0.003030      0.000001      NO


 New Cartesian Coordinates Obtained by Inverse Iteration

 Displacement from previous Coordinates is:  0.116675
 ----------------------------------------------------------------
             Standard Nuclear Orientation (Angstroms)
    I     Atom           X                Y                Z
 ----------------------------------------------------------------
    1      C       0.3332037375     0.0369701816     1.7002438302
    2      C       0.8889510217    -0.4649907248     0.3957150338
    3      C      -0.2772127907     0.5279692089     0.4098029112
    4      Br      2.6553457478     0.1260355461    -0.1313512437
    5      Br      0.6028171200    -2.3158043586    -0.0885346577
    6      Br      0.0338588061     2.3710494427    -0.0975437690
    7      I      -2.3165560461    -0.0970489717    -0.0425614085
    8      H      -0.2508262031    -0.6546649570     2.2943078468
    9      H       0.9402299195     0.7344331452     2.2633766942
 ----------------------------------------------------------------
 Molecular Point Group                 C1    NOp =  1
 Largest Abelian Subgroup              C1    NOp =  1
 Nuclear Repulsion Energy =  1956.6759496937 hartrees
 There are       89 alpha and       89 beta electrons
 Applying Cartesian multipole field
    Component          Value
    ---------          -----
     (2,0,0)        1.00000E-11
     (0,2,0)        2.00000E-11
     (0,0,2)       -3.00000E-11
 Nucleus-field energy     =     0.0000000442 hartrees
 Requested basis set is 6-311++G(d,p)
 There are 109 shells and 286 basis functions
 A cutoff of  1.0D-11 yielded   4360 shell pairs
 There are     32139 function pairs (     35939 Cartesian)
 Smallest overlap matrix eigenvalue = 2.91E-05
 Guess MOs from SCF MO coefficient file

 -----------------------------------------------------------------------
  General SCF calculation program by
  Eric Jon Sundstrom, Paul Horn, Yuezhi Mao, Dmitri Zuev, Alec White,
  David Stuck, Shaama M.S., Shane Yost, Joonho Lee, David Small,
  Daniel Levine, Susi Lehtola, Hugh Burton, Evgeny Epifanovsky
 -----------------------------------------------------------------------
 Exchange:     0.2000 Hartree-Fock + 0.0800 Slater + 0.7200 B88
 Correlation:  0.1900 VWN1RPA + 0.8100 LYP
 Using SG-1 standard quadrature grid
 using 4 threads for integral computing
 -------------------------------------------------------
 OpenMP Integral computing Module                
 Release: version 2.0, May 2017, Q-Chem Inc. Pleasanton 
 -------------------------------------------------------
 -------------------------------------------------------
 OpenMP BLAS3 based DFT computing Module                
 Release: version 1.0, May 2013, Q-Chem Inc. Pittsburgh 
 -------------------------------------------------------
 A restricted SCF calculation will be
 performed using DIIS
 SCF converges when DIIS error is below 1.0e-08
 ---------------------------------------
  Cycle       Energy         DIIS error
 ---------------------------------------
    1  -14757.4397950715      2.27e-04  
    2  -14757.4404002463      6.86e-05  
    3  -14757.4403628445      9.27e-05  
    4  -14757.4404441756      2.63e-05  
    5  -14757.4404515211      5.34e-06  
    6  -14757.4404517139      3.00e-06  
    7  -14757.4404518022      5.39e-07  
    8  -14757.4404518048      1.29e-07  
    9  -14757.4404518051      3.69e-08  
   10  -14757.4404518052      1.05e-08  
   11  -14757.4404518050      2.99e-09  Convergence criterion met
 ---------------------------------------
 SCF time:   CPU 105.01s  wall 28.00s 
 SCF   energy in the final basis set =   -14757.4404518050
 Total energy in the final basis set =   -14757.4404518050

 --------------------------------------------------------------

                    Orbital Energies (a.u.)
 --------------------------------------------------------------

 Alpha MOs
 -- Occupied --
*******-482.851-482.851-482.850-176.316-165.720-165.718-165.718
-62.504 -62.504 -62.503 -56.325 -56.325 -56.324 -56.321 -56.321
-56.320 -56.320 -56.320 -56.320 -35.813 -31.306 -31.299 -31.299
-22.956 -22.955 -22.955 -22.950 -22.950 -10.320 -10.311 -10.231
 -8.713  -8.712  -8.712  -6.546  -6.545  -6.545  -6.531  -6.531
 -6.530  -6.530  -6.530  -6.530  -6.362  -4.775  -4.759  -4.759
 -2.656  -2.656  -2.655  -2.652  -2.652  -2.651  -2.651  -2.651
 -2.651  -2.640  -2.640  -2.640  -2.640  -2.639  -2.639  -2.040
 -2.036  -2.035  -2.022  -2.022  -0.948  -0.830  -0.799  -0.791
 -0.684  -0.630  -0.562  -0.518  -0.491  -0.421  -0.411  -0.401
 -0.385  -0.338  -0.318  -0.309  -0.301  -0.296  -0.289  -0.277
 -0.267
 -- Virtual --
 -0.092  -0.070  -0.062  -0.005   0.014   0.018   0.021   0.026
  0.047   0.056   0.058   0.059   0.073   0.076   0.079   0.082
  0.089   0.093   0.097   0.104   0.111   0.116   0.124   0.133
  0.139   0.149   0.155   0.168   0.179   0.195   0.202   0.208
  0.223   0.235   0.246   0.251   0.253   0.287   0.359   0.365
  0.375   0.386   0.388   0.400   0.416   0.421   0.425   0.428
  0.443   0.450   0.456   0.461   0.481   0.506   0.514   0.517
  0.536   0.539   0.552   0.553   0.563   0.569   0.584   0.602
  0.615   0.627   0.639   0.666   0.674   0.692   0.695   0.701
  0.730   0.765   0.789   0.796   0.836   0.852   0.881   0.892
  0.945   0.948   0.982   1.038   1.133   1.262   1.321   1.354
  1.370   1.383   1.426   1.478   1.516   1.523   1.540   1.585
  1.647   1.728   1.780   1.815   1.857   1.867   1.927   1.998
  2.016   2.039   2.045   2.049   2.072   2.102   2.146   2.180
  2.194   2.213   2.254   2.279   2.539   2.566   2.669   2.699
  2.780   2.809   2.912   2.977   3.102   3.400   3.488   3.702
  3.969   3.980   3.992   3.998   4.003   4.008   4.019   4.040
  4.053   4.069   4.091   4.101   4.125   4.129   4.154   4.205
  4.268   4.279   4.371   4.394   4.417   4.448   6.027   6.057
  6.085   6.609   6.691   6.729   7.560   7.564   7.573   7.584
  7.597   7.644   7.677   7.708   7.718  23.480  23.628  23.849
 27.874  28.361  28.382  28.386  28.536  28.546  28.573  28.608
 28.687  47.885  47.955  47.990 127.899 127.917 127.937 151.668
289.756 289.759 289.768 289.777 289.792 289.839 289.903 289.925
289.9311020.6711020.7591020.8031901.832
 --------------------------------------------------------------

          Ground-State Mulliken Net Atomic Charges

     Atom                 Charge (a.u.)
  ----------------------------------------
      1 C                    -0.666661
      2 C                     0.124119
      3 C                     0.006148
      4 Br                   -0.007832
      5 Br                    0.016980
      6 Br                   -0.012546
      7 I                     0.122904
      8 H                     0.203528
      9 H                     0.213360
  ----------------------------------------
  Sum of atomic charges =     0.000000

 -----------------------------------------------------------------
                    Cartesian Multipole Moments
 -----------------------------------------------------------------
    Charge (ESU x 10^10)
                 0.0000
    Dipole Moment (Debye)
         X      -0.1673      Y      -0.0775      Z       1.5459
       Tot       1.5569
    Quadrupole Moments (Debye-Ang)
        XX    -100.1522     XY       2.9282     YY    -100.9064
        XZ       0.7915     YZ       0.0472     ZZ     -98.6637
    Octopole Moments (Debye-Ang^2)
       XXX      -8.7965    XXY      -1.2116    XYY       0.9104
       YYY      -3.8867    XXZ     -15.6099    XYZ       0.5281
       YYZ     -14.5330    XZZ       1.8459    YZZ      -1.0310
       ZZZ     -17.9589
    Hexadecapole Moments (Debye-Ang^3)
      XXXX   -1767.1508   XXXY      78.9671   XXYY    -550.1475
      XYYY      51.6602   YYYY   -1264.9445   XXXZ      -2.9919
      XXYZ       0.6699   XYYZ      -1.9686   YYYZ      -0.4436
      XXZZ    -365.7432   XYZZ      19.3286   YYZZ    -274.0370
      XZZZ       2.1150   YZZZ       0.4443   ZZZZ    -257.2203
 -----------------------------------------------------------------
 Calculating analytic gradient of the SCF energy
 Gradient of SCF Energy
            1           2           3           4           5           6
    1   0.0000052   0.0032462  -0.0031026  -0.0007896   0.0004618   0.0008366
    2  -0.0001750  -0.0014843   0.0010840  -0.0002275   0.0006601  -0.0000848
    3   0.0006504  -0.0000270   0.0000712   0.0006577   0.0002361   0.0004924
            7           8           9
    1  -0.0001734   0.0000039  -0.0004880
    2   0.0002516   0.0003006  -0.0003247
    3  -0.0006028  -0.0007498  -0.0007282
 Max gradient component =       3.246E-03
 RMS gradient           =       1.032E-03
 Gradient time:  CPU 29.58 s  wall 7.47 s
 Geometry Optimization Parameters
   NAtoms,    NIC,     NZ,  NCons,   NDum,   NFix, NCnnct, MaxDiis
        9      69       9       0       0       0       0       0

 Cartesian Hessian Update
 Hessian Updated using BFGS Update


** GEOMETRY OPTIMIZATION IN DELOCALIZED INTERNAL COORDINATES **
   Searching for a Minimum

   Optimization Cycle:   3

                       Coordinates (Angstroms)
     ATOM                X               Y               Z
      1  C         0.3332037375    0.0369701816    1.7002438302
      2  C         0.8889510217   -0.4649907248    0.3957150338
      3  C        -0.2772127907    0.5279692089    0.4098029112
      4  Br        2.6553457478    0.1260355461   -0.1313512437
      5  Br        0.6028171200   -2.3158043586   -0.0885346577
      6  Br        0.0338588061    2.3710494427   -0.0975437690
      7  I        -2.3165560461   -0.0970489717   -0.0425614085
      8  H        -0.2508262031   -0.6546649570    2.2943078468
      9  H         0.9402299195    0.7344331452    2.2633766942
   Point Group: c1    Number of degrees of freedom:    21


   Energy is -14757.440451805

 Hessian Updated using BFGS Update

 21 Hessian modes will be used to form the next step
  Hessian Eigenvalues:
     0.017350    0.020955    0.030033    0.030833    0.033423    0.050557
     0.086267    0.089926    0.103855    0.109461    0.129195    0.136417
     0.147515    0.175150    0.175976    0.176251    0.251323    0.266289
     0.269612    0.348126    0.349937

 Minimum Search - Taking Simple RFO Step
 Searching for Lamda that Minimizes Along All modes
 Value Taken    Lamda =  -0.00007768
 Step Taken.  Stepsize is  0.026945

                             Maximum     Tolerance    Cnvgd?
         Gradient           0.002217      0.000300      NO
         Displacement       0.013673      0.001200      NO
         Energy change     -0.000553      0.000001      NO


 New Cartesian Coordinates Obtained by Inverse Iteration

 Displacement from previous Coordinates is:  0.037791
 ----------------------------------------------------------------
             Standard Nuclear Orientation (Angstroms)
    I     Atom           X                Y                Z
 ----------------------------------------------------------------
    1      C       0.3339598913     0.0384031650     1.7020677641
    2      C       0.8878245701    -0.4628872048     0.3967335496
    3      C      -0.2729537640     0.5282265315     0.4102514451
    4      Br      2.6597425784     0.1235294835    -0.1289229387
    5      Br      0.5942708889    -2.3124895553    -0.0964535721
    6      Br      0.0280161377     2.3713281045    -0.1044431486
    7      I      -2.3104277208    -0.1025850627    -0.0404975510
    8      H      -0.2518051329    -0.6538001236     2.2957157376
    9      H       0.9411838641     0.7342231742     2.2690039511
 ----------------------------------------------------------------
 Molecular Point Group                 C1    NOp =  1
 Largest Abelian Subgroup              C1    NOp =  1
 Nuclear Repulsion Energy =  1957.6010239247 hartrees
 There are       89 alpha and       89 beta electrons
 Applying Cartesian multipole field
    Component          Value
    ---------          -----
     (2,0,0)        1.00000E-11
     (0,2,0)        2.00000E-11
     (0,0,2)       -3.00000E-11
 Nucleus-field energy     =     0.0000000441 hartrees
 Requested basis set is 6-311++G(d,p)
 There are 109 shells and 286 basis functions
 A cutoff of  1.0D-11 yielded   4361 shell pairs
 There are     32154 function pairs (     35957 Cartesian)
 Smallest overlap matrix eigenvalue = 2.87E-05
 Guess MOs from SCF MO coefficient file

 -----------------------------------------------------------------------
  General SCF calculation program by
  Eric Jon Sundstrom, Paul Horn, Yuezhi Mao, Dmitri Zuev, Alec White,
  David Stuck, Shaama M.S., Shane Yost, Joonho Lee, David Small,
  Daniel Levine, Susi Lehtola, Hugh Burton, Evgeny Epifanovsky
 -----------------------------------------------------------------------
 Exchange:     0.2000 Hartree-Fock + 0.0800 Slater + 0.7200 B88
 Correlation:  0.1900 VWN1RPA + 0.8100 LYP
 Using SG-1 standard quadrature grid
 using 4 threads for integral computing
 -------------------------------------------------------
 OpenMP Integral computing Module                
 Release: version 2.0, May 2017, Q-Chem Inc. Pleasanton 
 -------------------------------------------------------
 -------------------------------------------------------
 OpenMP BLAS3 based DFT computing Module                
 Release: version 1.0, May 2013, Q-Chem Inc. Pittsburgh 
 -------------------------------------------------------
 A restricted SCF calculation will be
 performed using DIIS
 SCF converges when DIIS error is below 1.0e-08
 ---------------------------------------
  Cycle       Energy         DIIS error
 ---------------------------------------
    1  -14757.4404444921      6.51e-05  
    2  -14757.4404931696      1.74e-05  
    3  -14757.4404906051      2.40e-05  
    4  -14757.4404960846      5.87e-06  
    5  -14757.4404964215      1.72e-06  
    6  -14757.4404964465      8.47e-07  
    7  -14757.4404964529      1.56e-07  
    8  -14757.4404964532      5.78e-08  
    9  -14757.4404964531      7.86e-09  Convergence criterion met
 ---------------------------------------
 SCF time:   CPU 85.98s  wall 23.00s 
 SCF   energy in the final basis set =   -14757.4404964531
 Total energy in the final basis set =   -14757.4404964531

 --------------------------------------------------------------

                    Orbital Energies (a.u.)
 --------------------------------------------------------------

 Alpha MOs
 -- Occupied --
*******-482.851-482.851-482.851-176.316-165.720-165.717-165.717
-62.504 -62.504 -62.503 -56.325 -56.325 -56.324 -56.321 -56.321
-56.320 -56.320 -56.320 -56.320 -35.812 -31.306 -31.299 -31.299
-22.956 -22.955 -22.955 -22.950 -22.950 -10.320 -10.311 -10.232
 -8.713  -8.712  -8.712  -6.545  -6.545  -6.545  -6.531  -6.531
 -6.530  -6.530  -6.530  -6.530  -6.362  -4.775  -4.759  -4.759
 -2.656  -2.656  -2.655  -2.652  -2.652  -2.651  -2.651  -2.651
 -2.651  -2.640  -2.640  -2.640  -2.640  -2.639  -2.639  -2.040
 -2.035  -2.035  -2.021  -2.021  -0.948  -0.830  -0.799  -0.791
 -0.684  -0.631  -0.561  -0.518  -0.491  -0.421  -0.411  -0.401
 -0.385  -0.338  -0.318  -0.309  -0.301  -0.296  -0.290  -0.277
 -0.267
 -- Virtual --
 -0.093  -0.071  -0.062  -0.005   0.014   0.018   0.021   0.027
  0.047   0.056   0.058   0.059   0.073   0.076   0.079   0.081
  0.088   0.093   0.097   0.104   0.111   0.116   0.124   0.133
  0.138   0.149   0.156   0.167   0.179   0.195   0.202   0.208
  0.224   0.235   0.247   0.251   0.253   0.287   0.360   0.365
  0.375   0.386   0.389   0.400   0.416   0.421   0.425   0.427
  0.443   0.450   0.456   0.460   0.481   0.507   0.514   0.517
  0.537   0.539   0.552   0.553   0.562   0.569   0.583   0.603
  0.615   0.627   0.638   0.666   0.673   0.691   0.695   0.702
  0.730   0.764   0.789   0.796   0.835   0.850   0.880   0.892
  0.944   0.948   0.983   1.039   1.133   1.262   1.321   1.355
  1.368   1.383   1.425   1.478   1.516   1.524   1.539   1.584
  1.649   1.728   1.779   1.817   1.857   1.868   1.926   1.998
  2.016   2.039   2.045   2.049   2.072   2.102   2.145   2.180
  2.194   2.213   2.254   2.280   2.536   2.564   2.669   2.699
  2.783   2.810   2.911   2.976   3.104   3.402   3.486   3.699
  3.969   3.980   3.992   3.997   4.003   4.008   4.018   4.041
  4.052   4.069   4.092   4.101   4.124   4.128   4.154   4.206
  4.267   4.278   4.371   4.394   4.417   4.449   6.027   6.057
  6.085   6.609   6.690   6.729   7.560   7.564   7.573   7.584
  7.597   7.644   7.676   7.708   7.718  23.479  23.636  23.848
 27.875  28.361  28.383  28.386  28.537  28.547  28.574  28.608
 28.687  47.886  47.954  47.990 127.899 127.917 127.937 151.669
289.755 289.759 289.767 289.777 289.792 289.838 289.902 289.925
289.9301020.6721020.7581020.8041901.832
 --------------------------------------------------------------

          Ground-State Mulliken Net Atomic Charges

     Atom                 Charge (a.u.)
  ----------------------------------------
      1 C                    -0.670190
      2 C                     0.125509
      3 C                     0.007731
      4 Br                   -0.008822
      5 Br                    0.017071
      6 Br                   -0.010776
      7 I                     0.122562
      8 H                     0.203344
      9 H                     0.213570
  ----------------------------------------
  Sum of atomic charges =     0.000000

 -----------------------------------------------------------------
                    Cartesian Multipole Moments
 -----------------------------------------------------------------
    Charge (ESU x 10^10)
                 0.0000
    Dipole Moment (Debye)
         X      -0.1681      Y      -0.0730      Z       1.5499
       Tot       1.5607
    Quadrupole Moments (Debye-Ang)
        XX    -100.1969     XY       2.9346     YY    -100.9043
        XZ       0.8007     YZ       0.0582     ZZ     -98.6328
    Octopole Moments (Debye-Ang^2)
       XXX      -8.6330    XXY      -1.1818    XYY       0.6868
       YYY      -3.4098    XXZ     -15.4246    XYZ       0.5367
       YYZ     -14.4984    XZZ       1.8502    YZZ      -0.8896
       ZZZ     -17.4310
    Hexadecapole Moments (Debye-Ang^3)
      XXXX   -1764.1009   XXXY      77.8077   XXYY    -549.4263
      XYYY      50.4273   YYYY   -1263.7608   XXXZ      -2.9105
      XXYZ       0.6628   XYYZ      -1.7982   YYYZ      -0.6511
      XXZZ    -365.3208   XYZZ      18.9295   YYZZ    -273.6697
      XZZZ       2.4333   YZZZ       0.3267   ZZZZ    -257.5467
 -----------------------------------------------------------------
 Calculating analytic gradient of the SCF energy
 Gradient of SCF Energy
            1           2           3           4           5           6
    1  -0.0001215   0.0011063  -0.0013279   0.0003004  -0.0001461   0.0003104
    2   0.0001120  -0.0002702  -0.0001739  -0.0000484   0.0002387   0.0001402
    3  -0.0005022   0.0005774   0.0003262   0.0003676  -0.0001025   0.0002274
            7           8           9
    1   0.0004352  -0.0002593  -0.0002976
    2   0.0001695  -0.0002045   0.0000367
    3  -0.0005278  -0.0003106  -0.0000555
 Max gradient component =       1.328E-03
 RMS gradient           =       4.341E-04
 Gradient time:  CPU 29.61 s  wall 7.48 s
 Geometry Optimization Parameters
   NAtoms,    NIC,     NZ,  NCons,   NDum,   NFix, NCnnct, MaxDiis
        9      69       9       0       0       0       0       0

 Cartesian Hessian Update
 Hessian Updated using BFGS Update


** GEOMETRY OPTIMIZATION IN DELOCALIZED INTERNAL COORDINATES **
   Searching for a Minimum

   Optimization Cycle:   4

                       Coordinates (Angstroms)
     ATOM                X               Y               Z
      1  C         0.3339598913    0.0384031650    1.7020677641
      2  C         0.8878245701   -0.4628872048    0.3967335496
      3  C        -0.2729537640    0.5282265315    0.4102514451
      4  Br        2.6597425784    0.1235294835   -0.1289229387
      5  Br        0.5942708889   -2.3124895553   -0.0964535721
      6  Br        0.0280161377    2.3713281045   -0.1044431486
      7  I        -2.3104277208   -0.1025850627   -0.0404975510
      8  H        -0.2518051329   -0.6538001236    2.2957157376
      9  H         0.9411838641    0.7342231742    2.2690039511
   Point Group: c1    Number of degrees of freedom:    21


   Energy is -14757.440496453

 Hessian Updated using BFGS Update

 21 Hessian modes will be used to form the next step
  Hessian Eigenvalues:
     0.017611    0.020943    0.027425    0.030809    0.035402    0.051705
     0.087630    0.088651    0.089993    0.108390    0.129255    0.132652
     0.155927    0.174572    0.175890    0.188427    0.231560    0.259297
     0.269743    0.348127    0.352101

 Minimum Search - Taking Simple RFO Step
 Searching for Lamda that Minimizes Along All modes
 Value Taken    Lamda =  -0.00001769
 Step Taken.  Stepsize is  0.018529

                             Maximum     Tolerance    Cnvgd?
         Gradient           0.000601      0.000300      NO
         Displacement       0.010074      0.001200      NO
         Energy change     -0.000045      0.000001      NO


 New Cartesian Coordinates Obtained by Inverse Iteration

 Displacement from previous Coordinates is:  0.019734
 ----------------------------------------------------------------
             Standard Nuclear Orientation (Angstroms)
    I     Atom           X                Y                Z
 ----------------------------------------------------------------
    1      C       0.3336704956     0.0378649914     1.7031330590
    2      C       0.8864026107    -0.4619673210     0.3961836434
    3      C      -0.2709411368     0.5287452314     0.4099306473
    4      Br      2.6582760237     0.1262718945    -0.1286117793
    5      Br      0.5963807237    -2.3127922944    -0.0980929299
    6      Br      0.0289659845     2.3703247099    -0.1102292852
    7      I      -2.3110611334    -0.1017772290    -0.0378057541
    8      H      -0.2545860933    -0.6530844937     2.2962698008
    9      H       0.9427038380     0.7303630233     2.2726778353
 ----------------------------------------------------------------
 Molecular Point Group                 C1    NOp =  1
 Largest Abelian Subgroup              C1    NOp =  1
 Nuclear Repulsion Energy =  1957.5809104961 hartrees
 There are       89 alpha and       89 beta electrons
 Applying Cartesian multipole field
    Component          Value
    ---------          -----
     (2,0,0)        1.00000E-11
     (0,2,0)        2.00000E-11
     (0,0,2)       -3.00000E-11
 Nucleus-field energy     =     0.0000000441 hartrees
 Requested basis set is 6-311++G(d,p)
 There are 109 shells and 286 basis functions
 A cutoff of  1.0D-11 yielded   4361 shell pairs
 There are     32154 function pairs (     35957 Cartesian)
 Smallest overlap matrix eigenvalue = 2.84E-05
 Guess MOs from SCF MO coefficient file

 -----------------------------------------------------------------------
  General SCF calculation program by
  Eric Jon Sundstrom, Paul Horn, Yuezhi Mao, Dmitri Zuev, Alec White,
  David Stuck, Shaama M.S., Shane Yost, Joonho Lee, David Small,
  Daniel Levine, Susi Lehtola, Hugh Burton, Evgeny Epifanovsky
 -----------------------------------------------------------------------
 Exchange:     0.2000 Hartree-Fock + 0.0800 Slater + 0.7200 B88
 Correlation:  0.1900 VWN1RPA + 0.8100 LYP
 Using SG-1 standard quadrature grid
 using 4 threads for integral computing
 -------------------------------------------------------
 OpenMP Integral computing Module                
 Release: version 2.0, May 2017, Q-Chem Inc. Pleasanton 
 -------------------------------------------------------
 -------------------------------------------------------
 OpenMP BLAS3 based DFT computing Module                
 Release: version 1.0, May 2013, Q-Chem Inc. Pittsburgh 
 -------------------------------------------------------
 A restricted SCF calculation will be
 performed using DIIS
 SCF converges when DIIS error is below 1.0e-08
 ---------------------------------------
  Cycle       Energy         DIIS error
 ---------------------------------------
    1  -14757.4404916843      3.62e-05  
    2  -14757.4405063831      5.16e-06  
    3  -14757.4405064792      5.31e-06  
    4  -14757.4405067059      1.27e-06  
    5  -14757.4405067160      7.20e-07  
    6  -14757.4405067209      2.29e-07  
    7  -14757.4405067216      7.72e-08  
    8  -14757.4405067212      2.10e-08  
    9  -14757.4405067213      6.55e-09  Convergence criterion met
 ---------------------------------------
 SCF time:   CPU 85.99s  wall 23.00s 
 SCF   energy in the final basis set =   -14757.4405067213
 Total energy in the final basis set =   -14757.4405067213

 --------------------------------------------------------------

                    Orbital Energies (a.u.)
 --------------------------------------------------------------

 Alpha MOs
 -- Occupied --
*******-482.851-482.851-482.851-176.316-165.720-165.717-165.717
-62.504 -62.504 -62.504 -56.325 -56.325 -56.324 -56.321 -56.321
-56.320 -56.320 -56.320 -56.320 -35.812 -31.306 -31.299 -31.299
-22.956 -22.955 -22.955 -22.950 -22.950 -10.320 -10.311 -10.232
 -8.713  -8.712  -8.712  -6.545  -6.545  -6.545  -6.531  -6.531
 -6.530  -6.530  -6.530  -6.530  -6.361  -4.775  -4.759  -4.758
 -2.656  -2.656  -2.655  -2.652  -2.652  -2.651  -2.651  -2.651
 -2.651  -2.640  -2.640  -2.640  -2.640  -2.640  -2.639  -2.040
 -2.035  -2.035  -2.021  -2.021  -0.949  -0.830  -0.799  -0.791
 -0.684  -0.631  -0.561  -0.518  -0.491  -0.422  -0.411  -0.401
 -0.385  -0.338  -0.318  -0.309  -0.301  -0.296  -0.290  -0.277
 -0.267
 -- Virtual --
 -0.093  -0.071  -0.062  -0.005   0.014   0.019   0.021   0.026
  0.047   0.056   0.058   0.059   0.074   0.076   0.079   0.081
  0.088   0.093   0.097   0.104   0.111   0.116   0.124   0.133
  0.138   0.149   0.156   0.167   0.179   0.195   0.203   0.208
  0.224   0.234   0.247   0.251   0.253   0.287   0.360   0.365
  0.375   0.386   0.389   0.400   0.416   0.421   0.424   0.427
  0.443   0.450   0.456   0.460   0.481   0.507   0.514   0.517
  0.537   0.539   0.552   0.553   0.562   0.569   0.583   0.603
  0.615   0.626   0.638   0.665   0.673   0.692   0.694   0.702
  0.731   0.764   0.789   0.797   0.835   0.850   0.880   0.892
  0.944   0.947   0.983   1.039   1.133   1.262   1.321   1.355
  1.367   1.382   1.425   1.479   1.517   1.524   1.539   1.584
  1.650   1.728   1.778   1.818   1.857   1.869   1.925   1.998
  2.015   2.040   2.046   2.049   2.072   2.102   2.145   2.180
  2.194   2.213   2.254   2.280   2.534   2.563   2.668   2.699
  2.785   2.810   2.910   2.976   3.105   3.402   3.484   3.698
  3.969   3.980   3.992   3.997   4.003   4.008   4.017   4.041
  4.052   4.069   4.092   4.101   4.124   4.128   4.154   4.206
  4.267   4.278   4.371   4.394   4.417   4.448   6.027   6.057
  6.085   6.610   6.690   6.729   7.560   7.564   7.573   7.584
  7.597   7.644   7.676   7.708   7.718  23.478  23.639  23.847
 27.875  28.361  28.383  28.386  28.537  28.547  28.574  28.608
 28.687  47.886  47.955  47.990 127.899 127.917 127.937 151.669
289.755 289.759 289.767 289.777 289.791 289.838 289.902 289.925
289.9301020.6731020.7581020.8031901.832
 --------------------------------------------------------------

          Ground-State Mulliken Net Atomic Charges

     Atom                 Charge (a.u.)
  ----------------------------------------
      1 C                    -0.671307
      2 C                     0.125298
      3 C                     0.009278
      4 Br                   -0.009410
      5 Br                    0.017455
      6 Br                   -0.009846
      7 I                     0.121850
      8 H                     0.203168
      9 H                     0.213513
  ----------------------------------------
  Sum of atomic charges =     0.000000

 -----------------------------------------------------------------
                    Cartesian Multipole Moments
 -----------------------------------------------------------------
    Charge (ESU x 10^10)
                 0.0000
    Dipole Moment (Debye)
         X      -0.1649      Y      -0.0672      Z       1.5516
       Tot       1.5618
    Quadrupole Moments (Debye-Ang)
        XX    -100.2068     XY       2.9303     YY    -100.9039
        XZ       0.7943     YZ       0.0454     ZZ     -98.6202
    Octopole Moments (Debye-Ang^2)
       XXX      -8.6896    XXY      -1.2091    XYY       0.7076
       YYY      -3.5516    XXZ     -15.3304    XYZ       0.5432
       YYZ     -14.5032    XZZ       1.8608    YZZ      -0.9211
       ZZZ     -17.2286
    Hexadecapole Moments (Debye-Ang^3)
      XXXX   -1763.9993   XXXY      77.7405   XXYY    -549.3207
      XYYY      50.1663   YYYY   -1263.3823   XXXZ      -2.4474
      XXYZ       0.8207   XYYZ      -1.6641   YYYZ      -0.2285
      XXZZ    -365.3700   XYZZ      18.9004   YYZZ    -273.5966
      XZZZ       3.0244   YZZZ       0.9116   ZZZZ    -257.6834
 -----------------------------------------------------------------
 Calculating analytic gradient of the SCF energy
 Gradient of SCF Energy
            1           2           3           4           5           6
    1  -0.0002405   0.0003102  -0.0002641   0.0002067  -0.0000359   0.0003122
    2  -0.0000860   0.0005216  -0.0004697   0.0000563  -0.0000369   0.0001116
    3  -0.0003802   0.0002876   0.0001168   0.0003462  -0.0001120   0.0000720
            7           8           9
    1   0.0002574  -0.0003278  -0.0002182
    2   0.0001467  -0.0002200  -0.0000236
    3  -0.0005153  -0.0000375   0.0002224
 Max gradient component =       5.216E-04
 RMS gradient           =       2.631E-04
 Gradient time:  CPU 29.62 s  wall 7.48 s
 Geometry Optimization Parameters
   NAtoms,    NIC,     NZ,  NCons,   NDum,   NFix, NCnnct, MaxDiis
        9      69       9       0       0       0       0       0

 Cartesian Hessian Update
 Hessian Updated using BFGS Update


** GEOMETRY OPTIMIZATION IN DELOCALIZED INTERNAL COORDINATES **
   Searching for a Minimum

   Optimization Cycle:   5

                       Coordinates (Angstroms)
     ATOM                X               Y               Z
      1  C         0.3336704956    0.0378649914    1.7031330590
      2  C         0.8864026107   -0.4619673210    0.3961836434
      3  C        -0.2709411368    0.5287452314    0.4099306473
      4  Br        2.6582760237    0.1262718945   -0.1286117793
      5  Br        0.5963807237   -2.3127922944   -0.0980929299
      6  Br        0.0289659845    2.3703247099   -0.1102292852
      7  I        -2.3110611334   -0.1017772290   -0.0378057541
      8  H        -0.2545860933   -0.6530844937    2.2962698008
      9  H         0.9427038380    0.7303630233    2.2726778353
   Point Group: c1    Number of degrees of freedom:    21


   Energy is -14757.440506721

 Hessian Updated using BFGS Update

 21 Hessian modes will be used to form the next step
  Hessian Eigenvalues:
     0.017037    0.020978    0.023771    0.030834    0.037509    0.050075
     0.073292    0.089819    0.091024    0.109183    0.129249    0.135061
     0.156202    0.175518    0.178312    0.185624    0.240680    0.269418
     0.272657    0.348197    0.355321

 Minimum Search - Taking Simple RFO Step
 Searching for Lamda that Minimizes Along All modes
 Value Taken    Lamda =  -0.00000326
 Step Taken.  Stepsize is  0.009095

                             Maximum     Tolerance    Cnvgd?
         Gradient           0.000328      0.000300      NO
         Displacement       0.004767      0.001200      NO
         Energy change     -0.000010      0.000001      NO


 New Cartesian Coordinates Obtained by Inverse Iteration

 Displacement from previous Coordinates is:  0.008278
 ----------------------------------------------------------------
             Standard Nuclear Orientation (Angstroms)
    I     Atom           X                Y                Z
 ----------------------------------------------------------------
    1      C       0.3338796452     0.0379610372     1.7030191476
    2      C       0.8859895345    -0.4622475868     0.3956002538
    3      C      -0.2700942196     0.5292928198     0.4093556885
    4      Br      2.6585875096     0.1255790175    -0.1269416561
    5      Br      0.5973877501    -2.3129482437    -0.0991853568
    6      Br      0.0277484292     2.3708319768    -0.1110580730
    7      I      -2.3115072439    -0.1020977634    -0.0361220082
    8      H      -0.2558552783    -0.6516789015     2.2958331587
    9      H       0.9436751860     0.7292561565     2.2729540827
 ----------------------------------------------------------------
 Molecular Point Group                 C1    NOp =  1
 Largest Abelian Subgroup              C1    NOp =  1
 Nuclear Repulsion Energy =  1957.3560379578 hartrees
 There are       89 alpha and       89 beta electrons
 Applying Cartesian multipole field
    Component          Value
    ---------          -----
     (2,0,0)        1.00000E-11
     (0,2,0)        2.00000E-11
     (0,0,2)       -3.00000E-11
 Nucleus-field energy     =     0.0000000441 hartrees
 Requested basis set is 6-311++G(d,p)
 There are 109 shells and 286 basis functions
 A cutoff of  1.0D-11 yielded   4361 shell pairs
 There are     32154 function pairs (     35957 Cartesian)
 Smallest overlap matrix eigenvalue = 2.82E-05
 Guess MOs from SCF MO coefficient file

 -----------------------------------------------------------------------
  General SCF calculation program by
  Eric Jon Sundstrom, Paul Horn, Yuezhi Mao, Dmitri Zuev, Alec White,
  David Stuck, Shaama M.S., Shane Yost, Joonho Lee, David Small,
  Daniel Levine, Susi Lehtola, Hugh Burton, Evgeny Epifanovsky
 -----------------------------------------------------------------------
 Exchange:     0.2000 Hartree-Fock + 0.0800 Slater + 0.7200 B88
 Correlation:  0.1900 VWN1RPA + 0.8100 LYP
 Using SG-1 standard quadrature grid
 using 4 threads for integral computing
 -------------------------------------------------------
 OpenMP Integral computing Module                
 Release: version 2.0, May 2017, Q-Chem Inc. Pleasanton 
 -------------------------------------------------------
 -------------------------------------------------------
 OpenMP BLAS3 based DFT computing Module                
 Release: version 1.0, May 2013, Q-Chem Inc. Pittsburgh 
 -------------------------------------------------------
 A restricted SCF calculation will be
 performed using DIIS
 SCF converges when DIIS error is below 1.0e-08
 ---------------------------------------
  Cycle       Energy         DIIS error
 ---------------------------------------
    1  -14757.4405058079      1.52e-05  
    2  -14757.4405086436      2.96e-06  
    3  -14757.4405085889      4.08e-06  
    4  -14757.4405087375      1.00e-06  
    5  -14757.4405087470      3.93e-07  
    6  -14757.4405087481      1.70e-07  
    7  -14757.4405087486      3.90e-08  
    8  -14757.4405087488      8.33e-09  Convergence criterion met
 ---------------------------------------
 SCF time:   CPU 76.46s  wall 20.00s 
 SCF   energy in the final basis set =   -14757.4405087488
 Total energy in the final basis set =   -14757.4405087488

 --------------------------------------------------------------

                    Orbital Energies (a.u.)
 --------------------------------------------------------------

 Alpha MOs
 -- Occupied --
*******-482.851-482.851-482.851-176.316-165.720-165.717-165.717
-62.504 -62.504 -62.504 -56.325 -56.325 -56.324 -56.321 -56.321
-56.320 -56.320 -56.320 -56.320 -35.812 -31.306 -31.299 -31.299
-22.956 -22.955 -22.955 -22.950 -22.950 -10.320 -10.311 -10.232
 -8.713  -8.712  -8.712  -6.545  -6.545  -6.545  -6.531  -6.531
 -6.530  -6.530  -6.530  -6.530  -6.361  -4.775  -4.759  -4.758
 -2.656  -2.656  -2.655  -2.652  -2.652  -2.651  -2.651  -2.651
 -2.651  -2.640  -2.640  -2.640  -2.640  -2.640  -2.640  -2.040
 -2.035  -2.035  -2.021  -2.021  -0.949  -0.830  -0.799  -0.791
 -0.683  -0.631  -0.561  -0.518  -0.491  -0.422  -0.411  -0.401
 -0.385  -0.338  -0.318  -0.309  -0.301  -0.296  -0.290  -0.277
 -0.267
 -- Virtual --
 -0.093  -0.071  -0.062  -0.005   0.014   0.019   0.021   0.026
  0.047   0.056   0.058   0.059   0.074   0.076   0.079   0.081
  0.088   0.093   0.097   0.104   0.111   0.116   0.124   0.133
  0.138   0.149   0.156   0.167   0.179   0.195   0.203   0.208
  0.224   0.234   0.247   0.251   0.253   0.287   0.360   0.366
  0.375   0.387   0.389   0.400   0.416   0.421   0.424   0.427
  0.443   0.450   0.456   0.460   0.481   0.507   0.514   0.518
  0.537   0.540   0.552   0.553   0.562   0.569   0.583   0.603
  0.615   0.626   0.638   0.665   0.673   0.691   0.694   0.702
  0.731   0.764   0.789   0.797   0.835   0.850   0.880   0.892
  0.944   0.948   0.983   1.039   1.133   1.262   1.321   1.355
  1.367   1.382   1.425   1.479   1.517   1.524   1.539   1.584
  1.650   1.729   1.777   1.818   1.857   1.870   1.925   1.998
  2.015   2.040   2.046   2.049   2.072   2.102   2.145   2.180
  2.194   2.213   2.254   2.280   2.534   2.563   2.668   2.699
  2.785   2.810   2.910   2.976   3.105   3.402   3.484   3.698
  3.969   3.980   3.992   3.997   4.003   4.008   4.017   4.040
  4.052   4.069   4.092   4.101   4.124   4.128   4.154   4.206
  4.267   4.278   4.370   4.394   4.417   4.448   6.027   6.057
  6.084   6.610   6.690   6.729   7.560   7.564   7.573   7.584
  7.597   7.643   7.676   7.708   7.718  23.478  23.640  23.847
 27.875  28.361  28.383  28.386  28.537  28.547  28.574  28.608
 28.687  47.886  47.955  47.990 127.899 127.917 127.937 151.669
289.755 289.759 289.767 289.777 289.791 289.838 289.902 289.925
289.9301020.6731020.7581020.8031901.832
 --------------------------------------------------------------

          Ground-State Mulliken Net Atomic Charges

     Atom                 Charge (a.u.)
  ----------------------------------------
      1 C                    -0.671036
      2 C                     0.124744
      3 C                     0.009750
      4 Br                   -0.009910
      5 Br                    0.017825
      6 Br                   -0.009344
      7 I                     0.121350
      8 H                     0.203126
      9 H                     0.213495
  ----------------------------------------
  Sum of atomic charges =     0.000000

 -----------------------------------------------------------------
                    Cartesian Multipole Moments
 -----------------------------------------------------------------
    Charge (ESU x 10^10)
                 0.0000
    Dipole Moment (Debye)
         X      -0.1629      Y      -0.0658      Z       1.5516
       Tot       1.5615
    Quadrupole Moments (Debye-Ang)
        XX    -100.2136     XY       2.9211     YY    -100.8929
        XZ       0.7929     YZ       0.0471     ZZ     -98.6245
    Octopole Moments (Debye-Ang^2)
       XXX      -8.6469    XXY      -1.2113    XYY       0.7134
       YYY      -3.4942    XXZ     -15.3231    XYZ       0.5569
       YYZ     -14.5504    XZZ       1.8724    YZZ      -0.9037
       ZZZ     -17.3370
    Hexadecapole Moments (Debye-Ang^3)
      XXXX   -1764.5757   XXXY      78.0537   XXYY    -549.4917
      XYYY      50.3359   YYYY   -1263.5010   XXXZ      -2.3464
      XXYZ       0.8143   XYYZ      -1.6204   YYYZ      -0.2596
      XXZZ    -365.5208   XYZZ      18.9968   YYZZ    -273.6384
      XZZZ       3.1554   YZZZ       0.8878   ZZZZ    -257.6102
 -----------------------------------------------------------------
 Calculating analytic gradient of the SCF energy
 Gradient of SCF Energy
            1           2           3           4           5           6
    1  -0.0001644   0.0001176   0.0000621   0.0001408   0.0000804   0.0001947
    2  -0.0000971   0.0004622  -0.0003708  -0.0000340  -0.0000172   0.0001362
    3  -0.0000591   0.0000531  -0.0000626   0.0004194  -0.0000967   0.0001017
            7           8           9
    1   0.0001365  -0.0002802  -0.0002875
    2   0.0001176  -0.0000916  -0.0001052
    3  -0.0004971  -0.0000946   0.0002359
 Max gradient component =       4.971E-04
 RMS gradient           =       2.126E-04
 Gradient time:  CPU 29.54 s  wall 7.46 s
 Geometry Optimization Parameters
   NAtoms,    NIC,     NZ,  NCons,   NDum,   NFix, NCnnct, MaxDiis
        9      69       9       0       0       0       0       0

 Cartesian Hessian Update
 Hessian Updated using BFGS Update


** GEOMETRY OPTIMIZATION IN DELOCALIZED INTERNAL COORDINATES **
   Searching for a Minimum

   Optimization Cycle:   6

                       Coordinates (Angstroms)
     ATOM                X               Y               Z
      1  C         0.3338796452    0.0379610372    1.7030191476
      2  C         0.8859895345   -0.4622475868    0.3956002538
      3  C        -0.2700942196    0.5292928198    0.4093556885
      4  Br        2.6585875096    0.1255790175   -0.1269416561
      5  Br        0.5973877501   -2.3129482437   -0.0991853568
      6  Br        0.0277484292    2.3708319768   -0.1110580730
      7  I        -2.3115072439   -0.1020977634   -0.0361220082
      8  H        -0.2558552783   -0.6516789015    2.2958331587
      9  H         0.9436751860    0.7292561565    2.2729540827
   Point Group: c1    Number of degrees of freedom:    21


   Energy is -14757.440508749

 Hessian Updated using BFGS Update

 21 Hessian modes will be used to form the next step
  Hessian Eigenvalues:
     0.015485    0.020723    0.021238    0.030832    0.037636    0.052346
     0.065699    0.090355    0.091894    0.109640    0.129760    0.137874
     0.156661    0.173055    0.176464    0.188753    0.246502    0.257003
     0.269551    0.348293    0.354543

 Minimum Search - Taking Simple RFO Step
 Searching for Lamda that Minimizes Along All modes
 Value Taken    Lamda =  -0.00000104
 Step Taken.  Stepsize is  0.005486

                             Maximum     Tolerance    Cnvgd?
         Gradient           0.000196      0.000300     YES
         Displacement       0.003557      0.001200      NO
         Energy change     -0.000002      0.000001      NO


 New Cartesian Coordinates Obtained by Inverse Iteration

 Displacement from previous Coordinates is:  0.004784
 ----------------------------------------------------------------
             Standard Nuclear Orientation (Angstroms)
    I     Atom           X                Y                Z
 ----------------------------------------------------------------
    1      C       0.3337887997     0.0379931217     1.7029982267
    2      C       0.8856600479    -0.4627162468     0.3955560156
    3      C      -0.2698602548     0.5297929215     0.4092587986
    4      Br      2.6584794441     0.1258945024    -0.1259242369
    5      Br      0.5979877869    -2.3130800700    -0.0998573614
    6      Br      0.0275921970     2.3708041353    -0.1118187081
    7      I      -2.3116558408    -0.1021733265    -0.0351037792
    8      H      -0.2566398605    -0.6511289512     2.2956036026
    9      H       0.9444589932     0.7285624260     2.2727426795
 ----------------------------------------------------------------
 Molecular Point Group                 C1    NOp =  1
 Largest Abelian Subgroup              C1    NOp =  1
 Nuclear Repulsion Energy =  1957.3181270566 hartrees
 There are       89 alpha and       89 beta electrons
 Applying Cartesian multipole field
    Component          Value
    ---------          -----
     (2,0,0)        1.00000E-11
     (0,2,0)        2.00000E-11
     (0,0,2)       -3.00000E-11
 Nucleus-field energy     =     0.0000000441 hartrees
 Requested basis set is 6-311++G(d,p)
 There are 109 shells and 286 basis functions
 A cutoff of  1.0D-11 yielded   4361 shell pairs
 There are     32154 function pairs (     35957 Cartesian)
 Smallest overlap matrix eigenvalue = 2.82E-05
 Guess MOs from SCF MO coefficient file

 -----------------------------------------------------------------------
  General SCF calculation program by
  Eric Jon Sundstrom, Paul Horn, Yuezhi Mao, Dmitri Zuev, Alec White,
  David Stuck, Shaama M.S., Shane Yost, Joonho Lee, David Small,
  Daniel Levine, Susi Lehtola, Hugh Burton, Evgeny Epifanovsky
 -----------------------------------------------------------------------
 Exchange:     0.2000 Hartree-Fock + 0.0800 Slater + 0.7200 B88
 Correlation:  0.1900 VWN1RPA + 0.8100 LYP
 Using SG-1 standard quadrature grid
 using 4 threads for integral computing
 -------------------------------------------------------
 OpenMP Integral computing Module                
 Release: version 2.0, May 2017, Q-Chem Inc. Pleasanton 
 -------------------------------------------------------
 -------------------------------------------------------
 OpenMP BLAS3 based DFT computing Module                
 Release: version 1.0, May 2013, Q-Chem Inc. Pittsburgh 
 -------------------------------------------------------
 A restricted SCF calculation will be
 performed using DIIS
 SCF converges when DIIS error is below 1.0e-08
 ---------------------------------------
  Cycle       Energy         DIIS error
 ---------------------------------------
    1  -14757.4405083955      9.61e-06  
    2  -14757.4405094276      1.32e-06  
    3  -14757.4405094333      1.49e-06  
    4  -14757.4405094465      4.81e-07  
    5  -14757.4405094484      2.42e-07  
    6  -14757.4405094490      3.88e-08  
    7  -14757.4405094493      1.38e-08  
    8  -14757.4405094490      3.30e-09  Convergence criterion met
 ---------------------------------------
 SCF time:   CPU 76.46s  wall 20.00s 
 SCF   energy in the final basis set =   -14757.4405094490
 Total energy in the final basis set =   -14757.4405094490

 --------------------------------------------------------------

                    Orbital Energies (a.u.)
 --------------------------------------------------------------

 Alpha MOs
 -- Occupied --
*******-482.851-482.851-482.851-176.316-165.720-165.717-165.717
-62.504 -62.504 -62.504 -56.325 -56.324 -56.324 -56.321 -56.321
-56.320 -56.320 -56.320 -56.320 -35.812 -31.306 -31.299 -31.299
-22.956 -22.955 -22.955 -22.950 -22.950 -10.320 -10.311 -10.232
 -8.713  -8.712  -8.712  -6.545  -6.545  -6.545  -6.531  -6.531
 -6.530  -6.530  -6.530  -6.530  -6.361  -4.775  -4.759  -4.758
 -2.656  -2.656  -2.655  -2.652  -2.652  -2.651  -2.651  -2.651
 -2.651  -2.640  -2.640  -2.640  -2.640  -2.640  -2.640  -2.040
 -2.035  -2.035  -2.021  -2.021  -0.949  -0.830  -0.799  -0.791
 -0.683  -0.631  -0.561  -0.518  -0.491  -0.422  -0.411  -0.401
 -0.385  -0.338  -0.318  -0.309  -0.301  -0.296  -0.290  -0.277
 -0.267
 -- Virtual --
 -0.093  -0.071  -0.062  -0.005   0.014   0.018   0.021   0.026
  0.047   0.056   0.058   0.059   0.074   0.076   0.079   0.081
  0.089   0.093   0.097   0.104   0.111   0.116   0.124   0.133
  0.138   0.149   0.156   0.167   0.179   0.195   0.203   0.208
  0.224   0.234   0.247   0.251   0.253   0.287   0.360   0.366
  0.375   0.387   0.389   0.400   0.416   0.421   0.424   0.427
  0.443   0.450   0.456   0.460   0.481   0.507   0.514   0.518
  0.537   0.540   0.552   0.553   0.562   0.569   0.583   0.603
  0.615   0.626   0.638   0.665   0.673   0.692   0.694   0.701
  0.731   0.763   0.789   0.797   0.835   0.850   0.880   0.892
  0.944   0.948   0.983   1.039   1.133   1.262   1.321   1.355
  1.367   1.382   1.425   1.479   1.517   1.524   1.539   1.583
  1.650   1.728   1.777   1.818   1.857   1.870   1.925   1.998
  2.015   2.040   2.046   2.049   2.072   2.102   2.145   2.180
  2.194   2.212   2.254   2.280   2.535   2.564   2.668   2.699
  2.785   2.810   2.910   2.976   3.105   3.402   3.485   3.698
  3.969   3.980   3.992   3.997   4.003   4.008   4.017   4.040
  4.052   4.069   4.092   4.101   4.124   4.128   4.154   4.206
  4.268   4.278   4.370   4.394   4.417   4.448   6.027   6.057
  6.084   6.610   6.690   6.729   7.559   7.564   7.573   7.584
  7.597   7.643   7.676   7.708   7.718  23.478  23.639  23.847
 27.875  28.361  28.383  28.386  28.537  28.547  28.574  28.608
 28.687  47.886  47.955  47.990 127.899 127.917 127.937 151.669
289.755 289.759 289.767 289.777 289.791 289.838 289.902 289.925
289.9301020.6731020.7581020.8031901.832
 --------------------------------------------------------------

          Ground-State Mulliken Net Atomic Charges

     Atom                 Charge (a.u.)
  ----------------------------------------
      1 C                    -0.670909
      2 C                     0.124358
      3 C                     0.009835
      4 Br                   -0.010370
      5 Br                    0.018315
      6 Br                   -0.008935
      7 I                     0.121114
      8 H                     0.203099
      9 H                     0.213493
  ----------------------------------------
  Sum of atomic charges =     0.000000

 -----------------------------------------------------------------
                    Cartesian Multipole Moments
 -----------------------------------------------------------------
    Charge (ESU x 10^10)
                 0.0000
    Dipole Moment (Debye)
         X      -0.1628      Y      -0.0656      Z       1.5513
       Tot       1.5612
    Quadrupole Moments (Debye-Ang)
        XX    -100.2231     XY       2.9191     YY    -100.8823
        XZ       0.7922     YZ       0.0464     ZZ     -98.6271
    Octopole Moments (Debye-Ang^2)
       XXX      -8.6578    XXY      -1.2125    XYY       0.7215
       YYY      -3.4969    XXZ     -15.3203    XYZ       0.5612
       YYZ     -14.5835    XZZ       1.8724    YZZ      -0.9048
       ZZZ     -17.4054
    Hexadecapole Moments (Debye-Ang^3)
      XXXX   -1764.8158   XXXY      78.1325   XXYY    -549.5066
      XYYY      50.3249   YYYY   -1263.4745   XXXZ      -2.2691
      XXYZ       0.8175   XYYZ      -1.6017   YYYZ      -0.2443
      XXZZ    -365.5684   XYZZ      19.0058   YYZZ    -273.6314
      XZZZ       3.2377   YZZZ       0.9020   ZZZZ    -257.6115
 -----------------------------------------------------------------
 Calculating analytic gradient of the SCF energy
 Gradient of SCF Energy
            1           2           3           4           5           6
    1  -0.0001714   0.0000625   0.0001204   0.0001301   0.0001364   0.0001651
    2  -0.0000720   0.0002326  -0.0001330  -0.0000037   0.0000050   0.0000817
    3   0.0000770   0.0000100  -0.0001148   0.0004376  -0.0000939   0.0001145
            7           8           9
    1   0.0001118  -0.0002613  -0.0002935
    2   0.0001013  -0.0000797  -0.0001322
    3  -0.0004841  -0.0001386   0.0001924
 Max gradient component =       4.841E-04
 RMS gradient           =       1.844E-04
 Gradient time:  CPU 29.63 s  wall 7.48 s
 Geometry Optimization Parameters
   NAtoms,    NIC,     NZ,  NCons,   NDum,   NFix, NCnnct, MaxDiis
        9      69       9       0       0       0       0       0

 Cartesian Hessian Update
 Hessian Updated using BFGS Update


** GEOMETRY OPTIMIZATION IN DELOCALIZED INTERNAL COORDINATES **
   Searching for a Minimum

   Optimization Cycle:   7

                       Coordinates (Angstroms)
     ATOM                X               Y               Z
      1  C         0.3337887997    0.0379931217    1.7029982267
      2  C         0.8856600479   -0.4627162468    0.3955560156
      3  C        -0.2698602548    0.5297929215    0.4092587986
      4  Br        2.6584794441    0.1258945024   -0.1259242369
      5  Br        0.5979877869   -2.3130800700   -0.0998573614
      6  Br        0.0275921970    2.3708041353   -0.1118187081
      7  I        -2.3116558408   -0.1021733265   -0.0351037792
      8  H        -0.2566398605   -0.6511289512    2.2956036026
      9  H         0.9444589932    0.7285624260    2.2727426795
   Point Group: c1    Number of degrees of freedom:    21


   Energy is -14757.440509449

 Hessian Updated using BFGS Update

 21 Hessian modes will be used to form the next step
  Hessian Eigenvalues:
     0.013672    0.019828    0.021276    0.030824    0.037986    0.054216
     0.061317    0.090140    0.091928    0.099637    0.122788    0.129815
     0.157116    0.170289    0.177356    0.188998    0.236222    0.261529
     0.270076    0.348328    0.359126

 Minimum Search - Taking Simple RFO Step
 Searching for Lamda that Minimizes Along All modes
 Value Taken    Lamda =   0.00000000
 Step Taken.  Stepsize is  0.003427

                             Maximum     Tolerance    Cnvgd?
         Gradient           0.000088      0.000300     YES
         Displacement       0.002003      0.001200      NO
         Energy change     -0.000001      0.000001     YES


                       Distance Matrix (Angstroms)
             C (  1)   C (  2)   C (  3)   Br(  4)   Br(  5)   Br(  6)
   C (  2)  1.504884
   C (  3)  1.509974  1.523315
   Br(  4)  2.959201  1.939405  3.004119
   Br(  5)  2.974497  1.937017  3.015673  3.192946
   Br(  6)  2.971418  3.003756  1.936317  3.458524  4.718502
   I (  7)  3.168442  3.246273  2.183064  4.976194  3.654905  3.404935
   H (  8)  1.083825  2.224978  2.225544  3.868525  3.038207  3.874087
   H (  9)  1.083703  2.224058  2.233081  3.009099  3.873095  3.037060
             I (  7)   H (  8)
   H (  8)  3.155414
   H (  9)  4.076587  1.829401

 Final energy is   -14757.440509449028     


 ******************************
 **  OPTIMIZATION CONVERGED  **
 ******************************

                       Coordinates (Angstroms)
     ATOM                X               Y               Z
      1  C         0.3337887997    0.0379931217    1.7029982267
      2  C         0.8856600479   -0.4627162468    0.3955560156
      3  C        -0.2698602548    0.5297929215    0.4092587986
      4  Br        2.6584794441    0.1258945024   -0.1259242369
      5  Br        0.5979877869   -2.3130800700   -0.0998573614
      6  Br        0.0275921970    2.3708041353   -0.1118187081
      7  I        -2.3116558408   -0.1021733265   -0.0351037792
      8  H        -0.2566398605   -0.6511289512    2.2956036026
      9  H         0.9444589932    0.7285624260    2.2727426795

Z-matrix Print:
$molecule
0 1
I 
C  1 2.183064
C  2 1.509974 1 117.001873
H  3 1.083703 2 117.916094 1 -140.323148 0
H  3 1.083825 2 117.243820 1 4.105145 0
C  3 1.504884 2 60.698182 1 112.076517 0
Br 2 1.936317 1 111.354511 3 -140.919037 0
Br 6 1.937017 3 119.050511 2 -110.764529 0
Br 6 1.939405 3 117.894658 2 110.124147 0
$end


 --------------------------------------------------------------

                    Orbital Energies (a.u.)
 --------------------------------------------------------------

 Alpha MOs
 -- Occupied --
*******-482.851-482.851-482.851-176.316-165.720-165.717-165.717
-62.504 -62.504 -62.504 -56.325 -56.324 -56.324 -56.321 -56.321
-56.320 -56.320 -56.320 -56.320 -35.812 -31.306 -31.299 -31.299
-22.956 -22.955 -22.955 -22.950 -22.950 -10.320 -10.311 -10.232
 -8.713  -8.712  -8.712  -6.545  -6.545  -6.545  -6.531  -6.531
 -6.530  -6.530  -6.530  -6.530  -6.361  -4.775  -4.759  -4.758
 -2.656  -2.656  -2.655  -2.652  -2.652  -2.651  -2.651  -2.651
 -2.651  -2.640  -2.640  -2.640  -2.640  -2.640  -2.640  -2.040
 -2.035  -2.035  -2.021  -2.021  -0.949  -0.830  -0.799  -0.791
 -0.683  -0.631  -0.561  -0.518  -0.491  -0.422  -0.411  -0.401
 -0.385  -0.338  -0.318  -0.309  -0.301  -0.296  -0.290  -0.277
 -0.267
 -- Virtual --
 -0.093  -0.071  -0.062  -0.005   0.014   0.018   0.021   0.026
  0.047   0.056   0.058   0.059   0.074   0.076   0.079   0.081
  0.089   0.093   0.097   0.104   0.111   0.116   0.124   0.133
  0.138   0.149   0.156   0.167   0.179   0.195   0.203   0.208
  0.224   0.234   0.247   0.251   0.253   0.287   0.360   0.366
  0.375   0.387   0.389   0.400   0.416   0.421   0.424   0.427
  0.443   0.450   0.456   0.460   0.481   0.507   0.514   0.518
  0.537   0.540   0.552   0.553   0.562   0.569   0.583   0.603
  0.615   0.626   0.638   0.665   0.673   0.692   0.694   0.701
  0.731   0.763   0.789   0.797   0.835   0.850   0.880   0.892
  0.944   0.948   0.983   1.039   1.133   1.262   1.321   1.355
  1.367   1.382   1.425   1.479   1.517   1.524   1.539   1.583
  1.650   1.728   1.777   1.818   1.857   1.870   1.925   1.998
  2.015   2.040   2.046   2.049   2.072   2.102   2.145   2.180
  2.194   2.212   2.254   2.280   2.535   2.564   2.668   2.699
  2.785   2.810   2.910   2.976   3.105   3.402   3.485   3.698
  3.969   3.980   3.992   3.997   4.003   4.008   4.017   4.040
  4.052   4.069   4.092   4.101   4.124   4.128   4.154   4.206
  4.268   4.278   4.370   4.394   4.417   4.448   6.027   6.057
  6.084   6.610   6.690   6.729   7.559   7.564   7.573   7.584
  7.597   7.643   7.676   7.708   7.718  23.478  23.639  23.847
 27.875  28.361  28.383  28.386  28.537  28.547  28.574  28.608
 28.687  47.886  47.955  47.990 127.899 127.917 127.937 151.669
289.755 289.759 289.767 289.777 289.791 289.838 289.902 289.925
289.9301020.6731020.7581020.8031901.832
 --------------------------------------------------------------

          Ground-State Mulliken Net Atomic Charges

     Atom                 Charge (a.u.)
  ----------------------------------------
      1 C                    -0.670909
      2 C                     0.124358
      3 C                     0.009835
      4 Br                   -0.010370
      5 Br                    0.018315
      6 Br                   -0.008935
      7 I                     0.121114
      8 H                     0.203099
      9 H                     0.213493
  ----------------------------------------
  Sum of atomic charges =     0.000000

 -----------------------------------------------------------------
                    Cartesian Multipole Moments
 -----------------------------------------------------------------
    Charge (ESU x 10^10)
                 0.0000
    Dipole Moment (Debye)
         X      -0.1628      Y      -0.0656      Z       1.5513
       Tot       1.5612
    Quadrupole Moments (Debye-Ang)
        XX    -100.2231     XY       2.9191     YY    -100.8823
        XZ       0.7922     YZ       0.0464     ZZ     -98.6271
    Octopole Moments (Debye-Ang^2)
       XXX      -8.6578    XXY      -1.2125    XYY       0.7215
       YYY      -3.4969    XXZ     -15.3203    XYZ       0.5612
       YYZ     -14.5835    XZZ       1.8724    YZZ      -0.9048
       ZZZ     -17.4054
    Hexadecapole Moments (Debye-Ang^3)
      XXXX   -1764.8158   XXXY      78.1325   XXYY    -549.5066
      XYYY      50.3249   YYYY   -1263.4745   XXXZ      -2.2691
      XXYZ       0.8175   XYYZ      -1.6017   YYYZ      -0.2443
      XXZZ    -365.5684   XYZZ      19.0058   YYZZ    -273.6314
      XZZZ       3.2377   YZZZ       0.9020   ZZZZ    -257.6115
 -----------------------------------------------------------------
Archival summary:
1\1\garfield\OPT\ProcedureUnspecified\BasisUnspecified\1r332\taweetha\TueOct920:31:262018TueOct920:31:262018\0\\#,OPT,ProcedureUnspecified,BasisUnspecified,\\0,1\I\C,1,2.18306\C,2,1.50997,1,117.002\H,3,1.0837,2,117.916,1,-140.323,0\H,3,1.08382,2,117.244,1,4.10515,0\C,3,1.50488,2,60.6982,1,112.077,0\Br,2,1.93632,1,111.355,3,-140.919,0\Br,6,1.93702,3,119.051,2,-110.765,0\Br,6,1.93941,3,117.895,2,110.124,0\\\@

 Total job time:  226.45s(wall), 873.32s(cpu) 
 Tue Oct  9 20:31:26 2018

        *************************************************************
        *                                                           *
        *  Thank you very much for using Q-Chem.  Have a nice day.  *
        *                                                           *
        *************************************************************


 
User input: 2 of 2 
 
Q-Chem Developer Version!
                  Welcome to Q-Chem
     A Quantum Leap Into The Future Of Chemistry


 Q-Chem 5.1, Q-Chem, Inc., Pleasanton, CA (2018)

 Yihan Shao,  Zhengting Gan,  E. Epifanovsky,  A. T. B. Gilbert,  M. Wormit,  
 J. Kussmann,  A. W. Lange,  A. Behn,  Jia Deng,  Xintian Feng,  D. Ghosh,  
 M. Goldey,  P. R. Horn,  L. D. Jacobson,  I. Kaliman,  T. Kus,  A. Landau,  
 Jie Liu,  E. I. Proynov,  R. M. Richard,  R. P. Steele,  E. J. Sundstrom,  
 H. L. Woodcock III,  P. M. Zimmerman,  D. Zuev,  B. Albrecht,  E. Alguire,  
 S. A. Baeppler,  D. Barton,  Z. Benda,  Y. A. Bernard,  E. J. Berquist,  
 K. B. Bravaya,  H. Burton,  D. Casanova,  Chun-Min Chang,  Yunqing Chen,  
 A. Chien,  K. D. Closser,  M. P. Coons,  S. Coriani,  S. Dasgupta,  
 A. L. Dempwolff,  M. Diedenhofen,  Hainam Do,  R. G. Edgar,  Po-Tung Fang,  
 S. Faraji,  S. Fatehi,  Qingguo Feng,  K. D. Fenk,  J. Fosso-Tande,  
 Qinghui Ge,  A. Ghysels,  G. Gidofalvi,  J. Gomes,  J. Gonthier,  A. Gunina,  
 D. Hait,  M. W. D. Hanson-Heine,  P. H. P. Harbach,  A. W. Hauser,  
 J. E. Herr,  E. G. Hohenstein,  Z. C. Holden,  Kerwin Hui,  B. C. Huynh,  
 T.-C. Jagau,  Hyunjun Ji,  B. Kaduk,  K. Khistyaev,  Jaehoon Kim,  
 P. Klunzinger,  K. Koh,  D. Kosenkov,  L. Koulias,  T. Kowalczyk,  
 C. M. Krauter,  A. Kunitsa,  Ka Un Lao,  A. Laurent,  K. V. Lawler,  
 Joonho Lee,  D. Lefrancois,  S. Lehtola,  D. S. Levine,  Yi-Pei Li,  
 You-Sheng Lin,  Fenglai Liu,  E. Livshits,  A. Luenser,  P. Manohar,  
 E. Mansoor,  S. F. Manzer,  Shan-Ping Mao,  Yuezhi Mao,  N. Mardirossian,  
 A. V. Marenich,  T. Markovich,  L. A. Martinez-Martinez,  S. A. Maurer,  
 N. J. Mayhall,  S. C. McKenzie,  J.-M. Mewes,  A. F. Morrison,  
 J. W. Mullinax,  K. Nanda,  T. S. Nguyen-Beck,  R. Olivares-Amaya,  
 J. A. Parkhill,  T. M. Perrine,  F. Plasser,  P. Pokhilko,  S. Prager,  
 A. Prociuk,  E. Ramos,  D. R. Rehn,  F. Rob,  M. Schneider,  N. Sergueev,  
 S. M. Sharada,  S. Sharma,  D. W. Small,  T. Stauch,  T. Stein,  
 Yu-Chuan Su,  A. J. W. Thom,  A. Tkatchenko,  T. Tsuchimochi,  N. M. Tubman,  
 L. Vogt,  M. L. Vidal,  O. Vydrov,  M. A. Watson,  J. Wenzel,  
 M. de Wergifosse,  T. A. Wesolowski,  A. White,  J. Witte,  A. Yamada,  
 Jun Yang,  K. Yao,  S. Yeganeh,  S. R. Yost,  Zhi-Qiang You,  A. Zech,  
 Igor Ying Zhang,  Xing Zhang,  Yan Zhao,  Ying Zhu,  B. R. Brooks,  
 G. K. L. Chan,  C. J. Cramer,  M. S. Gordon,  W. J. Hehre,  A. Klamt,  
 M. W. Schmidt,  C. D. Sherrill,  D. G. Truhlar,  A. Aspuru-Guzik,  R. Baer,  
 A. T. Bell,  N. A. Besley,  Jeng-Da Chai,  A. E. DePrince, III,  
 R. A. DiStasio Jr.,  A. Dreuw,  B. D. Dunietz,  T. R. Furlani,  
 Chao-Ping Hsu,  Yousung Jung,  Jing Kong,  D. S. Lambrecht,  WanZhen Liang,  
 C. Ochsenfeld,  V. A. Rassolov,  L. V. Slipchenko,  J. E. Subotnik,  
 T. Van Voorhis,  J. M. Herbert,  A. I. Krylov,  P. M. W. Gill,  M. Head-Gordon

 Contributors to earlier versions of Q-Chem not listed above: 
 R. D. Adamson,  B. Austin,  J. Baker,  G. J. O. Beran,  K. Brandhorst,  
 S. T. Brown,  E. F. C. Byrd,  A. K. Chakraborty,  C.-L. Cheng,  
 Siu Hung Chien,  D. M. Chipman,  D. L. Crittenden,  H. Dachsel,  
 R. J. Doerksen,  A. D. Dutoi,  L. Fusti-Molnar,  W. A. Goddard III,  
 A. Golubeva-Zadorozhnaya,  S. R. Gwaltney,  G. Hawkins,  A. Heyden,  
 S. Hirata,  G. Kedziora,  F. J. Keil,  C. Kelley,  Jihan Kim,  R. A. King,  
 R. Z. Khaliullin,  P. P. Korambath,  W. Kurlancheek,  A. M. Lee,  M. S. Lee,  
 S. V. Levchenko,  Ching Yeh Lin,  D. Liotard,  R. C. Lochan,  I. Lotan,  
 P. E. Maslen,  N. Nair,  D. P. O'Neill,  D. Neuhauser,  E. Neuscamman,  
 C. M. Oana,  R. Olson,  B. Peters,  R. Peverati,  P. A. Pieniazek,  
 Y. M. Rhee,  J. Ritchie,  M. A. Rohrdanz,  E. Rosta,  N. J. Russ,  
 H. F. Schaefer III,  N. E. Schultz,  N. Shenvi,  A. C. Simmonett,  A. Sodt,  
 D. Stuck,  K. S. Thanthiriwatte,  V. Vanovschi,  Tao Wang,  A. Warshel,  
 C. F. Williams,  Q. Wu,  X. Xu,  W. Zhang

 Please cite Q-Chem as follows:
 Y. Shao et al., Mol. Phys. 113, 184-215 (2015)
 DOI: 10.1080/00268976.2014.952696

 Q-Chem 5.1.1 for Intel X86 EM64T Linux

 Parts of Q-Chem use Armadillo 8.300.2 (Tropical Shenanigans).
 http://arma.sourceforge.net/

 Q-Chem begins on Tue Oct  9 20:31:26 2018  

Host: 
0

     Scratch files written to /scratch/taweetham/qchem19041//
The previous job contains 0 fragments, simply inherited here
Input Ideriv = 2
Curr. Ideriv = -1
Max.  Ideriv = 2

Checking the input file for inconsistencies... 	...done.

--------------------------------------------------------------
User input:
--------------------------------------------------------------

$molecule
read
$end

$rem
   job_type 	frequency
   basis 	6-311++g**
   method	b3lyp	
$end


--------------------------------------------------------------
 ----------------------------------------------------------------
             Standard Nuclear Orientation (Angstroms)
    I     Atom           X                Y                Z
 ----------------------------------------------------------------
    1      C       0.3230835384     0.0714999160     1.6717988710
    2      C       0.9496237280    -0.3384749974     0.3664081851
    3      C      -0.3384100904     0.4747725312     0.3757208221
    4      Br      2.6205536900     0.5044160703    -0.1423359445
    5      Br      0.9378806830    -2.2091561470    -0.1360360003
    6      Br     -0.3097773041     2.3414053589    -0.1382675715
    7      I      -2.2635485250    -0.4466629243    -0.0831553739
    8      H      -0.1638736006    -0.6985862754     2.2587540381
    9      H       0.8231649595     0.8416516874     2.2472965792
 ----------------------------------------------------------------
 Molecular Point Group                 C1    NOp =  1
 Largest Abelian Subgroup              C1    NOp =  1
 Nuclear Repulsion Energy =  1957.3181270566 hartrees
 There are       89 alpha and       89 beta electrons
 Requested basis set is 6-311++G(d,p)
 There are 109 shells and 286 basis functions

 Total QAlloc Memory Limit   2000 MB
 Mega-Array Size       188 MB
 MEM_STATIC part       192 MB

                       Distance Matrix (Angstroms)
             C (  1)   C (  2)   C (  3)   Br(  4)   Br(  5)   Br(  6)
   C (  2)  1.504884
   C (  3)  1.509974  1.523315
   Br(  4)  2.959201  1.939405  3.004119
   Br(  5)  2.974497  1.937017  3.015673  3.192946
   Br(  6)  2.971418  3.003756  1.936317  3.458524  4.718502
   I (  7)  3.168442  3.246273  2.183064  4.976194  3.654905  3.404935
   H (  8)  1.083825  2.224978  2.225544  3.868525  3.038207  3.874087
   H (  9)  1.083703  2.224058  2.233081  3.009099  3.873095  3.037060
             I (  7)   H (  8)
   H (  8)  3.155414
   H (  9)  4.076587  1.829401

 A cutoff of  1.0D-11 yielded   4361 shell pairs
 There are     32154 function pairs (     35957 Cartesian)

 -------------------------------------------------------
 OpenMP Integral Computing Module                       
 Release: version 1.0, May 2013, Q-Chem Inc. Pittsburgh 
 -------------------------------------------------------
 Integral Job Info:
 Integral job number is                      11
 Integral operator is                         1
 short-range coefficients                     0
 long-range coefficients              100000000
 Omega coefficients                           0
 if combine SR and LR in K                    0
 Integral screening is                        0
 Integral computing path is                   2
 max size of driver memory is            800000
 size of driver memory is                593474
 size of scratch memory is             29623520
 max col of scratch BK array               1296
 max len of scratch array in speh3          155
 max len of scratch index in speh4           18
 max int batch size is                      520
 min int batch size is                       52
 fixed nKL is                                45
 max L of basis functions is                  2
 order of int derivative is                   0
 number of shells is                        109
 number of basis is                         303
 number of cartesian basis is               303
 number of contracted shell pairs          4361
 number of primitive shell pairs           9835
 maxK2 (contraction) of shell pair           36
 max number of K2 of shell pair               1
 max number of CS2 of shell pair            546
 max number of PS2 of shell pair            672
 mem total for path MDJ                  555276
 -------------------------------------------------------
 Smallest overlap matrix eigenvalue = 2.82E-05
 Guess from superposition of atomic densities
 Warning:  Energy on first SCF cycle will be non-variational
 SAD guess density has 178.000000 electrons

 -----------------------------------------------------------------------
  General SCF calculation program by
  Eric Jon Sundstrom, Paul Horn, Yuezhi Mao, Dmitri Zuev, Alec White,
  David Stuck, Shaama M.S., Shane Yost, Joonho Lee, David Small,
  Daniel Levine, Susi Lehtola, Hugh Burton, Evgeny Epifanovsky
 -----------------------------------------------------------------------
 Exchange:     0.2000 Hartree-Fock + 0.0800 Slater + 0.7200 B88
 Correlation:  0.1900 VWN1RPA + 0.8100 LYP
 Using SG-1 standard quadrature grid
 using 4 threads for integral computing
 -------------------------------------------------------
 OpenMP Integral computing Module                
 Release: version 2.0, May 2017, Q-Chem Inc. Pleasanton 
 -------------------------------------------------------
 -------------------------------------------------------
 OpenMP BLAS3 based DFT computing Module                
 Release: version 1.0, May 2013, Q-Chem Inc. Pittsburgh 
 -------------------------------------------------------
 A restricted SCF calculation will be
 performed using DIIS
 SCF converges when DIIS error is below 1.0e-08
 ---------------------------------------
  Cycle       Energy         DIIS error
 ---------------------------------------
    1  -14758.4410756492      3.17e-02  
    2  -14757.3979795302      2.63e-03  
    3  -14757.3786223904      2.82e-03  
    4  -14757.4389075944      3.81e-04  
    5  -14757.4403708673      9.49e-05  
    6  -14757.4404333626      4.60e-05  
    7  -14757.4404531271      1.08e-05  
    8  -14757.4404542929      1.86e-06  
    9  -14757.4404543211      6.76e-07  
   10  -14757.4404543229      3.53e-07  
   11  -14757.4404543243      8.99e-08  
   12  -14757.4404543240      2.62e-08  
   13  -14757.4404543244      4.57e-09  Convergence criterion met
 ---------------------------------------
 SCF time:   CPU 119.62s  wall 31.00s 
 SCF   energy in the final basis set =   -14757.4404543244
 Total energy in the final basis set =   -14757.4404543244

 --------------------------------------------------------------

                    Orbital Energies (a.u.)
 --------------------------------------------------------------

 Alpha MOs
 -- Occupied --
*******-482.851-482.851-482.851-176.316-165.720-165.717-165.717
-62.504 -62.504 -62.504 -56.325 -56.324 -56.324 -56.321 -56.321
-56.320 -56.320 -56.320 -56.320 -35.812 -31.306 -31.299 -31.299
-22.956 -22.955 -22.955 -22.950 -22.950 -10.320 -10.311 -10.232
 -8.713  -8.712  -8.712  -6.545  -6.545  -6.545  -6.531  -6.531
 -6.530  -6.530  -6.530  -6.530  -6.361  -4.775  -4.759  -4.758
 -2.656  -2.656  -2.655  -2.652  -2.652  -2.651  -2.651  -2.651
 -2.651  -2.640  -2.640  -2.640  -2.640  -2.640  -2.640  -2.040
 -2.036  -2.035  -2.021  -2.021  -0.949  -0.830  -0.799  -0.791
 -0.683  -0.631  -0.561  -0.518  -0.491  -0.422  -0.411  -0.401
 -0.385  -0.338  -0.318  -0.309  -0.301  -0.296  -0.290  -0.277
 -0.267
 -- Virtual --
 -0.093  -0.071  -0.062  -0.005   0.014   0.018   0.021   0.026
  0.047   0.056   0.058   0.059   0.074   0.076   0.079   0.081
  0.088   0.093   0.097   0.104   0.111   0.116   0.124   0.133
  0.138   0.149   0.156   0.167   0.179   0.195   0.203   0.208
  0.224   0.234   0.247   0.251   0.253   0.287   0.360   0.366
  0.375   0.387   0.389   0.400   0.416   0.421   0.424   0.427
  0.443   0.450   0.456   0.460   0.481   0.507   0.514   0.518
  0.537   0.540   0.552   0.553   0.562   0.569   0.583   0.603
  0.615   0.626   0.638   0.665   0.673   0.691   0.694   0.702
  0.731   0.763   0.789   0.797   0.835   0.850   0.880   0.892
  0.944   0.948   0.983   1.039   1.133   1.262   1.321   1.355
  1.367   1.382   1.425   1.479   1.517   1.524   1.539   1.583
  1.650   1.728   1.777   1.818   1.857   1.870   1.925   1.998
  2.015   2.040   2.046   2.049   2.072   2.102   2.145   2.180
  2.194   2.212   2.254   2.279   2.535   2.563   2.668   2.699
  2.785   2.810   2.910   2.976   3.105   3.402   3.485   3.698
  3.969   3.980   3.992   3.997   4.003   4.008   4.017   4.040
  4.052   4.069   4.092   4.101   4.125   4.128   4.154   4.206
  4.268   4.278   4.370   4.394   4.417   4.448   6.027   6.057
  6.085   6.610   6.690   6.729   7.559   7.564   7.573   7.584
  7.597   7.643   7.676   7.708   7.717  23.478  23.639  23.847
 27.875  28.361  28.383  28.386  28.537  28.547  28.574  28.608
 28.687  47.886  47.955  47.990 127.899 127.917 127.937 151.669
289.755 289.759 289.767 289.777 289.791 289.838 289.902 289.925
289.9301020.6731020.7581020.8031901.832
 --------------------------------------------------------------

          Ground-State Mulliken Net Atomic Charges

     Atom                 Charge (a.u.)
  ----------------------------------------
      1 C                    -0.670804
      2 C                     0.124618
      3 C                     0.011339
      4 Br                   -0.010569
      5 Br                    0.017655
      6 Br                   -0.009580
      7 I                     0.120885
      8 H                     0.203040
      9 H                     0.213416
  ----------------------------------------
  Sum of atomic charges =     0.000000

 -----------------------------------------------------------------
                    Cartesian Multipole Moments
 -----------------------------------------------------------------
    Charge (ESU x 10^10)
                 0.0000
    Dipole Moment (Debye)
         X      -0.1595      Y      -0.0939      Z       1.5522
       Tot       1.5632
    Quadrupole Moments (Debye-Ang)
        XX    -101.0965     XY       2.8907     YY    -100.0309
        XZ       0.7912     YZ       0.1619     ZZ     -98.7218
    Octopole Moments (Debye-Ang^2)
       XXX     -10.0088    XXY      -1.6749    XYY      -0.1425
       YYY      -0.4805    XXZ     -12.1475    XYZ       0.3152
       YYZ     -11.1045    XZZ       1.0509    YZZ       0.1632
       ZZZ      -7.5012
    Hexadecapole Moments (Debye-Ang^3)
      XXXX   -1804.8272   XXXY      55.5235   XXYY    -536.1901
      XYYY      -4.8203   YYYY   -1250.3517   XXXZ      -6.4951
      XXYZ       0.7153   XYYZ      -2.9723   YYYZ      -2.1654
      XXZZ    -368.2209   XYZZ       4.8829   YYZZ    -269.2972
      XZZZ      -2.0178   YZZZ      -0.4768   ZZZZ    -255.9390
 -----------------------------------------------------------------
 Calculating MO derivatives via CPSCF
 D1JvT checksum  = 1124928 70583.9275399429
 D1KAT checksum  = 2944944 2421.8378954428
   1         3          27      0.108509    0.020937
   2         3          27      0.016700    0.003351
   3         3          27      0.002404    0.000560
   4         3          27      0.000238    0.000056
   5        27           3      0.000012    0.000006
   6        30           0      0.000000    0.000000    Roots Converged
 Time for AOints: 75.2 s (CPU) 18.9 s (wall)
 ------------------------------------------------------------------------------
                     AOints        : Timing summary (seconds)
 ------------------------------------------------------------------------------
     job step          cpu (% of tot)      sys (% of tot)     wall (% of tot)
 ------------------------------------------------------------------------------
  cpscf_lag         0.2884E+03 (30.9)   0.1600E-04 (14.2)   0.7363E+02 (30.3)
  iterzp            0.5693E+03 (61.0)   0.9300E-04 (82.3)   0.1493E+03 (61.5)
  make_fx           0.0000E+00 ( 0.0)   0.0000E+00 ( 0.0)   0.0000E+00 ( 0.0)
  AOints            0.7520E+02 ( 8.1)   0.3000E-05 ( 2.7)   0.1892E+02 ( 7.8)
 ------------------------------------------------------------------------------
   Grand Totals     0.9338E+03          0.1130E-03          0.2427E+03
 ------------------------------------------------------------------------------
 Calculating analytic Hessian of the SCF energy
 Polarizability Matrix (a.u.)
            1           2           3
    1-145.0188539  -7.1701022  -0.8871319
    2  -7.1701022-136.7187629  -0.0893919
    3  -0.8871319  -0.0893919 -93.3456426

 Direct stationary perturbation theory relativistic correction:

 rels  =     147.356885928743
 relv  =    -496.433970223330
 rel2e =      73.084827872003
 E_rel =    -275.992256422584

 Hessian of the SCF Energy
            1           2           3           4           5           6
    1   0.3415289   0.1990451  -0.0000031  -0.0551809   0.0001545   0.0462111
    2   0.1990451   0.5246340   0.0008539   0.0000079  -0.0555673  -0.0306643
    3  -0.0000031   0.0008539   0.5944822   0.0827879  -0.0541970  -0.1726205
    4  -0.0551809   0.0000079   0.0827879   0.3167363  -0.0334180  -0.0848181
    5   0.0001545  -0.0555673  -0.0541970  -0.0334180   0.2968228   0.0548687
    6   0.0462111  -0.0306643  -0.1726205  -0.0848181   0.0548687   0.2693467
    7  -0.0557257   0.0006159  -0.0841545  -0.1424445   0.0595557   0.0141134
    8   0.0015201  -0.0557143   0.0510338   0.0637885  -0.0820956  -0.0065241
    9  -0.0506058   0.0241550  -0.1640324  -0.0098322   0.0096707  -0.0084460
   10  -0.0130993  -0.0015801   0.0054121  -0.0857277  -0.0277924   0.0222202
   11  -0.0038422   0.0000621  -0.0004957  -0.0354680  -0.0381011   0.0131140
   12   0.0191244   0.0104745  -0.0031156   0.0179107   0.0082244  -0.0302717
   13  -0.0005790   0.0023892   0.0026830  -0.0218449  -0.0037671  -0.0019479
   14   0.0050194  -0.0126298  -0.0045699   0.0033319  -0.1081445  -0.0273138
   15  -0.0012018  -0.0209324  -0.0021300   0.0001872  -0.0217924  -0.0307342
   16  -0.0006641   0.0028963  -0.0026946   0.0002527   0.0108369  -0.0040403
   17   0.0041484  -0.0119750   0.0046688  -0.0010221  -0.0165532   0.0089506
   18   0.0018542   0.0215161  -0.0025063  -0.0038543  -0.0018764  -0.0010833
   19  -0.0134275  -0.0004884  -0.0040358  -0.0130504  -0.0069493  -0.0090900
   20  -0.0039804   0.0002665   0.0008616   0.0014849   0.0011993  -0.0012854
   21  -0.0154875  -0.0071849  -0.0022077   0.0008459   0.0031216  -0.0014424
   22  -0.0997589  -0.1000755   0.0710410  -0.0092288  -0.0143314   0.0074304
   23  -0.0999612  -0.1944880   0.1109289   0.0073689   0.0107740  -0.0080879
   24   0.0690369   0.1083057  -0.1256027   0.0051754   0.0110244  -0.0124037
   25  -0.1030936  -0.1028105  -0.0710361   0.0104882   0.0157111   0.0099212
   26  -0.1021036  -0.1945881  -0.1090845  -0.0060740  -0.0083344  -0.0030578
   27  -0.0689284  -0.1065235  -0.1222671  -0.0084026  -0.0090441  -0.0123449
            7           8           9          10          11          12
    1  -0.0557257   0.0015201  -0.0506058  -0.0130993  -0.0038422   0.0191244
    2   0.0006159  -0.0557143   0.0241550  -0.0015801   0.0000621   0.0104745
    3  -0.0841545   0.0510338  -0.1640324   0.0054121  -0.0004957  -0.0031156
    4  -0.1424445   0.0637885  -0.0098322  -0.0857277  -0.0354680   0.0179107
    5   0.0595557  -0.0820956   0.0096707  -0.0277924  -0.0381011   0.0082244
    6   0.0141134  -0.0065241  -0.0084460   0.0222202   0.0131140  -0.0302717
    7   0.3008695  -0.0449502   0.0782435  -0.0179674   0.0017740  -0.0006056
    8  -0.0449502   0.2935336  -0.0634182  -0.0086221   0.0015363  -0.0036720
    9   0.0782435  -0.0634182   0.2474272   0.0102151   0.0005765  -0.0009505
   10  -0.0179674  -0.0086221   0.0102151   0.1306431   0.0490620  -0.0365587
   11   0.0017740   0.0015363   0.0005765   0.0490620   0.0594175  -0.0137933
   12  -0.0006056  -0.0036720  -0.0009505  -0.0365587  -0.0137933   0.0282617
   13   0.0007331   0.0108183   0.0037421  -0.0059077  -0.0196702  -0.0017264
   14   0.0001426  -0.0161862  -0.0090061  -0.0139652  -0.0225544  -0.0001318
   15   0.0038194   0.0015938  -0.0010763  -0.0005796   0.0017216   0.0037032
   16  -0.0216905  -0.0081923   0.0029568  -0.0058671   0.0072819   0.0001544
   17   0.0028322  -0.1127818   0.0286647   0.0026841  -0.0010966  -0.0011457
   18   0.0000612   0.0222614  -0.0299199  -0.0011567  -0.0003318   0.0017125
   19  -0.0641918  -0.0157956  -0.0160745  -0.0013602  -0.0000642  -0.0006405
   20  -0.0214540  -0.0310722  -0.0021582   0.0003630  -0.0002605   0.0001200
   21  -0.0132139   0.0006166  -0.0182785   0.0009381  -0.0002416   0.0003314
   22   0.0098271   0.0158925  -0.0105617  -0.0019789  -0.0000871   0.0031741
   23  -0.0058259  -0.0080693   0.0033424   0.0014484   0.0005006  -0.0019660
   24   0.0067343   0.0090194  -0.0120797  -0.0010665   0.0000831  -0.0004822
   25  -0.0094099  -0.0144592  -0.0080833   0.0012651   0.0010137  -0.0008326
   26   0.0073098   0.0108495   0.0081733  -0.0015976   0.0004961   0.0018899
   27  -0.0049977  -0.0109106  -0.0126440   0.0005759  -0.0006328   0.0008111
           13          14          15          16          17          18
    1  -0.0005790   0.0050194  -0.0012018  -0.0006641   0.0041484   0.0018542
    2   0.0023892  -0.0126298  -0.0209324   0.0028963  -0.0119750   0.0215161
    3   0.0026830  -0.0045699  -0.0021300  -0.0026946   0.0046688  -0.0025063
    4  -0.0218449   0.0033319   0.0001872   0.0002527  -0.0010221  -0.0038543
    5  -0.0037671  -0.1081445  -0.0217924   0.0108369  -0.0165532  -0.0018764
    6  -0.0019479  -0.0273138  -0.0307342  -0.0040403   0.0089506  -0.0010833
    7   0.0007331   0.0001426   0.0038194  -0.0216905   0.0028322   0.0000612
    8   0.0108183  -0.0161862   0.0015938  -0.0081923  -0.1127818   0.0222614
    9   0.0037421  -0.0090061  -0.0010763   0.0029568   0.0286647  -0.0299199
   10  -0.0059077  -0.0139652  -0.0005796  -0.0058671   0.0026841  -0.0011567
   11  -0.0196702  -0.0225544   0.0017216   0.0072819  -0.0010966  -0.0003318
   12  -0.0017264  -0.0001318   0.0037032   0.0001544  -0.0011457   0.0017125
   13   0.0334453   0.0021277  -0.0035935  -0.0005565   0.0010202   0.0007829
   14   0.0021277   0.1616686   0.0402504   0.0007205  -0.0017476  -0.0009280
   15  -0.0035935   0.0402504   0.0277620  -0.0006361   0.0007370   0.0003549
   16  -0.0005565   0.0007205  -0.0006361   0.0335726   0.0015259   0.0025227
   17   0.0010202  -0.0017476   0.0007370   0.0015259   0.1622283  -0.0420868
   18   0.0007829  -0.0009280   0.0003549   0.0025227  -0.0420868   0.0280095
   19  -0.0057290   0.0023620   0.0010613  -0.0056524  -0.0115870   0.0007759
   20   0.0059146  -0.0005141   0.0003033  -0.0164153  -0.0182507  -0.0003685
   21  -0.0000905   0.0009550   0.0014297   0.0018394   0.0009945   0.0027539
   22   0.0009600  -0.0019425  -0.0021821  -0.0004763   0.0022809  -0.0032868
   23   0.0006248   0.0011643   0.0001187   0.0006485  -0.0010619   0.0020434
   24   0.0006601  -0.0001117   0.0010882   0.0005769  -0.0009457  -0.0004733
   25  -0.0005213   0.0022036   0.0031251   0.0010816  -0.0018825   0.0023009
   26   0.0005427  -0.0010564  -0.0020000   0.0006976   0.0012385  -0.0002295
   27  -0.0005099   0.0008559  -0.0003977  -0.0006793   0.0001625   0.0011519
           19          20          21          22          23          24
    1  -0.0134275  -0.0039804  -0.0154875  -0.0997589  -0.0999612   0.0690369
    2  -0.0004884   0.0002665  -0.0071849  -0.1000755  -0.1944880   0.1083057
    3  -0.0040358   0.0008616  -0.0022077   0.0710410   0.1109289  -0.1256027
    4  -0.0130504   0.0014849   0.0008459  -0.0092288   0.0073689   0.0051754
    5  -0.0069493   0.0011993   0.0031216  -0.0143314   0.0107740   0.0110244
    6  -0.0090900  -0.0012854  -0.0014424   0.0074304  -0.0080879  -0.0124037
    7  -0.0641918  -0.0214540  -0.0132139   0.0098271  -0.0058259   0.0067343
    8  -0.0157956  -0.0310722   0.0006166   0.0158925  -0.0080693   0.0090194
    9  -0.0160745  -0.0021582  -0.0182785  -0.0105617   0.0033424  -0.0120797
   10  -0.0013602   0.0003630   0.0009381  -0.0019789   0.0014484  -0.0010665
   11  -0.0000642  -0.0002605  -0.0002416  -0.0000871   0.0005006   0.0000831
   12  -0.0006405   0.0001200   0.0003314   0.0031741  -0.0019660  -0.0004822
   13  -0.0057290   0.0059146  -0.0000905   0.0009600   0.0006248   0.0006601
   14   0.0023620  -0.0005141   0.0009550  -0.0019425   0.0011643  -0.0001117
   15   0.0010613   0.0003033   0.0014297  -0.0021821   0.0001187   0.0010882
   16  -0.0056524  -0.0164153   0.0018394  -0.0004763   0.0006485   0.0005769
   17  -0.0115870  -0.0182507   0.0009945   0.0022809  -0.0010619  -0.0009457
   18   0.0007759  -0.0003685   0.0027539  -0.0032868   0.0020434  -0.0004733
   19   0.1040203   0.0331197   0.0273115   0.0011075  -0.0017322  -0.0004217
   20   0.0331197   0.0476126   0.0020093   0.0010492   0.0006766   0.0004877
   21   0.0273115   0.0020093   0.0175200   0.0002731  -0.0016591   0.0001605
   22   0.0011075   0.0010492   0.0002731   0.1030147   0.1045786  -0.0734330
   23  -0.0017322   0.0006766  -0.0016591   0.1045786   0.2006816  -0.1163743
   24  -0.0004217   0.0004877   0.0001605  -0.0734330  -0.1163743   0.1376524
   25  -0.0017166  -0.0000816  -0.0024161  -0.0034664  -0.0071498  -0.0072624
   26   0.0011349   0.0003426   0.0013887  -0.0073648  -0.0101778  -0.0114886
   27   0.0011138   0.0000302  -0.0002670   0.0075450   0.0116539   0.0121406
           25          26          27
    1  -0.1030936  -0.1021036  -0.0689284
    2  -0.1028105  -0.1945881  -0.1065235
    3  -0.0710361  -0.1090845  -0.1222671
    4   0.0104882  -0.0060740  -0.0084026
    5   0.0157111  -0.0083344  -0.0090441
    6   0.0099212  -0.0030578  -0.0123449
    7  -0.0094099   0.0073098  -0.0049977
    8  -0.0144592   0.0108495  -0.0109106
    9  -0.0080833   0.0081733  -0.0126440
   10   0.0012651  -0.0015976   0.0005759
   11   0.0010137   0.0004961  -0.0006328
   12  -0.0008326   0.0018899   0.0008111
   13  -0.0005213   0.0005427  -0.0005099
   14   0.0022036  -0.0010564   0.0008559
   15   0.0031251  -0.0020000  -0.0003977
   16   0.0010816   0.0006976  -0.0006793
   17  -0.0018825   0.0012385   0.0001625
   18   0.0023009  -0.0002295   0.0011519
   19  -0.0017166   0.0011349   0.0011138
   20  -0.0000816   0.0003426   0.0000302
   21  -0.0024161   0.0013887  -0.0002670
   22  -0.0034664  -0.0073648   0.0075450
   23  -0.0071498  -0.0101778   0.0116539
   24  -0.0072624  -0.0114886   0.0121406
   25   0.1053729   0.1074551   0.0742832
   26   0.1074551   0.2012299   0.1144086
   27   0.0742832   0.1144086   0.1338171
 Gradient time:  CPU 1234.47 s  wall 322.05 s
 **********************************************************************
 **                                                                  **
 **                       VIBRATIONAL ANALYSIS                       **
 **                       --------------------                       **
 **                                                                  **
 **        VIBRATIONAL FREQUENCIES (CM**-1) AND NORMAL MODES         **
 **     FORCE CONSTANTS (mDYN/ANGSTROM) AND REDUCED MASSES (AMU)     **
 **                  INFRARED INTENSITIES (KM/MOL)                   **
 **                                                                  **
 **********************************************************************


 Mode:                 1                      2                      3
 Frequency:        52.33                  97.67                 122.83
 Force Cnst:      0.1195                 0.2865                 0.5080
 Red. Mass:      74.0541                50.9813                57.1535
 IR Active:          YES                    YES                    YES
 IR Intens:        0.016                  0.075                  0.026
 Raman Active:       YES                    YES                    YES
               X      Y      Z        X      Y      Z        X      Y      Z
 C         -0.090 -0.064 -0.069   -0.097 -0.253 -0.095   -0.103 -0.081  0.218
 C         -0.014 -0.057 -0.035   -0.005 -0.154 -0.074   -0.129 -0.040  0.181
 C          0.017 -0.017 -0.113   -0.064 -0.197 -0.098   -0.044 -0.026  0.193
 Br         0.122  0.043  0.512   -0.142  0.143 -0.067   -0.425  0.336 -0.016
 Br         0.053  0.077 -0.478    0.493 -0.214  0.085   -0.223  0.042 -0.033
 Br         0.044 -0.128 -0.478    0.167 -0.165  0.048    0.536 -0.125 -0.051
 I         -0.126  0.020  0.298   -0.304  0.208 -0.015    0.098 -0.142  0.003
 H         -0.243 -0.005 -0.120   -0.093 -0.351 -0.218   -0.166 -0.097  0.144
 H         -0.018 -0.151 -0.014   -0.200 -0.283  0.034   -0.082 -0.145  0.282
 TransDip  -0.004 -0.001  0.001   -0.009 -0.000  0.001   -0.000 -0.004 -0.003

 Mode:                 4                      5                      6
 Frequency:       151.49                 174.24                 188.84
 Force Cnst:      0.7383                 0.6751                 0.5850
 Red. Mass:      54.6062                37.7432                27.8453
 IR Active:          YES                    YES                    YES
 IR Intens:        0.011                  0.014                  0.014
 Raman Active:       YES                    YES                    YES
               X      Y      Z        X      Y      Z        X      Y      Z
 C          0.122 -0.210  0.153   -0.259  0.118 -0.051   -0.071  0.069  0.375
 C         -0.003 -0.235  0.100   -0.260 -0.034 -0.002   -0.074  0.099  0.349
 C          0.126 -0.091  0.181   -0.107  0.228 -0.089   -0.083 -0.016  0.344
 Br        -0.275  0.087  0.057   -0.314 -0.262  0.053   -0.114 -0.245 -0.067
 Br        -0.017 -0.288 -0.056    0.239 -0.082 -0.074    0.138  0.360 -0.036
 Br        -0.320 -0.180 -0.095    0.047  0.416 -0.041   -0.015 -0.227 -0.018
 I          0.355  0.292  0.015    0.081 -0.076  0.052    0.017  0.055 -0.032
 H         -0.031 -0.126  0.137   -0.513  0.272 -0.061   -0.001  0.028  0.382
 H          0.306 -0.334  0.160   -0.058 -0.024 -0.034   -0.131  0.129  0.351
 TransDip   0.002  0.002 -0.002   -0.004 -0.001  0.001   -0.001  0.003 -0.001

 Mode:                 7                      8                      9
 Frequency:       319.57                 355.37                 385.62
 Force Cnst:      0.4158                 0.2237                 0.4113
 Red. Mass:       6.9105                 3.0068                 4.6946
 IR Active:          YES                    YES                    YES
 IR Intens:        0.715                  0.503                  7.694
 Raman Active:       YES                    YES                    YES
               X      Y      Z        X      Y      Z        X      Y      Z
 C          0.257  0.109  0.321    0.171  0.287 -0.101    0.345 -0.263 -0.081
 C          0.053 -0.021  0.237    0.007  0.019 -0.086    0.054 -0.028 -0.208
 C          0.064  0.063  0.358    0.016  0.008 -0.090    0.077 -0.018  0.069
 Br         0.022  0.021 -0.011   -0.042 -0.013  0.032   -0.053 -0.023  0.035
 Br         0.008 -0.082 -0.044    0.004 -0.005 -0.011   -0.003  0.060  0.039
 Br        -0.007  0.063 -0.038    0.007 -0.043  0.032   -0.004  0.029 -0.023
 I         -0.055 -0.018 -0.034   -0.004  0.001 -0.005   -0.015 -0.006 -0.010
 H          0.294  0.216  0.497    0.284  0.474  0.230    0.437 -0.373 -0.150
 H          0.427  0.130  0.154    0.279  0.474 -0.443    0.476 -0.395 -0.022
 TransDip   0.020  0.005  0.018    0.007  0.018 -0.012    0.077 -0.042 -0.011

 Mode:                10                     11                     12
 Frequency:       501.33                 639.68                 685.70
 Force Cnst:      1.6019                 0.9351                 0.7474
 Red. Mass:      10.8182                 3.8786                 2.6981
 IR Active:          YES                    YES                    YES
 IR Intens:       10.012                 83.558                  6.803
 Raman Active:       YES                    YES                    YES
               X      Y      Z        X      Y      Z        X      Y      Z
 C         -0.004  0.000  0.022   -0.008  0.063 -0.013    0.022  0.011  0.006
 C          0.477 -0.235  0.348    0.102  0.227 -0.046    0.177  0.274  0.008
 C          0.495 -0.237 -0.347    0.212  0.351  0.012   -0.119 -0.150  0.011
 Br        -0.060 -0.010 -0.004   -0.020 -0.011  0.004   -0.018 -0.013  0.008
 Br        -0.018  0.043 -0.003   -0.000 -0.026 -0.004   -0.004 -0.024 -0.009
 Br        -0.019  0.042  0.002   -0.004 -0.042  0.010    0.004  0.012 -0.006
 I         -0.027 -0.004  0.000   -0.011 -0.008 -0.002    0.004  0.003  0.002
 H         -0.255  0.110 -0.042   -0.323 -0.128 -0.530    0.519 -0.397 -0.117
 H         -0.254  0.111  0.092   -0.024 -0.315  0.509   -0.557  0.294  0.131
 TransDip   0.099 -0.023  0.002    0.148  0.252 -0.010    0.043  0.071  0.009

 Mode:                13                     14                     15
 Frequency:       892.73                 912.63                1004.59
 Force Cnst:      4.3736                 4.0593                 1.0083
 Red. Mass:       9.3143                 8.2719                 1.6957
 IR Active:          YES                    YES                    YES
 IR Intens:        5.832                 18.044                 34.966
 Raman Active:       YES                    YES                    YES
               X      Y      Z        X      Y      Z        X      Y      Z
 C         -0.093  0.072 -0.427    0.273 -0.129 -0.123    0.095  0.163  0.011
 C          0.437 -0.305  0.096   -0.084  0.062  0.508   -0.060 -0.093 -0.016
 C         -0.275  0.179  0.396   -0.325  0.230 -0.353   -0.047 -0.109 -0.001
 Br        -0.009 -0.001  0.001    0.006  0.002 -0.005    0.003  0.001  0.001
 Br        -0.003  0.012  0.001   -0.000 -0.008 -0.006   -0.000  0.004 -0.001
 Br         0.001 -0.003 -0.003    0.001 -0.014  0.006    0.000  0.004  0.001
 I          0.002 -0.000 -0.001    0.004  0.000  0.001    0.001  0.001 -0.001
 H         -0.102  0.115 -0.378    0.195 -0.149 -0.213   -0.162 -0.165 -0.629
 H         -0.154 -0.031 -0.234    0.373 -0.310  0.031   -0.085 -0.207  0.662
 TransDip   0.064 -0.043  0.003   -0.112  0.077  0.009   -0.096 -0.163  0.003

 Mode:                16                     17                     18
 Frequency:      1069.01                1096.32                1243.83
 Force Cnst:      0.9817                 0.9094                 5.1159
 Red. Mass:       1.4580                 1.2841                 5.6124
 IR Active:          YES                    YES                    YES
 IR Intens:        0.083                  7.503                  2.355
 Raman Active:       YES                    YES                    YES
               X      Y      Z        X      Y      Z        X      Y      Z
 C         -0.022  0.005  0.005   -0.129  0.083 -0.001   -0.005  0.004  0.324
 C          0.087  0.121 -0.009    0.006 -0.019  0.019    0.267 -0.179 -0.243
 C         -0.068 -0.115  0.003    0.024 -0.003 -0.016   -0.258  0.185 -0.223
 Br        -0.002 -0.002 -0.000    0.000  0.000 -0.000   -0.005 -0.002  0.002
 Br        -0.001 -0.002  0.000   -0.000 -0.000 -0.000   -0.001  0.005  0.002
 Br         0.001  0.002  0.000   -0.000 -0.000  0.000    0.000 -0.006  0.002
 I          0.000  0.001 -0.000    0.000  0.000  0.000    0.002  0.000  0.001
 H         -0.519  0.342  0.033    0.643 -0.410 -0.004    0.090  0.068  0.541
 H          0.639 -0.405 -0.021    0.529 -0.335 -0.013   -0.038 -0.076  0.518
 TransDip  -0.006  0.004 -0.006    0.071 -0.050  0.008    0.042 -0.003 -0.026

 Mode:                19                     20                     21
 Frequency:      1458.67                3126.74                3214.46
 Force Cnst:      1.4491                 6.0728                 6.8057
 Red. Mass:       1.1560                 1.0543                 1.1179
 IR Active:          YES                    YES                    YES
 IR Intens:       18.105                  0.118                  1.586
 Raman Active:       YES                    YES                    YES
               X      Y      Z        X      Y      Z        X      Y      Z
 C         -0.000 -0.001 -0.108   -0.000 -0.001  0.065   -0.054 -0.084 -0.000
 C         -0.025  0.016  0.008    0.002 -0.001 -0.001   -0.000 -0.000  0.000
 C          0.024 -0.016  0.006   -0.002  0.001 -0.001   -0.000 -0.000  0.000
 Br         0.000 -0.000 -0.000    0.000 -0.000 -0.000    0.000  0.000 -0.000
 Br         0.000 -0.000 -0.000    0.000 -0.000 -0.000    0.000  0.000  0.000
 Br        -0.000  0.000 -0.000   -0.000  0.000 -0.000    0.000  0.000 -0.000
 I         -0.000  0.000 -0.000   -0.000  0.000 -0.000    0.000  0.000  0.000
 H          0.233  0.350  0.568    0.326  0.513 -0.374    0.313  0.493 -0.377
 H         -0.219 -0.346  0.566   -0.326 -0.502 -0.358    0.328  0.506  0.378
 TransDip  -0.006 -0.002  0.136    0.006  0.000 -0.009    0.020  0.035 -0.002

 STANDARD THERMODYNAMIC QUANTITIES AT   298.15 K  AND     1.00 ATM

   This Molecule has  0 Imaginary Frequencies
   Zero point vibrational energy:       25.294 kcal/mol

   Atom    1 Element C  Has Mass   12.00000
   Atom    2 Element C  Has Mass   12.00000
   Atom    3 Element C  Has Mass   12.00000
   Atom    4 Element Br Has Mass   78.91830
   Atom    5 Element Br Has Mass   78.91830
   Atom    6 Element Br Has Mass   78.91830
   Atom    7 Element I  Has Mass  126.90440
   Atom    8 Element H  Has Mass    1.00783
   Atom    9 Element H  Has Mass    1.00783
   Molecular Mass:   401.674960 amu
   Principal axes and moments of inertia in amu*Bohr^2:
                             1           2           3
    Eigenvalues --     3287.72955  4766.70979  7681.10353
          X               0.99986    -0.01690     0.00169
          Y               0.01690     0.99986     0.00057
          Z              -0.00170    -0.00054     1.00000
   Rotational Symmetry Number is   1
   The Molecule is an Asymmetric Top
   Translational Enthalpy:        0.889 kcal/mol
   Rotational Enthalpy:           0.889 kcal/mol
   Vibrational Enthalpy:         28.968 kcal/mol
   gas constant (RT):             0.592 kcal/mol
   Translational Entropy:        43.863  cal/mol.K
   Rotational Entropy:           33.153  cal/mol.K
   Vibrational Entropy:          23.952  cal/mol.K

   Total Enthalpy:               31.338 kcal/mol
   Total Entropy:               100.968  cal/mol.K

 ======================================================================

 STANDARD THERMODYNAMIC QUANTITIES FOR ANHARMONIC VIBRATION -- TOSH

   Zero point vibrational energy: ************ kcal/mol

   Vibrational Enthalpy:       Infinity kcal/mol
   Vibrational Entropy:             NaN  cal/mol.K

   Total Enthalpy:             Infinity kcal/mol
   Total Entropy:                   NaN  cal/mol.K

 ======================================================================

 STANDARD THERMODYNAMIC QUANTITIES FOR ANHARMONIC VIBRATION -- VPT2

   Zero point vibrational energy: ************ kcal/mol

   Vibrational Enthalpy:       Infinity kcal/mol
   Vibrational Entropy:             NaN  cal/mol.K

   Total Enthalpy:             Infinity kcal/mol
   Total Entropy:                   NaN  cal/mol.K

 ======================================================================

Archival summary:
1\1\garfield\FREQ\ProcedureUnspecified\BasisUnspecified\1r332\taweetha\TueOct920:37:202018TueOct920:37:202018\0\\#,FREQ,ProcedureUnspecified,BasisUnspecified,\\0,1\I\C,1,2.18306\C,2,1.50997,1,117.002\H,3,1.0837,2,117.916,1,-140.323,0\H,3,1.08382,2,117.244,1,4.10515,0\C,3,1.50488,2,60.6982,1,112.077,0\Br,2,1.93632,1,111.355,3,-140.919,0\Br,6,1.93702,3,119.051,2,-110.765,0\Br,6,1.93941,3,117.895,2,110.124,0\\\@

 Total job time:  353.33s(wall), 1354.41s(cpu) 
 Tue Oct  9 20:37:20 2018

        *************************************************************
        *                                                           *
        *  Thank you very much for using Q-Chem.  Have a nice day.  *
        *                                                           *
        *************************************************************
