# Supplementary material for: Geometric and energetic data from ab initio calculations of haloethene, haloimine, halomethylenephosphine, haloiminophosphine, halodiazene, halodiphosphene and halocyclopropane
Source: Data Brief. 2019 Nov 2;27:104738. doi: 10.1016/j.dib.2019.104738 (PMC6861602; doi:10.1016/j.dib.2019.104738)
Supplement: Multimedia component 3 [file mmc3.zip › CCC/B3LYP/BrBrCCCII.out]

Q-Chem Developer Version!
                  Welcome to Q-Chem
     A Quantum Leap Into The Future Of Chemistry


 Q-Chem 5.1, Q-Chem, Inc., Pleasanton, CA (2018)

 Yihan Shao,  Zhengting Gan,  E. Epifanovsky,  A. T. B. Gilbert,  M. Wormit,  
 J. Kussmann,  A. W. Lange,  A. Behn,  Jia Deng,  Xintian Feng,  D. Ghosh,  
 M. Goldey,  P. R. Horn,  L. D. Jacobson,  I. Kaliman,  T. Kus,  A. Landau,  
 Jie Liu,  E. I. Proynov,  R. M. Richard,  R. P. Steele,  E. J. Sundstrom,  
 H. L. Woodcock III,  P. M. Zimmerman,  D. Zuev,  B. Albrecht,  E. Alguire,  
 S. A. Baeppler,  D. Barton,  Z. Benda,  Y. A. Bernard,  E. J. Berquist,  
 K. B. Bravaya,  H. Burton,  D. Casanova,  Chun-Min Chang,  Yunqing Chen,  
 A. Chien,  K. D. Closser,  M. P. Coons,  S. Coriani,  S. Dasgupta,  
 A. L. Dempwolff,  M. Diedenhofen,  Hainam Do,  R. G. Edgar,  Po-Tung Fang,  
 S. Faraji,  S. Fatehi,  Qingguo Feng,  K. D. Fenk,  J. Fosso-Tande,  
 Qinghui Ge,  A. Ghysels,  G. Gidofalvi,  J. Gomes,  J. Gonthier,  A. Gunina,  
 D. Hait,  M. W. D. Hanson-Heine,  P. H. P. Harbach,  A. W. Hauser,  
 J. E. Herr,  E. G. Hohenstein,  Z. C. Holden,  Kerwin Hui,  B. C. Huynh,  
 T.-C. Jagau,  Hyunjun Ji,  B. Kaduk,  K. Khistyaev,  Jaehoon Kim,  
 P. Klunzinger,  K. Koh,  D. Kosenkov,  L. Koulias,  T. Kowalczyk,  
 C. M. Krauter,  A. Kunitsa,  Ka Un Lao,  A. Laurent,  K. V. Lawler,  
 Joonho Lee,  D. Lefrancois,  S. Lehtola,  D. S. Levine,  Yi-Pei Li,  
 You-Sheng Lin,  Fenglai Liu,  E. Livshits,  A. Luenser,  P. Manohar,  
 E. Mansoor,  S. F. Manzer,  Shan-Ping Mao,  Yuezhi Mao,  N. Mardirossian,  
 A. V. Marenich,  T. Markovich,  L. A. Martinez-Martinez,  S. A. Maurer,  
 N. J. Mayhall,  S. C. McKenzie,  J.-M. Mewes,  A. F. Morrison,  
 J. W. Mullinax,  K. Nanda,  T. S. Nguyen-Beck,  R. Olivares-Amaya,  
 J. A. Parkhill,  T. M. Perrine,  F. Plasser,  P. Pokhilko,  S. Prager,  
 A. Prociuk,  E. Ramos,  D. R. Rehn,  F. Rob,  M. Schneider,  N. Sergueev,  
 S. M. Sharada,  S. Sharma,  D. W. Small,  T. Stauch,  T. Stein,  
 Yu-Chuan Su,  A. J. W. Thom,  A. Tkatchenko,  T. Tsuchimochi,  N. M. Tubman,  
 L. Vogt,  M. L. Vidal,  O. Vydrov,  M. A. Watson,  J. Wenzel,  
 M. de Wergifosse,  T. A. Wesolowski,  A. White,  J. Witte,  A. Yamada,  
 Jun Yang,  K. Yao,  S. Yeganeh,  S. R. Yost,  Zhi-Qiang You,  A. Zech,  
 Igor Ying Zhang,  Xing Zhang,  Yan Zhao,  Ying Zhu,  B. R. Brooks,  
 G. K. L. Chan,  C. J. Cramer,  M. S. Gordon,  W. J. Hehre,  A. Klamt,  
 M. W. Schmidt,  C. D. Sherrill,  D. G. Truhlar,  A. Aspuru-Guzik,  R. Baer,  
 A. T. Bell,  N. A. Besley,  Jeng-Da Chai,  A. E. DePrince, III,  
 R. A. DiStasio Jr.,  A. Dreuw,  B. D. Dunietz,  T. R. Furlani,  
 Chao-Ping Hsu,  Yousung Jung,  Jing Kong,  D. S. Lambrecht,  WanZhen Liang,  
 C. Ochsenfeld,  V. A. Rassolov,  L. V. Slipchenko,  J. E. Subotnik,  
 T. Van Voorhis,  J. M. Herbert,  A. I. Krylov,  P. M. W. Gill,  M. Head-Gordon

 Contributors to earlier versions of Q-Chem not listed above: 
 R. D. Adamson,  B. Austin,  J. Baker,  G. J. O. Beran,  K. Brandhorst,  
 S. T. Brown,  E. F. C. Byrd,  A. K. Chakraborty,  C.-L. Cheng,  
 Siu Hung Chien,  D. M. Chipman,  D. L. Crittenden,  H. Dachsel,  
 R. J. Doerksen,  A. D. Dutoi,  L. Fusti-Molnar,  W. A. Goddard III,  
 A. Golubeva-Zadorozhnaya,  S. R. Gwaltney,  G. Hawkins,  A. Heyden,  
 S. Hirata,  G. Kedziora,  F. J. Keil,  C. Kelley,  Jihan Kim,  R. A. King,  
 R. Z. Khaliullin,  P. P. Korambath,  W. Kurlancheek,  A. M. Lee,  M. S. Lee,  
 S. V. Levchenko,  Ching Yeh Lin,  D. Liotard,  R. C. Lochan,  I. Lotan,  
 P. E. Maslen,  N. Nair,  D. P. O'Neill,  D. Neuhauser,  E. Neuscamman,  
 C. M. Oana,  R. Olson,  B. Peters,  R. Peverati,  P. A. Pieniazek,  
 Y. M. Rhee,  J. Ritchie,  M. A. Rohrdanz,  E. Rosta,  N. J. Russ,  
 H. F. Schaefer III,  N. E. Schultz,  N. Shenvi,  A. C. Simmonett,  A. Sodt,  
 D. Stuck,  K. S. Thanthiriwatte,  V. Vanovschi,  Tao Wang,  A. Warshel,  
 C. F. Williams,  Q. Wu,  X. Xu,  W. Zhang

 Please cite Q-Chem as follows:
 Y. Shao et al., Mol. Phys. 113, 184-215 (2015)
 DOI: 10.1080/00268976.2014.952696

 Q-Chem 5.1.1 for Intel X86 EM64T Linux

 Parts of Q-Chem use Armadillo 8.300.2 (Tropical Shenanigans).
 http://arma.sourceforge.net/

 Q-Chem begins on Tue Oct  9 20:51:46 2018  

Host: 
0

     Scratch files written to /scratch/taweetham/qchem19321//
Input Ideriv = 2
Curr. Ideriv = -1
Max.  Ideriv = 2

Checking the input file for inconsistencies... 	...done.

--------------------------------------------------------------
User input:
--------------------------------------------------------------
$molecule
0 1
C 
C 1 CC 
C 2 CC 1 60.0
Br 2 CBr 1 ANG  3 pDHA
Br 2 CBr 1 ANG  3 mDHA
I 3 CI 1 ANG  2 mDHA
I 3 CI 1 ANG  2 pDHA
H 1 CH 2 ANG  3 pDHA
H 1 CH 2 ANG  3 mDHA

CC=1.54
CH=1.09
CF=1.35
CCl=1.77
CBr=1.94
CI=2.14
ANG=118.0
pDHA=107.9
mDHA=-107.9
$end

$rem
   job_type	optimization
   basis	6-311++g**
   method	b3lyp
   mem_total	32000
$end

--------------------------------------------------------------
 ----------------------------------------------------------------
             Standard Nuclear Orientation (Angstroms)
    I     Atom           X                Y                Z
 ----------------------------------------------------------------
    1      C       1.7612661607    -0.4192582966     0.0000000000
    2      C       0.4023782226    -1.1438433997     0.0000000000
    3      C       0.4543130852     0.3952806271    -0.0000000000
    4      Br     -0.1535722308    -2.0369322488    -1.6300034973
    5      Br     -0.1535722308    -2.0369322488     1.6300034973
    6      I      -0.0911477687     1.4195395268    -1.7980450949
    7      I      -0.0911477687     1.4195395268     1.7980450949
    8      H       2.3519874098    -0.4395030060     0.9158267072
    9      H       2.3519874098    -0.4395030060    -0.9158267072
 ----------------------------------------------------------------
 Molecular Point Group                 Cs    NOp =  2
 Largest Abelian Subgroup              Cs    NOp =  2
 Nuclear Repulsion Energy =  2317.2029334692 hartrees
 There are       98 alpha and       98 beta electrons
 Requested basis set is 6-311++G(d,p)
 There are 114 shells and 300 basis functions

 Total QAlloc Memory Limit  32000 MB
 Mega-Array Size       188 MB
 MEM_STATIC part       192 MB
 A cutoff of  1.0D-11 yielded   4644 shell pairs
 There are     34279 function pairs (     38583 Cartesian)

 -------------------------------------------------------
 OpenMP Integral Computing Module                       
 Release: version 1.0, May 2013, Q-Chem Inc. Pittsburgh 
 -------------------------------------------------------
 Integral Job Info:
 Integral job number is                      11
 Integral operator is                         1
 short-range coefficients                     0
 long-range coefficients              100000000
 Omega coefficients                           0
 if combine SR and LR in K                    0
 Integral screening is                        0
 Integral computing path is                   2
 max size of driver memory is            800000
 size of driver memory is                593474
 size of scratch memory is             29623520
 max col of scratch BK array               1296
 max len of scratch array in speh3          155
 max len of scratch index in speh4           18
 max int batch size is                      520
 min int batch size is                       52
 fixed nKL is                                45
 max L of basis functions is                  2
 order of int derivative is                   0
 number of shells is                        114
 number of basis is                         319
 number of cartesian basis is               319
 number of contracted shell pairs          4644
 number of primitive shell pairs           9733
 maxK2 (contraction) of shell pair           36
 max number of K2 of shell pair               1
 max number of CS2 of shell pair            656
 max number of PS2 of shell pair            656
 mem total for path MDJ                  566716
 -------------------------------------------------------
 Smallest overlap matrix eigenvalue = 4.99E-05

 Scale SEOQF with 1.000000e-01/1.000000e-01/1.000000e-01

 Standard Electronic Orientation quadrupole field applied
 Nucleus-field energy     =    -0.0000000189 hartrees
 Guess from superposition of atomic densities
 Warning:  Energy on first SCF cycle will be non-variational
 SAD guess density has 196.000000 electrons

 -----------------------------------------------------------------------
  General SCF calculation program by
  Eric Jon Sundstrom, Paul Horn, Yuezhi Mao, Dmitri Zuev, Alec White,
  David Stuck, Shaama M.S., Shane Yost, Joonho Lee, David Small,
  Daniel Levine, Susi Lehtola, Hugh Burton, Evgeny Epifanovsky
 -----------------------------------------------------------------------
 Exchange:     0.2000 Hartree-Fock + 0.0800 Slater + 0.7200 B88
 Correlation:  0.1900 VWN1RPA + 0.8100 LYP
 Using SG-1 standard quadrature grid
 using 4 threads for integral computing
 -------------------------------------------------------
 OpenMP Integral computing Module                
 Release: version 2.0, May 2017, Q-Chem Inc. Pleasanton 
 -------------------------------------------------------
 -------------------------------------------------------
 OpenMP BLAS3 based DFT computing Module                
 Release: version 1.0, May 2013, Q-Chem Inc. Pittsburgh 
 -------------------------------------------------------
 A restricted SCF calculation will be
 performed using DIIS
 SCF converges when DIIS error is below 1.0e-08
 ---------------------------------------
  Cycle       Energy         DIIS error
 ---------------------------------------
    1  -19103.7544182948      3.06e-02  
    2  -19102.7709062495      2.33e-03  
    3  -19102.7464206038      2.64e-03  
    4  -19102.8083431772      4.14e-04  
    5  -19102.8100542515      1.76e-04  
    6  -19102.8103106573      9.46e-05  
    7  -19102.8104060402      1.97e-05  
    8  -19102.8104098059      7.73e-06  
    9  -19102.8104104856      1.19e-06  
   10  -19102.8104105030      1.99e-07  
   11  -19102.8104105029      5.61e-08  
   12  -19102.8104105028      2.56e-08  
   13  -19102.8104105025      2.54e-09  Convergence criterion met
 ---------------------------------------
 SCF time:   CPU 80.94s  wall 21.00s 
 SCF   energy in the final basis set =   -19102.8104105025
 Total energy in the final basis set =   -19102.8104105025

 --------------------------------------------------------------
             Orbital Energies (a.u.) and Symmetries
 --------------------------------------------------------------

 Alpha MOs, Restricted
 -- Occupied --                  
*******-1165.88 -482.85 -482.85 -176.31 -176.31 -165.72 -165.72
  1 A'    1 A"    2 A'    2 A"    3 A"    3 A'    4 A'    4 A"                 
-165.72 -165.72 -165.72 -165.72  -62.50  -62.50  -56.32  -56.32
  5 A"    5 A'    6 A"    6 A'    7 A"    7 A'    8 A'    8 A"                 
-56.320 -56.320 -56.320 -56.320 -35.811 -35.811 -31.304 -31.304
  9 A'    9 A"   10 A"   10 A'   11 A'   11 A"   12 A"   12 A'                 
-31.298 -31.298 -31.297 -31.297 -22.954 -22.954 -22.953 -22.953
 13 A'   13 A"   14 A'   14 A"   15 A"   15 A'   16 A'   16 A"                 
-22.953 -22.953 -22.948 -22.948 -22.948 -22.948 -10.320 -10.300
 17 A'   17 A"   18 A'   18 A"   19 A"   19 A'   20 A'   21 A'                 
-10.236  -8.712  -8.712  -6.545  -6.545  -6.530  -6.530  -6.530
 22 A'   20 A"   23 A'   24 A'   21 A"   25 A'   22 A"   23 A"                 
 -6.530  -6.360  -6.360  -4.773  -4.773  -4.757  -4.757  -4.757
 26 A'   24 A"   27 A'   25 A"   28 A'   29 A'   26 A"   27 A"                 
 -4.757  -2.655  -2.655  -2.651  -2.651  -2.651  -2.651  -2.640
 30 A'   31 A'   28 A"   32 A'   33 A'   29 A"   30 A"   34 A'                 
 -2.640  -2.640  -2.640  -2.039  -2.039  -2.034  -2.034  -2.034
 31 A"   35 A'   32 A"   36 A'   33 A"   37 A'   34 A"   38 A'                 
 -2.034  -2.020  -2.020  -2.020  -2.020  -0.932  -0.813  -0.796
 35 A"   39 A'   36 A"   40 A'   37 A"   41 A'   42 A'   38 A"                 
 -0.710  -0.663  -0.626  -0.547  -0.507  -0.478  -0.415  -0.412
 43 A'   39 A"   44 A'   45 A'   40 A"   46 A'   47 A'   41 A"                 
 -0.387  -0.372  -0.334  -0.317  -0.304  -0.295  -0.281  -0.275
 48 A'   42 A"   49 A'   43 A"   44 A"   50 A'   51 A'   45 A"                 
 -0.273  -0.255
 52 A'   46 A"                                                                 
 -- Virtual --                   
 -0.090  -0.078  -0.065  -0.004   0.013   0.020   0.026   0.027
 53 A'   47 A"   54 A'   55 A'   48 A"   56 A'   49 A"   57 A'                 
  0.048   0.058   0.064   0.068   0.075   0.076   0.077   0.091
 58 A'   59 A'   50 A"   60 A'   61 A'   51 A"   62 A'   52 A"                 
  0.100   0.106   0.106   0.112   0.114   0.127   0.134   0.149
 63 A'   64 A'   53 A"   65 A'   54 A"   66 A'   55 A"   67 A'                 
  0.159   0.173   0.174   0.192   0.196   0.222   0.223   0.235
 68 A'   69 A'   56 A"   70 A'   57 A"   71 A'   58 A"   72 A'                 
  0.237   0.246   0.269   0.280   0.309   0.353   0.371   0.377
 59 A"   73 A'   74 A'   60 A"   75 A'   76 A'   61 A"   77 A'                 
  0.380   0.387   0.389   0.414   0.414   0.422   0.431   0.436
 78 A'   62 A"   63 A"   64 A"   79 A'   80 A'   65 A"   81 A'                 
  0.444   0.457   0.467   0.473   0.505   0.506   0.510   0.530
 66 A"   82 A'   67 A"   83 A'   68 A"   84 A'   69 A"   85 A'                 
  0.540   0.552   0.560   0.576   0.598   0.599   0.622   0.628
 86 A'   87 A'   70 A"   71 A"   72 A"   88 A'   89 A'   73 A"                 
  0.656   0.658   0.671   0.690   0.704   0.714   0.732   0.782
 90 A'   91 A'   74 A"   75 A"   92 A'   93 A'   76 A"   94 A'                 
  0.789   0.826   0.850   0.863   0.899   0.936   0.939   1.030
 77 A"   95 A'   96 A'   78 A"   97 A'   79 A"   98 A'   99 A'                 
  1.098   1.254   1.261   1.331   1.345   1.363   1.364   1.398
100 A'  101 A'   80 A"   81 A"   82 A"   83 A"  102 A'  103 A'                 
  1.405   1.432   1.472   1.522   1.534   1.539   1.645   1.671
 84 A"  104 A'  105 A'   85 A"  106 A'   86 A"  107 A'   87 A"                 
  1.729   1.757   1.813   1.833   1.867   1.914   2.000   2.021
108 A'  109 A'  110 A'   88 A"  111 A'   89 A"  112 A'   90 A"                 
  2.044   2.048   2.088   2.125   2.165   2.201   2.235   2.236
 91 A"  113 A'  114 A'   92 A"  115 A'  116 A'  117 A'   93 A"                 
  2.513   2.549   2.652   2.672   2.764   2.782   2.867   2.965
118 A'   94 A"   95 A"  119 A'  120 A'  121 A'   96 A"   97 A"                 
  3.040   3.365   3.463   3.680   3.962   3.963   3.972   3.982
122 A'  123 A'  124 A'   98 A"   99 A"  125 A'  100 A"  126 A'                 
  3.997   3.999   4.004   4.024   4.055   4.065   4.079   4.082
127 A'  101 A"  102 A"  128 A'  129 A'  103 A"  130 A'  104 A"                 
  4.109   4.112   4.144   4.169   4.239   4.268   4.286   4.390
105 A"  106 A"  131 A'  132 A'  133 A'  134 A'  107 A"  135 A'                 
  4.411   4.435   4.468   6.011   6.038   6.041   6.060   6.085
108 A"  136 A'  109 A"  110 A"  137 A'  111 A"  138 A'  139 A'                 
  6.136   6.640   6.723   7.566   7.570   7.575   7.633   7.701
112 A"  140 A'  113 A"  141 A'  114 A"  115 A"  142 A'  143 A'                 
  7.704  23.460  23.601  23.804  27.859  27.902  28.349  28.365
116 A"  144 A'  145 A'  146 A'  147 A'  117 A"  118 A"  148 A'                 
 28.370  28.380  28.404  28.407  28.537  28.537  28.538  28.555
119 A"  149 A'  150 A'  120 A"  121 A"  122 A"  151 A'  152 A'                 
 28.573  28.581  28.588  28.633  28.681  28.718  47.909  47.985
123 A"  124 A"  153 A'  154 A'  155 A'  125 A"  156 A'  126 A"                 
127.889 127.906 127.909 127.924 127.934 127.962 151.657 151.694
127 A"  128 A"  157 A'  158 A'  159 A'  129 A"  160 A'  130 A"                 
289.761 289.766 289.772 289.829 289.917 289.9231020.7021020.796
161 A'  131 A"  132 A"  162 A'  133 A"  163 A'  164 A'  134 A"                 
*******1901.859
165 A'  135 A"                                                                 

 Beta MOs, Restricted
 -- Occupied --                  
*******-1165.88 -482.85 -482.85 -176.31 -176.31 -165.72 -165.72
  1 A'    1 A"    2 A'    2 A"    3 A"    3 A'    4 A'    4 A"                 
-165.72 -165.72 -165.72 -165.72  -62.50  -62.50  -56.32  -56.32
  5 A"    5 A'    6 A"    6 A'    7 A"    7 A'    8 A'    8 A"                 
-56.320 -56.320 -56.320 -56.320 -35.811 -35.811 -31.304 -31.304
  9 A'    9 A"   10 A"   10 A'   11 A'   11 A"   12 A"   12 A'                 
-31.298 -31.298 -31.297 -31.297 -22.954 -22.954 -22.953 -22.953
 13 A'   13 A"   14 A'   14 A"   15 A"   15 A'   16 A'   16 A"                 
-22.953 -22.953 -22.948 -22.948 -22.948 -22.948 -10.320 -10.300
 17 A'   17 A"   18 A'   18 A"   19 A"   19 A'   20 A'   21 A'                 
-10.236  -8.712  -8.712  -6.545  -6.545  -6.530  -6.530  -6.530
 22 A'   20 A"   23 A'   24 A'   21 A"   25 A'   22 A"   23 A"                 
 -6.530  -6.360  -6.360  -4.773  -4.773  -4.757  -4.757  -4.757
 26 A'   24 A"   27 A'   25 A"   28 A'   29 A'   26 A"   27 A"                 
 -4.757  -2.655  -2.655  -2.651  -2.651  -2.651  -2.651  -2.640
 30 A'   31 A'   28 A"   32 A'   33 A'   29 A"   30 A"   34 A'                 
 -2.640  -2.640  -2.640  -2.039  -2.039  -2.034  -2.034  -2.034
 31 A"   35 A'   32 A"   36 A'   33 A"   37 A'   34 A"   38 A'                 
 -2.034  -2.020  -2.020  -2.020  -2.020  -0.932  -0.813  -0.796
 35 A"   39 A'   36 A"   40 A'   37 A"   41 A'   42 A'   38 A"                 
 -0.710  -0.663  -0.626  -0.547  -0.507  -0.478  -0.415  -0.412
 43 A'   39 A"   44 A'   45 A'   40 A"   46 A'   47 A'   41 A"                 
 -0.387  -0.372  -0.334  -0.317  -0.304  -0.295  -0.281  -0.275
 48 A'   42 A"   49 A'   43 A"   44 A"   50 A'   51 A'   45 A"                 
 -0.273  -0.255
 52 A'   46 A"                                                                 
 -- Virtual --                   
 -0.090  -0.078  -0.065  -0.004   0.013   0.020   0.026   0.027
 53 A'   47 A"   54 A'   55 A'   48 A"   56 A'   49 A"   57 A'                 
  0.048   0.058   0.064   0.068   0.075   0.076   0.077   0.091
 58 A'   59 A'   50 A"   60 A'   61 A'   51 A"   62 A'   52 A"                 
  0.100   0.106   0.106   0.112   0.114   0.127   0.134   0.149
 63 A'   64 A'   53 A"   65 A'   54 A"   66 A'   55 A"   67 A'                 
  0.159   0.173   0.174   0.192   0.196   0.222   0.223   0.235
 68 A'   69 A'   56 A"   70 A'   57 A"   71 A'   58 A"   72 A'                 
  0.237   0.246   0.269   0.280   0.309   0.353   0.371   0.377
 59 A"   73 A'   74 A'   60 A"   75 A'   76 A'   61 A"   77 A'                 
  0.380   0.387   0.389   0.414   0.414   0.422   0.431   0.436
 78 A'   62 A"   63 A"   64 A"   79 A'   80 A'   65 A"   81 A'                 
  0.444   0.457   0.467   0.473   0.505   0.506   0.510   0.530
 66 A"   82 A'   67 A"   83 A'   68 A"   84 A'   69 A"   85 A'                 
  0.540   0.552   0.560   0.576   0.598   0.599   0.622   0.628
 86 A'   87 A'   70 A"   71 A"   72 A"   88 A'   89 A'   73 A"                 
  0.656   0.658   0.671   0.690   0.704   0.714   0.732   0.782
 90 A'   91 A'   74 A"   75 A"   92 A'   93 A'   76 A"   94 A'                 
  0.789   0.826   0.850   0.863   0.899   0.936   0.939   1.030
 77 A"   95 A'   96 A'   78 A"   97 A'   79 A"   98 A'   99 A'                 
  1.098   1.254   1.261   1.331   1.345   1.363   1.364   1.398
100 A'  101 A'   80 A"   81 A"   82 A"   83 A"  102 A'  103 A'                 
  1.405   1.432   1.472   1.522   1.534   1.539   1.645   1.671
 84 A"  104 A'  105 A'   85 A"  106 A'   86 A"  107 A'   87 A"                 
  1.729   1.757   1.813   1.833   1.867   1.914   2.000   2.021
108 A'  109 A'  110 A'   88 A"  111 A'   89 A"  112 A'   90 A"                 
  2.044   2.048   2.088   2.125   2.165   2.201   2.235   2.236
 91 A"  113 A'  114 A'   92 A"  115 A'  116 A'  117 A'   93 A"                 
  2.513   2.549   2.652   2.672   2.764   2.782   2.867   2.965
118 A'   94 A"   95 A"  119 A'  120 A'  121 A'   96 A"   97 A"                 
  3.040   3.365   3.463   3.680   3.962   3.963   3.972   3.982
122 A'  123 A'  124 A'   98 A"   99 A"  125 A'  100 A"  126 A'                 
  3.997   3.999   4.004   4.024   4.055   4.065   4.079   4.082
127 A'  101 A"  102 A"  128 A'  129 A'  103 A"  130 A'  104 A"                 
  4.109   4.112   4.144   4.169   4.239   4.268   4.286   4.390
105 A"  106 A"  131 A'  132 A'  133 A'  134 A'  107 A"  135 A'                 
  4.411   4.435   4.468   6.011   6.038   6.041   6.060   6.085
108 A"  136 A'  109 A"  110 A"  137 A'  111 A"  138 A'  139 A'                 
  6.136   6.640   6.723   7.566   7.570   7.575   7.633   7.701
112 A"  140 A'  113 A"  141 A'  114 A"  115 A"  142 A'  143 A'                 
  7.704  23.460  23.601  23.804  27.859  27.902  28.349  28.365
116 A"  144 A'  145 A'  146 A'  147 A'  117 A"  118 A"  148 A'                 
 28.370  28.380  28.404  28.407  28.537  28.537  28.538  28.555
119 A"  149 A'  150 A'  120 A"  121 A"  122 A"  151 A'  152 A'                 
 28.573  28.581  28.588  28.633  28.681  28.718  47.909  47.985
123 A"  124 A"  153 A'  154 A'  155 A'  125 A"  156 A'  126 A"                 
127.889 127.906 127.909 127.924 127.934 127.962 151.657 151.694
127 A"  128 A"  157 A'  158 A'  159 A'  129 A"  160 A'  130 A"                 
289.761 289.766 289.772 289.829 289.917 289.9231020.7021020.796
161 A'  131 A"  132 A"  162 A'  133 A"  163 A'  164 A'  134 A"                 
*******1901.859
165 A'  135 A"                                                                 
 --------------------------------------------------------------

          Ground-State Mulliken Net Atomic Charges

     Atom                 Charge (a.u.)
  ----------------------------------------
      1 C                    -0.668865
      2 C                     0.133361
      3 C                    -0.190328
      4 Br                    0.018396
      5 Br                    0.018396
      6 I                     0.146842
      7 I                     0.146842
      8 H                     0.197678
      9 H                     0.197678
  ----------------------------------------
  Sum of atomic charges =     0.000000

 -----------------------------------------------------------------
                    Cartesian Multipole Moments
 -----------------------------------------------------------------
    Charge (ESU x 10^10)
                 0.0000
    Dipole Moment (Debye)
         X       1.4173      Y       0.1027      Z       0.0000
       Tot       1.4210
    Quadrupole Moments (Debye-Ang)
        XX    -108.6613     XY      -1.1779     YY    -114.4866
        XZ       0.0000     YZ      -0.0000     ZZ    -106.2914
    Octopole Moments (Debye-Ang^2)
       XXX      -8.0321    XXY      -1.4542    XYY     -12.8150
       YYY       7.4070    XXZ       0.0000    XYZ      -0.0000
       YYZ       0.0000    XZZ     -14.3879    YZZ       5.6554
       ZZZ      -0.0000
    Hexadecapole Moments (Debye-Ang^3)
      XXXX    -287.7515   XXXY       2.2051   XXYY    -359.1530
      XYYY      10.8482   YYYY   -1823.7225   XXXZ       0.0000
      XXYZ      -0.0000   XYYZ      -0.0000   YYYZ      -0.0000
      XXZZ    -354.1729   XYZZ      -0.2162   YYZZ    -544.3897
      XZZZ      -0.0000   YZZZ      -0.0000   ZZZZ   -1721.5608
 -----------------------------------------------------------------
 Calculating analytic gradient of the SCF energy
 Gradient of SCF Energy
            1           2           3           4           5           6
    1   0.0164557  -0.0141704  -0.0145681  -0.0007287  -0.0007287   0.0029882
    2   0.0020530  -0.0147900   0.0186355   0.0071265   0.0071265  -0.0103374
    3  -0.0000000  -0.0000000  -0.0000000  -0.0059122   0.0059122   0.0044204
            7           8           9
    1   0.0029882   0.0038819   0.0038819
    2  -0.0103374   0.0002616   0.0002616
    3  -0.0044204   0.0023345  -0.0023345
 Max gradient component =       1.864E-02
 RMS gradient           =       8.024E-03
 Gradient time:  CPU 30.49 s  wall 7.71 s
 Geometry Optimization Parameters
   NAtoms,    NIC,     NZ,  NCons,   NDum,   NFix, NCnnct, MaxDiis
        9      69       9       0       0       0       0       0


** GEOMETRY OPTIMIZATION IN DELOCALIZED INTERNAL COORDINATES **
   Searching for a Minimum

   Optimization Cycle:   1

                       Coordinates (Angstroms)
     ATOM                X               Y               Z
      1  C         1.7612661607   -0.4192582966    0.0000000000
      2  C         0.4023782226   -1.1438433997    0.0000000000
      3  C         0.4543130852    0.3952806271    0.0000000000
      4  Br       -0.1535722308   -2.0369322488   -1.6300034973
      5  Br       -0.1535722308   -2.0369322488    1.6300034973
      6  I        -0.0911477687    1.4195395268   -1.7980450949
      7  I        -0.0911477687    1.4195395268    1.7980450949
      8  H         2.3519874098   -0.4395030060    0.9158267072
      9  H         2.3519874098   -0.4395030060   -0.9158267072
   Point Group: cs    Number of degrees of freedom:    12


   Energy is -19102.810410503


 Attempting to Generate Delocalized Internal Coordinates

 12 Hessian modes will be used to form the next step
  Hessian Eigenvalues:
     0.020947    0.030782    0.030782    0.090060    0.108095    0.129001
     0.140000    0.175927    0.257500    0.268991    0.285189    0.348126

 Minimum Search - Taking Simple RFO Step
 Searching for Lamda that Minimizes Along All modes
 Value Taken    Lamda =  -0.00937300
 Calculated Step too Large.  Step scaled by  0.912129
 Step Taken.  Stepsize is  0.300000

                             Maximum     Tolerance    Cnvgd?
         Gradient           0.029195      0.000300      NO
         Displacement       0.220427      0.001200      NO
         Energy change     *********      0.000001      NO


 New Cartesian Coordinates Obtained by Inverse Iteration

 Displacement from previous Coordinates is:  0.474953
 ----------------------------------------------------------------
             Standard Nuclear Orientation (Angstroms)
    I     Atom           X                Y                Z
 ----------------------------------------------------------------
    1      C       1.7170901090    -0.4230796308     0.0000000000
    2      C       0.3857269302    -1.1447736423     0.0000000000
    3      C       0.4350174332     0.4021570181     0.0000000000
    4      Br     -0.0960158659    -2.1336040404    -1.5920817030
    5      Br     -0.0960158659    -2.1336040404     1.5920817030
    6      I      -0.0564302175     1.5291958348    -1.7985871849
    7      I      -0.0564302175     1.5291958348     1.7985871849
    8      H       2.2997749918    -0.4535499295     0.9141785730
    9      H       2.2997749918    -0.4535499295    -0.9141785730
 ----------------------------------------------------------------
 Molecular Point Group                 Cs    NOp =  2
 Largest Abelian Subgroup              Cs    NOp =  2
 Nuclear Repulsion Energy =  2274.0322458111 hartrees
 There are       98 alpha and       98 beta electrons
 Applying Cartesian multipole field
    Component          Value
    ---------          -----
     (2,0,0)        1.00000E-11
     (0,2,0)        2.00000E-11
     (0,0,2)       -3.00000E-11
 Nucleus-field energy     =    -0.0000000136 hartrees
 Requested basis set is 6-311++G(d,p)
 There are 114 shells and 300 basis functions
 A cutoff of  1.0D-11 yielded   4627 shell pairs
 There are     34224 function pairs (     38531 Cartesian)
 Smallest overlap matrix eigenvalue = 4.23E-05
 Guess MOs from SCF MO coefficient file

 -----------------------------------------------------------------------
  General SCF calculation program by
  Eric Jon Sundstrom, Paul Horn, Yuezhi Mao, Dmitri Zuev, Alec White,
  David Stuck, Shaama M.S., Shane Yost, Joonho Lee, David Small,
  Daniel Levine, Susi Lehtola, Hugh Burton, Evgeny Epifanovsky
 -----------------------------------------------------------------------
 Exchange:     0.2000 Hartree-Fock + 0.0800 Slater + 0.7200 B88
 Correlation:  0.1900 VWN1RPA + 0.8100 LYP
 Using SG-1 standard quadrature grid
 using 4 threads for integral computing
 -------------------------------------------------------
 OpenMP Integral computing Module                
 Release: version 2.0, May 2017, Q-Chem Inc. Pleasanton 
 -------------------------------------------------------
 -------------------------------------------------------
 OpenMP BLAS3 based DFT computing Module                
 Release: version 1.0, May 2013, Q-Chem Inc. Pittsburgh 
 -------------------------------------------------------
 A restricted SCF calculation will be
 performed using DIIS
 SCF converges when DIIS error is below 1.0e-08
 ---------------------------------------
  Cycle       Energy         DIIS error
 ---------------------------------------
    1  -19102.8078046047      5.95e-04  
    2  -19102.8125124418      2.74e-04  
    3  -19102.8120060175      3.49e-04  
    4  -19102.8133124523      8.75e-05  
    5  -19102.8134053627      2.34e-05  
    6  -19102.8134110631      9.23e-06  
    7  -19102.8134119620      2.19e-06  
    8  -19102.8134120159      6.92e-07  
    9  -19102.8134120212      8.01e-08  
   10  -19102.8134120209      2.75e-08  
   11  -19102.8134120212      9.87e-09  Convergence criterion met
 ---------------------------------------
 SCF time:   CPU 104.91s  wall 28.00s 
 SCF   energy in the final basis set =   -19102.8134120212
 Total energy in the final basis set =   -19102.8134120212

 --------------------------------------------------------------
             Orbital Energies (a.u.) and Symmetries
 --------------------------------------------------------------

 Alpha MOs, Restricted
 -- Occupied --                  
*******-1165.88 -482.85 -482.85 -176.32 -176.32 -165.72 -165.72
  1 A'    1 A"    2 A"    2 A'    3 A"    3 A'    4 A'    4 A"                 
-165.72 -165.72 -165.72 -165.72  -62.50  -62.50  -56.32  -56.32
  5 A"    5 A'    6 A'    6 A"    7 A"    7 A'    8 A'    8 A"                 
-56.320 -56.320 -56.320 -56.320 -35.812 -35.812 -31.306 -31.306
  9 A'    9 A"   10 A"   10 A'   11 A'   11 A"   12 A"   12 A'                 
-31.299 -31.299 -31.299 -31.299 -22.956 -22.956 -22.954 -22.954
 13 A'   13 A"   14 A'   14 A"   15 A"   15 A'   16 A'   16 A"                 
-22.954 -22.954 -22.950 -22.950 -22.950 -22.950 -10.320 -10.305
 17 A'   17 A"   18 A'   18 A"   19 A"   19 A'   20 A'   21 A'                 
-10.232  -8.712  -8.712  -6.545  -6.545  -6.530  -6.530  -6.530
 22 A'   20 A"   23 A'   24 A'   21 A"   25 A'   22 A"   23 A"                 
 -6.530  -6.361  -6.361  -4.774  -4.774  -4.758  -4.758  -4.758
 26 A'   24 A"   27 A'   25 A"   28 A'   29 A'   26 A"   27 A"                 
 -4.758  -2.656  -2.656  -2.651  -2.651  -2.651  -2.651  -2.640
 30 A'   31 A'   28 A"   32 A'   29 A"   33 A'   30 A"   34 A'                 
 -2.640  -2.640  -2.640  -2.040  -2.040  -2.035  -2.035  -2.035
 31 A"   35 A'   32 A"   36 A'   33 A"   37 A'   34 A"   38 A'                 
 -2.035  -2.021  -2.021  -2.021  -2.021  -0.935  -0.817  -0.794
 35 A"   39 A'   36 A"   40 A'   37 A"   41 A'   42 A'   38 A"                 
 -0.706  -0.660  -0.625  -0.552  -0.511  -0.478  -0.413  -0.409
 43 A'   39 A"   44 A'   45 A'   40 A"   46 A'   47 A'   41 A"                 
 -0.390  -0.369  -0.333  -0.311  -0.300  -0.300  -0.284  -0.277
 48 A'   42 A"   49 A'   43 A"   50 A'   44 A"   51 A'   45 A"                 
 -0.275  -0.259
 52 A'   46 A"                                                                 
 -- Virtual --                   
 -0.097  -0.085  -0.064  -0.004   0.011   0.020   0.025   0.027
 53 A'   47 A"   54 A'   55 A'   48 A"   56 A'   49 A"   57 A'                 
  0.049   0.058   0.064   0.068   0.075   0.077   0.077   0.093
 58 A'   59 A'   50 A"   60 A'   61 A'   51 A"   62 A'   52 A"                 
  0.099   0.106   0.106   0.113   0.115   0.127   0.132   0.152
 63 A'   53 A"   64 A'   65 A'   54 A"   66 A'   55 A"   67 A'                 
  0.162   0.168   0.171   0.195   0.196   0.223   0.226   0.233
 68 A'   69 A'   56 A"   70 A'   57 A"   58 A"   71 A'   59 A"                 
  0.235   0.249   0.263   0.268   0.307   0.355   0.371   0.376
 72 A'   73 A'   60 A"   74 A'   75 A'   76 A'   61 A"   77 A'                 
  0.380   0.386   0.400   0.414   0.416   0.423   0.430   0.432
 78 A'   62 A"   63 A"   64 A"   79 A'   80 A'   65 A"   81 A'                 
  0.451   0.461   0.465   0.475   0.496   0.502   0.514   0.524
 66 A"   82 A'   67 A"   83 A'   84 A'   68 A"   69 A"   85 A'                 
  0.541   0.561   0.566   0.581   0.584   0.595   0.602   0.625
 86 A'   87 A'   70 A"   71 A"   72 A"   88 A'   89 A'   73 A"                 
  0.654   0.656   0.662   0.687   0.694   0.711   0.735   0.775
 74 A"   90 A'   91 A'   75 A"   92 A'   93 A'   76 A"   94 A'                 
  0.793   0.833   0.845   0.856   0.905   0.934   0.937   1.007
 77 A"   95 A'   78 A"   96 A'   97 A'   79 A"   98 A'   99 A'                 
  1.123   1.247   1.261   1.314   1.341   1.360   1.369   1.394
100 A'  101 A'   80 A"   81 A"   82 A"  102 A'   83 A"  103 A'                 
  1.417   1.425   1.474   1.512   1.521   1.539   1.637   1.655
104 A'   84 A"  105 A'   85 A"   86 A"  106 A'  107 A'   87 A"                 
  1.726   1.773   1.811   1.850   1.864   1.924   2.010   2.029
108 A'  109 A'  110 A'   88 A"  111 A'   89 A"  112 A'   90 A"                 
  2.046   2.051   2.086   2.136   2.174   2.206   2.229   2.235
 91 A"  113 A'  114 A'   92 A"  115 A'  116 A'  117 A'   93 A"                 
  2.527   2.556   2.654   2.684   2.763   2.792   2.878   2.963
118 A'   94 A"   95 A"  119 A'  120 A'  121 A'   96 A"   97 A"                 
  3.069   3.382   3.467   3.695   3.964   3.969   3.969   3.989
122 A'  123 A'  124 A'   98 A"  125 A'   99 A"  100 A"  126 A'                 
  4.000   4.007   4.007   4.023   4.048   4.053   4.068   4.070
101 A"  127 A'  102 A"  128 A'  129 A'  103 A"  130 A'  104 A"                 
  4.116   4.126   4.144   4.157   4.232   4.267   4.272   4.383
105 A"  106 A"  131 A'  132 A'  133 A'  134 A'  107 A"  135 A'                 
  4.407   4.424   4.455   6.006   6.029   6.037   6.049   6.078
108 A"  136 A'  109 A"  110 A"  137 A'  111 A"  138 A'  139 A'                 
  6.123   6.631   6.723   7.567   7.569   7.586   7.634   7.688
112 A"  140 A'  113 A"  141 A'  114 A"  115 A"  142 A'  143 A'                 
  7.702  23.473  23.597  23.832  27.846  27.893  28.344  28.358
116 A"  144 A'  145 A'  146 A'  147 A'  117 A"  118 A"  148 A'                 
 28.366  28.374  28.397  28.399  28.534  28.536  28.536  28.552
119 A"  149 A'  150 A'  120 A"  121 A"  151 A'  122 A"  152 A'                 
 28.569  28.579  28.583  28.626  28.673  28.708  47.904  47.984
123 A"  124 A"  153 A'  154 A'  155 A'  125 A"  156 A'  126 A"                 
127.885 127.902 127.904 127.916 127.928 127.954 151.647 151.687
127 A"  128 A"  157 A'  158 A'  159 A'  129 A"  160 A'  130 A"                 
289.762 289.764 289.778 289.830 289.914 289.9151020.6951020.795
161 A'  131 A"  132 A"  162 A'  133 A"  163 A'  164 A'  134 A"                 
*******1901.851
165 A'  135 A"                                                                 

 Beta MOs, Restricted
 -- Occupied --                  
*******-1165.88 -482.85 -482.85 -176.32 -176.32 -165.72 -165.72
  1 A'    1 A"    2 A"    2 A'    3 A"    3 A'    4 A'    4 A"                 
-165.72 -165.72 -165.72 -165.72  -62.50  -62.50  -56.32  -56.32
  5 A"    5 A'    6 A'    6 A"    7 A"    7 A'    8 A'    8 A"                 
-56.320 -56.320 -56.320 -56.320 -35.812 -35.812 -31.306 -31.306
  9 A'    9 A"   10 A"   10 A'   11 A'   11 A"   12 A"   12 A'                 
-31.299 -31.299 -31.299 -31.299 -22.956 -22.956 -22.954 -22.954
 13 A'   13 A"   14 A'   14 A"   15 A"   15 A'   16 A'   16 A"                 
-22.954 -22.954 -22.950 -22.950 -22.950 -22.950 -10.320 -10.305
 17 A'   17 A"   18 A'   18 A"   19 A"   19 A'   20 A'   21 A'                 
-10.232  -8.712  -8.712  -6.545  -6.545  -6.530  -6.530  -6.530
 22 A'   20 A"   23 A'   24 A'   21 A"   25 A'   22 A"   23 A"                 
 -6.530  -6.361  -6.361  -4.774  -4.774  -4.758  -4.758  -4.758
 26 A'   24 A"   27 A'   25 A"   28 A'   29 A'   26 A"   27 A"                 
 -4.758  -2.656  -2.656  -2.651  -2.651  -2.651  -2.651  -2.640
 30 A'   31 A'   28 A"   32 A'   29 A"   33 A'   30 A"   34 A'                 
 -2.640  -2.640  -2.640  -2.040  -2.040  -2.035  -2.035  -2.035
 31 A"   35 A'   32 A"   36 A'   33 A"   37 A'   34 A"   38 A'                 
 -2.035  -2.021  -2.021  -2.021  -2.021  -0.935  -0.817  -0.794
 35 A"   39 A'   36 A"   40 A'   37 A"   41 A'   42 A'   38 A"                 
 -0.706  -0.660  -0.625  -0.552  -0.511  -0.478  -0.413  -0.409
 43 A'   39 A"   44 A'   45 A'   40 A"   46 A'   47 A'   41 A"                 
 -0.390  -0.369  -0.333  -0.311  -0.300  -0.300  -0.284  -0.277
 48 A'   42 A"   49 A'   43 A"   50 A'   44 A"   51 A'   45 A"                 
 -0.275  -0.259
 52 A'   46 A"                                                                 
 -- Virtual --                   
 -0.097  -0.085  -0.064  -0.004   0.011   0.020   0.025   0.027
 53 A'   47 A"   54 A'   55 A'   48 A"   56 A'   49 A"   57 A'                 
  0.049   0.058   0.064   0.068   0.075   0.077   0.077   0.093
 58 A'   59 A'   50 A"   60 A'   61 A'   51 A"   62 A'   52 A"                 
  0.099   0.106   0.106   0.113   0.115   0.127   0.132   0.152
 63 A'   53 A"   64 A'   65 A'   54 A"   66 A'   55 A"   67 A'                 
  0.162   0.168   0.171   0.195   0.196   0.223   0.226   0.233
 68 A'   69 A'   56 A"   70 A'   57 A"   58 A"   71 A'   59 A"                 
  0.235   0.249   0.263   0.268   0.307   0.355   0.371   0.376
 72 A'   73 A'   60 A"   74 A'   75 A'   76 A'   61 A"   77 A'                 
  0.380   0.386   0.400   0.414   0.416   0.423   0.430   0.432
 78 A'   62 A"   63 A"   64 A"   79 A'   80 A'   65 A"   81 A'                 
  0.451   0.461   0.465   0.475   0.496   0.502   0.514   0.524
 66 A"   82 A'   67 A"   83 A'   84 A'   68 A"   69 A"   85 A'                 
  0.541   0.561   0.566   0.581   0.584   0.595   0.602   0.625
 86 A'   87 A'   70 A"   71 A"   72 A"   88 A'   89 A'   73 A"                 
  0.654   0.656   0.662   0.687   0.694   0.711   0.735   0.775
 74 A"   90 A'   91 A'   75 A"   92 A'   93 A'   76 A"   94 A'                 
  0.793   0.833   0.845   0.856   0.905   0.934   0.937   1.007
 77 A"   95 A'   78 A"   96 A'   97 A'   79 A"   98 A'   99 A'                 
  1.123   1.247   1.261   1.314   1.341   1.360   1.369   1.394
100 A'  101 A'   80 A"   81 A"   82 A"  102 A'   83 A"  103 A'                 
  1.417   1.425   1.474   1.512   1.521   1.539   1.637   1.655
104 A'   84 A"  105 A'   85 A"   86 A"  106 A'  107 A'   87 A"                 
  1.726   1.773   1.811   1.850   1.864   1.924   2.010   2.029
108 A'  109 A'  110 A'   88 A"  111 A'   89 A"  112 A'   90 A"                 
  2.046   2.051   2.086   2.136   2.174   2.206   2.229   2.235
 91 A"  113 A'  114 A'   92 A"  115 A'  116 A'  117 A'   93 A"                 
  2.527   2.556   2.654   2.684   2.763   2.792   2.878   2.963
118 A'   94 A"   95 A"  119 A'  120 A'  121 A'   96 A"   97 A"                 
  3.069   3.382   3.467   3.695   3.964   3.969   3.969   3.989
122 A'  123 A'  124 A'   98 A"  125 A'   99 A"  100 A"  126 A'                 
  4.000   4.007   4.007   4.023   4.048   4.053   4.068   4.070
101 A"  127 A'  102 A"  128 A'  129 A'  103 A"  130 A'  104 A"                 
  4.116   4.126   4.144   4.157   4.232   4.267   4.272   4.383
105 A"  106 A"  131 A'  132 A'  133 A'  134 A'  107 A"  135 A'                 
  4.407   4.424   4.455   6.006   6.029   6.037   6.049   6.078
108 A"  136 A'  109 A"  110 A"  137 A'  111 A"  138 A'  139 A'                 
  6.123   6.631   6.723   7.567   7.569   7.586   7.634   7.688
112 A"  140 A'  113 A"  141 A'  114 A"  115 A"  142 A'  143 A'                 
  7.702  23.473  23.597  23.832  27.846  27.893  28.344  28.358
116 A"  144 A'  145 A'  146 A'  147 A'  117 A"  118 A"  148 A'                 
 28.366  28.374  28.397  28.399  28.534  28.536  28.536  28.552
119 A"  149 A'  150 A'  120 A"  121 A"  151 A'  122 A"  152 A'                 
 28.569  28.579  28.583  28.626  28.673  28.708  47.904  47.984
123 A"  124 A"  153 A'  154 A'  155 A'  125 A"  156 A'  126 A"                 
127.885 127.902 127.904 127.916 127.928 127.954 151.647 151.687
127 A"  128 A"  157 A'  158 A'  159 A'  129 A"  160 A'  130 A"                 
289.762 289.764 289.778 289.830 289.914 289.9151020.6951020.795
161 A'  131 A"  132 A"  162 A'  133 A"  163 A'  164 A'  134 A"                 
*******1901.851
165 A'  135 A"                                                                 
 --------------------------------------------------------------

          Ground-State Mulliken Net Atomic Charges

     Atom                 Charge (a.u.)
  ----------------------------------------
      1 C                    -0.647707
      2 C                     0.084218
      3 C                    -0.134124
      4 Br                    0.012025
      5 Br                    0.012025
      6 I                     0.137816
      7 I                     0.137816
      8 H                     0.198966
      9 H                     0.198966
  ----------------------------------------
  Sum of atomic charges =     0.000000

 -----------------------------------------------------------------
                    Cartesian Multipole Moments
 -----------------------------------------------------------------
    Charge (ESU x 10^10)
                 0.0000
    Dipole Moment (Debye)
         X       1.4528      Y       0.1506      Z      -0.0000
       Tot       1.4606
    Quadrupole Moments (Debye-Ang)
        XX    -109.1343     XY      -1.2309     YY    -113.1265
        XZ       0.0000     YZ      -0.0000     ZZ    -107.0783
    Octopole Moments (Debye-Ang^2)
       XXX     -19.6180    XXY      -4.2289    XYY     -16.4071
       YYY      -1.1868    XXZ      -0.0000    XYZ      -0.0000
       YYZ      -0.0000    XZZ     -16.0328    YZZ       4.2498
       ZZZ      -0.0000
    Hexadecapole Moments (Debye-Ang^3)
      XXXX    -277.9133   XXXY       6.1875   XXYY    -391.4715
      XYYY      15.0021   YYYY   -2000.3819   XXXZ      -0.0000
      XXYZ      -0.0000   XYYZ       0.0000   YYYZ      -0.0000
      XXZZ    -350.6873   XYZZ       0.5008   YYZZ    -560.8416
      XZZZ       0.0000   YZZZ      -0.0000   ZZZZ   -1710.6481
 -----------------------------------------------------------------
 Calculating analytic gradient of the SCF energy
 Gradient of SCF Energy
            1           2           3           4           5           6
    1   0.0083461  -0.0086547  -0.0089804   0.0017497   0.0017497   0.0026594
    2  -0.0010093  -0.0093651   0.0113943  -0.0011154  -0.0011154   0.0011056
    3  -0.0000000  -0.0000000  -0.0000000   0.0010151  -0.0010151  -0.0007620
            7           8           9
    1   0.0026594   0.0002354   0.0002354
    2   0.0011056  -0.0005002  -0.0005002
    3   0.0007620  -0.0000070   0.0000070
 Max gradient component =       1.139E-02
 RMS gradient           =       4.185E-03
 Gradient time:  CPU 30.45 s  wall 7.69 s
 Geometry Optimization Parameters
   NAtoms,    NIC,     NZ,  NCons,   NDum,   NFix, NCnnct, MaxDiis
        9      69       9       0       0       0       0       0

 Cartesian Hessian Update
 Hessian Updated using BFGS Update


** GEOMETRY OPTIMIZATION IN DELOCALIZED INTERNAL COORDINATES **
   Searching for a Minimum

   Optimization Cycle:   2

                       Coordinates (Angstroms)
     ATOM                X               Y               Z
      1  C         1.7170901090   -0.4230796308    0.0000000000
      2  C         0.3857269302   -1.1447736423    0.0000000000
      3  C         0.4350174332    0.4021570181    0.0000000000
      4  Br       -0.0960158659   -2.1336040404   -1.5920817030
      5  Br       -0.0960158659   -2.1336040404    1.5920817030
      6  I        -0.0564302175    1.5291958348   -1.7985871849
      7  I        -0.0564302175    1.5291958348    1.7985871849
      8  H         2.2997749918   -0.4535499295    0.9141785730
      9  H         2.2997749918   -0.4535499295   -0.9141785730
   Point Group: cs    Number of degrees of freedom:    12


   Energy is -19102.813412021

 Hessian Updated using BFGS Update

 12 Hessian modes will be used to form the next step
  Hessian Eigenvalues:
     0.020958    0.030703    0.046685    0.089665    0.109557    0.128696
     0.133263    0.176385    0.242419    0.268837    0.309655    0.348468

 Minimum Search - Taking Simple RFO Step
 Searching for Lamda that Minimizes Along All modes
 Value Taken    Lamda =  -0.00162766
 Step Taken.  Stepsize is  0.151901

                             Maximum     Tolerance    Cnvgd?
         Gradient           0.008417      0.000300      NO
         Displacement       0.108061      0.001200      NO
         Energy change     -0.003002      0.000001      NO


 New Cartesian Coordinates Obtained by Inverse Iteration

 Displacement from previous Coordinates is:  0.178407
 ----------------------------------------------------------------
             Standard Nuclear Orientation (Angstroms)
    I     Atom           X                Y                Z
 ----------------------------------------------------------------
    1      C       1.7374430876    -0.4269744209     0.0000000000
    2      C       0.4133375858    -1.1376121054     0.0000000000
    3      C       0.4671418579     0.3945850844     0.0000000000
    4      Br     -0.1205806432    -2.1049222843    -1.5895007842
    5      Br     -0.1205806432    -2.1049222843     1.5895007842
    6      I      -0.0894012636     1.5089150268    -1.7948202967
    7      I      -0.0894012636     1.5089150268     1.7948202967
    8      H       2.3172667857    -0.4597982841     0.9143558714
    9      H       2.3172667857    -0.4597982841    -0.9143558714
 ----------------------------------------------------------------
 Molecular Point Group                 Cs    NOp =  2
 Largest Abelian Subgroup              Cs    NOp =  2
 Nuclear Repulsion Energy =  2285.4880249420 hartrees
 There are       98 alpha and       98 beta electrons
 Applying Cartesian multipole field
    Component          Value
    ---------          -----
     (2,0,0)        1.00000E-11
     (0,2,0)        2.00000E-11
     (0,0,2)       -3.00000E-11
 Nucleus-field energy     =    -0.0000000144 hartrees
 Requested basis set is 6-311++G(d,p)
 There are 114 shells and 300 basis functions
 A cutoff of  1.0D-11 yielded   4633 shell pairs
 There are     34266 function pairs (     38573 Cartesian)
 Smallest overlap matrix eigenvalue = 4.23E-05
 Guess MOs from SCF MO coefficient file

 -----------------------------------------------------------------------
  General SCF calculation program by
  Eric Jon Sundstrom, Paul Horn, Yuezhi Mao, Dmitri Zuev, Alec White,
  David Stuck, Shaama M.S., Shane Yost, Joonho Lee, David Small,
  Daniel Levine, Susi Lehtola, Hugh Burton, Evgeny Epifanovsky
 -----------------------------------------------------------------------
 Exchange:     0.2000 Hartree-Fock + 0.0800 Slater + 0.7200 B88
 Correlation:  0.1900 VWN1RPA + 0.8100 LYP
 Using SG-1 standard quadrature grid
 using 4 threads for integral computing
 -------------------------------------------------------
 OpenMP Integral computing Module                
 Release: version 2.0, May 2017, Q-Chem Inc. Pleasanton 
 -------------------------------------------------------
 -------------------------------------------------------
 OpenMP BLAS3 based DFT computing Module                
 Release: version 1.0, May 2013, Q-Chem Inc. Pittsburgh 
 -------------------------------------------------------
 A restricted SCF calculation will be
 performed using DIIS
 SCF converges when DIIS error is below 1.0e-08
 ---------------------------------------
  Cycle       Energy         DIIS error
 ---------------------------------------
    1  -19102.8131562727      2.84e-04  
    2  -19102.8142456024      9.52e-05  
    3  -19102.8141996037      1.16e-04  
    4  -19102.8143394834      4.29e-05  
    5  -19102.8143620292      6.87e-06  
    6  -19102.8143624047      4.23e-06  
    7  -19102.8143625966      8.31e-07  
    8  -19102.8143626029      2.84e-07  
    9  -19102.8143626040      4.58e-08  
   10  -19102.8143626045      1.42e-08  
   11  -19102.8143626042      2.50e-09  Convergence criterion met
 ---------------------------------------
 SCF time:   CPU 105.32s  wall 27.00s 
 SCF   energy in the final basis set =   -19102.8143626042
 Total energy in the final basis set =   -19102.8143626042

 --------------------------------------------------------------
             Orbital Energies (a.u.) and Symmetries
 --------------------------------------------------------------

 Alpha MOs, Restricted
 -- Occupied --                  
*******-1165.88 -482.85 -482.85 -176.31 -176.31 -165.72 -165.72
  1 A'    1 A"    2 A"    2 A'    3 A"    3 A'    4 A'    4 A"                 
-165.72 -165.72 -165.72 -165.72  -62.50  -62.50  -56.32  -56.32
  5 A"    5 A'    6 A'    6 A"    7 A"    7 A'    8 A'    8 A"                 
-56.320 -56.320 -56.320 -56.320 -35.811 -35.811 -31.305 -31.305
  9 A"    9 A'   10 A'   10 A"   11 A'   11 A"   12 A"   12 A'                 
-31.298 -31.298 -31.298 -31.298 -22.955 -22.955 -22.954 -22.954
 13 A'   13 A"   14 A'   14 A"   15 A"   15 A'   16 A'   16 A"                 
-22.954 -22.954 -22.949 -22.949 -22.949 -22.949 -10.319 -10.304
 17 A'   17 A"   18 A'   18 A"   19 A"   19 A'   20 A'   21 A'                 
-10.233  -8.712  -8.712  -6.545  -6.545  -6.530  -6.530  -6.530
 22 A'   20 A"   23 A'   24 A'   21 A"   25 A'   22 A"   23 A"                 
 -6.530  -6.360  -6.360  -4.774  -4.774  -4.758  -4.758  -4.757
 26 A'   24 A"   27 A'   25 A"   28 A'   29 A'   26 A"   27 A"                 
 -4.757  -2.655  -2.655  -2.651  -2.651  -2.651  -2.651  -2.640
 30 A'   31 A'   28 A"   32 A'   29 A"   33 A'   30 A"   34 A'                 
 -2.640  -2.639  -2.639  -2.039  -2.039  -2.034  -2.034  -2.034
 31 A"   35 A'   32 A"   36 A'   33 A"   37 A'   34 A"   38 A'                 
 -2.034  -2.020  -2.020  -2.020  -2.020  -0.941  -0.818  -0.794
 35 A"   39 A'   36 A"   40 A'   37 A"   41 A'   42 A'   38 A"                 
 -0.706  -0.659  -0.627  -0.552  -0.514  -0.480  -0.413  -0.409
 43 A'   39 A"   44 A'   45 A'   40 A"   46 A'   47 A'   41 A"                 
 -0.392  -0.368  -0.333  -0.312  -0.300  -0.299  -0.285  -0.276
 48 A'   42 A"   49 A'   43 A"   44 A"   50 A'   51 A'   52 A'                 
 -0.276  -0.258
 45 A"   46 A"                                                                 
 -- Virtual --                   
 -0.097  -0.086  -0.063  -0.004   0.011   0.021   0.024   0.028
 53 A'   47 A"   54 A'   55 A'   48 A"   56 A'   49 A"   57 A'                 
  0.049   0.059   0.065   0.068   0.076   0.076   0.077   0.092
 58 A'   59 A'   50 A"   60 A'   61 A'   51 A"   62 A'   52 A"                 
  0.100   0.106   0.107   0.114   0.115   0.127   0.132   0.153
 63 A'   53 A"   64 A'   65 A'   54 A"   66 A'   55 A"   67 A'                 
  0.160   0.170   0.171   0.194   0.196   0.224   0.229   0.235
 68 A'   69 A'   56 A"   57 A"   70 A'   58 A"   71 A'   59 A"                 
  0.237   0.249   0.268   0.270   0.306   0.354   0.370   0.377
 72 A'   73 A'   60 A"   74 A'   75 A'   76 A'   61 A"   77 A'                 
  0.381   0.388   0.399   0.415   0.417   0.422   0.430   0.434
 78 A'   62 A"   63 A"   64 A"   79 A'   80 A'   65 A"   81 A'                 
  0.449   0.458   0.466   0.474   0.502   0.506   0.511   0.525
 66 A"   82 A'   67 A"   83 A'   84 A'   68 A"   69 A"   85 A'                 
  0.544   0.562   0.565   0.579   0.588   0.600   0.603   0.625
 86 A'   87 A'   70 A"   71 A"   72 A"   88 A'   89 A'   73 A"                 
  0.654   0.657   0.661   0.687   0.694   0.710   0.726   0.772
 74 A"   90 A'   91 A'   75 A"   92 A'   93 A'   76 A"   94 A'                 
  0.792   0.831   0.853   0.854   0.906   0.933   0.939   1.022
 77 A"   95 A'   78 A"   96 A'   97 A'   79 A"   98 A'   99 A'                 
  1.120   1.247   1.254   1.320   1.343   1.360   1.374   1.393
100 A'  101 A'   80 A"   81 A"   82 A"  102 A'   83 A"  103 A'                 
  1.416   1.418   1.482   1.518   1.524   1.542   1.645   1.653
104 A'   84 A"  105 A'   85 A"   86 A"  106 A'  107 A'   87 A"                 
  1.727   1.778   1.816   1.848   1.872   1.930   2.011   2.029
108 A'  109 A'  110 A'   88 A"  111 A'   89 A"  112 A'   90 A"                 
  2.047   2.055   2.086   2.141   2.180   2.203   2.230   2.240
 91 A"  113 A'  114 A'   92 A"  115 A'  116 A'  117 A'   93 A"                 
  2.531   2.557   2.652   2.687   2.774   2.800   2.885   2.967
118 A'   94 A"   95 A"  119 A'  120 A'  121 A'   96 A"   97 A"                 
  3.086   3.397   3.463   3.698   3.964   3.969   3.970   3.989
122 A'  123 A'  124 A'   98 A"  125 A'   99 A"  100 A"  126 A'                 
  4.001   4.007   4.011   4.024   4.049   4.057   4.070   4.074
101 A"  102 A"  127 A'  128 A'  129 A'  103 A"  130 A'  104 A"                 
  4.113   4.127   4.145   4.155   4.232   4.267   4.270   4.385
105 A"  106 A"  131 A'  132 A'  133 A'  134 A'  107 A"  135 A'                 
  4.406   4.426   4.453   6.008   6.029   6.039   6.051   6.077
108 A"  136 A'  109 A"  110 A"  137 A'  111 A"  138 A'  139 A'                 
  6.124   6.634   6.721   7.568   7.569   7.586   7.635   7.687
112 A"  140 A'  113 A"  141 A'  114 A"  115 A"  142 A'  143 A'                 
  7.702  23.479  23.628  23.846  27.848  27.891  28.346  28.358
116 A"  144 A'  145 A'  146 A'  147 A'  117 A"  118 A"  148 A'                 
 28.368  28.375  28.397  28.400  28.535  28.536  28.537  28.553
119 A"  149 A'  150 A'  120 A"  121 A"  151 A'  122 A"  152 A'                 
 28.568  28.580  28.584  28.626  28.673  28.707  47.906  47.983
123 A"  124 A"  153 A'  154 A'  155 A'  125 A"  156 A'  126 A"                 
127.887 127.904 127.905 127.917 127.928 127.955 151.648 151.685
127 A"  128 A"  157 A'  158 A'  159 A'  129 A"  160 A'  130 A"                 
289.763 289.765 289.778 289.831 289.915 289.9151020.6971020.794
161 A'  131 A"  132 A"  162 A'  133 A"  163 A'  164 A'  134 A"                 
*******1901.850
165 A'  135 A"                                                                 

 Beta MOs, Restricted
 -- Occupied --                  
*******-1165.88 -482.85 -482.85 -176.31 -176.31 -165.72 -165.72
  1 A'    1 A"    2 A"    2 A'    3 A"    3 A'    4 A'    4 A"                 
-165.72 -165.72 -165.72 -165.72  -62.50  -62.50  -56.32  -56.32
  5 A"    5 A'    6 A'    6 A"    7 A"    7 A'    8 A'    8 A"                 
-56.320 -56.320 -56.320 -56.320 -35.811 -35.811 -31.305 -31.305
  9 A"    9 A'   10 A'   10 A"   11 A'   11 A"   12 A"   12 A'                 
-31.298 -31.298 -31.298 -31.298 -22.955 -22.955 -22.954 -22.954
 13 A'   13 A"   14 A'   14 A"   15 A"   15 A'   16 A'   16 A"                 
-22.954 -22.954 -22.949 -22.949 -22.949 -22.949 -10.319 -10.304
 17 A'   17 A"   18 A'   18 A"   19 A"   19 A'   20 A'   21 A'                 
-10.233  -8.712  -8.712  -6.545  -6.545  -6.530  -6.530  -6.530
 22 A'   20 A"   23 A'   24 A'   21 A"   25 A'   22 A"   23 A"                 
 -6.530  -6.360  -6.360  -4.774  -4.774  -4.758  -4.758  -4.757
 26 A'   24 A"   27 A'   25 A"   28 A'   29 A'   26 A"   27 A"                 
 -4.757  -2.655  -2.655  -2.651  -2.651  -2.651  -2.651  -2.640
 30 A'   31 A'   28 A"   32 A'   29 A"   33 A'   30 A"   34 A'                 
 -2.640  -2.639  -2.639  -2.039  -2.039  -2.034  -2.034  -2.034
 31 A"   35 A'   32 A"   36 A'   33 A"   37 A'   34 A"   38 A'                 
 -2.034  -2.020  -2.020  -2.020  -2.020  -0.941  -0.818  -0.794
 35 A"   39 A'   36 A"   40 A'   37 A"   41 A'   42 A'   38 A"                 
 -0.706  -0.659  -0.627  -0.552  -0.514  -0.480  -0.413  -0.409
 43 A'   39 A"   44 A'   45 A'   40 A"   46 A'   47 A'   41 A"                 
 -0.392  -0.368  -0.333  -0.312  -0.300  -0.299  -0.285  -0.276
 48 A'   42 A"   49 A'   43 A"   44 A"   50 A'   51 A'   52 A'                 
 -0.276  -0.258
 45 A"   46 A"                                                                 
 -- Virtual --                   
 -0.097  -0.086  -0.063  -0.004   0.011   0.021   0.024   0.028
 53 A'   47 A"   54 A'   55 A'   48 A"   56 A'   49 A"   57 A'                 
  0.049   0.059   0.065   0.068   0.076   0.076   0.077   0.092
 58 A'   59 A'   50 A"   60 A'   61 A'   51 A"   62 A'   52 A"                 
  0.100   0.106   0.107   0.114   0.115   0.127   0.132   0.153
 63 A'   53 A"   64 A'   65 A'   54 A"   66 A'   55 A"   67 A'                 
  0.160   0.170   0.171   0.194   0.196   0.224   0.229   0.235
 68 A'   69 A'   56 A"   57 A"   70 A'   58 A"   71 A'   59 A"                 
  0.237   0.249   0.268   0.270   0.306   0.354   0.370   0.377
 72 A'   73 A'   60 A"   74 A'   75 A'   76 A'   61 A"   77 A'                 
  0.381   0.388   0.399   0.415   0.417   0.422   0.430   0.434
 78 A'   62 A"   63 A"   64 A"   79 A'   80 A'   65 A"   81 A'                 
  0.449   0.458   0.466   0.474   0.502   0.506   0.511   0.525
 66 A"   82 A'   67 A"   83 A'   84 A'   68 A"   69 A"   85 A'                 
  0.544   0.562   0.565   0.579   0.588   0.600   0.603   0.625
 86 A'   87 A'   70 A"   71 A"   72 A"   88 A'   89 A'   73 A"                 
  0.654   0.657   0.661   0.687   0.694   0.710   0.726   0.772
 74 A"   90 A'   91 A'   75 A"   92 A'   93 A'   76 A"   94 A'                 
  0.792   0.831   0.853   0.854   0.906   0.933   0.939   1.022
 77 A"   95 A'   78 A"   96 A'   97 A'   79 A"   98 A'   99 A'                 
  1.120   1.247   1.254   1.320   1.343   1.360   1.374   1.393
100 A'  101 A'   80 A"   81 A"   82 A"  102 A'   83 A"  103 A'                 
  1.416   1.418   1.482   1.518   1.524   1.542   1.645   1.653
104 A'   84 A"  105 A'   85 A"   86 A"  106 A'  107 A'   87 A"                 
  1.727   1.778   1.816   1.848   1.872   1.930   2.011   2.029
108 A'  109 A'  110 A'   88 A"  111 A'   89 A"  112 A'   90 A"                 
  2.047   2.055   2.086   2.141   2.180   2.203   2.230   2.240
 91 A"  113 A'  114 A'   92 A"  115 A'  116 A'  117 A'   93 A"                 
  2.531   2.557   2.652   2.687   2.774   2.800   2.885   2.967
118 A'   94 A"   95 A"  119 A'  120 A'  121 A'   96 A"   97 A"                 
  3.086   3.397   3.463   3.698   3.964   3.969   3.970   3.989
122 A'  123 A'  124 A'   98 A"  125 A'   99 A"  100 A"  126 A'                 
  4.001   4.007   4.011   4.024   4.049   4.057   4.070   4.074
101 A"  102 A"  127 A'  128 A'  129 A'  103 A"  130 A'  104 A"                 
  4.113   4.127   4.145   4.155   4.232   4.267   4.270   4.385
105 A"  106 A"  131 A'  132 A'  133 A'  134 A'  107 A"  135 A'                 
  4.406   4.426   4.453   6.008   6.029   6.039   6.051   6.077
108 A"  136 A'  109 A"  110 A"  137 A'  111 A"  138 A'  139 A'                 
  6.124   6.634   6.721   7.568   7.569   7.586   7.635   7.687
112 A"  140 A'  113 A"  141 A'  114 A"  115 A"  142 A'  143 A'                 
  7.702  23.479  23.628  23.846  27.848  27.891  28.346  28.358
116 A"  144 A'  145 A'  146 A'  147 A'  117 A"  118 A"  148 A'                 
 28.368  28.375  28.397  28.400  28.535  28.536  28.537  28.553
119 A"  149 A'  150 A'  120 A"  121 A"  151 A'  122 A"  152 A'                 
 28.568  28.580  28.584  28.626  28.673  28.707  47.906  47.983
123 A"  124 A"  153 A'  154 A'  155 A'  125 A"  156 A'  126 A"                 
127.887 127.904 127.905 127.917 127.928 127.955 151.648 151.685
127 A"  128 A"  157 A'  158 A'  159 A'  129 A"  160 A'  130 A"                 
289.763 289.765 289.778 289.831 289.915 289.9151020.6971020.794
161 A'  131 A"  132 A"  162 A'  133 A"  163 A'  164 A'  134 A"                 
*******1901.850
165 A'  135 A"                                                                 
 --------------------------------------------------------------

          Ground-State Mulliken Net Atomic Charges

     Atom                 Charge (a.u.)
  ----------------------------------------
      1 C                    -0.680939
      2 C                     0.104240
      3 C                    -0.130473
      4 Br                    0.018586
      5 Br                    0.018586
      6 I                     0.136149
      7 I                     0.136149
      8 H                     0.198850
      9 H                     0.198850
  ----------------------------------------
  Sum of atomic charges =     0.000000

 -----------------------------------------------------------------
                    Cartesian Multipole Moments
 -----------------------------------------------------------------
    Charge (ESU x 10^10)
                 0.0000
    Dipole Moment (Debye)
         X       1.4518      Y       0.1138      Z      -0.0000
       Tot       1.4563
    Quadrupole Moments (Debye-Ang)
        XX    -108.7583     XY      -1.3349     YY    -113.4274
        XZ      -0.0000     YZ       0.0000     ZZ    -107.1536
    Octopole Moments (Debye-Ang^2)
       XXX     -12.1484    XXY      -4.1976    XYY     -14.7626
       YYY      -0.7394    XXZ      -0.0000    XYZ      -0.0000
       YYZ      -0.0000    XZZ     -15.0484    YZZ       4.0840
       ZZZ      -0.0000
    Hexadecapole Moments (Debye-Ang^3)
      XXXX    -283.4388   XXXY       9.4364   XXYY    -383.1209
      XYYY      18.3059   YYYY   -1957.6545   XXXZ      -0.0000
      XXYZ       0.0000   XYYZ       0.0000   YYYZ       0.0000
      XXZZ    -348.9176   XYZZ       0.8058   YYZZ    -555.8895
      XZZZ      -0.0000   YZZZ       0.0000   ZZZZ   -1706.5495
 -----------------------------------------------------------------
 Calculating analytic gradient of the SCF energy
 Gradient of SCF Energy
            1           2           3           4           5           6
    1   0.0011862   0.0003114  -0.0006672  -0.0000412  -0.0000412   0.0005488
    2  -0.0010530  -0.0038495   0.0040001   0.0003892   0.0003892   0.0005882
    3   0.0000000   0.0000000   0.0000000   0.0010568  -0.0010568  -0.0012886
            7           8           9
    1   0.0005488  -0.0009228  -0.0009228
    2   0.0005882  -0.0005263  -0.0005263
    3   0.0012886  -0.0005293   0.0005293
 Max gradient component =       4.000E-03
 RMS gradient           =       1.274E-03
 Gradient time:  CPU 30.60 s  wall 7.73 s
 Geometry Optimization Parameters
   NAtoms,    NIC,     NZ,  NCons,   NDum,   NFix, NCnnct, MaxDiis
        9      69       9       0       0       0       0       0

 Cartesian Hessian Update
 Hessian Updated using BFGS Update


** GEOMETRY OPTIMIZATION IN DELOCALIZED INTERNAL COORDINATES **
   Searching for a Minimum

   Optimization Cycle:   3

                       Coordinates (Angstroms)
     ATOM                X               Y               Z
      1  C         1.7374430876   -0.4269744209    0.0000000000
      2  C         0.4133375858   -1.1376121054    0.0000000000
      3  C         0.4671418579    0.3945850844    0.0000000000
      4  Br       -0.1205806432   -2.1049222843   -1.5895007842
      5  Br       -0.1205806432   -2.1049222843    1.5895007842
      6  I        -0.0894012636    1.5089150268   -1.7948202967
      7  I        -0.0894012636    1.5089150268    1.7948202967
      8  H         2.3172667857   -0.4597982841    0.9143558714
      9  H         2.3172667857   -0.4597982841   -0.9143558714
   Point Group: cs    Number of degrees of freedom:    12


   Energy is -19102.814362604

 Hessian Updated using BFGS Update

 12 Hessian modes will be used to form the next step
  Hessian Eigenvalues:
     0.020982    0.030700    0.048287    0.089822    0.109640    0.123135
     0.133277    0.175740    0.250501    0.269024    0.269882    0.349028

 Minimum Search - Taking Simple RFO Step
 Searching for Lamda that Minimizes Along All modes
 Value Taken    Lamda =  -0.00014968
 Step Taken.  Stepsize is  0.035363

                             Maximum     Tolerance    Cnvgd?
         Gradient           0.002962      0.000300      NO
         Displacement       0.024012      0.001200      NO
         Energy change     -0.000951      0.000001      NO


 New Cartesian Coordinates Obtained by Inverse Iteration

 Displacement from previous Coordinates is:  0.046189
 ----------------------------------------------------------------
             Standard Nuclear Orientation (Angstroms)
    I     Atom           X                Y                Z
 ----------------------------------------------------------------
    1      C       1.7415012834    -0.4278810184     0.0000000000
    2      C       0.4145166775    -1.1354249397     0.0000000000
    3      C       0.4716547023     0.3891902898     0.0000000000
    4      Br     -0.1272187704    -2.0997915464    -1.5928718721
    5      Br     -0.1272187704    -2.0997915464     1.5928718721
    6      I      -0.0939061123     1.5035203100    -1.7855314251
    7      I      -0.0939061123     1.5035203100     1.7855314251
    8      H       2.3235346957    -0.4574771920     0.9147241237
    9      H       2.3235346957    -0.4574771920    -0.9147241237
 ----------------------------------------------------------------
 Molecular Point Group                 Cs    NOp =  2
 Largest Abelian Subgroup              Cs    NOp =  2
 Nuclear Repulsion Energy =  2290.4308634814 hartrees
 There are       98 alpha and       98 beta electrons
 Applying Cartesian multipole field
    Component          Value
    ---------          -----
     (2,0,0)        1.00000E-11
     (0,2,0)        2.00000E-11
     (0,0,2)       -3.00000E-11
 Nucleus-field energy     =    -0.0000000143 hartrees
 Requested basis set is 6-311++G(d,p)
 There are 114 shells and 300 basis functions
 A cutoff of  1.0D-11 yielded   4631 shell pairs
 There are     34248 function pairs (     38555 Cartesian)
 Smallest overlap matrix eigenvalue = 4.17E-05
 Guess MOs from SCF MO coefficient file

 -----------------------------------------------------------------------
  General SCF calculation program by
  Eric Jon Sundstrom, Paul Horn, Yuezhi Mao, Dmitri Zuev, Alec White,
  David Stuck, Shaama M.S., Shane Yost, Joonho Lee, David Small,
  Daniel Levine, Susi Lehtola, Hugh Burton, Evgeny Epifanovsky
 -----------------------------------------------------------------------
 Exchange:     0.2000 Hartree-Fock + 0.0800 Slater + 0.7200 B88
 Correlation:  0.1900 VWN1RPA + 0.8100 LYP
 Using SG-1 standard quadrature grid
 using 4 threads for integral computing
 -------------------------------------------------------
 OpenMP Integral computing Module                
 Release: version 2.0, May 2017, Q-Chem Inc. Pleasanton 
 -------------------------------------------------------
 -------------------------------------------------------
 OpenMP BLAS3 based DFT computing Module                
 Release: version 1.0, May 2013, Q-Chem Inc. Pittsburgh 
 -------------------------------------------------------
 A restricted SCF calculation will be
 performed using DIIS
 SCF converges when DIIS error is below 1.0e-08
 ---------------------------------------
  Cycle       Energy         DIIS error
 ---------------------------------------
    1  -19102.8143577664      7.98e-05  
    2  -19102.8144061042      5.11e-05  
    3  -19102.8143989333      5.63e-05  
    4  -19102.8144343190      1.07e-05  
    5  -19102.8144357095      2.68e-06  
    6  -19102.8144357814      8.73e-07  
    7  -19102.8144357900      2.68e-07  
    8  -19102.8144357905      5.29e-08  
    9  -19102.8144357903      9.90e-09  Convergence criterion met
 ---------------------------------------
 SCF time:   CPU 86.42s  wall 23.00s 
 SCF   energy in the final basis set =   -19102.8144357903
 Total energy in the final basis set =   -19102.8144357903

 --------------------------------------------------------------
             Orbital Energies (a.u.) and Symmetries
 --------------------------------------------------------------

 Alpha MOs, Restricted
 -- Occupied --                  
*******-1165.88 -482.85 -482.85 -176.31 -176.31 -165.72 -165.72
  1 A'    1 A"    2 A"    2 A'    3 A"    3 A'    4 A'    4 A"                 
-165.72 -165.72 -165.72 -165.72  -62.50  -62.50  -56.32  -56.32
  5 A"    5 A'    6 A'    6 A"    7 A"    7 A'    8 A'    8 A"                 
-56.320 -56.320 -56.320 -56.320 -35.811 -35.811 -31.305 -31.305
  9 A"    9 A'   10 A'   10 A"   11 A'   11 A"   12 A"   12 A'                 
-31.298 -31.298 -31.298 -31.298 -22.955 -22.955 -22.954 -22.954
 13 A'   13 A"   14 A'   14 A"   15 A"   15 A'   16 A'   16 A"                 
-22.953 -22.953 -22.949 -22.949 -22.949 -22.949 -10.319 -10.303
 17 A'   17 A"   18 A'   18 A"   19 A"   19 A'   20 A'   21 A'                 
-10.233  -8.712  -8.712  -6.544  -6.544  -6.530  -6.530  -6.530
 22 A'   20 A"   23 A'   24 A'   21 A"   25 A'   22 A"   23 A"                 
 -6.530  -6.360  -6.360  -4.774  -4.774  -4.758  -4.758  -4.757
 26 A'   24 A"   27 A'   25 A"   28 A'   29 A'   26 A"   27 A"                 
 -4.757  -2.655  -2.655  -2.651  -2.651  -2.651  -2.651  -2.639
 30 A'   31 A'   28 A"   32 A'   29 A"   33 A'   30 A"   34 A'                 
 -2.639  -2.639  -2.639  -2.039  -2.039  -2.034  -2.034  -2.034
 31 A"   35 A'   32 A"   36 A'   33 A"   37 A'   34 A"   38 A'                 
 -2.034  -2.020  -2.020  -2.020  -2.020  -0.942  -0.818  -0.793
 35 A"   39 A'   36 A"   40 A'   37 A"   41 A'   42 A'   38 A"                 
 -0.707  -0.659  -0.627  -0.552  -0.514  -0.480  -0.414  -0.409
 43 A'   39 A"   44 A'   45 A'   40 A"   46 A'   47 A'   41 A"                 
 -0.391  -0.368  -0.334  -0.312  -0.300  -0.299  -0.285  -0.276
 48 A'   42 A"   49 A'   43 A"   44 A"   50 A'   51 A'   52 A'                 
 -0.275  -0.257
 45 A"   46 A"                                                                 
 -- Virtual --                   
 -0.096  -0.087  -0.063  -0.004   0.011   0.021   0.025   0.028
 53 A'   47 A"   54 A'   55 A'   48 A"   56 A'   49 A"   57 A'                 
  0.049   0.060   0.064   0.068   0.076   0.076   0.077   0.092
 58 A'   59 A'   50 A"   60 A'   61 A'   51 A"   62 A'   52 A"                 
  0.100   0.106   0.107   0.114   0.114   0.127   0.132   0.153
 63 A'   53 A"   64 A'   65 A'   54 A"   66 A'   55 A"   67 A'                 
  0.160   0.170   0.171   0.194   0.196   0.223   0.229   0.235
 68 A'   69 A'   56 A"   57 A"   70 A'   58 A"   71 A'   59 A"                 
  0.238   0.248   0.268   0.271   0.306   0.353   0.370   0.376
 72 A'   73 A'   60 A"   74 A'   75 A'   76 A'   61 A"   77 A'                 
  0.381   0.389   0.399   0.415   0.417   0.421   0.430   0.434
 78 A'   62 A"   63 A"   64 A"   79 A'   80 A'   65 A"   81 A'                 
  0.449   0.457   0.469   0.474   0.503   0.506   0.510   0.526
 66 A"   82 A'   67 A"   83 A'   84 A'   68 A"   69 A"   85 A'                 
  0.545   0.562   0.565   0.579   0.589   0.602   0.603   0.625
 86 A'   87 A'   70 A"   71 A"   72 A"   88 A'   89 A'   73 A"                 
  0.656   0.657   0.661   0.687   0.695   0.710   0.725   0.773
 74 A"   90 A'   91 A'   75 A"   92 A'   93 A'   76 A"   94 A'                 
  0.791   0.830   0.853   0.855   0.906   0.933   0.941   1.024
 77 A"   95 A'   96 A'   78 A"   97 A'   79 A"   98 A'   99 A'                 
  1.119   1.248   1.254   1.322   1.344   1.361   1.373   1.394
100 A'  101 A'   80 A"   81 A"   82 A"  102 A'   83 A"  103 A'                 
  1.414   1.416   1.483   1.518   1.526   1.542   1.647   1.654
104 A'   84 A"  105 A'   85 A"   86 A"  106 A'  107 A'   87 A"                 
  1.728   1.777   1.817   1.850   1.872   1.929   2.011   2.028
108 A'  109 A'  110 A'   88 A"  111 A'   89 A"  112 A'   90 A"                 
  2.047   2.056   2.086   2.139   2.181   2.203   2.230   2.240
 91 A"  113 A'  114 A'   92 A"  115 A'  116 A'  117 A'   93 A"                 
  2.527   2.555   2.651   2.687   2.779   2.801   2.886   2.967
118 A'   94 A"   95 A"  119 A'  120 A'  121 A'   96 A"   97 A"                 
  3.089   3.400   3.459   3.695   3.963   3.969   3.971   3.990
122 A'  123 A'  124 A'   98 A"  125 A'   99 A"  100 A"  126 A'                 
  4.001   4.007   4.010   4.023   4.049   4.059   4.072   4.077
101 A"  102 A"  127 A'  128 A'  129 A'  103 A"  130 A'  104 A"                 
  4.112   4.125   4.145   4.154   4.232   4.267   4.271   4.386
105 A"  106 A"  131 A'  132 A'  133 A'  134 A'  107 A"  135 A'                 
  4.405   4.430   4.453   6.009   6.028   6.040   6.051   6.078
108 A"  136 A'  109 A"  110 A"  137 A'  111 A"  138 A'  139 A'                 
  6.126   6.634   6.720   7.568   7.569   7.585   7.634   7.688
112 A"  140 A'  113 A"  141 A'  114 A"  115 A"  142 A'  143 A'                 
  7.702  23.478  23.641  23.845  27.851  27.891  28.347  28.358
116 A"  144 A'  145 A'  146 A'  147 A'  117 A"  118 A"  148 A'                 
 28.369  28.376  28.397  28.402  28.536  28.536  28.537  28.553
119 A"  149 A'  150 A'  120 A"  121 A"  151 A'  122 A"  152 A'                 
 28.569  28.582  28.585  28.627  28.673  28.708  47.906  47.982
123 A"  124 A"  153 A'  154 A'  155 A'  125 A"  156 A'  126 A"                 
127.887 127.905 127.905 127.917 127.929 127.957 151.651 151.686
127 A"  157 A'  128 A"  158 A'  159 A'  129 A"  160 A'  130 A"                 
289.763 289.765 289.778 289.830 289.914 289.9161020.6971020.793
161 A'  131 A"  132 A"  162 A'  133 A"  163 A'  164 A'  134 A"                 
*******1901.850
165 A'  135 A"                                                                 

 Beta MOs, Restricted
 -- Occupied --                  
*******-1165.88 -482.85 -482.85 -176.31 -176.31 -165.72 -165.72
  1 A'    1 A"    2 A"    2 A'    3 A"    3 A'    4 A'    4 A"                 
-165.72 -165.72 -165.72 -165.72  -62.50  -62.50  -56.32  -56.32
  5 A"    5 A'    6 A'    6 A"    7 A"    7 A'    8 A'    8 A"                 
-56.320 -56.320 -56.320 -56.320 -35.811 -35.811 -31.305 -31.305
  9 A"    9 A'   10 A'   10 A"   11 A'   11 A"   12 A"   12 A'                 
-31.298 -31.298 -31.298 -31.298 -22.955 -22.955 -22.954 -22.954
 13 A'   13 A"   14 A'   14 A"   15 A"   15 A'   16 A'   16 A"                 
-22.953 -22.953 -22.949 -22.949 -22.949 -22.949 -10.319 -10.303
 17 A'   17 A"   18 A'   18 A"   19 A"   19 A'   20 A'   21 A'                 
-10.233  -8.712  -8.712  -6.544  -6.544  -6.530  -6.530  -6.530
 22 A'   20 A"   23 A'   24 A'   21 A"   25 A'   22 A"   23 A"                 
 -6.530  -6.360  -6.360  -4.774  -4.774  -4.758  -4.758  -4.757
 26 A'   24 A"   27 A'   25 A"   28 A'   29 A'   26 A"   27 A"                 
 -4.757  -2.655  -2.655  -2.651  -2.651  -2.651  -2.651  -2.639
 30 A'   31 A'   28 A"   32 A'   29 A"   33 A'   30 A"   34 A'                 
 -2.639  -2.639  -2.639  -2.039  -2.039  -2.034  -2.034  -2.034
 31 A"   35 A'   32 A"   36 A'   33 A"   37 A'   34 A"   38 A'                 
 -2.034  -2.020  -2.020  -2.020  -2.020  -0.942  -0.818  -0.793
 35 A"   39 A'   36 A"   40 A'   37 A"   41 A'   42 A'   38 A"                 
 -0.707  -0.659  -0.627  -0.552  -0.514  -0.480  -0.414  -0.409
 43 A'   39 A"   44 A'   45 A'   40 A"   46 A'   47 A'   41 A"                 
 -0.391  -0.368  -0.334  -0.312  -0.300  -0.299  -0.285  -0.276
 48 A'   42 A"   49 A'   43 A"   44 A"   50 A'   51 A'   52 A'                 
 -0.275  -0.257
 45 A"   46 A"                                                                 
 -- Virtual --                   
 -0.096  -0.087  -0.063  -0.004   0.011   0.021   0.025   0.028
 53 A'   47 A"   54 A'   55 A'   48 A"   56 A'   49 A"   57 A'                 
  0.049   0.060   0.064   0.068   0.076   0.076   0.077   0.092
 58 A'   59 A'   50 A"   60 A'   61 A'   51 A"   62 A'   52 A"                 
  0.100   0.106   0.107   0.114   0.114   0.127   0.132   0.153
 63 A'   53 A"   64 A'   65 A'   54 A"   66 A'   55 A"   67 A'                 
  0.160   0.170   0.171   0.194   0.196   0.223   0.229   0.235
 68 A'   69 A'   56 A"   57 A"   70 A'   58 A"   71 A'   59 A"                 
  0.238   0.248   0.268   0.271   0.306   0.353   0.370   0.376
 72 A'   73 A'   60 A"   74 A'   75 A'   76 A'   61 A"   77 A'                 
  0.381   0.389   0.399   0.415   0.417   0.421   0.430   0.434
 78 A'   62 A"   63 A"   64 A"   79 A'   80 A'   65 A"   81 A'                 
  0.449   0.457   0.469   0.474   0.503   0.506   0.510   0.526
 66 A"   82 A'   67 A"   83 A'   84 A'   68 A"   69 A"   85 A'                 
  0.545   0.562   0.565   0.579   0.589   0.602   0.603   0.625
 86 A'   87 A'   70 A"   71 A"   72 A"   88 A'   89 A'   73 A"                 
  0.656   0.657   0.661   0.687   0.695   0.710   0.725   0.773
 74 A"   90 A'   91 A'   75 A"   92 A'   93 A'   76 A"   94 A'                 
  0.791   0.830   0.853   0.855   0.906   0.933   0.941   1.024
 77 A"   95 A'   96 A'   78 A"   97 A'   79 A"   98 A'   99 A'                 
  1.119   1.248   1.254   1.322   1.344   1.361   1.373   1.394
100 A'  101 A'   80 A"   81 A"   82 A"  102 A'   83 A"  103 A'                 
  1.414   1.416   1.483   1.518   1.526   1.542   1.647   1.654
104 A'   84 A"  105 A'   85 A"   86 A"  106 A'  107 A'   87 A"                 
  1.728   1.777   1.817   1.850   1.872   1.929   2.011   2.028
108 A'  109 A'  110 A'   88 A"  111 A'   89 A"  112 A'   90 A"                 
  2.047   2.056   2.086   2.139   2.181   2.203   2.230   2.240
 91 A"  113 A'  114 A'   92 A"  115 A'  116 A'  117 A'   93 A"                 
  2.527   2.555   2.651   2.687   2.779   2.801   2.886   2.967
118 A'   94 A"   95 A"  119 A'  120 A'  121 A'   96 A"   97 A"                 
  3.089   3.400   3.459   3.695   3.963   3.969   3.971   3.990
122 A'  123 A'  124 A'   98 A"  125 A'   99 A"  100 A"  126 A'                 
  4.001   4.007   4.010   4.023   4.049   4.059   4.072   4.077
101 A"  102 A"  127 A'  128 A'  129 A'  103 A"  130 A'  104 A"                 
  4.112   4.125   4.145   4.154   4.232   4.267   4.271   4.386
105 A"  106 A"  131 A'  132 A'  133 A'  134 A'  107 A"  135 A'                 
  4.405   4.430   4.453   6.009   6.028   6.040   6.051   6.078
108 A"  136 A'  109 A"  110 A"  137 A'  111 A"  138 A'  139 A'                 
  6.126   6.634   6.720   7.568   7.569   7.585   7.634   7.688
112 A"  140 A'  113 A"  141 A'  114 A"  115 A"  142 A'  143 A'                 
  7.702  23.478  23.641  23.845  27.851  27.891  28.347  28.358
116 A"  144 A'  145 A'  146 A'  147 A'  117 A"  118 A"  148 A'                 
 28.369  28.376  28.397  28.402  28.536  28.536  28.537  28.553
119 A"  149 A'  150 A'  120 A"  121 A"  151 A'  122 A"  152 A'                 
 28.569  28.582  28.585  28.627  28.673  28.708  47.906  47.982
123 A"  124 A"  153 A'  154 A'  155 A'  125 A"  156 A'  126 A"                 
127.887 127.905 127.905 127.917 127.929 127.957 151.651 151.686
127 A"  157 A'  128 A"  158 A'  159 A'  129 A"  160 A'  130 A"                 
289.763 289.765 289.778 289.830 289.914 289.9161020.6971020.793
161 A'  131 A"  132 A"  162 A'  133 A"  163 A'  164 A'  134 A"                 
*******1901.850
165 A'  135 A"                                                                 
 --------------------------------------------------------------

          Ground-State Mulliken Net Atomic Charges

     Atom                 Charge (a.u.)
  ----------------------------------------
      1 C                    -0.685401
      2 C                     0.109402
      3 C                    -0.133919
      4 Br                    0.018508
      5 Br                    0.018508
      6 I                     0.137498
      7 I                     0.137498
      8 H                     0.198953
      9 H                     0.198953
  ----------------------------------------
  Sum of atomic charges =     0.000000

 -----------------------------------------------------------------
                    Cartesian Multipole Moments
 -----------------------------------------------------------------
    Charge (ESU x 10^10)
                 0.0000
    Dipole Moment (Debye)
         X       1.4523      Y       0.1290      Z       0.0000
       Tot       1.4580
    Quadrupole Moments (Debye-Ang)
        XX    -108.6797     XY      -1.3402     YY    -113.4781
        XZ      -0.0000     YZ      -0.0000     ZZ    -107.2041
    Octopole Moments (Debye-Ang^2)
       XXX     -10.6849    XXY      -3.9945    XYY     -14.4314
       YYY      -0.0633    XXZ       0.0000    XYZ      -0.0000
       YYZ      -0.0000    XZZ     -14.7743    YZZ       4.0780
       ZZZ       0.0000
    Hexadecapole Moments (Debye-Ang^3)
      XXXX    -284.4387   XXXY       9.1071   XXYY    -381.4228
      XYYY      17.8514   YYYY   -1947.8517   XXXZ       0.0000
      XXYZ      -0.0000   XYYZ       0.0000   YYYZ       0.0000
      XXZZ    -347.3103   XYZZ       0.6864   YYZZ    -553.3810
      XZZZ       0.0000   YZZZ      -0.0000   ZZZZ   -1699.0254
 -----------------------------------------------------------------
 Calculating analytic gradient of the SCF energy
 Gradient of SCF Energy
            1           2           3           4           5           6
    1  -0.0005461   0.0003327   0.0005699  -0.0005241  -0.0005241   0.0005168
    2  -0.0004556  -0.0008455   0.0015727   0.0003150   0.0003150  -0.0002099
    3  -0.0000000  -0.0000000   0.0000000  -0.0000484   0.0000484   0.0003409
            7           8           9
    1   0.0005168  -0.0001710  -0.0001710
    2  -0.0002099  -0.0002409  -0.0002409
    3  -0.0003409   0.0001189  -0.0001189
 Max gradient component =       1.573E-03
 RMS gradient           =       4.690E-04
 Gradient time:  CPU 30.00 s  wall 7.58 s
 Geometry Optimization Parameters
   NAtoms,    NIC,     NZ,  NCons,   NDum,   NFix, NCnnct, MaxDiis
        9      69       9       0       0       0       0       0

 Cartesian Hessian Update
 Hessian Updated using BFGS Update


** GEOMETRY OPTIMIZATION IN DELOCALIZED INTERNAL COORDINATES **
   Searching for a Minimum

   Optimization Cycle:   4

                       Coordinates (Angstroms)
     ATOM                X               Y               Z
      1  C         1.7415012834   -0.4278810184    0.0000000000
      2  C         0.4145166775   -1.1354249397    0.0000000000
      3  C         0.4716547023    0.3891902898    0.0000000000
      4  Br       -0.1272187704   -2.0997915464   -1.5928718721
      5  Br       -0.1272187704   -2.0997915464    1.5928718721
      6  I        -0.0939061123    1.5035203100   -1.7855314251
      7  I        -0.0939061123    1.5035203100    1.7855314251
      8  H         2.3235346957   -0.4574771920    0.9147241237
      9  H         2.3235346957   -0.4574771920   -0.9147241237
   Point Group: cs    Number of degrees of freedom:    12


   Energy is -19102.814435790

 Hessian Updated using BFGS Update

 12 Hessian modes will be used to form the next step
  Hessian Eigenvalues:
     0.021354    0.030707    0.050971    0.089832    0.104803    0.125403
     0.138263    0.178394    0.237641    0.262135    0.271952    0.349832

 Minimum Search - Taking Simple RFO Step
 Searching for Lamda that Minimizes Along All modes
 Value Taken    Lamda =  -0.00001221
 Step Taken.  Stepsize is  0.011559

                             Maximum     Tolerance    Cnvgd?
         Gradient           0.000736      0.000300      NO
         Displacement       0.006922      0.001200      NO
         Energy change     -0.000073      0.000001      NO


 New Cartesian Coordinates Obtained by Inverse Iteration

 Displacement from previous Coordinates is:  0.008929
 ----------------------------------------------------------------
             Standard Nuclear Orientation (Angstroms)
    I     Atom           X                Y                Z
 ----------------------------------------------------------------
    1      C       1.7416019570    -0.4276471488     0.0000000000
    2      C       0.4137445372    -1.1345554367     0.0000000000
    3      C       0.4705071050     0.3881452430     0.0000000000
    4      Br     -0.1261804974    -2.1002799387    -1.5929208263
    5      Br     -0.1261804974    -2.1002799387     1.5929208263
    6      I      -0.0947426752     1.5055202876    -1.7860113164
    7      I      -0.0947426752     1.5055202876     1.7860113164
    8      H       2.3242425177    -0.4590179403     0.9143681499
    9      H       2.3242425177    -0.4590179403    -0.9143681499
 ----------------------------------------------------------------
 Molecular Point Group                 Cs    NOp =  2
 Largest Abelian Subgroup              Cs    NOp =  2
 Nuclear Repulsion Energy =  2289.5271626090 hartrees
 There are       98 alpha and       98 beta electrons
 Applying Cartesian multipole field
    Component          Value
    ---------          -----
     (2,0,0)        1.00000E-11
     (0,2,0)        2.00000E-11
     (0,0,2)       -3.00000E-11
 Nucleus-field energy     =    -0.0000000143 hartrees
 Requested basis set is 6-311++G(d,p)
 There are 114 shells and 300 basis functions
 A cutoff of  1.0D-11 yielded   4631 shell pairs
 There are     34248 function pairs (     38555 Cartesian)
 Smallest overlap matrix eigenvalue = 4.14E-05
 Guess MOs from SCF MO coefficient file

 -----------------------------------------------------------------------
  General SCF calculation program by
  Eric Jon Sundstrom, Paul Horn, Yuezhi Mao, Dmitri Zuev, Alec White,
  David Stuck, Shaama M.S., Shane Yost, Joonho Lee, David Small,
  Daniel Levine, Susi Lehtola, Hugh Burton, Evgeny Epifanovsky
 -----------------------------------------------------------------------
 Exchange:     0.2000 Hartree-Fock + 0.0800 Slater + 0.7200 B88
 Correlation:  0.1900 VWN1RPA + 0.8100 LYP
 Using SG-1 standard quadrature grid
 using 4 threads for integral computing
 -------------------------------------------------------
 OpenMP Integral computing Module                
 Release: version 2.0, May 2017, Q-Chem Inc. Pleasanton 
 -------------------------------------------------------
 -------------------------------------------------------
 OpenMP BLAS3 based DFT computing Module                
 Release: version 1.0, May 2013, Q-Chem Inc. Pittsburgh 
 -------------------------------------------------------
 A restricted SCF calculation will be
 performed using DIIS
 SCF converges when DIIS error is below 1.0e-08
 ---------------------------------------
  Cycle       Energy         DIIS error
 ---------------------------------------
    1  -19102.8144386347      2.02e-05  
    2  -19102.8144431396      7.41e-06  
    3  -19102.8144418935      1.27e-05  
    4  -19102.8144437737      1.61e-06  
    5  -19102.8144437989      7.03e-07  
    6  -19102.8144438045      1.89e-07  
    7  -19102.8144438047      3.07e-08  
    8  -19102.8144438048      1.21e-08  
    9  -19102.8144438051      2.06e-09  Convergence criterion met
 ---------------------------------------
 SCF time:   CPU 86.35s  wall 22.00s 
 SCF   energy in the final basis set =   -19102.8144438051
 Total energy in the final basis set =   -19102.8144438051

 --------------------------------------------------------------
             Orbital Energies (a.u.) and Symmetries
 --------------------------------------------------------------

 Alpha MOs, Restricted
 -- Occupied --                  
*******-1165.88 -482.85 -482.85 -176.31 -176.31 -165.72 -165.72
  1 A'    1 A"    2 A"    2 A'    3 A"    3 A'    4 A'    4 A"                 
-165.72 -165.72 -165.72 -165.72  -62.50  -62.50  -56.32  -56.32
  5 A"    5 A'    6 A'    6 A"    7 A"    7 A'    8 A'    8 A"                 
-56.320 -56.320 -56.320 -56.320 -35.811 -35.811 -31.305 -31.305
  9 A"    9 A'   10 A'   10 A"   11 A'   11 A"   12 A"   12 A'                 
-31.298 -31.298 -31.298 -31.298 -22.955 -22.955 -22.954 -22.954
 13 A'   13 A"   14 A'   14 A"   15 A"   15 A'   16 A'   16 A"                 
-22.953 -22.953 -22.949 -22.949 -22.949 -22.949 -10.319 -10.303
 17 A'   17 A"   18 A'   18 A"   19 A"   19 A'   20 A'   21 A'                 
-10.233  -8.712  -8.712  -6.544  -6.544  -6.530  -6.530  -6.530
 22 A'   20 A"   23 A'   24 A'   21 A"   25 A'   22 A"   23 A"                 
 -6.530  -6.360  -6.360  -4.774  -4.774  -4.758  -4.758  -4.757
 26 A'   24 A"   27 A'   25 A"   28 A'   29 A'   26 A"   27 A"                 
 -4.757  -2.655  -2.655  -2.651  -2.651  -2.651  -2.651  -2.639
 30 A'   31 A'   28 A"   32 A'   29 A"   33 A'   30 A"   34 A'                 
 -2.639  -2.639  -2.639  -2.039  -2.039  -2.034  -2.034  -2.034
 31 A"   35 A'   32 A"   36 A'   33 A"   37 A'   34 A"   38 A'                 
 -2.034  -2.020  -2.020  -2.020  -2.020  -0.942  -0.818  -0.793
 35 A"   39 A'   36 A"   40 A'   37 A"   41 A'   42 A'   38 A"                 
 -0.707  -0.659  -0.628  -0.552  -0.513  -0.480  -0.414  -0.409
 43 A'   39 A"   44 A'   45 A'   40 A"   46 A'   47 A'   41 A"                 
 -0.391  -0.368  -0.334  -0.312  -0.300  -0.299  -0.285  -0.276
 48 A'   42 A"   49 A'   43 A"   44 A"   50 A'   51 A'   52 A'                 
 -0.275  -0.257
 45 A"   46 A"                                                                 
 -- Virtual --                   
 -0.096  -0.087  -0.063  -0.004   0.011   0.021   0.025   0.028
 53 A'   47 A"   54 A'   55 A'   48 A"   56 A'   49 A"   57 A'                 
  0.049   0.060   0.064   0.068   0.076   0.076   0.077   0.092
 58 A'   59 A'   50 A"   60 A'   61 A'   51 A"   62 A'   52 A"                 
  0.100   0.106   0.107   0.114   0.114   0.127   0.132   0.153
 63 A'   53 A"   64 A'   65 A'   54 A"   66 A'   55 A"   67 A'                 
  0.160   0.170   0.172   0.193   0.196   0.223   0.229   0.234
 68 A'   69 A'   56 A"   57 A"   70 A'   58 A"   71 A'   59 A"                 
  0.238   0.248   0.268   0.271   0.306   0.353   0.370   0.376
 72 A'   73 A'   60 A"   74 A'   75 A'   76 A'   61 A"   77 A'                 
  0.381   0.389   0.399   0.415   0.417   0.421   0.430   0.435
 78 A'   62 A"   63 A"   64 A"   79 A'   80 A'   65 A"   81 A'                 
  0.449   0.457   0.469   0.474   0.503   0.506   0.510   0.526
 66 A"   82 A'   67 A"   83 A'   84 A'   68 A"   69 A"   85 A'                 
  0.545   0.562   0.565   0.578   0.589   0.602   0.603   0.625
 86 A'   87 A'   70 A"   71 A"   72 A"   88 A'   89 A'   73 A"                 
  0.655   0.657   0.661   0.687   0.694   0.709   0.725   0.773
 74 A"   90 A'   91 A'   75 A"   92 A'   93 A'   76 A"   94 A'                 
  0.791   0.831   0.853   0.855   0.906   0.933   0.941   1.023
 77 A"   95 A'   96 A'   78 A"   97 A'   79 A"   98 A'   99 A'                 
  1.119   1.248   1.254   1.322   1.344   1.360   1.372   1.394
100 A'  101 A'   80 A"   81 A"   82 A"  102 A'   83 A"  103 A'                 
  1.414   1.416   1.483   1.518   1.526   1.542   1.648   1.654
104 A'   84 A"  105 A'   85 A"   86 A"  106 A'  107 A'   87 A"                 
  1.728   1.777   1.817   1.851   1.872   1.928   2.012   2.028
108 A'  109 A'  110 A'   88 A"  111 A'   89 A"  112 A'   90 A"                 
  2.047   2.057   2.086   2.139   2.181   2.203   2.230   2.239
 91 A"  113 A'  114 A'   92 A"  115 A'  116 A'  117 A'   93 A"                 
  2.526   2.555   2.652   2.686   2.780   2.802   2.885   2.967
118 A'   94 A"   95 A"  119 A'  120 A'  121 A'   96 A"   97 A"                 
  3.089   3.401   3.459   3.694   3.963   3.969   3.971   3.990
122 A'  123 A'  124 A'   98 A"  125 A'   99 A"  100 A"  126 A'                 
  4.001   4.007   4.009   4.023   4.049   4.058   4.071   4.077
101 A"  102 A"  127 A'  128 A'  129 A'  103 A"  130 A'  104 A"                 
  4.112   4.125   4.145   4.153   4.232   4.267   4.270   4.386
105 A"  106 A"  131 A'  132 A'  133 A'  134 A'  107 A"  135 A'                 
  4.405   4.430   4.453   6.009   6.027   6.040   6.051   6.078
108 A"  136 A'  109 A"  110 A"  137 A'  111 A"  138 A'  139 A'                 
  6.126   6.634   6.720   7.568   7.569   7.585   7.634   7.688
112 A"  140 A'  113 A"  141 A'  114 A"  115 A"  142 A'  143 A'                 
  7.702  23.478  23.643  23.844  27.850  27.891  28.346  28.358
116 A"  144 A'  145 A'  146 A'  147 A'  117 A"  118 A"  148 A'                 
 28.369  28.376  28.397  28.402  28.535  28.536  28.537  28.553
119 A"  149 A'  150 A'  120 A"  121 A"  151 A'  122 A"  152 A'                 
 28.569  28.582  28.585  28.626  28.673  28.707  47.906  47.982
123 A"  124 A"  153 A'  154 A'  155 A'  125 A"  156 A'  126 A"                 
127.887 127.904 127.905 127.917 127.928 127.956 151.651 151.686
127 A"  157 A'  128 A"  158 A'  159 A'  129 A"  160 A'  130 A"                 
289.763 289.765 289.778 289.830 289.914 289.9161020.6971020.793
161 A'  131 A"  132 A"  162 A'  133 A"  163 A'  164 A'  134 A"                 
*******1901.850
165 A'  135 A"                                                                 

 Beta MOs, Restricted
 -- Occupied --                  
*******-1165.88 -482.85 -482.85 -176.31 -176.31 -165.72 -165.72
  1 A'    1 A"    2 A"    2 A'    3 A"    3 A'    4 A'    4 A"                 
-165.72 -165.72 -165.72 -165.72  -62.50  -62.50  -56.32  -56.32
  5 A"    5 A'    6 A'    6 A"    7 A"    7 A'    8 A'    8 A"                 
-56.320 -56.320 -56.320 -56.320 -35.811 -35.811 -31.305 -31.305
  9 A"    9 A'   10 A'   10 A"   11 A'   11 A"   12 A"   12 A'                 
-31.298 -31.298 -31.298 -31.298 -22.955 -22.955 -22.954 -22.954
 13 A'   13 A"   14 A'   14 A"   15 A"   15 A'   16 A'   16 A"                 
-22.953 -22.953 -22.949 -22.949 -22.949 -22.949 -10.319 -10.303
 17 A'   17 A"   18 A'   18 A"   19 A"   19 A'   20 A'   21 A'                 
-10.233  -8.712  -8.712  -6.544  -6.544  -6.530  -6.530  -6.530
 22 A'   20 A"   23 A'   24 A'   21 A"   25 A'   22 A"   23 A"                 
 -6.530  -6.360  -6.360  -4.774  -4.774  -4.758  -4.758  -4.757
 26 A'   24 A"   27 A'   25 A"   28 A'   29 A'   26 A"   27 A"                 
 -4.757  -2.655  -2.655  -2.651  -2.651  -2.651  -2.651  -2.639
 30 A'   31 A'   28 A"   32 A'   29 A"   33 A'   30 A"   34 A'                 
 -2.639  -2.639  -2.639  -2.039  -2.039  -2.034  -2.034  -2.034
 31 A"   35 A'   32 A"   36 A'   33 A"   37 A'   34 A"   38 A'                 
 -2.034  -2.020  -2.020  -2.020  -2.020  -0.942  -0.818  -0.793
 35 A"   39 A'   36 A"   40 A'   37 A"   41 A'   42 A'   38 A"                 
 -0.707  -0.659  -0.628  -0.552  -0.513  -0.480  -0.414  -0.409
 43 A'   39 A"   44 A'   45 A'   40 A"   46 A'   47 A'   41 A"                 
 -0.391  -0.368  -0.334  -0.312  -0.300  -0.299  -0.285  -0.276
 48 A'   42 A"   49 A'   43 A"   44 A"   50 A'   51 A'   52 A'                 
 -0.275  -0.257
 45 A"   46 A"                                                                 
 -- Virtual --                   
 -0.096  -0.087  -0.063  -0.004   0.011   0.021   0.025   0.028
 53 A'   47 A"   54 A'   55 A'   48 A"   56 A'   49 A"   57 A'                 
  0.049   0.060   0.064   0.068   0.076   0.076   0.077   0.092
 58 A'   59 A'   50 A"   60 A'   61 A'   51 A"   62 A'   52 A"                 
  0.100   0.106   0.107   0.114   0.114   0.127   0.132   0.153
 63 A'   53 A"   64 A'   65 A'   54 A"   66 A'   55 A"   67 A'                 
  0.160   0.170   0.172   0.193   0.196   0.223   0.229   0.234
 68 A'   69 A'   56 A"   57 A"   70 A'   58 A"   71 A'   59 A"                 
  0.238   0.248   0.268   0.271   0.306   0.353   0.370   0.376
 72 A'   73 A'   60 A"   74 A'   75 A'   76 A'   61 A"   77 A'                 
  0.381   0.389   0.399   0.415   0.417   0.421   0.430   0.435
 78 A'   62 A"   63 A"   64 A"   79 A'   80 A'   65 A"   81 A'                 
  0.449   0.457   0.469   0.474   0.503   0.506   0.510   0.526
 66 A"   82 A'   67 A"   83 A'   84 A'   68 A"   69 A"   85 A'                 
  0.545   0.562   0.565   0.578   0.589   0.602   0.603   0.625
 86 A'   87 A'   70 A"   71 A"   72 A"   88 A'   89 A'   73 A"                 
  0.655   0.657   0.661   0.687   0.694   0.709   0.725   0.773
 74 A"   90 A'   91 A'   75 A"   92 A'   93 A'   76 A"   94 A'                 
  0.791   0.831   0.853   0.855   0.906   0.933   0.941   1.023
 77 A"   95 A'   96 A'   78 A"   97 A'   79 A"   98 A'   99 A'                 
  1.119   1.248   1.254   1.322   1.344   1.360   1.372   1.394
100 A'  101 A'   80 A"   81 A"   82 A"  102 A'   83 A"  103 A'                 
  1.414   1.416   1.483   1.518   1.526   1.542   1.648   1.654
104 A'   84 A"  105 A'   85 A"   86 A"  106 A'  107 A'   87 A"                 
  1.728   1.777   1.817   1.851   1.872   1.928   2.012   2.028
108 A'  109 A'  110 A'   88 A"  111 A'   89 A"  112 A'   90 A"                 
  2.047   2.057   2.086   2.139   2.181   2.203   2.230   2.239
 91 A"  113 A'  114 A'   92 A"  115 A'  116 A'  117 A'   93 A"                 
  2.526   2.555   2.652   2.686   2.780   2.802   2.885   2.967
118 A'   94 A"   95 A"  119 A'  120 A'  121 A'   96 A"   97 A"                 
  3.089   3.401   3.459   3.694   3.963   3.969   3.971   3.990
122 A'  123 A'  124 A'   98 A"  125 A'   99 A"  100 A"  126 A'                 
  4.001   4.007   4.009   4.023   4.049   4.058   4.071   4.077
101 A"  102 A"  127 A'  128 A'  129 A'  103 A"  130 A'  104 A"                 
  4.112   4.125   4.145   4.153   4.232   4.267   4.270   4.386
105 A"  106 A"  131 A'  132 A'  133 A'  134 A'  107 A"  135 A'                 
  4.405   4.430   4.453   6.009   6.027   6.040   6.051   6.078
108 A"  136 A'  109 A"  110 A"  137 A'  111 A"  138 A'  139 A'                 
  6.126   6.634   6.720   7.568   7.569   7.585   7.634   7.688
112 A"  140 A'  113 A"  141 A'  114 A"  115 A"  142 A'  143 A'                 
  7.702  23.478  23.643  23.844  27.850  27.891  28.346  28.358
116 A"  144 A'  145 A'  146 A'  147 A'  117 A"  118 A"  148 A'                 
 28.369  28.376  28.397  28.402  28.535  28.536  28.537  28.553
119 A"  149 A'  150 A'  120 A"  121 A"  151 A'  122 A"  152 A'                 
 28.569  28.582  28.585  28.626  28.673  28.707  47.906  47.982
123 A"  124 A"  153 A'  154 A'  155 A'  125 A"  156 A'  126 A"                 
127.887 127.904 127.905 127.917 127.928 127.956 151.651 151.686
127 A"  157 A'  128 A"  158 A'  159 A'  129 A"  160 A'  130 A"                 
289.763 289.765 289.778 289.830 289.914 289.9161020.6971020.793
161 A'  131 A"  132 A"  162 A'  133 A"  163 A'  164 A'  134 A"                 
*******1901.850
165 A'  135 A"                                                                 
 --------------------------------------------------------------

          Ground-State Mulliken Net Atomic Charges

     Atom                 Charge (a.u.)
  ----------------------------------------
      1 C                    -0.685622
      2 C                     0.107778
      3 C                    -0.130717
      4 Br                    0.018365
      5 Br                    0.018365
      6 I                     0.137008
      7 I                     0.137008
      8 H                     0.198908
      9 H                     0.198908
  ----------------------------------------
  Sum of atomic charges =     0.000000

 -----------------------------------------------------------------
                    Cartesian Multipole Moments
 -----------------------------------------------------------------
    Charge (ESU x 10^10)
                 0.0000
    Dipole Moment (Debye)
         X       1.4540      Y       0.1270      Z       0.0000
       Tot       1.4595
    Quadrupole Moments (Debye-Ang)
        XX    -108.6817     XY      -1.3493     YY    -113.4589
        XZ       0.0000     YZ       0.0000     ZZ    -107.2149
    Octopole Moments (Debye-Ang^2)
       XXX     -10.6004    XXY      -4.1044    XYY     -14.4049
       YYY      -0.3299    XXZ       0.0000    XYZ       0.0000
       YYZ       0.0000    XZZ     -14.7272    YZZ       3.9962
       ZZZ       0.0000
    Hexadecapole Moments (Debye-Ang^3)
      XXXX    -284.3450   XXXY       9.5354   XXYY    -381.8375
      XYYY      18.2857   YYYY   -1949.9341   XXXZ       0.0000
      XXYZ      -0.0000   XYYZ       0.0000   YYYZ      -0.0000
      XXZZ    -347.4469   XYZZ       0.7852   YYZZ    -553.6448
      XZZZ       0.0000   YZZZ       0.0000   ZZZZ   -1699.7989
 -----------------------------------------------------------------
 Calculating analytic gradient of the SCF energy
 Gradient of SCF Energy
            1           2           3           4           5           6
    1  -0.0003437   0.0000915   0.0002958  -0.0004548  -0.0004548   0.0004471
    2  -0.0002825  -0.0001923   0.0006566   0.0002401   0.0002401   0.0000548
    3   0.0000000   0.0000000   0.0000000  -0.0000527   0.0000527   0.0000727
            7           8           9
    1   0.0004471  -0.0000141  -0.0000141
    2   0.0000548  -0.0003858  -0.0003858
    3  -0.0000727   0.0000747  -0.0000747
 Max gradient component =       6.566E-04
 RMS gradient           =       2.737E-04
 Gradient time:  CPU 30.13 s  wall 7.61 s
 Geometry Optimization Parameters
   NAtoms,    NIC,     NZ,  NCons,   NDum,   NFix, NCnnct, MaxDiis
        9      69       9       0       0       0       0       0

 Cartesian Hessian Update
 Hessian Updated using BFGS Update


** GEOMETRY OPTIMIZATION IN DELOCALIZED INTERNAL COORDINATES **
   Searching for a Minimum

   Optimization Cycle:   5

                       Coordinates (Angstroms)
     ATOM                X               Y               Z
      1  C         1.7416019570   -0.4276471488    0.0000000000
      2  C         0.4137445372   -1.1345554367    0.0000000000
      3  C         0.4705071050    0.3881452430    0.0000000000
      4  Br       -0.1261804974   -2.1002799387   -1.5929208263
      5  Br       -0.1261804974   -2.1002799387    1.5929208263
      6  I        -0.0947426752    1.5055202876   -1.7860113164
      7  I        -0.0947426752    1.5055202876    1.7860113164
      8  H         2.3242425177   -0.4590179403    0.9143681499
      9  H         2.3242425177   -0.4590179403   -0.9143681499
   Point Group: cs    Number of degrees of freedom:    12


   Energy is -19102.814443805

 Hessian Updated using BFGS Update

 12 Hessian modes will be used to form the next step
  Hessian Eigenvalues:
     0.022530    0.030593    0.045663    0.078563    0.090970    0.125945
     0.136035    0.176607    0.230767    0.262226    0.275186    0.349701

 Minimum Search - Taking Simple RFO Step
 Searching for Lamda that Minimizes Along All modes
 Value Taken    Lamda =  -0.00000267
 Step Taken.  Stepsize is  0.006836

                             Maximum     Tolerance    Cnvgd?
         Gradient           0.000236      0.000300     YES
         Displacement       0.004186      0.001200      NO
         Energy change     -0.000008      0.000001      NO


 New Cartesian Coordinates Obtained by Inverse Iteration

 Displacement from previous Coordinates is:  0.005270
 ----------------------------------------------------------------
             Standard Nuclear Orientation (Angstroms)
    I     Atom           X                Y                Z
 ----------------------------------------------------------------
    1      C       1.7415335478    -0.4277943142     0.0000000000
    2      C       0.4130996733    -1.1346756731     0.0000000000
    3      C       0.4696925726     0.3868736000     0.0000000000
    4      Br     -0.1259699379    -2.1010742435    -1.5927464713
    5      Br     -0.1259699379    -2.1010742435     1.5927464713
    6      I      -0.0942856617     1.5067021045    -1.7859127103
    7      I      -0.0942856617     1.5067021045     1.7859127103
    8      H       2.3243388473    -0.4586359299     0.9141581693
    9      H       2.3243388473    -0.4586359299    -0.9141581693
 ----------------------------------------------------------------
 Molecular Point Group                 Cs    NOp =  2
 Largest Abelian Subgroup              Cs    NOp =  2
 Nuclear Repulsion Energy =  2289.0900232374 hartrees
 There are       98 alpha and       98 beta electrons
 Applying Cartesian multipole field
    Component          Value
    ---------          -----
     (2,0,0)        1.00000E-11
     (0,2,0)        2.00000E-11
     (0,0,2)       -3.00000E-11
 Nucleus-field energy     =    -0.0000000142 hartrees
 Requested basis set is 6-311++G(d,p)
 There are 114 shells and 300 basis functions
 A cutoff of  1.0D-11 yielded   4631 shell pairs
 There are     34248 function pairs (     38555 Cartesian)
 Smallest overlap matrix eigenvalue = 4.12E-05
 Guess MOs from SCF MO coefficient file

 -----------------------------------------------------------------------
  General SCF calculation program by
  Eric Jon Sundstrom, Paul Horn, Yuezhi Mao, Dmitri Zuev, Alec White,
  David Stuck, Shaama M.S., Shane Yost, Joonho Lee, David Small,
  Daniel Levine, Susi Lehtola, Hugh Burton, Evgeny Epifanovsky
 -----------------------------------------------------------------------
 Exchange:     0.2000 Hartree-Fock + 0.0800 Slater + 0.7200 B88
 Correlation:  0.1900 VWN1RPA + 0.8100 LYP
 Using SG-1 standard quadrature grid
 using 4 threads for integral computing
 -------------------------------------------------------
 OpenMP Integral computing Module                
 Release: version 2.0, May 2017, Q-Chem Inc. Pleasanton 
 -------------------------------------------------------
 -------------------------------------------------------
 OpenMP BLAS3 based DFT computing Module                
 Release: version 1.0, May 2013, Q-Chem Inc. Pittsburgh 
 -------------------------------------------------------
 A restricted SCF calculation will be
 performed using DIIS
 SCF converges when DIIS error is below 1.0e-08
 ---------------------------------------
  Cycle       Energy         DIIS error
 ---------------------------------------
    1  -19102.8144428432      1.32e-05  
    2  -19102.8144449058      3.24e-06  
    3  -19102.8144447726      4.78e-06  
    4  -19102.8144450252      1.29e-06  
    5  -19102.8144450448      3.62e-07  
    6  -19102.8144450463      1.68e-07  
    7  -19102.8144450465      3.11e-08  
    8  -19102.8144450464      9.57e-09  Convergence criterion met
 ---------------------------------------
 SCF time:   CPU 76.80s  wall 20.00s 
 SCF   energy in the final basis set =   -19102.8144450464
 Total energy in the final basis set =   -19102.8144450464

 --------------------------------------------------------------
             Orbital Energies (a.u.) and Symmetries
 --------------------------------------------------------------

 Alpha MOs, Restricted
 -- Occupied --                  
*******-1165.88 -482.85 -482.85 -176.31 -176.31 -165.72 -165.72
  1 A'    1 A"    2 A"    2 A'    3 A"    3 A'    4 A'    4 A"                 
-165.72 -165.72 -165.72 -165.72  -62.50  -62.50  -56.32  -56.32
  5 A"    5 A'    6 A'    6 A"    7 A"    7 A'    8 A'    8 A"                 
-56.320 -56.320 -56.320 -56.320 -35.811 -35.811 -31.305 -31.305
  9 A"    9 A'   10 A'   10 A"   11 A'   11 A"   12 A"   12 A'                 
-31.298 -31.298 -31.298 -31.298 -22.955 -22.955 -22.954 -22.954
 13 A'   13 A"   14 A'   14 A"   15 A"   15 A'   16 A'   16 A"                 
-22.953 -22.953 -22.949 -22.949 -22.949 -22.949 -10.319 -10.303
 17 A'   17 A"   18 A'   18 A"   19 A"   19 A'   20 A'   21 A'                 
-10.233  -8.712  -8.712  -6.544  -6.544  -6.530  -6.530  -6.530
 22 A'   20 A"   23 A'   24 A'   21 A"   25 A'   22 A"   23 A"                 
 -6.530  -6.360  -6.360  -4.774  -4.774  -4.758  -4.758  -4.757
 26 A'   24 A"   27 A'   25 A"   28 A'   29 A'   26 A"   27 A"                 
 -4.757  -2.655  -2.655  -2.651  -2.651  -2.651  -2.651  -2.639
 30 A'   31 A'   28 A"   32 A'   29 A"   33 A'   30 A"   34 A'                 
 -2.639  -2.639  -2.639  -2.039  -2.039  -2.034  -2.034  -2.034
 31 A"   35 A'   32 A"   36 A'   33 A"   37 A'   34 A"   38 A'                 
 -2.034  -2.020  -2.020  -2.020  -2.020  -0.942  -0.818  -0.793
 35 A"   39 A'   36 A"   40 A'   37 A"   41 A'   42 A'   38 A"                 
 -0.707  -0.659  -0.628  -0.552  -0.513  -0.481  -0.414  -0.409
 43 A'   39 A"   44 A'   45 A'   40 A"   46 A'   47 A'   41 A"                 
 -0.391  -0.367  -0.334  -0.312  -0.300  -0.299  -0.285  -0.276
 48 A'   42 A"   49 A'   43 A"   44 A"   50 A'   51 A'   52 A'                 
 -0.275  -0.257
 45 A"   46 A"                                                                 
 -- Virtual --                   
 -0.096  -0.088  -0.063  -0.004   0.011   0.021   0.025   0.028
 53 A'   47 A"   54 A'   55 A'   48 A"   56 A'   49 A"   57 A'                 
  0.049   0.060   0.064   0.068   0.076   0.076   0.077   0.092
 58 A'   59 A'   50 A"   60 A'   61 A'   51 A"   62 A'   52 A"                 
  0.100   0.107   0.107   0.114   0.114   0.127   0.132   0.153
 63 A'   53 A"   64 A'   65 A'   54 A"   66 A'   55 A"   67 A'                 
  0.160   0.170   0.172   0.193   0.196   0.223   0.229   0.234
 68 A'   69 A'   56 A"   57 A"   70 A'   58 A"   71 A'   59 A"                 
  0.238   0.248   0.268   0.271   0.306   0.353   0.370   0.376
 72 A'   73 A'   60 A"   74 A'   75 A'   76 A'   61 A"   77 A'                 
  0.381   0.389   0.399   0.415   0.417   0.421   0.430   0.435
 78 A'   62 A"   63 A"   64 A"   79 A'   80 A'   65 A"   81 A'                 
  0.449   0.457   0.469   0.474   0.503   0.506   0.510   0.526
 66 A"   82 A'   67 A"   83 A'   84 A'   68 A"   69 A"   85 A'                 
  0.545   0.562   0.565   0.578   0.589   0.602   0.602   0.625
 86 A'   87 A'   70 A"   71 A"   72 A"   88 A'   89 A'   73 A"                 
  0.655   0.657   0.661   0.687   0.694   0.709   0.725   0.773
 74 A"   90 A'   91 A'   75 A"   92 A'   93 A'   76 A"   94 A'                 
  0.791   0.831   0.853   0.854   0.906   0.933   0.941   1.023
 77 A"   95 A'   96 A'   78 A"   97 A'   79 A"   98 A'   99 A'                 
  1.120   1.247   1.254   1.321   1.344   1.360   1.372   1.394
100 A'  101 A'   80 A"   81 A"   82 A"  102 A'   83 A"  103 A'                 
  1.414   1.416   1.483   1.518   1.526   1.542   1.648   1.654
104 A'   84 A"  105 A'   85 A"   86 A"  106 A'  107 A'   87 A"                 
  1.728   1.776   1.818   1.851   1.872   1.928   2.012   2.028
108 A'  109 A'  110 A'   88 A"  111 A'   89 A"  112 A'   90 A"                 
  2.047   2.057   2.086   2.139   2.181   2.203   2.230   2.239
 91 A"  113 A'  114 A'   92 A"  115 A'  116 A'  117 A'   93 A"                 
  2.526   2.555   2.651   2.686   2.781   2.802   2.885   2.967
118 A'   94 A"   95 A"  119 A'  120 A'  121 A'   96 A"   97 A"                 
  3.089   3.401   3.458   3.694   3.963   3.969   3.971   3.990
122 A'  123 A'  124 A'   98 A"  125 A'   99 A"  100 A"  126 A'                 
  4.001   4.007   4.009   4.023   4.049   4.058   4.071   4.077
101 A"  102 A"  127 A'  128 A'  129 A'  103 A"  130 A'  104 A"                 
  4.113   4.126   4.145   4.153   4.232   4.267   4.270   4.386
105 A"  106 A"  131 A'  132 A'  133 A'  134 A'  107 A"  135 A'                 
  4.405   4.430   4.453   6.009   6.027   6.040   6.051   6.078
108 A"  136 A'  109 A"  110 A"  137 A'  111 A"  138 A'  139 A'                 
  6.126   6.634   6.720   7.568   7.569   7.585   7.634   7.688
112 A"  140 A'  113 A"  141 A'  114 A"  115 A"  142 A'  143 A'                 
  7.702  23.478  23.644  23.844  27.850  27.891  28.346  28.358
116 A"  144 A'  145 A'  146 A'  147 A'  117 A"  118 A"  148 A'                 
 28.369  28.376  28.397  28.402  28.535  28.536  28.537  28.553
119 A"  149 A'  150 A'  120 A"  121 A"  151 A'  122 A"  152 A'                 
 28.569  28.582  28.585  28.626  28.673  28.707  47.906  47.982
123 A"  124 A"  153 A'  154 A'  155 A'  125 A"  156 A'  126 A"                 
127.887 127.904 127.905 127.917 127.928 127.956 151.651 151.685
127 A"  157 A'  128 A"  158 A'  159 A'  129 A"  160 A'  130 A"                 
289.763 289.765 289.778 289.830 289.914 289.9161020.6971020.793
161 A'  131 A"  132 A"  162 A'  133 A"  163 A'  164 A'  134 A"                 
*******1901.850
165 A'  135 A"                                                                 

 Beta MOs, Restricted
 -- Occupied --                  
*******-1165.88 -482.85 -482.85 -176.31 -176.31 -165.72 -165.72
  1 A'    1 A"    2 A"    2 A'    3 A"    3 A'    4 A'    4 A"                 
-165.72 -165.72 -165.72 -165.72  -62.50  -62.50  -56.32  -56.32
  5 A"    5 A'    6 A'    6 A"    7 A"    7 A'    8 A'    8 A"                 
-56.320 -56.320 -56.320 -56.320 -35.811 -35.811 -31.305 -31.305
  9 A"    9 A'   10 A'   10 A"   11 A'   11 A"   12 A"   12 A'                 
-31.298 -31.298 -31.298 -31.298 -22.955 -22.955 -22.954 -22.954
 13 A'   13 A"   14 A'   14 A"   15 A"   15 A'   16 A'   16 A"                 
-22.953 -22.953 -22.949 -22.949 -22.949 -22.949 -10.319 -10.303
 17 A'   17 A"   18 A'   18 A"   19 A"   19 A'   20 A'   21 A'                 
-10.233  -8.712  -8.712  -6.544  -6.544  -6.530  -6.530  -6.530
 22 A'   20 A"   23 A'   24 A'   21 A"   25 A'   22 A"   23 A"                 
 -6.530  -6.360  -6.360  -4.774  -4.774  -4.758  -4.758  -4.757
 26 A'   24 A"   27 A'   25 A"   28 A'   29 A'   26 A"   27 A"                 
 -4.757  -2.655  -2.655  -2.651  -2.651  -2.651  -2.651  -2.639
 30 A'   31 A'   28 A"   32 A'   29 A"   33 A'   30 A"   34 A'                 
 -2.639  -2.639  -2.639  -2.039  -2.039  -2.034  -2.034  -2.034
 31 A"   35 A'   32 A"   36 A'   33 A"   37 A'   34 A"   38 A'                 
 -2.034  -2.020  -2.020  -2.020  -2.020  -0.942  -0.818  -0.793
 35 A"   39 A'   36 A"   40 A'   37 A"   41 A'   42 A'   38 A"                 
 -0.707  -0.659  -0.628  -0.552  -0.513  -0.481  -0.414  -0.409
 43 A'   39 A"   44 A'   45 A'   40 A"   46 A'   47 A'   41 A"                 
 -0.391  -0.367  -0.334  -0.312  -0.300  -0.299  -0.285  -0.276
 48 A'   42 A"   49 A'   43 A"   44 A"   50 A'   51 A'   52 A'                 
 -0.275  -0.257
 45 A"   46 A"                                                                 
 -- Virtual --                   
 -0.096  -0.088  -0.063  -0.004   0.011   0.021   0.025   0.028
 53 A'   47 A"   54 A'   55 A'   48 A"   56 A'   49 A"   57 A'                 
  0.049   0.060   0.064   0.068   0.076   0.076   0.077   0.092
 58 A'   59 A'   50 A"   60 A'   61 A'   51 A"   62 A'   52 A"                 
  0.100   0.107   0.107   0.114   0.114   0.127   0.132   0.153
 63 A'   53 A"   64 A'   65 A'   54 A"   66 A'   55 A"   67 A'                 
  0.160   0.170   0.172   0.193   0.196   0.223   0.229   0.234
 68 A'   69 A'   56 A"   57 A"   70 A'   58 A"   71 A'   59 A"                 
  0.238   0.248   0.268   0.271   0.306   0.353   0.370   0.376
 72 A'   73 A'   60 A"   74 A'   75 A'   76 A'   61 A"   77 A'                 
  0.381   0.389   0.399   0.415   0.417   0.421   0.430   0.435
 78 A'   62 A"   63 A"   64 A"   79 A'   80 A'   65 A"   81 A'                 
  0.449   0.457   0.469   0.474   0.503   0.506   0.510   0.526
 66 A"   82 A'   67 A"   83 A'   84 A'   68 A"   69 A"   85 A'                 
  0.545   0.562   0.565   0.578   0.589   0.602   0.602   0.625
 86 A'   87 A'   70 A"   71 A"   72 A"   88 A'   89 A'   73 A"                 
  0.655   0.657   0.661   0.687   0.694   0.709   0.725   0.773
 74 A"   90 A'   91 A'   75 A"   92 A'   93 A'   76 A"   94 A'                 
  0.791   0.831   0.853   0.854   0.906   0.933   0.941   1.023
 77 A"   95 A'   96 A'   78 A"   97 A'   79 A"   98 A'   99 A'                 
  1.120   1.247   1.254   1.321   1.344   1.360   1.372   1.394
100 A'  101 A'   80 A"   81 A"   82 A"  102 A'   83 A"  103 A'                 
  1.414   1.416   1.483   1.518   1.526   1.542   1.648   1.654
104 A'   84 A"  105 A'   85 A"   86 A"  106 A'  107 A'   87 A"                 
  1.728   1.776   1.818   1.851   1.872   1.928   2.012   2.028
108 A'  109 A'  110 A'   88 A"  111 A'   89 A"  112 A'   90 A"                 
  2.047   2.057   2.086   2.139   2.181   2.203   2.230   2.239
 91 A"  113 A'  114 A'   92 A"  115 A'  116 A'  117 A'   93 A"                 
  2.526   2.555   2.651   2.686   2.781   2.802   2.885   2.967
118 A'   94 A"   95 A"  119 A'  120 A'  121 A'   96 A"   97 A"                 
  3.089   3.401   3.458   3.694   3.963   3.969   3.971   3.990
122 A'  123 A'  124 A'   98 A"  125 A'   99 A"  100 A"  126 A'                 
  4.001   4.007   4.009   4.023   4.049   4.058   4.071   4.077
101 A"  102 A"  127 A'  128 A'  129 A'  103 A"  130 A'  104 A"                 
  4.113   4.126   4.145   4.153   4.232   4.267   4.270   4.386
105 A"  106 A"  131 A'  132 A'  133 A'  134 A'  107 A"  135 A'                 
  4.405   4.430   4.453   6.009   6.027   6.040   6.051   6.078
108 A"  136 A'  109 A"  110 A"  137 A'  111 A"  138 A'  139 A'                 
  6.126   6.634   6.720   7.568   7.569   7.585   7.634   7.688
112 A"  140 A'  113 A"  141 A'  114 A"  115 A"  142 A'  143 A'                 
  7.702  23.478  23.644  23.844  27.850  27.891  28.346  28.358
116 A"  144 A'  145 A'  146 A'  147 A'  117 A"  118 A"  148 A'                 
 28.369  28.376  28.397  28.402  28.535  28.536  28.537  28.553
119 A"  149 A'  150 A'  120 A"  121 A"  151 A'  122 A"  152 A'                 
 28.569  28.582  28.585  28.626  28.673  28.707  47.906  47.982
123 A"  124 A"  153 A'  154 A'  155 A'  125 A"  156 A'  126 A"                 
127.887 127.904 127.905 127.917 127.928 127.956 151.651 151.685
127 A"  157 A'  128 A"  158 A'  159 A'  129 A"  160 A'  130 A"                 
289.763 289.765 289.778 289.830 289.914 289.9161020.6971020.793
161 A'  131 A"  132 A"  162 A'  133 A"  163 A'  164 A'  134 A"                 
*******1901.850
165 A'  135 A"                                                                 
 --------------------------------------------------------------

          Ground-State Mulliken Net Atomic Charges

     Atom                 Charge (a.u.)
  ----------------------------------------
      1 C                    -0.685364
      2 C                     0.106920
      3 C                    -0.129317
      4 Br                    0.018233
      5 Br                    0.018233
      6 I                     0.136724
      7 I                     0.136724
      8 H                     0.198923
      9 H                     0.198923
  ----------------------------------------
  Sum of atomic charges =     0.000000

 -----------------------------------------------------------------
                    Cartesian Multipole Moments
 -----------------------------------------------------------------
    Charge (ESU x 10^10)
                 0.0000
    Dipole Moment (Debye)
         X       1.4548      Y       0.1264      Z       0.0000
       Tot       1.4602
    Quadrupole Moments (Debye-Ang)
        XX    -108.6860     XY      -1.3461     YY    -113.4416
        XZ      -0.0000     YZ       0.0000     ZZ    -107.2256
    Octopole Moments (Debye-Ang^2)
       XXX     -10.6670    XXY      -4.1362    XYY     -14.4283
       YYY      -0.4069    XXZ      -0.0000    XYZ      -0.0000
       YYZ      -0.0000    XZZ     -14.7196    YZZ       3.9703
       ZZZ      -0.0000
    Hexadecapole Moments (Debye-Ang^3)
      XXXX    -284.2357   XXXY       9.4876   XXYY    -382.1723
      XYYY      18.2272   YYYY   -1951.5533   XXXZ      -0.0000
      XXYZ       0.0000   XYYZ       0.0000   YYYZ       0.0000
      XXZZ    -347.4353   XYZZ       0.7914   YYZZ    -553.7510
      XZZZ      -0.0000   YZZZ       0.0000   ZZZZ   -1699.7566
 -----------------------------------------------------------------
 Calculating analytic gradient of the SCF energy
 Gradient of SCF Energy
            1           2           3           4           5           6
    1  -0.0000954  -0.0001640   0.0001467  -0.0004190  -0.0004190   0.0004658
    2  -0.0002823   0.0001150   0.0000575   0.0002009   0.0002009   0.0002041
    3  -0.0000000   0.0000000   0.0000000   0.0000026  -0.0000026  -0.0000058
            7           8           9
    1   0.0004658   0.0000095   0.0000095
    2   0.0002041  -0.0003501  -0.0003501
    3   0.0000058  -0.0000137   0.0000137
 Max gradient component =       4.658E-04
 RMS gradient           =       2.235E-04
 Gradient time:  CPU 30.17 s  wall 7.62 s
 Geometry Optimization Parameters
   NAtoms,    NIC,     NZ,  NCons,   NDum,   NFix, NCnnct, MaxDiis
        9      69       9       0       0       0       0       0

 Cartesian Hessian Update
 Hessian Updated using BFGS Update


** GEOMETRY OPTIMIZATION IN DELOCALIZED INTERNAL COORDINATES **
   Searching for a Minimum

   Optimization Cycle:   6

                       Coordinates (Angstroms)
     ATOM                X               Y               Z
      1  C         1.7415335478   -0.4277943142    0.0000000000
      2  C         0.4130996733   -1.1346756731    0.0000000000
      3  C         0.4696925726    0.3868736000    0.0000000000
      4  Br       -0.1259699379   -2.1010742435   -1.5927464713
      5  Br       -0.1259699379   -2.1010742435    1.5927464713
      6  I        -0.0942856617    1.5067021045   -1.7859127103
      7  I        -0.0942856617    1.5067021045    1.7859127103
      8  H         2.3243388473   -0.4586359299    0.9141581693
      9  H         2.3243388473   -0.4586359299   -0.9141581693
   Point Group: cs    Number of degrees of freedom:    12


   Energy is -19102.814445046

 Hessian Updated using BFGS Update

 12 Hessian modes will be used to form the next step
  Hessian Eigenvalues:
     0.022807    0.032059    0.048328    0.072602    0.093301    0.125847
     0.137972    0.176091    0.229957    0.261966    0.275768    0.349051

 Minimum Search - Taking Simple RFO Step
 Searching for Lamda that Minimizes Along All modes
 Value Taken    Lamda =   0.00000000
 Step Taken.  Stepsize is  0.001603

                             Maximum     Tolerance    Cnvgd?
         Gradient           0.000047      0.000300     YES
         Displacement       0.001005      0.001200     YES
         Energy change     -0.000001      0.000001      NO


                       Distance Matrix (Angstroms)
             C (  1)   C (  2)   C (  3)   Br(  4)   Br(  5)   I (  6)
   C (  2)  1.504798
   C (  3)  1.510385  1.522601
   Br(  4)  2.970568  1.939424  3.013559
   Br(  5)  2.970568  1.939424  3.013559  3.185493
   I (  6)  3.209672  3.228591  2.182103  3.613083  4.942913
   I (  7)  3.209672  3.228591  2.182103  4.942913  3.613083  3.571825
   H (  8)  1.084573  2.223859  2.233894  3.871200  3.026896  4.123431
   H (  9)  1.084573  2.223859  2.233894  3.026896  3.871200  3.236086
             I (  7)   H (  8)
   H (  8)  3.236086
   H (  9)  4.123431  1.828316

 Final energy is   -19102.814445046351     


 ******************************
 **  OPTIMIZATION CONVERGED  **
 ******************************

                       Coordinates (Angstroms)
     ATOM                X               Y               Z
      1  C         1.7415335478   -0.4277943142    0.0000000000
      2  C         0.4130996733   -1.1346756731    0.0000000000
      3  C         0.4696925726    0.3868736000    0.0000000000
      4  Br       -0.1259699379   -2.1010742435   -1.5927464713
      5  Br       -0.1259699379   -2.1010742435    1.5927464713
      6  I        -0.0942856617    1.5067021045   -1.7859127103
      7  I        -0.0942856617    1.5067021045    1.7859127103
      8  H         2.3243388473   -0.4586359299    0.9141581693
      9  H         2.3243388473   -0.4586359299   -0.9141581693

Z-matrix Print:
$molecule
0 1
I 
C  1 2.182103
C  2 1.510385 1 119.632752
H  3 1.084573 2 117.893464 1 -2.172214 0
H  3 1.084573 2 117.893464 1 142.810850 0
C  3 1.504798 2 60.659452 1 -109.680682 0
Br 6 1.939424 3 118.649506 2 -110.638839 0
Br 6 1.939424 3 118.649506 2 110.638839 0
I  2 2.182103 1 109.857203 3 144.118445 0
$end


 --------------------------------------------------------------
             Orbital Energies (a.u.) and Symmetries
 --------------------------------------------------------------

 Alpha MOs, Restricted
 -- Occupied --                  
*******-1165.88 -482.85 -482.85 -176.31 -176.31 -165.72 -165.72
  1 A'    1 A"    2 A"    2 A'    3 A"    3 A'    4 A'    4 A"                 
-165.72 -165.72 -165.72 -165.72  -62.50  -62.50  -56.32  -56.32
  5 A"    5 A'    6 A'    6 A"    7 A"    7 A'    8 A'    8 A"                 
-56.320 -56.320 -56.320 -56.320 -35.811 -35.811 -31.305 -31.305
  9 A"    9 A'   10 A'   10 A"   11 A'   11 A"   12 A"   12 A'                 
-31.298 -31.298 -31.298 -31.298 -22.955 -22.955 -22.954 -22.954
 13 A'   13 A"   14 A'   14 A"   15 A"   15 A'   16 A'   16 A"                 
-22.953 -22.953 -22.949 -22.949 -22.949 -22.949 -10.319 -10.303
 17 A'   17 A"   18 A'   18 A"   19 A"   19 A'   20 A'   21 A'                 
-10.233  -8.712  -8.712  -6.544  -6.544  -6.530  -6.530  -6.530
 22 A'   20 A"   23 A'   24 A'   21 A"   25 A'   22 A"   23 A"                 
 -6.530  -6.360  -6.360  -4.774  -4.774  -4.758  -4.758  -4.757
 26 A'   24 A"   27 A'   25 A"   28 A'   29 A'   26 A"   27 A"                 
 -4.757  -2.655  -2.655  -2.651  -2.651  -2.651  -2.651  -2.639
 30 A'   31 A'   28 A"   32 A'   29 A"   33 A'   30 A"   34 A'                 
 -2.639  -2.639  -2.639  -2.039  -2.039  -2.034  -2.034  -2.034
 31 A"   35 A'   32 A"   36 A'   33 A"   37 A'   34 A"   38 A'                 
 -2.034  -2.020  -2.020  -2.020  -2.020  -0.942  -0.818  -0.793
 35 A"   39 A'   36 A"   40 A'   37 A"   41 A'   42 A'   38 A"                 
 -0.707  -0.659  -0.628  -0.552  -0.513  -0.481  -0.414  -0.409
 43 A'   39 A"   44 A'   45 A'   40 A"   46 A'   47 A'   41 A"                 
 -0.391  -0.367  -0.334  -0.312  -0.300  -0.299  -0.285  -0.276
 48 A'   42 A"   49 A'   43 A"   44 A"   50 A'   51 A'   52 A'                 
 -0.275  -0.257
 45 A"   46 A"                                                                 
 -- Virtual --                   
 -0.096  -0.088  -0.063  -0.004   0.011   0.021   0.025   0.028
 53 A'   47 A"   54 A'   55 A'   48 A"   56 A'   49 A"   57 A'                 
  0.049   0.060   0.064   0.068   0.076   0.076   0.077   0.092
 58 A'   59 A'   50 A"   60 A'   61 A'   51 A"   62 A'   52 A"                 
  0.100   0.107   0.107   0.114   0.114   0.127   0.132   0.153
 63 A'   53 A"   64 A'   65 A'   54 A"   66 A'   55 A"   67 A'                 
  0.160   0.170   0.172   0.193   0.196   0.223   0.229   0.234
 68 A'   69 A'   56 A"   57 A"   70 A'   58 A"   71 A'   59 A"                 
  0.238   0.248   0.268   0.271   0.306   0.353   0.370   0.376
 72 A'   73 A'   60 A"   74 A'   75 A'   76 A'   61 A"   77 A'                 
  0.381   0.389   0.399   0.415   0.417   0.421   0.430   0.435
 78 A'   62 A"   63 A"   64 A"   79 A'   80 A'   65 A"   81 A'                 
  0.449   0.457   0.469   0.474   0.503   0.506   0.510   0.526
 66 A"   82 A'   67 A"   83 A'   84 A'   68 A"   69 A"   85 A'                 
  0.545   0.562   0.565   0.578   0.589   0.602   0.602   0.625
 86 A'   87 A'   70 A"   71 A"   72 A"   88 A'   89 A'   73 A"                 
  0.655   0.657   0.661   0.687   0.694   0.709   0.725   0.773
 74 A"   90 A'   91 A'   75 A"   92 A'   93 A'   76 A"   94 A'                 
  0.791   0.831   0.853   0.854   0.906   0.933   0.941   1.023
 77 A"   95 A'   96 A'   78 A"   97 A'   79 A"   98 A'   99 A'                 
  1.120   1.247   1.254   1.321   1.344   1.360   1.372   1.394
100 A'  101 A'   80 A"   81 A"   82 A"  102 A'   83 A"  103 A'                 
  1.414   1.416   1.483   1.518   1.526   1.542   1.648   1.654
104 A'   84 A"  105 A'   85 A"   86 A"  106 A'  107 A'   87 A"                 
  1.728   1.776   1.818   1.851   1.872   1.928   2.012   2.028
108 A'  109 A'  110 A'   88 A"  111 A'   89 A"  112 A'   90 A"                 
  2.047   2.057   2.086   2.139   2.181   2.203   2.230   2.239
 91 A"  113 A'  114 A'   92 A"  115 A'  116 A'  117 A'   93 A"                 
  2.526   2.555   2.651   2.686   2.781   2.802   2.885   2.967
118 A'   94 A"   95 A"  119 A'  120 A'  121 A'   96 A"   97 A"                 
  3.089   3.401   3.458   3.694   3.963   3.969   3.971   3.990
122 A'  123 A'  124 A'   98 A"  125 A'   99 A"  100 A"  126 A'                 
  4.001   4.007   4.009   4.023   4.049   4.058   4.071   4.077
101 A"  102 A"  127 A'  128 A'  129 A'  103 A"  130 A'  104 A"                 
  4.113   4.126   4.145   4.153   4.232   4.267   4.270   4.386
105 A"  106 A"  131 A'  132 A'  133 A'  134 A'  107 A"  135 A'                 
  4.405   4.430   4.453   6.009   6.027   6.040   6.051   6.078
108 A"  136 A'  109 A"  110 A"  137 A'  111 A"  138 A'  139 A'                 
  6.126   6.634   6.720   7.568   7.569   7.585   7.634   7.688
112 A"  140 A'  113 A"  141 A'  114 A"  115 A"  142 A'  143 A'                 
  7.702  23.478  23.644  23.844  27.850  27.891  28.346  28.358
116 A"  144 A'  145 A'  146 A'  147 A'  117 A"  118 A"  148 A'                 
 28.369  28.376  28.397  28.402  28.535  28.536  28.537  28.553
119 A"  149 A'  150 A'  120 A"  121 A"  151 A'  122 A"  152 A'                 
 28.569  28.582  28.585  28.626  28.673  28.707  47.906  47.982
123 A"  124 A"  153 A'  154 A'  155 A'  125 A"  156 A'  126 A"                 
127.887 127.904 127.905 127.917 127.928 127.956 151.651 151.685
127 A"  157 A'  128 A"  158 A'  159 A'  129 A"  160 A'  130 A"                 
289.763 289.765 289.778 289.830 289.914 289.9161020.6971020.793
161 A'  131 A"  132 A"  162 A'  133 A"  163 A'  164 A'  134 A"                 
*******1901.850
165 A'  135 A"                                                                 

 Beta MOs, Restricted
 -- Occupied --                  
*******-1165.88 -482.85 -482.85 -176.31 -176.31 -165.72 -165.72
  1 A'    1 A"    2 A"    2 A'    3 A"    3 A'    4 A'    4 A"                 
-165.72 -165.72 -165.72 -165.72  -62.50  -62.50  -56.32  -56.32
  5 A"    5 A'    6 A'    6 A"    7 A"    7 A'    8 A'    8 A"                 
-56.320 -56.320 -56.320 -56.320 -35.811 -35.811 -31.305 -31.305
  9 A"    9 A'   10 A'   10 A"   11 A'   11 A"   12 A"   12 A'                 
-31.298 -31.298 -31.298 -31.298 -22.955 -22.955 -22.954 -22.954
 13 A'   13 A"   14 A'   14 A"   15 A"   15 A'   16 A'   16 A"                 
-22.953 -22.953 -22.949 -22.949 -22.949 -22.949 -10.319 -10.303
 17 A'   17 A"   18 A'   18 A"   19 A"   19 A'   20 A'   21 A'                 
-10.233  -8.712  -8.712  -6.544  -6.544  -6.530  -6.530  -6.530
 22 A'   20 A"   23 A'   24 A'   21 A"   25 A'   22 A"   23 A"                 
 -6.530  -6.360  -6.360  -4.774  -4.774  -4.758  -4.758  -4.757
 26 A'   24 A"   27 A'   25 A"   28 A'   29 A'   26 A"   27 A"                 
 -4.757  -2.655  -2.655  -2.651  -2.651  -2.651  -2.651  -2.639
 30 A'   31 A'   28 A"   32 A'   29 A"   33 A'   30 A"   34 A'                 
 -2.639  -2.639  -2.639  -2.039  -2.039  -2.034  -2.034  -2.034
 31 A"   35 A'   32 A"   36 A'   33 A"   37 A'   34 A"   38 A'                 
 -2.034  -2.020  -2.020  -2.020  -2.020  -0.942  -0.818  -0.793
 35 A"   39 A'   36 A"   40 A'   37 A"   41 A'   42 A'   38 A"                 
 -0.707  -0.659  -0.628  -0.552  -0.513  -0.481  -0.414  -0.409
 43 A'   39 A"   44 A'   45 A'   40 A"   46 A'   47 A'   41 A"                 
 -0.391  -0.367  -0.334  -0.312  -0.300  -0.299  -0.285  -0.276
 48 A'   42 A"   49 A'   43 A"   44 A"   50 A'   51 A'   52 A'                 
 -0.275  -0.257
 45 A"   46 A"                                                                 
 -- Virtual --                   
 -0.096  -0.088  -0.063  -0.004   0.011   0.021   0.025   0.028
 53 A'   47 A"   54 A'   55 A'   48 A"   56 A'   49 A"   57 A'                 
  0.049   0.060   0.064   0.068   0.076   0.076   0.077   0.092
 58 A'   59 A'   50 A"   60 A'   61 A'   51 A"   62 A'   52 A"                 
  0.100   0.107   0.107   0.114   0.114   0.127   0.132   0.153
 63 A'   53 A"   64 A'   65 A'   54 A"   66 A'   55 A"   67 A'                 
  0.160   0.170   0.172   0.193   0.196   0.223   0.229   0.234
 68 A'   69 A'   56 A"   57 A"   70 A'   58 A"   71 A'   59 A"                 
  0.238   0.248   0.268   0.271   0.306   0.353   0.370   0.376
 72 A'   73 A'   60 A"   74 A'   75 A'   76 A'   61 A"   77 A'                 
  0.381   0.389   0.399   0.415   0.417   0.421   0.430   0.435
 78 A'   62 A"   63 A"   64 A"   79 A'   80 A'   65 A"   81 A'                 
  0.449   0.457   0.469   0.474   0.503   0.506   0.510   0.526
 66 A"   82 A'   67 A"   83 A'   84 A'   68 A"   69 A"   85 A'                 
  0.545   0.562   0.565   0.578   0.589   0.602   0.602   0.625
 86 A'   87 A'   70 A"   71 A"   72 A"   88 A'   89 A'   73 A"                 
  0.655   0.657   0.661   0.687   0.694   0.709   0.725   0.773
 74 A"   90 A'   91 A'   75 A"   92 A'   93 A'   76 A"   94 A'                 
  0.791   0.831   0.853   0.854   0.906   0.933   0.941   1.023
 77 A"   95 A'   96 A'   78 A"   97 A'   79 A"   98 A'   99 A'                 
  1.120   1.247   1.254   1.321   1.344   1.360   1.372   1.394
100 A'  101 A'   80 A"   81 A"   82 A"  102 A'   83 A"  103 A'                 
  1.414   1.416   1.483   1.518   1.526   1.542   1.648   1.654
104 A'   84 A"  105 A'   85 A"   86 A"  106 A'  107 A'   87 A"                 
  1.728   1.776   1.818   1.851   1.872   1.928   2.012   2.028
108 A'  109 A'  110 A'   88 A"  111 A'   89 A"  112 A'   90 A"                 
  2.047   2.057   2.086   2.139   2.181   2.203   2.230   2.239
 91 A"  113 A'  114 A'   92 A"  115 A'  116 A'  117 A'   93 A"                 
  2.526   2.555   2.651   2.686   2.781   2.802   2.885   2.967
118 A'   94 A"   95 A"  119 A'  120 A'  121 A'   96 A"   97 A"                 
  3.089   3.401   3.458   3.694   3.963   3.969   3.971   3.990
122 A'  123 A'  124 A'   98 A"  125 A'   99 A"  100 A"  126 A'                 
  4.001   4.007   4.009   4.023   4.049   4.058   4.071   4.077
101 A"  102 A"  127 A'  128 A'  129 A'  103 A"  130 A'  104 A"                 
  4.113   4.126   4.145   4.153   4.232   4.267   4.270   4.386
105 A"  106 A"  131 A'  132 A'  133 A'  134 A'  107 A"  135 A'                 
  4.405   4.430   4.453   6.009   6.027   6.040   6.051   6.078
108 A"  136 A'  109 A"  110 A"  137 A'  111 A"  138 A'  139 A'                 
  6.126   6.634   6.720   7.568   7.569   7.585   7.634   7.688
112 A"  140 A'  113 A"  141 A'  114 A"  115 A"  142 A'  143 A'                 
  7.702  23.478  23.644  23.844  27.850  27.891  28.346  28.358
116 A"  144 A'  145 A'  146 A'  147 A'  117 A"  118 A"  148 A'                 
 28.369  28.376  28.397  28.402  28.535  28.536  28.537  28.553
119 A"  149 A'  150 A'  120 A"  121 A"  151 A'  122 A"  152 A'                 
 28.569  28.582  28.585  28.626  28.673  28.707  47.906  47.982
123 A"  124 A"  153 A'  154 A'  155 A'  125 A"  156 A'  126 A"                 
127.887 127.904 127.905 127.917 127.928 127.956 151.651 151.685
127 A"  157 A'  128 A"  158 A'  159 A'  129 A"  160 A'  130 A"                 
289.763 289.765 289.778 289.830 289.914 289.9161020.6971020.793
161 A'  131 A"  132 A"  162 A'  133 A"  163 A'  164 A'  134 A"                 
*******1901.850
165 A'  135 A"                                                                 
 --------------------------------------------------------------

          Ground-State Mulliken Net Atomic Charges

     Atom                 Charge (a.u.)
  ----------------------------------------
      1 C                    -0.685364
      2 C                     0.106920
      3 C                    -0.129317
      4 Br                    0.018233
      5 Br                    0.018233
      6 I                     0.136724
      7 I                     0.136724
      8 H                     0.198923
      9 H                     0.198923
  ----------------------------------------
  Sum of atomic charges =     0.000000

 -----------------------------------------------------------------
                    Cartesian Multipole Moments
 -----------------------------------------------------------------
    Charge (ESU x 10^10)
                 0.0000
    Dipole Moment (Debye)
         X       1.4548      Y       0.1264      Z       0.0000
       Tot       1.4602
    Quadrupole Moments (Debye-Ang)
        XX    -108.6860     XY      -1.3461     YY    -113.4416
        XZ      -0.0000     YZ       0.0000     ZZ    -107.2256
    Octopole Moments (Debye-Ang^2)
       XXX     -10.6670    XXY      -4.1362    XYY     -14.4283
       YYY      -0.4069    XXZ      -0.0000    XYZ      -0.0000
       YYZ      -0.0000    XZZ     -14.7196    YZZ       3.9703
       ZZZ      -0.0000
    Hexadecapole Moments (Debye-Ang^3)
      XXXX    -284.2357   XXXY       9.4876   XXYY    -382.1723
      XYYY      18.2272   YYYY   -1951.5533   XXXZ      -0.0000
      XXYZ       0.0000   XYYZ       0.0000   YYYZ       0.0000
      XXZZ    -347.4353   XYZZ       0.7914   YYZZ    -553.7510
      XZZZ      -0.0000   YZZZ       0.0000   ZZZZ   -1699.7566
 -----------------------------------------------------------------
Archival summary:
1\1\garfield\OPT\ProcedureUnspecified\BasisUnspecified\2r232\taweetha\TueOct920:54:562018TueOct920:54:562018\0\\#,OPT,ProcedureUnspecified,BasisUnspecified,\\0,1\I\C,1,2.1821\C,2,1.51039,1,119.633\H,3,1.08457,2,117.893,1,-2.17221,0\H,3,1.08457,2,117.893,1,142.811,0\C,3,1.5048,2,60.6595,1,-109.681,0\Br,6,1.93942,3,118.65,2,-110.639,0\Br,6,1.93942,3,118.65,2,110.639,0\I,2,2.1821,1,109.857,3,144.118,0\\\@

 Total job time:  189.99s(wall), 725.17s(cpu) 
 Tue Oct  9 20:54:56 2018

        *************************************************************
        *                                                           *
        *  Thank you very much for using Q-Chem.  Have a nice day.  *
        *                                                           *
        *************************************************************


 
User input: 2 of 2 
 
Q-Chem Developer Version!
                  Welcome to Q-Chem
     A Quantum Leap Into The Future Of Chemistry


 Q-Chem 5.1, Q-Chem, Inc., Pleasanton, CA (2018)

 Yihan Shao,  Zhengting Gan,  E. Epifanovsky,  A. T. B. Gilbert,  M. Wormit,  
 J. Kussmann,  A. W. Lange,  A. Behn,  Jia Deng,  Xintian Feng,  D. Ghosh,  
 M. Goldey,  P. R. Horn,  L. D. Jacobson,  I. Kaliman,  T. Kus,  A. Landau,  
 Jie Liu,  E. I. Proynov,  R. M. Richard,  R. P. Steele,  E. J. Sundstrom,  
 H. L. Woodcock III,  P. M. Zimmerman,  D. Zuev,  B. Albrecht,  E. Alguire,  
 S. A. Baeppler,  D. Barton,  Z. Benda,  Y. A. Bernard,  E. J. Berquist,  
 K. B. Bravaya,  H. Burton,  D. Casanova,  Chun-Min Chang,  Yunqing Chen,  
 A. Chien,  K. D. Closser,  M. P. Coons,  S. Coriani,  S. Dasgupta,  
 A. L. Dempwolff,  M. Diedenhofen,  Hainam Do,  R. G. Edgar,  Po-Tung Fang,  
 S. Faraji,  S. Fatehi,  Qingguo Feng,  K. D. Fenk,  J. Fosso-Tande,  
 Qinghui Ge,  A. Ghysels,  G. Gidofalvi,  J. Gomes,  J. Gonthier,  A. Gunina,  
 D. Hait,  M. W. D. Hanson-Heine,  P. H. P. Harbach,  A. W. Hauser,  
 J. E. Herr,  E. G. Hohenstein,  Z. C. Holden,  Kerwin Hui,  B. C. Huynh,  
 T.-C. Jagau,  Hyunjun Ji,  B. Kaduk,  K. Khistyaev,  Jaehoon Kim,  
 P. Klunzinger,  K. Koh,  D. Kosenkov,  L. Koulias,  T. Kowalczyk,  
 C. M. Krauter,  A. Kunitsa,  Ka Un Lao,  A. Laurent,  K. V. Lawler,  
 Joonho Lee,  D. Lefrancois,  S. Lehtola,  D. S. Levine,  Yi-Pei Li,  
 You-Sheng Lin,  Fenglai Liu,  E. Livshits,  A. Luenser,  P. Manohar,  
 E. Mansoor,  S. F. Manzer,  Shan-Ping Mao,  Yuezhi Mao,  N. Mardirossian,  
 A. V. Marenich,  T. Markovich,  L. A. Martinez-Martinez,  S. A. Maurer,  
 N. J. Mayhall,  S. C. McKenzie,  J.-M. Mewes,  A. F. Morrison,  
 J. W. Mullinax,  K. Nanda,  T. S. Nguyen-Beck,  R. Olivares-Amaya,  
 J. A. Parkhill,  T. M. Perrine,  F. Plasser,  P. Pokhilko,  S. Prager,  
 A. Prociuk,  E. Ramos,  D. R. Rehn,  F. Rob,  M. Schneider,  N. Sergueev,  
 S. M. Sharada,  S. Sharma,  D. W. Small,  T. Stauch,  T. Stein,  
 Yu-Chuan Su,  A. J. W. Thom,  A. Tkatchenko,  T. Tsuchimochi,  N. M. Tubman,  
 L. Vogt,  M. L. Vidal,  O. Vydrov,  M. A. Watson,  J. Wenzel,  
 M. de Wergifosse,  T. A. Wesolowski,  A. White,  J. Witte,  A. Yamada,  
 Jun Yang,  K. Yao,  S. Yeganeh,  S. R. Yost,  Zhi-Qiang You,  A. Zech,  
 Igor Ying Zhang,  Xing Zhang,  Yan Zhao,  Ying Zhu,  B. R. Brooks,  
 G. K. L. Chan,  C. J. Cramer,  M. S. Gordon,  W. J. Hehre,  A. Klamt,  
 M. W. Schmidt,  C. D. Sherrill,  D. G. Truhlar,  A. Aspuru-Guzik,  R. Baer,  
 A. T. Bell,  N. A. Besley,  Jeng-Da Chai,  A. E. DePrince, III,  
 R. A. DiStasio Jr.,  A. Dreuw,  B. D. Dunietz,  T. R. Furlani,  
 Chao-Ping Hsu,  Yousung Jung,  Jing Kong,  D. S. Lambrecht,  WanZhen Liang,  
 C. Ochsenfeld,  V. A. Rassolov,  L. V. Slipchenko,  J. E. Subotnik,  
 T. Van Voorhis,  J. M. Herbert,  A. I. Krylov,  P. M. W. Gill,  M. Head-Gordon

 Contributors to earlier versions of Q-Chem not listed above: 
 R. D. Adamson,  B. Austin,  J. Baker,  G. J. O. Beran,  K. Brandhorst,  
 S. T. Brown,  E. F. C. Byrd,  A. K. Chakraborty,  C.-L. Cheng,  
 Siu Hung Chien,  D. M. Chipman,  D. L. Crittenden,  H. Dachsel,  
 R. J. Doerksen,  A. D. Dutoi,  L. Fusti-Molnar,  W. A. Goddard III,  
 A. Golubeva-Zadorozhnaya,  S. R. Gwaltney,  G. Hawkins,  A. Heyden,  
 S. Hirata,  G. Kedziora,  F. J. Keil,  C. Kelley,  Jihan Kim,  R. A. King,  
 R. Z. Khaliullin,  P. P. Korambath,  W. Kurlancheek,  A. M. Lee,  M. S. Lee,  
 S. V. Levchenko,  Ching Yeh Lin,  D. Liotard,  R. C. Lochan,  I. Lotan,  
 P. E. Maslen,  N. Nair,  D. P. O'Neill,  D. Neuhauser,  E. Neuscamman,  
 C. M. Oana,  R. Olson,  B. Peters,  R. Peverati,  P. A. Pieniazek,  
 Y. M. Rhee,  J. Ritchie,  M. A. Rohrdanz,  E. Rosta,  N. J. Russ,  
 H. F. Schaefer III,  N. E. Schultz,  N. Shenvi,  A. C. Simmonett,  A. Sodt,  
 D. Stuck,  K. S. Thanthiriwatte,  V. Vanovschi,  Tao Wang,  A. Warshel,  
 C. F. Williams,  Q. Wu,  X. Xu,  W. Zhang

 Please cite Q-Chem as follows:
 Y. Shao et al., Mol. Phys. 113, 184-215 (2015)
 DOI: 10.1080/00268976.2014.952696

 Q-Chem 5.1.1 for Intel X86 EM64T Linux

 Parts of Q-Chem use Armadillo 8.300.2 (Tropical Shenanigans).
 http://arma.sourceforge.net/

 Q-Chem begins on Tue Oct  9 20:54:56 2018  

Host: 
0

     Scratch files written to /scratch/taweetham/qchem19321//
The previous job contains 0 fragments, simply inherited here
Input Ideriv = 2
Curr. Ideriv = -1
Max.  Ideriv = 2

Checking the input file for inconsistencies... 	...done.

--------------------------------------------------------------
User input:
--------------------------------------------------------------

$molecule
read
$end

$rem
   job_type 	frequency
   basis 	6-311++g**
   method	b3lyp	
$end


--------------------------------------------------------------
 ----------------------------------------------------------------
             Standard Nuclear Orientation (Angstroms)
    I     Atom           X                Y                Z
 ----------------------------------------------------------------
    1      C       0.4676877281     1.7291866585    -0.0000000000
    2      C       1.1621887672     0.3942386741    -0.0000000000
    3      C      -0.3587686393     0.4649741964     0.0000000000
    4      Br      2.1235341208    -0.1537917573    -1.5927464713
    5      Br      2.1235341208    -0.1537917573     1.5927464713
    6      I      -1.4837917707    -0.0885691912    -1.7859127103
    7      I      -1.4837917707    -0.0885691912     1.7859127103
    8      H       0.5039460550     2.3116800544     0.9141581693
    9      H       0.5039460550     2.3116800544    -0.9141581693
 ----------------------------------------------------------------
 Molecular Point Group                 Cs    NOp =  2
 Largest Abelian Subgroup              Cs    NOp =  2
 Nuclear Repulsion Energy =  2289.0900232374 hartrees
 There are       98 alpha and       98 beta electrons
 Requested basis set is 6-311++G(d,p)
 There are 114 shells and 300 basis functions

 Total QAlloc Memory Limit   2000 MB
 Mega-Array Size       188 MB
 MEM_STATIC part       192 MB

                       Distance Matrix (Angstroms)
             C (  1)   C (  2)   C (  3)   Br(  4)   Br(  5)   I (  6)
   C (  2)  1.504798
   C (  3)  1.510385  1.522601
   Br(  4)  2.970568  1.939424  3.013559
   Br(  5)  2.970568  1.939424  3.013559  3.185493
   I (  6)  3.209672  3.228591  2.182103  3.613083  4.942913
   I (  7)  3.209672  3.228591  2.182103  4.942913  3.613083  3.571825
   H (  8)  1.084573  2.223859  2.233894  3.871200  3.026896  4.123431
   H (  9)  1.084573  2.223859  2.233894  3.026896  3.871200  3.236086
             I (  7)   H (  8)
   H (  8)  3.236086
   H (  9)  4.123431  1.828316

 A cutoff of  1.0D-11 yielded   4631 shell pairs
 There are     34248 function pairs (     38555 Cartesian)

 -------------------------------------------------------
 OpenMP Integral Computing Module                       
 Release: version 1.0, May 2013, Q-Chem Inc. Pittsburgh 
 -------------------------------------------------------
 Integral Job Info:
 Integral job number is                      11
 Integral operator is                         1
 short-range coefficients                     0
 long-range coefficients              100000000
 Omega coefficients                           0
 if combine SR and LR in K                    0
 Integral screening is                        0
 Integral computing path is                   2
 max size of driver memory is            800000
 size of driver memory is                593474
 size of scratch memory is             29623520
 max col of scratch BK array               1296
 max len of scratch array in speh3          155
 max len of scratch index in speh4           18
 max int batch size is                      520
 min int batch size is                       52
 fixed nKL is                                45
 max L of basis functions is                  2
 order of int derivative is                   0
 number of shells is                        114
 number of basis is                         319
 number of cartesian basis is               319
 number of contracted shell pairs          4631
 number of primitive shell pairs           9714
 maxK2 (contraction) of shell pair           36
 max number of K2 of shell pair               1
 max number of CS2 of shell pair            652
 max number of PS2 of shell pair            652
 mem total for path MDJ                  566300
 -------------------------------------------------------
 Smallest overlap matrix eigenvalue = 4.12E-05
 Guess from superposition of atomic densities
 Warning:  Energy on first SCF cycle will be non-variational
 SAD guess density has 196.000000 electrons

 -----------------------------------------------------------------------
  General SCF calculation program by
  Eric Jon Sundstrom, Paul Horn, Yuezhi Mao, Dmitri Zuev, Alec White,
  David Stuck, Shaama M.S., Shane Yost, Joonho Lee, David Small,
  Daniel Levine, Susi Lehtola, Hugh Burton, Evgeny Epifanovsky
 -----------------------------------------------------------------------
 Exchange:     0.2000 Hartree-Fock + 0.0800 Slater + 0.7200 B88
 Correlation:  0.1900 VWN1RPA + 0.8100 LYP
 Using SG-1 standard quadrature grid
 using 4 threads for integral computing
 -------------------------------------------------------
 OpenMP Integral computing Module                
 Release: version 2.0, May 2017, Q-Chem Inc. Pleasanton 
 -------------------------------------------------------
 -------------------------------------------------------
 OpenMP BLAS3 based DFT computing Module                
 Release: version 1.0, May 2013, Q-Chem Inc. Pittsburgh 
 -------------------------------------------------------
 A restricted SCF calculation will be
 performed using DIIS
 SCF converges when DIIS error is below 1.0e-08
 ---------------------------------------
  Cycle       Energy         DIIS error
 ---------------------------------------
    1  -19103.7565929115      3.05e-02  
    2  -19102.7734620228      2.36e-03  
    3  -19102.7519270461      2.62e-03  
    4  -19102.8121936338      4.11e-04  
    5  -19102.8136729724      2.36e-04  
    6  -19102.8142514949      9.26e-05  
    7  -19102.8143416226      1.69e-05  
    8  -19102.8143442911      7.30e-06  
    9  -19102.8143448692      1.26e-06  
   10  -19102.8143448887      1.98e-07  
   11  -19102.8143448887      5.88e-08  
   12  -19102.8143448891      2.54e-08  
   13  -19102.8143448890      2.71e-09  Convergence criterion met
 ---------------------------------------
 SCF time:   CPU 80.46s  wall 21.00s 
 SCF   energy in the final basis set =   -19102.8143448890
 Total energy in the final basis set =   -19102.8143448890

 --------------------------------------------------------------
             Orbital Energies (a.u.) and Symmetries
 --------------------------------------------------------------

 Alpha MOs, Restricted
 -- Occupied --                  
*******-1165.88 -482.85 -482.85 -176.31 -176.31 -165.72 -165.72
  1 A'    1 A"    2 A"    2 A'    3 A"    3 A'    4 A'    4 A"                 
-165.72 -165.72 -165.72 -165.72  -62.50  -62.50  -56.32  -56.32
  5 A"    5 A'    6 A'    6 A"    7 A"    7 A'    8 A'    8 A"                 
-56.320 -56.320 -56.320 -56.320 -35.811 -35.811 -31.305 -31.305
  9 A'    9 A"   10 A'   10 A"   11 A'   11 A"   12 A"   12 A'                 
-31.298 -31.298 -31.298 -31.298 -22.955 -22.955 -22.954 -22.954
 13 A'   13 A"   14 A'   14 A"   15 A"   15 A'   16 A'   16 A"                 
-22.953 -22.953 -22.949 -22.949 -22.949 -22.949 -10.319 -10.303
 17 A'   17 A"   18 A'   18 A"   19 A'   19 A"   20 A'   21 A'                 
-10.233  -8.712  -8.712  -6.544  -6.544  -6.530  -6.530  -6.530
 22 A'   20 A"   23 A'   24 A'   21 A"   25 A'   22 A"   23 A"                 
 -6.530  -6.360  -6.360  -4.774  -4.774  -4.758  -4.758  -4.757
 26 A'   24 A"   27 A'   25 A"   28 A'   29 A'   26 A"   27 A"                 
 -4.757  -2.655  -2.655  -2.651  -2.651  -2.651  -2.651  -2.639
 30 A'   31 A'   28 A"   32 A'   29 A"   33 A'   30 A"   34 A'                 
 -2.639  -2.639  -2.639  -2.039  -2.039  -2.034  -2.034  -2.034
 31 A"   35 A'   32 A"   36 A'   33 A"   37 A'   34 A"   38 A'                 
 -2.034  -2.020  -2.020  -2.020  -2.020  -0.942  -0.818  -0.793
 35 A"   39 A'   36 A"   40 A'   37 A"   41 A'   42 A'   38 A"                 
 -0.707  -0.659  -0.628  -0.552  -0.513  -0.481  -0.414  -0.409
 43 A'   39 A"   44 A'   45 A'   40 A"   46 A'   47 A'   41 A"                 
 -0.391  -0.367  -0.334  -0.312  -0.300  -0.299  -0.285  -0.276
 48 A'   42 A"   49 A'   43 A"   44 A"   50 A'   51 A'   52 A'                 
 -0.275  -0.257
 45 A"   46 A"                                                                 
 -- Virtual --                   
 -0.096  -0.088  -0.063  -0.004   0.011   0.021   0.025   0.028
 53 A'   47 A"   54 A'   55 A'   48 A"   56 A'   49 A"   57 A'                 
  0.049   0.060   0.064   0.068   0.076   0.076   0.077   0.092
 58 A'   59 A'   50 A"   60 A'   61 A'   51 A"   62 A'   52 A"                 
  0.100   0.106   0.107   0.114   0.114   0.127   0.132   0.153
 63 A'   53 A"   64 A'   65 A'   54 A"   66 A'   55 A"   67 A'                 
  0.160   0.170   0.172   0.193   0.196   0.223   0.229   0.234
 68 A'   69 A'   56 A"   57 A"   70 A'   58 A"   71 A'   59 A"                 
  0.238   0.248   0.268   0.271   0.306   0.353   0.370   0.376
 72 A'   73 A'   60 A"   74 A'   75 A'   76 A'   61 A"   77 A'                 
  0.381   0.389   0.399   0.415   0.417   0.421   0.430   0.435
 78 A'   62 A"   63 A"   64 A"   79 A'   80 A'   65 A"   81 A'                 
  0.449   0.457   0.469   0.474   0.503   0.506   0.510   0.526
 66 A"   82 A'   67 A"   83 A'   84 A'   68 A"   69 A"   85 A'                 
  0.545   0.562   0.565   0.578   0.589   0.602   0.602   0.625
 86 A'   87 A'   70 A"   71 A"   72 A"   88 A'   89 A'   73 A"                 
  0.655   0.657   0.661   0.687   0.694   0.709   0.725   0.773
 74 A"   90 A'   91 A'   75 A"   92 A'   93 A'   76 A"   94 A'                 
  0.791   0.831   0.853   0.854   0.906   0.933   0.941   1.023
 77 A"   95 A'   96 A'   78 A"   97 A'   79 A"   98 A'   99 A'                 
  1.120   1.247   1.254   1.321   1.344   1.360   1.372   1.394
100 A'  101 A'   80 A"   81 A"   82 A"  102 A'   83 A"  103 A'                 
  1.414   1.416   1.483   1.518   1.526   1.542   1.648   1.654
104 A'   84 A"  105 A'   85 A"   86 A"  106 A'  107 A'   87 A"                 
  1.728   1.776   1.818   1.851   1.872   1.928   2.012   2.028
108 A'  109 A'  110 A'   88 A"  111 A'   89 A"  112 A'   90 A"                 
  2.048   2.057   2.086   2.139   2.181   2.203   2.230   2.239
 91 A"  113 A'  114 A'   92 A"  115 A'  116 A'  117 A'   93 A"                 
  2.526   2.555   2.651   2.686   2.781   2.802   2.885   2.967
118 A'   94 A"   95 A"  119 A'  120 A'  121 A'   96 A"   97 A"                 
  3.089   3.401   3.458   3.694   3.963   3.969   3.971   3.990
122 A'  123 A'  124 A'   98 A"  125 A'   99 A"  100 A"  126 A'                 
  4.001   4.007   4.009   4.023   4.049   4.058   4.071   4.077
101 A"  102 A"  127 A'  128 A'  129 A'  103 A"  130 A'  104 A"                 
  4.113   4.126   4.145   4.153   4.232   4.267   4.270   4.386
105 A"  106 A"  131 A'  132 A'  133 A'  134 A'  107 A"  135 A'                 
  4.405   4.430   4.453   6.009   6.027   6.040   6.051   6.078
108 A"  136 A'  109 A"  110 A"  137 A'  111 A"  138 A'  139 A'                 
  6.126   6.634   6.720   7.568   7.569   7.585   7.634   7.688
112 A"  140 A'  113 A"  141 A'  114 A"  115 A"  142 A'  143 A'                 
  7.702  23.478  23.644  23.844  27.850  27.891  28.346  28.358
116 A"  144 A'  145 A'  146 A'  147 A'  117 A"  118 A"  148 A'                 
 28.369  28.376  28.397  28.402  28.535  28.536  28.537  28.553
119 A"  149 A'  150 A'  120 A"  121 A"  151 A'  122 A"  152 A'                 
 28.569  28.582  28.585  28.626  28.673  28.707  47.906  47.982
123 A"  124 A"  153 A'  154 A'  155 A'  125 A"  156 A'  126 A"                 
127.887 127.904 127.905 127.917 127.928 127.956 151.651 151.685
127 A"  157 A'  128 A"  158 A'  159 A'  129 A"  160 A'  130 A"                 
289.763 289.765 289.778 289.830 289.914 289.9161020.6971020.793
161 A'  131 A"  132 A"  162 A'  133 A"  163 A'  164 A'  134 A"                 
*******1901.850
165 A'  135 A"                                                                 

 Beta MOs, Restricted
 -- Occupied --                  
*******-1165.88 -482.85 -482.85 -176.31 -176.31 -165.72 -165.72
  1 A'    1 A"    2 A"    2 A'    3 A"    3 A'    4 A'    4 A"                 
-165.72 -165.72 -165.72 -165.72  -62.50  -62.50  -56.32  -56.32
  5 A"    5 A'    6 A'    6 A"    7 A"    7 A'    8 A'    8 A"                 
-56.320 -56.320 -56.320 -56.320 -35.811 -35.811 -31.305 -31.305
  9 A'    9 A"   10 A'   10 A"   11 A'   11 A"   12 A"   12 A'                 
-31.298 -31.298 -31.298 -31.298 -22.955 -22.955 -22.954 -22.954
 13 A'   13 A"   14 A'   14 A"   15 A"   15 A'   16 A'   16 A"                 
-22.953 -22.953 -22.949 -22.949 -22.949 -22.949 -10.319 -10.303
 17 A'   17 A"   18 A'   18 A"   19 A'   19 A"   20 A'   21 A'                 
-10.233  -8.712  -8.712  -6.544  -6.544  -6.530  -6.530  -6.530
 22 A'   20 A"   23 A'   24 A'   21 A"   25 A'   22 A"   23 A"                 
 -6.530  -6.360  -6.360  -4.774  -4.774  -4.758  -4.758  -4.757
 26 A'   24 A"   27 A'   25 A"   28 A'   29 A'   26 A"   27 A"                 
 -4.757  -2.655  -2.655  -2.651  -2.651  -2.651  -2.651  -2.639
 30 A'   31 A'   28 A"   32 A'   29 A"   33 A'   30 A"   34 A'                 
 -2.639  -2.639  -2.639  -2.039  -2.039  -2.034  -2.034  -2.034
 31 A"   35 A'   32 A"   36 A'   33 A"   37 A'   34 A"   38 A'                 
 -2.034  -2.020  -2.020  -2.020  -2.020  -0.942  -0.818  -0.793
 35 A"   39 A'   36 A"   40 A'   37 A"   41 A'   42 A'   38 A"                 
 -0.707  -0.659  -0.628  -0.552  -0.513  -0.481  -0.414  -0.409
 43 A'   39 A"   44 A'   45 A'   40 A"   46 A'   47 A'   41 A"                 
 -0.391  -0.367  -0.334  -0.312  -0.300  -0.299  -0.285  -0.276
 48 A'   42 A"   49 A'   43 A"   44 A"   50 A'   51 A'   52 A'                 
 -0.275  -0.257
 45 A"   46 A"                                                                 
 -- Virtual --                   
 -0.096  -0.088  -0.063  -0.004   0.011   0.021   0.025   0.028
 53 A'   47 A"   54 A'   55 A'   48 A"   56 A'   49 A"   57 A'                 
  0.049   0.060   0.064   0.068   0.076   0.076   0.077   0.092
 58 A'   59 A'   50 A"   60 A'   61 A'   51 A"   62 A'   52 A"                 
  0.100   0.106   0.107   0.114   0.114   0.127   0.132   0.153
 63 A'   53 A"   64 A'   65 A'   54 A"   66 A'   55 A"   67 A'                 
  0.160   0.170   0.172   0.193   0.196   0.223   0.229   0.234
 68 A'   69 A'   56 A"   57 A"   70 A'   58 A"   71 A'   59 A"                 
  0.238   0.248   0.268   0.271   0.306   0.353   0.370   0.376
 72 A'   73 A'   60 A"   74 A'   75 A'   76 A'   61 A"   77 A'                 
  0.381   0.389   0.399   0.415   0.417   0.421   0.430   0.435
 78 A'   62 A"   63 A"   64 A"   79 A'   80 A'   65 A"   81 A'                 
  0.449   0.457   0.469   0.474   0.503   0.506   0.510   0.526
 66 A"   82 A'   67 A"   83 A'   84 A'   68 A"   69 A"   85 A'                 
  0.545   0.562   0.565   0.578   0.589   0.602   0.602   0.625
 86 A'   87 A'   70 A"   71 A"   72 A"   88 A'   89 A'   73 A"                 
  0.655   0.657   0.661   0.687   0.694   0.709   0.725   0.773
 74 A"   90 A'   91 A'   75 A"   92 A'   93 A'   76 A"   94 A'                 
  0.791   0.831   0.853   0.854   0.906   0.933   0.941   1.023
 77 A"   95 A'   96 A'   78 A"   97 A'   79 A"   98 A'   99 A'                 
  1.120   1.247   1.254   1.321   1.344   1.360   1.372   1.394
100 A'  101 A'   80 A"   81 A"   82 A"  102 A'   83 A"  103 A'                 
  1.414   1.416   1.483   1.518   1.526   1.542   1.648   1.654
104 A'   84 A"  105 A'   85 A"   86 A"  106 A'  107 A'   87 A"                 
  1.728   1.776   1.818   1.851   1.872   1.928   2.012   2.028
108 A'  109 A'  110 A'   88 A"  111 A'   89 A"  112 A'   90 A"                 
  2.048   2.057   2.086   2.139   2.181   2.203   2.230   2.239
 91 A"  113 A'  114 A'   92 A"  115 A'  116 A'  117 A'   93 A"                 
  2.526   2.555   2.651   2.686   2.781   2.802   2.885   2.967
118 A'   94 A"   95 A"  119 A'  120 A'  121 A'   96 A"   97 A"                 
  3.089   3.401   3.458   3.694   3.963   3.969   3.971   3.990
122 A'  123 A'  124 A'   98 A"  125 A'   99 A"  100 A"  126 A'                 
  4.001   4.007   4.009   4.023   4.049   4.058   4.071   4.077
101 A"  102 A"  127 A'  128 A'  129 A'  103 A"  130 A'  104 A"                 
  4.113   4.126   4.145   4.153   4.232   4.267   4.270   4.386
105 A"  106 A"  131 A'  132 A'  133 A'  134 A'  107 A"  135 A'                 
  4.405   4.430   4.453   6.009   6.027   6.040   6.051   6.078
108 A"  136 A'  109 A"  110 A"  137 A'  111 A"  138 A'  139 A'                 
  6.126   6.634   6.720   7.568   7.569   7.585   7.634   7.688
112 A"  140 A'  113 A"  141 A'  114 A"  115 A"  142 A'  143 A'                 
  7.702  23.478  23.644  23.844  27.850  27.891  28.346  28.358
116 A"  144 A'  145 A'  146 A'  147 A'  117 A"  118 A"  148 A'                 
 28.369  28.376  28.397  28.402  28.535  28.536  28.537  28.553
119 A"  149 A'  150 A'  120 A"  121 A"  151 A'  122 A"  152 A'                 
 28.569  28.582  28.585  28.626  28.673  28.707  47.906  47.982
123 A"  124 A"  153 A'  154 A'  155 A'  125 A"  156 A'  126 A"                 
127.887 127.904 127.905 127.917 127.928 127.956 151.651 151.685
127 A"  157 A'  128 A"  158 A'  159 A'  129 A"  160 A'  130 A"                 
289.763 289.765 289.778 289.830 289.914 289.9161020.6971020.793
161 A'  131 A"  132 A"  162 A'  133 A"  163 A'  164 A'  134 A"                 
*******1901.850
165 A'  135 A"                                                                 
 --------------------------------------------------------------

          Ground-State Mulliken Net Atomic Charges

     Atom                 Charge (a.u.)
  ----------------------------------------
      1 C                    -0.685399
      2 C                     0.106876
      3 C                    -0.129307
      4 Br                    0.018246
      5 Br                    0.018246
      6 I                     0.136743
      7 I                     0.136743
      8 H                     0.198926
      9 H                     0.198926
  ----------------------------------------
  Sum of atomic charges =     0.000000

 -----------------------------------------------------------------
                    Cartesian Multipole Moments
 -----------------------------------------------------------------
    Charge (ESU x 10^10)
                 0.0000
    Dipole Moment (Debye)
         X      -0.1129      Y       1.4559      Z      -0.0000
       Tot       1.4603
    Quadrupole Moments (Debye-Ang)
        XX    -113.4217     XY       1.4256     YY    -108.7361
        XZ      -0.0000     YZ      -0.0000     ZZ    -107.2261
    Octopole Moments (Debye-Ang^2)
       XXX      -8.0663    XXY     -13.3449    XYY       1.7028
       YYY      -8.0792    XXZ      -0.0000    XYZ      -0.0000
       YYZ      -0.0000    XZZ      -6.6508    YZZ     -13.7929
       ZZZ      -0.0000
    Hexadecapole Moments (Debye-Ang^3)
      XXXX   -1952.4790   XXXY     -11.6889   XXYY    -381.6346
      XYYY      -1.7699   YYYY    -283.7219   XXXZ       0.0000
      XXYZ       0.0000   XYYZ      -0.0000   YYYZ      -0.0000
      XXZZ    -554.0055   XYZZ       0.8340   YYZZ    -347.2049
      XZZZ       0.0000   YZZZ      -0.0000   ZZZZ   -1699.7655
 -----------------------------------------------------------------
 Calculating MO derivatives via CPSCF
 D1JvT checksum  = 1210572 72953.0615338169
 D1KAT checksum  = 3272616 2294.1265211233
   1         3          27      0.107458    0.020888
   2         3          27      0.015770    0.003300
   3         3          27      0.002363    0.000589
   4         4          26      0.000237    0.000064
   5        27           3      0.000014    0.000007
   6        30           0      0.000000    0.000000    Roots Converged
 Time for AOints: 84.6 s (CPU) 21.3 s (wall)
 ------------------------------------------------------------------------------
                     AOints        : Timing summary (seconds)
 ------------------------------------------------------------------------------
     job step          cpu (% of tot)      sys (% of tot)     wall (% of tot)
 ------------------------------------------------------------------------------
  cpscf_lag         0.3148E+03 (31.4)   0.1200E-04 (10.8)   0.8042E+02 (30.9)
  iterzp            0.6010E+03 (60.0)   0.9400E-04 (84.7)   0.1578E+03 (60.6)
  make_fx           0.0000E+00 ( 0.0)   0.0000E+00 ( 0.0)   0.0000E+00 ( 0.0)
  AOints            0.8460E+02 ( 8.4)   0.4000E-05 ( 3.6)   0.2128E+02 ( 8.2)
 ------------------------------------------------------------------------------
   Grand Totals     0.1001E+04          0.1110E-03          0.2606E+03
 ------------------------------------------------------------------------------
 Calculating analytic Hessian of the SCF energy
 Polarizability Matrix (a.u.)
            1           2           3
    1-147.6906956  -1.3496465   0.0000000
    2  -1.3496465-100.9739736   0.0000000
    3   0.0000000   0.0000000-159.0138890

 Direct stationary perturbation theory relativistic correction:

 rels  =     227.514273453364
 relv  =    -763.044683745497
 rel2e =     107.921551367800
 E_rel =    -427.608858924334

 Hessian of the SCF Energy
            1           2           3           4           5           6
    1   0.2135120   0.0154003  -0.0000000  -0.0501446   0.0506699  -0.0000000
    2   0.0154003   0.5938425  -0.0000000   0.0938453  -0.1791584  -0.0000000
    3  -0.0000000  -0.0000000   0.6446531  -0.0000000   0.0000000  -0.0547650
    4  -0.0501446   0.0938453  -0.0000000   0.3291742  -0.1027538   0.0000000
    5   0.0506699  -0.1791584   0.0000000  -0.1027538   0.2800612  -0.0000000
    6  -0.0000000  -0.0000000  -0.0547650   0.0000000  -0.0000000   0.2658589
    7  -0.0608838  -0.1028940   0.0000000  -0.1792098   0.0224235  -0.0000000
    8  -0.0620633  -0.1572414  -0.0000000  -0.0063075  -0.0093328   0.0000000
    9  -0.0000000  -0.0000000  -0.0538959   0.0000000   0.0000000  -0.0440854
   10  -0.0066181   0.0046946   0.0051061  -0.0424265   0.0125628   0.0319454
   11   0.0104989  -0.0032475  -0.0187983   0.0112526  -0.0316733  -0.0177196
   12   0.0081582  -0.0026807  -0.0059029   0.0384643  -0.0236434  -0.0788038
   13  -0.0066181   0.0046946  -0.0051061  -0.0424265   0.0125628  -0.0319454
   14   0.0104989  -0.0032475   0.0187983   0.0112526  -0.0316733   0.0177196
   15  -0.0081582   0.0026807  -0.0059029  -0.0384643   0.0236434  -0.0788038
   16  -0.0069557  -0.0030747  -0.0045876  -0.0079725  -0.0073172  -0.0124342
   17  -0.0079680  -0.0017201  -0.0141993  -0.0014680  -0.0011739   0.0031526
   18  -0.0068789  -0.0009738  -0.0042867  -0.0036172  -0.0055573  -0.0060568
   19  -0.0069557  -0.0030748   0.0045876  -0.0079725  -0.0073172   0.0124342
   20  -0.0079680  -0.0017201   0.0141993  -0.0014680  -0.0011739  -0.0031526
   21   0.0068789   0.0009738  -0.0042868   0.0036172   0.0055573  -0.0060568
   22  -0.0376680  -0.0047956  -0.0080023   0.0004891   0.0095845   0.0206113
   23  -0.0045344  -0.1237538  -0.1273612  -0.0021766  -0.0129378  -0.0128513
   24  -0.0073274  -0.1297608  -0.2578065  -0.0002275   0.0028309   0.0013564
   25  -0.0376680  -0.0047956   0.0080023   0.0004891   0.0095845  -0.0206113
   26  -0.0045344  -0.1237538   0.1273612  -0.0021766  -0.0129378   0.0128513
   27   0.0073274   0.1297608  -0.2578065   0.0002275  -0.0028309   0.0013564
            7           8           9          10          11          12
    1  -0.0608838  -0.0620633  -0.0000000  -0.0066181   0.0104989   0.0081582
    2  -0.1028940  -0.1572414  -0.0000000   0.0046946  -0.0032475  -0.0026807
    3   0.0000000  -0.0000000  -0.0538959   0.0051061  -0.0187983  -0.0059029
    4  -0.1792098  -0.0063075   0.0000000  -0.0424265   0.0112526   0.0384643
    5   0.0224235  -0.0093328   0.0000000   0.0125628  -0.0316733  -0.0236434
    6  -0.0000000   0.0000000  -0.0440854   0.0319454  -0.0177196  -0.0788038
    7   0.3077726   0.0874207   0.0000000  -0.0096427   0.0022431   0.0049878
    8   0.0874207   0.2432181  -0.0000000   0.0084291  -0.0013151  -0.0059076
    9   0.0000000  -0.0000000   0.2036674   0.0153243   0.0026651  -0.0063301
   10  -0.0096427   0.0084291   0.0153243   0.0649145  -0.0245900  -0.0524511
   11   0.0022431  -0.0013151   0.0026651  -0.0245900   0.0298873   0.0323781
   12   0.0049878  -0.0059076  -0.0063301  -0.0524511   0.0323781   0.1228197
   13  -0.0096427   0.0084291  -0.0153243   0.0044504  -0.0014037   0.0028019
   14   0.0022431  -0.0013151  -0.0026651  -0.0014037   0.0039727  -0.0013188
   15  -0.0049878   0.0059076  -0.0063301  -0.0028019   0.0013188  -0.0336254
   16  -0.0232579  -0.0063389  -0.0189792  -0.0091798   0.0007474  -0.0027665
   17  -0.0058095  -0.0245803  -0.0101294  -0.0004143   0.0016453   0.0007594
   18  -0.0262547  -0.0143580  -0.0484431   0.0015338   0.0007478   0.0017290
   19  -0.0232579  -0.0063389   0.0189792  -0.0013137  -0.0005573   0.0006234
   20  -0.0058095  -0.0245803   0.0101294   0.0010887   0.0002291  -0.0003318
   21   0.0262547   0.0143580  -0.0484431   0.0004871   0.0002319  -0.0005302
   22  -0.0009390  -0.0116152  -0.0213554  -0.0017108   0.0037179   0.0015747
   23   0.0000914  -0.0124265  -0.0101899  -0.0008408  -0.0005745   0.0003800
   24   0.0003416   0.0027387   0.0019301   0.0000321  -0.0000385   0.0003449
   25  -0.0009390  -0.0116152   0.0213554   0.0015267  -0.0019088  -0.0013927
   26   0.0000914  -0.0124265   0.0101899   0.0004737   0.0010760   0.0003648
   27  -0.0003416  -0.0027387   0.0019301   0.0008242  -0.0007854   0.0002989
           13          14          15          16          17          18
    1  -0.0066181   0.0104989  -0.0081582  -0.0069557  -0.0079680  -0.0068789
    2   0.0046946  -0.0032475   0.0026807  -0.0030747  -0.0017201  -0.0009738
    3  -0.0051061   0.0187983  -0.0059029  -0.0045876  -0.0141993  -0.0042867
    4  -0.0424265   0.0112526  -0.0384643  -0.0079725  -0.0014680  -0.0036172
    5   0.0125628  -0.0316733   0.0236434  -0.0073172  -0.0011739  -0.0055573
    6  -0.0319454   0.0177196  -0.0788038  -0.0124342   0.0031526  -0.0060568
    7  -0.0096427   0.0022431  -0.0049878  -0.0232579  -0.0058095  -0.0262547
    8   0.0084291  -0.0013151   0.0059076  -0.0063389  -0.0245803  -0.0143580
    9  -0.0153243  -0.0026651  -0.0063301  -0.0189792  -0.0101294  -0.0484431
   10   0.0044504  -0.0014037  -0.0028019  -0.0091798  -0.0004143   0.0015338
   11  -0.0014037   0.0039727   0.0013188   0.0007474   0.0016453   0.0007478
   12   0.0028019  -0.0013188  -0.0336254  -0.0027665   0.0007594   0.0017290
   13   0.0649145  -0.0245900   0.0524511  -0.0013137   0.0010887  -0.0004871
   14  -0.0245900   0.0298873  -0.0323781  -0.0005573   0.0002291  -0.0002319
   15   0.0524511  -0.0323781   0.1228197  -0.0006234   0.0003318  -0.0005302
   16  -0.0013137  -0.0005573  -0.0006234   0.0461497   0.0155518   0.0378675
   17   0.0010887   0.0002291   0.0003318   0.0155518   0.0225878   0.0200848
   18  -0.0004871  -0.0002319  -0.0005302   0.0378675   0.0200848   0.0815242
   19  -0.0091798   0.0007474   0.0027665   0.0026043   0.0005139  -0.0024577
   20  -0.0004143   0.0016453  -0.0007594   0.0005139   0.0026742  -0.0007684
   21  -0.0015338  -0.0007478   0.0017290   0.0024577   0.0007684  -0.0248244
   22   0.0015267  -0.0019088   0.0013927  -0.0015450  -0.0029612  -0.0012716
   23   0.0004737   0.0010760  -0.0003648   0.0010914  -0.0001700   0.0007544
   24  -0.0008242   0.0007854   0.0002989  -0.0000179   0.0000848   0.0003245
   25  -0.0017108   0.0037179  -0.0015747   0.0014706   0.0014667   0.0015659
   26  -0.0008408  -0.0005745  -0.0003800  -0.0006164   0.0005080   0.0003023
   27  -0.0000321   0.0000385   0.0003449  -0.0009164  -0.0008530   0.0005635
           19          20          21          22          23          24
    1  -0.0069557  -0.0079680   0.0068789  -0.0376680  -0.0045344  -0.0073274
    2  -0.0030748  -0.0017201   0.0009738  -0.0047956  -0.1237538  -0.1297608
    3   0.0045876   0.0141993  -0.0042868  -0.0080023  -0.1273612  -0.2578065
    4  -0.0079725  -0.0014680   0.0036172   0.0004891  -0.0021766  -0.0002275
    5  -0.0073172  -0.0011739   0.0055573   0.0095845  -0.0129378   0.0028309
    6   0.0124342  -0.0031526  -0.0060568   0.0206113  -0.0128513   0.0013564
    7  -0.0232579  -0.0058095   0.0262547  -0.0009390   0.0000914   0.0003416
    8  -0.0063389  -0.0245803   0.0143580  -0.0116152  -0.0124265   0.0027387
    9   0.0189792   0.0101294  -0.0484431  -0.0213554  -0.0101899   0.0019301
   10  -0.0013137   0.0010887   0.0004871  -0.0017108  -0.0008408   0.0000321
   11  -0.0005573   0.0002291   0.0002319   0.0037179  -0.0005745  -0.0000385
   12   0.0006234  -0.0003318  -0.0005302   0.0015747   0.0003800   0.0003449
   13  -0.0091798  -0.0004143  -0.0015338   0.0015267   0.0004737  -0.0008242
   14   0.0007474   0.0016453  -0.0007478  -0.0019088   0.0010760   0.0007854
   15   0.0027665  -0.0007594   0.0017290   0.0013927  -0.0003648   0.0002989
   16   0.0026043   0.0005139   0.0024577  -0.0015450   0.0010914  -0.0000179
   17   0.0005139   0.0026742   0.0007684  -0.0029612  -0.0001700   0.0000848
   18  -0.0024577  -0.0007684  -0.0248244  -0.0012716   0.0007544   0.0003245
   19   0.0461497   0.0155518  -0.0378675   0.0014706  -0.0006164   0.0009164
   20   0.0155518   0.0225878  -0.0200848   0.0014667   0.0005080   0.0008530
   21  -0.0378675  -0.0200848   0.0815242  -0.0015659  -0.0003023   0.0005635
   22   0.0014706   0.0014667  -0.0015659   0.0371204   0.0059395   0.0078618
   23  -0.0006164   0.0005080  -0.0003023   0.0059395   0.1362411   0.1362209
   24   0.0009164   0.0008530   0.0005635   0.0078618   0.1362209   0.2680881
   25  -0.0015450  -0.0029612   0.0012716   0.0012561   0.0005722  -0.0007548
   26   0.0010914  -0.0001700  -0.0007544   0.0005722   0.0120375  -0.0137144
   27   0.0000179  -0.0000848   0.0003245   0.0007548   0.0137144  -0.0150999
           25          26          27
    1  -0.0376680  -0.0045344   0.0073274
    2  -0.0047956  -0.1237538   0.1297608
    3   0.0080023   0.1273612  -0.2578065
    4   0.0004891  -0.0021766   0.0002275
    5   0.0095845  -0.0129378  -0.0028309
    6  -0.0206113   0.0128513   0.0013564
    7  -0.0009390   0.0000914  -0.0003416
    8  -0.0116152  -0.0124265  -0.0027387
    9   0.0213554   0.0101899   0.0019301
   10   0.0015267   0.0004737   0.0008242
   11  -0.0019088   0.0010760  -0.0007854
   12  -0.0013927   0.0003648   0.0002989
   13  -0.0017108  -0.0008408  -0.0000321
   14   0.0037179  -0.0005745   0.0000385
   15  -0.0015747  -0.0003800   0.0003449
   16   0.0014706  -0.0006164  -0.0009164
   17   0.0014667   0.0005080  -0.0008530
   18   0.0015659   0.0003023   0.0005635
   19  -0.0015450   0.0010914   0.0000179
   20  -0.0029612  -0.0001700  -0.0000848
   21   0.0012716  -0.0007544   0.0003245
   22   0.0012561   0.0005722   0.0007548
   23   0.0005722   0.0120375   0.0137144
   24  -0.0007548  -0.0137144  -0.0150999
   25   0.0371204   0.0059395  -0.0078618
   26   0.0059395   0.1362411  -0.1362209
   27  -0.0078618  -0.1362209   0.2680881
 Gradient time:  CPU 1321.54 s  wall 345.35 s
 **********************************************************************
 **                                                                  **
 **                       VIBRATIONAL ANALYSIS                       **
 **                       --------------------                       **
 **                                                                  **
 **        VIBRATIONAL FREQUENCIES (CM**-1) AND NORMAL MODES         **
 **     FORCE CONSTANTS (mDYN/ANGSTROM) AND REDUCED MASSES (AMU)     **
 **                  INFRARED INTENSITIES (KM/MOL)                   **
 **                                                                  **
 **********************************************************************


 Mode:                 1                      2                      3
 Frequency:        51.43                  89.65                 104.13
 Force Cnst:      0.1209                 0.2961                 0.4557
 Red. Mass:      77.5682                62.5367                71.3231
 IR Active:          YES                    YES                    YES
 IR Intens:        0.017                  0.039                  0.056
 Raman Active:       YES                    YES                    YES
               X      Y      Z        X      Y      Z        X      Y      Z
 C         -0.000 -0.000 -0.150   -0.000  0.000  0.253    0.236 -0.110  0.000
 C         -0.000 -0.000 -0.050   -0.000 -0.000  0.116    0.247 -0.103  0.000
 C         -0.000 -0.000  0.007   -0.000  0.000  0.242    0.222 -0.085  0.000
 Br        -0.067 -0.543  0.112   -0.408 -0.069 -0.122    0.403  0.022  0.019
 Br         0.067  0.543  0.112    0.408  0.069 -0.122    0.403  0.022 -0.019
 I         -0.090  0.314 -0.059    0.348  0.014  0.044   -0.286  0.001  0.297
 I          0.090 -0.314 -0.059   -0.348 -0.014  0.044   -0.286  0.001 -0.297
 H          0.134  0.078 -0.204    0.092 -0.109  0.320    0.239 -0.109  0.001
 H         -0.134 -0.078 -0.204   -0.092  0.109  0.320    0.239 -0.109 -0.001
 TransDip  -0.000 -0.000 -0.004    0.000 -0.000  0.006   -0.007  0.003  0.000

 Mode:                 4                      5                      6
 Frequency:       133.25                 151.28                 186.64
 Force Cnst:      0.5722                 0.6509                 0.6630
 Red. Mass:      54.6888                48.2766                32.3023
 IR Active:          YES                    YES                    YES
 IR Intens:        0.051                  0.008                  0.037
 Raman Active:       YES                    YES                    YES
               X      Y      Z        X      Y      Z        X      Y      Z
 C         -0.219 -0.267  0.000   -0.000 -0.000 -0.231    0.233 -0.293  0.000
 C         -0.093 -0.196  0.000    0.000 -0.000 -0.319    0.209 -0.296 -0.000
 C         -0.163 -0.295 -0.000   -0.000 -0.000  0.006    0.170 -0.243 -0.000
 Br         0.265  0.013  0.121    0.336 -0.098 -0.251    0.001  0.052 -0.407
 Br         0.265  0.013 -0.121   -0.336  0.098 -0.251    0.001  0.052  0.407
 I         -0.140  0.030 -0.357    0.167  0.067  0.184   -0.032  0.010 -0.056
 I         -0.140  0.030  0.357   -0.167 -0.067  0.184   -0.032  0.010  0.056
 H         -0.247 -0.256 -0.006    0.305  0.049 -0.275    0.253 -0.288 -0.005
 H         -0.247 -0.256  0.006   -0.305 -0.049 -0.275    0.253 -0.288  0.005
 TransDip  -0.005  0.005 -0.000   -0.000 -0.000 -0.003    0.005  0.003 -0.000

 Mode:                 7                      8                      9
 Frequency:       305.88                 343.68                 377.07
 Force Cnst:      0.4129                 0.2068                 0.4609
 Red. Mass:       7.4899                 2.9716                 5.5022
 IR Active:          YES                    YES                    YES
 IR Intens:        1.603                  0.993                  7.842
 Raman Active:       YES                    YES                    YES
               X      Y      Z        X      Y      Z        X      Y      Z
 C          0.287  0.362  0.000   -0.000 -0.000  0.370    0.418 -0.173 -0.000
 C          0.124  0.264  0.000   -0.000 -0.000  0.029    0.071 -0.262 -0.000
 C          0.124  0.401  0.000   -0.000 -0.000  0.075    0.109 -0.020  0.000
 Br         0.009 -0.025 -0.023    0.024 -0.026 -0.025   -0.043  0.047  0.063
 Br         0.009 -0.025  0.023   -0.024  0.026 -0.025   -0.043  0.047 -0.063
 I         -0.034 -0.036 -0.043   -0.010 -0.013 -0.011   -0.006 -0.006 -0.007
 I         -0.034 -0.036  0.043    0.010  0.013 -0.011   -0.006 -0.006  0.007
 H          0.355  0.362  0.002    0.029 -0.314  0.572    0.557 -0.189  0.001
 H          0.355  0.362 -0.002   -0.029  0.314  0.572    0.557 -0.189 -0.001
 TransDip   0.039  0.011  0.000   -0.000 -0.000  0.032    0.088 -0.018 -0.000

 Mode:                10                     11                     12
 Frequency:       481.35                 572.37                 677.89
 Force Cnst:      1.3063                 0.7446                 0.8171
 Red. Mass:       9.5692                 3.8578                 3.0180
 IR Active:          YES                    YES                    YES
 IR Intens:        5.505                 52.572                 25.941
 Raman Active:       YES                    YES                    YES
               X      Y      Z        X      Y      Z        X      Y      Z
 C         -0.099  0.003  0.000   -0.000  0.000 -0.014    0.000  0.000  0.030
 C          0.482  0.283 -0.000    0.000  0.000  0.128   -0.000  0.000  0.398
 C          0.515 -0.379 -0.000    0.000 -0.000  0.479    0.000 -0.000 -0.105
 Br        -0.041 -0.002  0.033    0.011  0.000 -0.014    0.011 -0.009 -0.026
 Br        -0.041 -0.002 -0.033   -0.011 -0.000 -0.014   -0.011  0.009 -0.026
 I         -0.014  0.006 -0.011   -0.007 -0.004 -0.017   -0.000  0.002  0.002
 I         -0.014  0.006  0.011    0.007  0.004 -0.017    0.000 -0.002  0.002
 H         -0.362  0.014  0.003    0.331  0.423 -0.295   -0.569  0.275 -0.122
 H         -0.362  0.014 -0.003   -0.331 -0.423 -0.295    0.569 -0.275 -0.122
 TransDip   0.075  0.004 -0.000    0.000  0.000  0.232   -0.000  0.000  0.163

 Mode:                13                     14                     15
 Frequency:       882.66                 903.85                1000.16
 Force Cnst:      4.5249                 4.2804                 0.9247
 Red. Mass:       9.8575                 8.8929                 1.5689
 IR Active:          YES                    YES                    YES
 IR Intens:        0.252                 22.509                 26.945
 Raman Active:       YES                    YES                    YES
               X      Y      Z        X      Y      Z        X      Y      Z
 C         -0.077  0.417 -0.000   -0.339 -0.118  0.000    0.000  0.000  0.180
 C         -0.455 -0.374 -0.000    0.331 -0.409  0.000   -0.000 -0.000 -0.090
 C          0.510 -0.134  0.000    0.179  0.526 -0.000    0.000 -0.000 -0.103
 Br         0.005  0.002 -0.003   -0.006  0.005  0.008   -0.002 -0.001  0.002
 Br         0.005  0.002  0.003   -0.006  0.005 -0.008    0.002  0.001  0.002
 I         -0.001  0.000 -0.002   -0.001 -0.003 -0.002    0.001 -0.001  0.001
 I         -0.001  0.000  0.002   -0.001 -0.003  0.002   -0.001  0.001  0.001
 H         -0.073  0.295  0.075   -0.369 -0.074 -0.025    0.141  0.634 -0.231
 H         -0.073  0.295 -0.075   -0.369 -0.074  0.025   -0.141 -0.634 -0.231
 TransDip  -0.016 -0.003  0.000    0.152 -0.009  0.000   -0.000  0.000 -0.166

 Mode:                16                     17                     18
 Frequency:      1064.98                1105.80                1235.53
 Force Cnst:      0.9206                 0.9189                 5.2625
 Red. Mass:       1.3776                 1.2755                 5.8511
 IR Active:          YES                    YES                    YES
 IR Intens:        0.023                  5.425                  4.780
 Raman Active:       YES                    YES                    YES
               X      Y      Z        X      Y      Z        X      Y      Z
 C         -0.000 -0.000 -0.019   -0.152  0.001 -0.000   -0.005  0.351 -0.000
 C         -0.000  0.000  0.148    0.011  0.023 -0.000    0.319 -0.275  0.000
 C          0.000  0.000 -0.106    0.021 -0.013  0.000   -0.306 -0.214 -0.000
 Br         0.000  0.000 -0.003    0.000 -0.000 -0.000   -0.003  0.003  0.004
 Br        -0.000 -0.000 -0.003    0.000 -0.000  0.000   -0.003  0.003 -0.004
 I         -0.000 -0.000  0.000    0.000  0.000  0.000    0.001  0.001  0.002
 I          0.000  0.000  0.000    0.000  0.000 -0.000    0.001  0.001 -0.002
 H          0.689 -0.092  0.015    0.697 -0.049  0.000    0.082  0.517 -0.075
 H         -0.689  0.092  0.015    0.697 -0.049 -0.000    0.082  0.517  0.075
 TransDip   0.000  0.000  0.005    0.075  0.002  0.000    0.067 -0.021  0.000

 Mode:                19                     20                     21
 Frequency:      1465.61                3122.79                3208.43
 Force Cnst:      1.4461                 6.0565                 6.7769
 Red. Mass:       1.1426                 1.0541                 1.1174
 IR Active:          YES                    YES                    YES
 IR Intens:       17.771                  0.141                  1.959
 Raman Active:       YES                    YES                    YES
               X      Y      Z        X      Y      Z        X      Y      Z
 C         -0.004 -0.105  0.000    0.004  0.065 -0.000    0.000  0.000 -0.100
 C         -0.026  0.008 -0.000    0.002 -0.001 -0.000    0.000  0.000 -0.000
 C          0.024  0.002  0.000   -0.002 -0.001  0.000   -0.000 -0.000 -0.000
 Br         0.000 -0.000 -0.000    0.000 -0.000 -0.000   -0.000  0.000  0.000
 Br         0.000 -0.000  0.000    0.000 -0.000  0.000    0.000 -0.000  0.000
 I         -0.000 -0.000  0.000   -0.000 -0.000 -0.000    0.000  0.000  0.000
 I         -0.000 -0.000 -0.000   -0.000 -0.000  0.000   -0.000 -0.000  0.000
 H          0.032  0.567 -0.414   -0.021 -0.366 -0.603    0.022  0.379  0.592
 H          0.032  0.567  0.414   -0.021 -0.366  0.603   -0.022 -0.379  0.592
 TransDip  -0.004  0.135  0.000    0.011 -0.005 -0.000    0.000 -0.000  0.045

 STANDARD THERMODYNAMIC QUANTITIES AT   298.15 K  AND     1.00 ATM

   This Molecule has  0 Imaginary Frequencies
   Zero point vibrational energy:       24.967 kcal/mol

   Atom    1 Element C  Has Mass   12.00000
   Atom    2 Element C  Has Mass   12.00000
   Atom    3 Element C  Has Mass   12.00000
   Atom    4 Element Br Has Mass   78.91830
   Atom    5 Element Br Has Mass   78.91830
   Atom    6 Element I  Has Mass  126.90440
   Atom    7 Element I  Has Mass  126.90440
   Atom    8 Element H  Has Mass    1.00783
   Atom    9 Element H  Has Mass    1.00783
   Molecular Mass:   449.661060 amu
   Principal axes and moments of inertia in amu*Bohr^2:
                             1           2           3
    Eigenvalues --     4528.70580  4808.76084  8933.53094
          X               1.00000     0.00000     0.00264
          Y              -0.00264     0.00000     1.00000
          Z              -0.00000     1.00000    -0.00000
   Rotational Symmetry Number is   1
   The Molecule is an Asymmetric Top
   Translational Enthalpy:        0.889 kcal/mol
   Rotational Enthalpy:           0.889 kcal/mol
   Vibrational Enthalpy:         28.782 kcal/mol
   gas constant (RT):             0.592 kcal/mol
   Translational Entropy:        44.199  cal/mol.K
   Rotational Entropy:           33.630  cal/mol.K
   Vibrational Entropy:          25.353  cal/mol.K

   Total Enthalpy:               31.152 kcal/mol
   Total Entropy:               103.182  cal/mol.K

 ======================================================================

 STANDARD THERMODYNAMIC QUANTITIES FOR ANHARMONIC VIBRATION -- TOSH

   Zero point vibrational energy: ************ kcal/mol

   Vibrational Enthalpy:       Infinity kcal/mol
   Vibrational Entropy:             NaN  cal/mol.K

   Total Enthalpy:             Infinity kcal/mol
   Total Entropy:                   NaN  cal/mol.K

 ======================================================================

 STANDARD THERMODYNAMIC QUANTITIES FOR ANHARMONIC VIBRATION -- VPT2

   Zero point vibrational energy: ************ kcal/mol

   Vibrational Enthalpy:       Infinity kcal/mol
   Vibrational Entropy:             NaN  cal/mol.K

   Total Enthalpy:             Infinity kcal/mol
   Total Entropy:                   NaN  cal/mol.K

 ======================================================================

Archival summary:
1\1\garfield\FREQ\ProcedureUnspecified\BasisUnspecified\2r232\taweetha\TueOct921:01:042018TueOct921:01:042018\0\\#,FREQ,ProcedureUnspecified,BasisUnspecified,\\0,1\I\C,1,2.1821\C,2,1.51039,1,119.633\H,3,1.08457,2,117.893,1,-2.17221,0\H,3,1.08457,2,117.893,1,142.811,0\C,3,1.5048,2,60.6595,1,-109.681,0\Br,6,1.93942,3,118.65,2,-110.639,0\Br,6,1.93942,3,118.65,2,110.639,0\I,2,2.1821,1,109.857,3,144.118,0\\\@

 Total job time:  367.15s(wall), 1402.43s(cpu) 
 Tue Oct  9 21:01:04 2018

        *************************************************************
        *                                                           *
        *  Thank you very much for using Q-Chem.  Have a nice day.  *
        *                                                           *
        *************************************************************
