# Supplementary material for: Geometric and energetic data from ab initio calculations of haloethene, haloimine, halomethylenephosphine, haloiminophosphine, halodiazene, halodiphosphene and halocyclopropane
Source: Data Brief. 2019 Nov 2;27:104738. doi: 10.1016/j.dib.2019.104738 (PMC6861602; doi:10.1016/j.dib.2019.104738)
Supplement: Multimedia component 3 [file mmc3.zip › CCC/B3LYP/BrClCCCBrBr.out]

Q-Chem Developer Version!
                  Welcome to Q-Chem
     A Quantum Leap Into The Future Of Chemistry


 Q-Chem 5.1, Q-Chem, Inc., Pleasanton, CA (2018)

 Yihan Shao,  Zhengting Gan,  E. Epifanovsky,  A. T. B. Gilbert,  M. Wormit,  
 J. Kussmann,  A. W. Lange,  A. Behn,  Jia Deng,  Xintian Feng,  D. Ghosh,  
 M. Goldey,  P. R. Horn,  L. D. Jacobson,  I. Kaliman,  T. Kus,  A. Landau,  
 Jie Liu,  E. I. Proynov,  R. M. Richard,  R. P. Steele,  E. J. Sundstrom,  
 H. L. Woodcock III,  P. M. Zimmerman,  D. Zuev,  B. Albrecht,  E. Alguire,  
 S. A. Baeppler,  D. Barton,  Z. Benda,  Y. A. Bernard,  E. J. Berquist,  
 K. B. Bravaya,  H. Burton,  D. Casanova,  Chun-Min Chang,  Yunqing Chen,  
 A. Chien,  K. D. Closser,  M. P. Coons,  S. Coriani,  S. Dasgupta,  
 A. L. Dempwolff,  M. Diedenhofen,  Hainam Do,  R. G. Edgar,  Po-Tung Fang,  
 S. Faraji,  S. Fatehi,  Qingguo Feng,  K. D. Fenk,  J. Fosso-Tande,  
 Qinghui Ge,  A. Ghysels,  G. Gidofalvi,  J. Gomes,  J. Gonthier,  A. Gunina,  
 D. Hait,  M. W. D. Hanson-Heine,  P. H. P. Harbach,  A. W. Hauser,  
 J. E. Herr,  E. G. Hohenstein,  Z. C. Holden,  Kerwin Hui,  B. C. Huynh,  
 T.-C. Jagau,  Hyunjun Ji,  B. Kaduk,  K. Khistyaev,  Jaehoon Kim,  
 P. Klunzinger,  K. Koh,  D. Kosenkov,  L. Koulias,  T. Kowalczyk,  
 C. M. Krauter,  A. Kunitsa,  Ka Un Lao,  A. Laurent,  K. V. Lawler,  
 Joonho Lee,  D. Lefrancois,  S. Lehtola,  D. S. Levine,  Yi-Pei Li,  
 You-Sheng Lin,  Fenglai Liu,  E. Livshits,  A. Luenser,  P. Manohar,  
 E. Mansoor,  S. F. Manzer,  Shan-Ping Mao,  Yuezhi Mao,  N. Mardirossian,  
 A. V. Marenich,  T. Markovich,  L. A. Martinez-Martinez,  S. A. Maurer,  
 N. J. Mayhall,  S. C. McKenzie,  J.-M. Mewes,  A. F. Morrison,  
 J. W. Mullinax,  K. Nanda,  T. S. Nguyen-Beck,  R. Olivares-Amaya,  
 J. A. Parkhill,  T. M. Perrine,  F. Plasser,  P. Pokhilko,  S. Prager,  
 A. Prociuk,  E. Ramos,  D. R. Rehn,  F. Rob,  M. Schneider,  N. Sergueev,  
 S. M. Sharada,  S. Sharma,  D. W. Small,  T. Stauch,  T. Stein,  
 Yu-Chuan Su,  A. J. W. Thom,  A. Tkatchenko,  T. Tsuchimochi,  N. M. Tubman,  
 L. Vogt,  M. L. Vidal,  O. Vydrov,  M. A. Watson,  J. Wenzel,  
 M. de Wergifosse,  T. A. Wesolowski,  A. White,  J. Witte,  A. Yamada,  
 Jun Yang,  K. Yao,  S. Yeganeh,  S. R. Yost,  Zhi-Qiang You,  A. Zech,  
 Igor Ying Zhang,  Xing Zhang,  Yan Zhao,  Ying Zhu,  B. R. Brooks,  
 G. K. L. Chan,  C. J. Cramer,  M. S. Gordon,  W. J. Hehre,  A. Klamt,  
 M. W. Schmidt,  C. D. Sherrill,  D. G. Truhlar,  A. Aspuru-Guzik,  R. Baer,  
 A. T. Bell,  N. A. Besley,  Jeng-Da Chai,  A. E. DePrince, III,  
 R. A. DiStasio Jr.,  A. Dreuw,  B. D. Dunietz,  T. R. Furlani,  
 Chao-Ping Hsu,  Yousung Jung,  Jing Kong,  D. S. Lambrecht,  WanZhen Liang,  
 C. Ochsenfeld,  V. A. Rassolov,  L. V. Slipchenko,  J. E. Subotnik,  
 T. Van Voorhis,  J. M. Herbert,  A. I. Krylov,  P. M. W. Gill,  M. Head-Gordon

 Contributors to earlier versions of Q-Chem not listed above: 
 R. D. Adamson,  B. Austin,  J. Baker,  G. J. O. Beran,  K. Brandhorst,  
 S. T. Brown,  E. F. C. Byrd,  A. K. Chakraborty,  C.-L. Cheng,  
 Siu Hung Chien,  D. M. Chipman,  D. L. Crittenden,  H. Dachsel,  
 R. J. Doerksen,  A. D. Dutoi,  L. Fusti-Molnar,  W. A. Goddard III,  
 A. Golubeva-Zadorozhnaya,  S. R. Gwaltney,  G. Hawkins,  A. Heyden,  
 S. Hirata,  G. Kedziora,  F. J. Keil,  C. Kelley,  Jihan Kim,  R. A. King,  
 R. Z. Khaliullin,  P. P. Korambath,  W. Kurlancheek,  A. M. Lee,  M. S. Lee,  
 S. V. Levchenko,  Ching Yeh Lin,  D. Liotard,  R. C. Lochan,  I. Lotan,  
 P. E. Maslen,  N. Nair,  D. P. O'Neill,  D. Neuhauser,  E. Neuscamman,  
 C. M. Oana,  R. Olson,  B. Peters,  R. Peverati,  P. A. Pieniazek,  
 Y. M. Rhee,  J. Ritchie,  M. A. Rohrdanz,  E. Rosta,  N. J. Russ,  
 H. F. Schaefer III,  N. E. Schultz,  N. Shenvi,  A. C. Simmonett,  A. Sodt,  
 D. Stuck,  K. S. Thanthiriwatte,  V. Vanovschi,  Tao Wang,  A. Warshel,  
 C. F. Williams,  Q. Wu,  X. Xu,  W. Zhang

 Please cite Q-Chem as follows:
 Y. Shao et al., Mol. Phys. 113, 184-215 (2015)
 DOI: 10.1080/00268976.2014.952696

 Q-Chem 5.1.1 for Intel X86 EM64T Linux

 Parts of Q-Chem use Armadillo 8.300.2 (Tropical Shenanigans).
 http://arma.sourceforge.net/

 Q-Chem begins on Thu Oct 11 00:02:41 2018  

Host: 
0

     Scratch files written to /scratch/taweetham/qchem500//
Input Ideriv = 2
Curr. Ideriv = -1
Max.  Ideriv = 2

Checking the input file for inconsistencies... 	...done.

--------------------------------------------------------------
User input:
--------------------------------------------------------------
$molecule
0 1
C 
C 1 CC 
C 2 CC 1 60.0
Br 2 CBr 1 ANG  3 pDHA
Cl 2 CCl 1 ANG  3 mDHA
Br 3 CBr 1 ANG  2 mDHA
Br 3 CBr 1 ANG  2 pDHA
H 1 CH 2 ANG  3 pDHA
H 1 CH 2 ANG  3 mDHA

CC=1.54
CH=1.09
CF=1.35
CCl=1.77
CBr=1.94
CI=2.14
ANG=118.0
pDHA=107.9
mDHA=-107.9
$end

$rem
   job_type	optimization
   basis	6-311++g**
   method	b3lyp
   mem_total	32000
$end

--------------------------------------------------------------
 ----------------------------------------------------------------
             Standard Nuclear Orientation (Angstroms)
    I     Atom           X                Y                Z
 ----------------------------------------------------------------
    1      C      -0.0408032489    -0.3794580991    -1.6825849122
    2      C      -0.6403481509    -0.8051684556    -0.3294712426
    3      C       0.5668418589     0.1501425047    -0.3703766120
    4      Br     -2.3651915542    -0.0731281929     0.1731541526
    5      Cl     -0.3673015565    -2.4672873782     0.2143175440
    6      Br      0.2707622120     2.0128363224     0.0838354359
    7      Br      2.2948770238    -0.5409614035     0.1772271288
    8      H       0.5257876180    -1.1201057062    -2.2469570515
    9      H      -0.6114727659     0.3147600263    -2.2994297036
 ----------------------------------------------------------------
 Molecular Point Group                 C1    NOp =  1
 Largest Abelian Subgroup              C1    NOp =  1
 Nuclear Repulsion Energy =  1346.3547186689 hartrees
 There are       71 alpha and       71 beta electrons
 Requested basis set is 6-311++G(d,p)
 There are 98 shells and 254 basis functions

 Total QAlloc Memory Limit  32000 MB
 Mega-Array Size       188 MB
 MEM_STATIC part       192 MB
 A cutoff of  1.0D-11 yielded   3747 shell pairs
 There are     27147 function pairs (     29964 Cartesian)
 Smallest overlap matrix eigenvalue = 2.46E-05

 Scale SEOQF with 1.000000e-01/1.000000e-01/1.000000e-01

 Standard Electronic Orientation quadrupole field applied
 Nucleus-field energy     =     0.0000000292 hartrees
 Guess from superposition of atomic densities
 Warning:  Energy on first SCF cycle will be non-variational
 SAD guess density has 142.000000 electrons

 -----------------------------------------------------------------------
  General SCF calculation program by
  Eric Jon Sundstrom, Paul Horn, Yuezhi Mao, Dmitri Zuev, Alec White,
  David Stuck, Shaama M.S., Shane Yost, Joonho Lee, David Small,
  Daniel Levine, Susi Lehtola, Hugh Burton, Evgeny Epifanovsky
 -----------------------------------------------------------------------
 Exchange:     0.2000 Hartree-Fock + 0.0800 Slater + 0.7200 B88
 Correlation:  0.1900 VWN1RPA + 0.8100 LYP
 Using SG-1 standard quadrature grid
 A restricted SCF calculation will be
 performed using DIIS
 SCF converges when DIIS error is below 1.0e-08
 ---------------------------------------
  Cycle       Energy         DIIS error
 ---------------------------------------
    1   -8299.1904861865      3.35e-02  
    2   -8298.1044165636      2.89e-03  
    3   -8298.0789811434      3.26e-03  
    4   -8298.1432801342      6.31e-04  
    5   -8298.1457638004      2.61e-04  
    6   -8298.1462304850      8.98e-05  
    7   -8298.1463016356      1.18e-05  
    8   -8298.1463025149      5.30e-06  
    9   -8298.1463027143      1.73e-06  
   10   -8298.1463027363      3.67e-07  
   11   -8298.1463027371      8.39e-08  
   12   -8298.1463027371      2.23e-08  
   13   -8298.1463027370      7.99e-09  Convergence criterion met
 ---------------------------------------
 SCF time:   CPU 131.97s  wall 132.00s 
 SCF   energy in the final basis set =    -8298.1463027370
 Total energy in the final basis set =    -8298.1463027370

 --------------------------------------------------------------

                    Orbital Energies (a.u.)
 --------------------------------------------------------------

 Alpha MOs
 -- Occupied --
*******-482.852-482.852-101.578 -62.505 -62.504 -62.504 -56.326
-56.325 -56.325 -56.321 -56.321 -56.321 -56.321 -56.321 -56.321
-10.327 -10.321 -10.237  -9.492  -8.713  -8.713  -8.713  -7.257
 -7.247  -7.246  -6.546  -6.546  -6.546  -6.531  -6.531  -6.531
 -6.531  -6.531  -6.531  -2.657  -2.656  -2.656  -2.652  -2.652
 -2.652  -2.652  -2.652  -2.652  -2.641  -2.641  -2.640  -2.640
 -2.640  -2.640  -0.955  -0.864  -0.817  -0.797  -0.789  -0.637
 -0.575  -0.521  -0.504  -0.435  -0.426  -0.410  -0.408  -0.354
 -0.338  -0.319  -0.318  -0.307  -0.295  -0.290  -0.284
 -- Virtual --
 -0.072  -0.066  -0.045  -0.007   0.016   0.018   0.022   0.025
  0.043   0.052   0.054   0.058   0.071   0.077   0.079   0.085
  0.086   0.092   0.094   0.099   0.106   0.110   0.119   0.134
  0.137   0.139   0.144   0.149   0.154   0.168   0.189   0.191
  0.202   0.205   0.211   0.229   0.250   0.252   0.255   0.359
  0.369   0.375   0.395   0.404   0.406   0.421   0.426   0.431
  0.441   0.448   0.460   0.462   0.478   0.487   0.514   0.525
  0.534   0.537   0.547   0.557   0.562   0.573   0.585   0.600
  0.622   0.634   0.642   0.656   0.684   0.688   0.713   0.717
  0.768   0.787   0.795   0.817   0.825   0.847   0.865   0.883
  0.899   0.908   0.945   0.972   1.011   1.029   1.114   1.137
  1.167   1.335   1.365   1.373   1.466   1.507   1.526   1.540
  1.563   1.648   1.730   1.764   1.814   1.847   1.874   1.926
  1.980   2.012   2.036   2.041   2.049   2.071   2.094   2.140
  2.161   2.180   2.212   2.240   2.257   2.295   2.367   2.488
  2.530   2.570   2.689   2.704   2.781   2.799   2.924   3.027
  3.084   3.367   3.549   3.683   3.998   3.999   4.006   4.012
  4.015   4.037   4.055   4.100   4.110   4.118   4.146   4.204
  4.269   4.368   4.395   4.413   6.620   6.701   6.734   7.560
  7.566   7.573   7.580   7.599   7.640   7.676   7.711   7.724
  9.742  23.453  23.584  23.806  25.885  26.043  26.461  47.902
 47.965  47.995 215.732 289.755 289.759 289.767 289.776 289.794
289.836 289.901 289.929 289.9361020.6931020.7721020.810
 --------------------------------------------------------------

          Ground-State Mulliken Net Atomic Charges

     Atom                 Charge (a.u.)
  ----------------------------------------
      1 C                    -0.750615
      2 C                     0.044190
      3 C                     0.114806
      4 Br                   -0.023237
      5 Cl                    0.239917
      6 Br                   -0.000984
      7 Br                   -0.038049
      8 H                     0.197254
      9 H                     0.216719
  ----------------------------------------
  Sum of atomic charges =     0.000000

 -----------------------------------------------------------------
                    Cartesian Multipole Moments
 -----------------------------------------------------------------
    Charge (ESU x 10^10)
                 0.0000
    Dipole Moment (Debye)
         X      -0.0343      Y       0.0636      Z      -1.7117
       Tot       1.7132
    Quadrupole Moments (Debye-Ang)
        XX     -85.8724     XY      -3.0838     YY     -85.4364
        XZ       0.1797     YZ       1.0139     ZZ     -82.3411
    Octopole Moments (Debye-Ang^2)
       XXX       4.9958    XXY      11.9489    XYY       3.0264
       YYY      40.4239    XXZ      10.6293    XYZ      -0.0229
       YYZ       8.4284    XZZ       1.4055    YZZ       9.7525
       ZZZ       4.5681
    Hexadecapole Moments (Debye-Ang^3)
      XXXX   -1269.8026   XXXY     -48.8047   XXYY    -405.4817
      XYYY     -25.2207   YYYY   -1011.0197   XXXZ       0.7769
      XXYZ      -1.6633   XYYZ      -0.0564   YYYZ       0.0644
      XXZZ    -267.5697   XYZZ     -10.0262   YYZZ    -219.4402
      XZZZ       1.3524   YZZZ       3.8241   ZZZZ    -232.5065
 -----------------------------------------------------------------
 Calculating analytic gradient of the SCF energy
 Gradient of SCF Energy
            1           2           3           4           5           6
    1   0.0003188  -0.0120944   0.0114283   0.0006789   0.0061539  -0.0070789
    2  -0.0011388  -0.0094427   0.0086556   0.0073830  -0.0010946   0.0013580
    3  -0.0164311   0.0128240   0.0108836   0.0002169   0.0003529   0.0008323
            7           8           9
    1   0.0007453   0.0013558  -0.0015079
    2  -0.0058651  -0.0015664   0.0017110
    3   0.0008527  -0.0047751  -0.0047562
 Max gradient component =       1.643E-02
 RMS gradient           =       6.757E-03
 Gradient time:  CPU 36.00 s  wall 36.01 s
 Geometry Optimization Parameters
   NAtoms,    NIC,     NZ,  NCons,   NDum,   NFix, NCnnct, MaxDiis
        9      69       9       0       0       0       0       0


** GEOMETRY OPTIMIZATION IN DELOCALIZED INTERNAL COORDINATES **
   Searching for a Minimum

   Optimization Cycle:   1

                       Coordinates (Angstroms)
     ATOM                X               Y               Z
      1  C        -0.0408032489   -0.3794580991   -1.6825849122
      2  C        -0.6403481509   -0.8051684556   -0.3294712426
      3  C         0.5668418589    0.1501425047   -0.3703766120
      4  Br       -2.3651915542   -0.0731281929    0.1731541526
      5  Cl       -0.3673015565   -2.4672873782    0.2143175440
      6  Br        0.2707622120    2.0128363224    0.0838354359
      7  Br        2.2948770238   -0.5409614035    0.1772271288
      8  H         0.5257876180   -1.1201057062   -2.2469570515
      9  H        -0.6114727659    0.3147600263   -2.2994297036
   Point Group: c1    Number of degrees of freedom:    21


   Energy is  -8298.146302737


 Attempting to Generate Delocalized Internal Coordinates

 21 Hessian modes will be used to form the next step
  Hessian Eigenvalues:
     0.017401    0.020947    0.030782    0.030782    0.030790    0.033282
     0.086449    0.090060    0.108252    0.129001    0.140000    0.145900
     0.175927    0.175927    0.175927    0.257500    0.268991    0.285189
     0.286300    0.348126    0.348126

 Minimum Search - Taking Simple RFO Step
 Searching for Lamda that Minimizes Along All modes
 Value Taken    Lamda =  -0.00549830
 Step Taken.  Stepsize is  0.256786

                             Maximum     Tolerance    Cnvgd?
         Gradient           0.017743      0.000300      NO
         Displacement       0.161248      0.001200      NO
         Energy change     *********      0.000001      NO


 New Cartesian Coordinates Obtained by Inverse Iteration

 Displacement from previous Coordinates is:  0.386643
 ----------------------------------------------------------------
             Standard Nuclear Orientation (Angstroms)
    I     Atom           X                Y                Z
 ----------------------------------------------------------------
    1      C      -0.0436581290    -0.3719269077    -1.6392533397
    2      C      -0.6417855348    -0.8008010183    -0.3157632669
    3      C       0.5641907229     0.1528137536    -0.3543419723
    4      Br     -2.4113062083    -0.1579613748     0.1246648995
    5      Cl     -0.4228651814    -2.4833039513     0.1748663000
    6      Br      0.3632720716     2.0359197024     0.0301566637
    7      Br      2.3176146129    -0.4918255470     0.1354641811
    8      H       0.5203823809    -1.1143476923    -2.1914742858
    9      H      -0.6126932988     0.3230626533    -2.2446044402
 ----------------------------------------------------------------
 Molecular Point Group                 C1    NOp =  1
 Largest Abelian Subgroup              C1    NOp =  1
 Nuclear Repulsion Energy =  1339.0550474436 hartrees
 There are       71 alpha and       71 beta electrons
 Applying Cartesian multipole field
    Component          Value
    ---------          -----
     (2,0,0)        1.00000E-11
     (0,2,0)        2.00000E-11
     (0,0,2)       -3.00000E-11
 Nucleus-field energy     =     0.0000000303 hartrees
 Requested basis set is 6-311++G(d,p)
 There are 98 shells and 254 basis functions
 A cutoff of  1.0D-11 yielded   3742 shell pairs
 There are     27129 function pairs (     29944 Cartesian)
 Smallest overlap matrix eigenvalue = 2.11E-05
 Guess MOs from SCF MO coefficient file

 -----------------------------------------------------------------------
  General SCF calculation program by
  Eric Jon Sundstrom, Paul Horn, Yuezhi Mao, Dmitri Zuev, Alec White,
  David Stuck, Shaama M.S., Shane Yost, Joonho Lee, David Small,
  Daniel Levine, Susi Lehtola, Hugh Burton, Evgeny Epifanovsky
 -----------------------------------------------------------------------
 Exchange:     0.2000 Hartree-Fock + 0.0800 Slater + 0.7200 B88
 Correlation:  0.1900 VWN1RPA + 0.8100 LYP
 Using SG-1 standard quadrature grid
 A restricted SCF calculation will be
 performed using DIIS
 SCF converges when DIIS error is below 1.0e-08
 ---------------------------------------
  Cycle       Energy         DIIS error
 ---------------------------------------
    1   -8298.1438045820      6.15e-04  
    2   -8298.1480351928      1.84e-04  
    3   -8298.1479000043      2.27e-04  
    4   -8298.1483021101      7.44e-05  
    5   -8298.1483452909      1.15e-05  
    6   -8298.1483461604      5.22e-06  
    7   -8298.1483463766      9.46e-07  
    8   -8298.1483463824      1.99e-07  
    9   -8298.1483463825      1.24e-07  
   10   -8298.1483463826      2.20e-08  
   11   -8298.1483463826      6.00e-09  Convergence criterion met
 ---------------------------------------
 SCF time:   CPU 116.51s  wall 116.00s 
 SCF   energy in the final basis set =    -8298.1483463826
 Total energy in the final basis set =    -8298.1483463826

 --------------------------------------------------------------

                    Orbital Energies (a.u.)
 --------------------------------------------------------------

 Alpha MOs
 -- Occupied --
*******-482.852-482.852-101.578 -62.505 -62.505 -62.505 -56.326
-56.326 -56.326 -56.322 -56.322 -56.321 -56.321 -56.321 -56.321
-10.327 -10.321 -10.232  -9.492  -8.714  -8.714  -8.714  -7.257
 -7.247  -7.246  -6.546  -6.546  -6.546  -6.532  -6.532  -6.532
 -6.531  -6.531  -6.531  -2.657  -2.657  -2.657  -2.653  -2.653
 -2.653  -2.653  -2.653  -2.652  -2.641  -2.641  -2.641  -2.641
 -2.641  -2.641  -0.962  -0.869  -0.819  -0.799  -0.791  -0.636
 -0.578  -0.526  -0.507  -0.435  -0.426  -0.414  -0.410  -0.354
 -0.337  -0.323  -0.316  -0.307  -0.296  -0.291  -0.287
 -- Virtual --
 -0.071  -0.064  -0.045  -0.006   0.016   0.018   0.022   0.025
  0.043   0.053   0.054   0.058   0.073   0.077   0.079   0.085
  0.086   0.092   0.093   0.099   0.105   0.111   0.120   0.133
  0.137   0.139   0.143   0.151   0.157   0.170   0.188   0.191
  0.202   0.209   0.216   0.233   0.242   0.251   0.261   0.359
  0.367   0.376   0.392   0.400   0.407   0.421   0.427   0.430
  0.437   0.452   0.460   0.463   0.481   0.490   0.512   0.527
  0.536   0.537   0.553   0.558   0.567   0.576   0.587   0.599
  0.629   0.636   0.644   0.658   0.673   0.689   0.702   0.708
  0.773   0.787   0.792   0.811   0.825   0.851   0.867   0.886
  0.900   0.911   0.955   0.979   1.006   1.027   1.099   1.130
  1.196   1.340   1.378   1.398   1.474   1.514   1.527   1.531
  1.554   1.643   1.729   1.787   1.816   1.848   1.897   1.939
  1.994   2.020   2.034   2.043   2.048   2.075   2.096   2.149
  2.168   2.188   2.214   2.233   2.262   2.297   2.361   2.487
  2.547   2.581   2.702   2.717   2.790   2.812   2.941   3.027
  3.116   3.394   3.554   3.704   3.996   4.003   4.006   4.014
  4.037   4.041   4.052   4.090   4.121   4.124   4.150   4.209
  4.272   4.363   4.390   4.418   6.623   6.690   6.732   7.561
  7.564   7.574   7.584   7.602   7.639   7.676   7.707   7.712
  9.740  23.472  23.601  23.842  25.885  26.050  26.458  47.902
 47.955  47.993 215.729 289.756 289.761 289.768 289.778 289.797
289.835 289.901 289.920 289.9291020.6941020.7591020.808
 --------------------------------------------------------------

          Ground-State Mulliken Net Atomic Charges

     Atom                 Charge (a.u.)
  ----------------------------------------
      1 C                    -0.701652
      2 C                     0.048461
      3 C                     0.064629
      4 Br                   -0.030426
      5 Cl                    0.247263
      6 Br                   -0.003503
      7 Br                   -0.041676
      8 H                     0.195794
      9 H                     0.221110
  ----------------------------------------
  Sum of atomic charges =     0.000000

 -----------------------------------------------------------------
                    Cartesian Multipole Moments
 -----------------------------------------------------------------
    Charge (ESU x 10^10)
                 0.0000
    Dipole Moment (Debye)
         X      -0.0060      Y       0.0830      Z      -1.6893
       Tot       1.6913
    Quadrupole Moments (Debye-Ang)
        XX     -85.5369     XY      -2.4292     YY     -85.4627
        XZ       0.2038     YZ       0.8985     ZZ     -82.7004
    Octopole Moments (Debye-Ang^2)
       XXX       2.9401    XXY      11.8633    XYY       2.9940
       YYY      41.9863    XXZ      12.6546    XYZ       0.6025
       YYZ      10.2864    XZZ       0.8726    YZZ      10.2300
       ZZZ      13.4567
    Hexadecapole Moments (Debye-Ang^3)
      XXXX   -1302.3109   XXXY     -77.4740   XXYY    -417.1001
      XYYY     -51.7376   YYYY   -1018.2255   XXXZ       0.2068
      XXYZ      -1.1170   XYYZ      -0.2918   YYYZ       1.2647
      XXZZ    -274.4570   XYZZ     -20.4439   YYZZ    -220.8573
      XZZZ       0.8765   YZZZ       5.3265   ZZZZ    -223.0727
 -----------------------------------------------------------------
 Calculating analytic gradient of the SCF energy
 Gradient of SCF Energy
            1           2           3           4           5           6
    1  -0.0002364  -0.0042966   0.0051374  -0.0000617  -0.0013286   0.0016371
    2   0.0002253  -0.0040618   0.0035689  -0.0015245   0.0007243  -0.0000893
    3  -0.0056637   0.0079936   0.0067243  -0.0020632  -0.0022760  -0.0019099
            7           8           9
    1  -0.0008437  -0.0001674   0.0001599
    2   0.0011590   0.0001982  -0.0002000
    3  -0.0020012  -0.0003201  -0.0004839
 Max gradient component =       7.994E-03
 RMS gradient           =       2.996E-03
 Gradient time:  CPU 36.10 s  wall 36.11 s
 Geometry Optimization Parameters
   NAtoms,    NIC,     NZ,  NCons,   NDum,   NFix, NCnnct, MaxDiis
        9      69       9       0       0       0       0       0

 Cartesian Hessian Update
 Hessian Updated using BFGS Update


** GEOMETRY OPTIMIZATION IN DELOCALIZED INTERNAL COORDINATES **
   Searching for a Minimum

   Optimization Cycle:   2

                       Coordinates (Angstroms)
     ATOM                X               Y               Z
      1  C        -0.0436581290   -0.3719269077   -1.6392533397
      2  C        -0.6417855348   -0.8008010183   -0.3157632669
      3  C         0.5641907229    0.1528137536   -0.3543419723
      4  Br       -2.4113062083   -0.1579613748    0.1246648995
      5  Cl       -0.4228651814   -2.4833039513    0.1748663000
      6  Br        0.3632720716    2.0359197024    0.0301566637
      7  Br        2.3176146129   -0.4918255470    0.1354641811
      8  H         0.5203823809   -1.1143476923   -2.1914742858
      9  H        -0.6126932988    0.3230626533   -2.2446044402
   Point Group: c1    Number of degrees of freedom:    21


   Energy is  -8298.148346383

 Hessian Updated using BFGS Update

 20 Hessian modes will be used to form the next step
  Hessian Eigenvalues:
     0.017401    0.020947    0.030777    0.030788    0.033193    0.047620
     0.086777    0.088962    0.108262    0.128890    0.134067    0.146235
     0.175787    0.178424    0.226780    0.268994    0.281971    0.291791
     0.347905    0.348147

 Minimum Search - Taking Simple RFO Step
 Searching for Lamda that Minimizes Along All modes
 Value Taken    Lamda =  -0.00103791
 Step Taken.  Stepsize is  0.127870

                             Maximum     Tolerance    Cnvgd?
         Gradient           0.005833      0.000300      NO
         Displacement       0.097298      0.001200      NO
         Energy change     -0.002044      0.000001      NO


 New Cartesian Coordinates Obtained by Inverse Iteration

 Displacement from previous Coordinates is:  0.141460
 ----------------------------------------------------------------
             Standard Nuclear Orientation (Angstroms)
    I     Atom           X                Y                Z
 ----------------------------------------------------------------
    1      C      -0.0428419020    -0.3735277572    -1.6543109363
    2      C      -0.6381674560    -0.7982714690    -0.3392062544
    3      C       0.5600111741     0.1490619110    -0.3768887656
    4      Br     -2.3913422105    -0.1408672472     0.1477318664
    5      Cl     -0.4075015572    -2.4681027413     0.1931671218
    6      Br      0.3418821588     2.0207428007     0.0523671109
    7      Br      2.3013528243    -0.5020763389     0.1558039838
    8      H       0.5215086979    -1.1174687851    -2.2021473768
    9      H      -0.6117502931     0.3221392448    -2.2568020104
 ----------------------------------------------------------------
 Molecular Point Group                 C1    NOp =  1
 Largest Abelian Subgroup              C1    NOp =  1
 Nuclear Repulsion Energy =  1344.9501717055 hartrees
 There are       71 alpha and       71 beta electrons
 Applying Cartesian multipole field
    Component          Value
    ---------          -----
     (2,0,0)        1.00000E-11
     (0,2,0)        2.00000E-11
     (0,0,2)       -3.00000E-11
 Nucleus-field energy     =     0.0000000297 hartrees
 Requested basis set is 6-311++G(d,p)
 There are 98 shells and 254 basis functions
 A cutoff of  1.0D-11 yielded   3751 shell pairs
 There are     27169 function pairs (     29988 Cartesian)
 Smallest overlap matrix eigenvalue = 2.14E-05
 Guess MOs from SCF MO coefficient file

 -----------------------------------------------------------------------
  General SCF calculation program by
  Eric Jon Sundstrom, Paul Horn, Yuezhi Mao, Dmitri Zuev, Alec White,
  David Stuck, Shaama M.S., Shane Yost, Joonho Lee, David Small,
  Daniel Levine, Susi Lehtola, Hugh Burton, Evgeny Epifanovsky
 -----------------------------------------------------------------------
 Exchange:     0.2000 Hartree-Fock + 0.0800 Slater + 0.7200 B88
 Correlation:  0.1900 VWN1RPA + 0.8100 LYP
 Using SG-1 standard quadrature grid
 A restricted SCF calculation will be
 performed using DIIS
 SCF converges when DIIS error is below 1.0e-08
 ---------------------------------------
  Cycle       Energy         DIIS error
 ---------------------------------------
    1   -8298.1478985911      2.81e-04  
    2   -8298.1487992047      8.24e-05  
    3   -8298.1487627624      1.09e-04  
    4   -8298.1488524183      3.07e-05  
    5   -8298.1488602915      3.63e-06  
    6   -8298.1488603879      1.68e-06  
    7   -8298.1488604060      5.82e-07  
    8   -8298.1488604088      1.39e-07  
    9   -8298.1488604088      3.61e-08  
   10   -8298.1488604088      1.09e-08  
   11   -8298.1488604085      2.20e-09  Convergence criterion met
 ---------------------------------------
 SCF time:   CPU 120.86s  wall 122.00s 
 SCF   energy in the final basis set =    -8298.1488604085
 Total energy in the final basis set =    -8298.1488604085

 --------------------------------------------------------------

                    Orbital Energies (a.u.)
 --------------------------------------------------------------

 Alpha MOs
 -- Occupied --
*******-482.852-482.851-101.577 -62.505 -62.504 -62.504 -56.326
-56.325 -56.325 -56.321 -56.321 -56.321 -56.321 -56.321 -56.321
-10.326 -10.319 -10.233  -9.492  -8.713  -8.713  -8.713  -7.257
 -7.246  -7.246  -6.546  -6.546  -6.546  -6.531  -6.531  -6.531
 -6.531  -6.531  -6.531  -2.657  -2.657  -2.656  -2.653  -2.652
 -2.652  -2.652  -2.652  -2.652  -2.641  -2.641  -2.640  -2.640
 -2.640  -2.640  -0.965  -0.868  -0.819  -0.801  -0.790  -0.637
 -0.578  -0.528  -0.508  -0.436  -0.426  -0.415  -0.410  -0.354
 -0.337  -0.322  -0.316  -0.306  -0.298  -0.291  -0.285
 -- Virtual --
 -0.072  -0.064  -0.044  -0.007   0.017   0.018   0.022   0.025
  0.045   0.053   0.054   0.058   0.074   0.077   0.080   0.085
  0.086   0.093   0.093   0.099   0.106   0.111   0.119   0.133
  0.137   0.139   0.143   0.150   0.157   0.169   0.190   0.192
  0.203   0.207   0.216   0.237   0.248   0.253   0.260   0.358
  0.367   0.376   0.393   0.403   0.406   0.421   0.427   0.430
  0.439   0.450   0.460   0.462   0.480   0.488   0.513   0.528
  0.536   0.542   0.553   0.559   0.568   0.577   0.587   0.601
  0.628   0.637   0.642   0.659   0.676   0.690   0.707   0.711
  0.770   0.788   0.794   0.813   0.823   0.851   0.867   0.884
  0.900   0.912   0.951   0.978   1.010   1.030   1.113   1.135
  1.187   1.341   1.382   1.392   1.481   1.508   1.526   1.541
  1.556   1.648   1.729   1.790   1.821   1.853   1.892   1.944
  1.992   2.019   2.037   2.044   2.051   2.076   2.097   2.149
  2.172   2.189   2.215   2.241   2.261   2.298   2.366   2.489
  2.552   2.582   2.704   2.719   2.795   2.819   2.943   3.033
  3.131   3.404   3.553   3.707   3.998   4.003   4.006   4.014
  4.039   4.043   4.053   4.096   4.120   4.125   4.150   4.211
  4.272   4.364   4.393   4.414   6.623   6.694   6.733   7.561
  7.563   7.575   7.585   7.602   7.641   7.674   7.707   7.718
  9.742  23.478  23.625  23.852  25.887  26.053  26.459  47.903
 47.959  47.994 215.731 289.756 289.760 289.769 289.779 289.797
289.837 289.900 289.925 289.9301020.6941020.7641020.809
 --------------------------------------------------------------

          Ground-State Mulliken Net Atomic Charges

     Atom                 Charge (a.u.)
  ----------------------------------------
      1 C                    -0.736842
      2 C                     0.058009
      3 C                     0.090473
      4 Br                   -0.028263
      5 Cl                    0.240883
      6 Br                   -0.000143
      7 Br                   -0.041170
      8 H                     0.196652
      9 H                     0.220401
  ----------------------------------------
  Sum of atomic charges =     0.000000

 -----------------------------------------------------------------
                    Cartesian Multipole Moments
 -----------------------------------------------------------------
    Charge (ESU x 10^10)
                 0.0000
    Dipole Moment (Debye)
         X      -0.0139      Y       0.0822      Z      -1.7129
       Tot       1.7150
    Quadrupole Moments (Debye-Ang)
        XX     -85.6886     XY      -2.5342     YY     -85.5183
        XZ       0.1976     YZ       0.9621     ZZ     -82.4472
    Octopole Moments (Debye-Ang^2)
       XXX       3.3897    XXY      11.9532    XYY       3.0361
       YYY      41.8525    XXZ      12.1272    XYZ       0.4068
       YYZ       9.6800    XZZ       0.9871    YZZ      10.1298
       ZZZ       9.8691
    Hexadecapole Moments (Debye-Ang^3)
      XXXX   -1286.3039   XXXY     -69.9328   XXYY    -411.3606
      XYYY     -45.2950   YYYY   -1009.7912   XXXZ       0.2023
      XXYZ      -1.3719   XYYZ      -0.1145   YYYZ       1.1202
      XXZZ    -270.6021   XYZZ     -18.0019   YYZZ    -218.7541
      XZZZ       1.0955   YZZZ       4.8715   ZZZZ    -227.0781
 -----------------------------------------------------------------
 Calculating analytic gradient of the SCF energy
 Gradient of SCF Energy
            1           2           3           4           5           6
    1  -0.0001612  -0.0011690   0.0013751   0.0007535  -0.0000891   0.0003360
    2   0.0004865  -0.0015221   0.0007472  -0.0003526   0.0012400  -0.0007494
    3   0.0000927  -0.0003691  -0.0004159  -0.0002885  -0.0001755  -0.0001880
            7           8           9
    1  -0.0010992  -0.0003559   0.0004097
    2   0.0001518   0.0003897  -0.0003911
    3  -0.0002490   0.0008026   0.0007907
 Max gradient component =       1.522E-03
 RMS gradient           =       6.922E-04
 Gradient time:  CPU 37.27 s  wall 37.29 s
 Geometry Optimization Parameters
   NAtoms,    NIC,     NZ,  NCons,   NDum,   NFix, NCnnct, MaxDiis
        9      69       9       0       0       0       0       0

 Cartesian Hessian Update
 Hessian Updated using BFGS Update


** GEOMETRY OPTIMIZATION IN DELOCALIZED INTERNAL COORDINATES **
   Searching for a Minimum

   Optimization Cycle:   3

                       Coordinates (Angstroms)
     ATOM                X               Y               Z
      1  C        -0.0428419020   -0.3735277572   -1.6543109363
      2  C        -0.6381674560   -0.7982714690   -0.3392062544
      3  C         0.5600111741    0.1490619110   -0.3768887656
      4  Br       -2.3913422105   -0.1408672472    0.1477318664
      5  Cl       -0.4075015572   -2.4681027413    0.1931671218
      6  Br        0.3418821588    2.0207428007    0.0523671109
      7  Br        2.3013528243   -0.5020763389    0.1558039838
      8  H         0.5215086979   -1.1174687851   -2.2021473768
      9  H        -0.6117502931    0.3221392448   -2.2568020104
   Point Group: c1    Number of degrees of freedom:    21


   Energy is  -8298.148860409

 Hessian Updated using BFGS Update

 21 Hessian modes will be used to form the next step
  Hessian Eigenvalues:
     0.017406    0.020947    0.030769    0.030786    0.033275    0.050488
     0.086249    0.089555    0.108229    0.128878    0.134112    0.145933
     0.174322    0.175920    0.176020    0.237315    0.268870    0.272626
     0.287533    0.348123    0.348255

 Minimum Search - Taking Simple RFO Step
 Searching for Lamda that Minimizes Along All modes
 Value Taken    Lamda =  -0.00004447
 Step Taken.  Stepsize is  0.019162

                             Maximum     Tolerance    Cnvgd?
         Gradient           0.002017      0.000300      NO
         Displacement       0.009853      0.001200      NO
         Energy change     -0.000514      0.000001      NO


 New Cartesian Coordinates Obtained by Inverse Iteration

 Displacement from previous Coordinates is:  0.024845
 ----------------------------------------------------------------
             Standard Nuclear Orientation (Angstroms)
    I     Atom           X                Y                Z
 ----------------------------------------------------------------
    1      C      -0.0420962045    -0.3750876724    -1.6554893846
    2      C      -0.6373143323    -0.7976940956    -0.3381228957
    3      C       0.5598262766     0.1485865976    -0.3761977040
    4      Br     -2.3906925222    -0.1352433828     0.1519510323
    5      Cl     -0.4106677575    -2.4715193376     0.1908784483
    6      Br      0.3366998157     2.0216547760     0.0550608831
    7      Br      2.3058421832    -0.5000090612     0.1567222541
    8      H       0.5229356242    -1.1194032699    -2.2047008838
    9      H      -0.6113816469     0.3203450638    -2.2603870104
 ----------------------------------------------------------------
 Molecular Point Group                 C1    NOp =  1
 Largest Abelian Subgroup              C1    NOp =  1
 Nuclear Repulsion Energy =  1343.8821106140 hartrees
 There are       71 alpha and       71 beta electrons
 Applying Cartesian multipole field
    Component          Value
    ---------          -----
     (2,0,0)        1.00000E-11
     (0,2,0)        2.00000E-11
     (0,0,2)       -3.00000E-11
 Nucleus-field energy     =     0.0000000297 hartrees
 Requested basis set is 6-311++G(d,p)
 There are 98 shells and 254 basis functions
 A cutoff of  1.0D-11 yielded   3751 shell pairs
 There are     27169 function pairs (     29988 Cartesian)
 Smallest overlap matrix eigenvalue = 2.15E-05
 Guess MOs from SCF MO coefficient file

 -----------------------------------------------------------------------
  General SCF calculation program by
  Eric Jon Sundstrom, Paul Horn, Yuezhi Mao, Dmitri Zuev, Alec White,
  David Stuck, Shaama M.S., Shane Yost, Joonho Lee, David Small,
  Daniel Levine, Susi Lehtola, Hugh Burton, Evgeny Epifanovsky
 -----------------------------------------------------------------------
 Exchange:     0.2000 Hartree-Fock + 0.0800 Slater + 0.7200 B88
 Correlation:  0.1900 VWN1RPA + 0.8100 LYP
 Using SG-1 standard quadrature grid
 A restricted SCF calculation will be
 performed using DIIS
 SCF converges when DIIS error is below 1.0e-08
 ---------------------------------------
  Cycle       Energy         DIIS error
 ---------------------------------------
    1   -8298.1488601647      4.57e-05  
    2   -8298.1488780273      2.13e-05  
    3   -8298.1488740344      3.09e-05  
    4   -8298.1488818165      2.73e-06  
    5   -8298.1488818677      7.80e-07  
    6   -8298.1488818715      2.54e-07  
    7   -8298.1488818719      7.39e-08  
    8   -8298.1488818718      2.06e-08  
    9   -8298.1488818720      9.78e-09  Convergence criterion met
 ---------------------------------------
 SCF time:   CPU 96.26s  wall 96.00s 
 SCF   energy in the final basis set =    -8298.1488818720
 Total energy in the final basis set =    -8298.1488818720

 --------------------------------------------------------------

                    Orbital Energies (a.u.)
 --------------------------------------------------------------

 Alpha MOs
 -- Occupied --
*******-482.852-482.852-101.577 -62.505 -62.505 -62.504 -56.326
-56.325 -56.325 -56.321 -56.321 -56.321 -56.321 -56.321 -56.321
-10.326 -10.320 -10.233  -9.492  -8.713  -8.713  -8.713  -7.257
 -7.246  -7.246  -6.546  -6.546  -6.546  -6.531  -6.531  -6.531
 -6.531  -6.531  -6.531  -2.657  -2.657  -2.656  -2.653  -2.652
 -2.652  -2.652  -2.652  -2.652  -2.641  -2.641  -2.640  -2.640
 -2.640  -2.640  -0.964  -0.868  -0.818  -0.801  -0.790  -0.637
 -0.578  -0.528  -0.507  -0.436  -0.425  -0.414  -0.409  -0.354
 -0.337  -0.322  -0.316  -0.306  -0.298  -0.291  -0.285
 -- Virtual --
 -0.072  -0.065  -0.044  -0.007   0.017   0.018   0.022   0.025
  0.044   0.053   0.054   0.058   0.074   0.076   0.080   0.085
  0.086   0.093   0.093   0.099   0.105   0.111   0.119   0.133
  0.137   0.139   0.143   0.150   0.157   0.168   0.190   0.192
  0.203   0.207   0.216   0.237   0.247   0.253   0.259   0.358
  0.367   0.376   0.393   0.403   0.406   0.421   0.427   0.430
  0.439   0.450   0.460   0.463   0.479   0.488   0.513   0.528
  0.536   0.542   0.553   0.559   0.567   0.576   0.587   0.600
  0.627   0.636   0.641   0.658   0.677   0.690   0.707   0.711
  0.769   0.787   0.794   0.813   0.822   0.850   0.866   0.884
  0.899   0.911   0.950   0.977   1.011   1.029   1.113   1.134
  1.186   1.340   1.380   1.391   1.481   1.507   1.526   1.541
  1.555   1.649   1.729   1.788   1.820   1.853   1.892   1.942
  1.992   2.019   2.037   2.044   2.050   2.075   2.096   2.147
  2.171   2.188   2.215   2.241   2.260   2.298   2.365   2.488
  2.549   2.579   2.703   2.718   2.795   2.818   2.941   3.031
  3.129   3.403   3.550   3.704   3.998   4.003   4.005   4.014
  4.038   4.040   4.052   4.095   4.119   4.124   4.149   4.210
  4.271   4.364   4.393   4.414   6.622   6.694   6.732   7.561
  7.563   7.574   7.584   7.601   7.641   7.674   7.707   7.718
  9.741  23.476  23.625  23.848  25.886  26.050  26.457  47.902
 47.959  47.993 215.730 289.756 289.759 289.768 289.778 289.797
289.836 289.899 289.925 289.9301020.6931020.7631020.808
 --------------------------------------------------------------

          Ground-State Mulliken Net Atomic Charges

     Atom                 Charge (a.u.)
  ----------------------------------------
      1 C                    -0.738202
      2 C                     0.060102
      3 C                     0.091416
      4 Br                   -0.028331
      5 Cl                    0.240146
      6 Br                   -0.000939
      7 Br                   -0.041298
      8 H                     0.196767
      9 H                     0.220337
  ----------------------------------------
  Sum of atomic charges =     0.000000

 -----------------------------------------------------------------
                    Cartesian Multipole Moments
 -----------------------------------------------------------------
    Charge (ESU x 10^10)
                 0.0000
    Dipole Moment (Debye)
         X      -0.0142      Y       0.0854      Z      -1.7177
       Tot       1.7199
    Quadrupole Moments (Debye-Ang)
        XX     -85.7009     XY      -2.5519     YY     -85.5299
        XZ       0.1880     YZ       0.9818     ZZ     -82.4399
    Octopole Moments (Debye-Ang^2)
       XXX       3.5824    XXY      11.9018    XYY       2.9865
       YYY      41.5465    XXZ      12.0392    XYZ       0.4034
       YYZ       9.5636    XZZ       1.0127    YZZ      10.0271
       ZZZ       9.4598
    Hexadecapole Moments (Debye-Ang^3)
      XXXX   -1287.9341   XXXY     -69.2875   XXYY    -411.9072
      XYYY     -44.5300   YYYY   -1010.9157   XXXZ       0.5466
      XXYZ      -1.4949   XYYZ      -0.0616   YYYZ       0.7102
      XXZZ    -270.9281   XYZZ     -17.7548   YYZZ    -219.0599
      XZZZ       1.4573   YZZZ       4.3937   ZZZZ    -227.2541
 -----------------------------------------------------------------
 Calculating analytic gradient of the SCF energy
 Gradient of SCF Energy
            1           2           3           4           5           6
    1   0.0000652  -0.0005869   0.0005496   0.0000028  -0.0001110  -0.0000937
    2  -0.0000588  -0.0007919   0.0005616   0.0002696   0.0001996   0.0000083
    3  -0.0000047   0.0000279  -0.0001764   0.0000059  -0.0001208   0.0000557
            7           8           9
    1   0.0001656   0.0000597  -0.0000513
    2  -0.0001899  -0.0000675   0.0000691
    3   0.0000460   0.0000447   0.0001217
 Max gradient component =       7.919E-04
 RMS gradient           =       2.637E-04
 Gradient time:  CPU 36.15 s  wall 36.16 s
 Geometry Optimization Parameters
   NAtoms,    NIC,     NZ,  NCons,   NDum,   NFix, NCnnct, MaxDiis
        9      69       9       0       0       0       0       0

 Cartesian Hessian Update
 Hessian Updated using BFGS Update


** GEOMETRY OPTIMIZATION IN DELOCALIZED INTERNAL COORDINATES **
   Searching for a Minimum

   Optimization Cycle:   4

                       Coordinates (Angstroms)
     ATOM                X               Y               Z
      1  C        -0.0420962045   -0.3750876724   -1.6554893846
      2  C        -0.6373143323   -0.7976940956   -0.3381228957
      3  C         0.5598262766    0.1485865976   -0.3761977040
      4  Br       -2.3906925222   -0.1352433828    0.1519510323
      5  Cl       -0.4106677575   -2.4715193376    0.1908784483
      6  Br        0.3366998157    2.0216547760    0.0550608831
      7  Br        2.3058421832   -0.5000090612    0.1567222541
      8  H         0.5229356242   -1.1194032699   -2.2047008838
      9  H        -0.6113816469    0.3203450638   -2.2603870104
   Point Group: c1    Number of degrees of freedom:    21


   Energy is  -8298.148881872

 Hessian Updated using BFGS Update

 21 Hessian modes will be used to form the next step
  Hessian Eigenvalues:
     0.017485    0.020939    0.030663    0.030840    0.035506    0.050139
     0.088244    0.089845    0.107974    0.124128    0.129047    0.147598
     0.175009    0.175901    0.193058    0.220377    0.261498    0.269404
     0.291696    0.347963    0.354239

 Minimum Search - Taking Simple RFO Step
 Searching for Lamda that Minimizes Along All modes
 Value Taken    Lamda =  -0.00000444
 Step Taken.  Stepsize is  0.006428

                             Maximum     Tolerance    Cnvgd?
         Gradient           0.000555      0.000300      NO
         Displacement       0.003665      0.001200      NO
         Energy change     -0.000021      0.000001      NO


 New Cartesian Coordinates Obtained by Inverse Iteration

 Displacement from previous Coordinates is:  0.007467
 ----------------------------------------------------------------
             Standard Nuclear Orientation (Angstroms)
    I     Atom           X                Y                Z
 ----------------------------------------------------------------
    1      C      -0.0424232031    -0.3746857616    -1.6557018221
    2      C      -0.6370117007    -0.7971029334    -0.3379094946
    3      C       0.5591333239     0.1482858852    -0.3758581039
    4      Br     -2.3914214165    -0.1369683668     0.1518997662
    5      Cl     -0.4094166927    -2.4712299046     0.1918167693
    6      Br      0.3384092530     2.0219338520     0.0544709185
    7      Br      2.3046594830    -0.5006200129     0.1574647549
    8      H       0.5221655977    -1.1190827687    -2.2053306704
    9      H      -0.6109432084     0.3210996287    -2.2611373786
 ----------------------------------------------------------------
 Molecular Point Group                 C1    NOp =  1
 Largest Abelian Subgroup              C1    NOp =  1
 Nuclear Repulsion Energy =  1343.8806129572 hartrees
 There are       71 alpha and       71 beta electrons
 Applying Cartesian multipole field
    Component          Value
    ---------          -----
     (2,0,0)        1.00000E-11
     (0,2,0)        2.00000E-11
     (0,0,2)       -3.00000E-11
 Nucleus-field energy     =     0.0000000297 hartrees
 Requested basis set is 6-311++G(d,p)
 There are 98 shells and 254 basis functions
 A cutoff of  1.0D-11 yielded   3751 shell pairs
 There are     27169 function pairs (     29988 Cartesian)
 Smallest overlap matrix eigenvalue = 2.13E-05
 Guess MOs from SCF MO coefficient file

 -----------------------------------------------------------------------
  General SCF calculation program by
  Eric Jon Sundstrom, Paul Horn, Yuezhi Mao, Dmitri Zuev, Alec White,
  David Stuck, Shaama M.S., Shane Yost, Joonho Lee, David Small,
  Daniel Levine, Susi Lehtola, Hugh Burton, Evgeny Epifanovsky
 -----------------------------------------------------------------------
 Exchange:     0.2000 Hartree-Fock + 0.0800 Slater + 0.7200 B88
 Correlation:  0.1900 VWN1RPA + 0.8100 LYP
 Using SG-1 standard quadrature grid
 A restricted SCF calculation will be
 performed using DIIS
 SCF converges when DIIS error is below 1.0e-08
 ---------------------------------------
  Cycle       Energy         DIIS error
 ---------------------------------------
    1   -8298.1488819623      1.58e-05  
    2   -8298.1488844672      3.64e-06  
    3   -8298.1488843356      5.61e-06  
    4   -8298.1488845719      1.06e-06  
    5   -8298.1488845802      3.25e-07  
    6   -8298.1488845808      1.42e-07  
    7   -8298.1488845809      2.90e-08  
    8   -8298.1488845811      1.00e-08  
    9   -8298.1488845810      2.08e-09  Convergence criterion met
 ---------------------------------------
 SCF time:   CPU 96.29s  wall 97.00s 
 SCF   energy in the final basis set =    -8298.1488845810
 Total energy in the final basis set =    -8298.1488845810

 --------------------------------------------------------------

                    Orbital Energies (a.u.)
 --------------------------------------------------------------

 Alpha MOs
 -- Occupied --
*******-482.852-482.852-101.577 -62.505 -62.504 -62.504 -56.326
-56.325 -56.325 -56.321 -56.321 -56.321 -56.321 -56.321 -56.321
-10.326 -10.320 -10.233  -9.492  -8.714  -8.713  -8.713  -7.257
 -7.246  -7.246  -6.546  -6.546  -6.546  -6.531  -6.531  -6.531
 -6.531  -6.531  -6.531  -2.657  -2.657  -2.656  -2.653  -2.652
 -2.652  -2.652  -2.652  -2.652  -2.641  -2.641  -2.640  -2.640
 -2.640  -2.640  -0.965  -0.868  -0.818  -0.801  -0.790  -0.638
 -0.578  -0.528  -0.507  -0.436  -0.425  -0.414  -0.409  -0.354
 -0.336  -0.322  -0.316  -0.306  -0.298  -0.291  -0.285
 -- Virtual --
 -0.073  -0.065  -0.045  -0.007   0.017   0.018   0.022   0.025
  0.044   0.053   0.054   0.058   0.074   0.077   0.080   0.085
  0.086   0.093   0.093   0.099   0.105   0.111   0.119   0.133
  0.137   0.139   0.143   0.150   0.157   0.168   0.190   0.193
  0.203   0.207   0.216   0.236   0.247   0.253   0.259   0.358
  0.367   0.376   0.393   0.403   0.406   0.421   0.427   0.430
  0.439   0.450   0.460   0.462   0.479   0.488   0.513   0.529
  0.536   0.542   0.553   0.559   0.567   0.576   0.587   0.600
  0.628   0.636   0.642   0.658   0.676   0.690   0.707   0.711
  0.769   0.787   0.794   0.813   0.822   0.851   0.866   0.884
  0.899   0.911   0.951   0.977   1.011   1.029   1.113   1.134
  1.186   1.340   1.380   1.390   1.481   1.507   1.526   1.541
  1.555   1.649   1.729   1.787   1.821   1.853   1.892   1.941
  1.992   2.018   2.038   2.044   2.051   2.075   2.096   2.147
  2.171   2.188   2.215   2.241   2.260   2.298   2.365   2.488
  2.548   2.579   2.703   2.718   2.796   2.818   2.941   3.031
  3.130   3.403   3.550   3.703   3.997   4.003   4.005   4.014
  4.038   4.040   4.052   4.095   4.119   4.124   4.149   4.210
  4.271   4.364   4.393   4.414   6.622   6.694   6.732   7.561
  7.563   7.574   7.584   7.601   7.641   7.674   7.707   7.718
  9.741  23.476  23.627  23.848  25.886  26.051  26.457  47.902
 47.958  47.993 215.730 289.756 289.760 289.768 289.778 289.797
289.836 289.899 289.925 289.9301020.6931020.7631020.808
 --------------------------------------------------------------

          Ground-State Mulliken Net Atomic Charges

     Atom                 Charge (a.u.)
  ----------------------------------------
      1 C                    -0.738342
      2 C                     0.061732
      3 C                     0.090940
      4 Br                   -0.028268
      5 Cl                    0.239073
      6 Br                   -0.000794
      7 Br                   -0.041406
      8 H                     0.196782
      9 H                     0.220284
  ----------------------------------------
  Sum of atomic charges =     0.000000

 -----------------------------------------------------------------
                    Cartesian Multipole Moments
 -----------------------------------------------------------------
    Charge (ESU x 10^10)
                 0.0000
    Dipole Moment (Debye)
         X      -0.0140      Y       0.0872      Z      -1.7186
       Tot       1.7208
    Quadrupole Moments (Debye-Ang)
        XX     -85.6992     XY      -2.5447     YY     -85.5353
        XZ       0.1904     YZ       0.9770     ZZ     -82.4349
    Octopole Moments (Debye-Ang^2)
       XXX       3.5209    XXY      11.9170    XYY       3.0132
       YYY      41.6660    XXZ      12.0287    XYZ       0.4064
       YYZ       9.5448    XZZ       1.0069    YZZ      10.0570
       ZZZ       9.3943
    Hexadecapole Moments (Debye-Ang^3)
      XXXX   -1287.6229   XXXY     -69.4608   XXYY    -411.9048
      XYYY     -44.7273   YYYY   -1011.0214   XXXZ       0.4570
      XXYZ      -1.4460   XYYZ      -0.0676   YYYZ       0.8773
      XXZZ    -270.9063   XYZZ     -17.8402   YYZZ    -219.0879
      XZZZ       1.3775   YZZZ       4.5919   ZZZZ    -227.2659
 -----------------------------------------------------------------
 Calculating analytic gradient of the SCF energy
 Gradient of SCF Energy
            1           2           3           4           5           6
    1   0.0000101  -0.0001422   0.0001746  -0.0000607  -0.0000569   0.0000531
    2   0.0000167  -0.0003668   0.0002041   0.0001605   0.0000743   0.0000193
    3   0.0000471   0.0000345  -0.0000399  -0.0000079  -0.0000275   0.0000276
            7           8           9
    1   0.0000095   0.0000278  -0.0000153
    2  -0.0001489  -0.0000669   0.0001078
    3   0.0000213  -0.0000240  -0.0000313
 Max gradient component =       3.668E-04
 RMS gradient           =       1.083E-04
 Gradient time:  CPU 36.11 s  wall 36.12 s
 Geometry Optimization Parameters
   NAtoms,    NIC,     NZ,  NCons,   NDum,   NFix, NCnnct, MaxDiis
        9      69       9       0       0       0       0       0

 Cartesian Hessian Update
 Hessian Updated using BFGS Update


** GEOMETRY OPTIMIZATION IN DELOCALIZED INTERNAL COORDINATES **
   Searching for a Minimum

   Optimization Cycle:   5

                       Coordinates (Angstroms)
     ATOM                X               Y               Z
      1  C        -0.0424232031   -0.3746857616   -1.6557018221
      2  C        -0.6370117007   -0.7971029334   -0.3379094946
      3  C         0.5591333239    0.1482858852   -0.3758581039
      4  Br       -2.3914214165   -0.1369683668    0.1518997662
      5  Cl       -0.4094166927   -2.4712299046    0.1918167693
      6  Br        0.3384092530    2.0219338520    0.0544709185
      7  Br        2.3046594830   -0.5006200129    0.1574647549
      8  H         0.5221655977   -1.1190827687   -2.2053306704
      9  H        -0.6109432084    0.3210996287   -2.2611373786
   Point Group: c1    Number of degrees of freedom:    21


   Energy is  -8298.148884581

 Hessian Updated using BFGS Update

 21 Hessian modes will be used to form the next step
  Hessian Eigenvalues:
     0.017564    0.020996    0.030456    0.030852    0.037858    0.048600
     0.089168    0.090555    0.093833    0.113664    0.129407    0.152027
     0.175623    0.176889    0.187434    0.217500    0.247537    0.269669
     0.289006    0.348506    0.350866

 Minimum Search - Taking Simple RFO Step
 Searching for Lamda that Minimizes Along All modes
 Value Taken    Lamda =   0.00000000
 Step Taken.  Stepsize is  0.002931

                             Maximum     Tolerance    Cnvgd?
         Gradient           0.000189      0.000300     YES
         Displacement       0.002119      0.001200      NO
         Energy change     -0.000003      0.000001      NO


 New Cartesian Coordinates Obtained by Inverse Iteration

 Displacement from previous Coordinates is:  0.002113
 ----------------------------------------------------------------
             Standard Nuclear Orientation (Angstroms)
    I     Atom           X                Y                Z
 ----------------------------------------------------------------
    1      C      -0.0423952608    -0.3746672473    -1.6557458333
    2      C      -0.6368024651    -0.7966277233    -0.3378812073
    3      C       0.5589181846     0.1480876027    -0.3757327497
    4      Br     -2.3911767217    -0.1372445492     0.1521269516
    5      Cl     -0.4097701280    -2.4712369828     0.1915490032
    6      Br      0.3386179410     2.0217298072     0.0544704371
    7      Br      2.3046064100    -0.5001587660     0.1576103445
    8      H       0.5219483462    -1.1191158790    -2.2053364084
    9      H      -0.6107948700     0.3208633559    -2.2613457984
 ----------------------------------------------------------------
 Molecular Point Group                 C1    NOp =  1
 Largest Abelian Subgroup              C1    NOp =  1
 Nuclear Repulsion Energy =  1343.9739272897 hartrees
 There are       71 alpha and       71 beta electrons
 Applying Cartesian multipole field
    Component          Value
    ---------          -----
     (2,0,0)        1.00000E-11
     (0,2,0)        2.00000E-11
     (0,0,2)       -3.00000E-11
 Nucleus-field energy     =     0.0000000297 hartrees
 Requested basis set is 6-311++G(d,p)
 There are 98 shells and 254 basis functions
 A cutoff of  1.0D-11 yielded   3751 shell pairs
 There are     27169 function pairs (     29988 Cartesian)
 Smallest overlap matrix eigenvalue = 2.13E-05
 Guess MOs from SCF MO coefficient file

 -----------------------------------------------------------------------
  General SCF calculation program by
  Eric Jon Sundstrom, Paul Horn, Yuezhi Mao, Dmitri Zuev, Alec White,
  David Stuck, Shaama M.S., Shane Yost, Joonho Lee, David Small,
  Daniel Levine, Susi Lehtola, Hugh Burton, Evgeny Epifanovsky
 -----------------------------------------------------------------------
 Exchange:     0.2000 Hartree-Fock + 0.0800 Slater + 0.7200 B88
 Correlation:  0.1900 VWN1RPA + 0.8100 LYP
 Using SG-1 standard quadrature grid
 A restricted SCF calculation will be
 performed using DIIS
 SCF converges when DIIS error is below 1.0e-08
 ---------------------------------------
  Cycle       Energy         DIIS error
 ---------------------------------------
    1   -8298.1488844097      7.13e-06  
    2   -8298.1488848828      2.59e-06  
    3   -8298.1488847897      4.29e-06  
    4   -8298.1488849381      2.94e-07  
    5   -8298.1488849387      7.55e-08  
    6   -8298.1488849388      2.72e-08  
    7   -8298.1488849388      7.32e-09  Convergence criterion met
 ---------------------------------------
 SCF time:   CPU 78.22s  wall 114.00s 
 SCF   energy in the final basis set =    -8298.1488849388
 Total energy in the final basis set =    -8298.1488849388

 --------------------------------------------------------------

                    Orbital Energies (a.u.)
 --------------------------------------------------------------

 Alpha MOs
 -- Occupied --
*******-482.852-482.852-101.577 -62.505 -62.504 -62.504 -56.326
-56.325 -56.325 -56.321 -56.321 -56.321 -56.321 -56.321 -56.321
-10.326 -10.320 -10.233  -9.492  -8.714  -8.713  -8.713  -7.257
 -7.246  -7.246  -6.546  -6.546  -6.546  -6.531  -6.531  -6.531
 -6.531  -6.531  -6.531  -2.657  -2.657  -2.656  -2.653  -2.652
 -2.652  -2.652  -2.652  -2.652  -2.641  -2.641  -2.640  -2.640
 -2.640  -2.640  -0.965  -0.868  -0.818  -0.801  -0.790  -0.638
 -0.578  -0.528  -0.507  -0.436  -0.425  -0.414  -0.409  -0.354
 -0.336  -0.322  -0.316  -0.306  -0.298  -0.291  -0.285
 -- Virtual --
 -0.073  -0.065  -0.045  -0.007   0.017   0.018   0.022   0.025
  0.044   0.053   0.054   0.058   0.075   0.077   0.080   0.085
  0.086   0.093   0.093   0.099   0.105   0.111   0.119   0.133
  0.137   0.139   0.143   0.150   0.157   0.168   0.190   0.193
  0.203   0.207   0.216   0.236   0.247   0.253   0.259   0.358
  0.367   0.376   0.393   0.403   0.406   0.421   0.427   0.430
  0.439   0.450   0.460   0.463   0.479   0.488   0.513   0.529
  0.536   0.542   0.553   0.559   0.567   0.576   0.587   0.600
  0.628   0.636   0.642   0.658   0.676   0.690   0.707   0.711
  0.769   0.787   0.794   0.813   0.822   0.851   0.866   0.884
  0.899   0.911   0.951   0.977   1.011   1.029   1.113   1.134
  1.186   1.340   1.380   1.390   1.481   1.507   1.526   1.541
  1.555   1.650   1.729   1.787   1.821   1.853   1.892   1.941
  1.992   2.019   2.038   2.044   2.051   2.075   2.096   2.147
  2.171   2.188   2.215   2.241   2.260   2.298   2.365   2.488
  2.548   2.579   2.703   2.718   2.796   2.818   2.941   3.031
  3.130   3.403   3.550   3.703   3.998   4.003   4.005   4.014
  4.038   4.040   4.052   4.095   4.119   4.124   4.150   4.210
  4.271   4.364   4.393   4.414   6.622   6.694   6.732   7.561
  7.563   7.574   7.584   7.601   7.641   7.674   7.707   7.718
  9.741  23.476  23.628  23.848  25.886  26.051  26.457  47.902
 47.958  47.993 215.730 289.756 289.760 289.768 289.778 289.797
289.836 289.899 289.925 289.9301020.6941020.7631020.808
 --------------------------------------------------------------

          Ground-State Mulliken Net Atomic Charges

     Atom                 Charge (a.u.)
  ----------------------------------------
      1 C                    -0.738280
      2 C                     0.062434
      3 C                     0.090561
      4 Br                   -0.028134
      5 Cl                    0.238601
      6 Br                   -0.000852
      7 Br                   -0.041371
      8 H                     0.196772
      9 H                     0.220270
  ----------------------------------------
  Sum of atomic charges =     0.000000

 -----------------------------------------------------------------
                    Cartesian Multipole Moments
 -----------------------------------------------------------------
    Charge (ESU x 10^10)
                 0.0000
    Dipole Moment (Debye)
         X      -0.0143      Y       0.0886      Z      -1.7187
       Tot       1.7210
    Quadrupole Moments (Debye-Ang)
        XX     -85.6943     XY      -2.5408     YY     -85.5411
        XZ       0.1903     YZ       0.9781     ZZ     -82.4326
    Octopole Moments (Debye-Ang^2)
       XXX       3.5096    XXY      11.9152    XYY       3.0103
       YYY      41.6764    XXZ      12.0274    XYZ       0.4086
       YYZ       9.5365    XZZ       1.0018    YZZ      10.0564
       ZZZ       9.3740
    Hexadecapole Moments (Debye-Ang^3)
      XXXX   -1287.4010   XXXY     -69.5525   XXYY    -411.8716
      XYYY     -44.8288   YYYY   -1010.9008   XXXZ       0.4589
      XXYZ      -1.4517   XYYZ      -0.0687   YYYZ       0.8657
      XXZZ    -270.8745   XYZZ     -17.8845   YYZZ    -219.0693
      XZZZ       1.3868   YZZZ       4.5791   ZZZZ    -227.2459
 -----------------------------------------------------------------
 Calculating analytic gradient of the SCF energy
 Gradient of SCF Energy
            1           2           3           4           5           6
    1   0.0000108   0.0000486  -0.0000487   0.0000147  -0.0001062   0.0000938
    2   0.0000130  -0.0000194   0.0000080   0.0000818   0.0000284  -0.0000458
    3   0.0000456  -0.0000059  -0.0000026  -0.0000209  -0.0000218   0.0000172
            7           8           9
    1  -0.0000177  -0.0000234   0.0000282
    2  -0.0000812  -0.0000061   0.0000213
    3   0.0000096  -0.0000150  -0.0000064
 Max gradient component =       1.062E-04
 RMS gradient           =       4.206E-05
 Gradient time:  CPU 37.20 s  wall 58.14 s
 Geometry Optimization Parameters
   NAtoms,    NIC,     NZ,  NCons,   NDum,   NFix, NCnnct, MaxDiis
        9      69       9       0       0       0       0       0

 Cartesian Hessian Update
 Hessian Updated using BFGS Update


** GEOMETRY OPTIMIZATION IN DELOCALIZED INTERNAL COORDINATES **
   Searching for a Minimum

   Optimization Cycle:   6

                       Coordinates (Angstroms)
     ATOM                X               Y               Z
      1  C        -0.0423952608   -0.3746672473   -1.6557458333
      2  C        -0.6368024651   -0.7966277233   -0.3378812073
      3  C         0.5589181846    0.1480876027   -0.3757327497
      4  Br       -2.3911767217   -0.1372445492    0.1521269516
      5  Cl       -0.4097701280   -2.4712369828    0.1915490032
      6  Br        0.3386179410    2.0217298072    0.0544704371
      7  Br        2.3046064100   -0.5001587660    0.1576103445
      8  H         0.5219483462   -1.1191158790   -2.2053364084
      9  H        -0.6107948700    0.3208633559   -2.2613457984
   Point Group: c1    Number of degrees of freedom:    21


   Energy is  -8298.148884939

 Hessian Updated using BFGS Update

 21 Hessian modes will be used to form the next step
  Hessian Eigenvalues:
     0.017562    0.021092    0.029949    0.030856    0.038252    0.048977
     0.084131    0.089750    0.092930    0.120225    0.129541    0.153787
     0.174808    0.181265    0.190152    0.216150    0.251342    0.269787
     0.296061    0.348465    0.350489

 Minimum Search - Taking Simple RFO Step
 Searching for Lamda that Minimizes Along All modes
 Value Taken    Lamda =   0.00000000
 Step Taken.  Stepsize is  0.000680

                             Maximum     Tolerance    Cnvgd?
         Gradient           0.000047      0.000300     YES
         Displacement       0.000355      0.001200     YES
         Energy change     -0.000000      0.000001     YES


                       Distance Matrix (Angstroms)
             C (  1)   C (  2)   C (  3)   Br(  4)   Cl(  5)   Br(  6)
   C (  2)  1.506034
   C (  3)  1.507741  1.524358
   Br(  4)  2.973474  1.937195  3.010500
   Cl(  5)  2.818345  1.770920  2.849742  3.061870
   Br(  6)  2.968624  3.008076  1.934979  3.481736  4.556932
   Br(  7)  2.968573  2.997548  1.937035  4.709789  3.354719  3.199323
   H (  8)  1.083853  2.221281  2.225898  3.874016  2.905407  3.873661
   H (  9)  1.083325  2.224675  2.225672  3.033887  3.721952  3.026109
             Br(  7)   H (  8)
   H (  8)  3.023987
   H (  9)  3.876208  1.832971

 Final energy is   -8298.1488849388479     


 ******************************
 **  OPTIMIZATION CONVERGED  **
 ******************************

                       Coordinates (Angstroms)
     ATOM                X               Y               Z
      1  C        -0.0423952608   -0.3746672473   -1.6557458333
      2  C        -0.6368024651   -0.7966277233   -0.3378812073
      3  C         0.5589181846    0.1480876027   -0.3757327497
      4  Br       -2.3911767217   -0.1372445492    0.1521269516
      5  Cl       -0.4097701280   -2.4712369828    0.1915490032
      6  Br        0.3386179410    2.0217298072    0.0544704371
      7  Br        2.3046064100   -0.5001587660    0.1576103445
      8  H         0.5219483462   -1.1191158790   -2.2053364084
      9  H        -0.6107948700    0.3208633559   -2.2613457984

Z-matrix Print:
$molecule
0 1
Br
C  1 1.934979
C  2 1.507741 1 118.624463
H  3 1.083325 2 117.466878 1 -2.497473 0
H  3 1.083853 2 117.449581 1 142.292397 0
C  3 1.506034 2 60.768502 1 -110.300624 0
Cl 6 1.770920 3 118.421153 2 -109.433669 0
Br 2 1.937035 1 111.434627 3 142.961995 0
Br 6 1.937195 3 118.908446 2 110.256982 0
$end


 --------------------------------------------------------------

                    Orbital Energies (a.u.)
 --------------------------------------------------------------

 Alpha MOs
 -- Occupied --
*******-482.852-482.852-101.577 -62.505 -62.504 -62.504 -56.326
-56.325 -56.325 -56.321 -56.321 -56.321 -56.321 -56.321 -56.321
-10.326 -10.320 -10.233  -9.492  -8.714  -8.713  -8.713  -7.257
 -7.246  -7.246  -6.546  -6.546  -6.546  -6.531  -6.531  -6.531
 -6.531  -6.531  -6.531  -2.657  -2.657  -2.656  -2.653  -2.652
 -2.652  -2.652  -2.652  -2.652  -2.641  -2.641  -2.640  -2.640
 -2.640  -2.640  -0.965  -0.868  -0.818  -0.801  -0.790  -0.638
 -0.578  -0.528  -0.507  -0.436  -0.425  -0.414  -0.409  -0.354
 -0.336  -0.322  -0.316  -0.306  -0.298  -0.291  -0.285
 -- Virtual --
 -0.073  -0.065  -0.045  -0.007   0.017   0.018   0.022   0.025
  0.044   0.053   0.054   0.058   0.075   0.077   0.080   0.085
  0.086   0.093   0.093   0.099   0.105   0.111   0.119   0.133
  0.137   0.139   0.143   0.150   0.157   0.168   0.190   0.193
  0.203   0.207   0.216   0.236   0.247   0.253   0.259   0.358
  0.367   0.376   0.393   0.403   0.406   0.421   0.427   0.430
  0.439   0.450   0.460   0.463   0.479   0.488   0.513   0.529
  0.536   0.542   0.553   0.559   0.567   0.576   0.587   0.600
  0.628   0.636   0.642   0.658   0.676   0.690   0.707   0.711
  0.769   0.787   0.794   0.813   0.822   0.851   0.866   0.884
  0.899   0.911   0.951   0.977   1.011   1.029   1.113   1.134
  1.186   1.340   1.380   1.390   1.481   1.507   1.526   1.541
  1.555   1.650   1.729   1.787   1.821   1.853   1.892   1.941
  1.992   2.019   2.038   2.044   2.051   2.075   2.096   2.147
  2.171   2.188   2.215   2.241   2.260   2.298   2.365   2.488
  2.548   2.579   2.703   2.718   2.796   2.818   2.941   3.031
  3.130   3.403   3.550   3.703   3.998   4.003   4.005   4.014
  4.038   4.040   4.052   4.095   4.119   4.124   4.150   4.210
  4.271   4.364   4.393   4.414   6.622   6.694   6.732   7.561
  7.563   7.574   7.584   7.601   7.641   7.674   7.707   7.718
  9.741  23.476  23.628  23.848  25.886  26.051  26.457  47.902
 47.958  47.993 215.730 289.756 289.760 289.768 289.778 289.797
289.836 289.899 289.925 289.9301020.6941020.7631020.808
 --------------------------------------------------------------

          Ground-State Mulliken Net Atomic Charges

     Atom                 Charge (a.u.)
  ----------------------------------------
      1 C                    -0.738280
      2 C                     0.062434
      3 C                     0.090561
      4 Br                   -0.028134
      5 Cl                    0.238601
      6 Br                   -0.000852
      7 Br                   -0.041371
      8 H                     0.196772
      9 H                     0.220270
  ----------------------------------------
  Sum of atomic charges =     0.000000

 -----------------------------------------------------------------
                    Cartesian Multipole Moments
 -----------------------------------------------------------------
    Charge (ESU x 10^10)
                 0.0000
    Dipole Moment (Debye)
         X      -0.0143      Y       0.0886      Z      -1.7187
       Tot       1.7210
    Quadrupole Moments (Debye-Ang)
        XX     -85.6943     XY      -2.5408     YY     -85.5411
        XZ       0.1903     YZ       0.9781     ZZ     -82.4326
    Octopole Moments (Debye-Ang^2)
       XXX       3.5096    XXY      11.9152    XYY       3.0103
       YYY      41.6764    XXZ      12.0274    XYZ       0.4086
       YYZ       9.5365    XZZ       1.0018    YZZ      10.0564
       ZZZ       9.3740
    Hexadecapole Moments (Debye-Ang^3)
      XXXX   -1287.4010   XXXY     -69.5525   XXYY    -411.8716
      XYYY     -44.8288   YYYY   -1010.9008   XXXZ       0.4589
      XXYZ      -1.4517   XYYZ      -0.0687   YYYZ       0.8657
      XXZZ    -270.8745   XYZZ     -17.8845   YYZZ    -219.0693
      XZZZ       1.3868   YZZZ       4.5791   ZZZZ    -227.2459
 -----------------------------------------------------------------
Archival summary:
1\1\TWL02\OPT\ProcedureUnspecified\BasisUnspecified\r3l132\taweetha\ThuOct1100:17:592018ThuOct1100:17:592018\0\\#,OPT,ProcedureUnspecified,BasisUnspecified,\\0,1\Br\C,1,1.93498\C,2,1.50774,1,118.624\H,3,1.08332,2,117.467,1,-2.49747,0\H,3,1.08385,2,117.45,1,142.292,0\C,3,1.50603,2,60.7685,1,-110.301,0\Cl,6,1.77092,3,118.421,2,-109.434,0\Br,2,1.93704,1,111.435,3,142.962,0\Br,6,1.93719,3,118.908,2,110.257,0\\\@

 Total job time:  918.18s(wall), 860.17s(cpu) 
 Thu Oct 11 00:17:59 2018

        *************************************************************
        *                                                           *
        *  Thank you very much for using Q-Chem.  Have a nice day.  *
        *                                                           *
        *************************************************************


 
User input: 2 of 2 
 
Q-Chem Developer Version!
                  Welcome to Q-Chem
     A Quantum Leap Into The Future Of Chemistry


 Q-Chem 5.1, Q-Chem, Inc., Pleasanton, CA (2018)

 Yihan Shao,  Zhengting Gan,  E. Epifanovsky,  A. T. B. Gilbert,  M. Wormit,  
 J. Kussmann,  A. W. Lange,  A. Behn,  Jia Deng,  Xintian Feng,  D. Ghosh,  
 M. Goldey,  P. R. Horn,  L. D. Jacobson,  I. Kaliman,  T. Kus,  A. Landau,  
 Jie Liu,  E. I. Proynov,  R. M. Richard,  R. P. Steele,  E. J. Sundstrom,  
 H. L. Woodcock III,  P. M. Zimmerman,  D. Zuev,  B. Albrecht,  E. Alguire,  
 S. A. Baeppler,  D. Barton,  Z. Benda,  Y. A. Bernard,  E. J. Berquist,  
 K. B. Bravaya,  H. Burton,  D. Casanova,  Chun-Min Chang,  Yunqing Chen,  
 A. Chien,  K. D. Closser,  M. P. Coons,  S. Coriani,  S. Dasgupta,  
 A. L. Dempwolff,  M. Diedenhofen,  Hainam Do,  R. G. Edgar,  Po-Tung Fang,  
 S. Faraji,  S. Fatehi,  Qingguo Feng,  K. D. Fenk,  J. Fosso-Tande,  
 Qinghui Ge,  A. Ghysels,  G. Gidofalvi,  J. Gomes,  J. Gonthier,  A. Gunina,  
 D. Hait,  M. W. D. Hanson-Heine,  P. H. P. Harbach,  A. W. Hauser,  
 J. E. Herr,  E. G. Hohenstein,  Z. C. Holden,  Kerwin Hui,  B. C. Huynh,  
 T.-C. Jagau,  Hyunjun Ji,  B. Kaduk,  K. Khistyaev,  Jaehoon Kim,  
 P. Klunzinger,  K. Koh,  D. Kosenkov,  L. Koulias,  T. Kowalczyk,  
 C. M. Krauter,  A. Kunitsa,  Ka Un Lao,  A. Laurent,  K. V. Lawler,  
 Joonho Lee,  D. Lefrancois,  S. Lehtola,  D. S. Levine,  Yi-Pei Li,  
 You-Sheng Lin,  Fenglai Liu,  E. Livshits,  A. Luenser,  P. Manohar,  
 E. Mansoor,  S. F. Manzer,  Shan-Ping Mao,  Yuezhi Mao,  N. Mardirossian,  
 A. V. Marenich,  T. Markovich,  L. A. Martinez-Martinez,  S. A. Maurer,  
 N. J. Mayhall,  S. C. McKenzie,  J.-M. Mewes,  A. F. Morrison,  
 J. W. Mullinax,  K. Nanda,  T. S. Nguyen-Beck,  R. Olivares-Amaya,  
 J. A. Parkhill,  T. M. Perrine,  F. Plasser,  P. Pokhilko,  S. Prager,  
 A. Prociuk,  E. Ramos,  D. R. Rehn,  F. Rob,  M. Schneider,  N. Sergueev,  
 S. M. Sharada,  S. Sharma,  D. W. Small,  T. Stauch,  T. Stein,  
 Yu-Chuan Su,  A. J. W. Thom,  A. Tkatchenko,  T. Tsuchimochi,  N. M. Tubman,  
 L. Vogt,  M. L. Vidal,  O. Vydrov,  M. A. Watson,  J. Wenzel,  
 M. de Wergifosse,  T. A. Wesolowski,  A. White,  J. Witte,  A. Yamada,  
 Jun Yang,  K. Yao,  S. Yeganeh,  S. R. Yost,  Zhi-Qiang You,  A. Zech,  
 Igor Ying Zhang,  Xing Zhang,  Yan Zhao,  Ying Zhu,  B. R. Brooks,  
 G. K. L. Chan,  C. J. Cramer,  M. S. Gordon,  W. J. Hehre,  A. Klamt,  
 M. W. Schmidt,  C. D. Sherrill,  D. G. Truhlar,  A. Aspuru-Guzik,  R. Baer,  
 A. T. Bell,  N. A. Besley,  Jeng-Da Chai,  A. E. DePrince, III,  
 R. A. DiStasio Jr.,  A. Dreuw,  B. D. Dunietz,  T. R. Furlani,  
 Chao-Ping Hsu,  Yousung Jung,  Jing Kong,  D. S. Lambrecht,  WanZhen Liang,  
 C. Ochsenfeld,  V. A. Rassolov,  L. V. Slipchenko,  J. E. Subotnik,  
 T. Van Voorhis,  J. M. Herbert,  A. I. Krylov,  P. M. W. Gill,  M. Head-Gordon

 Contributors to earlier versions of Q-Chem not listed above: 
 R. D. Adamson,  B. Austin,  J. Baker,  G. J. O. Beran,  K. Brandhorst,  
 S. T. Brown,  E. F. C. Byrd,  A. K. Chakraborty,  C.-L. Cheng,  
 Siu Hung Chien,  D. M. Chipman,  D. L. Crittenden,  H. Dachsel,  
 R. J. Doerksen,  A. D. Dutoi,  L. Fusti-Molnar,  W. A. Goddard III,  
 A. Golubeva-Zadorozhnaya,  S. R. Gwaltney,  G. Hawkins,  A. Heyden,  
 S. Hirata,  G. Kedziora,  F. J. Keil,  C. Kelley,  Jihan Kim,  R. A. King,  
 R. Z. Khaliullin,  P. P. Korambath,  W. Kurlancheek,  A. M. Lee,  M. S. Lee,  
 S. V. Levchenko,  Ching Yeh Lin,  D. Liotard,  R. C. Lochan,  I. Lotan,  
 P. E. Maslen,  N. Nair,  D. P. O'Neill,  D. Neuhauser,  E. Neuscamman,  
 C. M. Oana,  R. Olson,  B. Peters,  R. Peverati,  P. A. Pieniazek,  
 Y. M. Rhee,  J. Ritchie,  M. A. Rohrdanz,  E. Rosta,  N. J. Russ,  
 H. F. Schaefer III,  N. E. Schultz,  N. Shenvi,  A. C. Simmonett,  A. Sodt,  
 D. Stuck,  K. S. Thanthiriwatte,  V. Vanovschi,  Tao Wang,  A. Warshel,  
 C. F. Williams,  Q. Wu,  X. Xu,  W. Zhang

 Please cite Q-Chem as follows:
 Y. Shao et al., Mol. Phys. 113, 184-215 (2015)
 DOI: 10.1080/00268976.2014.952696

 Q-Chem 5.1.1 for Intel X86 EM64T Linux

 Parts of Q-Chem use Armadillo 8.300.2 (Tropical Shenanigans).
 http://arma.sourceforge.net/

 Q-Chem begins on Thu Oct 11 00:17:59 2018  

Host: 
0

     Scratch files written to /scratch/taweetham/qchem500//
The previous job contains 0 fragments, simply inherited here
Input Ideriv = 2
Curr. Ideriv = -1
Max.  Ideriv = 2

Checking the input file for inconsistencies... 	...done.

--------------------------------------------------------------
User input:
--------------------------------------------------------------

$molecule
read
$end

$rem
   job_type 	frequency
   basis 	6-311++g**
   method	b3lyp	
$end


--------------------------------------------------------------
 ----------------------------------------------------------------
             Standard Nuclear Orientation (Angstroms)
    I     Atom           X                Y                Z
 ----------------------------------------------------------------
    1      C       0.0898114248    -0.3567573475     1.6383735003
    2      C       0.7274335588    -0.7161163514     0.3221528270
    3      C      -0.5649960681     0.0914264781     0.3563273262
    4      Br      2.3987376582     0.1303157850    -0.1708161822
    5      Cl      0.6862167765    -2.4076842621    -0.2003941874
    6      Br     -0.5520880649     1.9761617862    -0.0815634040
    7      Br     -2.2285888308    -0.7471549220    -0.1740932112
    8      H      -0.3893461748    -1.1565392282     2.1910888071
    9      H       0.5780407972     0.3995622885     2.2410383670
 ----------------------------------------------------------------
 Molecular Point Group                 C1    NOp =  1
 Largest Abelian Subgroup              C1    NOp =  1
 Nuclear Repulsion Energy =  1343.9739272897 hartrees
 There are       71 alpha and       71 beta electrons
 Requested basis set is 6-311++G(d,p)
 There are 98 shells and 254 basis functions

 Total QAlloc Memory Limit   2000 MB
 Mega-Array Size       188 MB
 MEM_STATIC part       192 MB

                       Distance Matrix (Angstroms)
             C (  1)   C (  2)   C (  3)   Br(  4)   Cl(  5)   Br(  6)
   C (  2)  1.506034
   C (  3)  1.507741  1.524358
   Br(  4)  2.973474  1.937195  3.010500
   Cl(  5)  2.818345  1.770920  2.849742  3.061870
   Br(  6)  2.968624  3.008076  1.934979  3.481736  4.556932
   Br(  7)  2.968573  2.997548  1.937035  4.709789  3.354719  3.199323
   H (  8)  1.083853  2.221281  2.225898  3.874016  2.905407  3.873661
   H (  9)  1.083325  2.224675  2.225672  3.033887  3.721952  3.026109
             Br(  7)   H (  8)
   H (  8)  3.023987
   H (  9)  3.876208  1.832971

 A cutoff of  1.0D-11 yielded   3751 shell pairs
 There are     27169 function pairs (     29988 Cartesian)
 Smallest overlap matrix eigenvalue = 2.13E-05
 Guess from superposition of atomic densities
 Warning:  Energy on first SCF cycle will be non-variational
 SAD guess density has 142.000000 electrons

 -----------------------------------------------------------------------
  General SCF calculation program by
  Eric Jon Sundstrom, Paul Horn, Yuezhi Mao, Dmitri Zuev, Alec White,
  David Stuck, Shaama M.S., Shane Yost, Joonho Lee, David Small,
  Daniel Levine, Susi Lehtola, Hugh Burton, Evgeny Epifanovsky
 -----------------------------------------------------------------------
 Exchange:     0.2000 Hartree-Fock + 0.0800 Slater + 0.7200 B88
 Correlation:  0.1900 VWN1RPA + 0.8100 LYP
 Using SG-1 standard quadrature grid
 A restricted SCF calculation will be
 performed using DIIS
 SCF converges when DIIS error is below 1.0e-08
 ---------------------------------------
  Cycle       Energy         DIIS error
 ---------------------------------------
    1   -8299.2746422430      3.42e-02  
    2   -8298.1054850095      2.94e-03  
    3   -8298.0858786569      3.19e-03  
    4   -8298.1466551918      5.12e-04  
    5   -8298.1482655792      2.32e-04  
    6   -8298.1486072513      9.27e-05  
    7   -8298.1486824990      1.08e-05  
    8   -8298.1486832793      4.66e-06  
    9   -8298.1486834298      1.66e-06  
   10   -8298.1486834505      3.34e-07  
   11   -8298.1486834510      7.77e-08  
   12   -8298.1486834513      1.84e-08  
   13   -8298.1486834512      6.96e-09  Convergence criterion met
 ---------------------------------------
 SCF time:   CPU 135.35s  wall 270.00s 
 SCF   energy in the final basis set =    -8298.1486834512
 Total energy in the final basis set =    -8298.1486834512

 --------------------------------------------------------------

                    Orbital Energies (a.u.)
 --------------------------------------------------------------

 Alpha MOs
 -- Occupied --
*******-482.852-482.852-101.577 -62.505 -62.505 -62.504 -56.326
-56.325 -56.325 -56.321 -56.321 -56.321 -56.321 -56.321 -56.321
-10.326 -10.320 -10.233  -9.492  -8.713  -8.713  -8.713  -7.257
 -7.246  -7.246  -6.546  -6.546  -6.546  -6.531  -6.531  -6.531
 -6.531  -6.531  -6.531  -2.657  -2.656  -2.656  -2.653  -2.652
 -2.652  -2.652  -2.652  -2.652  -2.641  -2.641  -2.640  -2.640
 -2.640  -2.640  -0.965  -0.868  -0.818  -0.801  -0.790  -0.638
 -0.578  -0.528  -0.508  -0.436  -0.425  -0.414  -0.409  -0.354
 -0.336  -0.322  -0.316  -0.306  -0.298  -0.291  -0.285
 -- Virtual --
 -0.073  -0.065  -0.045  -0.007   0.017   0.018   0.022   0.025
  0.044   0.053   0.054   0.058   0.075   0.077   0.080   0.085
  0.086   0.093   0.093   0.099   0.105   0.111   0.119   0.133
  0.137   0.139   0.143   0.150   0.157   0.168   0.190   0.193
  0.203   0.207   0.216   0.236   0.247   0.253   0.259   0.358
  0.367   0.376   0.393   0.403   0.406   0.421   0.427   0.430
  0.438   0.450   0.460   0.462   0.479   0.488   0.513   0.529
  0.536   0.542   0.553   0.559   0.567   0.576   0.587   0.601
  0.628   0.636   0.642   0.658   0.676   0.690   0.707   0.711
  0.769   0.787   0.794   0.813   0.822   0.851   0.866   0.884
  0.899   0.911   0.951   0.977   1.011   1.029   1.113   1.134
  1.186   1.340   1.380   1.390   1.481   1.507   1.526   1.541
  1.555   1.650   1.729   1.787   1.821   1.853   1.892   1.941
  1.992   2.018   2.038   2.044   2.051   2.075   2.096   2.148
  2.171   2.188   2.215   2.240   2.260   2.298   2.365   2.488
  2.548   2.579   2.702   2.718   2.796   2.818   2.941   3.031
  3.130   3.403   3.550   3.703   3.998   4.003   4.006   4.014
  4.038   4.040   4.052   4.095   4.119   4.124   4.150   4.210
  4.271   4.364   4.393   4.414   6.622   6.693   6.732   7.561
  7.564   7.574   7.585   7.601   7.641   7.674   7.707   7.718
  9.741  23.476  23.628  23.848  25.886  26.051  26.457  47.902
 47.958  47.993 215.730 289.756 289.760 289.768 289.778 289.797
289.836 289.899 289.925 289.9301020.6931020.7631020.808
 --------------------------------------------------------------

          Ground-State Mulliken Net Atomic Charges

     Atom                 Charge (a.u.)
  ----------------------------------------
      1 C                    -0.738174
      2 C                     0.063318
      3 C                     0.090873
      4 Br                   -0.027986
      5 Cl                    0.237466
      6 Br                   -0.001254
      7 Br                   -0.041240
      8 H                     0.196806
      9 H                     0.220192
  ----------------------------------------
  Sum of atomic charges =     0.000000

 -----------------------------------------------------------------
                    Cartesian Multipole Moments
 -----------------------------------------------------------------
    Charge (ESU x 10^10)
                 0.0000
    Dipole Moment (Debye)
         X       0.0045      Y       0.0962      Z       1.7189
       Tot       1.7216
    Quadrupole Moments (Debye-Ang)
        XX     -86.2507     XY       2.4661     YY     -84.9968
        XZ       0.2969     YZ      -0.9343     ZZ     -82.4906
    Octopole Moments (Debye-Ang^2)
       XXX      -9.2784    XXY      11.8050    XYY      -5.4458
       YYY      39.1750    XXZ     -10.4997    XYZ       0.0875
       YYZ      -7.9636    XZZ      -2.6909    YZZ       9.6115
       ZZZ      -4.8237
    Hexadecapole Moments (Debye-Ang^3)
      XXXX   -1316.7139   XXXY      61.3150   XXYY    -404.4952
      XYYY      20.4920   YYYY    -995.9411   XXXZ      -0.4997
      XXYZ       1.7140   XYYZ       0.3406   YYYZ      -0.2506
      XXZZ    -273.7865   XYZZ      11.8478   YYZZ    -215.4034
      XZZZ       1.6467   YZZZ      -3.2590   ZZZZ    -226.6481
 -----------------------------------------------------------------
 Calculating MO derivatives via CPSCF
   1         3          27      0.119878    0.022152
   2         3          27      0.019146    0.003475
   3         3          27      0.002390    0.000561
   4         3          27      0.000206    0.000049
   5        27           3      0.000007    0.000003
   6        30           0      0.000000    0.000000    Roots Converged
 Time for AOints: 69.7 s (CPU) 139.6 s (wall)
 ------------------------------------------------------------------------------
                     AOints        : Timing summary (seconds)
 ------------------------------------------------------------------------------
     job step          cpu (% of tot)      sys (% of tot)     wall (% of tot)
 ------------------------------------------------------------------------------
  cpscf_lag         0.3919E+03 (41.3)   0.4430E-03 (15.5)   0.6392E+03 (40.9)
  iterzp            0.4859E+03 (51.2)   0.2418E-02 (84.4)   0.7806E+03 (50.0)
  make_fx           0.0000E+00 ( 0.0)   0.0000E+00 ( 0.0)   0.0000E+00 ( 0.0)
  AOints            0.6974E+02 ( 7.4)   0.1000E-05 ( 0.0)   0.1396E+03 ( 8.9)
 ------------------------------------------------------------------------------
   Grand Totals     0.9487E+03          0.2865E-02          0.1562E+04
 ------------------------------------------------------------------------------
 Calculating analytic Hessian of the SCF energy
 Polarizability Matrix (a.u.)
            1           2           3
    1-119.6007946  -5.5254021  -0.2915998
    2  -5.5254021-116.0017598   0.1164229
    3  -0.2915998   0.1164229 -81.4568786

 Direct stationary perturbation theory relativistic correction:

 rels  =      51.182070438087
 relv  =    -175.286838867935
 rel2e =      29.416856901961
 E_rel =     -94.687911527887

 Hessian of the SCF Energy
            1           2           3           4           5           6
    1   0.3388988   0.1977384   0.0078697  -0.0562406  -0.0007716   0.0493078
    2   0.1977384   0.5370288  -0.0010957  -0.0027074  -0.0555092  -0.0220208
    3   0.0078697  -0.0010957   0.5959080   0.0830816  -0.0482896  -0.1726946
    4  -0.0562406  -0.0027074   0.0830816   0.3318634  -0.0286311  -0.0865184
    5  -0.0007716  -0.0555092  -0.0482896  -0.0286311   0.3131239   0.0581203
    6   0.0493078  -0.0220208  -0.1726946  -0.0865184   0.0581203   0.2832462
    7  -0.0573289   0.0027419  -0.0838172  -0.1438983   0.0628736   0.0151415
    8   0.0020408  -0.0593808   0.0562719   0.0598901  -0.0813492  -0.0125594
    9  -0.0485884   0.0336435  -0.1639329  -0.0105547   0.0040116  -0.0122818
   10  -0.0130831  -0.0009291   0.0050895  -0.0880078  -0.0278862   0.0220841
   11  -0.0044513  -0.0000428  -0.0003913  -0.0339238  -0.0376997   0.0124447
   12   0.0184946   0.0099643  -0.0022302   0.0185297   0.0084191  -0.0306365
   13  -0.0003061   0.0026433   0.0033393  -0.0285279  -0.0069997  -0.0022483
   14   0.0041413  -0.0127287  -0.0067334   0.0035429  -0.1260161  -0.0344506
   15  -0.0022097  -0.0260003  -0.0044497   0.0016441  -0.0273528  -0.0411824
   16  -0.0006298   0.0026424  -0.0028129   0.0009230   0.0104496  -0.0035792
   17   0.0049059  -0.0132597   0.0044213  -0.0006640  -0.0161961   0.0087418
   18   0.0012854   0.0207936  -0.0017307  -0.0035219  -0.0024184  -0.0008700
   19  -0.0129095  -0.0010794  -0.0052296  -0.0174816  -0.0092302  -0.0110122
   20  -0.0030153   0.0003823   0.0005987   0.0015273   0.0009557  -0.0005965
   21  -0.0187083  -0.0104840  -0.0028228   0.0005422   0.0038974  -0.0010004
   22  -0.0981618  -0.1018161   0.0655980  -0.0090712  -0.0155627   0.0069473
   23  -0.1017061  -0.2060422   0.1088012   0.0066111   0.0105804  -0.0072221
   24   0.0635741   0.1059952  -0.1170096   0.0050062   0.0124570  -0.0126526
   25  -0.1002391  -0.0992339  -0.0731183   0.0104411   0.0157584   0.0098773
   26  -0.0988821  -0.1904476  -0.1135831  -0.0056451  -0.0078897  -0.0024573
   27  -0.0710253  -0.1107957  -0.1310375  -0.0082088  -0.0088445  -0.0119280
            7           8           9          10          11          12
    1  -0.0573289   0.0020408  -0.0485884  -0.0130831  -0.0044513   0.0184946
    2   0.0027419  -0.0593808   0.0336435  -0.0009291  -0.0000428   0.0099643
    3  -0.0838172   0.0562719  -0.1639329   0.0050895  -0.0003913  -0.0022302
    4  -0.1438983   0.0598901  -0.0105547  -0.0880078  -0.0339238   0.0185297
    5   0.0628736  -0.0813492   0.0040116  -0.0278862  -0.0376997   0.0084191
    6   0.0151415  -0.0125594  -0.0122818   0.0220841   0.0124447  -0.0306365
    7   0.3271736  -0.0363362   0.0825260  -0.0170464   0.0016118  -0.0002973
    8  -0.0363362   0.3048479  -0.0511595  -0.0091000   0.0016681  -0.0035000
    9   0.0825260  -0.0511595   0.2641433   0.0105687   0.0007773  -0.0012960
   10  -0.0170464  -0.0091000   0.0105687   0.1331069   0.0519716  -0.0357942
   11   0.0016118   0.0016681   0.0007773   0.0519716   0.0604671  -0.0130674
   12  -0.0002973  -0.0035000  -0.0012960  -0.0357942  -0.0130674   0.0273182
   13   0.0009276   0.0129343   0.0051528  -0.0071128  -0.0227659  -0.0028634
   14  -0.0004904  -0.0198226  -0.0099119  -0.0162538  -0.0244183  -0.0007105
   15   0.0039467   0.0017247  -0.0007668  -0.0012719   0.0014865   0.0044163
   16  -0.0227277  -0.0040767   0.0017872  -0.0052602   0.0065989   0.0004248
   17   0.0046218  -0.1094441   0.0243290   0.0024535  -0.0008028  -0.0013284
   18  -0.0006362   0.0189870  -0.0304048  -0.0010840  -0.0004970   0.0015957
   19  -0.0882486  -0.0272935  -0.0232069  -0.0020148   0.0001804  -0.0007212
   20  -0.0362653  -0.0384096  -0.0136149  -0.0000059  -0.0000817   0.0001775
   21  -0.0196330  -0.0086278  -0.0312070   0.0008649  -0.0002333   0.0004018
   22   0.0103208   0.0166217  -0.0095560  -0.0019774  -0.0001994   0.0031249
   23  -0.0060290  -0.0088313   0.0032229   0.0014214   0.0004703  -0.0018112
   24   0.0076328   0.0088627  -0.0116682  -0.0009959   0.0000600  -0.0004773
   25  -0.0091721  -0.0146805  -0.0081289   0.0013955   0.0009778  -0.0008980
   26   0.0072718   0.0107214   0.0087020  -0.0016715   0.0004397   0.0018566
   27  -0.0048632  -0.0099996  -0.0125857   0.0005387  -0.0005795   0.0009080
           13          14          15          16          17          18
    1  -0.0003061   0.0041413  -0.0022097  -0.0006298   0.0049059   0.0012854
    2   0.0026433  -0.0127287  -0.0260003   0.0026424  -0.0132597   0.0207936
    3   0.0033393  -0.0067334  -0.0044497  -0.0028129   0.0044213  -0.0017307
    4  -0.0285279   0.0035429   0.0016441   0.0009230  -0.0006640  -0.0035219
    5  -0.0069997  -0.1260161  -0.0273528   0.0104496  -0.0161961  -0.0024184
    6  -0.0022483  -0.0344506  -0.0411824  -0.0035792   0.0087418  -0.0008700
    7   0.0009276  -0.0004904   0.0039467  -0.0227277   0.0046218  -0.0006362
    8   0.0129343  -0.0198226   0.0017247  -0.0040767  -0.1094441   0.0189870
    9   0.0051528  -0.0099119  -0.0007668   0.0017872   0.0243290  -0.0304048
   10  -0.0071128  -0.0162538  -0.0012719  -0.0052602   0.0024535  -0.0010840
   11  -0.0227659  -0.0244183   0.0014865   0.0065989  -0.0008028  -0.0004970
   12  -0.0028634  -0.0007105   0.0044163   0.0004248  -0.0013284   0.0015957
   13   0.0408763   0.0049403  -0.0041258  -0.0006124   0.0008988   0.0008213
   14   0.0049403   0.1851493   0.0510137   0.0012793  -0.0019145  -0.0010155
   15  -0.0041258   0.0510137   0.0391647  -0.0005768   0.0007068   0.0004103
   16  -0.0006124   0.0012793  -0.0005768   0.0333529   0.0011461   0.0037523
   17   0.0008988  -0.0019145   0.0007068   0.0011461   0.1638458  -0.0353161
   18   0.0008213  -0.0010155   0.0004103   0.0037523  -0.0353161   0.0267603
   19  -0.0057039   0.0020987   0.0013132  -0.0056021  -0.0136668   0.0002250
   20   0.0070448  -0.0002734   0.0004920  -0.0193900  -0.0221894  -0.0024693
   21  -0.0001546   0.0012534   0.0017509   0.0010882  -0.0007864   0.0035236
   22   0.0011033  -0.0018446  -0.0026764  -0.0005642   0.0023872  -0.0031085
   23   0.0006015   0.0011290   0.0003317   0.0006029  -0.0011215   0.0020015
   24   0.0006693  -0.0001656   0.0013907   0.0005794  -0.0009616  -0.0003733
   25  -0.0006442   0.0025864   0.0039567   0.0011206  -0.0020826   0.0022667
   26   0.0007027  -0.0011047  -0.0024021   0.0007476   0.0010822  -0.0000658
   27  -0.0005906   0.0007203  -0.0007339  -0.0006631   0.0001937   0.0010889
           19          20          21          22          23          24
    1  -0.0129095  -0.0030153  -0.0187083  -0.0981618  -0.1017061   0.0635741
    2  -0.0010794   0.0003823  -0.0104840  -0.1018161  -0.2060422   0.1059952
    3  -0.0052296   0.0005987  -0.0028228   0.0655980   0.1088012  -0.1170096
    4  -0.0174816   0.0015273   0.0005422  -0.0090712   0.0066111   0.0050062
    5  -0.0092302   0.0009557   0.0038974  -0.0155627   0.0105804   0.0124570
    6  -0.0110122  -0.0005965  -0.0010004   0.0069473  -0.0072221  -0.0126526
    7  -0.0882486  -0.0362653  -0.0196330   0.0103208  -0.0060290   0.0076328
    8  -0.0272935  -0.0384096  -0.0086278   0.0166217  -0.0088313   0.0088627
    9  -0.0232069  -0.0136149  -0.0312070  -0.0095560   0.0032229  -0.0116682
   10  -0.0020148  -0.0000059   0.0008649  -0.0019774   0.0014214  -0.0009959
   11   0.0001804  -0.0000817  -0.0002333  -0.0001994   0.0004703   0.0000600
   12  -0.0007212   0.0001775   0.0004018   0.0031249  -0.0018112  -0.0004773
   13  -0.0057039   0.0070448  -0.0001546   0.0011033   0.0006015   0.0006693
   14   0.0020987  -0.0002734   0.0012534  -0.0018446   0.0011290  -0.0001656
   15   0.0013132   0.0004920   0.0017509  -0.0026764   0.0003317   0.0013907
   16  -0.0056021  -0.0193900   0.0010882  -0.0005642   0.0006029   0.0005794
   17  -0.0136668  -0.0221894  -0.0007864   0.0023872  -0.0011215  -0.0009616
   18   0.0002250  -0.0024693   0.0035236  -0.0031085   0.0020015  -0.0003733
   19   0.1325962   0.0492110   0.0381347   0.0014090  -0.0016092  -0.0006871
   20   0.0492110   0.0587001   0.0148747   0.0009129   0.0004892   0.0005656
   21   0.0381347   0.0148747   0.0289356   0.0010721  -0.0018260   0.0007907
   22   0.0014090   0.0009129   0.0010721   0.1002561   0.1066437  -0.0684397
   23  -0.0016092   0.0004892  -0.0018260   0.1066437   0.2133783  -0.1144118
   24  -0.0006871   0.0005656   0.0007907  -0.0684397  -0.1144118   0.1277179
   25  -0.0020446  -0.0000194  -0.0032061  -0.0033146  -0.0065364  -0.0073392
   26   0.0013890   0.0004267   0.0019320  -0.0071426  -0.0100522  -0.0124014
   27   0.0011841  -0.0000277  -0.0003723   0.0070383   0.0109137   0.0122817
           25          26          27
    1  -0.1002391  -0.0988821  -0.0710253
    2  -0.0992339  -0.1904476  -0.1107957
    3  -0.0731183  -0.1135831  -0.1310375
    4   0.0104411  -0.0056451  -0.0082088
    5   0.0157584  -0.0078897  -0.0088445
    6   0.0098773  -0.0024573  -0.0119280
    7  -0.0091721   0.0072718  -0.0048632
    8  -0.0146805   0.0107214  -0.0099996
    9  -0.0081289   0.0087020  -0.0125857
   10   0.0013955  -0.0016715   0.0005387
   11   0.0009778   0.0004397  -0.0005795
   12  -0.0008980   0.0018566   0.0009080
   13  -0.0006442   0.0007027  -0.0005906
   14   0.0025864  -0.0011047   0.0007203
   15   0.0039567  -0.0024021  -0.0007339
   16   0.0011206   0.0007476  -0.0006631
   17  -0.0020826   0.0010822   0.0001937
   18   0.0022667  -0.0000658   0.0010889
   19  -0.0020446   0.0013890   0.0011841
   20  -0.0000194   0.0004267  -0.0000277
   21  -0.0032061   0.0019320  -0.0003723
   22  -0.0033146  -0.0071426   0.0070383
   23  -0.0065364  -0.0100522   0.0109137
   24  -0.0073392  -0.0124014   0.0122817
   25   0.1024574   0.1032302   0.0765898
   26   0.1032302   0.1968242   0.1184192
   27   0.0765898   0.1184192   0.1423789
 Gradient time:  CPU 1213.18 s  wall 2027.92 s
 **********************************************************************
 **                                                                  **
 **                       VIBRATIONAL ANALYSIS                       **
 **                       --------------------                       **
 **                                                                  **
 **        VIBRATIONAL FREQUENCIES (CM**-1) AND NORMAL MODES         **
 **     FORCE CONSTANTS (mDYN/ANGSTROM) AND REDUCED MASSES (AMU)     **
 **                  INFRARED INTENSITIES (KM/MOL)                   **
 **                                                                  **
 **********************************************************************


 Mode:                 1                      2                      3
 Frequency:        70.68                 111.06                 149.35
 Force Cnst:      0.1224                 0.3165                 0.5460
 Red. Mass:      41.5890                43.5585                41.5497
 IR Active:          YES                    YES                    YES
 IR Intens:        0.038                  0.083                  0.050
 Raman Active:       YES                    YES                    YES
               X      Y      Z        X      Y      Z        X      Y      Z
 C         -0.022  0.151  0.122   -0.115 -0.239  0.074    0.062 -0.128 -0.173
 C          0.013  0.050  0.167   -0.057 -0.144  0.073    0.156 -0.069 -0.130
 C         -0.019 -0.001  0.066   -0.057 -0.191  0.057    0.010 -0.169 -0.150
 Br        -0.096 -0.048 -0.321   -0.334  0.323 -0.031    0.261 -0.026 -0.023
 Cl         0.007 -0.107  0.646    0.227 -0.140  0.071    0.543 -0.179  0.170
 Br        -0.025  0.065  0.296    0.434 -0.234 -0.024   -0.207 -0.150  0.037
 Br         0.122 -0.005 -0.319   -0.162  0.068 -0.009   -0.331  0.315 -0.016
 H          0.096  0.130  0.193   -0.133 -0.319 -0.057    0.167 -0.224 -0.218
 H         -0.153  0.291  0.053   -0.194 -0.289  0.199   -0.088 -0.074 -0.118
 TransDip  -0.001  0.006 -0.001   -0.007 -0.006 -0.001   -0.007 -0.002  0.001

 Mode:                 4                      5                      6
 Frequency:       188.01                 205.51                 247.01
 Force Cnst:      0.6248                 0.8168                 0.6370
 Red. Mass:      30.0037                32.8239                17.7200
 IR Active:          YES                    YES                    YES
 IR Intens:        0.055                  0.078                  0.170
 Raman Active:       YES                    YES                    YES
               X      Y      Z        X      Y      Z        X      Y      Z
 C          0.216 -0.178  0.239   -0.101 -0.096 -0.119   -0.147  0.135  0.317
 C          0.080 -0.156  0.161   -0.091 -0.189 -0.078   -0.061  0.214  0.306
 C          0.200 -0.069  0.272    0.042  0.083 -0.121   -0.112  0.055  0.261
 Br        -0.133  0.034  0.014   -0.291 -0.175  0.052   -0.059 -0.170 -0.052
 Cl        -0.130 -0.096 -0.071    0.521 -0.275 -0.089    0.260  0.434 -0.106
 Br        -0.201 -0.236 -0.079   -0.048  0.304 -0.037    0.018 -0.097 -0.014
 Br         0.310  0.311 -0.011    0.134  0.028  0.076   -0.021  0.010 -0.029
 H          0.130 -0.136  0.227   -0.396  0.028 -0.194   -0.069  0.065  0.287
 H          0.359 -0.267  0.237    0.115 -0.299 -0.040   -0.270  0.201  0.338
 TransDip   0.007 -0.003  0.001   -0.007 -0.005 -0.001   -0.011  0.001  0.007

 Mode:                 7                      8                      9
 Frequency:       356.45                 374.34                 431.50
 Force Cnst:      0.2789                 0.3915                 0.5145
 Red. Mass:       3.7262                 4.7413                 4.6903
 IR Active:          YES                    YES                    YES
 IR Intens:        1.108                  3.762                  6.464
 Raman Active:       YES                    YES                    YES
               X      Y      Z        X      Y      Z        X      Y      Z
 C          0.158  0.286 -0.152    0.352  0.033  0.183   -0.220  0.283  0.134
 C         -0.001  0.041 -0.141    0.053 -0.053  0.080   -0.023 -0.085  0.225
 C          0.012  0.019 -0.145    0.045 -0.018  0.244   -0.009  0.005 -0.016
 Br        -0.054 -0.022  0.038   -0.010  0.002  0.013    0.041  0.028 -0.025
 Cl         0.015  0.023 -0.008    0.008 -0.060 -0.042    0.007 -0.150 -0.108
 Br         0.007 -0.061  0.038   -0.001  0.055 -0.024   -0.001 -0.008  0.015
 Br         0.007  0.009 -0.001   -0.074 -0.028 -0.052    0.002  0.003  0.002
 H          0.276  0.442  0.167    0.489  0.123  0.435   -0.352  0.516  0.360
 H          0.254  0.479 -0.471    0.541  0.106 -0.053   -0.206  0.437 -0.065
 TransDip   0.009  0.025 -0.021    0.054 -0.017  0.025   -0.067  0.036  0.029

 Mode:                10                     11                     12
 Frequency:       542.84                 675.96                 721.74
 Force Cnst:      1.9372                 0.9350                 0.8198
 Red. Mass:      11.1581                 3.4732                 2.6711
 IR Active:          YES                    YES                    YES
 IR Intens:       15.586                 87.572                 22.299
 Raman Active:       YES                    YES                    YES
               X      Y      Z        X      Y      Z        X      Y      Z
 C          0.020 -0.019 -0.007    0.021  0.067  0.003   -0.000  0.044  0.008
 C          0.497 -0.201  0.313    0.064  0.135 -0.015    0.184  0.276  0.002
 C          0.499 -0.220 -0.361    0.193  0.362  0.041   -0.079 -0.097  0.024
 Br        -0.059 -0.013  0.002   -0.011 -0.005  0.001   -0.016 -0.011  0.007
 Cl        -0.047  0.123  0.004    0.002 -0.055 -0.009   -0.012 -0.073 -0.027
 Br        -0.015  0.034  0.004   -0.003 -0.034  0.008    0.003  0.006 -0.004
 Br        -0.053 -0.010  0.001   -0.026 -0.017 -0.009    0.005  0.005  0.004
 H         -0.220  0.043 -0.126   -0.406 -0.012 -0.483    0.461 -0.380 -0.205
 H         -0.276  0.074  0.115    0.141 -0.386  0.479   -0.592  0.257  0.222
 TransDip   0.122 -0.032 -0.001    0.147  0.261  0.009    0.073  0.132  0.011

 Mode:                13                     14                     15
 Frequency:       906.88                 928.95                1008.83
 Force Cnst:      4.5363                 4.2407                 1.0747
 Red. Mass:       9.3616                 8.3406                 1.7922
 IR Active:          YES                    YES                    YES
 IR Intens:        0.400                 24.437                 48.482
 Raman Active:       YES                    YES                    YES
               X      Y      Z        X      Y      Z        X      Y      Z
 C         -0.004  0.013  0.449   -0.256  0.149 -0.032   -0.102 -0.163  0.004
 C         -0.377  0.244 -0.292    0.224 -0.159 -0.453    0.057  0.109 -0.006
 C          0.387 -0.243 -0.244    0.209 -0.161  0.470    0.075  0.112  0.000
 Br         0.007  0.000  0.002   -0.008 -0.003  0.005   -0.004 -0.002 -0.001
 Cl         0.007 -0.020  0.002   -0.003  0.035  0.020   -0.000 -0.013  0.002
 Br        -0.003  0.008  0.001   -0.001  0.010 -0.005   -0.000 -0.004 -0.001
 Br        -0.007 -0.001  0.001   -0.008 -0.003 -0.006   -0.004 -0.002  0.001
 H         -0.041 -0.108  0.243   -0.384  0.260  0.017    0.162  0.128  0.652
 H         -0.025  0.062  0.407   -0.289  0.191 -0.057    0.070  0.234 -0.634
 TransDip  -0.010  0.009 -0.015    0.128 -0.093 -0.009    0.116  0.191  0.003

 Mode:                16                     17                     18
 Frequency:      1082.54                1096.13                1250.98
 Force Cnst:      1.0494                 0.9223                 4.9551
 Red. Mass:       1.5198                 1.3029                 5.3741
 IR Active:          YES                    YES                    YES
 IR Intens:        0.710                  8.924                  3.192
 Raman Active:       YES                    YES                    YES
               X      Y      Z        X      Y      Z        X      Y      Z
 C         -0.012 -0.003  0.003   -0.135  0.085  0.001   -0.004 -0.008  0.304
 C          0.084  0.137  0.005    0.012 -0.020  0.014    0.266 -0.169 -0.242
 C         -0.074 -0.121 -0.009    0.025 -0.006 -0.011   -0.264  0.173 -0.215
 Br        -0.002 -0.002 -0.000    0.000  0.000 -0.000   -0.005 -0.002  0.002
 Cl        -0.004 -0.008  0.000   -0.000  0.001 -0.000   -0.002  0.015  0.007
 Br         0.001  0.002  0.000   -0.000 -0.000  0.000    0.001 -0.005  0.002
 Br         0.001  0.002 -0.000   -0.000  0.000  0.000    0.005  0.002  0.002
 H         -0.539  0.341  0.043    0.626 -0.387 -0.020    0.069  0.071  0.539
 H          0.632 -0.380 -0.045    0.557 -0.349 -0.014   -0.039 -0.126  0.535
 TransDip   0.023 -0.002 -0.014    0.079 -0.054  0.000    0.018 -0.022 -0.050

 Mode:                19                     20                     21
 Frequency:      1455.29                3130.08                3220.76
 Force Cnst:      1.4602                 6.0855                 6.8349
 Red. Mass:       1.1702                 1.0542                 1.1183
 IR Active:          YES                    YES                    YES
 IR Intens:       18.329                  0.216                  1.599
 Raman Active:       YES                    YES                    YES
               X      Y      Z        X      Y      Z        X      Y      Z
 C          0.000  0.003 -0.112   -0.000 -0.004  0.065   -0.053 -0.085 -0.004
 C         -0.028  0.018  0.011    0.002 -0.001 -0.001   -0.000 -0.000  0.000
 C          0.027 -0.018  0.008   -0.002  0.001 -0.001   -0.000 -0.000 -0.000
 Br         0.000 -0.000 -0.000    0.000 -0.000 -0.000    0.000  0.000 -0.000
 Cl         0.000 -0.001 -0.000    0.000 -0.000 -0.000    0.000  0.000  0.000
 Br        -0.000  0.000 -0.000   -0.000  0.000 -0.000    0.000  0.000 -0.000
 Br        -0.000 -0.000 -0.000   -0.000  0.000 -0.000    0.000  0.000  0.000
 H          0.219  0.336  0.580    0.322  0.535 -0.355    0.305  0.509 -0.353
 H         -0.216 -0.371  0.552   -0.316 -0.491 -0.374    0.322  0.500  0.399
 TransDip  -0.001  0.003  0.137    0.002 -0.001 -0.015    0.022  0.034  0.003

 STANDARD THERMODYNAMIC QUANTITIES AT   298.15 K  AND     1.00 ATM

   This Molecule has  0 Imaginary Frequencies
   Zero point vibrational energy:       25.954 kcal/mol

   Atom    1 Element C  Has Mass   12.00000
   Atom    2 Element C  Has Mass   12.00000
   Atom    3 Element C  Has Mass   12.00000
   Atom    4 Element Br Has Mass   78.91830
   Atom    5 Element Cl Has Mass   34.96885
   Atom    6 Element Br Has Mass   78.91830
   Atom    7 Element Br Has Mass   78.91830
   Atom    8 Element H  Has Mass    1.00783
   Atom    9 Element H  Has Mass    1.00783
   Molecular Mass:   309.739410 amu
   Principal axes and moments of inertia in amu*Bohr^2:
                             1           2           3
    Eigenvalues --     2201.24094  3387.78413  5222.85306
          X               0.99985    -0.01724     0.00055
          Y               0.01725     0.99984    -0.00371
          Z              -0.00049     0.00372     0.99999
   Rotational Symmetry Number is   1
   The Molecule is an Asymmetric Top
   Translational Enthalpy:        0.889 kcal/mol
   Rotational Enthalpy:           0.889 kcal/mol
   Vibrational Enthalpy:         29.324 kcal/mol
   gas constant (RT):             0.592 kcal/mol
   Translational Entropy:        43.088  cal/mol.K
   Rotational Entropy:           32.032  cal/mol.K
   Vibrational Entropy:          20.906  cal/mol.K

   Total Enthalpy:               31.694 kcal/mol
   Total Entropy:                96.026  cal/mol.K

 ======================================================================

 STANDARD THERMODYNAMIC QUANTITIES FOR ANHARMONIC VIBRATION -- TOSH

   Zero point vibrational energy: ************ kcal/mol

   Vibrational Enthalpy:       Infinity kcal/mol
   Vibrational Entropy:             NaN  cal/mol.K

   Total Enthalpy:             Infinity kcal/mol
   Total Entropy:                   NaN  cal/mol.K

 ======================================================================

 STANDARD THERMODYNAMIC QUANTITIES FOR ANHARMONIC VIBRATION -- VPT2

   Zero point vibrational energy: ************ kcal/mol

   Vibrational Enthalpy:       Infinity kcal/mol
   Vibrational Entropy:             NaN  cal/mol.K

   Total Enthalpy:             Infinity kcal/mol
   Total Entropy:                   NaN  cal/mol.K

 ======================================================================

Archival summary:
1\1\TWL02\FREQ\ProcedureUnspecified\BasisUnspecified\r3l132\taweetha\ThuOct1100:56:192018ThuOct1100:56:192018\0\\#,FREQ,ProcedureUnspecified,BasisUnspecified,\\0,1\Br\C,1,1.93498\C,2,1.50774,1,118.624\H,3,1.08332,2,117.467,1,-2.49747,0\H,3,1.08385,2,117.45,1,142.292,0\C,3,1.50603,2,60.7685,1,-110.301,0\Cl,6,1.77092,3,118.421,2,-109.434,0\Br,2,1.93704,1,111.435,3,142.962,0\Br,6,1.93719,3,118.908,2,110.257,0\\\@

 Total job time:  2299.11s(wall), 1348.76s(cpu) 
 Thu Oct 11 00:56:19 2018

        *************************************************************
        *                                                           *
        *  Thank you very much for using Q-Chem.  Have a nice day.  *
        *                                                           *
        *************************************************************
