# Supplementary material for: Geometric and energetic data from ab initio calculations of haloethene, haloimine, halomethylenephosphine, haloiminophosphine, halodiazene, halodiphosphene and halocyclopropane
Source: Data Brief. 2019 Nov 2;27:104738. doi: 10.1016/j.dib.2019.104738 (PMC6861602; doi:10.1016/j.dib.2019.104738)
Supplement: Multimedia component 3 [file mmc3.zip › CCC/B3LYP/BrClCCCBrI.out]

Q-Chem Developer Version!
                  Welcome to Q-Chem
     A Quantum Leap Into The Future Of Chemistry


 Q-Chem 5.1, Q-Chem, Inc., Pleasanton, CA (2018)

 Yihan Shao,  Zhengting Gan,  E. Epifanovsky,  A. T. B. Gilbert,  M. Wormit,  
 J. Kussmann,  A. W. Lange,  A. Behn,  Jia Deng,  Xintian Feng,  D. Ghosh,  
 M. Goldey,  P. R. Horn,  L. D. Jacobson,  I. Kaliman,  T. Kus,  A. Landau,  
 Jie Liu,  E. I. Proynov,  R. M. Richard,  R. P. Steele,  E. J. Sundstrom,  
 H. L. Woodcock III,  P. M. Zimmerman,  D. Zuev,  B. Albrecht,  E. Alguire,  
 S. A. Baeppler,  D. Barton,  Z. Benda,  Y. A. Bernard,  E. J. Berquist,  
 K. B. Bravaya,  H. Burton,  D. Casanova,  Chun-Min Chang,  Yunqing Chen,  
 A. Chien,  K. D. Closser,  M. P. Coons,  S. Coriani,  S. Dasgupta,  
 A. L. Dempwolff,  M. Diedenhofen,  Hainam Do,  R. G. Edgar,  Po-Tung Fang,  
 S. Faraji,  S. Fatehi,  Qingguo Feng,  K. D. Fenk,  J. Fosso-Tande,  
 Qinghui Ge,  A. Ghysels,  G. Gidofalvi,  J. Gomes,  J. Gonthier,  A. Gunina,  
 D. Hait,  M. W. D. Hanson-Heine,  P. H. P. Harbach,  A. W. Hauser,  
 J. E. Herr,  E. G. Hohenstein,  Z. C. Holden,  Kerwin Hui,  B. C. Huynh,  
 T.-C. Jagau,  Hyunjun Ji,  B. Kaduk,  K. Khistyaev,  Jaehoon Kim,  
 P. Klunzinger,  K. Koh,  D. Kosenkov,  L. Koulias,  T. Kowalczyk,  
 C. M. Krauter,  A. Kunitsa,  Ka Un Lao,  A. Laurent,  K. V. Lawler,  
 Joonho Lee,  D. Lefrancois,  S. Lehtola,  D. S. Levine,  Yi-Pei Li,  
 You-Sheng Lin,  Fenglai Liu,  E. Livshits,  A. Luenser,  P. Manohar,  
 E. Mansoor,  S. F. Manzer,  Shan-Ping Mao,  Yuezhi Mao,  N. Mardirossian,  
 A. V. Marenich,  T. Markovich,  L. A. Martinez-Martinez,  S. A. Maurer,  
 N. J. Mayhall,  S. C. McKenzie,  J.-M. Mewes,  A. F. Morrison,  
 J. W. Mullinax,  K. Nanda,  T. S. Nguyen-Beck,  R. Olivares-Amaya,  
 J. A. Parkhill,  T. M. Perrine,  F. Plasser,  P. Pokhilko,  S. Prager,  
 A. Prociuk,  E. Ramos,  D. R. Rehn,  F. Rob,  M. Schneider,  N. Sergueev,  
 S. M. Sharada,  S. Sharma,  D. W. Small,  T. Stauch,  T. Stein,  
 Yu-Chuan Su,  A. J. W. Thom,  A. Tkatchenko,  T. Tsuchimochi,  N. M. Tubman,  
 L. Vogt,  M. L. Vidal,  O. Vydrov,  M. A. Watson,  J. Wenzel,  
 M. de Wergifosse,  T. A. Wesolowski,  A. White,  J. Witte,  A. Yamada,  
 Jun Yang,  K. Yao,  S. Yeganeh,  S. R. Yost,  Zhi-Qiang You,  A. Zech,  
 Igor Ying Zhang,  Xing Zhang,  Yan Zhao,  Ying Zhu,  B. R. Brooks,  
 G. K. L. Chan,  C. J. Cramer,  M. S. Gordon,  W. J. Hehre,  A. Klamt,  
 M. W. Schmidt,  C. D. Sherrill,  D. G. Truhlar,  A. Aspuru-Guzik,  R. Baer,  
 A. T. Bell,  N. A. Besley,  Jeng-Da Chai,  A. E. DePrince, III,  
 R. A. DiStasio Jr.,  A. Dreuw,  B. D. Dunietz,  T. R. Furlani,  
 Chao-Ping Hsu,  Yousung Jung,  Jing Kong,  D. S. Lambrecht,  WanZhen Liang,  
 C. Ochsenfeld,  V. A. Rassolov,  L. V. Slipchenko,  J. E. Subotnik,  
 T. Van Voorhis,  J. M. Herbert,  A. I. Krylov,  P. M. W. Gill,  M. Head-Gordon

 Contributors to earlier versions of Q-Chem not listed above: 
 R. D. Adamson,  B. Austin,  J. Baker,  G. J. O. Beran,  K. Brandhorst,  
 S. T. Brown,  E. F. C. Byrd,  A. K. Chakraborty,  C.-L. Cheng,  
 Siu Hung Chien,  D. M. Chipman,  D. L. Crittenden,  H. Dachsel,  
 R. J. Doerksen,  A. D. Dutoi,  L. Fusti-Molnar,  W. A. Goddard III,  
 A. Golubeva-Zadorozhnaya,  S. R. Gwaltney,  G. Hawkins,  A. Heyden,  
 S. Hirata,  G. Kedziora,  F. J. Keil,  C. Kelley,  Jihan Kim,  R. A. King,  
 R. Z. Khaliullin,  P. P. Korambath,  W. Kurlancheek,  A. M. Lee,  M. S. Lee,  
 S. V. Levchenko,  Ching Yeh Lin,  D. Liotard,  R. C. Lochan,  I. Lotan,  
 P. E. Maslen,  N. Nair,  D. P. O'Neill,  D. Neuhauser,  E. Neuscamman,  
 C. M. Oana,  R. Olson,  B. Peters,  R. Peverati,  P. A. Pieniazek,  
 Y. M. Rhee,  J. Ritchie,  M. A. Rohrdanz,  E. Rosta,  N. J. Russ,  
 H. F. Schaefer III,  N. E. Schultz,  N. Shenvi,  A. C. Simmonett,  A. Sodt,  
 D. Stuck,  K. S. Thanthiriwatte,  V. Vanovschi,  Tao Wang,  A. Warshel,  
 C. F. Williams,  Q. Wu,  X. Xu,  W. Zhang

 Please cite Q-Chem as follows:
 Y. Shao et al., Mol. Phys. 113, 184-215 (2015)
 DOI: 10.1080/00268976.2014.952696

 Q-Chem 5.1.1 for Intel X86 EM64T Linux

 Parts of Q-Chem use Armadillo 8.300.2 (Tropical Shenanigans).
 http://arma.sourceforge.net/

 Q-Chem begins on Thu Oct 11 00:02:41 2018  

Host: 
0

     Scratch files written to /scratch/taweetham/qchem501//
Input Ideriv = 2
Curr. Ideriv = -1
Max.  Ideriv = 2

Checking the input file for inconsistencies... 	...done.

--------------------------------------------------------------
User input:
--------------------------------------------------------------
$molecule
0 1
C 
C 1 CC 
C 2 CC 1 60.0
Br 2 CBr 1 ANG  3 pDHA
Cl 2 CCl 1 ANG  3 mDHA
Br 3 CBr 1 ANG  2 mDHA
I 3 CI 1 ANG  2 pDHA
H 1 CH 2 ANG  3 pDHA
H 1 CH 2 ANG  3 mDHA

CC=1.54
CH=1.09
CF=1.35
CCl=1.77
CBr=1.94
CI=2.14
ANG=118.0
pDHA=107.9
mDHA=-107.9
$end

$rem
   job_type	optimization
   basis	6-311++g**
   method	b3lyp
   mem_total	32000
$end

--------------------------------------------------------------
 ----------------------------------------------------------------
             Standard Nuclear Orientation (Angstroms)
    I     Atom           X                Y                Z
 ----------------------------------------------------------------
    1      C       0.3687978955    -0.3260016731     1.7133303888
    2      C       0.8662053564    -0.8367630948     0.3482997709
    3      C      -0.2043619829     0.2683382464     0.4133889233
    4      Br      2.6556131597    -0.3401870239    -0.2129772723
    5      Cl      0.3624011261    -2.4531019747    -0.1679655900
    6      Br      0.3179811490     2.0728515354    -0.0708521759
    7      I      -2.2111711171    -0.2431032758    -0.1258185214
    8      H      -0.2720198001    -0.9819341004     2.3025717077
    9      H       1.0436214430     0.2924425113     2.3051411447
 ----------------------------------------------------------------
 Molecular Point Group                 C1    NOp =  1
 Largest Abelian Subgroup              C1    NOp =  1
 Nuclear Repulsion Energy =  1599.6997417624 hartrees
 There are       80 alpha and       80 beta electrons
 Requested basis set is 6-311++G(d,p)
 There are 103 shells and 268 basis functions

 Total QAlloc Memory Limit  32000 MB
 Mega-Array Size       188 MB
 MEM_STATIC part       192 MB
 A cutoff of  1.0D-11 yielded   4017 shell pairs
 There are     29227 function pairs (     32541 Cartesian)
 Smallest overlap matrix eigenvalue = 2.96E-05

 Scale SEOQF with 1.000000e-01/1.000000e-01/1.000000e-01

 Standard Electronic Orientation quadrupole field applied
 Nucleus-field energy     =     0.0000000340 hartrees
 Guess from superposition of atomic densities
 Warning:  Energy on first SCF cycle will be non-variational
 SAD guess density has 160.000000 electrons

 -----------------------------------------------------------------------
  General SCF calculation program by
  Eric Jon Sundstrom, Paul Horn, Yuezhi Mao, Dmitri Zuev, Alec White,
  David Stuck, Shaama M.S., Shane Yost, Joonho Lee, David Small,
  Daniel Levine, Susi Lehtola, Hugh Burton, Evgeny Epifanovsky
 -----------------------------------------------------------------------
 Exchange:     0.2000 Hartree-Fock + 0.0800 Slater + 0.7200 B88
 Correlation:  0.1900 VWN1RPA + 0.8100 LYP
 Using SG-1 standard quadrature grid
 A restricted SCF calculation will be
 performed using DIIS
 SCF converges when DIIS error is below 1.0e-08
 ---------------------------------------
  Cycle       Energy         DIIS error
 ---------------------------------------
    1  -12644.5446527281      3.24e-02  
    2  -12643.4795374809      2.57e-03  
    3  -12643.4564944933      2.93e-03  
    4  -12643.5177417418      4.65e-04  
    5  -12643.5192554596      2.04e-04  
    6  -12643.5195228044      9.55e-05  
    7  -12643.5196107551      1.71e-05  
    8  -12643.5196129764      7.11e-06  
    9  -12643.5196134012      1.49e-06  
   10  -12643.5196134203      3.66e-07  
   11  -12643.5196134211      7.53e-08  
   12  -12643.5196134210      3.11e-08  
   13  -12643.5196134212      5.59e-09  Convergence criterion met
 ---------------------------------------
 SCF time:   CPU 135.24s  wall 136.00s 
 SCF   energy in the final basis set =   -12643.5196134212
 Total energy in the final basis set =   -12643.5196134212

 --------------------------------------------------------------

                    Orbital Energies (a.u.)
 --------------------------------------------------------------

 Alpha MOs
 -- Occupied --
*******-482.851-482.850-176.316-165.720-165.718-165.718-101.578
-62.504 -62.503 -56.325 -56.324 -56.320 -56.320 -56.319 -56.319
-35.813 -31.306 -31.299 -31.299 -22.956 -22.955 -22.955 -22.950
-22.950 -10.327 -10.310 -10.237  -9.492  -8.712  -8.711  -7.258
 -7.247  -7.247  -6.545  -6.544  -6.530  -6.530  -6.529  -6.529
 -6.362  -4.775  -4.759  -4.759  -2.656  -2.655  -2.651  -2.651
 -2.650  -2.650  -2.640  -2.640  -2.639  -2.639  -2.041  -2.036
 -2.036  -2.022  -2.022  -0.951  -0.859  -0.806  -0.796  -0.689
 -0.631  -0.564  -0.515  -0.495  -0.431  -0.425  -0.404  -0.390
 -0.350  -0.336  -0.318  -0.305  -0.298  -0.291  -0.276  -0.269
 -- Virtual --
 -0.083  -0.071  -0.045  -0.006   0.018   0.019   0.022   0.030
  0.049   0.058   0.060   0.065   0.071   0.077   0.081   0.089
  0.097   0.100   0.105   0.109   0.116   0.119   0.134   0.140
  0.147   0.150   0.156   0.166   0.181   0.186   0.196   0.208
  0.226   0.241   0.242   0.250   0.257   0.290   0.363   0.373
  0.384   0.390   0.403   0.411   0.424   0.426   0.432   0.439
  0.448   0.460   0.471   0.474   0.486   0.502   0.513   0.524
  0.536   0.543   0.556   0.570   0.588   0.597   0.620   0.633
  0.659   0.665   0.677   0.687   0.704   0.722   0.774   0.785
  0.804   0.824   0.840   0.872   0.881   0.901   0.923   0.952
  0.994   0.999   1.096   1.102   1.159   1.285   1.331   1.362
  1.368   1.385   1.419   1.467   1.522   1.534   1.560   1.594
  1.651   1.731   1.759   1.826   1.857   1.867   1.931   1.995
  2.036   2.041   2.047   2.075   2.128   2.163   2.176   2.229
  2.246   2.285   2.344   2.479   2.525   2.563   2.682   2.692
  2.774   2.796   2.893   3.007   3.084   3.367   3.528   3.684
  3.973   3.983   3.997   4.008   4.010   4.032   4.044   4.078
  4.090   4.112   4.131   4.202   4.215   4.275   4.370   4.399
  4.456   6.031   6.059   6.096   6.666   6.697   7.565   7.569
  7.585   7.612   7.693   7.701   9.737  23.455  23.589  23.806
 25.869  26.027  26.443  27.886  28.364  28.386  28.392  28.536
 28.548  28.577  28.612  28.692  47.936  47.960 127.901 127.919
127.942 151.678 215.726 289.758 289.764 289.777 289.811 289.914
289.9181020.7351020.7661901.842
 --------------------------------------------------------------

          Ground-State Mulliken Net Atomic Charges

     Atom                 Charge (a.u.)
  ----------------------------------------
      1 C                    -0.737194
      2 C                     0.087415
      3 C                    -0.070093
      4 Br                   -0.019358
      5 Cl                    0.217675
      6 Br                   -0.012954
      7 I                     0.135791
      8 H                     0.183360
      9 H                     0.215356
  ----------------------------------------
  Sum of atomic charges =     0.000000

 -----------------------------------------------------------------
                    Cartesian Multipole Moments
 -----------------------------------------------------------------
    Charge (ESU x 10^10)
                 0.0000
    Dipole Moment (Debye)
         X      -0.1474      Y      -0.0340      Z       1.6015
       Tot       1.6086
    Quadrupole Moments (Debye-Ang)
        XX     -94.0119     XY       3.3288     YY     -96.6287
        XZ       1.0342     YZ      -0.9142     ZZ     -92.6035
    Octopole Moments (Debye-Ang^2)
       XXX     -14.0772    XXY      11.7164    XYY      -3.1260
       YYY      39.6747    XXZ     -12.3913    XYZ      -0.4004
       YYZ      -9.0471    XZZ      -0.4020    YZZ       9.7501
       ZZZ      -5.4337
    Hexadecapole Moments (Debye-Ang^3)
      XXXX   -1664.3173   XXXY      45.9759   XXYY    -488.4745
      XYYY      37.5841   YYYY   -1050.7497   XXXZ      -5.4627
      XXYZ       2.6005   XYYZ      -3.2453   YYYZ      -0.6007
      XXZZ    -343.8828   XYZZ       9.9429   YYZZ    -230.5468
      XZZZ      -1.0924   YZZZ      -3.1931   ZZZZ    -255.4873
 -----------------------------------------------------------------
 Calculating analytic gradient of the SCF energy
 Gradient of SCF Energy
            1           2           3           4           5           6
    1  -0.0012832   0.0098316  -0.0147962   0.0002549  -0.0077149   0.0053648
    2  -0.0003706  -0.0125778   0.0101561   0.0072263   0.0012469  -0.0006411
    3   0.0163300  -0.0146097  -0.0102629  -0.0002747  -0.0000283  -0.0013492
            7           8           9
    1   0.0085652  -0.0018519   0.0016297
    2  -0.0052100  -0.0014240   0.0015941
    3   0.0011015   0.0044188   0.0046746
 Max gradient component =       1.633E-02
 RMS gradient           =       7.359E-03
 Gradient time:  CPU 37.84 s  wall 37.85 s
 Geometry Optimization Parameters
   NAtoms,    NIC,     NZ,  NCons,   NDum,   NFix, NCnnct, MaxDiis
        9      69       9       0       0       0       0       0


** GEOMETRY OPTIMIZATION IN DELOCALIZED INTERNAL COORDINATES **
   Searching for a Minimum

   Optimization Cycle:   1

                       Coordinates (Angstroms)
     ATOM                X               Y               Z
      1  C         0.3687978955   -0.3260016731    1.7133303888
      2  C         0.8662053564   -0.8367630948    0.3482997709
      3  C        -0.2043619829    0.2683382464    0.4133889233
      4  Br        2.6556131597   -0.3401870239   -0.2129772723
      5  Cl        0.3624011261   -2.4531019747   -0.1679655900
      6  Br        0.3179811490    2.0728515354   -0.0708521759
      7  I        -2.2111711171   -0.2431032758   -0.1258185214
      8  H        -0.2720198001   -0.9819341004    2.3025717077
      9  H         1.0436214430    0.2924425113    2.3051411447
   Point Group: c1    Number of degrees of freedom:    21


   Energy is -12643.519613421


 Attempting to Generate Delocalized Internal Coordinates

 21 Hessian modes will be used to form the next step
  Hessian Eigenvalues:
     0.017401    0.020947    0.030782    0.030782    0.030790    0.033282
     0.086449    0.090060    0.108095    0.108252    0.129001    0.140000
     0.145900    0.175927    0.175927    0.257500    0.268991    0.285189
     0.286300    0.348126    0.348126

 Minimum Search - Taking Simple RFO Step
 Searching for Lamda that Minimizes Along All modes
 Value Taken    Lamda =  -0.00698161
 Calculated Step too Large.  Step scaled by  0.991932
 Step Taken.  Stepsize is  0.300000

                             Maximum     Tolerance    Cnvgd?
         Gradient           0.019415      0.000300      NO
         Displacement       0.180798      0.001200      NO
         Energy change     *********      0.000001      NO


 New Cartesian Coordinates Obtained by Inverse Iteration

 Displacement from previous Coordinates is:  0.455169
 ----------------------------------------------------------------
             Standard Nuclear Orientation (Angstroms)
    I     Atom           X                Y                Z
 ----------------------------------------------------------------
    1      C       0.3682411819    -0.3244833771     1.6637798024
    2      C       0.8722515258    -0.8367261803     0.3326049317
    3      C      -0.2058335837     0.2637204222     0.3867571772
    4      Br      2.6943661030    -0.4119215225    -0.1567725712
    5      Cl      0.4588548181    -2.4956662086    -0.1177858919
    6      Br      0.2528498015     2.1012126441    -0.0173737759
    7      I      -2.2867785659    -0.1572224478    -0.0733447225
    8      H      -0.2660904538    -0.9843805718     2.2437809601
    9      H       1.0392064027     0.2980083923     2.2434724659
 ----------------------------------------------------------------
 Molecular Point Group                 C1    NOp =  1
 Largest Abelian Subgroup              C1    NOp =  1
 Nuclear Repulsion Energy =  1580.6832234108 hartrees
 There are       80 alpha and       80 beta electrons
 Applying Cartesian multipole field
    Component          Value
    ---------          -----
     (2,0,0)        1.00000E-11
     (0,2,0)        2.00000E-11
     (0,0,2)       -3.00000E-11
 Nucleus-field energy     =     0.0000000358 hartrees
 Requested basis set is 6-311++G(d,p)
 There are 103 shells and 268 basis functions
 A cutoff of  1.0D-11 yielded   3999 shell pairs
 There are     29077 function pairs (     32358 Cartesian)
 Smallest overlap matrix eigenvalue = 2.47E-05
 Guess MOs from SCF MO coefficient file

 -----------------------------------------------------------------------
  General SCF calculation program by
  Eric Jon Sundstrom, Paul Horn, Yuezhi Mao, Dmitri Zuev, Alec White,
  David Stuck, Shaama M.S., Shane Yost, Joonho Lee, David Small,
  Daniel Levine, Susi Lehtola, Hugh Burton, Evgeny Epifanovsky
 -----------------------------------------------------------------------
 Exchange:     0.2000 Hartree-Fock + 0.0800 Slater + 0.7200 B88
 Correlation:  0.1900 VWN1RPA + 0.8100 LYP
 Using SG-1 standard quadrature grid
 A restricted SCF calculation will be
 performed using DIIS
 SCF converges when DIIS error is below 1.0e-08
 ---------------------------------------
  Cycle       Energy         DIIS error
 ---------------------------------------
    1  -12643.5158486753      7.00e-04  
    2  -12643.5216419290      2.00e-04  
    3  -12643.5217046157      1.91e-04  
    4  -12643.5220131784      5.98e-05  
    5  -12643.5220428618      1.68e-05  
    6  -12643.5220449616      8.82e-06  
    7  -12643.5220456418      2.10e-06  
    8  -12643.5220456742      8.01e-07  
    9  -12643.5220456796      9.05e-08  
   10  -12643.5220456796      2.86e-08  
   11  -12643.5220456799      9.65e-09  Convergence criterion met
 ---------------------------------------
 SCF time:   CPU 118.71s  wall 119.00s 
 SCF   energy in the final basis set =   -12643.5220456799
 Total energy in the final basis set =   -12643.5220456799

 --------------------------------------------------------------

                    Orbital Energies (a.u.)
 --------------------------------------------------------------

 Alpha MOs
 -- Occupied --
*******-482.851-482.851-176.317-165.721-165.719-165.719-101.578
-62.504 -62.504 -56.325 -56.325 -56.320 -56.320 -56.320 -56.320
-35.813 -31.307 -31.300 -31.300 -22.957 -22.956 -22.956 -22.951
-22.951 -10.327 -10.313 -10.231  -9.492  -8.713  -8.713  -7.258
 -7.247  -7.247  -6.545  -6.545  -6.531  -6.531  -6.531  -6.530
 -6.363  -4.776  -4.760  -4.760  -2.656  -2.656  -2.652  -2.652
 -2.652  -2.652  -2.640  -2.640  -2.640  -2.640  -2.041  -2.036
 -2.036  -2.023  -2.022  -0.955  -0.863  -0.808  -0.798  -0.686
 -0.631  -0.569  -0.519  -0.497  -0.430  -0.424  -0.408  -0.389
 -0.350  -0.334  -0.317  -0.307  -0.299  -0.291  -0.277  -0.272
 -- Virtual --
 -0.090  -0.070  -0.045  -0.005   0.018   0.020   0.022   0.028
  0.050   0.059   0.061   0.065   0.073   0.077   0.080   0.087
  0.096   0.100   0.105   0.110   0.117   0.119   0.134   0.139
  0.147   0.152   0.157   0.169   0.181   0.189   0.201   0.212
  0.224   0.238   0.245   0.249   0.255   0.285   0.363   0.373
  0.382   0.388   0.400   0.411   0.425   0.426   0.433   0.444
  0.448   0.466   0.467   0.471   0.480   0.494   0.514   0.526
  0.537   0.546   0.555   0.577   0.590   0.599   0.616   0.630
  0.657   0.663   0.673   0.681   0.694   0.726   0.768   0.780
  0.797   0.825   0.842   0.881   0.882   0.899   0.925   0.954
  0.985   1.004   1.077   1.100   1.182   1.285   1.332   1.357
  1.371   1.384   1.437   1.475   1.518   1.526   1.551   1.592
  1.645   1.731   1.778   1.825   1.855   1.890   1.942   2.008
  2.041   2.042   2.050   2.068   2.141   2.168   2.179   2.221
  2.261   2.285   2.345   2.471   2.543   2.573   2.692   2.706
  2.780   2.808   2.909   3.010   3.109   3.392   3.533   3.704
  3.972   3.982   3.995   4.010   4.027   4.038   4.040   4.067
  4.092   4.120   4.128   4.198   4.213   4.271   4.358   4.405
  4.450   6.025   6.052   6.085   6.668   6.687   7.562   7.569
  7.586   7.611   7.690   7.694   9.734  23.472  23.598  23.840
 25.866  26.027  26.438  27.878  28.360  28.380  28.386  28.536
 28.545  28.572  28.607  28.686  47.937  47.952 127.897 127.914
127.936 151.671 215.722 289.758 289.763 289.780 289.807 289.905
289.9161020.7371020.7551901.834
 --------------------------------------------------------------

          Ground-State Mulliken Net Atomic Charges

     Atom                 Charge (a.u.)
  ----------------------------------------
      1 C                    -0.678102
      2 C                     0.076860
      3 C                    -0.100358
      4 Br                   -0.029932
      5 Cl                    0.227305
      6 Br                   -0.023571
      7 I                     0.125961
      8 H                     0.183538
      9 H                     0.218300
  ----------------------------------------
  Sum of atomic charges =     0.000000

 -----------------------------------------------------------------
                    Cartesian Multipole Moments
 -----------------------------------------------------------------
    Charge (ESU x 10^10)
                 0.0000
    Dipole Moment (Debye)
         X      -0.1740      Y       0.0378      Z       1.6036
       Tot       1.6135
    Quadrupole Moments (Debye-Ang)
        XX     -93.6612     XY       2.5372     YY     -96.5523
        XZ       0.9673     YZ      -0.8661     ZZ     -93.0734
    Octopole Moments (Debye-Ang^2)
       XXX     -11.0626    XXY      10.5971    XYY      -1.1808
       YYY      37.0172    XXZ     -14.7567    XYZ       0.4484
       YYZ     -11.7740    XZZ       0.9900    YZZ       8.7071
       ZZZ     -17.0890
    Hexadecapole Moments (Debye-Ang^3)
      XXXX   -1727.2111   XXXY      80.3147   XXYY    -510.2022
      XYYY      75.5938   YYYY   -1070.5864   XXXZ      -5.0851
      XXYZ       2.4042   XYYZ      -3.1177   YYYZ       0.2595
      XXZZ    -357.8167   XYZZ      23.6560   YYZZ    -234.3822
      XZZZ      -0.5902   YZZZ      -3.0231   ZZZZ    -244.3351
 -----------------------------------------------------------------
 Calculating analytic gradient of the SCF energy
 Gradient of SCF Energy
            1           2           3           4           5           6
    1   0.0001839   0.0046471  -0.0066489  -0.0004049   0.0026328  -0.0011352
    2  -0.0002713  -0.0054388   0.0050296  -0.0014588  -0.0000774   0.0004676
    3   0.0062253  -0.0086779  -0.0071095   0.0023027   0.0025162   0.0019040
            7           8           9
    1   0.0006469  -0.0000952   0.0001735
    2   0.0017797   0.0003367  -0.0003672
    3   0.0023101   0.0002585   0.0002706
 Max gradient component =       8.678E-03
 RMS gradient           =       3.447E-03
 Gradient time:  CPU 37.21 s  wall 37.22 s
 Geometry Optimization Parameters
   NAtoms,    NIC,     NZ,  NCons,   NDum,   NFix, NCnnct, MaxDiis
        9      69       9       0       0       0       0       0

 Cartesian Hessian Update
 Hessian Updated using BFGS Update


** GEOMETRY OPTIMIZATION IN DELOCALIZED INTERNAL COORDINATES **
   Searching for a Minimum

   Optimization Cycle:   2

                       Coordinates (Angstroms)
     ATOM                X               Y               Z
      1  C         0.3682411819   -0.3244833771    1.6637798024
      2  C         0.8722515258   -0.8367261803    0.3326049317
      3  C        -0.2058335837    0.2637204222    0.3867571772
      4  Br        2.6943661030   -0.4119215225   -0.1567725712
      5  Cl        0.4588548181   -2.4956662086   -0.1177858919
      6  Br        0.2528498015    2.1012126441   -0.0173737759
      7  I        -2.2867785659   -0.1572224478   -0.0733447225
      8  H        -0.2660904538   -0.9843805718    2.2437809601
      9  H         1.0392064027    0.2980083923    2.2434724659
   Point Group: c1    Number of degrees of freedom:    21


   Energy is -12643.522045680

 Hessian Updated using BFGS Update

 21 Hessian modes will be used to form the next step
  Hessian Eigenvalues:
     0.017386    0.020947    0.030726    0.030786    0.033252    0.050213
     0.086475    0.089178    0.102917    0.108267    0.128996    0.136016
     0.146754    0.175890    0.176603    0.234650    0.268946    0.285484
     0.296276    0.347887    0.348128

 Minimum Search - Taking Simple RFO Step
 Searching for Lamda that Minimizes Along All modes
 Value Taken    Lamda =  -0.00142776
 Step Taken.  Stepsize is  0.143691

                             Maximum     Tolerance    Cnvgd?
         Gradient           0.007421      0.000300      NO
         Displacement       0.099330      0.001200      NO
         Energy change     -0.002432      0.000001      NO


 New Cartesian Coordinates Obtained by Inverse Iteration

 Displacement from previous Coordinates is:  0.166271
 ----------------------------------------------------------------
             Standard Nuclear Orientation (Angstroms)
    I     Atom           X                Y                Z
 ----------------------------------------------------------------
    1      C       0.3715678644    -0.3235746752     1.6816925578
    2      C       0.8695584395    -0.8325268521     0.3585132543
    3      C      -0.1994822439     0.2597323194     0.4119866490
    4      Br      2.6771760488    -0.3988725550    -0.1817620901
    5      Cl      0.4319273324    -2.4728353649    -0.1399702435
    6      Br      0.2694121497     2.0846872041    -0.0343951089
    7      I      -2.2747275034    -0.1796939783    -0.1077254791
    8      H      -0.2589041906    -0.9871606264     2.2595571062
    9      H       1.0405393327     0.3027856789     2.2572217301
 ----------------------------------------------------------------
 Molecular Point Group                 C1    NOp =  1
 Largest Abelian Subgroup              C1    NOp =  1
 Nuclear Repulsion Energy =  1586.2189998473 hartrees
 There are       80 alpha and       80 beta electrons
 Applying Cartesian multipole field
    Component          Value
    ---------          -----
     (2,0,0)        1.00000E-11
     (0,2,0)        2.00000E-11
     (0,0,2)       -3.00000E-11
 Nucleus-field energy     =     0.0000000351 hartrees
 Requested basis set is 6-311++G(d,p)
 There are 103 shells and 268 basis functions
 A cutoff of  1.0D-11 yielded   4006 shell pairs
 There are     29137 function pairs (     32429 Cartesian)
 Smallest overlap matrix eigenvalue = 2.51E-05
 Guess MOs from SCF MO coefficient file

 -----------------------------------------------------------------------
  General SCF calculation program by
  Eric Jon Sundstrom, Paul Horn, Yuezhi Mao, Dmitri Zuev, Alec White,
  David Stuck, Shaama M.S., Shane Yost, Joonho Lee, David Small,
  Daniel Levine, Susi Lehtola, Hugh Burton, Evgeny Epifanovsky
 -----------------------------------------------------------------------
 Exchange:     0.2000 Hartree-Fock + 0.0800 Slater + 0.7200 B88
 Correlation:  0.1900 VWN1RPA + 0.8100 LYP
 Using SG-1 standard quadrature grid
 A restricted SCF calculation will be
 performed using DIIS
 SCF converges when DIIS error is below 1.0e-08
 ---------------------------------------
  Cycle       Energy         DIIS error
 ---------------------------------------
    1  -12643.5215943549      3.05e-04  
    2  -12643.5227189219      8.53e-05  
    3  -12643.5227038563      9.82e-05  
    4  -12643.5227816268      3.67e-05  
    5  -12643.5227940881      6.03e-06  
    6  -12643.5227943047      3.78e-06  
    7  -12643.5227944256      6.91e-07  
    8  -12643.5227944295      1.99e-07  
    9  -12643.5227944297      4.33e-08  
   10  -12643.5227944296      1.40e-08  
   11  -12643.5227944296      3.90e-09  Convergence criterion met
 ---------------------------------------
 SCF time:   CPU 123.19s  wall 123.00s 
 SCF   energy in the final basis set =   -12643.5227944296
 Total energy in the final basis set =   -12643.5227944296

 --------------------------------------------------------------

                    Orbital Energies (a.u.)
 --------------------------------------------------------------

 Alpha MOs
 -- Occupied --
*******-482.851-482.851-176.316-165.720-165.718-165.718-101.577
-62.504 -62.504 -56.325 -56.325 -56.320 -56.320 -56.320 -56.320
-35.813 -31.306 -31.300 -31.300 -22.957 -22.955 -22.955 -22.950
-22.950 -10.326 -10.311 -10.232  -9.492  -8.712  -8.712  -7.257
 -7.246  -7.246  -6.545  -6.545  -6.530  -6.530  -6.530  -6.530
 -6.362  -4.775  -4.759  -4.759  -2.656  -2.656  -2.651  -2.651
 -2.651  -2.651  -2.640  -2.640  -2.640  -2.640  -2.041  -2.036
 -2.036  -2.022  -2.022  -0.959  -0.863  -0.807  -0.799  -0.684
 -0.632  -0.569  -0.522  -0.498  -0.430  -0.425  -0.408  -0.388
 -0.350  -0.335  -0.316  -0.306  -0.299  -0.292  -0.277  -0.270
 -- Virtual --
 -0.091  -0.071  -0.044  -0.006   0.018   0.020   0.022   0.029
  0.051   0.059   0.061   0.065   0.073   0.077   0.080   0.088
  0.097   0.100   0.105   0.110   0.117   0.120   0.134   0.140
  0.147   0.152   0.158   0.168   0.182   0.188   0.199   0.212
  0.226   0.242   0.248   0.249   0.256   0.286   0.363   0.373
  0.383   0.388   0.401   0.411   0.425   0.427   0.432   0.442
  0.448   0.464   0.470   0.470   0.483   0.497   0.516   0.524
  0.538   0.547   0.557   0.576   0.591   0.598   0.617   0.630
  0.658   0.665   0.673   0.685   0.696   0.719   0.769   0.781
  0.800   0.822   0.842   0.879   0.882   0.902   0.924   0.954
  0.992   0.999   1.091   1.102   1.176   1.282   1.332   1.357
  1.375   1.385   1.429   1.481   1.515   1.538   1.554   1.591
  1.651   1.732   1.781   1.831   1.861   1.885   1.947   2.008
  2.042   2.045   2.049   2.071   2.144   2.168   2.183   2.225
  2.260   2.287   2.346   2.475   2.547   2.573   2.691   2.707
  2.786   2.814   2.914   3.015   3.125   3.403   3.531   3.707
  3.972   3.982   3.995   4.010   4.028   4.039   4.043   4.071
  4.092   4.119   4.129   4.202   4.210   4.271   4.360   4.401
  4.448   6.027   6.053   6.085   6.667   6.691   7.562   7.569
  7.586   7.611   7.692   7.695   9.735  23.478  23.624  23.851
 25.869  26.030  26.436  27.877  28.361  28.380  28.386  28.536
 28.546  28.573  28.608  28.685  47.936  47.955 127.898 127.914
127.936 151.670 215.724 289.757 289.763 289.780 289.808 289.909
289.9141020.7361020.7591901.834
 --------------------------------------------------------------

          Ground-State Mulliken Net Atomic Charges

     Atom                 Charge (a.u.)
  ----------------------------------------
      1 C                    -0.722541
      2 C                     0.087453
      3 C                    -0.066549
      4 Br                   -0.025814
      5 Cl                    0.220966
      6 Br                   -0.017895
      7 I                     0.122979
      8 H                     0.183441
      9 H                     0.217958
  ----------------------------------------
  Sum of atomic charges =     0.000000

 -----------------------------------------------------------------
                    Cartesian Multipole Moments
 -----------------------------------------------------------------
    Charge (ESU x 10^10)
                 0.0000
    Dipole Moment (Debye)
         X      -0.1392      Y       0.0305      Z       1.6219
       Tot       1.6282
    Quadrupole Moments (Debye-Ang)
        XX     -93.8550     XY       2.6809     YY     -96.6050
        XZ       1.0443     YZ      -0.9002     ZZ     -92.7841
    Octopole Moments (Debye-Ang^2)
       XXX     -10.9023    XXY      10.9996    XYY      -1.2931
       YYY      38.2134    XXZ     -14.0788    XYZ       0.1839
       YYZ     -10.5820    XZZ       1.0572    YZZ       9.0291
       ZZZ     -11.7607
    Hexadecapole Moments (Debye-Ang^3)
      XXXX   -1714.2076   XXXY      70.5809   XXYY    -503.7225
      XYYY      65.4071   YYYY   -1058.4202   XXXZ      -7.4606
      XXYZ       2.4064   XYYZ      -4.1400   YYYZ      -0.7575
      XXZZ    -353.9272   XYZZ      20.0445   YYZZ    -231.7109
      XZZZ      -3.5595   YZZZ      -3.9437   ZZZZ    -249.1755
 -----------------------------------------------------------------
 Calculating analytic gradient of the SCF energy
 Gradient of SCF Energy
            1           2           3           4           5           6
    1   0.0006079   0.0015967  -0.0018838  -0.0007647   0.0008032   0.0002131
    2   0.0003000  -0.0024669   0.0021306  -0.0001712   0.0009550  -0.0001715
    3   0.0002465   0.0008227  -0.0000386   0.0004045   0.0001110   0.0002425
            7           8           9
    1  -0.0005561   0.0003400  -0.0003563
    2  -0.0005733   0.0004191  -0.0004218
    3   0.0000066  -0.0009161  -0.0008790
 Max gradient component =       2.467E-03
 RMS gradient           =       9.279E-04
 Gradient time:  CPU 38.26 s  wall 38.29 s
 Geometry Optimization Parameters
   NAtoms,    NIC,     NZ,  NCons,   NDum,   NFix, NCnnct, MaxDiis
        9      69       9       0       0       0       0       0

 Cartesian Hessian Update
 Hessian Updated using BFGS Update


** GEOMETRY OPTIMIZATION IN DELOCALIZED INTERNAL COORDINATES **
   Searching for a Minimum

   Optimization Cycle:   3

                       Coordinates (Angstroms)
     ATOM                X               Y               Z
      1  C         0.3715678644   -0.3235746752    1.6816925578
      2  C         0.8695584395   -0.8325268521    0.3585132543
      3  C        -0.1994822439    0.2597323194    0.4119866490
      4  Br        2.6771760488   -0.3988725550   -0.1817620901
      5  Cl        0.4319273324   -2.4728353649   -0.1399702435
      6  Br        0.2694121497    2.0846872041   -0.0343951089
      7  I        -2.2747275034   -0.1796939783   -0.1077254791
      8  H        -0.2589041906   -0.9871606264    2.2595571062
      9  H         1.0405393327    0.3027856789    2.2572217301
   Point Group: c1    Number of degrees of freedom:    21


   Energy is -12643.522794430

 Hessian Updated using BFGS Update

 21 Hessian modes will be used to form the next step
  Hessian Eigenvalues:
     0.017380    0.020953    0.030607    0.030798    0.033251    0.051703
     0.086869    0.089505    0.103835    0.108328    0.129271    0.137907
     0.146242    0.175469    0.175912    0.242111    0.265968    0.269835
     0.287154    0.348123    0.348220

 Minimum Search - Taking Simple RFO Step
 Searching for Lamda that Minimizes Along All modes
 Value Taken    Lamda =  -0.00006435
 Step Taken.  Stepsize is  0.021626

                             Maximum     Tolerance    Cnvgd?
         Gradient           0.001854      0.000300      NO
         Displacement       0.008840      0.001200      NO
         Energy change     -0.000749      0.000001      NO


 New Cartesian Coordinates Obtained by Inverse Iteration

 Displacement from previous Coordinates is:  0.028473
 ----------------------------------------------------------------
             Standard Nuclear Orientation (Angstroms)
    I     Atom           X                Y                Z
 ----------------------------------------------------------------
    1      C       0.3716273342    -0.3247454828     1.6843533428
    2      C       0.8687753634    -0.8311363804     0.3579889281
    3      C      -0.1970329644     0.2579723000     0.4132247860
    4      Br      2.6770919807    -0.3956945017    -0.1885810126
    5      Cl      0.4272637915    -2.4729360050    -0.1394667620
    6      Br      0.2685017655     2.0832598045    -0.0368544882
    7      I      -2.2686280217    -0.1786725323    -0.1119874806
    8      H      -0.2586507507    -0.9895867223     2.2636777370
    9      H       1.0381187312     0.3040806705     2.2627633253
 ----------------------------------------------------------------
 Molecular Point Group                 C1    NOp =  1
 Largest Abelian Subgroup              C1    NOp =  1
 Nuclear Repulsion Energy =  1587.2947552472 hartrees
 There are       80 alpha and       80 beta electrons
 Applying Cartesian multipole field
    Component          Value
    ---------          -----
     (2,0,0)        1.00000E-11
     (0,2,0)        2.00000E-11
     (0,0,2)       -3.00000E-11
 Nucleus-field energy     =     0.0000000350 hartrees
 Requested basis set is 6-311++G(d,p)
 There are 103 shells and 268 basis functions
 A cutoff of  1.0D-11 yielded   4006 shell pairs
 There are     29137 function pairs (     32429 Cartesian)
 Smallest overlap matrix eigenvalue = 2.50E-05
 Guess MOs from SCF MO coefficient file

 -----------------------------------------------------------------------
  General SCF calculation program by
  Eric Jon Sundstrom, Paul Horn, Yuezhi Mao, Dmitri Zuev, Alec White,
  David Stuck, Shaama M.S., Shane Yost, Joonho Lee, David Small,
  Daniel Levine, Susi Lehtola, Hugh Burton, Evgeny Epifanovsky
 -----------------------------------------------------------------------
 Exchange:     0.2000 Hartree-Fock + 0.0800 Slater + 0.7200 B88
 Correlation:  0.1900 VWN1RPA + 0.8100 LYP
 Using SG-1 standard quadrature grid
 A restricted SCF calculation will be
 performed using DIIS
 SCF converges when DIIS error is below 1.0e-08
 ---------------------------------------
  Cycle       Energy         DIIS error
 ---------------------------------------
    1  -12643.5228015757      5.38e-05  
    2  -12643.5228281372      2.12e-05  
    3  -12643.5228255127      2.76e-05  
    4  -12643.5228319621      4.50e-06  
    5  -12643.5228321366      1.71e-06  
    6  -12643.5228321611      5.88e-07  
    7  -12643.5228321637      1.56e-07  
    8  -12643.5228321637      3.97e-08  
    9  -12643.5228321641      6.02e-09  Convergence criterion met
 ---------------------------------------
 SCF time:   CPU 97.89s  wall 98.00s 
 SCF   energy in the final basis set =   -12643.5228321641
 Total energy in the final basis set =   -12643.5228321641

 --------------------------------------------------------------

                    Orbital Energies (a.u.)
 --------------------------------------------------------------

 Alpha MOs
 -- Occupied --
*******-482.851-482.851-176.316-165.720-165.718-165.718-101.577
-62.504 -62.504 -56.325 -56.325 -56.320 -56.320 -56.320 -56.320
-35.813 -31.306 -31.299 -31.299 -22.957 -22.955 -22.955 -22.950
-22.950 -10.326 -10.311 -10.233  -9.492  -8.712  -8.712  -7.257
 -7.246  -7.246  -6.545  -6.545  -6.530  -6.530  -6.530  -6.530
 -6.362  -4.775  -4.759  -4.759  -2.656  -2.656  -2.651  -2.651
 -2.651  -2.651  -2.640  -2.640  -2.640  -2.640  -2.040  -2.036
 -2.036  -2.022  -2.022  -0.959  -0.863  -0.807  -0.799  -0.685
 -0.632  -0.568  -0.521  -0.498  -0.431  -0.424  -0.408  -0.388
 -0.350  -0.335  -0.316  -0.306  -0.299  -0.293  -0.277  -0.270
 -- Virtual --
 -0.091  -0.071  -0.044  -0.006   0.018   0.020   0.022   0.029
  0.051   0.059   0.061   0.065   0.074   0.077   0.080   0.088
  0.097   0.100   0.105   0.110   0.117   0.120   0.134   0.139
  0.147   0.152   0.158   0.168   0.182   0.188   0.198   0.212
  0.226   0.242   0.248   0.249   0.256   0.287   0.363   0.373
  0.384   0.388   0.401   0.411   0.425   0.427   0.431   0.442
  0.448   0.464   0.470   0.471   0.483   0.497   0.516   0.524
  0.539   0.547   0.556   0.575   0.590   0.598   0.617   0.631
  0.658   0.665   0.674   0.685   0.696   0.719   0.769   0.780
  0.801   0.821   0.842   0.878   0.882   0.902   0.925   0.954
  0.993   0.999   1.091   1.102   1.176   1.282   1.331   1.357
  1.373   1.384   1.428   1.480   1.515   1.539   1.555   1.591
  1.653   1.732   1.780   1.831   1.861   1.885   1.945   2.008
  2.042   2.045   2.049   2.070   2.142   2.168   2.182   2.224
  2.259   2.287   2.346   2.474   2.543   2.571   2.691   2.706
  2.788   2.814   2.912   3.015   3.125   3.403   3.528   3.703
  3.973   3.982   3.995   4.010   4.028   4.038   4.041   4.071
  4.093   4.118   4.129   4.203   4.209   4.271   4.361   4.401
  4.450   6.027   6.053   6.086   6.667   6.691   7.562   7.569
  7.586   7.611   7.691   7.695   9.735  23.476  23.631  23.848
 25.870  26.030  26.436  27.877  28.361  28.380  28.387  28.536
 28.546  28.573  28.608  28.686  47.936  47.955 127.899 127.915
127.937 151.671 215.723 289.757 289.763 289.780 289.808 289.909
289.9141020.7361020.7591901.835
 --------------------------------------------------------------

          Ground-State Mulliken Net Atomic Charges

     Atom                 Charge (a.u.)
  ----------------------------------------
      1 C                    -0.726883
      2 C                     0.095461
      3 C                    -0.068090
      4 Br                   -0.025394
      5 Cl                    0.216944
      6 Br                   -0.017229
      7 I                     0.123653
      8 H                     0.183782
      9 H                     0.217756
  ----------------------------------------
  Sum of atomic charges =     0.000000

 -----------------------------------------------------------------
                    Cartesian Multipole Moments
 -----------------------------------------------------------------
    Charge (ESU x 10^10)
                 0.0000
    Dipole Moment (Debye)
         X      -0.1419      Y       0.0358      Z       1.6249
       Tot       1.6314
    Quadrupole Moments (Debye-Ang)
        XX     -93.8917     XY       2.6851     YY     -96.6146
        XZ       1.0435     YZ      -0.9105     ZZ     -92.7472
    Octopole Moments (Debye-Ang^2)
       XXX     -11.1619    XXY      11.0105    XYY      -1.4615
       YYY      38.0904    XXZ     -13.9215    XYZ       0.1706
       YYZ     -10.3325    XZZ       0.9404    YZZ       8.9938
       ZZZ     -10.8740
    Hexadecapole Moments (Debye-Ang^3)
      XXXX   -1709.9222   XXXY      70.0045   XXYY    -502.7723
      XYYY      64.9078   YYYY   -1057.5319   XXXZ      -7.3101
      XXYZ       2.4607   XYYZ      -4.0584   YYYZ      -0.7278
      XXZZ    -353.0518   XYZZ      19.9223   YYZZ    -231.6525
      XZZZ      -3.3322   YZZZ      -3.7773   ZZZZ    -249.8075
 -----------------------------------------------------------------
 Calculating analytic gradient of the SCF energy
 Gradient of SCF Energy
            1           2           3           4           5           6
    1   0.0001251   0.0002812  -0.0008000   0.0001341   0.0002053  -0.0000768
    2   0.0000662  -0.0013125   0.0011914   0.0003351   0.0003212  -0.0002852
    3  -0.0002197   0.0003103   0.0000022   0.0000072   0.0000305  -0.0000088
            7           8           9
    1   0.0003115  -0.0001168  -0.0000636
    2  -0.0004353  -0.0000740   0.0001931
    3   0.0000996  -0.0001031  -0.0001183
 Max gradient component =       1.313E-03
 RMS gradient           =       4.204E-04
 Gradient time:  CPU 37.37 s  wall 37.39 s
 Geometry Optimization Parameters
   NAtoms,    NIC,     NZ,  NCons,   NDum,   NFix, NCnnct, MaxDiis
        9      69       9       0       0       0       0       0

 Cartesian Hessian Update
 Hessian Updated using BFGS Update


** GEOMETRY OPTIMIZATION IN DELOCALIZED INTERNAL COORDINATES **
   Searching for a Minimum

   Optimization Cycle:   4

                       Coordinates (Angstroms)
     ATOM                X               Y               Z
      1  C         0.3716273342   -0.3247454828    1.6843533428
      2  C         0.8687753634   -0.8311363804    0.3579889281
      3  C        -0.1970329644    0.2579723000    0.4132247860
      4  Br        2.6770919807   -0.3956945017   -0.1885810126
      5  Cl        0.4272637915   -2.4729360050   -0.1394667620
      6  Br        0.2685017655    2.0832598045   -0.0368544882
      7  I        -2.2686280217   -0.1786725323   -0.1119874806
      8  H        -0.2586507507   -0.9895867223    2.2636777370
      9  H         1.0381187312    0.3040806705    2.2627633253
   Point Group: c1    Number of degrees of freedom:    21


   Energy is -12643.522832164

 Hessian Updated using BFGS Update

 21 Hessian modes will be used to form the next step
  Hessian Eigenvalues:
     0.017411    0.021187    0.029270    0.030753    0.033271    0.052820
     0.085916    0.089619    0.097568    0.108059    0.120786    0.132295
     0.148801    0.174533    0.186839    0.231458    0.252691    0.271272
     0.286142    0.348042    0.358272

 Minimum Search - Taking Simple RFO Step
 Searching for Lamda that Minimizes Along All modes
 Value Taken    Lamda =  -0.00001209
 Step Taken.  Stepsize is  0.012622

                             Maximum     Tolerance    Cnvgd?
         Gradient           0.000823      0.000300      NO
         Displacement       0.007849      0.001200      NO
         Energy change     -0.000038      0.000001      NO


 New Cartesian Coordinates Obtained by Inverse Iteration

 Displacement from previous Coordinates is:  0.012565
 ----------------------------------------------------------------
             Standard Nuclear Orientation (Angstroms)
    I     Atom           X                Y                Z
 ----------------------------------------------------------------
    1      C       0.3718284084    -0.3250168175     1.6851445032
    2      C       0.8682750228    -0.8297638247     0.3575496214
    3      C      -0.1963268466     0.2568772383     0.4133026255
    4      Br      2.6763970595    -0.3955656752    -0.1903749336
    5      Cl      0.4273076637    -2.4735934423    -0.1373555866
    6      Br      0.2672335835     2.0835950068    -0.0369406931
    7      I      -2.2692480737    -0.1765465014    -0.1156925217
    8      H      -0.2567398107    -0.9909122057     2.2652352378
    9      H       1.0383402229     0.3034673723     2.2642501229
 ----------------------------------------------------------------
 Molecular Point Group                 C1    NOp =  1
 Largest Abelian Subgroup              C1    NOp =  1
 Nuclear Repulsion Energy =  1587.1248575769 hartrees
 There are       80 alpha and       80 beta electrons
 Applying Cartesian multipole field
    Component          Value
    ---------          -----
     (2,0,0)        1.00000E-11
     (0,2,0)        2.00000E-11
     (0,0,2)       -3.00000E-11
 Nucleus-field energy     =     0.0000000350 hartrees
 Requested basis set is 6-311++G(d,p)
 There are 103 shells and 268 basis functions
 A cutoff of  1.0D-11 yielded   4006 shell pairs
 There are     29137 function pairs (     32429 Cartesian)
 Smallest overlap matrix eigenvalue = 2.48E-05
 Guess MOs from SCF MO coefficient file

 -----------------------------------------------------------------------
  General SCF calculation program by
  Eric Jon Sundstrom, Paul Horn, Yuezhi Mao, Dmitri Zuev, Alec White,
  David Stuck, Shaama M.S., Shane Yost, Joonho Lee, David Small,
  Daniel Levine, Susi Lehtola, Hugh Burton, Evgeny Epifanovsky
 -----------------------------------------------------------------------
 Exchange:     0.2000 Hartree-Fock + 0.0800 Slater + 0.7200 B88
 Correlation:  0.1900 VWN1RPA + 0.8100 LYP
 Using SG-1 standard quadrature grid
 A restricted SCF calculation will be
 performed using DIIS
 SCF converges when DIIS error is below 1.0e-08
 ---------------------------------------
  Cycle       Energy         DIIS error
 ---------------------------------------
    1  -12643.5228305968      2.79e-05  
    2  -12643.5228389107      4.59e-06  
    3  -12643.5228389152      4.97e-06  
    4  -12643.5228391230      1.65e-06  
    5  -12643.5228391448      5.86e-07  
    6  -12643.5228391473      2.40e-07  
    7  -12643.5228391477      6.31e-08  
    8  -12643.5228391482      1.90e-08  
    9  -12643.5228391480      4.78e-09  Convergence criterion met
 ---------------------------------------
 SCF time:   CPU 97.80s  wall 98.00s 
 SCF   energy in the final basis set =   -12643.5228391480
 Total energy in the final basis set =   -12643.5228391480

 --------------------------------------------------------------

                    Orbital Energies (a.u.)
 --------------------------------------------------------------

 Alpha MOs
 -- Occupied --
*******-482.851-482.851-176.316-165.720-165.718-165.718-101.577
-62.504 -62.504 -56.325 -56.325 -56.320 -56.320 -56.320 -56.320
-35.813 -31.306 -31.299 -31.299 -22.957 -22.955 -22.955 -22.950
-22.950 -10.326 -10.311 -10.233  -9.492  -8.712  -8.712  -7.257
 -7.246  -7.246  -6.545  -6.545  -6.530  -6.530  -6.530  -6.530
 -6.362  -4.775  -4.759  -4.759  -2.656  -2.656  -2.651  -2.651
 -2.651  -2.651  -2.640  -2.640  -2.640  -2.640  -2.040  -2.036
 -2.036  -2.022  -2.022  -0.960  -0.862  -0.807  -0.799  -0.684
 -0.633  -0.568  -0.521  -0.498  -0.431  -0.424  -0.408  -0.388
 -0.350  -0.334  -0.316  -0.306  -0.299  -0.293  -0.277  -0.270
 -- Virtual --
 -0.091  -0.071  -0.045  -0.006   0.018   0.020   0.022   0.029
  0.051   0.059   0.061   0.065   0.074   0.077   0.080   0.088
  0.097   0.100   0.105   0.110   0.117   0.120   0.133   0.139
  0.147   0.152   0.158   0.168   0.182   0.188   0.198   0.212
  0.226   0.242   0.248   0.249   0.256   0.286   0.363   0.373
  0.384   0.388   0.401   0.411   0.425   0.427   0.432   0.442
  0.448   0.463   0.470   0.471   0.483   0.497   0.517   0.524
  0.539   0.547   0.556   0.575   0.590   0.598   0.617   0.631
  0.657   0.665   0.674   0.685   0.696   0.719   0.769   0.780
  0.801   0.821   0.842   0.878   0.881   0.901   0.925   0.954
  0.993   0.999   1.091   1.102   1.176   1.282   1.331   1.357
  1.372   1.384   1.428   1.481   1.516   1.539   1.555   1.591
  1.653   1.732   1.779   1.832   1.860   1.886   1.944   2.009
  2.042   2.045   2.049   2.070   2.142   2.168   2.182   2.224
  2.259   2.287   2.346   2.474   2.542   2.571   2.691   2.706
  2.789   2.814   2.912   3.015   3.126   3.404   3.526   3.702
  3.973   3.982   3.995   4.010   4.027   4.037   4.041   4.071
  4.093   4.118   4.129   4.202   4.209   4.270   4.360   4.401
  4.450   6.027   6.053   6.085   6.667   6.691   7.562   7.569
  7.586   7.611   7.691   7.695   9.735  23.476  23.634  23.847
 25.870  26.030  26.436  27.877  28.361  28.380  28.386  28.536
 28.546  28.573  28.608  28.686  47.936  47.955 127.899 127.914
127.937 151.671 215.723 289.757 289.763 289.780 289.807 289.909
289.9141020.7361020.7581901.834
 --------------------------------------------------------------

          Ground-State Mulliken Net Atomic Charges

     Atom                 Charge (a.u.)
  ----------------------------------------
      1 C                    -0.727715
      2 C                     0.098306
      3 C                    -0.067818
      4 Br                   -0.024766
      5 Cl                    0.214960
      6 Br                   -0.017789
      7 I                     0.123369
      8 H                     0.183824
      9 H                     0.217628
  ----------------------------------------
  Sum of atomic charges =     0.000000

 -----------------------------------------------------------------
                    Cartesian Multipole Moments
 -----------------------------------------------------------------
    Charge (ESU x 10^10)
                 0.0000
    Dipole Moment (Debye)
         X      -0.1383      Y       0.0381      Z       1.6263
       Tot       1.6326
    Quadrupole Moments (Debye-Ang)
        XX     -93.8856     XY       2.6683     YY     -96.6291
        XZ       1.0518     YZ      -0.9184     ZZ     -92.7338
    Octopole Moments (Debye-Ang^2)
       XXX     -10.9938    XXY      10.9727    XYY      -1.4132
       YYY      37.9391    XXZ     -13.8620    XYZ       0.1743
       YYZ     -10.2070    XZZ       0.9950    YZZ       8.9258
       ZZZ     -10.4968
    Hexadecapole Moments (Debye-Ang^3)
      XXXX   -1709.7186   XXXY      70.2609   XXYY    -502.8860
      XYYY      65.3183   YYYY   -1057.6696   XXXZ      -7.6880
      XXYZ       2.5198   XYYZ      -4.2397   YYYZ      -0.6611
      XXZZ    -352.9984   XYZZ      20.0889   YYZZ    -231.7553
      XZZZ      -3.8205   YZZZ      -3.6819   ZZZZ    -249.9666
 -----------------------------------------------------------------
 Calculating analytic gradient of the SCF energy
 Gradient of SCF Energy
            1           2           3           4           5           6
    1  -0.0000225  -0.0002317   0.0001041   0.0001272   0.0002164  -0.0001813
    2  -0.0000310  -0.0002935   0.0003400   0.0002795   0.0000581  -0.0000914
    3  -0.0002148   0.0001342  -0.0000003   0.0000088   0.0000700  -0.0001114
            7           8           9
    1   0.0000113  -0.0000333   0.0000098
    2  -0.0003297  -0.0000745   0.0001425
    3  -0.0000289   0.0000786   0.0000638
 Max gradient component =       3.400E-04
 RMS gradient           =       1.589E-04
 Gradient time:  CPU 38.10 s  wall 38.13 s
 Geometry Optimization Parameters
   NAtoms,    NIC,     NZ,  NCons,   NDum,   NFix, NCnnct, MaxDiis
        9      69       9       0       0       0       0       0

 Cartesian Hessian Update
 Hessian Updated using BFGS Update


** GEOMETRY OPTIMIZATION IN DELOCALIZED INTERNAL COORDINATES **
   Searching for a Minimum

   Optimization Cycle:   5

                       Coordinates (Angstroms)
     ATOM                X               Y               Z
      1  C         0.3718284084   -0.3250168175    1.6851445032
      2  C         0.8682750228   -0.8297638247    0.3575496214
      3  C        -0.1963268466    0.2568772383    0.4133026255
      4  Br        2.6763970595   -0.3955656752   -0.1903749336
      5  Cl        0.4273076637   -2.4735934423   -0.1373555866
      6  Br        0.2672335835    2.0835950068   -0.0369406931
      7  I        -2.2692480737   -0.1765465014   -0.1156925217
      8  H        -0.2567398107   -0.9909122057    2.2652352378
      9  H         1.0383402229    0.3034673723    2.2642501229
   Point Group: c1    Number of degrees of freedom:    21


   Energy is -12643.522839148

 Hessian Updated using BFGS Update

 21 Hessian modes will be used to form the next step
  Hessian Eigenvalues:
     0.017439    0.021437    0.027280    0.031190    0.033390    0.052018
     0.079133    0.087214    0.089948    0.114430    0.121328    0.132672
     0.148290    0.174907    0.181638    0.235898    0.257854    0.272352
     0.286212    0.348139    0.358225

 Minimum Search - Taking Simple RFO Step
 Searching for Lamda that Minimizes Along All modes
 Value Taken    Lamda =  -0.00000139
 Step Taken.  Stepsize is  0.005187

                             Maximum     Tolerance    Cnvgd?
         Gradient           0.000237      0.000300     YES
         Displacement       0.002455      0.001200      NO
         Energy change     -0.000007      0.000001      NO


 New Cartesian Coordinates Obtained by Inverse Iteration

 Displacement from previous Coordinates is:  0.004901
 ----------------------------------------------------------------
             Standard Nuclear Orientation (Angstroms)
    I     Atom           X                Y                Z
 ----------------------------------------------------------------
    1      C       0.3720132894    -0.3249463460     1.6851823582
    2      C       0.8685755940    -0.8295824622     0.3573385035
    3      C      -0.1962319434     0.2561889824     0.4131221537
    4      Br      2.6764931544    -0.3964939640    -0.1908132258
    5      Cl      0.4273053243    -2.4738461617    -0.1370260154
    6      Br      0.2664870417     2.0837602674    -0.0357163106
    7      I      -2.2692946517    -0.1759248937    -0.1164900005
    8      H      -0.2560219330    -0.9909276289     2.2654393657
    9      H       1.0377413539     0.3043133573     2.2640815469
 ----------------------------------------------------------------
 Molecular Point Group                 C1    NOp =  1
 Largest Abelian Subgroup              C1    NOp =  1
 Nuclear Repulsion Energy =  1587.0722066874 hartrees
 There are       80 alpha and       80 beta electrons
 Applying Cartesian multipole field
    Component          Value
    ---------          -----
     (2,0,0)        1.00000E-11
     (0,2,0)        2.00000E-11
     (0,0,2)       -3.00000E-11
 Nucleus-field energy     =     0.0000000350 hartrees
 Requested basis set is 6-311++G(d,p)
 There are 103 shells and 268 basis functions
 A cutoff of  1.0D-11 yielded   4006 shell pairs
 There are     29137 function pairs (     32429 Cartesian)
 Smallest overlap matrix eigenvalue = 2.47E-05
 Guess MOs from SCF MO coefficient file

 -----------------------------------------------------------------------
  General SCF calculation program by
  Eric Jon Sundstrom, Paul Horn, Yuezhi Mao, Dmitri Zuev, Alec White,
  David Stuck, Shaama M.S., Shane Yost, Joonho Lee, David Small,
  Daniel Levine, Susi Lehtola, Hugh Burton, Evgeny Epifanovsky
 -----------------------------------------------------------------------
 Exchange:     0.2000 Hartree-Fock + 0.0800 Slater + 0.7200 B88
 Correlation:  0.1900 VWN1RPA + 0.8100 LYP
 Using SG-1 standard quadrature grid
 A restricted SCF calculation will be
 performed using DIIS
 SCF converges when DIIS error is below 1.0e-08
 ---------------------------------------
  Cycle       Energy         DIIS error
 ---------------------------------------
    1  -12643.5228388656      1.01e-05  
    2  -12643.5228399725      1.61e-06  
    3  -12643.5228399780      1.64e-06  
    4  -12643.5228399969      7.58e-07  
    5  -12643.5228400020      1.84e-07  
    6  -12643.5228400025      4.22e-08  
    7  -12643.5228400025      1.01e-08  
    8  -12643.5228400023      2.96e-09  Convergence criterion met
 ---------------------------------------
 SCF time:   CPU 90.06s  wall 160.00s 
 SCF   energy in the final basis set =   -12643.5228400023
 Total energy in the final basis set =   -12643.5228400023

 --------------------------------------------------------------

                    Orbital Energies (a.u.)
 --------------------------------------------------------------

 Alpha MOs
 -- Occupied --
*******-482.851-482.851-176.316-165.720-165.718-165.718-101.577
-62.504 -62.504 -56.325 -56.324 -56.320 -56.320 -56.320 -56.320
-35.813 -31.306 -31.299 -31.299 -22.957 -22.955 -22.955 -22.950
-22.950 -10.326 -10.311 -10.233  -9.492  -8.713  -8.712  -7.257
 -7.246  -7.246  -6.545  -6.545  -6.530  -6.530  -6.530  -6.530
 -6.362  -4.775  -4.759  -4.759  -2.656  -2.656  -2.652  -2.651
 -2.651  -2.651  -2.640  -2.640  -2.640  -2.640  -2.040  -2.036
 -2.036  -2.022  -2.022  -0.960  -0.862  -0.807  -0.799  -0.684
 -0.633  -0.568  -0.521  -0.498  -0.431  -0.424  -0.407  -0.387
 -0.350  -0.334  -0.316  -0.306  -0.299  -0.293  -0.277  -0.270
 -- Virtual --
 -0.091  -0.071  -0.045  -0.006   0.018   0.020   0.022   0.029
  0.051   0.059   0.061   0.065   0.074   0.077   0.080   0.088
  0.097   0.100   0.105   0.110   0.117   0.120   0.133   0.139
  0.147   0.152   0.158   0.168   0.182   0.188   0.198   0.212
  0.226   0.242   0.248   0.249   0.256   0.286   0.363   0.373
  0.384   0.388   0.401   0.411   0.425   0.427   0.432   0.442
  0.448   0.464   0.470   0.471   0.483   0.497   0.517   0.524
  0.539   0.547   0.556   0.575   0.590   0.598   0.617   0.631
  0.657   0.665   0.674   0.685   0.696   0.719   0.769   0.780
  0.801   0.821   0.843   0.878   0.881   0.901   0.925   0.954
  0.993   0.999   1.090   1.102   1.176   1.282   1.331   1.357
  1.372   1.384   1.428   1.481   1.516   1.538   1.555   1.591
  1.653   1.733   1.779   1.832   1.860   1.886   1.944   2.009
  2.042   2.045   2.049   2.070   2.142   2.168   2.182   2.224
  2.259   2.287   2.346   2.474   2.543   2.571   2.690   2.706
  2.789   2.815   2.912   3.015   3.126   3.404   3.526   3.702
  3.973   3.982   3.995   4.010   4.027   4.037   4.041   4.071
  4.093   4.118   4.129   4.202   4.209   4.270   4.360   4.401
  4.450   6.027   6.053   6.085   6.667   6.691   7.562   7.569
  7.586   7.610   7.691   7.695   9.735  23.476  23.635  23.848
 25.870  26.030  26.437  27.877  28.361  28.380  28.386  28.536
 28.546  28.573  28.608  28.686  47.936  47.955 127.899 127.914
127.937 151.671 215.723 289.757 289.763 289.780 289.807 289.909
289.9141020.7361020.7581901.834
 --------------------------------------------------------------

          Ground-State Mulliken Net Atomic Charges

     Atom                 Charge (a.u.)
  ----------------------------------------
      1 C                    -0.727625
      2 C                     0.099427
      3 C                    -0.068174
      4 Br                   -0.024474
      5 Cl                    0.214068
      6 Br                   -0.018124
      7 I                     0.123445
      8 H                     0.183866
      9 H                     0.217591
  ----------------------------------------
  Sum of atomic charges =     0.000000

 -----------------------------------------------------------------
                    Cartesian Multipole Moments
 -----------------------------------------------------------------
    Charge (ESU x 10^10)
                 0.0000
    Dipole Moment (Debye)
         X      -0.1375      Y       0.0387      Z       1.6263
       Tot       1.6326
    Quadrupole Moments (Debye-Ang)
        XX     -93.8769     XY       2.6601     YY     -96.6364
        XZ       1.0525     YZ      -0.9156     ZZ     -92.7332
    Octopole Moments (Debye-Ang^2)
       XXX     -10.9484    XXY      10.9719    XYY      -1.4077
       YYY      37.9571    XXZ     -13.8680    XYZ       0.1813
       YYZ     -10.1872    XZZ       1.0025    YZZ       8.9265
       ZZZ     -10.4731
    Hexadecapole Moments (Debye-Ang^3)
      XXXX   -1709.5994   XXXY      70.4767   XXYY    -502.9572
      XYYY      65.6337   YYYY   -1057.8719   XXXZ      -7.7944
      XXYZ       2.4821   XYYZ      -4.2683   YYYZ      -0.7723
      XXZZ    -352.9945   XYZZ      20.2015   YYZZ    -231.8122
      XZZZ      -3.9441   YZZZ      -3.8183   ZZZZ    -249.9737
 -----------------------------------------------------------------
 Calculating analytic gradient of the SCF energy
 Gradient of SCF Energy
            1           2           3           4           5           6
    1   0.0000002  -0.0002028   0.0002279   0.0000623   0.0002236  -0.0002473
    2   0.0000116  -0.0000626   0.0000487   0.0001913   0.0000001  -0.0000485
    3  -0.0000534   0.0000347  -0.0000358   0.0000384   0.0000480  -0.0000813
            7           8           9
    1  -0.0000173   0.0000278  -0.0000745
    2  -0.0002603   0.0000172   0.0001025
    3  -0.0000255   0.0000393   0.0000356
 Max gradient component =       2.603E-04
 RMS gradient           =       1.151E-04
 Gradient time:  CPU 38.38 s  wall 63.46 s
 Geometry Optimization Parameters
   NAtoms,    NIC,     NZ,  NCons,   NDum,   NFix, NCnnct, MaxDiis
        9      69       9       0       0       0       0       0

 Cartesian Hessian Update
 Hessian Updated using BFGS Update


** GEOMETRY OPTIMIZATION IN DELOCALIZED INTERNAL COORDINATES **
   Searching for a Minimum

   Optimization Cycle:   6

                       Coordinates (Angstroms)
     ATOM                X               Y               Z
      1  C         0.3720132894   -0.3249463460    1.6851823582
      2  C         0.8685755940   -0.8295824622    0.3573385035
      3  C        -0.1962319434    0.2561889824    0.4131221537
      4  Br        2.6764931544   -0.3964939640   -0.1908132258
      5  Cl        0.4273053243   -2.4738461617   -0.1370260154
      6  Br        0.2664870417    2.0837602674   -0.0357163106
      7  I        -2.2692946517   -0.1759248937   -0.1164900005
      8  H        -0.2560219330   -0.9909276289    2.2654393657
      9  H         1.0377413539    0.3043133573    2.2640815469
   Point Group: c1    Number of degrees of freedom:    21


   Energy is -12643.522840002

 Hessian Updated using BFGS Update

 21 Hessian modes will be used to form the next step
  Hessian Eigenvalues:
     0.016767    0.021009    0.022167    0.031515    0.035097    0.053077
     0.067258    0.087903    0.090072    0.113544    0.129107    0.139943
     0.147760    0.174237    0.180553    0.234647    0.255472    0.273917
     0.282748    0.348009    0.359773

 Minimum Search - Taking Simple RFO Step
 Searching for Lamda that Minimizes Along All modes
 Value Taken    Lamda =   0.00000000
 Step Taken.  Stepsize is  0.004061

                             Maximum     Tolerance    Cnvgd?
         Gradient           0.000152      0.000300     YES
         Displacement       0.002533      0.001200      NO
         Energy change     -0.000001      0.000001     YES


                       Distance Matrix (Angstroms)
             C (  1)   C (  2)   C (  3)   Br(  4)   Cl(  5)   Br(  6)
   C (  2)  1.504793
   C (  3)  1.509556  1.521784
   Br(  4)  2.972391  1.938196  3.007205
   Cl(  5)  2.818026  1.772772  2.853866  3.062210
   Br(  6)  2.962178  3.000761  1.937932  3.461769  4.561568
   I (  7)  3.200740  3.240063  2.182842  4.951262  3.542953  3.397483
   H (  8)  1.083816  2.220721  2.233820  3.871198  2.904793  3.875827
   H (  9)  1.083645  2.224861  2.225097  3.033669  3.722381  3.008377
             I (  7)   H (  8)
   H (  8)  3.223520
   H (  9)  4.102955  1.830703

 Final energy is   -12643.522840002348     


 ******************************
 **  OPTIMIZATION CONVERGED  **
 ******************************

                       Coordinates (Angstroms)
     ATOM                X               Y               Z
      1  C         0.3720132894   -0.3249463460    1.6851823582
      2  C         0.8685755940   -0.8295824622    0.3573385035
      3  C        -0.1962319434    0.2561889824    0.4131221537
      4  Br        2.6764931544   -0.3964939640   -0.1908132258
      5  Cl        0.4273053243   -2.4738461617   -0.1370260154
      6  Br        0.2664870417    2.0837602674   -0.0357163106
      7  I        -2.2692946517   -0.1759248937   -0.1164900005
      8  H        -0.2560219330   -0.9909276289    2.2654393657
      9  H         1.0377413539    0.3043133573    2.2640815469

Z-matrix Print:
$molecule
0 1
I 
C  1 2.182842
C  2 1.509556 1 119.061314
H  3 1.083645 2 117.250243 1 -141.198250 0
H  3 1.083816 2 118.006968 1 3.656376 0
C  3 1.504793 2 60.642118 1 110.841654 0
Cl 6 1.772772 3 118.357888 2 -109.913611 0
Br 2 1.937932 1 110.931621 3 -141.832227 0
Br 6 1.938196 3 118.844334 2 110.175301 0
$end


 --------------------------------------------------------------

                    Orbital Energies (a.u.)
 --------------------------------------------------------------

 Alpha MOs
 -- Occupied --
*******-482.851-482.851-176.316-165.720-165.718-165.718-101.577
-62.504 -62.504 -56.325 -56.324 -56.320 -56.320 -56.320 -56.320
-35.813 -31.306 -31.299 -31.299 -22.957 -22.955 -22.955 -22.950
-22.950 -10.326 -10.311 -10.233  -9.492  -8.713  -8.712  -7.257
 -7.246  -7.246  -6.545  -6.545  -6.530  -6.530  -6.530  -6.530
 -6.362  -4.775  -4.759  -4.759  -2.656  -2.656  -2.652  -2.651
 -2.651  -2.651  -2.640  -2.640  -2.640  -2.640  -2.040  -2.036
 -2.036  -2.022  -2.022  -0.960  -0.862  -0.807  -0.799  -0.684
 -0.633  -0.568  -0.521  -0.498  -0.431  -0.424  -0.407  -0.387
 -0.350  -0.334  -0.316  -0.306  -0.299  -0.293  -0.277  -0.270
 -- Virtual --
 -0.091  -0.071  -0.045  -0.006   0.018   0.020   0.022   0.029
  0.051   0.059   0.061   0.065   0.074   0.077   0.080   0.088
  0.097   0.100   0.105   0.110   0.117   0.120   0.133   0.139
  0.147   0.152   0.158   0.168   0.182   0.188   0.198   0.212
  0.226   0.242   0.248   0.249   0.256   0.286   0.363   0.373
  0.384   0.388   0.401   0.411   0.425   0.427   0.432   0.442
  0.448   0.464   0.470   0.471   0.483   0.497   0.517   0.524
  0.539   0.547   0.556   0.575   0.590   0.598   0.617   0.631
  0.657   0.665   0.674   0.685   0.696   0.719   0.769   0.780
  0.801   0.821   0.843   0.878   0.881   0.901   0.925   0.954
  0.993   0.999   1.090   1.102   1.176   1.282   1.331   1.357
  1.372   1.384   1.428   1.481   1.516   1.538   1.555   1.591
  1.653   1.733   1.779   1.832   1.860   1.886   1.944   2.009
  2.042   2.045   2.049   2.070   2.142   2.168   2.182   2.224
  2.259   2.287   2.346   2.474   2.543   2.571   2.690   2.706
  2.789   2.815   2.912   3.015   3.126   3.404   3.526   3.702
  3.973   3.982   3.995   4.010   4.027   4.037   4.041   4.071
  4.093   4.118   4.129   4.202   4.209   4.270   4.360   4.401
  4.450   6.027   6.053   6.085   6.667   6.691   7.562   7.569
  7.586   7.610   7.691   7.695   9.735  23.476  23.635  23.848
 25.870  26.030  26.437  27.877  28.361  28.380  28.386  28.536
 28.546  28.573  28.608  28.686  47.936  47.955 127.899 127.914
127.937 151.671 215.723 289.757 289.763 289.780 289.807 289.909
289.9141020.7361020.7581901.834
 --------------------------------------------------------------

          Ground-State Mulliken Net Atomic Charges

     Atom                 Charge (a.u.)
  ----------------------------------------
      1 C                    -0.727625
      2 C                     0.099427
      3 C                    -0.068174
      4 Br                   -0.024474
      5 Cl                    0.214068
      6 Br                   -0.018124
      7 I                     0.123445
      8 H                     0.183866
      9 H                     0.217591
  ----------------------------------------
  Sum of atomic charges =     0.000000

 -----------------------------------------------------------------
                    Cartesian Multipole Moments
 -----------------------------------------------------------------
    Charge (ESU x 10^10)
                 0.0000
    Dipole Moment (Debye)
         X      -0.1375      Y       0.0387      Z       1.6263
       Tot       1.6326
    Quadrupole Moments (Debye-Ang)
        XX     -93.8769     XY       2.6601     YY     -96.6364
        XZ       1.0525     YZ      -0.9156     ZZ     -92.7332
    Octopole Moments (Debye-Ang^2)
       XXX     -10.9484    XXY      10.9719    XYY      -1.4077
       YYY      37.9571    XXZ     -13.8680    XYZ       0.1813
       YYZ     -10.1872    XZZ       1.0025    YZZ       8.9265
       ZZZ     -10.4731
    Hexadecapole Moments (Debye-Ang^3)
      XXXX   -1709.5994   XXXY      70.4767   XXYY    -502.9572
      XYYY      65.6337   YYYY   -1057.8719   XXXZ      -7.7944
      XXYZ       2.4821   XYYZ      -4.2683   YYYZ      -0.7723
      XXZZ    -352.9945   XYZZ      20.2015   YYZZ    -231.8122
      XZZZ      -3.9441   YZZZ      -3.8183   ZZZZ    -249.9737
 -----------------------------------------------------------------
Archival summary:
1\1\TWL02\OPT\ProcedureUnspecified\BasisUnspecified\1r2l132\taweetha\ThuOct1100:19:082018ThuOct1100:19:082018\0\\#,OPT,ProcedureUnspecified,BasisUnspecified,\\0,1\I\C,1,2.18284\C,2,1.50956,1,119.061\H,3,1.08364,2,117.25,1,-141.198,0\H,3,1.08382,2,118.007,1,3.65638,0\C,3,1.50479,2,60.6421,1,110.842,0\Cl,6,1.77277,3,118.358,2,-109.914,0\Br,2,1.93793,1,110.932,3,-141.832,0\Br,6,1.9382,3,118.844,2,110.175,0\\\@

 Total job time:  987.25s(wall), 891.44s(cpu) 
 Thu Oct 11 00:19:08 2018

        *************************************************************
        *                                                           *
        *  Thank you very much for using Q-Chem.  Have a nice day.  *
        *                                                           *
        *************************************************************


 
User input: 2 of 2 
 
Q-Chem Developer Version!
                  Welcome to Q-Chem
     A Quantum Leap Into The Future Of Chemistry


 Q-Chem 5.1, Q-Chem, Inc., Pleasanton, CA (2018)

 Yihan Shao,  Zhengting Gan,  E. Epifanovsky,  A. T. B. Gilbert,  M. Wormit,  
 J. Kussmann,  A. W. Lange,  A. Behn,  Jia Deng,  Xintian Feng,  D. Ghosh,  
 M. Goldey,  P. R. Horn,  L. D. Jacobson,  I. Kaliman,  T. Kus,  A. Landau,  
 Jie Liu,  E. I. Proynov,  R. M. Richard,  R. P. Steele,  E. J. Sundstrom,  
 H. L. Woodcock III,  P. M. Zimmerman,  D. Zuev,  B. Albrecht,  E. Alguire,  
 S. A. Baeppler,  D. Barton,  Z. Benda,  Y. A. Bernard,  E. J. Berquist,  
 K. B. Bravaya,  H. Burton,  D. Casanova,  Chun-Min Chang,  Yunqing Chen,  
 A. Chien,  K. D. Closser,  M. P. Coons,  S. Coriani,  S. Dasgupta,  
 A. L. Dempwolff,  M. Diedenhofen,  Hainam Do,  R. G. Edgar,  Po-Tung Fang,  
 S. Faraji,  S. Fatehi,  Qingguo Feng,  K. D. Fenk,  J. Fosso-Tande,  
 Qinghui Ge,  A. Ghysels,  G. Gidofalvi,  J. Gomes,  J. Gonthier,  A. Gunina,  
 D. Hait,  M. W. D. Hanson-Heine,  P. H. P. Harbach,  A. W. Hauser,  
 J. E. Herr,  E. G. Hohenstein,  Z. C. Holden,  Kerwin Hui,  B. C. Huynh,  
 T.-C. Jagau,  Hyunjun Ji,  B. Kaduk,  K. Khistyaev,  Jaehoon Kim,  
 P. Klunzinger,  K. Koh,  D. Kosenkov,  L. Koulias,  T. Kowalczyk,  
 C. M. Krauter,  A. Kunitsa,  Ka Un Lao,  A. Laurent,  K. V. Lawler,  
 Joonho Lee,  D. Lefrancois,  S. Lehtola,  D. S. Levine,  Yi-Pei Li,  
 You-Sheng Lin,  Fenglai Liu,  E. Livshits,  A. Luenser,  P. Manohar,  
 E. Mansoor,  S. F. Manzer,  Shan-Ping Mao,  Yuezhi Mao,  N. Mardirossian,  
 A. V. Marenich,  T. Markovich,  L. A. Martinez-Martinez,  S. A. Maurer,  
 N. J. Mayhall,  S. C. McKenzie,  J.-M. Mewes,  A. F. Morrison,  
 J. W. Mullinax,  K. Nanda,  T. S. Nguyen-Beck,  R. Olivares-Amaya,  
 J. A. Parkhill,  T. M. Perrine,  F. Plasser,  P. Pokhilko,  S. Prager,  
 A. Prociuk,  E. Ramos,  D. R. Rehn,  F. Rob,  M. Schneider,  N. Sergueev,  
 S. M. Sharada,  S. Sharma,  D. W. Small,  T. Stauch,  T. Stein,  
 Yu-Chuan Su,  A. J. W. Thom,  A. Tkatchenko,  T. Tsuchimochi,  N. M. Tubman,  
 L. Vogt,  M. L. Vidal,  O. Vydrov,  M. A. Watson,  J. Wenzel,  
 M. de Wergifosse,  T. A. Wesolowski,  A. White,  J. Witte,  A. Yamada,  
 Jun Yang,  K. Yao,  S. Yeganeh,  S. R. Yost,  Zhi-Qiang You,  A. Zech,  
 Igor Ying Zhang,  Xing Zhang,  Yan Zhao,  Ying Zhu,  B. R. Brooks,  
 G. K. L. Chan,  C. J. Cramer,  M. S. Gordon,  W. J. Hehre,  A. Klamt,  
 M. W. Schmidt,  C. D. Sherrill,  D. G. Truhlar,  A. Aspuru-Guzik,  R. Baer,  
 A. T. Bell,  N. A. Besley,  Jeng-Da Chai,  A. E. DePrince, III,  
 R. A. DiStasio Jr.,  A. Dreuw,  B. D. Dunietz,  T. R. Furlani,  
 Chao-Ping Hsu,  Yousung Jung,  Jing Kong,  D. S. Lambrecht,  WanZhen Liang,  
 C. Ochsenfeld,  V. A. Rassolov,  L. V. Slipchenko,  J. E. Subotnik,  
 T. Van Voorhis,  J. M. Herbert,  A. I. Krylov,  P. M. W. Gill,  M. Head-Gordon

 Contributors to earlier versions of Q-Chem not listed above: 
 R. D. Adamson,  B. Austin,  J. Baker,  G. J. O. Beran,  K. Brandhorst,  
 S. T. Brown,  E. F. C. Byrd,  A. K. Chakraborty,  C.-L. Cheng,  
 Siu Hung Chien,  D. M. Chipman,  D. L. Crittenden,  H. Dachsel,  
 R. J. Doerksen,  A. D. Dutoi,  L. Fusti-Molnar,  W. A. Goddard III,  
 A. Golubeva-Zadorozhnaya,  S. R. Gwaltney,  G. Hawkins,  A. Heyden,  
 S. Hirata,  G. Kedziora,  F. J. Keil,  C. Kelley,  Jihan Kim,  R. A. King,  
 R. Z. Khaliullin,  P. P. Korambath,  W. Kurlancheek,  A. M. Lee,  M. S. Lee,  
 S. V. Levchenko,  Ching Yeh Lin,  D. Liotard,  R. C. Lochan,  I. Lotan,  
 P. E. Maslen,  N. Nair,  D. P. O'Neill,  D. Neuhauser,  E. Neuscamman,  
 C. M. Oana,  R. Olson,  B. Peters,  R. Peverati,  P. A. Pieniazek,  
 Y. M. Rhee,  J. Ritchie,  M. A. Rohrdanz,  E. Rosta,  N. J. Russ,  
 H. F. Schaefer III,  N. E. Schultz,  N. Shenvi,  A. C. Simmonett,  A. Sodt,  
 D. Stuck,  K. S. Thanthiriwatte,  V. Vanovschi,  Tao Wang,  A. Warshel,  
 C. F. Williams,  Q. Wu,  X. Xu,  W. Zhang

 Please cite Q-Chem as follows:
 Y. Shao et al., Mol. Phys. 113, 184-215 (2015)
 DOI: 10.1080/00268976.2014.952696

 Q-Chem 5.1.1 for Intel X86 EM64T Linux

 Parts of Q-Chem use Armadillo 8.300.2 (Tropical Shenanigans).
 http://arma.sourceforge.net/

 Q-Chem begins on Thu Oct 11 00:19:09 2018  

Host: 
0

     Scratch files written to /scratch/taweetham/qchem501//
The previous job contains 0 fragments, simply inherited here
Input Ideriv = 2
Curr. Ideriv = -1
Max.  Ideriv = 2

Checking the input file for inconsistencies... 	...done.

--------------------------------------------------------------
User input:
--------------------------------------------------------------

$molecule
read
$end

$rem
   job_type 	frequency
   basis 	6-311++g**
   method	b3lyp	
$end


--------------------------------------------------------------
 ----------------------------------------------------------------
             Standard Nuclear Orientation (Angstroms)
    I     Atom           X                Y                Z
 ----------------------------------------------------------------
    1      C       0.4191026185    -0.2990011947     1.6673705835
    2      C       0.9461171675    -0.7723566969     0.3397444057
    3      C      -0.1936262164     0.2344941824     0.3950875426
    4      Br      2.7164672497    -0.2130734262    -0.2167308232
    5      Cl      0.6222519383    -2.4461101798    -0.1464442758
    6      Br      0.1353185516     2.0886212392    -0.0627222706
    7      I      -2.2321259254    -0.3473982223    -0.1252206295
    8      H      -0.1575993883    -1.0058357385     2.2525690349
    9      H       1.0399260197     0.3788233739     2.2413201105
 ----------------------------------------------------------------
 Molecular Point Group                 C1    NOp =  1
 Largest Abelian Subgroup              C1    NOp =  1
 Nuclear Repulsion Energy =  1587.0722066874 hartrees
 There are       80 alpha and       80 beta electrons
 Requested basis set is 6-311++G(d,p)
 There are 103 shells and 268 basis functions

 Total QAlloc Memory Limit   2000 MB
 Mega-Array Size       188 MB
 MEM_STATIC part       192 MB

                       Distance Matrix (Angstroms)
             C (  1)   C (  2)   C (  3)   Br(  4)   Cl(  5)   Br(  6)
   C (  2)  1.504793
   C (  3)  1.509556  1.521784
   Br(  4)  2.972391  1.938196  3.007205
   Cl(  5)  2.818026  1.772772  2.853866  3.062210
   Br(  6)  2.962178  3.000761  1.937932  3.461769  4.561568
   I (  7)  3.200740  3.240063  2.182842  4.951262  3.542953  3.397483
   H (  8)  1.083816  2.220721  2.233820  3.871198  2.904793  3.875827
   H (  9)  1.083645  2.224861  2.225097  3.033669  3.722381  3.008377
             I (  7)   H (  8)
   H (  8)  3.223520
   H (  9)  4.102955  1.830703

 A cutoff of  1.0D-11 yielded   4006 shell pairs
 There are     29137 function pairs (     32429 Cartesian)
 Smallest overlap matrix eigenvalue = 2.47E-05
 Guess from superposition of atomic densities
 Warning:  Energy on first SCF cycle will be non-variational
 SAD guess density has 160.000000 electrons

 -----------------------------------------------------------------------
  General SCF calculation program by
  Eric Jon Sundstrom, Paul Horn, Yuezhi Mao, Dmitri Zuev, Alec White,
  David Stuck, Shaama M.S., Shane Yost, Joonho Lee, David Small,
  Daniel Levine, Susi Lehtola, Hugh Burton, Evgeny Epifanovsky
 -----------------------------------------------------------------------
 Exchange:     0.2000 Hartree-Fock + 0.0800 Slater + 0.7200 B88
 Correlation:  0.1900 VWN1RPA + 0.8100 LYP
 Using SG-1 standard quadrature grid
 A restricted SCF calculation will be
 performed using DIIS
 SCF converges when DIIS error is below 1.0e-08
 ---------------------------------------
  Cycle       Energy         DIIS error
 ---------------------------------------
    1  -12644.5860679619      3.26e-02  
    2  -12643.4807339978      2.63e-03  
    3  -12643.4615404666      2.90e-03  
    4  -12643.5212554278      3.89e-04  
    5  -12643.5224127061      1.55e-04  
    6  -12643.5225366426      8.95e-05  
    7  -12643.5226125152      1.53e-05  
    8  -12643.5226142791      6.88e-06  
    9  -12643.5226146772      1.47e-06  
   10  -12643.5226146970      3.62e-07  
   11  -12643.5226146978      6.71e-08  
   12  -12643.5226146978      2.73e-08  
   13  -12643.5226146977      5.04e-09  Convergence criterion met
 ---------------------------------------
 SCF time:   CPU 137.02s  wall 274.00s 
 SCF   energy in the final basis set =   -12643.5226146977
 Total energy in the final basis set =   -12643.5226146977

 --------------------------------------------------------------

                    Orbital Energies (a.u.)
 --------------------------------------------------------------

 Alpha MOs
 -- Occupied --
*******-482.851-482.851-176.316-165.720-165.718-165.718-101.577
-62.504 -62.504 -56.325 -56.325 -56.320 -56.320 -56.320 -56.320
-35.813 -31.306 -31.300 -31.299 -22.957 -22.955 -22.955 -22.950
-22.950 -10.326 -10.311 -10.233  -9.492  -8.713  -8.712  -7.257
 -7.246  -7.246  -6.545  -6.545  -6.530  -6.530  -6.530  -6.530
 -6.362  -4.775  -4.759  -4.759  -2.656  -2.656  -2.651  -2.651
 -2.651  -2.651  -2.640  -2.640  -2.640  -2.640  -2.041  -2.035
 -2.035  -2.022  -2.022  -0.960  -0.862  -0.807  -0.799  -0.684
 -0.633  -0.568  -0.521  -0.498  -0.431  -0.424  -0.407  -0.387
 -0.350  -0.334  -0.316  -0.306  -0.299  -0.293  -0.277  -0.270
 -- Virtual --
 -0.091  -0.071  -0.045  -0.006   0.018   0.020   0.022   0.029
  0.051   0.059   0.061   0.065   0.074   0.077   0.080   0.088
  0.097   0.100   0.105   0.110   0.117   0.120   0.133   0.139
  0.147   0.152   0.158   0.168   0.182   0.188   0.198   0.212
  0.226   0.242   0.248   0.249   0.256   0.286   0.363   0.373
  0.384   0.388   0.401   0.411   0.425   0.427   0.432   0.442
  0.448   0.464   0.470   0.471   0.483   0.497   0.517   0.524
  0.539   0.547   0.556   0.575   0.590   0.598   0.617   0.631
  0.657   0.665   0.674   0.685   0.696   0.719   0.769   0.780
  0.801   0.821   0.843   0.878   0.881   0.901   0.925   0.954
  0.993   0.999   1.090   1.102   1.176   1.282   1.331   1.357
  1.372   1.385   1.428   1.481   1.516   1.538   1.555   1.591
  1.653   1.733   1.779   1.832   1.860   1.886   1.944   2.009
  2.042   2.045   2.049   2.070   2.142   2.168   2.182   2.224
  2.259   2.287   2.346   2.474   2.543   2.571   2.690   2.706
  2.789   2.815   2.912   3.015   3.126   3.404   3.526   3.702
  3.972   3.982   3.995   4.010   4.028   4.037   4.041   4.071
  4.093   4.118   4.129   4.202   4.208   4.270   4.360   4.401
  4.450   6.027   6.052   6.085   6.667   6.691   7.562   7.569
  7.586   7.610   7.691   7.695   9.735  23.476  23.635  23.848
 25.870  26.029  26.436  27.877  28.361  28.380  28.387  28.536
 28.546  28.573  28.608  28.686  47.936  47.955 127.898 127.914
127.937 151.671 215.723 289.757 289.763 289.780 289.807 289.909
289.9141020.7361020.7581901.834
 --------------------------------------------------------------

          Ground-State Mulliken Net Atomic Charges

     Atom                 Charge (a.u.)
  ----------------------------------------
      1 C                    -0.727931
      2 C                     0.098758
      3 C                    -0.065225
      4 Br                   -0.025309
      5 Cl                    0.214065
      6 Br                   -0.018536
      7 I                     0.122725
      8 H                     0.183956
      9 H                     0.217497
  ----------------------------------------
  Sum of atomic charges =     0.000000

 -----------------------------------------------------------------
                    Cartesian Multipole Moments
 -----------------------------------------------------------------
    Charge (ESU x 10^10)
                 0.0000
    Dipole Moment (Debye)
         X      -0.1337      Y       0.0359      Z       1.6271
       Tot       1.6330
    Quadrupole Moments (Debye-Ang)
        XX     -94.2730     XY       2.8343     YY     -96.2500
        XZ       1.1417     YZ      -0.8473     ZZ     -92.7914
    Octopole Moments (Debye-Ang^2)
       XXX     -18.7775    XXY      11.2609    XYY      -4.4982
       YYY      39.9168    XXZ     -12.1527    XYZ      -0.1542
       YYZ      -8.5334    XZZ      -1.3911    YZZ       9.8575
       ZZZ      -5.6567
    Hexadecapole Moments (Debye-Ang^3)
      XXXX   -1729.0682   XXXY      55.9604   XXYY    -501.3303
      XYYY      33.6477   YYYY   -1045.0943   XXXZ      -6.8089
      XXYZ       2.9108   XYYZ      -3.0693   YYYZ      -0.6908
      XXZZ    -354.8073   XYZZ      11.4962   YYZZ    -229.3767
      XZZZ      -1.1963   YZZZ      -2.7802   ZZZZ    -249.3104
 -----------------------------------------------------------------
 Calculating MO derivatives via CPSCF
   1         3          27      0.117108    0.022355
   2         3          27      0.017834    0.003364
   3         3          27      0.002196    0.000571
   4         3          27      0.000206    0.000058
   5        27           3      0.000011    0.000006
   6        30           0      0.000000    0.000000    Roots Converged
 Time for AOints: 82.1 s (CPU) 107.5 s (wall)
 ------------------------------------------------------------------------------
                     AOints        : Timing summary (seconds)
 ------------------------------------------------------------------------------
     job step          cpu (% of tot)      sys (% of tot)     wall (% of tot)
 ------------------------------------------------------------------------------
  cpscf_lag         0.4110E+03 (40.8)   0.4500E-03 (15.8)   0.7434E+03 (45.2)
  iterzp            0.5140E+03 (51.0)   0.2401E-02 (84.1)   0.7920E+03 (48.2)
  make_fx           0.0000E+00 ( 0.0)   0.0000E+00 ( 0.0)   0.0000E+00 ( 0.0)
  AOints            0.8215E+02 ( 8.1)   0.0000E+00 ( 0.0)   0.1075E+03 ( 6.5)
 ------------------------------------------------------------------------------
   Grand Totals     0.1008E+04          0.2854E-02          0.1645E+04
 ------------------------------------------------------------------------------
 Calculating analytic Hessian of the SCF energy
 Polarizability Matrix (a.u.)
            1           2           3
    1-141.3164031  -6.3523331  -1.1974323
    2  -6.3523331-121.8394202   0.4838065
    3  -1.1974323   0.4838065 -89.1432809

 Direct stationary perturbation theory relativistic correction:

 rels  =     131.339838666790
 relv  =    -440.896349704611
 rel2e =      63.252015624869
 E_rel =    -246.304495412953

 Hessian of the SCF Energy
            1           2           3           4           5           6
    1   0.4018205   0.2174873   0.0080752  -0.0533932  -0.0011881   0.0412100
    2   0.2174873   0.4698153  -0.0075262  -0.0021562  -0.0551161  -0.0309019
    3   0.0080752  -0.0075262   0.5922536   0.0703392  -0.0632506  -0.1765527
    4  -0.0533932  -0.0021562   0.0703392   0.3283315  -0.0285482  -0.0827326
    5  -0.0011881  -0.0551161  -0.0632506  -0.0285482   0.3258224   0.0721087
    6   0.0412100  -0.0309019  -0.1765527  -0.0827326   0.0721087   0.2915781
    7  -0.0583006   0.0019662  -0.0760983  -0.1247259   0.0683295   0.0157585
    8   0.0038745  -0.0584445   0.0669864   0.0689513  -0.1026411  -0.0144758
    9  -0.0489661   0.0352920  -0.1593685  -0.0048461   0.0065062  -0.0104942
   10  -0.0129406   0.0015335   0.0049726  -0.1069272  -0.0219506   0.0305677
   11  -0.0020039   0.0006424  -0.0011102  -0.0275991  -0.0303957   0.0099685
   12   0.0202979   0.0067863  -0.0030036   0.0263636   0.0066411  -0.0354649
   13   0.0004176  -0.0003308   0.0021343  -0.0321932  -0.0204932  -0.0070943
   14   0.0016905  -0.0143225  -0.0073677  -0.0111432  -0.1236727  -0.0329714
   15  -0.0064804  -0.0252093  -0.0039948  -0.0030502  -0.0262725  -0.0406735
   16   0.0001351   0.0010624  -0.0022371   0.0016748   0.0076256  -0.0022095
   17   0.0020422  -0.0137368   0.0052903  -0.0042367  -0.0172407   0.0086625
   18   0.0051797   0.0208908  -0.0024487  -0.0043838  -0.0017466  -0.0006859
   19  -0.0124218   0.0023227  -0.0028549  -0.0144052  -0.0045932  -0.0102290
   20  -0.0009526   0.0005808   0.0013894   0.0039712   0.0012766   0.0004927
   21  -0.0156119  -0.0047814  -0.0014917   0.0012468   0.0030154  -0.0014930
   22  -0.1260248  -0.1090386   0.0834264  -0.0096741  -0.0117977   0.0059481
   23  -0.1090665  -0.1694699   0.1018119   0.0098743   0.0112052  -0.0092969
   24   0.0811956   0.0992965  -0.1243405   0.0070522   0.0111131  -0.0137543
   25  -0.1392923  -0.1128464  -0.0877574   0.0113125   0.0126158   0.0087811
   26  -0.1118835  -0.1599489  -0.0962233  -0.0091133  -0.0092381  -0.0035864
   27  -0.0848999  -0.0938468  -0.1210532  -0.0099891  -0.0081147  -0.0124597
            7           8           9          10          11          12
    1  -0.0583006   0.0038745  -0.0489661  -0.0129406  -0.0020039   0.0202979
    2   0.0019662  -0.0584445   0.0352920   0.0015335   0.0006424   0.0067863
    3  -0.0760983   0.0669864  -0.1593685   0.0049726  -0.0011102  -0.0030036
    4  -0.1247259   0.0689513  -0.0048461  -0.1069272  -0.0275991   0.0263636
    5   0.0683295  -0.1026411   0.0065062  -0.0219506  -0.0303957   0.0066411
    6   0.0157585  -0.0144758  -0.0104942   0.0305677   0.0099685  -0.0354649
    7   0.2621737  -0.0511490   0.0624429  -0.0186139   0.0052250  -0.0004775
    8  -0.0511490   0.3000573  -0.0611513  -0.0050850   0.0020873  -0.0031020
    9   0.0624429  -0.0611513   0.2438554   0.0115170  -0.0012316  -0.0014501
   10  -0.0186139  -0.0050850   0.0115170   0.1579176   0.0400762  -0.0460972
   11   0.0052250   0.0020873  -0.0012316   0.0400762   0.0481950  -0.0093249
   12  -0.0004775  -0.0031020  -0.0014501  -0.0460972  -0.0093249   0.0324655
   13   0.0031684   0.0093844   0.0029383  -0.0139210  -0.0241944  -0.0020039
   14  -0.0039862  -0.0211851  -0.0095598  -0.0179417  -0.0181747   0.0005227
   15   0.0044536   0.0007391  -0.0007081  -0.0000602   0.0027333   0.0044304
   16  -0.0250894  -0.0210612   0.0063686  -0.0040451   0.0077035   0.0004066
   17  -0.0095640  -0.1075974   0.0238969   0.0030581  -0.0028097  -0.0014551
   18   0.0029589   0.0184746  -0.0292703  -0.0009403  -0.0005035   0.0016965
   19  -0.0388772  -0.0070109  -0.0115678  -0.0013266   0.0001355  -0.0003527
   20  -0.0130569  -0.0138253  -0.0085132   0.0003917  -0.0002593   0.0001404
   21  -0.0086845  -0.0064646  -0.0166743   0.0008157  -0.0003888   0.0003291
   22   0.0107944   0.0135299  -0.0102932  -0.0015865   0.0002178   0.0027995
   23  -0.0087428  -0.0093956   0.0046872   0.0015975   0.0001761  -0.0023005
   24   0.0069784   0.0076828  -0.0123903  -0.0009698   0.0002035  -0.0005130
   25  -0.0105295  -0.0114340  -0.0075936   0.0014433   0.0004395  -0.0009362
   26   0.0109782   0.0109442   0.0100737  -0.0016797   0.0005386   0.0020920
   27  -0.0073320  -0.0086892  -0.0134998   0.0001944  -0.0003462   0.0015100
           13          14          15          16          17          18
    1   0.0004176   0.0016905  -0.0064804   0.0001351   0.0020422   0.0051797
    2  -0.0003308  -0.0143225  -0.0252093   0.0010624  -0.0137368   0.0208908
    3   0.0021343  -0.0073677  -0.0039948  -0.0022371   0.0052903  -0.0024487
    4  -0.0321932  -0.0111432  -0.0030502   0.0016748  -0.0042367  -0.0043838
    5  -0.0204932  -0.1236727  -0.0262725   0.0076256  -0.0172407  -0.0017466
    6  -0.0070943  -0.0329714  -0.0406735  -0.0022095   0.0086625  -0.0006859
    7   0.0031684  -0.0039862   0.0044536  -0.0250894  -0.0095640   0.0029589
    8   0.0093844  -0.0211851   0.0007391  -0.0210612  -0.1075974   0.0184746
    9   0.0029383  -0.0095598  -0.0007081   0.0063686   0.0238969  -0.0292703
   10  -0.0139210  -0.0179417  -0.0000602  -0.0040451   0.0030581  -0.0009403
   11  -0.0241944  -0.0181747   0.0027333   0.0077035  -0.0028097  -0.0005035
   12  -0.0020039   0.0005227   0.0044304   0.0004066  -0.0014551   0.0016965
   13   0.0462376   0.0273502   0.0036388  -0.0002955   0.0008491   0.0007969
   14   0.0273502   0.1812357   0.0489850   0.0008733  -0.0023465  -0.0013952
   15   0.0036388   0.0489850   0.0380944  -0.0004966   0.0008781   0.0003535
   16  -0.0002955   0.0008733  -0.0004966   0.0372051   0.0205796  -0.0031493
   17   0.0008491  -0.0023465   0.0008781   0.0205796   0.1573986  -0.0362412
   18   0.0007969  -0.0013952   0.0003535  -0.0031493  -0.0362412   0.0263108
   19  -0.0045747   0.0025534   0.0012044  -0.0106289  -0.0130437   0.0000553
   20   0.0068306  -0.0015837   0.0001548  -0.0178919  -0.0135288  -0.0013015
   21  -0.0002735   0.0010481   0.0014629   0.0011432  -0.0001035   0.0029342
   22   0.0012071  -0.0019590  -0.0027187  -0.0000473   0.0023257  -0.0029342
   23   0.0001911   0.0017072   0.0009795   0.0005158  -0.0016264   0.0025186
   24   0.0003442   0.0000634   0.0017959   0.0004640  -0.0011233  -0.0003486
   25  -0.0000462   0.0025626   0.0035091   0.0010912  -0.0020105   0.0024169
   26   0.0004130  -0.0016577  -0.0029880   0.0005928   0.0014878  -0.0006960
   27  -0.0004808   0.0006748  -0.0007608  -0.0002898   0.0001952   0.0014585
           19          20          21          22          23          24
    1  -0.0124218  -0.0009526  -0.0156119  -0.1260248  -0.1090665   0.0811956
    2   0.0023227   0.0005808  -0.0047814  -0.1090386  -0.1694699   0.0992965
    3  -0.0028549   0.0013894  -0.0014917   0.0834264   0.1018119  -0.1243405
    4  -0.0144052   0.0039712   0.0012468  -0.0096741   0.0098743   0.0070522
    5  -0.0045932   0.0012766   0.0030154  -0.0117977   0.0112052   0.0111131
    6  -0.0102290   0.0004927  -0.0014930   0.0059481  -0.0092969  -0.0137543
    7  -0.0388772  -0.0130569  -0.0086845   0.0107944  -0.0087428   0.0069784
    8  -0.0070109  -0.0138253  -0.0064646   0.0135299  -0.0093956   0.0076828
    9  -0.0115678  -0.0085132  -0.0166743  -0.0102932   0.0046872  -0.0123903
   10  -0.0013266   0.0003917   0.0008157  -0.0015865   0.0015975  -0.0009698
   11   0.0001355  -0.0002593  -0.0003888   0.0002178   0.0001761   0.0002035
   12  -0.0003527   0.0001404   0.0003291   0.0027995  -0.0023005  -0.0005130
   13  -0.0045747   0.0068306  -0.0002735   0.0012071   0.0001911   0.0003442
   14   0.0025534  -0.0015837   0.0010481  -0.0019590   0.0017072   0.0000634
   15   0.0012044   0.0001548   0.0014629  -0.0027187   0.0009795   0.0017959
   16  -0.0106289  -0.0178919   0.0011432  -0.0000473   0.0005158   0.0004640
   17  -0.0130437  -0.0135288  -0.0001035   0.0023257  -0.0016264  -0.0011233
   18   0.0000553  -0.0013015   0.0029342  -0.0029342   0.0025186  -0.0003486
   19   0.0820709   0.0201427   0.0225194   0.0015321  -0.0018474  -0.0000299
   20   0.0201427   0.0267983   0.0075086   0.0003241   0.0004994   0.0002480
   21   0.0225194   0.0075086   0.0144117   0.0009755  -0.0016336   0.0007212
   22   0.0015321   0.0003241   0.0009755   0.1294635   0.1146380  -0.0865765
   23  -0.0018474   0.0004994  -0.0016336   0.1146380   0.1747225  -0.1069767
   24  -0.0000299   0.0002480   0.0007212  -0.0865765  -0.1069767   0.1366667
   25  -0.0013687   0.0002411  -0.0021308  -0.0056644  -0.0071600  -0.0084580
   26   0.0013408   0.0000420   0.0017998  -0.0082403  -0.0078184  -0.0105073
   27   0.0012552  -0.0001193  -0.0002002   0.0093732   0.0102105   0.0121630
           25          26          27
    1  -0.1392923  -0.1118835  -0.0848999
    2  -0.1128464  -0.1599489  -0.0938468
    3  -0.0877574  -0.0962233  -0.1210532
    4   0.0113125  -0.0091133  -0.0099891
    5   0.0126158  -0.0092381  -0.0081147
    6   0.0087811  -0.0035864  -0.0124597
    7  -0.0105295   0.0109782  -0.0073320
    8  -0.0114340   0.0109442  -0.0086892
    9  -0.0075936   0.0100737  -0.0134998
   10   0.0014433  -0.0016797   0.0001944
   11   0.0004395   0.0005386  -0.0003462
   12  -0.0009362   0.0020920   0.0015100
   13  -0.0000462   0.0004130  -0.0004808
   14   0.0025626  -0.0016577   0.0006748
   15   0.0035091  -0.0029880  -0.0007608
   16   0.0010912   0.0005928  -0.0002898
   17  -0.0020105   0.0014878   0.0001952
   18   0.0024169  -0.0006960   0.0014585
   19  -0.0013687   0.0013408   0.0012552
   20   0.0002411   0.0000420  -0.0001193
   21  -0.0021308   0.0017998  -0.0002002
   22  -0.0056644  -0.0082403   0.0093732
   23  -0.0071600  -0.0078184   0.0102105
   24  -0.0084580  -0.0105073   0.0121630
   25   0.1430541   0.1175920   0.0921689
   26   0.1175920   0.1656505   0.1000356
   27   0.0921689   0.1000356   0.1328422
 Gradient time:  CPU 1277.41 s  wall 2121.42 s
 **********************************************************************
 **                                                                  **
 **                       VIBRATIONAL ANALYSIS                       **
 **                       --------------------                       **
 **                                                                  **
 **        VIBRATIONAL FREQUENCIES (CM**-1) AND NORMAL MODES         **
 **     FORCE CONSTANTS (mDYN/ANGSTROM) AND REDUCED MASSES (AMU)     **
 **                  INFRARED INTENSITIES (KM/MOL)                   **
 **                                                                  **
 **********************************************************************


 Mode:                 1                      2                      3
 Frequency:        61.99                 107.63                 128.64
 Force Cnst:      0.0897                 0.2847                 0.4657
 Red. Mass:      39.6167                41.7098                47.7700
 IR Active:          YES                    YES                    YES
 IR Intens:        0.025                  0.092                  0.046
 Raman Active:       YES                    YES                    YES
               X      Y      Z        X      Y      Z        X      Y      Z
 C          0.064  0.140  0.175    0.026  0.251 -0.054   -0.195  0.035  0.137
 C          0.009  0.042  0.187   -0.063  0.165 -0.055   -0.250  0.036  0.109
 C         -0.030 -0.001  0.161    0.026  0.278 -0.046   -0.091  0.133  0.114
 Br        -0.149 -0.025 -0.335    0.098 -0.318  0.038   -0.400  0.215  0.035
 Cl        -0.038 -0.090  0.634   -0.410  0.241 -0.134   -0.383  0.147 -0.158
 Br        -0.023  0.045  0.283   -0.221  0.358  0.017    0.426  0.012 -0.063
 I          0.112 -0.007 -0.195    0.189 -0.162  0.018    0.143 -0.201  0.025
 H          0.198  0.101  0.261   -0.023  0.365  0.033   -0.337  0.115  0.091
 H         -0.007  0.277  0.088    0.151  0.212 -0.142   -0.092 -0.090  0.170
 TransDip   0.003  0.004 -0.002    0.010  0.001 -0.000   -0.001 -0.006 -0.003

 Mode:                 4                      5                      6
 Frequency:       145.99                 199.68                 245.14
 Force Cnst:      0.5883                 0.5689                 0.6296
 Red. Mass:      46.8542                24.2175                17.7818
 IR Active:          YES                    YES                    YES
 IR Intens:        0.029                  0.418                  0.151
 Raman Active:       YES                    YES                    YES
               X      Y      Z        X      Y      Z        X      Y      Z
 C          0.063 -0.261  0.188   -0.217 -0.049 -0.207   -0.072  0.154  0.339
 C         -0.056 -0.203  0.120   -0.133 -0.138 -0.126   -0.022  0.204  0.306
 C          0.030 -0.170  0.236   -0.040  0.050 -0.238   -0.080  0.084  0.303
 Br        -0.219  0.046  0.058   -0.222 -0.100  0.043   -0.097 -0.165 -0.042
 Cl        -0.097 -0.133 -0.155    0.442 -0.333 -0.031    0.341  0.363 -0.134
 Br        -0.339 -0.228 -0.123    0.022  0.260 -0.006    0.005 -0.070 -0.020
 I          0.369  0.214  0.029    0.044  0.007  0.043   -0.019  0.002 -0.019
 H         -0.005 -0.208  0.186   -0.447  0.081 -0.276   -0.020  0.098  0.327
 H          0.188 -0.366  0.179   -0.134 -0.198 -0.122   -0.141  0.212  0.350
 TransDip  -0.003 -0.004 -0.001   -0.021 -0.001 -0.001   -0.011 -0.001  0.006

 Mode:                 7                      8                      9
 Frequency:       320.72                 360.73                 433.43
 Force Cnst:      0.3737                 0.2499                 0.5184
 Red. Mass:       6.1655                 3.2598                 4.6834
 IR Active:          YES                    YES                    YES
 IR Intens:        3.978                  0.726                  5.787
 Raman Active:       YES                    YES                    YES
               X      Y      Z        X      Y      Z        X      Y      Z
 C          0.358 -0.103  0.212    0.238  0.236 -0.120   -0.161  0.312  0.143
 C          0.073 -0.107  0.105    0.001  0.024 -0.116   -0.007 -0.082  0.237
 C          0.155 -0.005  0.294    0.019  0.018 -0.093    0.012  0.001 -0.014
 Br        -0.022  0.008  0.013   -0.052 -0.012  0.038    0.044  0.021 -0.027
 Cl        -0.014 -0.096 -0.048    0.016  0.006 -0.016   -0.025 -0.148 -0.105
 Br         0.001  0.089 -0.042   -0.001 -0.046  0.031   -0.002 -0.005  0.014
 I         -0.046 -0.012 -0.030   -0.002  0.002 -0.005   -0.001  0.001  0.000
 H          0.399 -0.034  0.341    0.389  0.382  0.201   -0.269  0.575  0.359
 H          0.577 -0.190  0.086    0.384  0.385 -0.456   -0.138  0.452 -0.040
 TransDip   0.058 -0.020  0.016    0.015  0.017 -0.015   -0.052  0.050  0.028

 Mode:                10                     11                     12
 Frequency:       511.87                 627.63                 724.42
 Force Cnst:      1.4807                 0.8843                 0.8554
 Red. Mass:       9.5921                 3.8102                 2.7666
 IR Active:          YES                    YES                    YES
 IR Intens:       17.090                 55.924                 41.197
 Raman Active:       YES                    YES                    YES
               X      Y      Z        X      Y      Z        X      Y      Z
 C         -0.019 -0.021 -0.025   -0.016  0.049 -0.008    0.021  0.054  0.009
 C          0.394 -0.208  0.229   -0.036  0.108 -0.078    0.237  0.264 -0.003
 C          0.526 -0.162 -0.359    0.243  0.380  0.063   -0.043 -0.026  0.019
 Br        -0.072 -0.007  0.004   -0.003 -0.001 -0.001   -0.022 -0.009  0.009
 Cl        -0.023  0.126  0.014    0.003 -0.052  0.002   -0.023 -0.078 -0.027
 Br        -0.017  0.010  0.010   -0.012 -0.046  0.009    0.002  0.001 -0.003
 I         -0.018 -0.000  0.003   -0.007 -0.005 -0.003   -0.000  0.001  0.001
 H         -0.371  0.089 -0.246   -0.478  0.112 -0.392    0.334 -0.458 -0.303
 H         -0.210 -0.039  0.203    0.170 -0.445  0.380   -0.512  0.275  0.329
 TransDip   0.132 -0.007 -0.003    0.131  0.201 -0.005    0.130  0.159  0.009

 Mode:                13                     14                     15
 Frequency:       901.86                 919.93                1004.57
 Force Cnst:      4.4621                 4.3323                 0.9937
 Red. Mass:       9.3112                 8.6887                 1.6712
 IR Active:          YES                    YES                    YES
 IR Intens:        0.237                 26.054                 38.608
 Raman Active:       YES                    YES                    YES
               X      Y      Z        X      Y      Z        X      Y      Z
 C         -0.072  0.036  0.419   -0.246  0.195 -0.147    0.122  0.137  0.009
 C         -0.316  0.264 -0.381    0.240 -0.244 -0.390   -0.064 -0.075 -0.005
 C          0.351 -0.341 -0.132    0.124 -0.154  0.513   -0.074 -0.102 -0.008
 Br         0.005 -0.001  0.002   -0.011 -0.002  0.006    0.004  0.001  0.001
 Cl         0.005 -0.015  0.007    0.001  0.039  0.018    0.001  0.010 -0.001
 Br        -0.000  0.011 -0.001    0.002  0.010 -0.006    0.001  0.004  0.001
 I         -0.001  0.000  0.001   -0.001 -0.001 -0.001    0.001  0.000 -0.001
 H         -0.001 -0.053  0.380   -0.233  0.247 -0.071   -0.288 -0.044 -0.615
 H         -0.081  0.214  0.217   -0.322  0.255 -0.135   -0.026 -0.258  0.640
 TransDip  -0.009  0.002 -0.013    0.120 -0.110 -0.011   -0.131 -0.150 -0.002

 Mode:                16                     17                     18
 Frequency:      1071.65                1093.45                1250.78
 Force Cnst:      1.0213                 0.9182                 5.4107
 Red. Mass:       1.5094                 1.3035                 5.8700
 IR Active:          YES                    YES                    YES
 IR Intens:        2.308                  7.361                  6.277
 Raman Active:       YES                    YES                    YES
               X      Y      Z        X      Y      Z        X      Y      Z
 C         -0.012  0.044 -0.006   -0.118  0.099  0.003   -0.006  0.002  0.331
 C         -0.111 -0.133  0.014    0.033  0.015  0.018    0.252 -0.227 -0.274
 C          0.073  0.086 -0.004   -0.000 -0.036 -0.015   -0.224  0.221 -0.204
 Br         0.003  0.002 -0.000   -0.000 -0.000 -0.000   -0.006 -0.001  0.003
 Cl         0.005  0.008 -0.001   -0.001 -0.002 -0.000    0.000  0.016  0.008
 Br        -0.002 -0.001 -0.000    0.000  0.000  0.000   -0.001 -0.006  0.002
 I          0.000 -0.001  0.000    0.000  0.000  0.000    0.001  0.000  0.001
 H          0.616 -0.559 -0.114    0.403 -0.346 -0.020    0.097  0.038  0.533
 H         -0.386  0.303  0.093    0.629 -0.542 -0.046   -0.009 -0.094  0.505
 TransDip  -0.005 -0.039  0.029    0.064 -0.058 -0.002    0.061 -0.033 -0.041

 Mode:                19                     20                     21
 Frequency:      1455.42                3128.65                3218.57
 Force Cnst:      1.4333                 6.0771                 6.8252
 Red. Mass:       1.1485                 1.0537                 1.1183
 IR Active:          YES                    YES                    YES
 IR Intens:       18.012                  0.157                  1.608
 Raman Active:       YES                    YES                    YES
               X      Y      Z        X      Y      Z        X      Y      Z
 C         -0.002  0.001 -0.106    0.002 -0.002  0.064   -0.065 -0.076  0.000
 C         -0.021  0.020  0.008    0.002 -0.001 -0.001   -0.000 -0.000  0.000
 C          0.018 -0.018  0.002   -0.001  0.001 -0.001   -0.000 -0.000 -0.000
 Br         0.000 -0.000 -0.000    0.000 -0.000 -0.000    0.000  0.000 -0.000
 Cl         0.000 -0.000 -0.000    0.000 -0.000 -0.000    0.000  0.000  0.000
 Br         0.000  0.000  0.000   -0.000  0.000 -0.000    0.000  0.000 -0.000
 I          0.000  0.000  0.000   -0.000  0.000 -0.000    0.000  0.000  0.000
 H          0.290  0.300  0.568    0.383  0.467 -0.369    0.374  0.458 -0.378
 H         -0.248 -0.324  0.570   -0.408 -0.448 -0.359    0.404  0.442  0.373
 TransDip  -0.005  0.004  0.136    0.006 -0.004 -0.010    0.028  0.030  0.002

 STANDARD THERMODYNAMIC QUANTITIES AT   298.15 K  AND     1.00 ATM

   This Molecule has  0 Imaginary Frequencies
   Zero point vibrational energy:       25.608 kcal/mol

   Atom    1 Element C  Has Mass   12.00000
   Atom    2 Element C  Has Mass   12.00000
   Atom    3 Element C  Has Mass   12.00000
   Atom    4 Element Br Has Mass   78.91830
   Atom    5 Element Cl Has Mass   34.96885
   Atom    6 Element Br Has Mass   78.91830
   Atom    7 Element I  Has Mass  126.90440
   Atom    8 Element H  Has Mass    1.00783
   Atom    9 Element H  Has Mass    1.00783
   Molecular Mass:   357.725510 amu
   Principal axes and moments of inertia in amu*Bohr^2:
                             1           2           3
    Eigenvalues --     2268.90584  4628.98103  6517.37084
          X               0.99983    -0.01816     0.00182
          Y               0.01817     0.99983    -0.00404
          Z              -0.00175     0.00407     0.99999
   Rotational Symmetry Number is   1
   The Molecule is an Asymmetric Top
   Translational Enthalpy:        0.889 kcal/mol
   Rotational Enthalpy:           0.889 kcal/mol
   Vibrational Enthalpy:         29.132 kcal/mol
   gas constant (RT):             0.592 kcal/mol
   Translational Entropy:        43.517  cal/mol.K
   Rotational Entropy:           32.592  cal/mol.K
   Vibrational Entropy:          22.421  cal/mol.K

   Total Enthalpy:               31.502 kcal/mol
   Total Entropy:                98.531  cal/mol.K

 ======================================================================

 STANDARD THERMODYNAMIC QUANTITIES FOR ANHARMONIC VIBRATION -- TOSH

   Zero point vibrational energy: ************ kcal/mol

   Vibrational Enthalpy:       Infinity kcal/mol
   Vibrational Entropy:             NaN  cal/mol.K

   Total Enthalpy:             Infinity kcal/mol
   Total Entropy:                   NaN  cal/mol.K

 ======================================================================

 STANDARD THERMODYNAMIC QUANTITIES FOR ANHARMONIC VIBRATION -- VPT2

   Zero point vibrational energy: ************ kcal/mol

   Vibrational Enthalpy:       Infinity kcal/mol
   Vibrational Entropy:             NaN  cal/mol.K

   Total Enthalpy:             Infinity kcal/mol
   Total Entropy:                   NaN  cal/mol.K

 ======================================================================

Archival summary:
1\1\TWL02\FREQ\ProcedureUnspecified\BasisUnspecified\1r2l132\taweetha\ThuOct1100:59:052018ThuOct1100:59:052018\0\\#,FREQ,ProcedureUnspecified,BasisUnspecified,\\0,1\I\C,1,2.18284\C,2,1.50956,1,119.061\H,3,1.08364,2,117.25,1,-141.198,0\H,3,1.08382,2,118.007,1,3.65638,0\C,3,1.50479,2,60.6421,1,110.842,0\Cl,6,1.77277,3,118.358,2,-109.914,0\Br,2,1.93793,1,110.932,3,-141.832,0\Br,6,1.9382,3,118.844,2,110.175,0\\\@

 Total job time:  2396.06s(wall), 1414.70s(cpu) 
 Thu Oct 11 00:59:05 2018

        *************************************************************
        *                                                           *
        *  Thank you very much for using Q-Chem.  Have a nice day.  *
        *                                                           *
        *************************************************************
