# Supplementary material for: Geometric and energetic data from ab initio calculations of haloethene, haloimine, halomethylenephosphine, haloiminophosphine, halodiazene, halodiphosphene and halocyclopropane
Source: Data Brief. 2019 Nov 2;27:104738. doi: 10.1016/j.dib.2019.104738 (PMC6861602; doi:10.1016/j.dib.2019.104738)
Supplement: Multimedia component 3 [file mmc3.zip › CCC/B3LYP/BrClCCCIBr.out]

Q-Chem Developer Version!
                  Welcome to Q-Chem
     A Quantum Leap Into The Future Of Chemistry


 Q-Chem 5.1, Q-Chem, Inc., Pleasanton, CA (2018)

 Yihan Shao,  Zhengting Gan,  E. Epifanovsky,  A. T. B. Gilbert,  M. Wormit,  
 J. Kussmann,  A. W. Lange,  A. Behn,  Jia Deng,  Xintian Feng,  D. Ghosh,  
 M. Goldey,  P. R. Horn,  L. D. Jacobson,  I. Kaliman,  T. Kus,  A. Landau,  
 Jie Liu,  E. I. Proynov,  R. M. Richard,  R. P. Steele,  E. J. Sundstrom,  
 H. L. Woodcock III,  P. M. Zimmerman,  D. Zuev,  B. Albrecht,  E. Alguire,  
 S. A. Baeppler,  D. Barton,  Z. Benda,  Y. A. Bernard,  E. J. Berquist,  
 K. B. Bravaya,  H. Burton,  D. Casanova,  Chun-Min Chang,  Yunqing Chen,  
 A. Chien,  K. D. Closser,  M. P. Coons,  S. Coriani,  S. Dasgupta,  
 A. L. Dempwolff,  M. Diedenhofen,  Hainam Do,  R. G. Edgar,  Po-Tung Fang,  
 S. Faraji,  S. Fatehi,  Qingguo Feng,  K. D. Fenk,  J. Fosso-Tande,  
 Qinghui Ge,  A. Ghysels,  G. Gidofalvi,  J. Gomes,  J. Gonthier,  A. Gunina,  
 D. Hait,  M. W. D. Hanson-Heine,  P. H. P. Harbach,  A. W. Hauser,  
 J. E. Herr,  E. G. Hohenstein,  Z. C. Holden,  Kerwin Hui,  B. C. Huynh,  
 T.-C. Jagau,  Hyunjun Ji,  B. Kaduk,  K. Khistyaev,  Jaehoon Kim,  
 P. Klunzinger,  K. Koh,  D. Kosenkov,  L. Koulias,  T. Kowalczyk,  
 C. M. Krauter,  A. Kunitsa,  Ka Un Lao,  A. Laurent,  K. V. Lawler,  
 Joonho Lee,  D. Lefrancois,  S. Lehtola,  D. S. Levine,  Yi-Pei Li,  
 You-Sheng Lin,  Fenglai Liu,  E. Livshits,  A. Luenser,  P. Manohar,  
 E. Mansoor,  S. F. Manzer,  Shan-Ping Mao,  Yuezhi Mao,  N. Mardirossian,  
 A. V. Marenich,  T. Markovich,  L. A. Martinez-Martinez,  S. A. Maurer,  
 N. J. Mayhall,  S. C. McKenzie,  J.-M. Mewes,  A. F. Morrison,  
 J. W. Mullinax,  K. Nanda,  T. S. Nguyen-Beck,  R. Olivares-Amaya,  
 J. A. Parkhill,  T. M. Perrine,  F. Plasser,  P. Pokhilko,  S. Prager,  
 A. Prociuk,  E. Ramos,  D. R. Rehn,  F. Rob,  M. Schneider,  N. Sergueev,  
 S. M. Sharada,  S. Sharma,  D. W. Small,  T. Stauch,  T. Stein,  
 Yu-Chuan Su,  A. J. W. Thom,  A. Tkatchenko,  T. Tsuchimochi,  N. M. Tubman,  
 L. Vogt,  M. L. Vidal,  O. Vydrov,  M. A. Watson,  J. Wenzel,  
 M. de Wergifosse,  T. A. Wesolowski,  A. White,  J. Witte,  A. Yamada,  
 Jun Yang,  K. Yao,  S. Yeganeh,  S. R. Yost,  Zhi-Qiang You,  A. Zech,  
 Igor Ying Zhang,  Xing Zhang,  Yan Zhao,  Ying Zhu,  B. R. Brooks,  
 G. K. L. Chan,  C. J. Cramer,  M. S. Gordon,  W. J. Hehre,  A. Klamt,  
 M. W. Schmidt,  C. D. Sherrill,  D. G. Truhlar,  A. Aspuru-Guzik,  R. Baer,  
 A. T. Bell,  N. A. Besley,  Jeng-Da Chai,  A. E. DePrince, III,  
 R. A. DiStasio Jr.,  A. Dreuw,  B. D. Dunietz,  T. R. Furlani,  
 Chao-Ping Hsu,  Yousung Jung,  Jing Kong,  D. S. Lambrecht,  WanZhen Liang,  
 C. Ochsenfeld,  V. A. Rassolov,  L. V. Slipchenko,  J. E. Subotnik,  
 T. Van Voorhis,  J. M. Herbert,  A. I. Krylov,  P. M. W. Gill,  M. Head-Gordon

 Contributors to earlier versions of Q-Chem not listed above: 
 R. D. Adamson,  B. Austin,  J. Baker,  G. J. O. Beran,  K. Brandhorst,  
 S. T. Brown,  E. F. C. Byrd,  A. K. Chakraborty,  C.-L. Cheng,  
 Siu Hung Chien,  D. M. Chipman,  D. L. Crittenden,  H. Dachsel,  
 R. J. Doerksen,  A. D. Dutoi,  L. Fusti-Molnar,  W. A. Goddard III,  
 A. Golubeva-Zadorozhnaya,  S. R. Gwaltney,  G. Hawkins,  A. Heyden,  
 S. Hirata,  G. Kedziora,  F. J. Keil,  C. Kelley,  Jihan Kim,  R. A. King,  
 R. Z. Khaliullin,  P. P. Korambath,  W. Kurlancheek,  A. M. Lee,  M. S. Lee,  
 S. V. Levchenko,  Ching Yeh Lin,  D. Liotard,  R. C. Lochan,  I. Lotan,  
 P. E. Maslen,  N. Nair,  D. P. O'Neill,  D. Neuhauser,  E. Neuscamman,  
 C. M. Oana,  R. Olson,  B. Peters,  R. Peverati,  P. A. Pieniazek,  
 Y. M. Rhee,  J. Ritchie,  M. A. Rohrdanz,  E. Rosta,  N. J. Russ,  
 H. F. Schaefer III,  N. E. Schultz,  N. Shenvi,  A. C. Simmonett,  A. Sodt,  
 D. Stuck,  K. S. Thanthiriwatte,  V. Vanovschi,  Tao Wang,  A. Warshel,  
 C. F. Williams,  Q. Wu,  X. Xu,  W. Zhang

 Please cite Q-Chem as follows:
 Y. Shao et al., Mol. Phys. 113, 184-215 (2015)
 DOI: 10.1080/00268976.2014.952696

 Q-Chem 5.1.1 for Intel X86 EM64T Linux

 Parts of Q-Chem use Armadillo 8.300.2 (Tropical Shenanigans).
 http://arma.sourceforge.net/

 Q-Chem begins on Wed Oct 10 23:41:39 2018  

Host: 
0

     Scratch files written to /scratch/taweetham/qchem30312//
Input Ideriv = 2
Curr. Ideriv = -1
Max.  Ideriv = 2

Checking the input file for inconsistencies... 	...done.

--------------------------------------------------------------
User input:
--------------------------------------------------------------
$molecule
0 1
C 
C 1 CC 
C 2 CC 1 60.0
Br 2 CBr 1 ANG  3 pDHA
Cl 2 CCl 1 ANG  3 mDHA
I 3 CI 1 ANG  2 mDHA
Br 3 CBr 1 ANG  2 pDHA
H 1 CH 2 ANG  3 pDHA
H 1 CH 2 ANG  3 mDHA

CC=1.54
CH=1.09
CF=1.35
CCl=1.77
CBr=1.94
CI=2.14
ANG=118.0
pDHA=107.9
mDHA=-107.9
$end

$rem
   job_type	optimization
   basis	6-311++g**
   method	b3lyp
   mem_total	32000
$end

--------------------------------------------------------------
 ----------------------------------------------------------------
             Standard Nuclear Orientation (Angstroms)
    I     Atom           X                Y                Z
 ----------------------------------------------------------------
    1      C       0.2571775673    -0.6663871892     1.6903917598
    2      C       0.9393282184    -0.8791450334     0.3262053397
    3      C      -0.4836263620    -0.2940075756     0.3926464220
    4      Br      2.3921214665     0.3106347687    -0.1610479834
    5      Cl      1.1293077696    -2.5391311745    -0.2579639694
    6      I      -0.7388131958     1.7823619974    -0.0580963830
    7      Br     -1.9595310324    -1.4208908740    -0.1689935300
    8      H      -0.0791707553    -1.5472446510     2.2372554888
    9      H       0.6200963117     0.1434912294     2.3232321283
 ----------------------------------------------------------------
 Molecular Point Group                 C1    NOp =  1
 Largest Abelian Subgroup              C1    NOp =  1
 Nuclear Repulsion Energy =  1614.2248622841 hartrees
 There are       80 alpha and       80 beta electrons
 Requested basis set is 6-311++G(d,p)
 There are 103 shells and 268 basis functions

 Total QAlloc Memory Limit  32000 MB
 Mega-Array Size       188 MB
 MEM_STATIC part       192 MB
 A cutoff of  1.0D-11 yielded   4013 shell pairs
 There are     29151 function pairs (     32440 Cartesian)
 Smallest overlap matrix eigenvalue = 2.76E-05

 Scale SEOQF with 1.000000e-01/1.000000e-01/1.000000e-01

 Standard Electronic Orientation quadrupole field applied
 Nucleus-field energy     =     0.0000000364 hartrees
 Guess from superposition of atomic densities
 Warning:  Energy on first SCF cycle will be non-variational
 SAD guess density has 160.000000 electrons

 -----------------------------------------------------------------------
  General SCF calculation program by
  Eric Jon Sundstrom, Paul Horn, Yuezhi Mao, Dmitri Zuev, Alec White,
  David Stuck, Shaama M.S., Shane Yost, Joonho Lee, David Small,
  Daniel Levine, Susi Lehtola, Hugh Burton, Evgeny Epifanovsky
 -----------------------------------------------------------------------
 Exchange:     0.2000 Hartree-Fock + 0.0800 Slater + 0.7200 B88
 Correlation:  0.1900 VWN1RPA + 0.8100 LYP
 Using SG-1 standard quadrature grid
 A restricted SCF calculation will be
 performed using DIIS
 SCF converges when DIIS error is below 1.0e-08
 ---------------------------------------
  Cycle       Energy         DIIS error
 ---------------------------------------
    1  -12644.5461972983      3.24e-02  
    2  -12643.4792279867      2.58e-03  
    3  -12643.4559584513      2.94e-03  
    4  -12643.5175693927      4.61e-04  
    5  -12643.5190505717      2.05e-04  
    6  -12643.5193240272      9.46e-05  
    7  -12643.5194103044      1.75e-05  
    8  -12643.5194127009      7.04e-06  
    9  -12643.5194131172      1.50e-06  
   10  -12643.5194131367      3.54e-07  
   11  -12643.5194131379      9.76e-08  
   12  -12643.5194131380      2.85e-08  
   13  -12643.5194131383      7.32e-09  Convergence criterion met
 ---------------------------------------
 SCF time:   CPU 93.90s  wall 94.00s 
 SCF   energy in the final basis set =   -12643.5194131383
 Total energy in the final basis set =   -12643.5194131383

 --------------------------------------------------------------

                    Orbital Energies (a.u.)
 --------------------------------------------------------------

 Alpha MOs
 -- Occupied --
*******-482.852-482.850-176.316-165.719-165.717-165.717-101.577
-62.505 -62.503 -56.325 -56.324 -56.321 -56.321 -56.319 -56.319
-35.812 -31.306 -31.299 -31.299 -22.956 -22.954 -22.954 -22.950
-22.950 -10.327 -10.310 -10.237  -9.492  -8.713  -8.712  -7.257
 -7.246  -7.246  -6.546  -6.544  -6.531  -6.531  -6.530  -6.530
 -6.361  -4.775  -4.759  -4.758  -2.656  -2.655  -2.652  -2.652
 -2.651  -2.651  -2.641  -2.641  -2.639  -2.639  -2.040  -2.035
 -2.035  -2.022  -2.021  -0.951  -0.856  -0.816  -0.789  -0.689
 -0.631  -0.563  -0.518  -0.493  -0.431  -0.425  -0.405  -0.391
 -0.350  -0.332  -0.318  -0.313  -0.297  -0.291  -0.276  -0.266
 -- Virtual --
 -0.085  -0.065  -0.049  -0.005   0.018   0.021   0.023   0.029
  0.047   0.057   0.060   0.062   0.071   0.081   0.083   0.088
  0.089   0.101   0.105   0.106   0.119   0.129   0.131   0.140
  0.140   0.151   0.159   0.167   0.181   0.196   0.199   0.206
  0.228   0.231   0.242   0.249   0.260   0.294   0.369   0.369
  0.376   0.396   0.399   0.412   0.419   0.428   0.434   0.445
  0.456   0.462   0.467   0.474   0.491   0.500   0.520   0.527
  0.538   0.542   0.551   0.563   0.590   0.602   0.624   0.627
  0.640   0.652   0.672   0.694   0.705   0.741   0.765   0.791
  0.802   0.833   0.838   0.864   0.885   0.896   0.921   0.942
  0.988   1.011   1.094   1.123   1.159   1.276   1.324   1.367
  1.370   1.385   1.427   1.472   1.524   1.526   1.555   1.595
  1.655   1.731   1.762   1.817   1.852   1.882   1.931   1.994
  2.017   2.045   2.066   2.069   2.116   2.162   2.183   2.208
  2.234   2.287   2.364   2.477   2.529   2.565   2.670   2.698
  2.774   2.798   2.892   3.022   3.071   3.367   3.530   3.683
  3.969   3.980   4.002   4.007   4.010   4.028   4.045   4.083
  4.089   4.100   4.135   4.199   4.215   4.277   4.380   4.391
  4.469   6.032   6.064   6.097   6.642   6.716   7.558   7.574
  7.599   7.603   7.671   7.695   9.739  23.455  23.589  23.806
 25.874  26.044  26.457  27.897  28.367  28.390  28.392  28.537
 28.548  28.576  28.611  28.692  47.914  47.978 127.903 127.922
127.943 151.687 215.728 289.754 289.770 289.792 289.796 289.895
289.9131020.7081020.7891901.852
 --------------------------------------------------------------

          Ground-State Mulliken Net Atomic Charges

     Atom                 Charge (a.u.)
  ----------------------------------------
      1 C                    -0.725967
      2 C                    -0.001873
      3 C                    -0.041907
      4 Br                    0.006230
      5 Cl                    0.271099
      6 I                     0.137115
      7 Br                   -0.044661
      8 H                     0.195611
      9 H                     0.204355
  ----------------------------------------
  Sum of atomic charges =     0.000000

 -----------------------------------------------------------------
                    Cartesian Multipole Moments
 -----------------------------------------------------------------
    Charge (ESU x 10^10)
                 0.0000
    Dipole Moment (Debye)
         X       0.0588      Y       0.2963      Z       1.6106
       Tot       1.6387
    Quadrupole Moments (Debye-Ang)
        XX     -97.8721     XY       2.2314     YY     -92.9645
        XZ       0.7660     YZ      -1.7398     ZZ     -92.7196
    Octopole Moments (Debye-Ang^2)
       XXX     -16.9391    XXY      15.2059    XYY      -9.9234
       YYY      46.9360    XXZ     -10.2767    XYZ      -0.6624
       YYZ      -8.8974    XZZ      -4.0401    YZZ       9.3503
       ZZZ      -4.4334
    Hexadecapole Moments (Debye-Ang^3)
      XXXX   -1379.6887   XXXY      84.8027   XXYY    -455.7335
      XYYY      34.8189   YYYY   -1345.5503   XXXZ      -2.4612
      XXYZ       3.7468   XYYZ       1.2997   YYYZ       2.9306
      XXZZ    -283.8157   XYZZ      16.7006   YYZZ    -279.4246
      XZZZ       2.7168   YZZZ      -3.3617   ZZZZ    -253.4055
 -----------------------------------------------------------------
 Calculating analytic gradient of the SCF energy
 Gradient of SCF Energy
            1           2           3           4           5           6
    1  -0.0009780   0.0149036  -0.0137809  -0.0047630  -0.0057257   0.0092520
    2  -0.0007108  -0.0045185   0.0096502   0.0082324  -0.0026668  -0.0069861
    3   0.0161685  -0.0143858  -0.0110980  -0.0001398  -0.0003241   0.0018171
            7           8           9
    1   0.0011952  -0.0011866   0.0010834
    2  -0.0037113  -0.0017225   0.0024333
    3  -0.0012881   0.0046826   0.0045675
 Max gradient component =       1.617E-02
 RMS gradient           =       7.348E-03
 Gradient time:  CPU 27.00 s  wall 27.00 s
 Geometry Optimization Parameters
   NAtoms,    NIC,     NZ,  NCons,   NDum,   NFix, NCnnct, MaxDiis
        9      69       9       0       0       0       0       0


** GEOMETRY OPTIMIZATION IN DELOCALIZED INTERNAL COORDINATES **
   Searching for a Minimum

   Optimization Cycle:   1

                       Coordinates (Angstroms)
     ATOM                X               Y               Z
      1  C         0.2571775673   -0.6663871892    1.6903917598
      2  C         0.9393282184   -0.8791450334    0.3262053397
      3  C        -0.4836263620   -0.2940075756    0.3926464220
      4  Br        2.3921214665    0.3106347687   -0.1610479834
      5  Cl        1.1293077696   -2.5391311745   -0.2579639694
      6  I        -0.7388131958    1.7823619974   -0.0580963830
      7  Br       -1.9595310324   -1.4208908740   -0.1689935300
      8  H        -0.0791707553   -1.5472446510    2.2372554888
      9  H         0.6200963117    0.1434912294    2.3232321283
   Point Group: c1    Number of degrees of freedom:    21


   Energy is -12643.519413138


 Attempting to Generate Delocalized Internal Coordinates

 21 Hessian modes will be used to form the next step
  Hessian Eigenvalues:
     0.017401    0.020947    0.030782    0.030782    0.030790    0.033282
     0.086449    0.090060    0.108095    0.108252    0.129001    0.140000
     0.145900    0.175927    0.175927    0.257500    0.268991    0.285189
     0.286300    0.348126    0.348126

 Minimum Search - Taking Simple RFO Step
 Searching for Lamda that Minimizes Along All modes
 Value Taken    Lamda =  -0.00791250
 Calculated Step too Large.  Step scaled by  0.961035
 Step Taken.  Stepsize is  0.300000

                             Maximum     Tolerance    Cnvgd?
         Gradient           0.024816      0.000300      NO
         Displacement       0.208688      0.001200      NO
         Energy change     *********      0.000001      NO


 New Cartesian Coordinates Obtained by Inverse Iteration

 Displacement from previous Coordinates is:  0.480877
 ----------------------------------------------------------------
             Standard Nuclear Orientation (Angstroms)
    I     Atom           X                Y                Z
 ----------------------------------------------------------------
    1      C       0.2612261129    -0.6538537998     1.6451279352
    2      C       0.9422506347    -0.8750323183     0.3117691964
    3      C      -0.4811436039    -0.2830126742     0.3716346158
    4      Br      2.4929417647     0.2088190614    -0.0983235378
    5      Cl      1.1717087449    -2.5438587313    -0.2201910040
    6      I      -0.8824337221     1.8214573040    -0.0107869751
    7      Br     -1.9832295465    -1.3983980350    -0.1241633494
    8      H      -0.0711045318    -1.5376842556     2.1779033661
    9      H       0.6266741353     0.1512449468     2.2706590257
 ----------------------------------------------------------------
 Molecular Point Group                 C1    NOp =  1
 Largest Abelian Subgroup              C1    NOp =  1
 Nuclear Repulsion Energy =  1588.4234561715 hartrees
 There are       80 alpha and       80 beta electrons
 Applying Cartesian multipole field
    Component          Value
    ---------          -----
     (2,0,0)        1.00000E-11
     (0,2,0)        2.00000E-11
     (0,0,2)       -3.00000E-11
 Nucleus-field energy     =     0.0000000383 hartrees
 Requested basis set is 6-311++G(d,p)
 There are 103 shells and 268 basis functions
 A cutoff of  1.0D-11 yielded   4009 shell pairs
 There are     29165 function pairs (     32467 Cartesian)
 Smallest overlap matrix eigenvalue = 2.36E-05
 Guess MOs from SCF MO coefficient file

 -----------------------------------------------------------------------
  General SCF calculation program by
  Eric Jon Sundstrom, Paul Horn, Yuezhi Mao, Dmitri Zuev, Alec White,
  David Stuck, Shaama M.S., Shane Yost, Joonho Lee, David Small,
  Daniel Levine, Susi Lehtola, Hugh Burton, Evgeny Epifanovsky
 -----------------------------------------------------------------------
 Exchange:     0.2000 Hartree-Fock + 0.0800 Slater + 0.7200 B88
 Correlation:  0.1900 VWN1RPA + 0.8100 LYP
 Using SG-1 standard quadrature grid
 A restricted SCF calculation will be
 performed using DIIS
 SCF converges when DIIS error is below 1.0e-08
 ---------------------------------------
  Cycle       Energy         DIIS error
 ---------------------------------------
    1  -12643.5159700702      6.78e-04  
    2  -12643.5215410265      2.11e-04  
    3  -12643.5216088640      2.02e-04  
    4  -12643.5219404289      7.13e-05  
    5  -12643.5219840877      1.76e-05  
    6  -12643.5219863884      9.69e-06  
    7  -12643.5219871863      1.86e-06  
    8  -12643.5219872115      8.63e-07  
    9  -12643.5219872179      7.40e-08  
   10  -12643.5219872177      2.99e-08  
   11  -12643.5219872179      1.41e-08  
   12  -12643.5219872178      2.54e-09  Convergence criterion met
 ---------------------------------------
 SCF time:   CPU 89.84s  wall 90.00s 
 SCF   energy in the final basis set =   -12643.5219872178
 Total energy in the final basis set =   -12643.5219872178

 --------------------------------------------------------------

                    Orbital Energies (a.u.)
 --------------------------------------------------------------

 Alpha MOs
 -- Occupied --
*******-482.852-482.851-176.317-165.721-165.719-165.719-101.577
-62.505 -62.504 -56.326 -56.325 -56.321 -56.321 -56.320 -56.320
-35.814 -31.307 -31.300 -31.300 -22.957 -22.956 -22.956 -22.951
-22.951 -10.327 -10.313 -10.231  -9.491  -8.714  -8.713  -7.256
 -7.246  -7.246  -6.546  -6.545  -6.531  -6.531  -6.530  -6.530
 -6.363  -4.776  -4.760  -4.760  -2.657  -2.656  -2.653  -2.652
 -2.652  -2.652  -2.641  -2.641  -2.640  -2.640  -2.041  -2.037
 -2.036  -2.023  -2.022  -0.955  -0.859  -0.816  -0.791  -0.685
 -0.631  -0.567  -0.522  -0.495  -0.430  -0.423  -0.408  -0.389
 -0.350  -0.329  -0.319  -0.311  -0.298  -0.291  -0.278  -0.271
 -- Virtual --
 -0.091  -0.067  -0.048  -0.005   0.017   0.021   0.023   0.028
  0.047   0.058   0.060   0.062   0.072   0.080   0.083   0.087
  0.089   0.101   0.105   0.107   0.119   0.130   0.132   0.139
  0.142   0.153   0.160   0.167   0.180   0.197   0.202   0.208
  0.226   0.231   0.243   0.250   0.259   0.287   0.370   0.372
  0.377   0.394   0.398   0.411   0.420   0.429   0.431   0.443
  0.458   0.460   0.470   0.474   0.484   0.497   0.518   0.531
  0.539   0.546   0.553   0.567   0.594   0.600   0.606   0.630
  0.644   0.658   0.666   0.690   0.697   0.737   0.764   0.785
  0.800   0.827   0.842   0.873   0.884   0.899   0.927   0.938
  0.982   1.017   1.080   1.117   1.179   1.270   1.326   1.359
  1.379   1.384   1.438   1.479   1.517   1.528   1.545   1.591
  1.648   1.730   1.780   1.823   1.853   1.892   1.943   2.006
  2.023   2.044   2.067   2.072   2.129   2.174   2.192   2.212
  2.218   2.287   2.361   2.481   2.542   2.576   2.681   2.709
  2.781   2.808   2.909   3.021   3.101   3.390   3.534   3.702
  3.969   3.981   4.002   4.008   4.027   4.034   4.041   4.075
  4.089   4.096   4.140   4.196   4.211   4.272   4.379   4.388
  4.454   6.027   6.054   6.086   6.642   6.709   7.558   7.575
  7.601   7.602   7.674   7.681   9.739  23.471  23.595  23.839
 25.871  26.056  26.455  27.883  28.362  28.381  28.385  28.536
 28.545  28.571  28.606  28.685  47.915  47.971 127.898 127.915
127.936 151.675 215.727 289.754 289.770 289.793 289.795 289.895
289.9031020.7081020.7801901.839
 --------------------------------------------------------------

          Ground-State Mulliken Net Atomic Charges

     Atom                 Charge (a.u.)
  ----------------------------------------
      1 C                    -0.670925
      2 C                     0.004517
      3 C                    -0.067376
      4 Br                   -0.005567
      5 Cl                    0.264870
      6 I                     0.128394
      7 Br                   -0.056303
      8 H                     0.192583
      9 H                     0.209807
  ----------------------------------------
  Sum of atomic charges =    -0.000000

 -----------------------------------------------------------------
                    Cartesian Multipole Moments
 -----------------------------------------------------------------
    Charge (ESU x 10^10)
                -0.0000
    Dipole Moment (Debye)
         X      -0.0271      Y       0.2783      Z       1.6151
       Tot       1.6392
    Quadrupole Moments (Debye-Ang)
        XX     -97.1168     XY       1.5525     YY     -93.2619
        XZ       0.7967     YZ      -1.5335     ZZ     -93.1419
    Octopole Moments (Debye-Ang^2)
       XXX      -9.2443    XXY      15.5814    XYY      -9.8737
       YYY      47.8833    XXZ     -13.1717    XYZ      -0.0779
       YYZ     -10.9480    XZZ      -1.9285    YZZ       9.7593
       ZZZ     -15.1611
    Hexadecapole Moments (Debye-Ang^3)
      XXXX   -1473.2383   XXXY     125.7967   XXYY    -473.7076
      XYYY      66.4404   YYYY   -1357.5751   XXXZ      -4.1091
      XXYZ       2.9502   XYYZ       0.8081   YYYZ       0.8452
      XXZZ    -301.6652   XYZZ      30.1079   YYZZ    -281.4957
      XZZZ       1.4440   YZZZ      -5.5982   ZZZZ    -243.3432
 -----------------------------------------------------------------
 Calculating analytic gradient of the SCF energy
 Gradient of SCF Energy
            1           2           3           4           5           6
    1   0.0006195   0.0064173  -0.0083599   0.0017036   0.0004852  -0.0011781
    2   0.0000792  -0.0032892   0.0030729  -0.0019640   0.0013606   0.0007602
    3   0.0067400  -0.0086907  -0.0064487   0.0018931   0.0024272   0.0016295
            7           8           9
    1   0.0001079   0.0004664  -0.0002618
    2   0.0003035  -0.0001363  -0.0001870
    3   0.0016032   0.0001886   0.0006579
 Max gradient component =       8.691E-03
 RMS gradient           =       3.446E-03
 Gradient time:  CPU 26.66 s  wall 26.66 s
 Geometry Optimization Parameters
   NAtoms,    NIC,     NZ,  NCons,   NDum,   NFix, NCnnct, MaxDiis
        9      69       9       0       0       0       0       0

 Cartesian Hessian Update
 Hessian Updated using BFGS Update


** GEOMETRY OPTIMIZATION IN DELOCALIZED INTERNAL COORDINATES **
   Searching for a Minimum

   Optimization Cycle:   2

                       Coordinates (Angstroms)
     ATOM                X               Y               Z
      1  C         0.2612261129   -0.6538537998    1.6451279352
      2  C         0.9422506347   -0.8750323183    0.3117691964
      3  C        -0.4811436039   -0.2830126742    0.3716346158
      4  Br        2.4929417647    0.2088190614   -0.0983235378
      5  Cl        1.1717087449   -2.5438587313   -0.2201910040
      6  I        -0.8824337221    1.8214573040   -0.0107869751
      7  Br       -1.9832295465   -1.3983980350   -0.1241633494
      8  H        -0.0711045318   -1.5376842556    2.1779033661
      9  H         0.6266741353    0.1512449468    2.2706590257
   Point Group: c1    Number of degrees of freedom:    21


   Energy is -12643.521987218

 Hessian Updated using BFGS Update

 21 Hessian modes will be used to form the next step
  Hessian Eigenvalues:
     0.017414    0.020956    0.030726    0.030785    0.032985    0.046109
     0.087342    0.089402    0.108038    0.108465    0.129275    0.134646
     0.149498    0.175877    0.176150    0.237227    0.268948    0.284313
     0.297281    0.347946    0.348145

 Minimum Search - Taking Simple RFO Step
 Searching for Lamda that Minimizes Along All modes
 Value Taken    Lamda =  -0.00117289
 Step Taken.  Stepsize is  0.129699

                             Maximum     Tolerance    Cnvgd?
         Gradient           0.007301      0.000300      NO
         Displacement       0.086050      0.001200      NO
         Energy change     -0.002574      0.000001      NO


 New Cartesian Coordinates Obtained by Inverse Iteration

 Displacement from previous Coordinates is:  0.150305
 ----------------------------------------------------------------
             Standard Nuclear Orientation (Angstroms)
    I     Atom           X                Y                Z
 ----------------------------------------------------------------
    1      C       0.2607706395    -0.6586350952     1.6602308212
    2      C       0.9391929353    -0.8755656561     0.3360316114
    3      C      -0.4729495469    -0.2877342604     0.3934861987
    4      Br      2.4625179274     0.2273322948    -0.1212525718
    5      Cl      1.1584192392    -2.5335555685    -0.2405252421
    6      I      -0.8557535455     1.8140397673    -0.0384607579
    7      Br     -1.9662162067    -1.3998741672    -0.1382137807
    8      H      -0.0784163170    -1.5413035924     2.1886801711
    9      H       0.6293248627     0.1449777756     2.2836528230
 ----------------------------------------------------------------
 Molecular Point Group                 C1    NOp =  1
 Largest Abelian Subgroup              C1    NOp =  1
 Nuclear Repulsion Energy =  1596.2884259592 hartrees
 There are       80 alpha and       80 beta electrons
 Applying Cartesian multipole field
    Component          Value
    ---------          -----
     (2,0,0)        1.00000E-11
     (0,2,0)        2.00000E-11
     (0,0,2)       -3.00000E-11
 Nucleus-field energy     =     0.0000000376 hartrees
 Requested basis set is 6-311++G(d,p)
 There are 103 shells and 268 basis functions
 A cutoff of  1.0D-11 yielded   4013 shell pairs
 There are     29188 function pairs (     32493 Cartesian)
 Smallest overlap matrix eigenvalue = 2.37E-05
 Guess MOs from SCF MO coefficient file

 -----------------------------------------------------------------------
  General SCF calculation program by
  Eric Jon Sundstrom, Paul Horn, Yuezhi Mao, Dmitri Zuev, Alec White,
  David Stuck, Shaama M.S., Shane Yost, Joonho Lee, David Small,
  Daniel Levine, Susi Lehtola, Hugh Burton, Evgeny Epifanovsky
 -----------------------------------------------------------------------
 Exchange:     0.2000 Hartree-Fock + 0.0800 Slater + 0.7200 B88
 Correlation:  0.1900 VWN1RPA + 0.8100 LYP
 Using SG-1 standard quadrature grid
 A restricted SCF calculation will be
 performed using DIIS
 SCF converges when DIIS error is below 1.0e-08
 ---------------------------------------
  Cycle       Energy         DIIS error
 ---------------------------------------
    1  -12643.5216657490      2.81e-04  
    2  -12643.5225754328      8.62e-05  
    3  -12643.5225205592      1.18e-04  
    4  -12643.5226392373      3.28e-05  
    5  -12643.5226496984      4.47e-06  
    6  -12643.5226498245      2.85e-06  
    7  -12643.5226498887      6.40e-07  
    8  -12643.5226498924      1.73e-07  
    9  -12643.5226498925      4.11e-08  
   10  -12643.5226498927      1.28e-08  
   11  -12643.5226498925      2.99e-09  Convergence criterion met
 ---------------------------------------
 SCF time:   CPU 82.44s  wall 82.00s 
 SCF   energy in the final basis set =   -12643.5226498925
 Total energy in the final basis set =   -12643.5226498925

 --------------------------------------------------------------

                    Orbital Energies (a.u.)
 --------------------------------------------------------------

 Alpha MOs
 -- Occupied --
*******-482.852-482.851-176.316-165.720-165.718-165.718-101.576
-62.505 -62.503 -56.325 -56.324 -56.321 -56.321 -56.320 -56.320
-35.813 -31.306 -31.300 -31.300 -22.957 -22.955 -22.955 -22.950
-22.950 -10.326 -10.311 -10.232  -9.491  -8.713  -8.712  -7.256
 -7.245  -7.245  -6.546  -6.545  -6.531  -6.531  -6.530  -6.530
 -6.362  -4.775  -4.759  -4.759  -2.656  -2.655  -2.652  -2.652
 -2.651  -2.651  -2.641  -2.641  -2.639  -2.639  -2.041  -2.036
 -2.036  -2.022  -2.022  -0.959  -0.859  -0.816  -0.792  -0.685
 -0.632  -0.567  -0.524  -0.496  -0.430  -0.423  -0.409  -0.389
 -0.351  -0.329  -0.318  -0.311  -0.298  -0.292  -0.278  -0.270
 -- Virtual --
 -0.092  -0.067  -0.047  -0.005   0.018   0.021   0.023   0.028
  0.048   0.058   0.061   0.062   0.073   0.080   0.083   0.088
  0.089   0.101   0.106   0.107   0.119   0.129   0.132   0.139
  0.141   0.154   0.160   0.167   0.180   0.197   0.201   0.208
  0.227   0.234   0.247   0.252   0.257   0.289   0.369   0.371
  0.376   0.396   0.398   0.412   0.419   0.430   0.432   0.444
  0.458   0.461   0.470   0.473   0.487   0.496   0.520   0.531
  0.539   0.547   0.555   0.567   0.598   0.601   0.605   0.631
  0.642   0.657   0.667   0.695   0.698   0.735   0.765   0.786
  0.801   0.827   0.843   0.871   0.884   0.900   0.925   0.939
  0.986   1.016   1.092   1.119   1.175   1.270   1.327   1.361
  1.382   1.385   1.434   1.485   1.515   1.532   1.551   1.592
  1.654   1.731   1.784   1.827   1.859   1.891   1.948   2.006
  2.023   2.048   2.068   2.073   2.127   2.178   2.193   2.215
  2.223   2.288   2.365   2.482   2.547   2.576   2.681   2.711
  2.788   2.815   2.914   3.025   3.117   3.402   3.532   3.705
  3.970   3.982   4.002   4.009   4.031   4.033   4.042   4.078
  4.090   4.099   4.140   4.203   4.207   4.273   4.381   4.385
  4.456   6.028   6.055   6.088   6.641   6.712   7.559   7.575
  7.602   7.602   7.671   7.686   9.739  23.477  23.622  23.850
 25.873  26.057  26.455  27.884  28.363  28.382  28.386  28.537
 28.545  28.572  28.606  28.686  47.914  47.974 127.900 127.916
127.937 151.677 215.728 289.754 289.770 289.794 289.796 289.895
289.9051020.7071020.7841901.841
 --------------------------------------------------------------

          Ground-State Mulliken Net Atomic Charges

     Atom                 Charge (a.u.)
  ----------------------------------------
      1 C                    -0.708475
      2 C                     0.011872
      3 C                    -0.047580
      4 Br                    0.000023
      5 Cl                    0.266501
      6 I                     0.127472
      7 Br                   -0.052685
      8 H                     0.193764
      9 H                     0.209110
  ----------------------------------------
  Sum of atomic charges =     0.000000

 -----------------------------------------------------------------
                    Cartesian Multipole Moments
 -----------------------------------------------------------------
    Charge (ESU x 10^10)
                 0.0000
    Dipole Moment (Debye)
         X      -0.0059      Y       0.2665      Z       1.6293
       Tot       1.6510
    Quadrupole Moments (Debye-Ang)
        XX     -97.2952     XY       1.6684     YY     -93.3039
        XZ       0.8043     YZ      -1.6570     ZZ     -92.8866
    Octopole Moments (Debye-Ang^2)
       XXX     -10.6557    XXY      15.4348    XYY      -9.9315
       YYY      47.3420    XXZ     -12.2301    XYZ      -0.1872
       YYZ     -10.2891    XZZ      -2.2334    YZZ       9.4483
       ZZZ     -10.6924
    Hexadecapole Moments (Debye-Ang^3)
      XXXX   -1444.0509   XXXY     117.8563   XXYY    -467.9316
      XYYY      61.1042   YYYY   -1353.4097   XXXZ      -4.5296
      XXYZ       3.5644   XYYZ       1.1488   YYYZ       2.6996
      XXZZ    -295.6906   XYZZ      27.7115   YYZZ    -280.0030
      XZZZ       1.4925   YZZZ      -3.2622   ZZZZ    -247.1631
 -----------------------------------------------------------------
 Calculating analytic gradient of the SCF energy
 Gradient of SCF Energy
            1           2           3           4           5           6
    1   0.0002900   0.0027225  -0.0025310   0.0000338  -0.0007636  -0.0005662
    2   0.0003699  -0.0014030   0.0005098  -0.0009817   0.0011790   0.0005590
    3   0.0006370   0.0002492  -0.0006466   0.0001259   0.0002568   0.0005592
            7           8           9
    1   0.0009038   0.0002085  -0.0002977
    2  -0.0000146   0.0002879  -0.0005062
    3   0.0002238  -0.0007651  -0.0006402
 Max gradient component =       2.723E-03
 RMS gradient           =       9.320E-04
 Gradient time:  CPU 26.77 s  wall 26.77 s
 Geometry Optimization Parameters
   NAtoms,    NIC,     NZ,  NCons,   NDum,   NFix, NCnnct, MaxDiis
        9      69       9       0       0       0       0       0

 Cartesian Hessian Update
 Hessian Updated using BFGS Update


** GEOMETRY OPTIMIZATION IN DELOCALIZED INTERNAL COORDINATES **
   Searching for a Minimum

   Optimization Cycle:   3

                       Coordinates (Angstroms)
     ATOM                X               Y               Z
      1  C         0.2607706395   -0.6586350952    1.6602308212
      2  C         0.9391929353   -0.8755656561    0.3360316114
      3  C        -0.4729495469   -0.2877342604    0.3934861987
      4  Br        2.4625179274    0.2273322948   -0.1212525718
      5  Cl        1.1584192392   -2.5335555685   -0.2405252421
      6  I        -0.8557535455    1.8140397673   -0.0384607579
      7  Br       -1.9662162067   -1.3998741672   -0.1382137807
      8  H        -0.0784163170   -1.5413035924    2.1886801711
      9  H         0.6293248627    0.1449777756    2.2836528230
   Point Group: c1    Number of degrees of freedom:    21


   Energy is -12643.522649892

 Hessian Updated using BFGS Update

 21 Hessian modes will be used to form the next step
  Hessian Eigenvalues:
     0.017433    0.020955    0.030182    0.030858    0.032762    0.047811
     0.085285    0.089966    0.107929    0.108271    0.128448    0.134020
     0.145269    0.175678    0.176049    0.246100    0.265205    0.269574
     0.287260    0.348125    0.348479

 Minimum Search - Taking Simple RFO Step
 Searching for Lamda that Minimizes Along All modes
 Value Taken    Lamda =  -0.00015705
 Step Taken.  Stepsize is  0.053268

                             Maximum     Tolerance    Cnvgd?
         Gradient           0.003107      0.000300      NO
         Displacement       0.030120      0.001200      NO
         Energy change     -0.000663      0.000001      NO


 New Cartesian Coordinates Obtained by Inverse Iteration

 Displacement from previous Coordinates is:  0.083587
 ----------------------------------------------------------------
             Standard Nuclear Orientation (Angstroms)
    I     Atom           X                Y                Z
 ----------------------------------------------------------------
    1      C       0.2596175104    -0.6641936068     1.6633936267
    2      C       0.9349864880    -0.8749190643     0.3368168068
    3      C      -0.4729887955    -0.2903652458     0.3978491670
    4      Br      2.4469430733     0.2447974103    -0.1248647025
    5      Cl      1.1704468808    -2.5328263734    -0.2419793278
    6      I      -0.8349681505     1.8087222398    -0.0560460013
    7      Br     -1.9780519497    -1.3912187508    -0.1327662147
    8      H      -0.0801794355    -1.5479534310     2.1917900981
    9      H       0.6310843668     0.1376383200     2.2894358206
 ----------------------------------------------------------------
 Molecular Point Group                 C1    NOp =  1
 Largest Abelian Subgroup              C1    NOp =  1
 Nuclear Repulsion Energy =  1599.0975346359 hartrees
 There are       80 alpha and       80 beta electrons
 Applying Cartesian multipole field
    Component          Value
    ---------          -----
     (2,0,0)        1.00000E-11
     (0,2,0)        2.00000E-11
     (0,0,2)       -3.00000E-11
 Nucleus-field energy     =     0.0000000374 hartrees
 Requested basis set is 6-311++G(d,p)
 There are 103 shells and 268 basis functions
 A cutoff of  1.0D-11 yielded   4013 shell pairs
 There are     29188 function pairs (     32493 Cartesian)
 Smallest overlap matrix eigenvalue = 2.39E-05
 Guess MOs from SCF MO coefficient file

 -----------------------------------------------------------------------
  General SCF calculation program by
  Eric Jon Sundstrom, Paul Horn, Yuezhi Mao, Dmitri Zuev, Alec White,
  David Stuck, Shaama M.S., Shane Yost, Joonho Lee, David Small,
  Daniel Levine, Susi Lehtola, Hugh Burton, Evgeny Epifanovsky
 -----------------------------------------------------------------------
 Exchange:     0.2000 Hartree-Fock + 0.0800 Slater + 0.7200 B88
 Correlation:  0.1900 VWN1RPA + 0.8100 LYP
 Using SG-1 standard quadrature grid
 A restricted SCF calculation will be
 performed using DIIS
 SCF converges when DIIS error is below 1.0e-08
 ---------------------------------------
  Cycle       Energy         DIIS error
 ---------------------------------------
    1  -12643.5225364831      1.22e-04  
    2  -12643.5227063501      2.82e-05  
    3  -12643.5227063067      3.01e-05  
    4  -12643.5227133817      1.19e-05  
    5  -12643.5227146493      2.48e-06  
    6  -12643.5227146976      1.23e-06  
    7  -12643.5227147097      2.51e-07  
    8  -12643.5227147101      1.03e-07  
    9  -12643.5227147102      1.68e-08  
   10  -12643.5227147105      4.75e-09  Convergence criterion met
 ---------------------------------------
 SCF time:   CPU 75.05s  wall 75.00s 
 SCF   energy in the final basis set =   -12643.5227147105
 Total energy in the final basis set =   -12643.5227147105

 --------------------------------------------------------------

                    Orbital Energies (a.u.)
 --------------------------------------------------------------

 Alpha MOs
 -- Occupied --
*******-482.852-482.851-176.316-165.720-165.718-165.718-101.576
-62.504 -62.504 -56.325 -56.324 -56.321 -56.321 -56.320 -56.320
-35.813 -31.306 -31.299 -31.299 -22.957 -22.955 -22.955 -22.950
-22.950 -10.326 -10.311 -10.233  -9.491  -8.713  -8.712  -7.256
 -7.245  -7.245  -6.546  -6.545  -6.531  -6.531  -6.530  -6.530
 -6.362  -4.775  -4.759  -4.759  -2.656  -2.655  -2.652  -2.652
 -2.651  -2.651  -2.641  -2.641  -2.640  -2.640  -2.040  -2.036
 -2.035  -2.022  -2.022  -0.960  -0.859  -0.816  -0.792  -0.685
 -0.632  -0.567  -0.524  -0.496  -0.430  -0.423  -0.409  -0.389
 -0.350  -0.329  -0.318  -0.312  -0.298  -0.292  -0.278  -0.269
 -- Virtual --
 -0.092  -0.068  -0.048  -0.005   0.018   0.021   0.023   0.028
  0.048   0.058   0.061   0.062   0.073   0.079   0.084   0.087
  0.089   0.101   0.105   0.107   0.119   0.129   0.132   0.139
  0.141   0.154   0.160   0.166   0.181   0.197   0.202   0.208
  0.227   0.235   0.247   0.252   0.258   0.290   0.369   0.370
  0.376   0.396   0.399   0.413   0.417   0.430   0.432   0.444
  0.459   0.461   0.471   0.473   0.488   0.497   0.521   0.532
  0.540   0.546   0.555   0.566   0.597   0.602   0.607   0.631
  0.641   0.657   0.667   0.694   0.697   0.734   0.765   0.787
  0.800   0.826   0.843   0.870   0.883   0.900   0.924   0.939
  0.987   1.016   1.092   1.119   1.175   1.269   1.326   1.362
  1.381   1.384   1.434   1.485   1.516   1.533   1.550   1.592
  1.655   1.731   1.783   1.825   1.859   1.893   1.947   2.006
  2.022   2.048   2.068   2.073   2.125   2.178   2.192   2.215
  2.224   2.288   2.363   2.482   2.544   2.573   2.681   2.710
  2.791   2.816   2.913   3.023   3.119   3.404   3.529   3.702
  3.970   3.981   4.002   4.009   4.031   4.033   4.041   4.078
  4.091   4.098   4.139   4.204   4.206   4.272   4.381   4.385
  4.458   6.029   6.057   6.088   6.641   6.711   7.558   7.575
  7.601   7.603   7.671   7.686   9.738  23.476  23.630  23.848
 25.873  26.052  26.452  27.886  28.363  28.383  28.387  28.537
 28.546  28.572  28.607  28.686  47.914  47.974 127.900 127.917
127.938 151.678 215.727 289.754 289.770 289.794 289.796 289.895
289.9051020.7081020.7831901.842
 --------------------------------------------------------------

          Ground-State Mulliken Net Atomic Charges

     Atom                 Charge (a.u.)
  ----------------------------------------
      1 C                    -0.712250
      2 C                     0.010330
      3 C                    -0.045075
      4 Br                   -0.000416
      5 Cl                    0.268423
      6 I                     0.127849
      7 Br                   -0.051945
      8 H                     0.194061
      9 H                     0.209024
  ----------------------------------------
  Sum of atomic charges =     0.000000

 -----------------------------------------------------------------
                    Cartesian Multipole Moments
 -----------------------------------------------------------------
    Charge (ESU x 10^10)
                 0.0000
    Dipole Moment (Debye)
         X      -0.0023      Y       0.2688      Z       1.6313
       Tot       1.6533
    Quadrupole Moments (Debye-Ang)
        XX     -97.3381     XY       1.7343     YY     -93.3304
        XZ       0.8050     YZ      -1.7490     ZZ     -92.8366
    Octopole Moments (Debye-Ang^2)
       XXX     -11.7185    XXY      15.0063    XYY      -9.6884
       YYY      46.6223    XXZ     -11.8158    XYZ      -0.1596
       YYZ      -9.9986    XZZ      -2.4417    YZZ       9.1806
       ZZZ      -9.2705
    Hexadecapole Moments (Debye-Ang^3)
      XXXX   -1437.5438   XXXY     113.7019   XXYY    -466.0321
      XYYY      56.9375   YYYY   -1349.5235   XXXZ      -4.4404
      XXYZ       4.6676   XYYZ       1.0270   YYYZ       5.1769
      XXZZ    -294.5209   XYZZ      26.0776   YYZZ    -279.0207
      XZZZ       1.4360   YZZZ       0.0324   ZZZZ    -247.7349
 -----------------------------------------------------------------
 Calculating analytic gradient of the SCF energy
 Gradient of SCF Energy
            1           2           3           4           5           6
    1  -0.0001981   0.0007922  -0.0003393  -0.0004785   0.0001215   0.0003113
    2  -0.0005949   0.0002996   0.0003311   0.0000335   0.0000502  -0.0002139
    3  -0.0005988   0.0005438   0.0002078  -0.0001012   0.0000315   0.0002980
            7           8           9
    1  -0.0002891  -0.0000279   0.0001079
    2   0.0002126  -0.0001305   0.0000124
    3  -0.0000503  -0.0000701  -0.0002608
 Max gradient component =       7.922E-04
 RMS gradient           =       3.195E-04
 Gradient time:  CPU 26.79 s  wall 26.79 s
 Geometry Optimization Parameters
   NAtoms,    NIC,     NZ,  NCons,   NDum,   NFix, NCnnct, MaxDiis
        9      69       9       0       0       0       0       0

 Cartesian Hessian Update
 Hessian Updated using BFGS Update


** GEOMETRY OPTIMIZATION IN DELOCALIZED INTERNAL COORDINATES **
   Searching for a Minimum

   Optimization Cycle:   4

                       Coordinates (Angstroms)
     ATOM                X               Y               Z
      1  C         0.2596175104   -0.6641936068    1.6633936267
      2  C         0.9349864880   -0.8749190643    0.3368168068
      3  C        -0.4729887955   -0.2903652458    0.3978491670
      4  Br        2.4469430733    0.2447974103   -0.1248647025
      5  Cl        1.1704468808   -2.5328263734   -0.2419793278
      6  I        -0.8349681505    1.8087222398   -0.0560460013
      7  Br       -1.9780519497   -1.3912187508   -0.1327662147
      8  H        -0.0801794355   -1.5479534310    2.1917900981
      9  H         0.6310843668    0.1376383200    2.2894358206
   Point Group: c1    Number of degrees of freedom:    21


   Energy is -12643.522714710

 Hessian Updated using BFGS Update

 21 Hessian modes will be used to form the next step
  Hessian Eigenvalues:
     0.017346    0.020959    0.027889    0.030810    0.037623    0.047854
     0.089644    0.092334    0.108106    0.110276    0.127179    0.132664
     0.161453    0.173090    0.179567    0.236281    0.259801    0.269168
     0.286973    0.347660    0.348351

 Minimum Search - Taking Simple RFO Step
 Searching for Lamda that Minimizes Along All modes
 Value Taken    Lamda =  -0.00001782
 Step Taken.  Stepsize is  0.015883

                             Maximum     Tolerance    Cnvgd?
         Gradient           0.001062      0.000300      NO
         Displacement       0.011095      0.001200      NO
         Energy change     -0.000065      0.000001      NO


 New Cartesian Coordinates Obtained by Inverse Iteration

 Displacement from previous Coordinates is:  0.022385
 ----------------------------------------------------------------
             Standard Nuclear Orientation (Angstroms)
    I     Atom           X                Y                Z
 ----------------------------------------------------------------
    1      C       0.2604229134    -0.6629967011     1.6643298025
    2      C       0.9341111066    -0.8743911893     0.3360084538
    3      C      -0.4729456354    -0.2899603484     0.3982838851
    4      Br      2.4510008972     0.2422920911    -0.1210127089
    5      Cl      1.1653980859    -2.5316698511    -0.2469470514
    6      I      -0.8387135475     1.8089649171    -0.0586779273
    7      Br     -1.9752224036    -1.3941305084    -0.1326488442
    8      H      -0.0791013830    -1.5467626298     2.1930008449
    9      H       0.6319399544     0.1383357178     2.2912928182
 ----------------------------------------------------------------
 Molecular Point Group                 C1    NOp =  1
 Largest Abelian Subgroup              C1    NOp =  1
 Nuclear Repulsion Energy =  1598.4840501069 hartrees
 There are       80 alpha and       80 beta electrons
 Applying Cartesian multipole field
    Component          Value
    ---------          -----
     (2,0,0)        1.00000E-11
     (0,2,0)        2.00000E-11
     (0,0,2)       -3.00000E-11
 Nucleus-field energy     =     0.0000000374 hartrees
 Requested basis set is 6-311++G(d,p)
 There are 103 shells and 268 basis functions
 A cutoff of  1.0D-11 yielded   4013 shell pairs
 There are     29188 function pairs (     32493 Cartesian)
 Smallest overlap matrix eigenvalue = 2.39E-05
 Guess MOs from SCF MO coefficient file

 -----------------------------------------------------------------------
  General SCF calculation program by
  Eric Jon Sundstrom, Paul Horn, Yuezhi Mao, Dmitri Zuev, Alec White,
  David Stuck, Shaama M.S., Shane Yost, Joonho Lee, David Small,
  Daniel Levine, Susi Lehtola, Hugh Burton, Evgeny Epifanovsky
 -----------------------------------------------------------------------
 Exchange:     0.2000 Hartree-Fock + 0.0800 Slater + 0.7200 B88
 Correlation:  0.1900 VWN1RPA + 0.8100 LYP
 Using SG-1 standard quadrature grid
 A restricted SCF calculation will be
 performed using DIIS
 SCF converges when DIIS error is below 1.0e-08
 ---------------------------------------
  Cycle       Energy         DIIS error
 ---------------------------------------
    1  -12643.5227089146      3.61e-05  
    2  -12643.5227236519      7.61e-06  
    3  -12643.5227232235      1.06e-05  
    4  -12643.5227241645      3.27e-06  
    5  -12643.5227242597      6.35e-07  
    6  -12643.5227242621      3.11e-07  
    7  -12643.5227242631      7.39e-08  
    8  -12643.5227242630      2.10e-08  
    9  -12643.5227242634      5.60e-09  Convergence criterion met
 ---------------------------------------
 SCF time:   CPU 67.50s  wall 68.00s 
 SCF   energy in the final basis set =   -12643.5227242634
 Total energy in the final basis set =   -12643.5227242634

 --------------------------------------------------------------

                    Orbital Energies (a.u.)
 --------------------------------------------------------------

 Alpha MOs
 -- Occupied --
*******-482.852-482.851-176.316-165.720-165.718-165.718-101.576
-62.504 -62.504 -56.325 -56.324 -56.321 -56.321 -56.320 -56.320
-35.813 -31.306 -31.300 -31.299 -22.957 -22.955 -22.955 -22.950
-22.950 -10.326 -10.311 -10.233  -9.491  -8.713  -8.712  -7.256
 -7.245  -7.245  -6.546  -6.545  -6.531  -6.531  -6.530  -6.530
 -6.362  -4.775  -4.759  -4.759  -2.656  -2.655  -2.652  -2.652
 -2.651  -2.651  -2.641  -2.640  -2.640  -2.640  -2.040  -2.036
 -2.035  -2.022  -2.022  -0.960  -0.859  -0.816  -0.792  -0.685
 -0.632  -0.567  -0.524  -0.496  -0.431  -0.423  -0.409  -0.388
 -0.350  -0.329  -0.318  -0.311  -0.298  -0.292  -0.278  -0.269
 -- Virtual --
 -0.092  -0.068  -0.048  -0.005   0.018   0.021   0.023   0.028
  0.048   0.058   0.061   0.062   0.073   0.079   0.084   0.088
  0.089   0.101   0.105   0.107   0.119   0.129   0.132   0.139
  0.141   0.154   0.160   0.166   0.180   0.197   0.202   0.208
  0.227   0.235   0.248   0.252   0.258   0.290   0.369   0.370
  0.376   0.396   0.398   0.413   0.418   0.430   0.432   0.444
  0.459   0.461   0.470   0.473   0.488   0.497   0.521   0.531
  0.540   0.547   0.555   0.566   0.598   0.601   0.606   0.631
  0.641   0.657   0.667   0.694   0.698   0.734   0.765   0.787
  0.801   0.827   0.843   0.870   0.883   0.900   0.924   0.939
  0.987   1.016   1.092   1.119   1.174   1.269   1.326   1.362
  1.381   1.384   1.433   1.485   1.516   1.532   1.551   1.592
  1.656   1.731   1.783   1.826   1.859   1.892   1.946   2.006
  2.022   2.049   2.068   2.073   2.125   2.178   2.192   2.215
  2.224   2.288   2.364   2.482   2.543   2.573   2.680   2.710
  2.791   2.815   2.913   3.023   3.118   3.403   3.529   3.702
  3.970   3.982   4.002   4.009   4.031   4.033   4.040   4.078
  4.090   4.098   4.139   4.204   4.206   4.272   4.381   4.385
  4.457   6.029   6.057   6.088   6.641   6.711   7.559   7.575
  7.601   7.603   7.671   7.686   9.738  23.475  23.630  23.847
 25.872  26.053  26.452  27.886  28.363  28.383  28.387  28.537
 28.546  28.572  28.607  28.686  47.914  47.974 127.900 127.917
127.938 151.678 215.727 289.754 289.770 289.794 289.796 289.895
289.9051020.7081020.7831901.842
 --------------------------------------------------------------

          Ground-State Mulliken Net Atomic Charges

     Atom                 Charge (a.u.)
  ----------------------------------------
      1 C                    -0.711249
      2 C                     0.010118
      3 C                    -0.044526
      4 Br                   -0.000776
      5 Cl                    0.268017
      6 I                     0.127667
      7 Br                   -0.052268
      8 H                     0.193927
      9 H                     0.209090
  ----------------------------------------
  Sum of atomic charges =     0.000000

 -----------------------------------------------------------------
                    Cartesian Multipole Moments
 -----------------------------------------------------------------
    Charge (ESU x 10^10)
                 0.0000
    Dipole Moment (Debye)
         X      -0.0050      Y       0.2666      Z       1.6327
       Tot       1.6544
    Quadrupole Moments (Debye-Ang)
        XX     -97.3392     XY       1.7287     YY     -93.3318
        XZ       0.8184     YZ      -1.7387     ZZ     -92.8280
    Octopole Moments (Debye-Ang^2)
       XXX     -11.4878    XXY      15.1057    XYY      -9.7457
       YYY      46.7600    XXZ     -11.7340    XYZ      -0.1375
       YYZ      -9.9902    XZZ      -2.4070    YZZ       9.2439
       ZZZ      -9.0559
    Hexadecapole Moments (Debye-Ang^3)
      XXXX   -1438.4101   XXXY     113.9236   XXYY    -466.2808
      XYYY      57.2432   YYYY   -1349.9151   XXXZ      -4.8835
      XXYZ       4.6464   XYYZ       0.9663   YYYZ       5.0566
      XXZZ    -294.8070   XYZZ      26.1130   YYZZ    -279.0526
      XZZZ       0.9708   YZZZ      -0.1039   ZZZZ    -247.8954
 -----------------------------------------------------------------
 Calculating analytic gradient of the SCF energy
 Gradient of SCF Energy
            1           2           3           4           5           6
    1  -0.0000065   0.0003624  -0.0003491  -0.0000216  -0.0001504   0.0000910
    2  -0.0002270   0.0001776   0.0000540   0.0000633  -0.0000151  -0.0000108
    3  -0.0001717   0.0001212   0.0001236  -0.0000174  -0.0001466   0.0001800
            7           8           9
    1  -0.0000025   0.0000329   0.0000437
    2   0.0000824  -0.0001439   0.0000196
    3  -0.0000918  -0.0000280   0.0000308
 Max gradient component =       3.624E-04
 RMS gradient           =       1.401E-04
 Gradient time:  CPU 26.74 s  wall 26.74 s
 Geometry Optimization Parameters
   NAtoms,    NIC,     NZ,  NCons,   NDum,   NFix, NCnnct, MaxDiis
        9      69       9       0       0       0       0       0

 Cartesian Hessian Update
 Hessian Updated using BFGS Update


** GEOMETRY OPTIMIZATION IN DELOCALIZED INTERNAL COORDINATES **
   Searching for a Minimum

   Optimization Cycle:   5

                       Coordinates (Angstroms)
     ATOM                X               Y               Z
      1  C         0.2604229134   -0.6629967011    1.6643298025
      2  C         0.9341111066   -0.8743911893    0.3360084538
      3  C        -0.4729456354   -0.2899603484    0.3982838851
      4  Br        2.4510008972    0.2422920911   -0.1210127089
      5  Cl        1.1653980859   -2.5316698511   -0.2469470514
      6  I        -0.8387135475    1.8089649171   -0.0586779273
      7  Br       -1.9752224036   -1.3941305084   -0.1326488442
      8  H        -0.0791013830   -1.5467626298    2.1930008449
      9  H         0.6319399544    0.1383357178    2.2912928182
   Point Group: c1    Number of degrees of freedom:    21


   Energy is -12643.522724263

 Hessian Updated using BFGS Update

 21 Hessian modes will be used to form the next step
  Hessian Eigenvalues:
     0.017684    0.020952    0.026592    0.030839    0.039211    0.048183
     0.089648    0.091044    0.103166    0.109252    0.126852    0.131254
     0.160510    0.173942    0.181344    0.230921    0.259746    0.269135
     0.287263    0.348016    0.348663

 Minimum Search - Taking Simple RFO Step
 Searching for Lamda that Minimizes Along All modes
 Value Taken    Lamda =  -0.00000156
 Step Taken.  Stepsize is  0.005576

                             Maximum     Tolerance    Cnvgd?
         Gradient           0.000176      0.000300     YES
         Displacement       0.002368      0.001200      NO
         Energy change     -0.000010      0.000001      NO


 New Cartesian Coordinates Obtained by Inverse Iteration

 Displacement from previous Coordinates is:  0.005596
 ----------------------------------------------------------------
             Standard Nuclear Orientation (Angstroms)
    I     Atom           X                Y                Z
 ----------------------------------------------------------------
    1      C       0.2604324009    -0.6628307091     1.6641653773
    2      C       0.9338835811    -0.8744805397     0.3355721390
    3      C      -0.4725558339    -0.2898828787     0.3978660983
    4      Br      2.4514922374     0.2418915723    -0.1200427537
    5      Cl      1.1661246344    -2.5314895993    -0.2476099974
    6      I      -0.8395463393     1.8092779594    -0.0593131368
    7      Br     -1.9753652143    -1.3942526935    -0.1311294097
    8      H      -0.0801132939    -1.5462679879     2.1925790525
    9      H       0.6325378157     0.1377163744     2.2915419034
 ----------------------------------------------------------------
 Molecular Point Group                 C1    NOp =  1
 Largest Abelian Subgroup              C1    NOp =  1
 Nuclear Repulsion Energy =  1598.3135786479 hartrees
 There are       80 alpha and       80 beta electrons
 Applying Cartesian multipole field
    Component          Value
    ---------          -----
     (2,0,0)        1.00000E-11
     (0,2,0)        2.00000E-11
     (0,0,2)       -3.00000E-11
 Nucleus-field energy     =     0.0000000374 hartrees
 Requested basis set is 6-311++G(d,p)
 There are 103 shells and 268 basis functions
 A cutoff of  1.0D-11 yielded   4013 shell pairs
 There are     29188 function pairs (     32493 Cartesian)
 Smallest overlap matrix eigenvalue = 2.38E-05
 Guess MOs from SCF MO coefficient file

 -----------------------------------------------------------------------
  General SCF calculation program by
  Eric Jon Sundstrom, Paul Horn, Yuezhi Mao, Dmitri Zuev, Alec White,
  David Stuck, Shaama M.S., Shane Yost, Joonho Lee, David Small,
  Daniel Levine, Susi Lehtola, Hugh Burton, Evgeny Epifanovsky
 -----------------------------------------------------------------------
 Exchange:     0.2000 Hartree-Fock + 0.0800 Slater + 0.7200 B88
 Correlation:  0.1900 VWN1RPA + 0.8100 LYP
 Using SG-1 standard quadrature grid
 A restricted SCF calculation will be
 performed using DIIS
 SCF converges when DIIS error is below 1.0e-08
 ---------------------------------------
  Cycle       Energy         DIIS error
 ---------------------------------------
    1  -12643.5227240074      9.99e-06  
    2  -12643.5227252176      1.89e-06  
    3  -12643.5227252267      1.89e-06  
    4  -12643.5227252557      6.03e-07  
    5  -12643.5227252582      2.37e-07  
    6  -12643.5227252586      9.42e-08  
    7  -12643.5227252588      2.57e-08  
    8  -12643.5227252588      6.65e-09  Convergence criterion met
 ---------------------------------------
 SCF time:   CPU 60.14s  wall 61.00s 
 SCF   energy in the final basis set =   -12643.5227252588
 Total energy in the final basis set =   -12643.5227252588

 --------------------------------------------------------------

                    Orbital Energies (a.u.)
 --------------------------------------------------------------

 Alpha MOs
 -- Occupied --
*******-482.852-482.851-176.316-165.720-165.718-165.718-101.576
-62.504 -62.504 -56.325 -56.324 -56.321 -56.321 -56.320 -56.320
-35.813 -31.306 -31.300 -31.299 -22.957 -22.955 -22.955 -22.950
-22.950 -10.326 -10.311 -10.233  -9.491  -8.713  -8.712  -7.256
 -7.245  -7.245  -6.546  -6.545  -6.531  -6.531  -6.530  -6.530
 -6.362  -4.775  -4.759  -4.759  -2.656  -2.655  -2.652  -2.652
 -2.651  -2.651  -2.641  -2.640  -2.640  -2.640  -2.040  -2.036
 -2.035  -2.022  -2.022  -0.960  -0.859  -0.816  -0.792  -0.685
 -0.633  -0.567  -0.524  -0.496  -0.431  -0.423  -0.409  -0.388
 -0.350  -0.329  -0.318  -0.311  -0.298  -0.293  -0.278  -0.269
 -- Virtual --
 -0.092  -0.068  -0.048  -0.005   0.018   0.021   0.023   0.028
  0.048   0.058   0.061   0.062   0.073   0.079   0.084   0.088
  0.089   0.101   0.105   0.107   0.119   0.129   0.132   0.139
  0.141   0.154   0.160   0.166   0.180   0.197   0.202   0.208
  0.227   0.235   0.248   0.252   0.258   0.290   0.369   0.370
  0.376   0.396   0.398   0.413   0.418   0.430   0.432   0.444
  0.459   0.461   0.470   0.473   0.488   0.497   0.521   0.531
  0.540   0.547   0.555   0.566   0.598   0.601   0.606   0.631
  0.641   0.657   0.667   0.694   0.698   0.734   0.765   0.787
  0.801   0.827   0.843   0.870   0.883   0.900   0.924   0.939
  0.986   1.016   1.092   1.119   1.174   1.269   1.326   1.362
  1.381   1.384   1.434   1.485   1.516   1.532   1.550   1.592
  1.656   1.731   1.783   1.826   1.859   1.893   1.946   2.006
  2.022   2.049   2.068   2.073   2.125   2.178   2.192   2.215
  2.224   2.288   2.364   2.482   2.543   2.573   2.680   2.710
  2.791   2.815   2.913   3.023   3.118   3.403   3.528   3.702
  3.970   3.981   4.002   4.009   4.031   4.033   4.040   4.078
  4.090   4.098   4.139   4.204   4.206   4.272   4.381   4.385
  4.457   6.029   6.056   6.088   6.641   6.711   7.559   7.575
  7.601   7.603   7.672   7.686   9.738  23.475  23.631  23.847
 25.872  26.053  26.452  27.886  28.363  28.383  28.387  28.537
 28.546  28.572  28.607  28.686  47.914  47.973 127.900 127.917
127.938 151.678 215.727 289.754 289.770 289.794 289.796 289.896
289.9051020.7081020.7831901.842
 --------------------------------------------------------------

          Ground-State Mulliken Net Atomic Charges

     Atom                 Charge (a.u.)
  ----------------------------------------
      1 C                    -0.710236
      2 C                     0.009448
      3 C                    -0.044595
      4 Br                   -0.001183
      5 Cl                    0.268476
      6 I                     0.127547
      7 Br                   -0.052511
      8 H                     0.193851
      9 H                     0.209203
  ----------------------------------------
  Sum of atomic charges =     0.000000

 -----------------------------------------------------------------
                    Cartesian Multipole Moments
 -----------------------------------------------------------------
    Charge (ESU x 10^10)
                 0.0000
    Dipole Moment (Debye)
         X      -0.0058      Y       0.2657      Z       1.6327
       Tot       1.6542
    Quadrupole Moments (Debye-Ang)
        XX     -97.3334     XY       1.7251     YY     -93.3339
        XZ       0.8174     YZ      -1.7371     ZZ     -92.8304
    Octopole Moments (Debye-Ang^2)
       XXX     -11.4611    XXY      15.0985    XYY      -9.7496
       YYY      46.7508    XXZ     -11.7314    XYZ      -0.1214
       YYZ     -10.0027    XZZ      -2.3977    YZZ       9.2462
       ZZZ      -9.0926
    Hexadecapole Moments (Debye-Ang^3)
      XXXX   -1438.9436   XXXY     114.1640   XXYY    -466.3612
      XYYY      57.4068   YYYY   -1350.0565   XXXZ      -4.8615
      XXYZ       4.6799   XYYZ       0.9584   YYYZ       5.1779
      XXZZ    -294.9312   XYZZ      26.1770   YYZZ    -279.0791
      XZZZ       0.9997   YZZZ       0.0325   ZZZZ    -247.8097
 -----------------------------------------------------------------
 Calculating analytic gradient of the SCF energy
 Gradient of SCF Energy
            1           2           3           4           5           6
    1   0.0000156   0.0001435  -0.0001481   0.0000046  -0.0000728   0.0000241
    2  -0.0001283   0.0002022  -0.0000832  -0.0000023   0.0000170   0.0000679
    3  -0.0000458   0.0000001   0.0000390   0.0000135  -0.0001421   0.0001759
            7           8           9
    1  -0.0000016   0.0000197   0.0000150
    2   0.0000993  -0.0000850  -0.0000877
    3  -0.0000329  -0.0000430   0.0000353
 Max gradient component =       2.022E-04
 RMS gradient           =       8.657E-05
 Gradient time:  CPU 26.80 s  wall 26.80 s
 Geometry Optimization Parameters
   NAtoms,    NIC,     NZ,  NCons,   NDum,   NFix, NCnnct, MaxDiis
        9      69       9       0       0       0       0       0

 Cartesian Hessian Update
 Hessian Updated using BFGS Update


** GEOMETRY OPTIMIZATION IN DELOCALIZED INTERNAL COORDINATES **
   Searching for a Minimum

   Optimization Cycle:   6

                       Coordinates (Angstroms)
     ATOM                X               Y               Z
      1  C         0.2604324009   -0.6628307091    1.6641653773
      2  C         0.9338835811   -0.8744805397    0.3355721390
      3  C        -0.4725558339   -0.2898828787    0.3978660983
      4  Br        2.4514922374    0.2418915723   -0.1200427537
      5  Cl        1.1661246344   -2.5314895993   -0.2476099974
      6  I        -0.8395463393    1.8092779594   -0.0593131368
      7  Br       -1.9753652143   -1.3942526935   -0.1311294097
      8  H        -0.0801132939   -1.5462679879    2.1925790525
      9  H         0.6325378157    0.1377163744    2.2915419034
   Point Group: c1    Number of degrees of freedom:    21


   Energy is -12643.522725259

 Hessian Updated using BFGS Update

 21 Hessian modes will be used to form the next step
  Hessian Eigenvalues:
     0.017206    0.020836    0.022498    0.030589    0.038885    0.047058
     0.082870    0.089872    0.095162    0.112315    0.127173    0.135490
     0.163424    0.175749    0.181811    0.229595    0.260272    0.269845
     0.285017    0.348314    0.350173

 Minimum Search - Taking Simple RFO Step
 Searching for Lamda that Minimizes Along All modes
 Value Taken    Lamda =   0.00000000
 Step Taken.  Stepsize is  0.003451

                             Maximum     Tolerance    Cnvgd?
         Gradient           0.000110      0.000300     YES
         Displacement       0.001702      0.001200      NO
         Energy change     -0.000001      0.000001     YES


                       Distance Matrix (Angstroms)
             C (  1)   C (  2)   C (  3)   Br(  4)   Cl(  5)   I (  6)
   C (  2)  1.504491
   C (  3)  1.509926  1.524371
   Br(  4)  2.966928  1.938300  3.016798
   Cl(  5)  2.822596  1.771924  2.850739  3.059426
   I (  6)  3.208061  3.240918  2.179489  3.645727  4.785440
   Br(  7)  2.959198  2.991940  1.938532  4.719551  3.343028  3.399684
   H (  8)  1.084276  2.219902  2.225648  3.867139  2.911751  4.111866
   H (  9)  1.083023  2.222874  2.233849  3.022447  3.722455  3.238467
             Br(  7)   H (  8)
   H (  8)  3.002451
   H (  9)  3.875232  1.831248

 Final energy is   -12643.522725258776     


 ******************************
 **  OPTIMIZATION CONVERGED  **
 ******************************

                       Coordinates (Angstroms)
     ATOM                X               Y               Z
      1  C         0.2604324009   -0.6628307091    1.6641653773
      2  C         0.9338835811   -0.8744805397    0.3355721390
      3  C        -0.4725558339   -0.2898828787    0.3978660983
      4  Br        2.4514922374    0.2418915723   -0.1200427537
      5  Cl        1.1661246344   -2.5314895993   -0.2476099974
      6  I        -0.8395463393    1.8092779594   -0.0593131368
      7  Br       -1.9753652143   -1.3942526935   -0.1311294097
      8  H        -0.0801132939   -1.5462679879    2.1925790525
      9  H         0.6325378157    0.1377163744    2.2915419034

Z-matrix Print:
$molecule
0 1
I 
C  1 2.179489
C  2 1.509926 1 119.706310
H  3 1.083023 2 118.036251 1 -3.146559 0
H  3 1.084276 2 117.225194 1 141.849853 0
C  3 1.504491 2 60.754489 1 -110.687562 0
Cl 6 1.771924 3 118.742146 2 -109.352474 0
Br 6 1.938300 3 118.491361 2 110.914173 0
Br 2 1.938532 1 111.156671 3 142.580038 0
$end


 --------------------------------------------------------------

                    Orbital Energies (a.u.)
 --------------------------------------------------------------

 Alpha MOs
 -- Occupied --
*******-482.852-482.851-176.316-165.720-165.718-165.718-101.576
-62.504 -62.504 -56.325 -56.324 -56.321 -56.321 -56.320 -56.320
-35.813 -31.306 -31.300 -31.299 -22.957 -22.955 -22.955 -22.950
-22.950 -10.326 -10.311 -10.233  -9.491  -8.713  -8.712  -7.256
 -7.245  -7.245  -6.546  -6.545  -6.531  -6.531  -6.530  -6.530
 -6.362  -4.775  -4.759  -4.759  -2.656  -2.655  -2.652  -2.652
 -2.651  -2.651  -2.641  -2.640  -2.640  -2.640  -2.040  -2.036
 -2.035  -2.022  -2.022  -0.960  -0.859  -0.816  -0.792  -0.685
 -0.633  -0.567  -0.524  -0.496  -0.431  -0.423  -0.409  -0.388
 -0.350  -0.329  -0.318  -0.311  -0.298  -0.293  -0.278  -0.269
 -- Virtual --
 -0.092  -0.068  -0.048  -0.005   0.018   0.021   0.023   0.028
  0.048   0.058   0.061   0.062   0.073   0.079   0.084   0.088
  0.089   0.101   0.105   0.107   0.119   0.129   0.132   0.139
  0.141   0.154   0.160   0.166   0.180   0.197   0.202   0.208
  0.227   0.235   0.248   0.252   0.258   0.290   0.369   0.370
  0.376   0.396   0.398   0.413   0.418   0.430   0.432   0.444
  0.459   0.461   0.470   0.473   0.488   0.497   0.521   0.531
  0.540   0.547   0.555   0.566   0.598   0.601   0.606   0.631
  0.641   0.657   0.667   0.694   0.698   0.734   0.765   0.787
  0.801   0.827   0.843   0.870   0.883   0.900   0.924   0.939
  0.986   1.016   1.092   1.119   1.174   1.269   1.326   1.362
  1.381   1.384   1.434   1.485   1.516   1.532   1.550   1.592
  1.656   1.731   1.783   1.826   1.859   1.893   1.946   2.006
  2.022   2.049   2.068   2.073   2.125   2.178   2.192   2.215
  2.224   2.288   2.364   2.482   2.543   2.573   2.680   2.710
  2.791   2.815   2.913   3.023   3.118   3.403   3.528   3.702
  3.970   3.981   4.002   4.009   4.031   4.033   4.040   4.078
  4.090   4.098   4.139   4.204   4.206   4.272   4.381   4.385
  4.457   6.029   6.056   6.088   6.641   6.711   7.559   7.575
  7.601   7.603   7.672   7.686   9.738  23.475  23.631  23.847
 25.872  26.053  26.452  27.886  28.363  28.383  28.387  28.537
 28.546  28.572  28.607  28.686  47.914  47.973 127.900 127.917
127.938 151.678 215.727 289.754 289.770 289.794 289.796 289.896
289.9051020.7081020.7831901.842
 --------------------------------------------------------------

          Ground-State Mulliken Net Atomic Charges

     Atom                 Charge (a.u.)
  ----------------------------------------
      1 C                    -0.710236
      2 C                     0.009448
      3 C                    -0.044595
      4 Br                   -0.001183
      5 Cl                    0.268476
      6 I                     0.127547
      7 Br                   -0.052511
      8 H                     0.193851
      9 H                     0.209203
  ----------------------------------------
  Sum of atomic charges =     0.000000

 -----------------------------------------------------------------
                    Cartesian Multipole Moments
 -----------------------------------------------------------------
    Charge (ESU x 10^10)
                 0.0000
    Dipole Moment (Debye)
         X      -0.0058      Y       0.2657      Z       1.6327
       Tot       1.6542
    Quadrupole Moments (Debye-Ang)
        XX     -97.3334     XY       1.7251     YY     -93.3339
        XZ       0.8174     YZ      -1.7371     ZZ     -92.8304
    Octopole Moments (Debye-Ang^2)
       XXX     -11.4611    XXY      15.0985    XYY      -9.7496
       YYY      46.7508    XXZ     -11.7314    XYZ      -0.1214
       YYZ     -10.0027    XZZ      -2.3977    YZZ       9.2462
       ZZZ      -9.0926
    Hexadecapole Moments (Debye-Ang^3)
      XXXX   -1438.9436   XXXY     114.1640   XXYY    -466.3612
      XYYY      57.4068   YYYY   -1350.0565   XXXZ      -4.8615
      XXYZ       4.6799   XYYZ       0.9584   YYYZ       5.1779
      XXZZ    -294.9312   XYZZ      26.1770   YYZZ    -279.0791
      XZZZ       0.9997   YZZZ       0.0325   ZZZZ    -247.8097
 -----------------------------------------------------------------
Archival summary:
1\1\garfield\OPT\ProcedureUnspecified\BasisUnspecified\1r2l132\taweetha\WedOct1023:52:092018WedOct1023:52:092018\0\\#,OPT,ProcedureUnspecified,BasisUnspecified,\\0,1\I\C,1,2.17949\C,2,1.50993,1,119.706\H,3,1.08302,2,118.036,1,-3.14656,0\H,3,1.08428,2,117.225,1,141.85,0\C,3,1.50449,2,60.7545,1,-110.688,0\Cl,6,1.77192,3,118.742,2,-109.352,0\Br,6,1.9383,3,118.491,2,110.914,0\Br,2,1.93853,1,111.157,3,142.58,0\\\@

 Total job time:  630.63s(wall), 630.62s(cpu) 
 Wed Oct 10 23:52:09 2018

        *************************************************************
        *                                                           *
        *  Thank you very much for using Q-Chem.  Have a nice day.  *
        *                                                           *
        *************************************************************


 
User input: 2 of 2 
 
Q-Chem Developer Version!
                  Welcome to Q-Chem
     A Quantum Leap Into The Future Of Chemistry


 Q-Chem 5.1, Q-Chem, Inc., Pleasanton, CA (2018)

 Yihan Shao,  Zhengting Gan,  E. Epifanovsky,  A. T. B. Gilbert,  M. Wormit,  
 J. Kussmann,  A. W. Lange,  A. Behn,  Jia Deng,  Xintian Feng,  D. Ghosh,  
 M. Goldey,  P. R. Horn,  L. D. Jacobson,  I. Kaliman,  T. Kus,  A. Landau,  
 Jie Liu,  E. I. Proynov,  R. M. Richard,  R. P. Steele,  E. J. Sundstrom,  
 H. L. Woodcock III,  P. M. Zimmerman,  D. Zuev,  B. Albrecht,  E. Alguire,  
 S. A. Baeppler,  D. Barton,  Z. Benda,  Y. A. Bernard,  E. J. Berquist,  
 K. B. Bravaya,  H. Burton,  D. Casanova,  Chun-Min Chang,  Yunqing Chen,  
 A. Chien,  K. D. Closser,  M. P. Coons,  S. Coriani,  S. Dasgupta,  
 A. L. Dempwolff,  M. Diedenhofen,  Hainam Do,  R. G. Edgar,  Po-Tung Fang,  
 S. Faraji,  S. Fatehi,  Qingguo Feng,  K. D. Fenk,  J. Fosso-Tande,  
 Qinghui Ge,  A. Ghysels,  G. Gidofalvi,  J. Gomes,  J. Gonthier,  A. Gunina,  
 D. Hait,  M. W. D. Hanson-Heine,  P. H. P. Harbach,  A. W. Hauser,  
 J. E. Herr,  E. G. Hohenstein,  Z. C. Holden,  Kerwin Hui,  B. C. Huynh,  
 T.-C. Jagau,  Hyunjun Ji,  B. Kaduk,  K. Khistyaev,  Jaehoon Kim,  
 P. Klunzinger,  K. Koh,  D. Kosenkov,  L. Koulias,  T. Kowalczyk,  
 C. M. Krauter,  A. Kunitsa,  Ka Un Lao,  A. Laurent,  K. V. Lawler,  
 Joonho Lee,  D. Lefrancois,  S. Lehtola,  D. S. Levine,  Yi-Pei Li,  
 You-Sheng Lin,  Fenglai Liu,  E. Livshits,  A. Luenser,  P. Manohar,  
 E. Mansoor,  S. F. Manzer,  Shan-Ping Mao,  Yuezhi Mao,  N. Mardirossian,  
 A. V. Marenich,  T. Markovich,  L. A. Martinez-Martinez,  S. A. Maurer,  
 N. J. Mayhall,  S. C. McKenzie,  J.-M. Mewes,  A. F. Morrison,  
 J. W. Mullinax,  K. Nanda,  T. S. Nguyen-Beck,  R. Olivares-Amaya,  
 J. A. Parkhill,  T. M. Perrine,  F. Plasser,  P. Pokhilko,  S. Prager,  
 A. Prociuk,  E. Ramos,  D. R. Rehn,  F. Rob,  M. Schneider,  N. Sergueev,  
 S. M. Sharada,  S. Sharma,  D. W. Small,  T. Stauch,  T. Stein,  
 Yu-Chuan Su,  A. J. W. Thom,  A. Tkatchenko,  T. Tsuchimochi,  N. M. Tubman,  
 L. Vogt,  M. L. Vidal,  O. Vydrov,  M. A. Watson,  J. Wenzel,  
 M. de Wergifosse,  T. A. Wesolowski,  A. White,  J. Witte,  A. Yamada,  
 Jun Yang,  K. Yao,  S. Yeganeh,  S. R. Yost,  Zhi-Qiang You,  A. Zech,  
 Igor Ying Zhang,  Xing Zhang,  Yan Zhao,  Ying Zhu,  B. R. Brooks,  
 G. K. L. Chan,  C. J. Cramer,  M. S. Gordon,  W. J. Hehre,  A. Klamt,  
 M. W. Schmidt,  C. D. Sherrill,  D. G. Truhlar,  A. Aspuru-Guzik,  R. Baer,  
 A. T. Bell,  N. A. Besley,  Jeng-Da Chai,  A. E. DePrince, III,  
 R. A. DiStasio Jr.,  A. Dreuw,  B. D. Dunietz,  T. R. Furlani,  
 Chao-Ping Hsu,  Yousung Jung,  Jing Kong,  D. S. Lambrecht,  WanZhen Liang,  
 C. Ochsenfeld,  V. A. Rassolov,  L. V. Slipchenko,  J. E. Subotnik,  
 T. Van Voorhis,  J. M. Herbert,  A. I. Krylov,  P. M. W. Gill,  M. Head-Gordon

 Contributors to earlier versions of Q-Chem not listed above: 
 R. D. Adamson,  B. Austin,  J. Baker,  G. J. O. Beran,  K. Brandhorst,  
 S. T. Brown,  E. F. C. Byrd,  A. K. Chakraborty,  C.-L. Cheng,  
 Siu Hung Chien,  D. M. Chipman,  D. L. Crittenden,  H. Dachsel,  
 R. J. Doerksen,  A. D. Dutoi,  L. Fusti-Molnar,  W. A. Goddard III,  
 A. Golubeva-Zadorozhnaya,  S. R. Gwaltney,  G. Hawkins,  A. Heyden,  
 S. Hirata,  G. Kedziora,  F. J. Keil,  C. Kelley,  Jihan Kim,  R. A. King,  
 R. Z. Khaliullin,  P. P. Korambath,  W. Kurlancheek,  A. M. Lee,  M. S. Lee,  
 S. V. Levchenko,  Ching Yeh Lin,  D. Liotard,  R. C. Lochan,  I. Lotan,  
 P. E. Maslen,  N. Nair,  D. P. O'Neill,  D. Neuhauser,  E. Neuscamman,  
 C. M. Oana,  R. Olson,  B. Peters,  R. Peverati,  P. A. Pieniazek,  
 Y. M. Rhee,  J. Ritchie,  M. A. Rohrdanz,  E. Rosta,  N. J. Russ,  
 H. F. Schaefer III,  N. E. Schultz,  N. Shenvi,  A. C. Simmonett,  A. Sodt,  
 D. Stuck,  K. S. Thanthiriwatte,  V. Vanovschi,  Tao Wang,  A. Warshel,  
 C. F. Williams,  Q. Wu,  X. Xu,  W. Zhang

 Please cite Q-Chem as follows:
 Y. Shao et al., Mol. Phys. 113, 184-215 (2015)
 DOI: 10.1080/00268976.2014.952696

 Q-Chem 5.1.1 for Intel X86 EM64T Linux

 Parts of Q-Chem use Armadillo 8.300.2 (Tropical Shenanigans).
 http://arma.sourceforge.net/

 Q-Chem begins on Wed Oct 10 23:52:09 2018  

Host: 
0

     Scratch files written to /scratch/taweetham/qchem30312//
The previous job contains 0 fragments, simply inherited here
Input Ideriv = 2
Curr. Ideriv = -1
Max.  Ideriv = 2

Checking the input file for inconsistencies... 	...done.

--------------------------------------------------------------
User input:
--------------------------------------------------------------

$molecule
read
$end

$rem
   job_type 	frequency
   basis 	6-311++g**
   method	b3lyp	
$end


--------------------------------------------------------------
 ----------------------------------------------------------------
             Standard Nuclear Orientation (Angstroms)
    I     Atom           X                Y                Z
 ----------------------------------------------------------------
    1      C       0.4752072462    -0.5543681344     1.6428244758
    2      C       1.1754459625    -0.5461570066     0.3112500492
    3      C      -0.3417901465    -0.4161706340     0.3805676034
    4      Br      2.2808007422     0.9799752816    -0.1427529315
    5      Cl      1.8970325946    -2.0521225934    -0.2812841002
    6      I      -1.3303795072     1.4745283949    -0.0645384135
    7      Br     -1.4408919995    -1.9222839202    -0.1500008228
    8      H       0.4210407129    -1.5016755437     2.1675419873
    9      H       0.5895346902     0.3187317043     2.2733522590
 ----------------------------------------------------------------
 Molecular Point Group                 C1    NOp =  1
 Largest Abelian Subgroup              C1    NOp =  1
 Nuclear Repulsion Energy =  1598.3135786479 hartrees
 There are       80 alpha and       80 beta electrons
 Requested basis set is 6-311++G(d,p)
 There are 103 shells and 268 basis functions

 Total QAlloc Memory Limit   2000 MB
 Mega-Array Size       188 MB
 MEM_STATIC part       192 MB

                       Distance Matrix (Angstroms)
             C (  1)   C (  2)   C (  3)   Br(  4)   Cl(  5)   I (  6)
   C (  2)  1.504491
   C (  3)  1.509926  1.524371
   Br(  4)  2.966928  1.938300  3.016798
   Cl(  5)  2.822596  1.771924  2.850739  3.059426
   I (  6)  3.208061  3.240918  2.179489  3.645727  4.785440
   Br(  7)  2.959198  2.991940  1.938532  4.719551  3.343028  3.399684
   H (  8)  1.084276  2.219902  2.225648  3.867139  2.911751  4.111866
   H (  9)  1.083023  2.222874  2.233849  3.022447  3.722455  3.238467
             Br(  7)   H (  8)
   H (  8)  3.002451
   H (  9)  3.875232  1.831248

 A cutoff of  1.0D-11 yielded   4013 shell pairs
 There are     29188 function pairs (     32493 Cartesian)
 Smallest overlap matrix eigenvalue = 2.38E-05
 Guess from superposition of atomic densities
 Warning:  Energy on first SCF cycle will be non-variational
 SAD guess density has 160.000000 electrons

 -----------------------------------------------------------------------
  General SCF calculation program by
  Eric Jon Sundstrom, Paul Horn, Yuezhi Mao, Dmitri Zuev, Alec White,
  David Stuck, Shaama M.S., Shane Yost, Joonho Lee, David Small,
  Daniel Levine, Susi Lehtola, Hugh Burton, Evgeny Epifanovsky
 -----------------------------------------------------------------------
 Exchange:     0.2000 Hartree-Fock + 0.0800 Slater + 0.7200 B88
 Correlation:  0.1900 VWN1RPA + 0.8100 LYP
 Using SG-1 standard quadrature grid
 A restricted SCF calculation will be
 performed using DIIS
 SCF converges when DIIS error is below 1.0e-08
 ---------------------------------------
  Cycle       Energy         DIIS error
 ---------------------------------------
    1  -12644.5871431856      3.26e-02  
    2  -12643.4807708009      2.63e-03  
    3  -12643.4616682694      2.90e-03  
    4  -12643.5212665408      3.85e-04  
    5  -12643.5223987825      1.54e-04  
    6  -12643.5225217935      8.84e-05  
    7  -12643.5225957982      1.54e-05  
    8  -12643.5225976070      6.81e-06  
    9  -12643.5225979984      1.50e-06  
   10  -12643.5225980191      3.40e-07  
   11  -12643.5225980198      8.85e-08  
   12  -12643.5225980197      2.61e-08  
   13  -12643.5225980199      6.50e-09  Convergence criterion met
 ---------------------------------------
 SCF time:   CPU 92.98s  wall 93.00s 
 SCF   energy in the final basis set =   -12643.5225980199
 Total energy in the final basis set =   -12643.5225980199

 --------------------------------------------------------------

                    Orbital Energies (a.u.)
 --------------------------------------------------------------

 Alpha MOs
 -- Occupied --
*******-482.852-482.851-176.316-165.720-165.718-165.718-101.576
-62.504 -62.504 -56.325 -56.324 -56.321 -56.321 -56.320 -56.320
-35.813 -31.306 -31.300 -31.299 -22.957 -22.955 -22.955 -22.950
-22.950 -10.326 -10.311 -10.233  -9.491  -8.713  -8.712  -7.256
 -7.245  -7.245  -6.546  -6.545  -6.531  -6.531  -6.530  -6.530
 -6.362  -4.775  -4.759  -4.759  -2.656  -2.655  -2.652  -2.652
 -2.651  -2.651  -2.641  -2.640  -2.640  -2.640  -2.041  -2.036
 -2.036  -2.022  -2.022  -0.960  -0.859  -0.816  -0.792  -0.685
 -0.633  -0.567  -0.524  -0.496  -0.431  -0.423  -0.409  -0.388
 -0.350  -0.329  -0.318  -0.311  -0.298  -0.293  -0.278  -0.269
 -- Virtual --
 -0.092  -0.068  -0.048  -0.005   0.018   0.021   0.023   0.028
  0.048   0.058   0.061   0.062   0.073   0.080   0.083   0.088
  0.089   0.101   0.105   0.107   0.119   0.129   0.132   0.139
  0.141   0.154   0.160   0.166   0.180   0.197   0.202   0.208
  0.227   0.235   0.248   0.252   0.258   0.289   0.369   0.370
  0.376   0.396   0.398   0.413   0.418   0.430   0.432   0.444
  0.459   0.461   0.471   0.473   0.489   0.497   0.521   0.531
  0.540   0.547   0.554   0.566   0.598   0.601   0.606   0.631
  0.641   0.657   0.667   0.694   0.698   0.734   0.765   0.787
  0.801   0.827   0.843   0.870   0.883   0.900   0.924   0.939
  0.986   1.016   1.092   1.119   1.174   1.269   1.326   1.362
  1.381   1.384   1.434   1.485   1.516   1.532   1.550   1.592
  1.656   1.731   1.783   1.826   1.859   1.893   1.946   2.006
  2.022   2.049   2.068   2.073   2.125   2.178   2.192   2.215
  2.224   2.288   2.364   2.482   2.543   2.573   2.680   2.710
  2.791   2.815   2.913   3.023   3.118   3.403   3.528   3.702
  3.970   3.982   4.002   4.009   4.031   4.033   4.040   4.078
  4.090   4.098   4.139   4.204   4.207   4.272   4.381   4.385
  4.457   6.029   6.056   6.088   6.641   6.711   7.559   7.575
  7.601   7.602   7.672   7.686   9.738  23.475  23.631  23.847
 25.873  26.054  26.452  27.886  28.363  28.383  28.387  28.537
 28.546  28.572  28.607  28.686  47.914  47.973 127.900 127.916
127.938 151.678 215.727 289.754 289.770 289.794 289.796 289.896
289.9051020.7081020.7831901.842
 --------------------------------------------------------------

          Ground-State Mulliken Net Atomic Charges

     Atom                 Charge (a.u.)
  ----------------------------------------
      1 C                    -0.711492
      2 C                     0.009829
      3 C                    -0.040834
      4 Br                   -0.002153
      5 Cl                    0.267755
      6 I                     0.126737
      7 Br                   -0.053204
      8 H                     0.194008
      9 H                     0.209353
  ----------------------------------------
  Sum of atomic charges =     0.000000

 -----------------------------------------------------------------
                    Cartesian Multipole Moments
 -----------------------------------------------------------------
    Charge (ESU x 10^10)
                 0.0000
    Dipole Moment (Debye)
         X      -0.0796      Y       0.2449      Z       1.6355
       Tot       1.6557
    Quadrupole Moments (Debye-Ang)
        XX     -97.9564     XY       0.2432     YY     -92.6944
        XZ       1.3590     YZ      -1.4019     ZZ     -92.9096
    Octopole Moments (Debye-Ang^2)
       XXX     -31.9510    XXY      16.0082    XYY     -14.4846
       YYY      34.7444    XXZ      -9.6328    XYZ      -0.6939
       YYZ      -8.5230    XZZ      -6.8273    YZZ       7.6124
       ZZZ      -4.1609
    Hexadecapole Moments (Debye-Ang^3)
      XXXX   -1559.8794   XXXY      68.4454   XXYY    -439.1751
      XYYY      47.1327   YYYY   -1285.9967   XXXZ      -5.0833
      XXYZ       0.8040   XYYZ       2.1057   YYYZ       3.3729
      XXZZ    -308.3873   XYZZ      16.9081   YYZZ    -264.9737
      XZZZ       4.2265   YZZZ      -2.5985   ZZZZ    -247.4254
 -----------------------------------------------------------------
 Calculating MO derivatives via CPSCF
   1         3          27      0.117609    0.023389
   2         3          27      0.017760    0.003362
   3         3          27      0.002220    0.000526
   4         4          26      0.000211    0.000051
   5        27           3      0.000011    0.000005
   6        30           0      0.000000    0.000000    Roots Converged
 Time for AOints: 55.5 s (CPU) 55.5 s (wall)
 ------------------------------------------------------------------------------
                     AOints        : Timing summary (seconds)
 ------------------------------------------------------------------------------
     job step          cpu (% of tot)      sys (% of tot)     wall (% of tot)
 ------------------------------------------------------------------------------
  cpscf_lag         0.2853E+03 (40.0)   0.3590E-03 (16.2)   0.2853E+03 (40.0)
  iterzp            0.3725E+03 (52.2)   0.1850E-02 (83.7)   0.3725E+03 (52.2)
  make_fx           0.0000E+00 ( 0.0)   0.0000E+00 ( 0.0)   0.0000E+00 ( 0.0)
  AOints            0.5553E+02 ( 7.8)   0.0000E+00 ( 0.0)   0.5553E+02 ( 7.8)
 ------------------------------------------------------------------------------
   Grand Totals     0.7140E+03          0.2210E-02          0.7140E+03
 ------------------------------------------------------------------------------
 Calculating analytic Hessian of the SCF energy
 Polarizability Matrix (a.u.)
            1           2           3
    1-126.7019082   0.9761689  -0.9932894
    2   0.9761689-136.1286583   0.4790258
    3  -0.9932894   0.4790258 -88.8248117

 Direct stationary perturbation theory relativistic correction:

 rels  =     131.339864373487
 relv  =    -441.006731932564
 rel2e =      63.362359991230
 E_rel =    -246.304507567848

 Hessian of the SCF Energy
            1           2           3           4           5           6
    1   0.2200128   0.0397527   0.0143077  -0.0517253  -0.0015768   0.0515736
    2   0.0397527   0.6516295   0.0061774  -0.0041728  -0.0566992   0.0058022
    3   0.0143077   0.0061774   0.5940385   0.0938712  -0.0012009  -0.1782146
    4  -0.0517253  -0.0041728   0.0938712   0.3458821  -0.0041632  -0.1059178
    5  -0.0015768  -0.0566992  -0.0012009  -0.0041632   0.2927473   0.0138634
    6   0.0515736   0.0058022  -0.1782146  -0.1059178   0.0138634   0.2916455
    7  -0.0620636   0.0053385  -0.1014205  -0.1785547   0.0151082   0.0226770
    8   0.0021823  -0.0566349   0.0143350   0.0086548  -0.0447938  -0.0063108
    9  -0.0599774   0.0159775  -0.1567050  -0.0074153  -0.0051825  -0.0118675
   10  -0.0081303  -0.0053230   0.0049668  -0.0528324  -0.0373892   0.0129035
   11  -0.0092815  -0.0058380   0.0021917  -0.0424743  -0.0755775   0.0205798
   12   0.0119615   0.0173752  -0.0022605   0.0111828   0.0157399  -0.0299450
   13  -0.0053319   0.0056207   0.0057706  -0.0473043   0.0322675   0.0155478
   14   0.0073291  -0.0063758  -0.0044215   0.0422321  -0.1048612  -0.0353645
   15   0.0100671  -0.0242935  -0.0054016   0.0157696  -0.0271519  -0.0445530
   16  -0.0062971   0.0049506  -0.0027095  -0.0057216   0.0121102  -0.0065835
   17   0.0083708  -0.0060234   0.0009194   0.0036598  -0.0071017   0.0065627
   18  -0.0066670   0.0141411  -0.0005606  -0.0014837  -0.0031677  -0.0012370
   19  -0.0085966  -0.0061979  -0.0053748  -0.0109900  -0.0152234  -0.0089535
   20  -0.0067373  -0.0039863  -0.0018213  -0.0038969  -0.0061733  -0.0049780
   21  -0.0118746  -0.0185020  -0.0034390  -0.0013497   0.0041320  -0.0006846
   22  -0.0381547  -0.0139383   0.0077652  -0.0011761  -0.0214177   0.0082518
   23  -0.0142536  -0.2731680   0.1213952   0.0004861   0.0024932  -0.0028568
   24   0.0074769   0.1178700  -0.1080812  -0.0014684   0.0145099  -0.0124151
   25  -0.0397134  -0.0260305  -0.0171766   0.0024223   0.0202846   0.0105013
   26  -0.0257857  -0.2429038  -0.1375749  -0.0003257  -0.0000338   0.0027021
   27  -0.0168679  -0.1345477  -0.1393759  -0.0031886  -0.0115422  -0.0127287
            7           8           9          10          11          12
    1  -0.0620636   0.0021823  -0.0599774  -0.0081303  -0.0092815   0.0119615
    2   0.0053385  -0.0566349   0.0159775  -0.0053230  -0.0058380   0.0173752
    3  -0.1014205   0.0143350  -0.1567050   0.0049668   0.0021917  -0.0022605
    4  -0.1785547   0.0086548  -0.0074153  -0.0528324  -0.0424743   0.0111828
    5   0.0151082  -0.0447938  -0.0051825  -0.0373892  -0.0755775   0.0157399
    6   0.0226770  -0.0063108  -0.0118675   0.0129035   0.0205798  -0.0299450
    7   0.3389243   0.0023319   0.0865534  -0.0101572  -0.0045699   0.0015922
    8   0.0023319   0.2381462  -0.0028876  -0.0150191  -0.0046635  -0.0030999
    9   0.0865534  -0.0028876   0.2416787   0.0079368   0.0051300  -0.0012093
   10  -0.0101572  -0.0150191   0.0079368   0.0762369   0.0612725  -0.0242481
   11  -0.0045699  -0.0046635   0.0051300   0.0612725   0.1210881  -0.0260801
   12   0.0015922  -0.0030999  -0.0012093  -0.0242481  -0.0260801   0.0268084
   13  -0.0092841   0.0187729   0.0103853   0.0049657  -0.0076312  -0.0024089
   14   0.0058234  -0.0103844  -0.0072523  -0.0012985  -0.0367913  -0.0036023
   15   0.0030052   0.0024725  -0.0011199  -0.0018335  -0.0006713   0.0043428
   16  -0.0268505   0.0148752  -0.0006777  -0.0081029   0.0033012   0.0008128
   17   0.0210359  -0.0466610   0.0134779  -0.0005226   0.0015905  -0.0008934
   18  -0.0002781   0.0098202  -0.0153654  -0.0005954  -0.0007010   0.0014225
   19  -0.0508748  -0.0336862  -0.0141549  -0.0017492  -0.0005054  -0.0007788
   20  -0.0455092  -0.0780863  -0.0231727  -0.0009908  -0.0004316  -0.0001998
   21  -0.0132638  -0.0164497  -0.0307637   0.0011780   0.0002587   0.0003662
   22   0.0012932   0.0225663  -0.0108955  -0.0019705  -0.0016310   0.0036135
   23  -0.0005083  -0.0010718  -0.0008493   0.0002389   0.0004913  -0.0002054
   24   0.0018170   0.0118078  -0.0124155  -0.0008120  -0.0002647  -0.0005556
   25  -0.0024326  -0.0206782  -0.0117547   0.0017400   0.0015195  -0.0017270
   26   0.0009495   0.0041495   0.0047591  -0.0009681   0.0001320   0.0009659
   27  -0.0006824  -0.0096874  -0.0122322   0.0005039  -0.0004432   0.0010305
           13          14          15          16          17          18
    1  -0.0053319   0.0073291   0.0100671  -0.0062971   0.0083708  -0.0066670
    2   0.0056207  -0.0063758  -0.0242935   0.0049506  -0.0060234   0.0141411
    3   0.0057706  -0.0044215  -0.0054016  -0.0027095   0.0009194  -0.0005606
    4  -0.0473043   0.0422321   0.0157696  -0.0057216   0.0036598  -0.0014837
    5   0.0322675  -0.1048612  -0.0271519   0.0121102  -0.0071017  -0.0031677
    6   0.0155478  -0.0353645  -0.0445530  -0.0065835   0.0065627  -0.0012370
    7  -0.0092841   0.0058234   0.0030052  -0.0268505   0.0210359  -0.0002781
    8   0.0187729  -0.0103844   0.0024725   0.0148752  -0.0466610   0.0098202
    9   0.0103853  -0.0072523  -0.0011199  -0.0006777   0.0134779  -0.0153654
   10   0.0049657  -0.0012985  -0.0018335  -0.0081029  -0.0005226  -0.0005954
   11  -0.0076312  -0.0367913  -0.0006713   0.0033012   0.0015905  -0.0007010
   12  -0.0024089  -0.0036023   0.0043428   0.0008128  -0.0008934   0.0014225
   13   0.0670841  -0.0533856  -0.0297576  -0.0012791   0.0003632   0.0011040
   14  -0.0533856   0.1560388   0.0495323   0.0010692  -0.0006090  -0.0004613
   15  -0.0297576   0.0495323   0.0439947  -0.0004150   0.0002103   0.0003174
   16  -0.0012791   0.0010692  -0.0004150   0.0448433  -0.0330266   0.0083134
   17   0.0003632  -0.0006090   0.0002103  -0.0330266   0.0853106  -0.0189998
   18   0.0011040  -0.0004613   0.0003174   0.0083134  -0.0189998   0.0119419
   19  -0.0085726  -0.0022255   0.0011994   0.0032878   0.0003261   0.0008857
   20   0.0030682   0.0021322   0.0008774  -0.0044696  -0.0272047  -0.0020654
   21  -0.0004083   0.0011087   0.0018059   0.0007817  -0.0005566   0.0028299
   22   0.0015836  -0.0013555  -0.0026383  -0.0014591   0.0014546  -0.0027645
   23   0.0006786   0.0005775  -0.0006411   0.0001213   0.0001152   0.0002748
   24   0.0005962   0.0000758   0.0014369   0.0009634  -0.0008065  -0.0001805
   25  -0.0018614   0.0018113   0.0046030   0.0015791  -0.0016612   0.0014855
   26   0.0002456   0.0002732  -0.0003348   0.0010685   0.0005836   0.0011592
   27  -0.0008291   0.0003852  -0.0008232  -0.0004855   0.0000861   0.0008318
           19          20          21          22          23          24
    1  -0.0085966  -0.0067373  -0.0118746  -0.0381547  -0.0142536   0.0074769
    2  -0.0061979  -0.0039863  -0.0185020  -0.0139383  -0.2731680   0.1178700
    3  -0.0053748  -0.0018213  -0.0034390   0.0077652   0.1213952  -0.1080812
    4  -0.0109900  -0.0038969  -0.0013497  -0.0011761   0.0004861  -0.0014684
    5  -0.0152234  -0.0061733   0.0041320  -0.0214177   0.0024932   0.0145099
    6  -0.0089535  -0.0049780  -0.0006846   0.0082518  -0.0028568  -0.0124151
    7  -0.0508748  -0.0455092  -0.0132638   0.0012932  -0.0005083   0.0018170
    8  -0.0336862  -0.0780863  -0.0164497   0.0225663  -0.0010718   0.0118078
    9  -0.0141549  -0.0231727  -0.0307637  -0.0108955  -0.0008493  -0.0124155
   10  -0.0017492  -0.0009908   0.0011780  -0.0019705   0.0002389  -0.0008120
   11  -0.0005054  -0.0004316   0.0002587  -0.0016310   0.0004913  -0.0002647
   12  -0.0007788  -0.0001998   0.0003662   0.0036135  -0.0002054  -0.0005556
   13  -0.0085726   0.0030682  -0.0004083   0.0015836   0.0006786   0.0005962
   14  -0.0022255   0.0021322   0.0011087  -0.0013555   0.0005775   0.0000758
   15   0.0011994   0.0008774   0.0018059  -0.0026383  -0.0006411   0.0014369
   16   0.0032878  -0.0044696   0.0007817  -0.0014591   0.0001213   0.0009634
   17   0.0003261  -0.0272047  -0.0005566   0.0014546   0.0001152  -0.0008065
   18   0.0008857  -0.0020654   0.0028299  -0.0027645   0.0002748  -0.0001805
   19   0.0781270   0.0585606   0.0267905   0.0015660  -0.0011149  -0.0007932
   20   0.0585606   0.1128007   0.0306888   0.0013544   0.0003569   0.0001277
   21   0.0267905   0.0306888   0.0293820   0.0020331  -0.0010628   0.0008283
   22   0.0015660   0.0013544   0.0020331   0.0373759   0.0150834  -0.0070049
   23  -0.0011149   0.0003569  -0.0010628   0.0150834   0.2845223  -0.1281224
   24  -0.0007932   0.0001277   0.0008283  -0.0070049  -0.1281224   0.1192643
   25  -0.0021976  -0.0013793  -0.0038869   0.0009415  -0.0007315  -0.0007750
   26   0.0000666   0.0005923   0.0003830  -0.0021162  -0.0143165  -0.0151976
   27   0.0011795   0.0005434  -0.0003249   0.0016396   0.0120680   0.0121185
           25          26          27
    1  -0.0397134  -0.0257857  -0.0168679
    2  -0.0260305  -0.2429038  -0.1345477
    3  -0.0171766  -0.1375749  -0.1393759
    4   0.0024223  -0.0003257  -0.0031886
    5   0.0202846  -0.0000338  -0.0115422
    6   0.0105013   0.0027021  -0.0127287
    7  -0.0024326   0.0009495  -0.0006824
    8  -0.0206782   0.0041495  -0.0096874
    9  -0.0117547   0.0047591  -0.0122322
   10   0.0017400  -0.0009681   0.0005039
   11   0.0015195   0.0001320  -0.0004432
   12  -0.0017270   0.0009659   0.0010305
   13  -0.0018614   0.0002456  -0.0008291
   14   0.0018113   0.0002732   0.0003852
   15   0.0046030  -0.0003348  -0.0008232
   16   0.0015791   0.0010685  -0.0004855
   17  -0.0016612   0.0005836   0.0000861
   18   0.0014855   0.0011592   0.0008318
   19  -0.0021976   0.0000666   0.0011795
   20  -0.0013793   0.0005923   0.0005434
   21  -0.0038869   0.0003830  -0.0003249
   22   0.0009415  -0.0021162   0.0016396
   23  -0.0007315  -0.0143165   0.0120680
   24  -0.0007750  -0.0151976   0.0121185
   25   0.0395222   0.0268654   0.0187305
   26   0.0268654   0.2515235   0.1431380
   27   0.0187305   0.1431380   0.1515039
 Gradient time:  CPU 886.70 s  wall 886.70 s
 **********************************************************************
 **                                                                  **
 **                       VIBRATIONAL ANALYSIS                       **
 **                       --------------------                       **
 **                                                                  **
 **        VIBRATIONAL FREQUENCIES (CM**-1) AND NORMAL MODES         **
 **     FORCE CONSTANTS (mDYN/ANGSTROM) AND REDUCED MASSES (AMU)     **
 **                  INFRARED INTENSITIES (KM/MOL)                   **
 **                                                                  **
 **********************************************************************


 Mode:                 1                      2                      3
 Frequency:        65.77                  99.05                 140.30
 Force Cnst:      0.0941                 0.3430                 0.6954
 Red. Mass:      36.9165                59.3348                59.9632
 IR Active:          YES                    YES                    YES
 IR Intens:        0.109                  0.051                  0.035
 Raman Active:       YES                    YES                    YES
               X      Y      Z        X      Y      Z        X      Y      Z
 C         -0.132  0.167  0.070    0.093  0.225 -0.056   -0.209  0.030  0.016
 C         -0.011  0.047  0.135    0.084  0.103 -0.060   -0.204 -0.051  0.010
 C         -0.024 -0.010 -0.022    0.067  0.214 -0.033   -0.168  0.042 -0.016
 Br        -0.034 -0.079 -0.305    0.567 -0.203  0.047   -0.174 -0.159  0.043
 Cl         0.088 -0.122  0.654   -0.186 -0.034 -0.086   -0.379 -0.074 -0.163
 I         -0.044  0.047  0.176   -0.432  0.005 -0.000   -0.004  0.378 -0.012
 Br         0.096  0.020 -0.297    0.171  0.120  0.015    0.442 -0.422  0.047
 H         -0.039  0.216  0.168    0.024  0.288  0.052   -0.320  0.074  0.080
 H         -0.324  0.252 -0.015    0.189  0.284 -0.153   -0.099  0.059 -0.046
 TransDip  -0.008  0.007 -0.001   -0.004  0.006  0.002    0.005  0.004 -0.001

 Mode:                 4                      5                      6
 Frequency:       162.48                 189.52                 242.11
 Force Cnst:      0.4459                 0.5130                 0.6768
 Red. Mass:      28.6694                24.2443                19.5979
 IR Active:          YES                    YES                    YES
 IR Intens:        0.102                  0.154                  0.153
 Raman Active:       YES                    YES                    YES
               X      Y      Z        X      Y      Z        X      Y      Z
 C         -0.126 -0.055 -0.317    0.176 -0.236  0.016   -0.223  0.041  0.283
 C          0.015 -0.024 -0.228    0.134 -0.266 -0.006   -0.172  0.142  0.284
 C         -0.077 -0.134 -0.347    0.161 -0.006  0.049   -0.155  0.028  0.234
 Br         0.152  0.010  0.016   -0.206 -0.186  0.039    0.006 -0.225 -0.057
 Cl         0.467  0.059  0.075    0.455 -0.156 -0.075    0.131  0.531 -0.096
 I         -0.048  0.167  0.027   -0.108  0.084 -0.040    0.025 -0.022 -0.006
 Br        -0.249 -0.271  0.051    0.101  0.205  0.048   -0.015 -0.009 -0.020
 H         -0.081 -0.063 -0.324   -0.065 -0.273 -0.076   -0.170  0.014  0.242
 H         -0.246 -0.060 -0.290    0.450 -0.329  0.096   -0.325  0.031  0.319
 TransDip  -0.008 -0.006  0.002    0.004 -0.012 -0.000   -0.011 -0.004  0.004

 Mode:                 7                      8                      9
 Frequency:       313.55                 371.12                 430.07
 Force Cnst:      0.3603                 0.2485                 0.5435
 Red. Mass:       6.2200                 3.0623                 4.9876
 IR Active:          YES                    YES                    YES
 IR Intens:        1.841                  2.579                  5.596
 Raman Active:       YES                    YES                    YES
               X      Y      Z        X      Y      Z        X      Y      Z
 C          0.194 -0.275  0.261    0.210  0.283  0.061    0.317 -0.130 -0.174
 C          0.076 -0.037  0.186    0.045  0.002 -0.008   -0.040  0.101 -0.252
 C          0.057 -0.104  0.319    0.045 -0.001  0.099   -0.006  0.006  0.002
 Br         0.043  0.057 -0.038   -0.023 -0.022  0.025   -0.025 -0.048  0.027
 Cl        -0.021 -0.024  0.003    0.020 -0.018 -0.033   -0.072  0.131  0.120
 I         -0.027  0.047 -0.031   -0.001  0.006  0.001    0.001  0.001 -0.006
 Br        -0.046 -0.049 -0.036   -0.037 -0.034 -0.037    0.003 -0.001 -0.001
 H          0.298 -0.392  0.067    0.296  0.464  0.396    0.540 -0.263 -0.395
 H          0.197 -0.403  0.442    0.279  0.501 -0.249    0.386 -0.267 -0.003
 TransDip   0.032 -0.024  0.018    0.049  0.013  0.009    0.068  0.002 -0.033

 Mode:                10                     11                     12
 Frequency:       533.30                 625.93                 721.82
 Force Cnst:      1.9335                 0.8482                 0.8723
 Red. Mass:      11.5386                 3.6743                 2.8415
 IR Active:          YES                    YES                    YES
 IR Intens:       12.316                 66.105                 37.113
 Raman Active:       YES                    YES                    YES
               X      Y      Z        X      Y      Z        X      Y      Z
 C          0.025 -0.018 -0.014    0.019  0.037  0.011   -0.025  0.050  0.006
 C          0.523  0.007  0.284    0.045  0.085  0.038    0.046  0.359  0.008
 C          0.550 -0.074 -0.400    0.033  0.453  0.022   -0.014 -0.072  0.026
 Br        -0.045 -0.039  0.002   -0.009 -0.008 -0.001   -0.012 -0.020  0.007
 Cl        -0.122  0.122  0.020    0.022 -0.037 -0.006    0.025 -0.075 -0.031
 I         -0.015  0.012  0.002    0.004 -0.011  0.003    0.001  0.001 -0.002
 Br        -0.037 -0.021  0.006   -0.021 -0.039 -0.012   -0.000  0.003  0.003
 H         -0.134 -0.034 -0.061   -0.412 -0.172 -0.414    0.518 -0.151 -0.302
 H         -0.342 -0.011  0.038    0.389 -0.295  0.409   -0.612 -0.083  0.298
 TransDip   0.111 -0.014 -0.002    0.026  0.259  0.015    0.009  0.194  0.017

 Mode:                13                     14                     15
 Frequency:       899.84                 916.71                1003.42
 Force Cnst:      4.2162                 4.1170                 1.0185
 Red. Mass:       8.8377                 8.3150                 1.7170
 IR Active:          YES                    YES                    YES
 IR Intens:        1.578                 24.097                 40.616
 Raman Active:       YES                    YES                    YES
               X      Y      Z        X      Y      Z        X      Y      Z
 C         -0.001 -0.028 -0.427   -0.314  0.028 -0.053   -0.016 -0.187  0.012
 C          0.455 -0.052  0.276    0.246 -0.017 -0.450   -0.007  0.104 -0.011
 C         -0.431  0.027  0.232    0.279 -0.028  0.463    0.030  0.128 -0.008
 Br        -0.007 -0.003 -0.002   -0.006 -0.006  0.005   -0.002 -0.003 -0.001
 Cl        -0.015  0.015 -0.001   -0.017  0.028  0.022    0.005 -0.010  0.002
 I          0.002 -0.001 -0.001   -0.001  0.002 -0.001    0.000 -0.001 -0.001
 Br         0.006  0.004 -0.000   -0.007 -0.008 -0.006   -0.002 -0.004  0.001
 H          0.075  0.148 -0.099   -0.524  0.062 -0.012    0.168  0.161  0.657
 H         -0.030  0.028 -0.500   -0.242  0.018 -0.052   -0.145  0.268 -0.597
 TransDip   0.038 -0.011  0.009    0.154 -0.025 -0.015    0.009  0.204  0.005

 Mode:                16                     17                     18
 Frequency:      1075.92                1099.38                1245.44
 Force Cnst:      1.0092                 0.9238                 5.1298
 Red. Mass:       1.4797                 1.2973                 5.6131
 IR Active:          YES                    YES                    YES
 IR Intens:        2.442                  6.689                  6.615
 Raman Active:       YES                    YES                    YES
               X      Y      Z        X      Y      Z        X      Y      Z
 C         -0.021 -0.021 -0.000   -0.155  0.016  0.003   -0.004 -0.016  0.323
 C          0.012  0.166  0.018    0.013 -0.023  0.017    0.322 -0.023 -0.269
 C         -0.012 -0.115 -0.015    0.027  0.015 -0.012   -0.310  0.024 -0.199
 Br        -0.001 -0.003 -0.000    0.000  0.001 -0.000   -0.004 -0.004  0.002
 Cl         0.001 -0.010 -0.000   -0.000  0.001 -0.001   -0.009  0.013  0.008
 I          0.000  0.000  0.000   -0.000 -0.000  0.000    0.001 -0.001  0.001
 Br        -0.000  0.002 -0.000   -0.000 -0.000  0.000    0.003  0.004  0.002
 H         -0.561  0.067  0.101    0.779 -0.066 -0.045    0.068  0.056  0.522
 H          0.784 -0.044 -0.110    0.597 -0.058 -0.027    0.055 -0.136  0.530
 TransDip   0.046  0.019  0.006    0.082 -0.011  0.001    0.062 -0.033 -0.042

 Mode:                19                     20                     21
 Frequency:      1454.88                3130.15                3220.00
 Force Cnst:      1.4428                 6.0842                 6.8296
 Red. Mass:       1.1569                 1.0539                 1.1180
 IR Active:          YES                    YES                    YES
 IR Intens:       18.194                  0.160                  1.641
 Raman Active:       YES                    YES                    YES
               X      Y      Z        X      Y      Z        X      Y      Z
 C         -0.002  0.006 -0.108    0.003 -0.008  0.064   -0.009 -0.099 -0.009
 C         -0.030  0.003  0.010    0.002 -0.000 -0.002   -0.000 -0.000  0.000
 C          0.028 -0.002  0.004   -0.002  0.000 -0.001    0.000 -0.000  0.000
 Br         0.000  0.000 -0.000    0.000  0.000 -0.000    0.000  0.000 -0.000
 Cl         0.000 -0.000 -0.000    0.000 -0.000 -0.000   -0.000  0.000  0.000
 I         -0.000  0.000 -0.000   -0.000  0.000 -0.000   -0.000  0.000 -0.000
 Br        -0.000 -0.000 -0.000   -0.000 -0.000 -0.000    0.000  0.000  0.000
 H          0.058  0.375  0.589    0.039  0.646 -0.342    0.035  0.588 -0.327
 H         -0.018 -0.448  0.544   -0.070 -0.555 -0.382    0.075  0.590  0.426
 TransDip  -0.004  0.004  0.136    0.007 -0.002 -0.011    0.001  0.041  0.004

 STANDARD THERMODYNAMIC QUANTITIES AT   298.15 K  AND     1.00 ATM

   This Molecule has  0 Imaginary Frequencies
   Zero point vibrational energy:       25.648 kcal/mol

   Atom    1 Element C  Has Mass   12.00000
   Atom    2 Element C  Has Mass   12.00000
   Atom    3 Element C  Has Mass   12.00000
   Atom    4 Element Br Has Mass   78.91830
   Atom    5 Element Cl Has Mass   34.96885
   Atom    6 Element I  Has Mass  126.90440
   Atom    7 Element Br Has Mass   78.91830
   Atom    8 Element H  Has Mass    1.00783
   Atom    9 Element H  Has Mass    1.00783
   Molecular Mass:   357.725510 amu
   Principal axes and moments of inertia in amu*Bohr^2:
                             1           2           3
    Eigenvalues --     3044.98588  3559.28690  6235.14393
          X               0.99994    -0.01017     0.00270
          Y               0.01018     0.99994    -0.00391
          Z              -0.00266     0.00394     0.99999
   Rotational Symmetry Number is   1
   The Molecule is an Asymmetric Top
   Translational Enthalpy:        0.889 kcal/mol
   Rotational Enthalpy:           0.889 kcal/mol
   Vibrational Enthalpy:         29.151 kcal/mol
   gas constant (RT):             0.592 kcal/mol
   Translational Entropy:        43.517  cal/mol.K
   Rotational Entropy:           32.580  cal/mol.K
   Vibrational Entropy:          22.177  cal/mol.K

   Total Enthalpy:               31.521 kcal/mol
   Total Entropy:                98.274  cal/mol.K

 ======================================================================

 STANDARD THERMODYNAMIC QUANTITIES FOR ANHARMONIC VIBRATION -- TOSH

   Zero point vibrational energy: ************ kcal/mol

   Vibrational Enthalpy:       Infinity kcal/mol
   Vibrational Entropy:             NaN  cal/mol.K

   Total Enthalpy:             Infinity kcal/mol
   Total Entropy:                   NaN  cal/mol.K

 ======================================================================

 STANDARD THERMODYNAMIC QUANTITIES FOR ANHARMONIC VIBRATION -- VPT2

   Zero point vibrational energy: ************ kcal/mol

   Vibrational Enthalpy:       Infinity kcal/mol
   Vibrational Entropy:             NaN  cal/mol.K

   Total Enthalpy:             Infinity kcal/mol
   Total Entropy:                   NaN  cal/mol.K

 ======================================================================

Archival summary:
1\1\garfield\FREQ\ProcedureUnspecified\BasisUnspecified\1r2l132\taweetha\ThuOct1100:08:292018ThuOct1100:08:292018\0\\#,FREQ,ProcedureUnspecified,BasisUnspecified,\\0,1\I\C,1,2.17949\C,2,1.50993,1,119.706\H,3,1.08302,2,118.036,1,-3.14656,0\H,3,1.08428,2,117.225,1,141.85,0\C,3,1.50449,2,60.7545,1,-110.688,0\Cl,6,1.77192,3,118.742,2,-109.352,0\Br,6,1.9383,3,118.491,2,110.914,0\Br,2,1.93853,1,111.157,3,142.58,0\\\@

 Total job time:  979.86s(wall), 979.86s(cpu) 
 Thu Oct 11 00:08:29 2018

        *************************************************************
        *                                                           *
        *  Thank you very much for using Q-Chem.  Have a nice day.  *
        *                                                           *
        *************************************************************
