# Supplementary material for: Geometric and energetic data from ab initio calculations of haloethene, haloimine, halomethylenephosphine, haloiminophosphine, halodiazene, halodiphosphene and halocyclopropane
Source: Data Brief. 2019 Nov 2;27:104738. doi: 10.1016/j.dib.2019.104738 (PMC6861602; doi:10.1016/j.dib.2019.104738)
Supplement: Multimedia component 3 [file mmc3.zip › CCC/B3LYP/BrClCCCII.out]

Q-Chem Developer Version!
                  Welcome to Q-Chem
     A Quantum Leap Into The Future Of Chemistry


 Q-Chem 5.1, Q-Chem, Inc., Pleasanton, CA (2018)

 Yihan Shao,  Zhengting Gan,  E. Epifanovsky,  A. T. B. Gilbert,  M. Wormit,  
 J. Kussmann,  A. W. Lange,  A. Behn,  Jia Deng,  Xintian Feng,  D. Ghosh,  
 M. Goldey,  P. R. Horn,  L. D. Jacobson,  I. Kaliman,  T. Kus,  A. Landau,  
 Jie Liu,  E. I. Proynov,  R. M. Richard,  R. P. Steele,  E. J. Sundstrom,  
 H. L. Woodcock III,  P. M. Zimmerman,  D. Zuev,  B. Albrecht,  E. Alguire,  
 S. A. Baeppler,  D. Barton,  Z. Benda,  Y. A. Bernard,  E. J. Berquist,  
 K. B. Bravaya,  H. Burton,  D. Casanova,  Chun-Min Chang,  Yunqing Chen,  
 A. Chien,  K. D. Closser,  M. P. Coons,  S. Coriani,  S. Dasgupta,  
 A. L. Dempwolff,  M. Diedenhofen,  Hainam Do,  R. G. Edgar,  Po-Tung Fang,  
 S. Faraji,  S. Fatehi,  Qingguo Feng,  K. D. Fenk,  J. Fosso-Tande,  
 Qinghui Ge,  A. Ghysels,  G. Gidofalvi,  J. Gomes,  J. Gonthier,  A. Gunina,  
 D. Hait,  M. W. D. Hanson-Heine,  P. H. P. Harbach,  A. W. Hauser,  
 J. E. Herr,  E. G. Hohenstein,  Z. C. Holden,  Kerwin Hui,  B. C. Huynh,  
 T.-C. Jagau,  Hyunjun Ji,  B. Kaduk,  K. Khistyaev,  Jaehoon Kim,  
 P. Klunzinger,  K. Koh,  D. Kosenkov,  L. Koulias,  T. Kowalczyk,  
 C. M. Krauter,  A. Kunitsa,  Ka Un Lao,  A. Laurent,  K. V. Lawler,  
 Joonho Lee,  D. Lefrancois,  S. Lehtola,  D. S. Levine,  Yi-Pei Li,  
 You-Sheng Lin,  Fenglai Liu,  E. Livshits,  A. Luenser,  P. Manohar,  
 E. Mansoor,  S. F. Manzer,  Shan-Ping Mao,  Yuezhi Mao,  N. Mardirossian,  
 A. V. Marenich,  T. Markovich,  L. A. Martinez-Martinez,  S. A. Maurer,  
 N. J. Mayhall,  S. C. McKenzie,  J.-M. Mewes,  A. F. Morrison,  
 J. W. Mullinax,  K. Nanda,  T. S. Nguyen-Beck,  R. Olivares-Amaya,  
 J. A. Parkhill,  T. M. Perrine,  F. Plasser,  P. Pokhilko,  S. Prager,  
 A. Prociuk,  E. Ramos,  D. R. Rehn,  F. Rob,  M. Schneider,  N. Sergueev,  
 S. M. Sharada,  S. Sharma,  D. W. Small,  T. Stauch,  T. Stein,  
 Yu-Chuan Su,  A. J. W. Thom,  A. Tkatchenko,  T. Tsuchimochi,  N. M. Tubman,  
 L. Vogt,  M. L. Vidal,  O. Vydrov,  M. A. Watson,  J. Wenzel,  
 M. de Wergifosse,  T. A. Wesolowski,  A. White,  J. Witte,  A. Yamada,  
 Jun Yang,  K. Yao,  S. Yeganeh,  S. R. Yost,  Zhi-Qiang You,  A. Zech,  
 Igor Ying Zhang,  Xing Zhang,  Yan Zhao,  Ying Zhu,  B. R. Brooks,  
 G. K. L. Chan,  C. J. Cramer,  M. S. Gordon,  W. J. Hehre,  A. Klamt,  
 M. W. Schmidt,  C. D. Sherrill,  D. G. Truhlar,  A. Aspuru-Guzik,  R. Baer,  
 A. T. Bell,  N. A. Besley,  Jeng-Da Chai,  A. E. DePrince, III,  
 R. A. DiStasio Jr.,  A. Dreuw,  B. D. Dunietz,  T. R. Furlani,  
 Chao-Ping Hsu,  Yousung Jung,  Jing Kong,  D. S. Lambrecht,  WanZhen Liang,  
 C. Ochsenfeld,  V. A. Rassolov,  L. V. Slipchenko,  J. E. Subotnik,  
 T. Van Voorhis,  J. M. Herbert,  A. I. Krylov,  P. M. W. Gill,  M. Head-Gordon

 Contributors to earlier versions of Q-Chem not listed above: 
 R. D. Adamson,  B. Austin,  J. Baker,  G. J. O. Beran,  K. Brandhorst,  
 S. T. Brown,  E. F. C. Byrd,  A. K. Chakraborty,  C.-L. Cheng,  
 Siu Hung Chien,  D. M. Chipman,  D. L. Crittenden,  H. Dachsel,  
 R. J. Doerksen,  A. D. Dutoi,  L. Fusti-Molnar,  W. A. Goddard III,  
 A. Golubeva-Zadorozhnaya,  S. R. Gwaltney,  G. Hawkins,  A. Heyden,  
 S. Hirata,  G. Kedziora,  F. J. Keil,  C. Kelley,  Jihan Kim,  R. A. King,  
 R. Z. Khaliullin,  P. P. Korambath,  W. Kurlancheek,  A. M. Lee,  M. S. Lee,  
 S. V. Levchenko,  Ching Yeh Lin,  D. Liotard,  R. C. Lochan,  I. Lotan,  
 P. E. Maslen,  N. Nair,  D. P. O'Neill,  D. Neuhauser,  E. Neuscamman,  
 C. M. Oana,  R. Olson,  B. Peters,  R. Peverati,  P. A. Pieniazek,  
 Y. M. Rhee,  J. Ritchie,  M. A. Rohrdanz,  E. Rosta,  N. J. Russ,  
 H. F. Schaefer III,  N. E. Schultz,  N. Shenvi,  A. C. Simmonett,  A. Sodt,  
 D. Stuck,  K. S. Thanthiriwatte,  V. Vanovschi,  Tao Wang,  A. Warshel,  
 C. F. Williams,  Q. Wu,  X. Xu,  W. Zhang

 Please cite Q-Chem as follows:
 Y. Shao et al., Mol. Phys. 113, 184-215 (2015)
 DOI: 10.1080/00268976.2014.952696

 Q-Chem 5.1.1 for Intel X86 EM64T Linux

 Parts of Q-Chem use Armadillo 8.300.2 (Tropical Shenanigans).
 http://arma.sourceforge.net/

 Q-Chem begins on Wed Oct 10 23:41:39 2018  

Host: 
0

     Scratch files written to /scratch/taweetham/qchem30313//
Input Ideriv = 2
Curr. Ideriv = -1
Max.  Ideriv = 2

Checking the input file for inconsistencies... 	...done.

--------------------------------------------------------------
User input:
--------------------------------------------------------------
$molecule
0 1
C 
C 1 CC 
C 2 CC 1 60.0
Br 2 CBr 1 ANG  3 pDHA
Cl 2 CCl 1 ANG  3 mDHA
I 3 CI 1 ANG  2 mDHA
I 3 CI 1 ANG  2 pDHA
H 1 CH 2 ANG  3 pDHA
H 1 CH 2 ANG  3 mDHA

CC=1.54
CH=1.09
CF=1.35
CCl=1.77
CBr=1.94
CI=2.14
ANG=118.0
pDHA=107.9
mDHA=-107.9
$end

$rem
   job_type	optimization
   basis	6-311++g**
   method	b3lyp
   mem_total	32000
$end

--------------------------------------------------------------
 ----------------------------------------------------------------
             Standard Nuclear Orientation (Angstroms)
    I     Atom           X                Y                Z
 ----------------------------------------------------------------
    1      C      -0.2345778311    -0.6679460322    -1.7211548092
    2      C      -0.6701016436    -1.2050091749    -0.3451162235
    3      C       0.2522588662     0.0249471613    -0.4348853769
    4      Br     -2.5107455060    -0.9259160924     0.2005368013
    5      Cl      0.0317012606    -2.7317704616     0.2110965569
    6      I      -0.5739451084     1.9385945205     0.0498215211
    7      I       2.3049633193    -0.2151858207     0.1203988557
    8      H       0.4870448250    -1.2512353479    -2.2931113779
    9      H      -0.9793150751    -0.1542163891    -2.3290596465
 ----------------------------------------------------------------
 Molecular Point Group                 C1    NOp =  1
 Largest Abelian Subgroup              C1    NOp =  1
 Nuclear Repulsion Energy =  1907.3560862898 hartrees
 There are       89 alpha and       89 beta electrons
 Requested basis set is 6-311++G(d,p)
 There are 108 shells and 282 basis functions

 Total QAlloc Memory Limit  32000 MB
 Mega-Array Size       188 MB
 MEM_STATIC part       192 MB
 A cutoff of  1.0D-11 yielded   4291 shell pairs
 There are     31302 function pairs (     35101 Cartesian)
 Smallest overlap matrix eigenvalue = 3.43E-05

 Scale SEOQF with 1.000000e-01/1.000000e-01/1.000000e-01

 Standard Electronic Orientation quadrupole field applied
 Nucleus-field energy     =     0.0000000417 hartrees
 Guess from superposition of atomic densities
 Warning:  Energy on first SCF cycle will be non-variational
 SAD guess density has 178.000000 electrons

 -----------------------------------------------------------------------
  General SCF calculation program by
  Eric Jon Sundstrom, Paul Horn, Yuezhi Mao, Dmitri Zuev, Alec White,
  David Stuck, Shaama M.S., Shane Yost, Joonho Lee, David Small,
  Daniel Levine, Susi Lehtola, Hugh Burton, Evgeny Epifanovsky
 -----------------------------------------------------------------------
 Exchange:     0.2000 Hartree-Fock + 0.0800 Slater + 0.7200 B88
 Correlation:  0.1900 VWN1RPA + 0.8100 LYP
 Using SG-1 standard quadrature grid
 A restricted SCF calculation will be
 performed using DIIS
 SCF converges when DIIS error is below 1.0e-08
 ---------------------------------------
  Cycle       Energy         DIIS error
 ---------------------------------------
    1  -16989.9014615598      3.14e-02  
    2  -16988.8537477546      2.30e-03  
    3  -16988.8291410640      2.72e-03  
    4  -16988.8916631979      3.78e-04  
    5  -16988.8928745343      1.64e-04  
    6  -16988.8930839453      7.05e-05  
    7  -16988.8931308734      1.54e-05  
    8  -16988.8931327077      8.39e-06  
    9  -16988.8931334271      1.42e-06  
   10  -16988.8931334483      3.37e-07  
   11  -16988.8931334492      9.33e-08  
   12  -16988.8931334493      3.45e-08  
   13  -16988.8931334495      5.82e-09  Convergence criterion met
 ---------------------------------------
 SCF time:   CPU 96.28s  wall 96.00s 
 SCF   energy in the final basis set =   -16988.8931334495
 Total energy in the final basis set =   -16988.8931334495

 --------------------------------------------------------------

                    Orbital Energies (a.u.)
 --------------------------------------------------------------

 Alpha MOs
 -- Occupied --
***************-482.851-176.315-176.314-165.719-165.718-165.716
*******-165.716-165.716-101.577 -62.504 -56.325 -56.320 -56.320
-35.811 -35.811 -31.305 -31.304 -31.298 -31.298 -31.298 -31.298
-22.955 -22.955 -22.954 -22.954 -22.953 -22.953 -22.949 -22.949
-22.948 -22.948 -10.326 -10.300 -10.236  -9.492  -8.713  -7.257
 -7.246  -7.246  -6.545  -6.531  -6.530  -6.361  -6.360  -4.774
 -4.773  -4.758  -4.758  -4.757  -4.757  -2.656  -2.652  -2.652
 -2.640  -2.640  -2.039  -2.039  -2.035  -2.034  -2.034  -2.034
 -2.021  -2.021  -2.020  -2.020  -0.946  -0.850  -0.805  -0.710
 -0.664  -0.628  -0.555  -0.512  -0.484  -0.426  -0.424  -0.396
 -0.376  -0.346  -0.330  -0.315  -0.300  -0.283  -0.276  -0.274
 -0.258
 -- Virtual --
 -0.089  -0.076  -0.049  -0.004   0.019   0.022   0.027   0.029
  0.051   0.059   0.068   0.071   0.076   0.084   0.086   0.098
  0.101   0.113   0.114   0.115   0.129   0.133   0.140   0.150
  0.160   0.173   0.179   0.197   0.198   0.224   0.226   0.228
  0.238   0.252   0.270   0.274   0.309   0.356   0.369   0.382
  0.392   0.398   0.405   0.418   0.422   0.423   0.445   0.447
  0.461   0.470   0.471   0.488   0.500   0.508   0.521   0.541
  0.558   0.584   0.591   0.609   0.619   0.625   0.650   0.660
  0.674   0.677   0.707   0.742   0.781   0.789   0.821   0.835
  0.862   0.881   0.904   0.925   0.966   0.989   1.079   1.086
  1.152   1.262   1.281   1.336   1.345   1.364   1.368   1.400
  1.415   1.433   1.480   1.523   1.535   1.559   1.648   1.669
  1.733   1.762   1.823   1.859   1.871   1.942   2.005   2.038
  2.058   2.121   2.163   2.181   2.215   2.281   2.341   2.470
  2.525   2.559   2.661   2.683   2.765   2.793   2.869   3.007
  3.064   3.366   3.505   3.683   3.966   3.971   3.974   4.000
  4.007   4.019   4.035   4.067   4.077   4.080   4.119   4.169
  4.198   4.236   4.284   4.380   4.444   4.465   6.010   6.036
  6.038   6.061   6.086   6.137   6.679   7.567   7.600   7.679
  9.736  23.455  23.594  23.805  25.864  26.026  26.444  27.872
 27.901  28.349  28.363  28.368  28.381  28.403  28.407  28.536
 28.536  28.538  28.555  28.573  28.580  28.588  28.633  28.680
 28.716  47.945 127.889 127.904 127.908 127.924 127.933 127.962
151.668 151.693 215.725 289.763 289.796 289.9001020.7471901.831
*******
 --------------------------------------------------------------

          Ground-State Mulliken Net Atomic Charges

     Atom                 Charge (a.u.)
  ----------------------------------------
      1 C                    -0.755868
      2 C                     0.046423
      3 C                    -0.229838
      4 Br                    0.009833
      5 Cl                    0.256801
      6 I                     0.149458
      7 I                     0.146338
      8 H                     0.177336
      9 H                     0.199519
  ----------------------------------------
  Sum of atomic charges =     0.000000

 -----------------------------------------------------------------
                    Cartesian Multipole Moments
 -----------------------------------------------------------------
    Charge (ESU x 10^10)
                 0.0000
    Dipole Moment (Debye)
         X      -0.0039      Y       0.1631      Z      -1.4971
       Tot       1.5060
    Quadrupole Moments (Debye-Ang)
        XX    -103.4676     XY      -3.4269     YY    -106.6351
        XZ       0.6940     YZ       1.8324     ZZ    -102.9962
    Octopole Moments (Debye-Ang^2)
       XXX       7.4587    XXY      14.3270    XYY      -0.6265
       YYY      52.7303    XXZ      12.7172    XYZ      -0.5930
       YYZ       9.3123    XZZ      -1.0287    YZZ      10.0056
       ZZZ       5.3179
    Hexadecapole Moments (Debye-Ang^3)
      XXXX   -1684.4009   XXXY     -17.5099   XXYY    -558.5089
      XYYY     -44.6553   YYYY   -1458.2909   XXXZ      -0.9372
      XXYZ      -4.3343   XYYZ      -4.3473   YYYZ      -3.0103
      XXZZ    -351.9613   XYZZ      -5.2888   YYZZ    -302.7583
      XZZZ      -0.9782   YZZZ       3.1869   ZZZZ    -276.3304
 -----------------------------------------------------------------
 Calculating analytic gradient of the SCF energy
 Gradient of SCF Energy
            1           2           3           4           5           6
    1   0.0017265  -0.0091495   0.0120808  -0.0002184   0.0076912  -0.0022078
    2   0.0005906  -0.0124230   0.0152235   0.0095214   0.0018114  -0.0119767
    3  -0.0160379   0.0156004   0.0105575   0.0000934   0.0002218  -0.0002391
            7           8           9
    1  -0.0102603   0.0023171  -0.0019796
    2  -0.0033115  -0.0009513   0.0015155
    3  -0.0017164  -0.0042763  -0.0042035
 Max gradient component =       1.604E-02
 RMS gradient           =       7.936E-03
 Gradient time:  CPU 28.47 s  wall 28.48 s
 Geometry Optimization Parameters
   NAtoms,    NIC,     NZ,  NCons,   NDum,   NFix, NCnnct, MaxDiis
        9      69       9       0       0       0       0       0


** GEOMETRY OPTIMIZATION IN DELOCALIZED INTERNAL COORDINATES **
   Searching for a Minimum

   Optimization Cycle:   1

                       Coordinates (Angstroms)
     ATOM                X               Y               Z
      1  C        -0.2345778311   -0.6679460322   -1.7211548092
      2  C        -0.6701016436   -1.2050091749   -0.3451162235
      3  C         0.2522588662    0.0249471613   -0.4348853769
      4  Br       -2.5107455060   -0.9259160924    0.2005368013
      5  Cl        0.0317012606   -2.7317704616    0.2110965569
      6  I        -0.5739451084    1.9385945205    0.0498215211
      7  I         2.3049633193   -0.2151858207    0.1203988557
      8  H         0.4870448250   -1.2512353479   -2.2931113779
      9  H        -0.9793150751   -0.1542163891   -2.3290596465
   Point Group: c1    Number of degrees of freedom:    21


   Energy is -16988.893133450


 Attempting to Generate Delocalized Internal Coordinates

 21 Hessian modes will be used to form the next step
  Hessian Eigenvalues:
     0.017401    0.020947    0.030782    0.030782    0.030790    0.033282
     0.086449    0.090060    0.108095    0.108095    0.108252    0.129001
     0.140000    0.145900    0.175927    0.257500    0.268991    0.285189
     0.286300    0.348126    0.348126

 Minimum Search - Taking Simple RFO Step
 Searching for Lamda that Minimizes Along All modes
 Value Taken    Lamda =  -0.00939323
 Calculated Step too Large.  Step scaled by  0.859636
 Step Taken.  Stepsize is  0.300000

                             Maximum     Tolerance    Cnvgd?
         Gradient           0.022239      0.000300      NO
         Displacement       0.173563      0.001200      NO
         Energy change     *********      0.000001      NO


 New Cartesian Coordinates Obtained by Inverse Iteration

 Displacement from previous Coordinates is:  0.462095
 ----------------------------------------------------------------
             Standard Nuclear Orientation (Angstroms)
    I     Atom           X                Y                Z
 ----------------------------------------------------------------
    1      C      -0.2416011970    -0.6610723302    -1.6748923924
    2      C      -0.6761406706    -1.2069686331    -0.3298799051
    3      C       0.2490603188     0.0289250013    -0.4066303128
    4      Br     -2.5454071806    -1.0438140069     0.1468261542
    5      Cl     -0.0249222109    -2.7749032225     0.1621485514
    6      I      -0.5028452206     2.0353477632    -0.0136934550
    7      I       2.3612910366    -0.1689516292     0.0879138983
    8      H       0.4740584272    -1.2483167328    -2.2398077855
    9      H      -0.9862101958    -0.1479838467    -2.2734584522
 ----------------------------------------------------------------
 Molecular Point Group                 C1    NOp =  1
 Largest Abelian Subgroup              C1    NOp =  1
 Nuclear Repulsion Energy =  1870.8175648543 hartrees
 There are       89 alpha and       89 beta electrons
 Applying Cartesian multipole field
    Component          Value
    ---------          -----
     (2,0,0)        1.00000E-11
     (0,2,0)        2.00000E-11
     (0,0,2)       -3.00000E-11
 Nucleus-field energy     =     0.0000000448 hartrees
 Requested basis set is 6-311++G(d,p)
 There are 108 shells and 282 basis functions
 A cutoff of  1.0D-11 yielded   4274 shell pairs
 There are     31142 function pairs (     34902 Cartesian)
 Smallest overlap matrix eigenvalue = 3.06E-05
 Guess MOs from SCF MO coefficient file

 -----------------------------------------------------------------------
  General SCF calculation program by
  Eric Jon Sundstrom, Paul Horn, Yuezhi Mao, Dmitri Zuev, Alec White,
  David Stuck, Shaama M.S., Shane Yost, Joonho Lee, David Small,
  Daniel Levine, Susi Lehtola, Hugh Burton, Evgeny Epifanovsky
 -----------------------------------------------------------------------
 Exchange:     0.2000 Hartree-Fock + 0.0800 Slater + 0.7200 B88
 Correlation:  0.1900 VWN1RPA + 0.8100 LYP
 Using SG-1 standard quadrature grid
 A restricted SCF calculation will be
 performed using DIIS
 SCF converges when DIIS error is below 1.0e-08
 ---------------------------------------
  Cycle       Energy         DIIS error
 ---------------------------------------
    1  -16988.8904815477      6.52e-04  
    2  -16988.8954857565      2.84e-04  
    3  -16988.8949320982      3.72e-04  
    4  -16988.8962502772      8.92e-05  
    5  -16988.8963357695      2.21e-05  
    6  -16988.8963402874      8.97e-06  
    7  -16988.8963410182      2.27e-06  
    8  -16988.8963410671      7.48e-07  
    9  -16988.8963410726      8.40e-08  
   10  -16988.8963410723      3.28e-08  
   11  -16988.8963410722      1.20e-08  
   12  -16988.8963410725      2.43e-09  Convergence criterion met
 ---------------------------------------
 SCF time:   CPU 91.55s  wall 91.00s 
 SCF   energy in the final basis set =   -16988.8963410725
 Total energy in the final basis set =   -16988.8963410725

 --------------------------------------------------------------

                    Orbital Energies (a.u.)
 --------------------------------------------------------------

 Alpha MOs
 -- Occupied --
***************-482.851-176.316-176.316-165.720-165.720-165.718
*******-165.717-165.717-101.577 -62.504 -56.325 -56.321 -56.321
-35.813 -35.812 -31.306 -31.306 -31.299 -31.299 -31.299 -31.299
-22.957 -22.956 -22.955 -22.955 -22.955 -22.955 -22.950 -22.950
-22.950 -22.950 -10.327 -10.305 -10.231  -9.492  -8.713  -7.257
 -7.246  -7.246  -6.545  -6.531  -6.531  -6.362  -6.361  -4.775
 -4.775  -4.759  -4.759  -4.759  -4.758  -2.656  -2.652  -2.652
 -2.640  -2.640  -2.040  -2.040  -2.036  -2.035  -2.035  -2.035
 -2.022  -2.022  -2.021  -2.021  -0.950  -0.853  -0.805  -0.706
 -0.661  -0.628  -0.559  -0.515  -0.485  -0.424  -0.422  -0.397
 -0.372  -0.346  -0.328  -0.310  -0.303  -0.285  -0.278  -0.275
 -0.262
 -- Virtual --
 -0.097  -0.083  -0.049  -0.004   0.019   0.021   0.026   0.028
  0.053   0.060   0.068   0.072   0.076   0.083   0.085   0.098
  0.102   0.114   0.115   0.115   0.129   0.132   0.140   0.152
  0.163   0.169   0.181   0.198   0.201   0.223   0.227   0.230
  0.236   0.250   0.261   0.271   0.309   0.359   0.372   0.384
  0.390   0.398   0.404   0.418   0.420   0.426   0.439   0.451
  0.461   0.467   0.471   0.483   0.490   0.506   0.526   0.545
  0.563   0.583   0.590   0.601   0.613   0.619   0.648   0.652
  0.661   0.682   0.707   0.738   0.771   0.780   0.826   0.829
  0.870   0.875   0.910   0.918   0.962   0.995   1.062   1.086
  1.168   1.264   1.276   1.318   1.338   1.361   1.372   1.397
  1.423   1.436   1.481   1.518   1.530   1.547   1.642   1.659
  1.731   1.774   1.828   1.862   1.875   1.952   2.015   2.044
  2.056   2.131   2.174   2.185   2.214   2.281   2.344   2.467
  2.536   2.567   2.668   2.696   2.767   2.800   2.881   3.008
  3.085   3.385   3.511   3.699   3.967   3.969   3.971   4.003
  4.016   4.028   4.033   4.056   4.067   4.076   4.119   4.157
  4.203   4.230   4.272   4.379   4.428   4.452   6.005   6.031
  6.032   6.051   6.079   6.122   6.676   7.567   7.600   7.675
  9.733  23.469  23.592  23.833  25.861  26.033  26.440  27.857
 27.893  28.344  28.358  28.364  28.375  28.397  28.399  28.534
 28.535  28.536  28.552  28.568  28.576  28.583  28.626  28.673
 28.707  47.944 127.885 127.900 127.904 127.917 127.928 127.953
151.655 151.686 215.722 289.762 289.793 289.8961020.7451901.818
*******
 --------------------------------------------------------------

          Ground-State Mulliken Net Atomic Charges

     Atom                 Charge (a.u.)
  ----------------------------------------
      1 C                    -0.699205
      2 C                     0.013267
      3 C                    -0.209069
      4 Br                   -0.006037
      5 Cl                    0.244457
      6 I                     0.141768
      7 I                     0.136149
      8 H                     0.175426
      9 H                     0.203243
  ----------------------------------------
  Sum of atomic charges =    -0.000000

 -----------------------------------------------------------------
                    Cartesian Multipole Moments
 -----------------------------------------------------------------
    Charge (ESU x 10^10)
                -0.0000
    Dipole Moment (Debye)
         X       0.0464      Y       0.2191      Z      -1.5256
       Tot       1.5419
    Quadrupole Moments (Debye-Ang)
        XX    -103.4667     XY      -2.6829     YY    -106.1243
        XZ       0.7604     YZ       1.6614     ZZ    -103.4864
    Octopole Moments (Debye-Ang^2)
       XXX       2.1083    XXY      11.6861    XYY      -3.4691
       YYY      50.4549    XXZ      15.2241    XYZ       0.2733
       YYZ      12.2840    XZZ      -3.2497    YZZ       8.6076
       ZZZ      17.5304
    Hexadecapole Moments (Debye-Ang^3)
      XXXX   -1722.6955   XXXY     -46.8406   XXYY    -585.8785
      XYYY     -82.5116   YYYY   -1545.8568   XXXZ      -4.7311
      XXYZ      -3.3974   XYYZ      -5.3407   YYYZ      -0.4905
      XXZZ    -360.7901   XYZZ     -17.9564   YYZZ    -320.0099
      XZZZ      -4.7473   YZZZ       7.0531   ZZZZ    -266.1676
 -----------------------------------------------------------------
 Calculating analytic gradient of the SCF energy
 Gradient of SCF Energy
            1           2           3           4           5           6
    1  -0.0007109  -0.0045724   0.0059287  -0.0003357  -0.0011746   0.0004729
    2  -0.0003480  -0.0080767   0.0083406  -0.0014254   0.0002776   0.0015727
    3  -0.0081802   0.0099651   0.0056713  -0.0019534  -0.0022734  -0.0004140
            7           8           9
    1   0.0004596   0.0002336  -0.0003012
    2  -0.0002112  -0.0000561  -0.0000736
    3  -0.0016053  -0.0004748  -0.0007352
 Max gradient component =       9.965E-03
 RMS gradient           =       3.892E-03
 Gradient time:  CPU 27.50 s  wall 27.50 s
 Geometry Optimization Parameters
   NAtoms,    NIC,     NZ,  NCons,   NDum,   NFix, NCnnct, MaxDiis
        9      69       9       0       0       0       0       0

 Cartesian Hessian Update
 Hessian Updated using BFGS Update


** GEOMETRY OPTIMIZATION IN DELOCALIZED INTERNAL COORDINATES **
   Searching for a Minimum

   Optimization Cycle:   2

                       Coordinates (Angstroms)
     ATOM                X               Y               Z
      1  C        -0.2416011970   -0.6610723302   -1.6748923924
      2  C        -0.6761406706   -1.2069686331   -0.3298799051
      3  C         0.2490603188    0.0289250013   -0.4066303128
      4  Br       -2.5454071806   -1.0438140069    0.1468261542
      5  Cl       -0.0249222109   -2.7749032225    0.1621485514
      6  I        -0.5028452206    2.0353477632   -0.0136934550
      7  I         2.3612910366   -0.1689516292    0.0879138983
      8  H         0.4740584272   -1.2483167328   -2.2398077855
      9  H        -0.9862101958   -0.1479838467   -2.2734584522
   Point Group: c1    Number of degrees of freedom:    21


   Energy is -16988.896341072

 Hessian Updated using BFGS Update

 21 Hessian modes will be used to form the next step
  Hessian Eigenvalues:
     0.017401    0.020957    0.030596    0.030786    0.033159    0.046041
     0.086748    0.089729    0.107488    0.108212    0.112475    0.129324
     0.136655    0.148199    0.175991    0.241964    0.268895    0.285722
     0.305062    0.348001    0.348134

 Minimum Search - Taking Simple RFO Step
 Searching for Lamda that Minimizes Along All modes
 Value Taken    Lamda =  -0.00107650
 Step Taken.  Stepsize is  0.116053

                             Maximum     Tolerance    Cnvgd?
         Gradient           0.007193      0.000300      NO
         Displacement       0.066627      0.001200      NO
         Energy change     -0.003208      0.000001      NO


 New Cartesian Coordinates Obtained by Inverse Iteration

 Displacement from previous Coordinates is:  0.128516
 ----------------------------------------------------------------
             Standard Nuclear Orientation (Angstroms)
    I     Atom           X                Y                Z
 ----------------------------------------------------------------
    1      C      -0.2414502828    -0.6618604581    -1.6864803554
    2      C      -0.6736234675    -1.2055926691    -0.3537428886
    3      C       0.2437362283     0.0193481219    -0.4247711351
    4      Br     -2.5272792367    -1.0246860356     0.1745680399
    5      Cl     -0.0156101705    -2.7616913592     0.1719817501
    6      I      -0.5173410491     2.0189361481    -0.0076949688
    7      I       2.3514490409    -0.1790418537     0.1150284851
    8      H       0.4716544814    -1.2499250777    -2.2506925895
    9      H      -0.9842524370    -0.1432244536    -2.2796700366
 ----------------------------------------------------------------
 Molecular Point Group                 C1    NOp =  1
 Largest Abelian Subgroup              C1    NOp =  1
 Nuclear Repulsion Energy =  1877.7245627751 hartrees
 There are       89 alpha and       89 beta electrons
 Applying Cartesian multipole field
    Component          Value
    ---------          -----
     (2,0,0)        1.00000E-11
     (0,2,0)        2.00000E-11
     (0,0,2)       -3.00000E-11
 Nucleus-field energy     =     0.0000000441 hartrees
 Requested basis set is 6-311++G(d,p)
 There are 108 shells and 282 basis functions
 A cutoff of  1.0D-11 yielded   4277 shell pairs
 There are     31177 function pairs (     34944 Cartesian)
 Smallest overlap matrix eigenvalue = 2.97E-05
 Guess MOs from SCF MO coefficient file

 -----------------------------------------------------------------------
  General SCF calculation program by
  Eric Jon Sundstrom, Paul Horn, Yuezhi Mao, Dmitri Zuev, Alec White,
  David Stuck, Shaama M.S., Shane Yost, Joonho Lee, David Small,
  Daniel Levine, Susi Lehtola, Hugh Burton, Evgeny Epifanovsky
 -----------------------------------------------------------------------
 Exchange:     0.2000 Hartree-Fock + 0.0800 Slater + 0.7200 B88
 Correlation:  0.1900 VWN1RPA + 0.8100 LYP
 Using SG-1 standard quadrature grid
 A restricted SCF calculation will be
 performed using DIIS
 SCF converges when DIIS error is below 1.0e-08
 ---------------------------------------
  Cycle       Energy         DIIS error
 ---------------------------------------
    1  -16988.8961595876      2.37e-04  
    2  -16988.8968401629      8.09e-05  
    3  -16988.8967809273      1.12e-04  
    4  -16988.8969003897      3.07e-05  
    5  -16988.8969106542      5.54e-06  
    6  -16988.8969108657      3.14e-06  
    7  -16988.8969109600      5.28e-07  
    8  -16988.8969109624      1.28e-07  
    9  -16988.8969109623      4.16e-08  
   10  -16988.8969109626      9.82e-09  Convergence criterion met
 ---------------------------------------
 SCF time:   CPU 76.40s  wall 77.00s 
 SCF   energy in the final basis set =   -16988.8969109626
 Total energy in the final basis set =   -16988.8969109626

 --------------------------------------------------------------

                    Orbital Energies (a.u.)
 --------------------------------------------------------------

 Alpha MOs
 -- Occupied --
***************-482.851-176.316-176.315-165.720-165.719-165.717
*******-165.717-165.717-101.577 -62.504 -56.325 -56.320 -56.320
-35.812 -35.812 -31.306 -31.305 -31.299 -31.299 -31.299 -31.299
-22.956 -22.956 -22.955 -22.955 -22.954 -22.954 -22.950 -22.950
-22.949 -22.949 -10.326 -10.303 -10.232  -9.491  -8.713  -7.257
 -7.246  -7.246  -6.545  -6.530  -6.530  -6.361  -6.361  -4.775
 -4.774  -4.759  -4.758  -4.758  -4.758  -2.656  -2.652  -2.651
 -2.640  -2.640  -2.040  -2.040  -2.035  -2.035  -2.035  -2.035
 -2.021  -2.021  -2.021  -2.021  -0.954  -0.854  -0.805  -0.706
 -0.661  -0.629  -0.559  -0.517  -0.486  -0.424  -0.423  -0.398
 -0.371  -0.346  -0.328  -0.310  -0.303  -0.286  -0.277  -0.276
 -0.261
 -- Virtual --
 -0.097  -0.084  -0.048  -0.004   0.019   0.023   0.026   0.028
  0.053   0.061   0.068   0.072   0.076   0.083   0.085   0.099
  0.102   0.114   0.115   0.116   0.129   0.132   0.139   0.153
  0.162   0.170   0.181   0.198   0.201   0.224   0.227   0.233
  0.238   0.250   0.264   0.272   0.308   0.359   0.371   0.383
  0.391   0.399   0.404   0.419   0.420   0.425   0.441   0.449
  0.461   0.467   0.470   0.486   0.491   0.509   0.525   0.546
  0.564   0.585   0.592   0.603   0.614   0.619   0.649   0.653
  0.661   0.681   0.704   0.738   0.770   0.784   0.826   0.828
  0.872   0.875   0.909   0.919   0.965   0.992   1.073   1.085
  1.167   1.263   1.276   1.321   1.339   1.361   1.376   1.397
  1.422   1.432   1.489   1.515   1.538   1.553   1.647   1.659
  1.732   1.779   1.833   1.867   1.876   1.957   2.017   2.046
  2.059   2.135   2.177   2.187   2.217   2.283   2.345   2.468
  2.542   2.569   2.666   2.698   2.775   2.808   2.889   3.013
  3.103   3.399   3.510   3.703   3.967   3.970   3.971   4.004
  4.016   4.031   4.035   4.059   4.068   4.077   4.119   4.157
  4.204   4.231   4.272   4.379   4.429   4.451   6.006   6.031
  6.033   6.052   6.079   6.123   6.676   7.567   7.601   7.675
  9.734  23.476  23.621  23.847  25.863  26.035  26.439  27.858
 27.893  28.345  28.358  28.364  28.376  28.398  28.399  28.534
 28.535  28.536  28.552  28.568  28.577  28.584  28.627  28.673
 28.707  47.943 127.886 127.900 127.905 127.918 127.928 127.954
151.657 151.686 215.723 289.762 289.794 289.8971020.7451901.819
*******
 --------------------------------------------------------------

          Ground-State Mulliken Net Atomic Charges

     Atom                 Charge (a.u.)
  ----------------------------------------
      1 C                    -0.742978
      2 C                     0.036064
      3 C                    -0.194758
      4 Br                    0.001725
      5 Cl                    0.245991
      6 I                     0.140788
      7 I                     0.134276
      8 H                     0.176553
      9 H                     0.202338
  ----------------------------------------
  Sum of atomic charges =     0.000000

 -----------------------------------------------------------------
                    Cartesian Multipole Moments
 -----------------------------------------------------------------
    Charge (ESU x 10^10)
                 0.0000
    Dipole Moment (Debye)
         X       0.0256      Y       0.2060      Z      -1.5345
       Tot       1.5485
    Quadrupole Moments (Debye-Ang)
        XX    -103.5801     XY      -2.7727     YY    -106.2279
        XZ       0.7734     YZ       1.7114     ZZ    -103.2563
    Octopole Moments (Debye-Ang^2)
       XXX       2.7725    XXY      12.2377    XYY      -3.1624
       YYY      51.1215    XXZ      14.8089    XYZ       0.1371
       YYZ      11.2868    XZZ      -3.0289    YZZ       8.7204
       ZZZ      13.4096
    Hexadecapole Moments (Debye-Ang^3)
      XXXX   -1712.7466   XXXY     -40.0151   XXYY    -579.9697
      XYYY     -74.1697   YYYY   -1529.1850   XXXZ      -6.2178
      XXYZ      -3.2972   XYYZ      -5.9477   YYYZ       0.7652
      XXZZ    -357.5539   XYZZ     -15.1074   YYZZ    -316.6161
      XZZZ      -6.5272   YZZZ       8.3581   ZZZZ    -269.8585
 -----------------------------------------------------------------
 Calculating analytic gradient of the SCF energy
 Gradient of SCF Energy
            1           2           3           4           5           6
    1  -0.0006127  -0.0014855   0.0009176   0.0007234  -0.0003692  -0.0001552
    2   0.0002339  -0.0040115   0.0021811  -0.0002354   0.0010480   0.0009172
    3  -0.0010787  -0.0000012  -0.0004573  -0.0002493  -0.0003554   0.0005526
            7           8           9
    1   0.0010831  -0.0003236   0.0002221
    2  -0.0003518   0.0003831  -0.0001646
    3   0.0002090   0.0006990   0.0006813
 Max gradient component =       4.011E-03
 RMS gradient           =       1.080E-03
 Gradient time:  CPU 27.89 s  wall 27.89 s
 Geometry Optimization Parameters
   NAtoms,    NIC,     NZ,  NCons,   NDum,   NFix, NCnnct, MaxDiis
        9      69       9       0       0       0       0       0

 Cartesian Hessian Update
 Hessian Updated using BFGS Update


** GEOMETRY OPTIMIZATION IN DELOCALIZED INTERNAL COORDINATES **
   Searching for a Minimum

   Optimization Cycle:   3

                       Coordinates (Angstroms)
     ATOM                X               Y               Z
      1  C        -0.2414502828   -0.6618604581   -1.6864803554
      2  C        -0.6736234675   -1.2055926691   -0.3537428886
      3  C         0.2437362283    0.0193481219   -0.4247711351
      4  Br       -2.5272792367   -1.0246860356    0.1745680399
      5  Cl       -0.0156101705   -2.7616913592    0.1719817501
      6  I        -0.5173410491    2.0189361481   -0.0076949688
      7  I         2.3514490409   -0.1790418537    0.1150284851
      8  H         0.4716544814   -1.2499250777   -2.2506925895
      9  H        -0.9842524370   -0.1432244536   -2.2796700366
   Point Group: c1    Number of degrees of freedom:    21


   Energy is -16988.896910963

 Hessian Updated using BFGS Update

 21 Hessian modes will be used to form the next step
  Hessian Eigenvalues:
     0.017399    0.020963    0.030258    0.030830    0.033439    0.052497
     0.086248    0.090126    0.107503    0.108518    0.111517    0.129321
     0.133929    0.147937    0.175908    0.240125    0.264300    0.269148
     0.287864    0.348127    0.349386

 Minimum Search - Taking Simple RFO Step
 Searching for Lamda that Minimizes Along All modes
 Value Taken    Lamda =  -0.00008028
 Step Taken.  Stepsize is  0.025722

                             Maximum     Tolerance    Cnvgd?
         Gradient           0.002147      0.000300      NO
         Displacement       0.011079      0.001200      NO
         Energy change     -0.000570      0.000001      NO


 New Cartesian Coordinates Obtained by Inverse Iteration

 Displacement from previous Coordinates is:  0.029592
 ----------------------------------------------------------------
             Standard Nuclear Orientation (Angstroms)
    I     Atom           X                Y                Z
 ----------------------------------------------------------------
    1      C      -0.2397276243    -0.6622505091    -1.6860546557
    2      C      -0.6719399020    -1.2029186976    -0.3525926035
    3      C       0.2431130595     0.0165646498    -0.4239139482
    4      Br     -2.5263194386    -1.0189780986     0.1805398527
    5      Cl     -0.0167661289    -2.7644087751     0.1687345330
    6      I      -0.5195225174     2.0110927473    -0.0103888845
    7      I       2.3463993461    -0.1754297325     0.1149948829
    8      H       0.4731359685    -1.2505072785    -2.2523217886
    9      H      -0.9810896558    -0.1409019425    -2.2804710870
 ----------------------------------------------------------------
 Molecular Point Group                 C1    NOp =  1
 Largest Abelian Subgroup              C1    NOp =  1
 Nuclear Repulsion Energy =  1880.6888329759 hartrees
 There are       89 alpha and       89 beta electrons
 Applying Cartesian multipole field
    Component          Value
    ---------          -----
     (2,0,0)        1.00000E-11
     (0,2,0)        2.00000E-11
     (0,0,2)       -3.00000E-11
 Nucleus-field energy     =     0.0000000439 hartrees
 Requested basis set is 6-311++G(d,p)
 There are 108 shells and 282 basis functions
 A cutoff of  1.0D-11 yielded   4277 shell pairs
 There are     31177 function pairs (     34944 Cartesian)
 Smallest overlap matrix eigenvalue = 2.94E-05
 Guess MOs from SCF MO coefficient file

 -----------------------------------------------------------------------
  General SCF calculation program by
  Eric Jon Sundstrom, Paul Horn, Yuezhi Mao, Dmitri Zuev, Alec White,
  David Stuck, Shaama M.S., Shane Yost, Joonho Lee, David Small,
  Daniel Levine, Susi Lehtola, Hugh Burton, Evgeny Epifanovsky
 -----------------------------------------------------------------------
 Exchange:     0.2000 Hartree-Fock + 0.0800 Slater + 0.7200 B88
 Correlation:  0.1900 VWN1RPA + 0.8100 LYP
 Using SG-1 standard quadrature grid
 A restricted SCF calculation will be
 performed using DIIS
 SCF converges when DIIS error is below 1.0e-08
 ---------------------------------------
  Cycle       Energy         DIIS error
 ---------------------------------------
    1  -16988.8969131794      6.25e-05  
    2  -16988.8969344412      4.16e-05  
    3  -16988.8969294169      4.67e-05  
    4  -16988.8969515015      6.54e-06  
    5  -16988.8969519241      1.59e-06  
    6  -16988.8969519464      5.13e-07  
    7  -16988.8969519490      1.38e-07  
    8  -16988.8969519491      3.27e-08  
    9  -16988.8969519489      9.97e-09  Convergence criterion met
 ---------------------------------------
 SCF time:   CPU 68.82s  wall 68.00s 
 SCF   energy in the final basis set =   -16988.8969519489
 Total energy in the final basis set =   -16988.8969519489

 --------------------------------------------------------------

                    Orbital Energies (a.u.)
 --------------------------------------------------------------

 Alpha MOs
 -- Occupied --
***************-482.851-176.316-176.315-165.720-165.719-165.717
*******-165.717-165.717-101.577 -62.504 -56.325 -56.320 -56.320
-35.812 -35.812 -31.306 -31.305 -31.299 -31.299 -31.299 -31.299
-22.956 -22.956 -22.955 -22.955 -22.954 -22.954 -22.950 -22.950
-22.950 -22.950 -10.326 -10.303 -10.232  -9.491  -8.712  -7.256
 -7.246  -7.245  -6.545  -6.530  -6.530  -6.361  -6.361  -4.775
 -4.774  -4.759  -4.758  -4.758  -4.758  -2.656  -2.652  -2.651
 -2.640  -2.640  -2.040  -2.040  -2.035  -2.035  -2.035  -2.035
 -2.021  -2.021  -2.021  -2.021  -0.955  -0.854  -0.805  -0.707
 -0.661  -0.630  -0.559  -0.517  -0.486  -0.424  -0.423  -0.398
 -0.372  -0.346  -0.328  -0.310  -0.303  -0.286  -0.277  -0.276
 -0.261
 -- Virtual --
 -0.096  -0.084  -0.048  -0.004   0.019   0.023   0.026   0.028
  0.053   0.062   0.068   0.072   0.076   0.083   0.085   0.099
  0.102   0.114   0.115   0.116   0.129   0.132   0.140   0.153
  0.162   0.170   0.181   0.198   0.201   0.224   0.227   0.234
  0.239   0.250   0.264   0.273   0.308   0.358   0.371   0.383
  0.391   0.399   0.404   0.418   0.420   0.425   0.441   0.449
  0.462   0.467   0.470   0.486   0.492   0.510   0.525   0.546
  0.564   0.586   0.592   0.604   0.614   0.619   0.649   0.654
  0.662   0.680   0.705   0.739   0.771   0.784   0.825   0.828
  0.872   0.875   0.909   0.919   0.965   0.993   1.073   1.086
  1.168   1.264   1.277   1.323   1.339   1.361   1.375   1.398
  1.421   1.433   1.490   1.516   1.539   1.554   1.649   1.661
  1.733   1.779   1.834   1.867   1.879   1.957   2.018   2.046
  2.059   2.134   2.178   2.187   2.217   2.283   2.344   2.468
  2.539   2.568   2.666   2.698   2.778   2.809   2.890   3.013
  3.106   3.402   3.507   3.701   3.967   3.970   3.971   4.004
  4.016   4.032   4.034   4.060   4.069   4.078   4.119   4.158
  4.203   4.231   4.273   4.379   4.432   4.452   6.007   6.031
  6.034   6.053   6.080   6.125   6.676   7.567   7.601   7.675
  9.734  23.476  23.631  23.847  25.863  26.034  26.440  27.859
 27.893  28.345  28.358  28.365  28.376  28.398  28.400  28.534
 28.535  28.536  28.553  28.569  28.577  28.584  28.627  28.673
 28.708  47.943 127.886 127.901 127.905 127.918 127.929 127.955
151.658 151.687 215.722 289.763 289.794 289.8971020.7451901.821
*******
 --------------------------------------------------------------

          Ground-State Mulliken Net Atomic Charges

     Atom                 Charge (a.u.)
  ----------------------------------------
      1 C                    -0.744867
      2 C                     0.043124
      3 C                    -0.200765
      4 Br                    0.002003
      5 Cl                    0.243054
      6 I                     0.142086
      7 I                     0.136081
      8 H                     0.177049
      9 H                     0.202235
  ----------------------------------------
  Sum of atomic charges =     0.000000

 -----------------------------------------------------------------
                    Cartesian Multipole Moments
 -----------------------------------------------------------------
    Charge (ESU x 10^10)
                 0.0000
    Dipole Moment (Debye)
         X       0.0373      Y       0.2230      Z      -1.5342
       Tot       1.5508
    Quadrupole Moments (Debye-Ang)
        XX    -103.5771     XY      -2.7803     YY    -106.2658
        XZ       0.7532     YZ       1.7110     ZZ    -103.2461
    Octopole Moments (Debye-Ang^2)
       XXX       3.3913    XXY      12.4470    XYY      -2.9629
       YYY      51.2606    XXZ      14.8248    XYZ       0.1667
       YYZ      11.2147    XZZ      -2.8155    YZZ       8.7989
       ZZZ      13.3665
    Hexadecapole Moments (Debye-Ang^3)
      XXXX   -1708.8081   XXXY     -39.9444   XXYY    -578.3362
      XYYY     -74.0875   YYYY   -1523.7603   XXXZ      -5.6319
      XXYZ      -3.0984   XYYZ      -5.6634   YYYZ       1.0981
      XXZZ    -356.7782   XYZZ     -15.1023   YYZZ    -315.7230
      XZZZ      -5.7584   YZZZ       8.7946   ZZZZ    -269.8749
 -----------------------------------------------------------------
 Calculating analytic gradient of the SCF energy
 Gradient of SCF Energy
            1           2           3           4           5           6
    1   0.0000341  -0.0000006  -0.0000133   0.0001779  -0.0001272   0.0001911
    2   0.0002549  -0.0014799   0.0009344   0.0001295   0.0003245  -0.0005677
    3   0.0005385  -0.0001040  -0.0004343  -0.0000081  -0.0003816   0.0001952
            7           8           9
    1  -0.0002484   0.0001106  -0.0001242
    2   0.0000104   0.0001849   0.0002091
    3  -0.0001172   0.0000565   0.0002549
 Max gradient component =       1.480E-03
 RMS gradient           =       4.119E-04
 Gradient time:  CPU 27.78 s  wall 27.78 s
 Geometry Optimization Parameters
   NAtoms,    NIC,     NZ,  NCons,   NDum,   NFix, NCnnct, MaxDiis
        9      69       9       0       0       0       0       0

 Cartesian Hessian Update
 Hessian Updated using BFGS Update


** GEOMETRY OPTIMIZATION IN DELOCALIZED INTERNAL COORDINATES **
   Searching for a Minimum

   Optimization Cycle:   4

                       Coordinates (Angstroms)
     ATOM                X               Y               Z
      1  C        -0.2397276243   -0.6622505091   -1.6860546557
      2  C        -0.6719399020   -1.2029186976   -0.3525926035
      3  C         0.2431130595    0.0165646498   -0.4239139482
      4  Br       -2.5263194386   -1.0189780986    0.1805398527
      5  Cl       -0.0167661289   -2.7644087751    0.1687345330
      6  I        -0.5195225174    2.0110927473   -0.0103888845
      7  I         2.3463993461   -0.1754297325    0.1149948829
      8  H         0.4731359685   -1.2505072785   -2.2523217886
      9  H        -0.9810896558   -0.1409019425   -2.2804710870
   Point Group: c1    Number of degrees of freedom:    21


   Energy is -16988.896951949

 Hessian Updated using BFGS Update

 21 Hessian modes will be used to form the next step
  Hessian Eigenvalues:
     0.017429    0.021069    0.029991    0.030779    0.034137    0.052298
     0.086058    0.089963    0.100006    0.107995    0.123525    0.127925
     0.135772    0.154278    0.175260    0.224337    0.252939    0.271553
     0.289127    0.348091    0.351061

 Minimum Search - Taking Simple RFO Step
 Searching for Lamda that Minimizes Along All modes
 Value Taken    Lamda =  -0.00001150
 Step Taken.  Stepsize is  0.010970

                             Maximum     Tolerance    Cnvgd?
         Gradient           0.000641      0.000300      NO
         Displacement       0.005690      0.001200      NO
         Energy change     -0.000041      0.000001      NO


 New Cartesian Coordinates Obtained by Inverse Iteration

 Displacement from previous Coordinates is:  0.010351
 ----------------------------------------------------------------
             Standard Nuclear Orientation (Angstroms)
    I     Atom           X                Y                Z
 ----------------------------------------------------------------
    1      C      -0.2398284933    -0.6621043156    -1.6869208882
    2      C      -0.6714788438    -1.2010898950    -0.3522904882
    3      C       0.2433388739     0.0161449173    -0.4236345076
    4      Br     -2.5269111114    -1.0203853249     0.1807761796
    5      Cl     -0.0152496141    -2.7633937171     0.1695724685
    6      I      -0.5200066353     2.0123774625    -0.0094897008
    7      I       2.3468693894    -0.1767829108     0.1165691525
    8      H       0.4712182871    -1.2520161764    -2.2539792089
    9      H      -0.9806687456    -0.1404876770    -2.2820767058
 ----------------------------------------------------------------
 Molecular Point Group                 C1    NOp =  1
 Largest Abelian Subgroup              C1    NOp =  1
 Nuclear Repulsion Energy =  1880.0583769266 hartrees
 There are       89 alpha and       89 beta electrons
 Applying Cartesian multipole field
    Component          Value
    ---------          -----
     (2,0,0)        1.00000E-11
     (0,2,0)        2.00000E-11
     (0,0,2)       -3.00000E-11
 Nucleus-field energy     =     0.0000000439 hartrees
 Requested basis set is 6-311++G(d,p)
 There are 108 shells and 282 basis functions
 A cutoff of  1.0D-11 yielded   4277 shell pairs
 There are     31177 function pairs (     34944 Cartesian)
 Smallest overlap matrix eigenvalue = 2.92E-05
 Guess MOs from SCF MO coefficient file

 -----------------------------------------------------------------------
  General SCF calculation program by
  Eric Jon Sundstrom, Paul Horn, Yuezhi Mao, Dmitri Zuev, Alec White,
  David Stuck, Shaama M.S., Shane Yost, Joonho Lee, David Small,
  Daniel Levine, Susi Lehtola, Hugh Burton, Evgeny Epifanovsky
 -----------------------------------------------------------------------
 Exchange:     0.2000 Hartree-Fock + 0.0800 Slater + 0.7200 B88
 Correlation:  0.1900 VWN1RPA + 0.8100 LYP
 Using SG-1 standard quadrature grid
 A restricted SCF calculation will be
 performed using DIIS
 SCF converges when DIIS error is below 1.0e-08
 ---------------------------------------
  Cycle       Energy         DIIS error
 ---------------------------------------
    1  -16988.8969529866      2.25e-05  
    2  -16988.8969585277      6.24e-06  
    3  -16988.8969575354      1.16e-05  
    4  -16988.8969589356      1.43e-06  
    5  -16988.8969589548      4.40e-07  
    6  -16988.8969589565      1.72e-07  
    7  -16988.8969589568      5.41e-08  
    8  -16988.8969589569      1.46e-08  
    9  -16988.8969589568      3.77e-09  Convergence criterion met
 ---------------------------------------
 SCF time:   CPU 68.73s  wall 69.00s 
 SCF   energy in the final basis set =   -16988.8969589568
 Total energy in the final basis set =   -16988.8969589568

 --------------------------------------------------------------

                    Orbital Energies (a.u.)
 --------------------------------------------------------------

 Alpha MOs
 -- Occupied --
***************-482.851-176.316-176.316-165.720-165.719-165.717
*******-165.717-165.717-101.576 -62.504 -56.325 -56.320 -56.320
-35.812 -35.812 -31.306 -31.306 -31.299 -31.299 -31.299 -31.299
-22.956 -22.956 -22.955 -22.955 -22.954 -22.954 -22.950 -22.950
-22.950 -22.950 -10.326 -10.303 -10.232  -9.491  -8.712  -7.256
 -7.245  -7.245  -6.545  -6.530  -6.530  -6.361  -6.361  -4.775
 -4.774  -4.759  -4.758  -4.758  -4.758  -2.656  -2.652  -2.651
 -2.640  -2.640  -2.040  -2.040  -2.035  -2.035  -2.035  -2.035
 -2.021  -2.021  -2.021  -2.021  -0.955  -0.854  -0.805  -0.707
 -0.661  -0.630  -0.559  -0.517  -0.486  -0.425  -0.422  -0.398
 -0.372  -0.346  -0.328  -0.310  -0.303  -0.286  -0.278  -0.276
 -0.261
 -- Virtual --
 -0.097  -0.085  -0.049  -0.004   0.019   0.023   0.026   0.028
  0.053   0.062   0.068   0.072   0.077   0.083   0.085   0.099
  0.102   0.114   0.115   0.116   0.129   0.132   0.139   0.153
  0.162   0.170   0.181   0.198   0.201   0.224   0.226   0.234
  0.239   0.250   0.264   0.273   0.308   0.358   0.372   0.383
  0.391   0.399   0.404   0.418   0.420   0.425   0.441   0.449
  0.462   0.467   0.470   0.486   0.492   0.509   0.525   0.547
  0.564   0.586   0.592   0.604   0.614   0.619   0.649   0.654
  0.662   0.680   0.705   0.738   0.771   0.784   0.825   0.828
  0.872   0.875   0.909   0.919   0.965   0.993   1.073   1.085
  1.167   1.264   1.277   1.322   1.339   1.361   1.374   1.398
  1.421   1.432   1.490   1.516   1.538   1.554   1.649   1.661
  1.733   1.779   1.835   1.867   1.879   1.956   2.018   2.046
  2.059   2.133   2.178   2.187   2.217   2.283   2.344   2.468
  2.538   2.568   2.666   2.698   2.779   2.809   2.889   3.013
  3.105   3.402   3.506   3.700   3.967   3.970   3.971   4.004
  4.016   4.032   4.033   4.060   4.069   4.077   4.119   4.158
  4.203   4.231   4.273   4.379   4.431   4.452   6.007   6.031
  6.034   6.053   6.080   6.124   6.675   7.567   7.601   7.675
  9.733  23.475  23.633  23.846  25.863  26.034  26.440  27.859
 27.893  28.345  28.358  28.365  28.376  28.398  28.400  28.534
 28.535  28.536  28.553  28.569  28.577  28.584  28.627  28.673
 28.708  47.943 127.886 127.901 127.905 127.918 127.929 127.955
151.658 151.686 215.722 289.763 289.794 289.8971020.7451901.820
*******
 --------------------------------------------------------------

          Ground-State Mulliken Net Atomic Charges

     Atom                 Charge (a.u.)
  ----------------------------------------
      1 C                    -0.746407
      2 C                     0.046236
      3 C                    -0.199991
      4 Br                    0.002462
      5 Cl                    0.240679
      6 I                     0.141595
      7 I                     0.136221
      8 H                     0.177095
      9 H                     0.202110
  ----------------------------------------
  Sum of atomic charges =     0.000000

 -----------------------------------------------------------------
                    Cartesian Multipole Moments
 -----------------------------------------------------------------
    Charge (ESU x 10^10)
                 0.0000
    Dipole Moment (Debye)
         X       0.0386      Y       0.2249      Z      -1.5362
       Tot       1.5530
    Quadrupole Moments (Debye-Ang)
        XX    -103.5694     XY      -2.7817     YY    -106.2795
        XZ       0.7594     YZ       1.7153     ZZ    -103.2367
    Octopole Moments (Debye-Ang^2)
       XXX       3.3739    XXY      12.4084    XYY      -2.9795
       YYY      51.3545    XXZ      14.7613    XYZ       0.1626
       YYZ      11.1317    XZZ      -2.8262    YZZ       8.7947
       ZZZ      13.0740
    Hexadecapole Moments (Debye-Ang^3)
      XXXX   -1709.3257   XXXY     -39.5120   XXYY    -578.5137
      XYYY     -73.7786   YYYY   -1524.6528   XXXZ      -5.8258
      XXYZ      -3.1410   XYYZ      -5.7619   YYYZ       1.1429
      XXZZ    -356.9260   XYZZ     -14.9837   YYZZ    -315.8601
      XZZZ      -5.9866   YZZZ       8.8328   ZZZZ    -269.9647
 -----------------------------------------------------------------
 Calculating analytic gradient of the SCF energy
 Gradient of SCF Energy
            1           2           3           4           5           6
    1   0.0000314   0.0003647  -0.0001928  -0.0000682   0.0000590   0.0000125
    2   0.0001917  -0.0005535   0.0002458   0.0000156   0.0000753  -0.0001784
    3   0.0003209  -0.0000740  -0.0001579   0.0000317  -0.0002668   0.0002979
            7           8           9
    1  -0.0000807   0.0000141  -0.0001401
    2  -0.0000892   0.0001054   0.0001872
    3  -0.0000591  -0.0001280   0.0000353
 Max gradient component =       5.535E-04
 RMS gradient           =       1.940E-04
 Gradient time:  CPU 27.87 s  wall 27.87 s
 Geometry Optimization Parameters
   NAtoms,    NIC,     NZ,  NCons,   NDum,   NFix, NCnnct, MaxDiis
        9      69       9       0       0       0       0       0

 Cartesian Hessian Update
 Hessian Updated using BFGS Update


** GEOMETRY OPTIMIZATION IN DELOCALIZED INTERNAL COORDINATES **
   Searching for a Minimum

   Optimization Cycle:   5

                       Coordinates (Angstroms)
     ATOM                X               Y               Z
      1  C        -0.2398284933   -0.6621043156   -1.6869208882
      2  C        -0.6714788438   -1.2010898950   -0.3522904882
      3  C         0.2433388739    0.0161449173   -0.4236345076
      4  Br       -2.5269111114   -1.0203853249    0.1807761796
      5  Cl       -0.0152496141   -2.7633937171    0.1695724685
      6  I        -0.5200066353    2.0123774625   -0.0094897008
      7  I         2.3468693894   -0.1767829108    0.1165691525
      8  H         0.4712182871   -1.2520161764   -2.2539792089
      9  H        -0.9806687456   -0.1404876770   -2.2820767058
   Point Group: c1    Number of degrees of freedom:    21


   Energy is -16988.896958957

 Hessian Updated using BFGS Update

 21 Hessian modes will be used to form the next step
  Hessian Eigenvalues:
     0.017348    0.021303    0.029280    0.031132    0.034651    0.050640
     0.076896    0.088120    0.090348    0.108550    0.123229    0.126566
     0.134282    0.154370    0.179728    0.234110    0.246992    0.271478
     0.284550    0.348205    0.351591

 Minimum Search - Taking Simple RFO Step
 Searching for Lamda that Minimizes Along All modes
 Value Taken    Lamda =  -0.00000213
 Step Taken.  Stepsize is  0.005746

                             Maximum     Tolerance    Cnvgd?
         Gradient           0.000259      0.000300     YES
         Displacement       0.003169      0.001200      NO
         Energy change     -0.000007      0.000001      NO


 New Cartesian Coordinates Obtained by Inverse Iteration

 Displacement from previous Coordinates is:  0.004464
 ----------------------------------------------------------------
             Standard Nuclear Orientation (Angstroms)
    I     Atom           X                Y                Z
 ----------------------------------------------------------------
    1      C      -0.2399147312    -0.6621286214    -1.6870618760
    2      C      -0.6718039914    -1.2004591654    -0.3520613442
    3      C       0.2435190282     0.0156862548    -0.4231484167
    4      Br     -2.5269911026    -1.0214513892     0.1813589997
    5      Cl     -0.0159083492    -2.7637733016     0.1693565234
    6      I      -0.5200295167     2.0127321649    -0.0101618732
    7      I       2.3476410469    -0.1762983157     0.1168170793
    8      H       0.4708314114    -1.2520881184    -2.2542099272
    9      H      -0.9800606883    -0.1399571449    -2.2823628640
 ----------------------------------------------------------------
 Molecular Point Group                 C1    NOp =  1
 Largest Abelian Subgroup              C1    NOp =  1
 Nuclear Repulsion Energy =  1879.7201006643 hartrees
 There are       89 alpha and       89 beta electrons
 Applying Cartesian multipole field
    Component          Value
    ---------          -----
     (2,0,0)        1.00000E-11
     (0,2,0)        2.00000E-11
     (0,0,2)       -3.00000E-11
 Nucleus-field energy     =     0.0000000440 hartrees
 Requested basis set is 6-311++G(d,p)
 There are 108 shells and 282 basis functions
 A cutoff of  1.0D-11 yielded   4277 shell pairs
 There are     31177 function pairs (     34944 Cartesian)
 Smallest overlap matrix eigenvalue = 2.91E-05
 Guess MOs from SCF MO coefficient file

 -----------------------------------------------------------------------
  General SCF calculation program by
  Eric Jon Sundstrom, Paul Horn, Yuezhi Mao, Dmitri Zuev, Alec White,
  David Stuck, Shaama M.S., Shane Yost, Joonho Lee, David Small,
  Daniel Levine, Susi Lehtola, Hugh Burton, Evgeny Epifanovsky
 -----------------------------------------------------------------------
 Exchange:     0.2000 Hartree-Fock + 0.0800 Slater + 0.7200 B88
 Correlation:  0.1900 VWN1RPA + 0.8100 LYP
 Using SG-1 standard quadrature grid
 A restricted SCF calculation will be
 performed using DIIS
 SCF converges when DIIS error is below 1.0e-08
 ---------------------------------------
  Cycle       Energy         DIIS error
 ---------------------------------------
    1  -16988.8969586693      1.13e-05  
    2  -16988.8969600414      2.98e-06  
    3  -16988.8969598438      5.35e-06  
    4  -16988.8969601309      7.75e-07  
    5  -16988.8969601368      2.50e-07  
    6  -16988.8969601369      1.15e-07  
    7  -16988.8969601375      2.04e-08  
    8  -16988.8969601372      5.46e-09  Convergence criterion met
 ---------------------------------------
 SCF time:   CPU 61.08s  wall 61.00s 
 SCF   energy in the final basis set =   -16988.8969601372
 Total energy in the final basis set =   -16988.8969601372

 --------------------------------------------------------------

                    Orbital Energies (a.u.)
 --------------------------------------------------------------

 Alpha MOs
 -- Occupied --
***************-482.851-176.316-176.316-165.720-165.719-165.717
*******-165.717-165.717-101.576 -62.504 -56.325 -56.320 -56.320
-35.812 -35.812 -31.306 -31.306 -31.299 -31.299 -31.299 -31.299
-22.956 -22.956 -22.955 -22.955 -22.954 -22.954 -22.950 -22.950
-22.950 -22.950 -10.326 -10.303 -10.232  -9.491  -8.712  -7.256
 -7.245  -7.245  -6.545  -6.530  -6.530  -6.361  -6.361  -4.775
 -4.774  -4.759  -4.758  -4.758  -4.758  -2.656  -2.652  -2.651
 -2.640  -2.640  -2.040  -2.040  -2.035  -2.035  -2.035  -2.035
 -2.021  -2.021  -2.021  -2.021  -0.955  -0.854  -0.805  -0.707
 -0.661  -0.630  -0.559  -0.517  -0.486  -0.425  -0.422  -0.397
 -0.372  -0.346  -0.328  -0.310  -0.303  -0.286  -0.278  -0.276
 -0.261
 -- Virtual --
 -0.097  -0.085  -0.049  -0.004   0.019   0.023   0.026   0.028
  0.053   0.062   0.068   0.072   0.077   0.083   0.085   0.099
  0.102   0.114   0.115   0.116   0.129   0.132   0.139   0.153
  0.162   0.170   0.181   0.198   0.201   0.224   0.226   0.234
  0.239   0.250   0.264   0.273   0.309   0.358   0.372   0.383
  0.391   0.399   0.404   0.418   0.420   0.425   0.441   0.449
  0.462   0.467   0.470   0.486   0.492   0.509   0.525   0.547
  0.564   0.586   0.592   0.604   0.614   0.619   0.649   0.654
  0.662   0.681   0.705   0.738   0.771   0.784   0.825   0.828
  0.872   0.875   0.909   0.918   0.965   0.993   1.073   1.085
  1.168   1.264   1.277   1.322   1.339   1.361   1.373   1.398
  1.421   1.432   1.489   1.517   1.538   1.554   1.649   1.661
  1.734   1.778   1.835   1.867   1.879   1.956   2.018   2.046
  2.059   2.133   2.178   2.187   2.217   2.283   2.345   2.467
  2.538   2.568   2.666   2.698   2.779   2.809   2.889   3.012
  3.105   3.402   3.506   3.700   3.967   3.970   3.971   4.004
  4.016   4.032   4.033   4.060   4.069   4.077   4.119   4.158
  4.203   4.231   4.273   4.379   4.431   4.452   6.007   6.031
  6.034   6.053   6.080   6.124   6.676   7.567   7.601   7.675
  9.733  23.475  23.634  23.846  25.863  26.034  26.440  27.859
 27.893  28.345  28.358  28.365  28.376  28.398  28.400  28.534
 28.535  28.536  28.552  28.569  28.577  28.584  28.627  28.673
 28.707  47.943 127.886 127.900 127.905 127.918 127.929 127.955
151.658 151.686 215.722 289.762 289.794 289.8971020.7451901.820
*******
 --------------------------------------------------------------

          Ground-State Mulliken Net Atomic Charges

     Atom                 Charge (a.u.)
  ----------------------------------------
      1 C                    -0.746506
      2 C                     0.047658
      3 C                    -0.199978
      4 Br                    0.002770
      5 Cl                    0.239238
      6 I                     0.141330
      7 I                     0.136312
      8 H                     0.177109
      9 H                     0.202067
  ----------------------------------------
  Sum of atomic charges =     0.000000

 -----------------------------------------------------------------
                    Cartesian Multipole Moments
 -----------------------------------------------------------------
    Charge (ESU x 10^10)
                 0.0000
    Dipole Moment (Debye)
         X       0.0385      Y       0.2271      Z      -1.5368
       Tot       1.5540
    Quadrupole Moments (Debye-Ang)
        XX    -103.5569     XY      -2.7720     YY    -106.2912
        XZ       0.7581     YZ       1.7134     ZZ    -103.2363
    Octopole Moments (Debye-Ang^2)
       XXX       3.3569    XXY      12.3946    XYY      -3.0065
       YYY      51.3903    XXZ      14.7670    XYZ       0.1740
       YYZ      11.1205    XZZ      -2.8384    YZZ       8.7927
       ZZZ      13.0671
    Hexadecapole Moments (Debye-Ang^3)
      XXXX   -1709.7324   XXXY     -39.6459   XXYY    -578.6992
      XYYY     -74.0386   YYYY   -1525.2826   XXXZ      -5.8526
      XXYZ      -3.1060   XYYZ      -5.7630   YYYZ       1.2538
      XXZZ    -357.0352   XYZZ     -15.0707   YYZZ    -315.9849
      XZZZ      -5.9942   YZZZ       8.9812   ZZZZ    -269.9640
 -----------------------------------------------------------------
 Calculating analytic gradient of the SCF energy
 Gradient of SCF Energy
            1           2           3           4           5           6
    1  -0.0000240   0.0002702  -0.0001937  -0.0000096   0.0000222  -0.0000339
    2   0.0001022  -0.0001230  -0.0000085  -0.0001154  -0.0000606  -0.0000707
    3   0.0000388  -0.0000131   0.0000324   0.0000318  -0.0002261   0.0002748
            7           8           9
    1   0.0000708  -0.0000415  -0.0000606
    2  -0.0000471   0.0001940   0.0001292
    3  -0.0000382  -0.0001388   0.0000384
 Max gradient component =       2.748E-04
 RMS gradient           =       1.186E-04
 Gradient time:  CPU 27.92 s  wall 27.92 s
 Geometry Optimization Parameters
   NAtoms,    NIC,     NZ,  NCons,   NDum,   NFix, NCnnct, MaxDiis
        9      69       9       0       0       0       0       0

 Cartesian Hessian Update
 Hessian Updated using BFGS Update


** GEOMETRY OPTIMIZATION IN DELOCALIZED INTERNAL COORDINATES **
   Searching for a Minimum

   Optimization Cycle:   6

                       Coordinates (Angstroms)
     ATOM                X               Y               Z
      1  C        -0.2399147312   -0.6621286214   -1.6870618760
      2  C        -0.6718039914   -1.2004591654   -0.3520613442
      3  C         0.2435190282    0.0156862548   -0.4231484167
      4  Br       -2.5269911026   -1.0214513892    0.1813589997
      5  Cl       -0.0159083492   -2.7637733016    0.1693565234
      6  I        -0.5200295167    2.0127321649   -0.0101618732
      7  I         2.3476410469   -0.1762983157    0.1168170793
      8  H         0.4708314114   -1.2520881184   -2.2542099272
      9  H        -0.9800606883   -0.1399571449   -2.2823628640
   Point Group: c1    Number of degrees of freedom:    21


   Energy is -16988.896960137

 Hessian Updated using BFGS Update

 21 Hessian modes will be used to form the next step
  Hessian Eigenvalues:
     0.016776    0.021484    0.027597    0.031122    0.034726    0.051326
     0.066812    0.087237    0.090663    0.110048    0.124066    0.132321
     0.144061    0.153118    0.175884    0.236098    0.250677    0.270713
     0.278117    0.348198    0.351201

 Minimum Search - Taking Simple RFO Step
 Searching for Lamda that Minimizes Along All modes
 Value Taken    Lamda =   0.00000000
 Step Taken.  Stepsize is  0.002432

                             Maximum     Tolerance    Cnvgd?
         Gradient           0.000119      0.000300     YES
         Displacement       0.001550      0.001200      NO
         Energy change     -0.000001      0.000001      NO


 New Cartesian Coordinates Obtained by Inverse Iteration

 Displacement from previous Coordinates is:  0.001944
 ----------------------------------------------------------------
             Standard Nuclear Orientation (Angstroms)
    I     Atom           X                Y                Z
 ----------------------------------------------------------------
    1      C      -0.2399612644    -0.6620762933    -1.6871072865
    2      C      -0.6720508094    -1.2002433533    -0.3521260411
    3      C       0.2436573253     0.0156426580    -0.4231127282
    4      Br     -2.5270385367    -1.0218775765     0.1814917506
    5      Cl     -0.0156910128    -2.7636412475     0.1691221636
    6      I      -0.5198422306     2.0128240538    -0.0103075169
    7      I       2.3475212456    -0.1762174236     0.1169631557
    8      H       0.4705452889    -1.2525327458    -2.2539885823
    9      H      -0.9798568989    -0.1396157086    -2.2824086138
 ----------------------------------------------------------------
 Molecular Point Group                 C1    NOp =  1
 Largest Abelian Subgroup              C1    NOp =  1
 Nuclear Repulsion Energy =  1879.7218972846 hartrees
 There are       89 alpha and       89 beta electrons
 Applying Cartesian multipole field
    Component          Value
    ---------          -----
     (2,0,0)        1.00000E-11
     (0,2,0)        2.00000E-11
     (0,0,2)       -3.00000E-11
 Nucleus-field energy     =     0.0000000440 hartrees
 Requested basis set is 6-311++G(d,p)
 There are 108 shells and 282 basis functions
 A cutoff of  1.0D-11 yielded   4277 shell pairs
 There are     31177 function pairs (     34944 Cartesian)
 Smallest overlap matrix eigenvalue = 2.91E-05
 Guess MOs from SCF MO coefficient file

 -----------------------------------------------------------------------
  General SCF calculation program by
  Eric Jon Sundstrom, Paul Horn, Yuezhi Mao, Dmitri Zuev, Alec White,
  David Stuck, Shaama M.S., Shane Yost, Joonho Lee, David Small,
  Daniel Levine, Susi Lehtola, Hugh Burton, Evgeny Epifanovsky
 -----------------------------------------------------------------------
 Exchange:     0.2000 Hartree-Fock + 0.0800 Slater + 0.7200 B88
 Correlation:  0.1900 VWN1RPA + 0.8100 LYP
 Using SG-1 standard quadrature grid
 A restricted SCF calculation will be
 performed using DIIS
 SCF converges when DIIS error is below 1.0e-08
 ---------------------------------------
  Cycle       Energy         DIIS error
 ---------------------------------------
    1  -16988.8969601311      4.28e-06  
    2  -16988.8969603347      6.32e-07  
    3  -16988.8969603324      8.45e-07  
    4  -16988.8969603387      3.13e-07  
    5  -16988.8969603398      7.21e-08  
    6  -16988.8969603395      2.35e-08  
    7  -16988.8969603395      9.66e-09  Convergence criterion met
 ---------------------------------------
 SCF time:   CPU 53.54s  wall 54.00s 
 SCF   energy in the final basis set =   -16988.8969603395
 Total energy in the final basis set =   -16988.8969603395

 --------------------------------------------------------------

                    Orbital Energies (a.u.)
 --------------------------------------------------------------

 Alpha MOs
 -- Occupied --
***************-482.851-176.316-176.316-165.720-165.719-165.717
*******-165.717-165.717-101.576 -62.504 -56.325 -56.320 -56.320
-35.812 -35.812 -31.306 -31.306 -31.299 -31.299 -31.299 -31.299
-22.956 -22.956 -22.955 -22.955 -22.954 -22.954 -22.950 -22.950
-22.950 -22.950 -10.326 -10.303 -10.232  -9.491  -8.713  -7.256
 -7.245  -7.245  -6.545  -6.530  -6.530  -6.361  -6.361  -4.775
 -4.774  -4.759  -4.758  -4.758  -4.758  -2.656  -2.652  -2.651
 -2.640  -2.640  -2.040  -2.040  -2.035  -2.035  -2.035  -2.035
 -2.021  -2.021  -2.021  -2.021  -0.955  -0.854  -0.805  -0.707
 -0.661  -0.630  -0.559  -0.517  -0.486  -0.425  -0.422  -0.397
 -0.372  -0.346  -0.328  -0.310  -0.303  -0.286  -0.278  -0.276
 -0.261
 -- Virtual --
 -0.097  -0.085  -0.049  -0.004   0.019   0.023   0.026   0.028
  0.053   0.062   0.068   0.072   0.077   0.083   0.085   0.099
  0.102   0.114   0.115   0.116   0.129   0.132   0.139   0.153
  0.162   0.170   0.181   0.198   0.201   0.224   0.226   0.234
  0.239   0.250   0.264   0.273   0.309   0.358   0.372   0.383
  0.391   0.399   0.404   0.418   0.420   0.425   0.441   0.449
  0.462   0.467   0.470   0.486   0.492   0.509   0.525   0.547
  0.564   0.586   0.592   0.604   0.614   0.619   0.649   0.654
  0.662   0.681   0.704   0.738   0.771   0.784   0.825   0.828
  0.872   0.875   0.909   0.918   0.965   0.993   1.073   1.085
  1.168   1.264   1.277   1.322   1.339   1.361   1.373   1.398
  1.421   1.432   1.489   1.516   1.538   1.554   1.649   1.661
  1.734   1.778   1.835   1.867   1.879   1.956   2.018   2.046
  2.059   2.133   2.178   2.187   2.217   2.283   2.345   2.467
  2.538   2.568   2.666   2.698   2.779   2.809   2.889   3.013
  3.105   3.402   3.506   3.700   3.967   3.970   3.971   4.005
  4.016   4.032   4.033   4.060   4.069   4.077   4.119   4.158
  4.203   4.231   4.273   4.379   4.431   4.452   6.007   6.031
  6.034   6.053   6.080   6.124   6.676   7.567   7.601   7.675
  9.733  23.475  23.634  23.846  25.863  26.034  26.440  27.859
 27.893  28.345  28.358  28.365  28.376  28.398  28.400  28.534
 28.535  28.536  28.552  28.569  28.577  28.584  28.627  28.673
 28.707  47.943 127.886 127.900 127.905 127.918 127.929 127.955
151.658 151.686 215.722 289.762 289.794 289.8971020.7451901.820
*******
 --------------------------------------------------------------

          Ground-State Mulliken Net Atomic Charges

     Atom                 Charge (a.u.)
  ----------------------------------------
      1 C                    -0.746589
      2 C                     0.048340
      3 C                    -0.200286
      4 Br                    0.003027
      5 Cl                    0.238646
      6 I                     0.141262
      7 I                     0.136441
      8 H                     0.177103
      9 H                     0.202055
  ----------------------------------------
  Sum of atomic charges =     0.000000

 -----------------------------------------------------------------
                    Cartesian Multipole Moments
 -----------------------------------------------------------------
    Charge (ESU x 10^10)
                 0.0000
    Dipole Moment (Debye)
         X       0.0382      Y       0.2275      Z      -1.5367
       Tot       1.5539
    Quadrupole Moments (Debye-Ang)
        XX    -103.5524     XY      -2.7691     YY    -106.2952
        XZ       0.7584     YZ       1.7133     ZZ    -103.2366
    Octopole Moments (Debye-Ang^2)
       XXX       3.3426    XXY      12.3846    XYY      -3.0090
       YYY      51.4053    XXZ      14.7719    XYZ       0.1764
       YYZ      11.1173    XZZ      -2.8426    YZZ       8.7933
       ZZZ      13.0722
    Hexadecapole Moments (Debye-Ang^3)
      XXXX   -1709.5881   XXXY     -39.6844   XXYY    -578.6841
      XYYY     -74.1223   YYYY   -1525.4325   XXXZ      -5.8778
      XXYZ      -3.1096   XYYZ      -5.7702   YYYZ       1.2757
      XXZZ    -357.0133   XYZZ     -15.0975   YYZZ    -316.0034
      XZZZ      -6.0120   YZZZ       8.9929   ZZZZ    -269.9790
 -----------------------------------------------------------------
 Calculating analytic gradient of the SCF energy
 Gradient of SCF Energy
            1           2           3           4           5           6
    1  -0.0000304   0.0001670  -0.0001057   0.0000169   0.0000518  -0.0000258
    2   0.0000995  -0.0000480  -0.0000346  -0.0001521  -0.0000790  -0.0000614
    3  -0.0000207  -0.0000343   0.0000686   0.0000261  -0.0002160   0.0002762
            7           8           9
    1   0.0000307  -0.0000520  -0.0000525
    2  -0.0000315   0.0001829   0.0001243
    3  -0.0000464  -0.0001108   0.0000572
 Max gradient component =       2.762E-04
 RMS gradient           =       1.044E-04
 Gradient time:  CPU 27.92 s  wall 27.92 s
 Geometry Optimization Parameters
   NAtoms,    NIC,     NZ,  NCons,   NDum,   NFix, NCnnct, MaxDiis
        9      69       9       0       0       0       0       0

 Cartesian Hessian Update
 Hessian Updated using BFGS Update


** GEOMETRY OPTIMIZATION IN DELOCALIZED INTERNAL COORDINATES **
   Searching for a Minimum

   Optimization Cycle:   7

                       Coordinates (Angstroms)
     ATOM                X               Y               Z
      1  C        -0.2399612644   -0.6620762933   -1.6871072865
      2  C        -0.6720508094   -1.2002433533   -0.3521260411
      3  C         0.2436573253    0.0156426580   -0.4231127282
      4  Br       -2.5270385367   -1.0218775765    0.1814917506
      5  Cl       -0.0156910128   -2.7636412475    0.1691221636
      6  I        -0.5198422306    2.0128240538   -0.0103075169
      7  I         2.3475212456   -0.1762174236    0.1169631557
      8  H         0.4705452889   -1.2525327458   -2.2539885823
      9  H        -0.9798568989   -0.1396157086   -2.2824086138
   Point Group: c1    Number of degrees of freedom:    21


   Energy is -16988.896960339

 Hessian Updated using BFGS Update

 21 Hessian modes will be used to form the next step
  Hessian Eigenvalues:
     0.015585    0.021580    0.023276    0.031194    0.035809    0.052585
     0.057310    0.087312    0.089995    0.111320    0.114543    0.126137
     0.140452    0.160544    0.174752    0.229797    0.249725    0.269965
     0.275376    0.348189    0.353594

 Minimum Search - Taking Simple RFO Step
 Searching for Lamda that Minimizes Along All modes
 Value Taken    Lamda =   0.00000000
 Step Taken.  Stepsize is  0.002302

                             Maximum     Tolerance    Cnvgd?
         Gradient           0.000054      0.000300     YES
         Displacement       0.001440      0.001200      NO
         Energy change     -0.000000      0.000001     YES


                       Distance Matrix (Angstroms)
             C (  1)   C (  2)   C (  3)   Br(  4)   Cl(  5)   I (  6)
   C (  2)  1.502831
   C (  3)  1.513563  1.523791
   Br(  4)  2.975204  1.938438  3.019727
   Cl(  5)  2.812910  1.773900  2.853493  3.056266
   I (  6)  3.169398  3.234781  2.177630  3.643493  4.806348
   I (  7)  3.191519  3.222808  2.180536  4.947791  3.504605  3.609692
   H (  8)  1.083888  2.219311  2.238717  3.869144  2.896781  4.083813
   H (  9)  1.083879  2.223885  2.231160  3.040224  3.718216  3.163393
             I (  7)   H (  8)
   H (  8)  3.209814
   H (  9)  4.102410  1.828403

 Final energy is   -16988.896960339473     


 ******************************
 **  OPTIMIZATION CONVERGED  **
 ******************************

                       Coordinates (Angstroms)
     ATOM                X               Y               Z
      1  C        -0.2399612644   -0.6620762933   -1.6871072865
      2  C        -0.6720508094   -1.2002433533   -0.3521260411
      3  C         0.2436573253    0.0156426580   -0.4231127282
      4  Br       -2.5270385367   -1.0218775765    0.1814917506
      5  Cl       -0.0156910128   -2.7636412475    0.1691221636
      6  I        -0.5198422306    2.0128240538   -0.0103075169
      7  I         2.3475212456   -0.1762174236    0.1169631557
      8  H         0.4705452889   -1.2525327458   -2.2539885823
      9  H        -0.9798568989   -0.1396157086   -2.2824086138

Z-matrix Print:
$molecule
0 1
I 
C  1 2.177630
C  2 1.513563 1 117.189897
H  3 1.083879 2 117.448667 1 -3.441650 0
H  3 1.083888 2 118.114811 1 141.415047 0
C  3 1.502831 2 60.684020 1 -111.397326 0
Cl 6 1.773900 3 118.050372 2 -109.847000 0
Br 6 1.938438 3 119.125550 2 111.002082 0
I  2 2.180536 1 111.840673 3 141.451526 0
$end


 --------------------------------------------------------------

                    Orbital Energies (a.u.)
 --------------------------------------------------------------

 Alpha MOs
 -- Occupied --
***************-482.851-176.316-176.316-165.720-165.719-165.717
*******-165.717-165.717-101.576 -62.504 -56.325 -56.320 -56.320
-35.812 -35.812 -31.306 -31.306 -31.299 -31.299 -31.299 -31.299
-22.956 -22.956 -22.955 -22.955 -22.954 -22.954 -22.950 -22.950
-22.950 -22.950 -10.326 -10.303 -10.232  -9.491  -8.713  -7.256
 -7.245  -7.245  -6.545  -6.530  -6.530  -6.361  -6.361  -4.775
 -4.774  -4.759  -4.758  -4.758  -4.758  -2.656  -2.652  -2.651
 -2.640  -2.640  -2.040  -2.040  -2.035  -2.035  -2.035  -2.035
 -2.021  -2.021  -2.021  -2.021  -0.955  -0.854  -0.805  -0.707
 -0.661  -0.630  -0.559  -0.517  -0.486  -0.425  -0.422  -0.397
 -0.372  -0.346  -0.328  -0.310  -0.303  -0.286  -0.278  -0.276
 -0.261
 -- Virtual --
 -0.097  -0.085  -0.049  -0.004   0.019   0.023   0.026   0.028
  0.053   0.062   0.068   0.072   0.077   0.083   0.085   0.099
  0.102   0.114   0.115   0.116   0.129   0.132   0.139   0.153
  0.162   0.170   0.181   0.198   0.201   0.224   0.226   0.234
  0.239   0.250   0.264   0.273   0.309   0.358   0.372   0.383
  0.391   0.399   0.404   0.418   0.420   0.425   0.441   0.449
  0.462   0.467   0.470   0.486   0.492   0.509   0.525   0.547
  0.564   0.586   0.592   0.604   0.614   0.619   0.649   0.654
  0.662   0.681   0.704   0.738   0.771   0.784   0.825   0.828
  0.872   0.875   0.909   0.918   0.965   0.993   1.073   1.085
  1.168   1.264   1.277   1.322   1.339   1.361   1.373   1.398
  1.421   1.432   1.489   1.516   1.538   1.554   1.649   1.661
  1.734   1.778   1.835   1.867   1.879   1.956   2.018   2.046
  2.059   2.133   2.178   2.187   2.217   2.283   2.345   2.467
  2.538   2.568   2.666   2.698   2.779   2.809   2.889   3.013
  3.105   3.402   3.506   3.700   3.967   3.970   3.971   4.005
  4.016   4.032   4.033   4.060   4.069   4.077   4.119   4.158
  4.203   4.231   4.273   4.379   4.431   4.452   6.007   6.031
  6.034   6.053   6.080   6.124   6.676   7.567   7.601   7.675
  9.733  23.475  23.634  23.846  25.863  26.034  26.440  27.859
 27.893  28.345  28.358  28.365  28.376  28.398  28.400  28.534
 28.535  28.536  28.552  28.569  28.577  28.584  28.627  28.673
 28.707  47.943 127.886 127.900 127.905 127.918 127.929 127.955
151.658 151.686 215.722 289.762 289.794 289.8971020.7451901.820
*******
 --------------------------------------------------------------

          Ground-State Mulliken Net Atomic Charges

     Atom                 Charge (a.u.)
  ----------------------------------------
      1 C                    -0.746589
      2 C                     0.048340
      3 C                    -0.200286
      4 Br                    0.003027
      5 Cl                    0.238646
      6 I                     0.141262
      7 I                     0.136441
      8 H                     0.177103
      9 H                     0.202055
  ----------------------------------------
  Sum of atomic charges =     0.000000

 -----------------------------------------------------------------
                    Cartesian Multipole Moments
 -----------------------------------------------------------------
    Charge (ESU x 10^10)
                 0.0000
    Dipole Moment (Debye)
         X       0.0382      Y       0.2275      Z      -1.5367
       Tot       1.5539
    Quadrupole Moments (Debye-Ang)
        XX    -103.5524     XY      -2.7691     YY    -106.2952
        XZ       0.7584     YZ       1.7133     ZZ    -103.2366
    Octopole Moments (Debye-Ang^2)
       XXX       3.3426    XXY      12.3846    XYY      -3.0090
       YYY      51.4053    XXZ      14.7719    XYZ       0.1764
       YYZ      11.1173    XZZ      -2.8426    YZZ       8.7933
       ZZZ      13.0722
    Hexadecapole Moments (Debye-Ang^3)
      XXXX   -1709.5881   XXXY     -39.6844   XXYY    -578.6841
      XYYY     -74.1223   YYYY   -1525.4325   XXXZ      -5.8778
      XXYZ      -3.1096   XYYZ      -5.7702   YYYZ       1.2757
      XXZZ    -357.0133   XYZZ     -15.0975   YYZZ    -316.0034
      XZZZ      -6.0120   YZZZ       8.9929   ZZZZ    -269.9790
 -----------------------------------------------------------------
Archival summary:
1\1\garfield\OPT\ProcedureUnspecified\BasisUnspecified\2r1l132\taweetha\WedOct1023:53:322018WedOct1023:53:322018\0\\#,OPT,ProcedureUnspecified,BasisUnspecified,\\0,1\I\C,1,2.17763\C,2,1.51356,1,117.19\H,3,1.08388,2,117.449,1,-3.44165,0\H,3,1.08389,2,118.115,1,141.415,0\C,3,1.50283,2,60.684,1,-111.397,0\Cl,6,1.7739,3,118.05,2,-109.847,0\Br,6,1.93844,3,119.126,2,111.002,0\I,2,2.18054,1,111.841,3,141.452,0\\\@

 Total job time:  713.05s(wall), 713.03s(cpu) 
 Wed Oct 10 23:53:32 2018

        *************************************************************
        *                                                           *
        *  Thank you very much for using Q-Chem.  Have a nice day.  *
        *                                                           *
        *************************************************************


 
User input: 2 of 2 
 
Q-Chem Developer Version!
                  Welcome to Q-Chem
     A Quantum Leap Into The Future Of Chemistry


 Q-Chem 5.1, Q-Chem, Inc., Pleasanton, CA (2018)

 Yihan Shao,  Zhengting Gan,  E. Epifanovsky,  A. T. B. Gilbert,  M. Wormit,  
 J. Kussmann,  A. W. Lange,  A. Behn,  Jia Deng,  Xintian Feng,  D. Ghosh,  
 M. Goldey,  P. R. Horn,  L. D. Jacobson,  I. Kaliman,  T. Kus,  A. Landau,  
 Jie Liu,  E. I. Proynov,  R. M. Richard,  R. P. Steele,  E. J. Sundstrom,  
 H. L. Woodcock III,  P. M. Zimmerman,  D. Zuev,  B. Albrecht,  E. Alguire,  
 S. A. Baeppler,  D. Barton,  Z. Benda,  Y. A. Bernard,  E. J. Berquist,  
 K. B. Bravaya,  H. Burton,  D. Casanova,  Chun-Min Chang,  Yunqing Chen,  
 A. Chien,  K. D. Closser,  M. P. Coons,  S. Coriani,  S. Dasgupta,  
 A. L. Dempwolff,  M. Diedenhofen,  Hainam Do,  R. G. Edgar,  Po-Tung Fang,  
 S. Faraji,  S. Fatehi,  Qingguo Feng,  K. D. Fenk,  J. Fosso-Tande,  
 Qinghui Ge,  A. Ghysels,  G. Gidofalvi,  J. Gomes,  J. Gonthier,  A. Gunina,  
 D. Hait,  M. W. D. Hanson-Heine,  P. H. P. Harbach,  A. W. Hauser,  
 J. E. Herr,  E. G. Hohenstein,  Z. C. Holden,  Kerwin Hui,  B. C. Huynh,  
 T.-C. Jagau,  Hyunjun Ji,  B. Kaduk,  K. Khistyaev,  Jaehoon Kim,  
 P. Klunzinger,  K. Koh,  D. Kosenkov,  L. Koulias,  T. Kowalczyk,  
 C. M. Krauter,  A. Kunitsa,  Ka Un Lao,  A. Laurent,  K. V. Lawler,  
 Joonho Lee,  D. Lefrancois,  S. Lehtola,  D. S. Levine,  Yi-Pei Li,  
 You-Sheng Lin,  Fenglai Liu,  E. Livshits,  A. Luenser,  P. Manohar,  
 E. Mansoor,  S. F. Manzer,  Shan-Ping Mao,  Yuezhi Mao,  N. Mardirossian,  
 A. V. Marenich,  T. Markovich,  L. A. Martinez-Martinez,  S. A. Maurer,  
 N. J. Mayhall,  S. C. McKenzie,  J.-M. Mewes,  A. F. Morrison,  
 J. W. Mullinax,  K. Nanda,  T. S. Nguyen-Beck,  R. Olivares-Amaya,  
 J. A. Parkhill,  T. M. Perrine,  F. Plasser,  P. Pokhilko,  S. Prager,  
 A. Prociuk,  E. Ramos,  D. R. Rehn,  F. Rob,  M. Schneider,  N. Sergueev,  
 S. M. Sharada,  S. Sharma,  D. W. Small,  T. Stauch,  T. Stein,  
 Yu-Chuan Su,  A. J. W. Thom,  A. Tkatchenko,  T. Tsuchimochi,  N. M. Tubman,  
 L. Vogt,  M. L. Vidal,  O. Vydrov,  M. A. Watson,  J. Wenzel,  
 M. de Wergifosse,  T. A. Wesolowski,  A. White,  J. Witte,  A. Yamada,  
 Jun Yang,  K. Yao,  S. Yeganeh,  S. R. Yost,  Zhi-Qiang You,  A. Zech,  
 Igor Ying Zhang,  Xing Zhang,  Yan Zhao,  Ying Zhu,  B. R. Brooks,  
 G. K. L. Chan,  C. J. Cramer,  M. S. Gordon,  W. J. Hehre,  A. Klamt,  
 M. W. Schmidt,  C. D. Sherrill,  D. G. Truhlar,  A. Aspuru-Guzik,  R. Baer,  
 A. T. Bell,  N. A. Besley,  Jeng-Da Chai,  A. E. DePrince, III,  
 R. A. DiStasio Jr.,  A. Dreuw,  B. D. Dunietz,  T. R. Furlani,  
 Chao-Ping Hsu,  Yousung Jung,  Jing Kong,  D. S. Lambrecht,  WanZhen Liang,  
 C. Ochsenfeld,  V. A. Rassolov,  L. V. Slipchenko,  J. E. Subotnik,  
 T. Van Voorhis,  J. M. Herbert,  A. I. Krylov,  P. M. W. Gill,  M. Head-Gordon

 Contributors to earlier versions of Q-Chem not listed above: 
 R. D. Adamson,  B. Austin,  J. Baker,  G. J. O. Beran,  K. Brandhorst,  
 S. T. Brown,  E. F. C. Byrd,  A. K. Chakraborty,  C.-L. Cheng,  
 Siu Hung Chien,  D. M. Chipman,  D. L. Crittenden,  H. Dachsel,  
 R. J. Doerksen,  A. D. Dutoi,  L. Fusti-Molnar,  W. A. Goddard III,  
 A. Golubeva-Zadorozhnaya,  S. R. Gwaltney,  G. Hawkins,  A. Heyden,  
 S. Hirata,  G. Kedziora,  F. J. Keil,  C. Kelley,  Jihan Kim,  R. A. King,  
 R. Z. Khaliullin,  P. P. Korambath,  W. Kurlancheek,  A. M. Lee,  M. S. Lee,  
 S. V. Levchenko,  Ching Yeh Lin,  D. Liotard,  R. C. Lochan,  I. Lotan,  
 P. E. Maslen,  N. Nair,  D. P. O'Neill,  D. Neuhauser,  E. Neuscamman,  
 C. M. Oana,  R. Olson,  B. Peters,  R. Peverati,  P. A. Pieniazek,  
 Y. M. Rhee,  J. Ritchie,  M. A. Rohrdanz,  E. Rosta,  N. J. Russ,  
 H. F. Schaefer III,  N. E. Schultz,  N. Shenvi,  A. C. Simmonett,  A. Sodt,  
 D. Stuck,  K. S. Thanthiriwatte,  V. Vanovschi,  Tao Wang,  A. Warshel,  
 C. F. Williams,  Q. Wu,  X. Xu,  W. Zhang

 Please cite Q-Chem as follows:
 Y. Shao et al., Mol. Phys. 113, 184-215 (2015)
 DOI: 10.1080/00268976.2014.952696

 Q-Chem 5.1.1 for Intel X86 EM64T Linux

 Parts of Q-Chem use Armadillo 8.300.2 (Tropical Shenanigans).
 http://arma.sourceforge.net/

 Q-Chem begins on Wed Oct 10 23:53:32 2018  

Host: 
0

     Scratch files written to /scratch/taweetham/qchem30313//
The previous job contains 0 fragments, simply inherited here
Input Ideriv = 2
Curr. Ideriv = -1
Max.  Ideriv = 2

Checking the input file for inconsistencies... 	...done.

--------------------------------------------------------------
User input:
--------------------------------------------------------------

$molecule
read
$end

$rem
   job_type 	frequency
   basis 	6-311++g**
   method	b3lyp	
$end


--------------------------------------------------------------
 ----------------------------------------------------------------
             Standard Nuclear Orientation (Angstroms)
    I     Atom           X                Y                Z
 ----------------------------------------------------------------
    1      C      -0.3566454526    -0.6119217433    -1.6683463167
    2      C      -0.8496846572    -1.1047191902    -0.3369699221
    3      C       0.2196576467    -0.0209691478    -0.3996769633
    4      Br     -2.6614842348    -0.6874710363     0.2115080039
    5      Cl     -0.4050383247    -2.7482129632     0.1609645174
    6      I      -0.2684211103     2.0547274540     0.0422913461
    7      I       2.2819153480    -0.4985161611     0.1235607168
    8      H       0.2657704022    -1.2845311215    -2.2471450005
    9      H      -1.0233304853     0.0120997281    -2.2522320531
 ----------------------------------------------------------------
 Molecular Point Group                 C1    NOp =  1
 Largest Abelian Subgroup              C1    NOp =  1
 Nuclear Repulsion Energy =  1879.7218972846 hartrees
 There are       89 alpha and       89 beta electrons
 Requested basis set is 6-311++G(d,p)
 There are 108 shells and 282 basis functions

 Total QAlloc Memory Limit   2000 MB
 Mega-Array Size       188 MB
 MEM_STATIC part       192 MB

                       Distance Matrix (Angstroms)
             C (  1)   C (  2)   C (  3)   Br(  4)   Cl(  5)   I (  6)
   C (  2)  1.502831
   C (  3)  1.513563  1.523791
   Br(  4)  2.975204  1.938438  3.019727
   Cl(  5)  2.812910  1.773900  2.853493  3.056266
   I (  6)  3.169398  3.234781  2.177630  3.643493  4.806348
   I (  7)  3.191519  3.222808  2.180536  4.947791  3.504605  3.609692
   H (  8)  1.083888  2.219311  2.238717  3.869144  2.896781  4.083813
   H (  9)  1.083879  2.223885  2.231160  3.040224  3.718216  3.163393
             I (  7)   H (  8)
   H (  8)  3.209814
   H (  9)  4.102410  1.828403

 A cutoff of  1.0D-11 yielded   4277 shell pairs
 There are     31177 function pairs (     34944 Cartesian)
 Smallest overlap matrix eigenvalue = 2.91E-05
 Guess from superposition of atomic densities
 Warning:  Energy on first SCF cycle will be non-variational
 SAD guess density has 178.000000 electrons

 -----------------------------------------------------------------------
  General SCF calculation program by
  Eric Jon Sundstrom, Paul Horn, Yuezhi Mao, Dmitri Zuev, Alec White,
  David Stuck, Shaama M.S., Shane Yost, Joonho Lee, David Small,
  Daniel Levine, Susi Lehtola, Hugh Burton, Evgeny Epifanovsky
 -----------------------------------------------------------------------
 Exchange:     0.2000 Hartree-Fock + 0.0800 Slater + 0.7200 B88
 Correlation:  0.1900 VWN1RPA + 0.8100 LYP
 Using SG-1 standard quadrature grid
 A restricted SCF calculation will be
 performed using DIIS
 SCF converges when DIIS error is below 1.0e-08
 ---------------------------------------
  Cycle       Energy         DIIS error
 ---------------------------------------
    1  -16989.9047504697      3.13e-02  
    2  -16988.8552280407      2.36e-03  
    3  -16988.8337387715      2.71e-03  
    4  -16988.8952953393      3.49e-04  
    5  -16988.8962585137      1.88e-04  
    6  -16988.8965479918      8.78e-05  
    7  -16988.8966209721      1.95e-05  
    8  -16988.8966245579      7.21e-06  
    9  -16988.8966250630      1.30e-06  
   10  -16988.8966250811      3.30e-07  
   11  -16988.8966250824      8.43e-08  
   12  -16988.8966250823      3.32e-08  
   13  -16988.8966250822      5.23e-09  Convergence criterion met
 ---------------------------------------
 SCF time:   CPU 94.93s  wall 95.00s 
 SCF   energy in the final basis set =   -16988.8966250822
 Total energy in the final basis set =   -16988.8966250822

 --------------------------------------------------------------

                    Orbital Energies (a.u.)
 --------------------------------------------------------------

 Alpha MOs
 -- Occupied --
***************-482.851-176.316-176.316-165.720-165.719-165.717
*******-165.717-165.717-101.576 -62.504 -56.325 -56.320 -56.320
-35.812 -35.812 -31.306 -31.306 -31.299 -31.299 -31.299 -31.299
-22.956 -22.956 -22.955 -22.955 -22.954 -22.954 -22.950 -22.950
-22.950 -22.950 -10.326 -10.303 -10.232  -9.491  -8.712  -7.256
 -7.245  -7.245  -6.545  -6.530  -6.530  -6.361  -6.361  -4.775
 -4.774  -4.759  -4.758  -4.758  -4.758  -2.656  -2.651  -2.651
 -2.640  -2.640  -2.040  -2.040  -2.035  -2.035  -2.035  -2.035
 -2.021  -2.021  -2.021  -2.021  -0.955  -0.854  -0.805  -0.707
 -0.661  -0.630  -0.559  -0.517  -0.486  -0.425  -0.422  -0.397
 -0.372  -0.346  -0.328  -0.310  -0.303  -0.286  -0.277  -0.276
 -0.261
 -- Virtual --
 -0.097  -0.085  -0.049  -0.004   0.019   0.023   0.026   0.028
  0.053   0.062   0.068   0.072   0.077   0.083   0.085   0.099
  0.102   0.114   0.115   0.116   0.129   0.132   0.139   0.153
  0.162   0.170   0.181   0.198   0.201   0.224   0.226   0.234
  0.239   0.250   0.264   0.273   0.308   0.358   0.372   0.383
  0.391   0.399   0.404   0.418   0.420   0.425   0.441   0.449
  0.462   0.467   0.470   0.486   0.492   0.509   0.525   0.547
  0.564   0.586   0.592   0.604   0.614   0.619   0.649   0.654
  0.662   0.681   0.704   0.739   0.770   0.784   0.825   0.829
  0.872   0.875   0.909   0.918   0.965   0.993   1.073   1.085
  1.168   1.264   1.277   1.322   1.340   1.361   1.373   1.398
  1.421   1.432   1.489   1.516   1.538   1.554   1.649   1.661
  1.734   1.778   1.835   1.867   1.879   1.956   2.018   2.046
  2.059   2.133   2.178   2.187   2.217   2.283   2.345   2.467
  2.538   2.568   2.666   2.698   2.779   2.809   2.889   3.013
  3.105   3.402   3.506   3.700   3.967   3.970   3.971   4.004
  4.016   4.031   4.033   4.060   4.069   4.077   4.119   4.157
  4.202   4.231   4.273   4.379   4.431   4.452   6.007   6.031
  6.034   6.053   6.080   6.124   6.676   7.567   7.601   7.675
  9.733  23.475  23.634  23.846  25.863  26.035  26.440  27.859
 27.893  28.345  28.358  28.365  28.376  28.398  28.400  28.534
 28.535  28.536  28.553  28.569  28.577  28.584  28.627  28.673
 28.708  47.943 127.886 127.901 127.905 127.918 127.929 127.955
151.658 151.686 215.722 289.762 289.794 289.8971020.7451901.820
*******
 --------------------------------------------------------------

          Ground-State Mulliken Net Atomic Charges

     Atom                 Charge (a.u.)
  ----------------------------------------
      1 C                    -0.745580
      2 C                     0.045726
      3 C                    -0.201395
      4 Br                    0.002808
      5 Cl                    0.240179
      6 I                     0.141809
      7 I                     0.137163
      8 H                     0.177266
      9 H                     0.202024
  ----------------------------------------
  Sum of atomic charges =     0.000000

 -----------------------------------------------------------------
                    Cartesian Multipole Moments
 -----------------------------------------------------------------
    Charge (ESU x 10^10)
                 0.0000
    Dipole Moment (Debye)
         X       0.0632      Y       0.2390      Z      -1.5326
       Tot       1.5524
    Quadrupole Moments (Debye-Ang)
        XX    -104.3055     XY      -3.0383     YY    -105.5513
        XZ       0.9812     YZ       1.6043     ZZ    -103.2795
    Octopole Moments (Debye-Ang^2)
       XXX      15.1427    XXY      12.2126    XYY       3.1758
       YYY      54.3960    XXZ      12.1987    XYZ      -0.4136
       YYZ       8.9113    XZZ       0.5581    YZZ      10.2712
       ZZZ       5.7505
    Hexadecapole Moments (Debye-Ang^3)
      XXXX   -1732.6042   XXXY     -43.8606   XXYY    -583.4481
      XYYY     -43.4304   YYYY   -1495.8665   XXXZ      -4.9872
      XXYZ      -6.1795   XYYZ      -3.6018   YYYZ      -2.5081
      XXZZ    -359.6301   XYZZ      -9.3403   YYZZ    -312.5044
      XZZZ      -1.1186   YZZZ       1.9373   ZZZZ    -268.6711
 -----------------------------------------------------------------
 Calculating MO derivatives via CPSCF
   1         3          27      0.115082    0.022211
   2         3          27      0.016818    0.003213
   3         3          27      0.002129    0.000553
   4         3          27      0.000214    0.000058
   5        27           3      0.000013    0.000006
   6        30           0      0.000000    0.000000    Roots Converged
 Time for AOints: 62.1 s (CPU) 62.1 s (wall)
 ------------------------------------------------------------------------------
                     AOints        : Timing summary (seconds)
 ------------------------------------------------------------------------------
     job step          cpu (% of tot)      sys (% of tot)     wall (% of tot)
 ------------------------------------------------------------------------------
  cpscf_lag         0.2944E+03 (39.2)   0.3520E-03 (16.0)   0.2944E+03 (39.2)
  iterzp            0.3940E+03 (52.4)   0.1843E-02 (83.9)   0.3940E+03 (52.4)
  make_fx           0.0000E+00 ( 0.0)   0.0000E+00 ( 0.0)   0.0000E+00 ( 0.0)
  AOints            0.6212E+02 ( 8.3)   0.0000E+00 ( 0.0)   0.6212E+02 ( 8.3)
 ------------------------------------------------------------------------------
   Grand Totals     0.7514E+03          0.2197E-02          0.7514E+03
 ------------------------------------------------------------------------------
 Calculating analytic Hessian of the SCF energy
 Polarizability Matrix (a.u.)
            1           2           3
    1-148.9826706   6.5281174  -0.9408030
    2   6.5281174-140.3431766  -1.1581981
    3  -0.9408030  -1.1581981 -95.8989897

 Direct stationary perturbation theory relativistic correction:

 rels  =     211.497549473657
 relv  =    -707.141081660458
 rel2e =      97.722484070845
 E_rel =    -397.921048115956

 Hessian of the SCF Energy
            1           2           3           4           5           6
    1   0.4307897  -0.2192117   0.0076605  -0.0531342   0.0014379   0.0393242
    2  -0.2192117   0.4367299   0.0071108   0.0024729  -0.0541717   0.0322963
    3   0.0076605   0.0071108   0.5902016   0.0672707   0.0671218  -0.1800336
    4  -0.0531342   0.0024729   0.0672707   0.3124491   0.0282559  -0.0753550
    5   0.0014379  -0.0541717   0.0671218   0.0282559   0.3175422  -0.0783814
    6   0.0393242   0.0322963  -0.1800336  -0.0753550  -0.0783814   0.2927598
    7  -0.0575499  -0.0029217  -0.0700200  -0.1124273  -0.0690580   0.0138725
    8  -0.0034004  -0.0578739  -0.0724089  -0.0655510  -0.1114239   0.0169962
    9  -0.0413259  -0.0424119  -0.1543317  -0.0062127  -0.0042994  -0.0091914
   10  -0.0132631  -0.0025191   0.0049026  -0.1020928   0.0145287   0.0285091
   11   0.0011298   0.0005883   0.0014084   0.0186395  -0.0246440  -0.0070351
   12   0.0205383  -0.0052347  -0.0027145   0.0239684  -0.0047284  -0.0345008
   13   0.0005600   0.0014283   0.0014869  -0.0331498   0.0264626  -0.0096624
   14  -0.0004461  -0.0143415   0.0073412   0.0179192  -0.1167785   0.0322441
   15  -0.0083008   0.0250727  -0.0044402  -0.0050661   0.0255732  -0.0401565
   16   0.0002783   0.0001431  -0.0017805   0.0013846  -0.0049980  -0.0009169
   17  -0.0020351  -0.0134136  -0.0037461   0.0042091  -0.0136418  -0.0084147
   18   0.0042177  -0.0165293  -0.0019857  -0.0034931   0.0015247  -0.0012074
   19  -0.0119700  -0.0024500  -0.0030883  -0.0147001   0.0041058  -0.0096093
   20  -0.0002396   0.0002893  -0.0015489  -0.0051613   0.0010716  -0.0013026
   21  -0.0162173   0.0043096  -0.0018028   0.0013643  -0.0032062  -0.0013210
   22  -0.1408589   0.1113300   0.0888097  -0.0095716   0.0104863   0.0050296
   23   0.1119930  -0.1566529  -0.0953685  -0.0110287   0.0113073   0.0092953
   24   0.0865069  -0.0926022  -0.1216309   0.0078406  -0.0112201  -0.0136069
   25  -0.1548519   0.1117282  -0.0952416   0.0112421  -0.0112211   0.0088083
   26   0.1107721  -0.1411540   0.0900903   0.0102445  -0.0092611   0.0043019
   27  -0.0924035   0.0879887  -0.1232622  -0.0103171   0.0076156  -0.0127422
            7           8           9          10          11          12
    1  -0.0575499  -0.0034004  -0.0413259  -0.0132631   0.0011298   0.0205383
    2  -0.0029217  -0.0578739  -0.0424119  -0.0025191   0.0005883  -0.0052347
    3  -0.0700200  -0.0724089  -0.1543317   0.0049026   0.0014084  -0.0027145
    4  -0.1124273  -0.0655510  -0.0062127  -0.1020928   0.0186395   0.0239684
    5  -0.0690580  -0.1114239  -0.0042994   0.0145287  -0.0246440  -0.0047284
    6   0.0138725   0.0169962  -0.0091914   0.0285091  -0.0070351  -0.0345008
    7   0.2588632   0.0571837   0.0542481  -0.0179966  -0.0068697  -0.0004157
    8   0.0571837   0.2710223   0.0493298   0.0030682   0.0023016   0.0033260
    9   0.0542481   0.0493298   0.2296533   0.0107500   0.0019146  -0.0013959
   10  -0.0179966   0.0030682   0.0107500   0.1548321  -0.0301301  -0.0435131
   11  -0.0068697   0.0023016   0.0019146  -0.0301301   0.0403840   0.0054038
   12  -0.0004157   0.0033260  -0.0013959  -0.0435131   0.0054038   0.0310391
   13   0.0028354  -0.0081984   0.0022592  -0.0175247   0.0250072  -0.0022149
   14   0.0045199  -0.0224663   0.0101525   0.0183889  -0.0153070  -0.0003631
   15   0.0041665  -0.0004984  -0.0006289   0.0000444  -0.0025716   0.0045522
   16  -0.0176555   0.0140783   0.0113088  -0.0027018  -0.0069839   0.0003735
   17   0.0066228  -0.0652187  -0.0090743  -0.0031091  -0.0039729   0.0014633
   18   0.0092357  -0.0056130  -0.0189490  -0.0008451   0.0002646   0.0015759
   19  -0.0569256   0.0055321  -0.0139365  -0.0014142  -0.0003731  -0.0004008
   20   0.0133146  -0.0170663   0.0115910  -0.0003368  -0.0003135  -0.0001816
   21  -0.0106108   0.0093299  -0.0192727   0.0009704   0.0005426   0.0002818
   22   0.0109015  -0.0123718  -0.0102894  -0.0014271  -0.0002746   0.0025931
   23   0.0097630  -0.0098142  -0.0062059  -0.0017421   0.0000379   0.0025014
   24   0.0075304  -0.0075021  -0.0126327  -0.0008660  -0.0002660  -0.0004951
   25  -0.0100451   0.0096591  -0.0068016   0.0015882  -0.0001452  -0.0009289
   26  -0.0125548   0.0105394  -0.0109963   0.0018513   0.0009257  -0.0021867
   27  -0.0080068   0.0070405  -0.0132510   0.0000478   0.0003386   0.0016573
           13          14          15          16          17          18
    1   0.0005600  -0.0004461  -0.0083008   0.0002783  -0.0020351   0.0042177
    2   0.0014283  -0.0143415   0.0250727   0.0001431  -0.0134136  -0.0165293
    3   0.0014869   0.0073412  -0.0044402  -0.0017805  -0.0037461  -0.0019857
    4  -0.0331498   0.0179192  -0.0050661   0.0013846   0.0042091  -0.0034931
    5   0.0264626  -0.1167785   0.0255732  -0.0049980  -0.0136418   0.0015247
    6  -0.0096624   0.0322441  -0.0401565  -0.0009169  -0.0084147  -0.0012074
    7   0.0028354   0.0045199   0.0041665  -0.0176555   0.0066228   0.0092357
    8  -0.0081984  -0.0224663  -0.0004984   0.0140783  -0.0652187  -0.0056130
    9   0.0022592   0.0101525  -0.0006289   0.0113088  -0.0090743  -0.0189490
   10  -0.0175247   0.0183889   0.0000444  -0.0027018  -0.0031091  -0.0008451
   11   0.0250072  -0.0153070  -0.0025716  -0.0069839  -0.0039729   0.0002646
   12  -0.0022149  -0.0003631   0.0045522   0.0003735   0.0014633   0.0015759
   13   0.0510229  -0.0360947   0.0076078  -0.0003330  -0.0002409   0.0006762
   14  -0.0360947   0.1734631  -0.0490800  -0.0007299  -0.0016426   0.0013153
   15   0.0076078  -0.0490800   0.0378105  -0.0002301  -0.0006297   0.0003100
   16  -0.0003330  -0.0007299  -0.0002301   0.0284850  -0.0162498  -0.0091393
   17  -0.0002409  -0.0016426  -0.0006297  -0.0162498   0.1082275   0.0190327
   18   0.0006762   0.0013153   0.0003100  -0.0091393   0.0190327   0.0176949
   19  -0.0046027  -0.0030023   0.0011529  -0.0102744   0.0104148  -0.0005092
   20  -0.0077958  -0.0028052  -0.0000163   0.0153508  -0.0102560   0.0013834
   21  -0.0000738  -0.0010105   0.0016349   0.0005628   0.0001869   0.0023217
   22   0.0010198   0.0017865  -0.0026613   0.0000674  -0.0017019  -0.0020335
   23  -0.0002761   0.0016393  -0.0010647  -0.0003059  -0.0015089  -0.0020782
   24   0.0003451   0.0001028   0.0017357   0.0002676   0.0012136  -0.0002032
   25   0.0001721  -0.0023413   0.0032868   0.0007494   0.0020901   0.0018906
   26  -0.0002920  -0.0017614   0.0032148  -0.0003046   0.0014271   0.0006998
   27  -0.0004240  -0.0007022  -0.0008177  -0.0004459  -0.0000316   0.0004429
           19          20          21          22          23          24
    1  -0.0119700  -0.0002396  -0.0162173  -0.1408589   0.1119930   0.0865069
    2  -0.0024500   0.0002893   0.0043096   0.1113300  -0.1566529  -0.0926022
    3  -0.0030883  -0.0015489  -0.0018028   0.0888097  -0.0953685  -0.1216309
    4  -0.0147001  -0.0051613   0.0013643  -0.0095716  -0.0110287   0.0078406
    5   0.0041058   0.0010716  -0.0032062   0.0104863   0.0113073  -0.0112201
    6  -0.0096093  -0.0013026  -0.0013210   0.0050296   0.0092953  -0.0136069
    7  -0.0569256   0.0133146  -0.0106108   0.0109015   0.0097630   0.0075304
    8   0.0055321  -0.0170663   0.0093299  -0.0123718  -0.0098142  -0.0075021
    9  -0.0139365   0.0115910  -0.0192727  -0.0102894  -0.0062059  -0.0126327
   10  -0.0014142  -0.0003368   0.0009704  -0.0014271  -0.0017421  -0.0008660
   11  -0.0003731  -0.0003135   0.0005426  -0.0002746   0.0000379  -0.0002660
   12  -0.0004008  -0.0001816   0.0002818   0.0025931   0.0025014  -0.0004951
   13  -0.0046027  -0.0077958  -0.0000738   0.0010198  -0.0002761   0.0003451
   14  -0.0030023  -0.0028052  -0.0010105   0.0017865   0.0016393   0.0001028
   15   0.0011529  -0.0000163   0.0016349  -0.0026613  -0.0010647   0.0017357
   16  -0.0102744   0.0153508   0.0005628   0.0000674  -0.0003059   0.0002676
   17   0.0104148  -0.0102560   0.0001869  -0.0017019  -0.0015089   0.0012136
   18  -0.0005092   0.0013834   0.0023217  -0.0020335  -0.0020782  -0.0002032
   19   0.0998506  -0.0145583   0.0252263   0.0013837   0.0018650  -0.0001039
   20  -0.0145583   0.0283767  -0.0099425  -0.0002483   0.0006829  -0.0002107
   21   0.0252263  -0.0099425   0.0176317   0.0008505   0.0018687   0.0007367
   22   0.0013837  -0.0002483   0.0008505   0.1452816  -0.1175787  -0.0922325
   23   0.0018650   0.0006829   0.0018687  -0.1175787   0.1611384   0.1003738
   24  -0.0001039  -0.0002107   0.0007367  -0.0922325   0.1003738   0.1340313
   25  -0.0013471  -0.0003253  -0.0020725  -0.0067964   0.0073105  -0.0092882
   26  -0.0015339   0.0000206  -0.0020786   0.0085725  -0.0068299   0.0101109
   27   0.0012688   0.0002284  -0.0002103   0.0099338  -0.0093219   0.0120652
           25          26          27
    1  -0.1548519   0.1107721  -0.0924035
    2   0.1117282  -0.1411540   0.0879887
    3  -0.0952416   0.0900903  -0.1232622
    4   0.0112421   0.0102445  -0.0103171
    5  -0.0112211  -0.0092611   0.0076156
    6   0.0088083   0.0043019  -0.0127422
    7  -0.0100451  -0.0125548  -0.0080068
    8   0.0096591   0.0105394   0.0070405
    9  -0.0068016  -0.0109963  -0.0132510
   10   0.0015882   0.0018513   0.0000478
   11  -0.0001452   0.0009257   0.0003386
   12  -0.0009289  -0.0021867   0.0016573
   13   0.0001721  -0.0002920  -0.0004240
   14  -0.0023413  -0.0017614  -0.0007022
   15   0.0032868   0.0032148  -0.0008177
   16   0.0007494  -0.0003046  -0.0004459
   17   0.0020901   0.0014271  -0.0000316
   18   0.0018906   0.0006998   0.0004429
   19  -0.0013471  -0.0015339   0.0012688
   20  -0.0003253   0.0000206   0.0002284
   21  -0.0020725  -0.0020786  -0.0002103
   22  -0.0067964   0.0085725   0.0099338
   23   0.0073105  -0.0068299  -0.0093219
   24  -0.0092882   0.0101109   0.0120652
   25   0.1592887  -0.1167551   0.1003470
   26  -0.1167551   0.1460936  -0.0931561
   27   0.1003470  -0.0931561   0.1361180
 Gradient time:  CPU 926.47 s  wall 926.47 s
 **********************************************************************
 **                                                                  **
 **                       VIBRATIONAL ANALYSIS                       **
 **                       --------------------                       **
 **                                                                  **
 **        VIBRATIONAL FREQUENCIES (CM**-1) AND NORMAL MODES         **
 **     FORCE CONSTANTS (mDYN/ANGSTROM) AND REDUCED MASSES (AMU)     **
 **                  INFRARED INTENSITIES (KM/MOL)                   **
 **                                                                  **
 **********************************************************************


 Mode:                 1                      2                      3
 Frequency:        59.41                  96.22                 111.77
 Force Cnst:      0.0764                 0.3512                 0.3513
 Red. Mass:      36.7112                64.3920                47.7276
 IR Active:          YES                    YES                    YES
 IR Intens:        0.061                  0.060                  0.020
 Raman Active:       YES                    YES                    YES
               X      Y      Z        X      Y      Z        X      Y      Z
 C          0.071 -0.190  0.126    0.187 -0.106 -0.053   -0.190 -0.258 -0.127
 C          0.025 -0.042  0.162    0.079 -0.028 -0.063   -0.164 -0.158 -0.076
 C         -0.019  0.000  0.078    0.170 -0.146 -0.019   -0.114 -0.223 -0.191
 Br        -0.120  0.033 -0.329    0.233  0.535  0.039   -0.119  0.037  0.014
 Cl        -0.022  0.112  0.672   -0.269 -0.113 -0.111   -0.246 -0.169 -0.049
 I         -0.014 -0.039  0.171   -0.339 -0.301  0.007    0.286 -0.285  0.028
 I          0.085  0.014 -0.188    0.223  0.028  0.013   -0.097  0.373  0.017
 H          0.192 -0.167  0.230    0.157 -0.213  0.041   -0.255 -0.341 -0.103
 H          0.001 -0.357  0.028    0.315 -0.054 -0.142   -0.168 -0.251 -0.147
 TransDip   0.002 -0.007 -0.002    0.005 -0.006  0.002    0.004 -0.000 -0.000

 Mode:                 4                      5                      6
 Frequency:       139.72                 184.69                 243.57
 Force Cnst:      0.4769                 0.5212                 0.6595
 Red. Mass:      41.4682                25.9364                18.8671
 IR Active:          YES                    YES                    YES
 IR Intens:        0.194                  0.200                  0.160
 Raman Active:       YES                    YES                    YES
               X      Y      Z        X      Y      Z        X      Y      Z
 C         -0.033  0.123  0.257   -0.144  0.216 -0.122   -0.112 -0.185  0.299
 C         -0.175  0.066  0.174   -0.109  0.260 -0.084   -0.022 -0.229  0.285
 C          0.027 -0.020  0.289   -0.007  0.101 -0.121   -0.081 -0.116  0.249
 Br        -0.369 -0.142  0.041   -0.228  0.052  0.049   -0.134  0.169 -0.044
 Cl        -0.408 -0.103 -0.191    0.406  0.474 -0.044    0.407 -0.336 -0.126
 I         -0.010  0.068 -0.061    0.003 -0.183 -0.024    0.006  0.038 -0.007
 I          0.369  0.030  0.016    0.054 -0.039  0.039   -0.012  0.003 -0.015
 H         -0.152  0.028  0.238   -0.335  0.101 -0.192   -0.084 -0.129  0.267
 H          0.133  0.297  0.254   -0.049  0.393 -0.041   -0.196 -0.251  0.328
 TransDip   0.009  0.010 -0.004   -0.014  0.002  0.002   -0.013 -0.001  0.002

 Mode:                 7                      8                      9
 Frequency:       287.61                 351.74                 429.33
 Force Cnst:      0.3459                 0.2243                 0.5156
 Red. Mass:       7.0968                 3.0768                 4.7472
 IR Active:          YES                    YES                    YES
 IR Intens:        2.420                  1.525                  5.310
 Raman Active:       YES                    YES                    YES
               X      Y      Z        X      Y      Z        X      Y      Z
 C          0.208  0.268  0.297    0.326 -0.162 -0.044    0.128  0.313 -0.161
 C          0.077  0.109  0.178    0.025  0.006 -0.071    0.012 -0.093 -0.252
 C          0.089  0.105  0.380    0.069 -0.025 -0.004   -0.020 -0.004  0.008
 Br         0.025 -0.016 -0.017   -0.054  0.005  0.037   -0.045  0.018  0.028
 Cl        -0.038  0.034 -0.028    0.012  0.022 -0.027    0.035 -0.144  0.109
 I          0.014 -0.065 -0.034   -0.001  0.011  0.010    0.001 -0.001 -0.007
 I         -0.059  0.014 -0.033   -0.016  0.001 -0.013    0.003  0.001  0.001
 H          0.262  0.341  0.277    0.466 -0.302  0.267    0.223  0.585 -0.381
 H          0.282  0.359  0.315    0.528 -0.242 -0.361    0.094  0.451  0.018
 TransDip   0.034  0.035  0.011    0.039 -0.000 -0.005    0.049  0.046 -0.030

 Mode:                10                     11                     12
 Frequency:       518.09                 583.76                 711.31
 Force Cnst:      1.4928                 0.7881                 0.8657
 Red. Mass:       9.4390                 3.9252                 2.9038
 IR Active:          YES                    YES                    YES
 IR Intens:       14.351                 45.740                 43.095
 Raman Active:       YES                    YES                    YES
               X      Y      Z        X      Y      Z        X      Y      Z
 C         -0.015  0.036 -0.031    0.007  0.009 -0.010    0.019 -0.053  0.008
 C          0.386  0.250  0.228    0.021  0.096  0.040    0.267 -0.256 -0.005
 C          0.498  0.186 -0.356   -0.270  0.394 -0.075   -0.040  0.026  0.023
 Br        -0.067 -0.000  0.004    0.002  0.001  0.004   -0.023  0.007  0.009
 Cl        -0.013 -0.128  0.018    0.001 -0.065  0.000   -0.030  0.080 -0.029
 I         -0.009 -0.008  0.005    0.006 -0.019 -0.003    0.001  0.000 -0.002
 I         -0.024 -0.001  0.003    0.013 -0.007  0.005   -0.000 -0.001  0.001
 H         -0.364 -0.092 -0.264    0.449  0.103  0.362    0.291  0.465 -0.305
 H         -0.213  0.053  0.212   -0.148 -0.493 -0.377   -0.500 -0.318  0.321
 TransDip   0.119  0.023  0.001   -0.128  0.175 -0.004    0.144 -0.153  0.005

 Mode:                13                     14                     15
 Frequency:       895.91                 901.88                1001.86
 Force Cnst:      4.6022                 4.1820                 0.9401
 Red. Mass:       9.7316                 8.7264                 1.5897
 IR Active:          YES                    YES                    YES
 IR Intens:        1.961                 25.620                 31.763
 Raman Active:       YES                    YES                    YES
               X      Y      Z        X      Y      Z        X      Y      Z
 C         -0.039 -0.055  0.417   -0.238 -0.236 -0.149   -0.129  0.124  0.003
 C         -0.319 -0.304 -0.369    0.205  0.232 -0.401    0.054 -0.060 -0.009
 C          0.355  0.364 -0.158    0.142  0.162  0.508    0.086 -0.081  0.003
 Br         0.006  0.001  0.003   -0.010  0.001  0.006   -0.003  0.000 -0.001
 Cl         0.003  0.015  0.007    0.004 -0.037  0.019   -0.001  0.008  0.002
 I         -0.001 -0.004  0.001    0.001 -0.002 -0.001   -0.000  0.001 -0.001
 I         -0.002 -0.001  0.001   -0.002  0.001 -0.002   -0.001  0.000  0.001
 H         -0.111  0.026  0.242   -0.290 -0.332 -0.094    0.305 -0.006  0.625
 H         -0.043 -0.124  0.345   -0.227 -0.190 -0.111    0.009 -0.301 -0.611
 TransDip  -0.031 -0.031 -0.010    0.111  0.117 -0.020    0.126 -0.129  0.003

 Mode:                16                     17                     18
 Frequency:      1063.82                1091.31                1241.79
 Force Cnst:      0.9929                 0.9075                 5.4838
 Red. Mass:       1.4892                 1.2933                 6.0358
 IR Active:          YES                    YES                    YES
 IR Intens:        1.096                  6.390                 11.077
 Raman Active:       YES                    YES                    YES
               X      Y      Z        X      Y      Z        X      Y      Z
 C          0.017 -0.032 -0.004   -0.111 -0.110  0.001   -0.011 -0.008  0.348
 C         -0.121  0.129  0.001    0.012  0.003  0.024    0.238  0.245 -0.292
 C          0.073 -0.074  0.005    0.014  0.021 -0.017   -0.216 -0.220 -0.194
 Br         0.003 -0.002  0.000    0.000 -0.000 -0.000   -0.006  0.000  0.003
 Cl         0.006 -0.009 -0.001   -0.000  0.001 -0.001    0.002 -0.016  0.008
 I         -0.001  0.000 -0.000   -0.000  0.000  0.000   -0.000  0.002  0.000
 I          0.000  0.001  0.000    0.000 -0.000  0.000    0.002 -0.000  0.001
 H          0.482  0.519 -0.141    0.474  0.466 -0.036    0.092  0.001  0.506
 H         -0.479 -0.432  0.133    0.515  0.514 -0.044    0.005  0.114  0.516
 TransDip  -0.027  0.010  0.017    0.056  0.058  0.008    0.067  0.076 -0.033

 Mode:                19                     20                     21
 Frequency:      1457.26                3127.48                3215.89
 Force Cnst:      1.4249                 6.0720                 6.8121
 Red. Mass:       1.1388                 1.0536                 1.1180
 IR Active:          YES                    YES                    YES
 IR Intens:       17.802                  0.179                  1.586
 Raman Active:       YES                    YES                    YES
               X      Y      Z        X      Y      Z        X      Y      Z
 C         -0.001 -0.002 -0.103   -0.002 -0.003 -0.064    0.071 -0.071  0.000
 C         -0.019 -0.019  0.007   -0.001 -0.002  0.001    0.000 -0.000  0.000
 C          0.015  0.016 -0.000    0.001  0.001  0.001    0.000 -0.000  0.000
 Br         0.000  0.000 -0.000   -0.000 -0.000  0.000   -0.000  0.000  0.000
 Cl        -0.000  0.000 -0.000   -0.000 -0.000  0.000   -0.000  0.000 -0.000
 I         -0.000  0.000  0.000    0.000  0.000  0.000   -0.000  0.000  0.000
 I          0.000 -0.000  0.000    0.000  0.000  0.000   -0.000  0.000 -0.000
 H          0.306 -0.270  0.568   -0.414  0.444  0.363   -0.404  0.435  0.373
 H         -0.273  0.313  0.572    0.438 -0.413  0.365   -0.434  0.407 -0.379
 TransDip  -0.003 -0.009  0.135   -0.008 -0.010  0.005   -0.030  0.027 -0.003

 STANDARD THERMODYNAMIC QUANTITIES AT   298.15 K  AND     1.00 ATM

   This Molecule has  0 Imaginary Frequencies
   Zero point vibrational energy:       25.324 kcal/mol

   Atom    1 Element C  Has Mass   12.00000
   Atom    2 Element C  Has Mass   12.00000
   Atom    3 Element C  Has Mass   12.00000
   Atom    4 Element Br Has Mass   78.91830
   Atom    5 Element Cl Has Mass   34.96885
   Atom    6 Element I  Has Mass  126.90440
   Atom    7 Element I  Has Mass  126.90440
   Atom    8 Element H  Has Mass    1.00783
   Atom    9 Element H  Has Mass    1.00783
   Molecular Mass:   405.711610 amu
   Principal axes and moments of inertia in amu*Bohr^2:
                             1           2           3
    Eigenvalues --     3357.68722  4642.11954  7619.78105
          X               0.99864     0.05208     0.00141
          Y              -0.05209     0.99863     0.00560
          Z              -0.00112    -0.00567     0.99998
   Rotational Symmetry Number is   1
   The Molecule is an Asymmetric Top
   Translational Enthalpy:        0.889 kcal/mol
   Rotational Enthalpy:           0.889 kcal/mol
   Vibrational Enthalpy:         28.961 kcal/mol
   gas constant (RT):             0.592 kcal/mol
   Translational Entropy:        43.892  cal/mol.K
   Rotational Entropy:           33.140  cal/mol.K
   Vibrational Entropy:          23.561  cal/mol.K

   Total Enthalpy:               31.331 kcal/mol
   Total Entropy:               100.593  cal/mol.K

 ======================================================================

 STANDARD THERMODYNAMIC QUANTITIES FOR ANHARMONIC VIBRATION -- TOSH

   Zero point vibrational energy: ************ kcal/mol

   Vibrational Enthalpy:       Infinity kcal/mol
   Vibrational Entropy:             NaN  cal/mol.K

   Total Enthalpy:             Infinity kcal/mol
   Total Entropy:                   NaN  cal/mol.K

 ======================================================================

 STANDARD THERMODYNAMIC QUANTITIES FOR ANHARMONIC VIBRATION -- VPT2

   Zero point vibrational energy: ************ kcal/mol

   Vibrational Enthalpy:       Infinity kcal/mol
   Vibrational Entropy:             NaN  cal/mol.K

   Total Enthalpy:             Infinity kcal/mol
   Total Entropy:                   NaN  cal/mol.K

 ======================================================================

Archival summary:
1\1\garfield\FREQ\ProcedureUnspecified\BasisUnspecified\2r1l132\taweetha\ThuOct1100:10:332018ThuOct1100:10:332018\0\\#,FREQ,ProcedureUnspecified,BasisUnspecified,\\0,1\I\C,1,2.17763\C,2,1.51356,1,117.19\H,3,1.08388,2,117.449,1,-3.44165,0\H,3,1.08389,2,118.115,1,141.415,0\C,3,1.50283,2,60.684,1,-111.397,0\Cl,6,1.7739,3,118.05,2,-109.847,0\Br,6,1.93844,3,119.126,2,111.002,0\I,2,2.18054,1,111.841,3,141.452,0\\\@

 Total job time:  1021.60s(wall), 1021.60s(cpu) 
 Thu Oct 11 00:10:33 2018

        *************************************************************
        *                                                           *
        *  Thank you very much for using Q-Chem.  Have a nice day.  *
        *                                                           *
        *************************************************************
