# Supplementary material for: Geometric and energetic data from ab initio calculations of haloethene, haloimine, halomethylenephosphine, haloiminophosphine, halodiazene, halodiphosphene and halocyclopropane
Source: Data Brief. 2019 Nov 2;27:104738. doi: 10.1016/j.dib.2019.104738 (PMC6861602; doi:10.1016/j.dib.2019.104738)
Supplement: Multimedia component 3 [file mmc3.zip › CCC/B3LYP/BrFCCCBrBr.out]

Q-Chem Developer Version!
                  Welcome to Q-Chem
     A Quantum Leap Into The Future Of Chemistry


 Q-Chem 5.1, Q-Chem, Inc., Pleasanton, CA (2018)

 Yihan Shao,  Zhengting Gan,  E. Epifanovsky,  A. T. B. Gilbert,  M. Wormit,  
 J. Kussmann,  A. W. Lange,  A. Behn,  Jia Deng,  Xintian Feng,  D. Ghosh,  
 M. Goldey,  P. R. Horn,  L. D. Jacobson,  I. Kaliman,  T. Kus,  A. Landau,  
 Jie Liu,  E. I. Proynov,  R. M. Richard,  R. P. Steele,  E. J. Sundstrom,  
 H. L. Woodcock III,  P. M. Zimmerman,  D. Zuev,  B. Albrecht,  E. Alguire,  
 S. A. Baeppler,  D. Barton,  Z. Benda,  Y. A. Bernard,  E. J. Berquist,  
 K. B. Bravaya,  H. Burton,  D. Casanova,  Chun-Min Chang,  Yunqing Chen,  
 A. Chien,  K. D. Closser,  M. P. Coons,  S. Coriani,  S. Dasgupta,  
 A. L. Dempwolff,  M. Diedenhofen,  Hainam Do,  R. G. Edgar,  Po-Tung Fang,  
 S. Faraji,  S. Fatehi,  Qingguo Feng,  K. D. Fenk,  J. Fosso-Tande,  
 Qinghui Ge,  A. Ghysels,  G. Gidofalvi,  J. Gomes,  J. Gonthier,  A. Gunina,  
 D. Hait,  M. W. D. Hanson-Heine,  P. H. P. Harbach,  A. W. Hauser,  
 J. E. Herr,  E. G. Hohenstein,  Z. C. Holden,  Kerwin Hui,  B. C. Huynh,  
 T.-C. Jagau,  Hyunjun Ji,  B. Kaduk,  K. Khistyaev,  Jaehoon Kim,  
 P. Klunzinger,  K. Koh,  D. Kosenkov,  L. Koulias,  T. Kowalczyk,  
 C. M. Krauter,  A. Kunitsa,  Ka Un Lao,  A. Laurent,  K. V. Lawler,  
 Joonho Lee,  D. Lefrancois,  S. Lehtola,  D. S. Levine,  Yi-Pei Li,  
 You-Sheng Lin,  Fenglai Liu,  E. Livshits,  A. Luenser,  P. Manohar,  
 E. Mansoor,  S. F. Manzer,  Shan-Ping Mao,  Yuezhi Mao,  N. Mardirossian,  
 A. V. Marenich,  T. Markovich,  L. A. Martinez-Martinez,  S. A. Maurer,  
 N. J. Mayhall,  S. C. McKenzie,  J.-M. Mewes,  A. F. Morrison,  
 J. W. Mullinax,  K. Nanda,  T. S. Nguyen-Beck,  R. Olivares-Amaya,  
 J. A. Parkhill,  T. M. Perrine,  F. Plasser,  P. Pokhilko,  S. Prager,  
 A. Prociuk,  E. Ramos,  D. R. Rehn,  F. Rob,  M. Schneider,  N. Sergueev,  
 S. M. Sharada,  S. Sharma,  D. W. Small,  T. Stauch,  T. Stein,  
 Yu-Chuan Su,  A. J. W. Thom,  A. Tkatchenko,  T. Tsuchimochi,  N. M. Tubman,  
 L. Vogt,  M. L. Vidal,  O. Vydrov,  M. A. Watson,  J. Wenzel,  
 M. de Wergifosse,  T. A. Wesolowski,  A. White,  J. Witte,  A. Yamada,  
 Jun Yang,  K. Yao,  S. Yeganeh,  S. R. Yost,  Zhi-Qiang You,  A. Zech,  
 Igor Ying Zhang,  Xing Zhang,  Yan Zhao,  Ying Zhu,  B. R. Brooks,  
 G. K. L. Chan,  C. J. Cramer,  M. S. Gordon,  W. J. Hehre,  A. Klamt,  
 M. W. Schmidt,  C. D. Sherrill,  D. G. Truhlar,  A. Aspuru-Guzik,  R. Baer,  
 A. T. Bell,  N. A. Besley,  Jeng-Da Chai,  A. E. DePrince, III,  
 R. A. DiStasio Jr.,  A. Dreuw,  B. D. Dunietz,  T. R. Furlani,  
 Chao-Ping Hsu,  Yousung Jung,  Jing Kong,  D. S. Lambrecht,  WanZhen Liang,  
 C. Ochsenfeld,  V. A. Rassolov,  L. V. Slipchenko,  J. E. Subotnik,  
 T. Van Voorhis,  J. M. Herbert,  A. I. Krylov,  P. M. W. Gill,  M. Head-Gordon

 Contributors to earlier versions of Q-Chem not listed above: 
 R. D. Adamson,  B. Austin,  J. Baker,  G. J. O. Beran,  K. Brandhorst,  
 S. T. Brown,  E. F. C. Byrd,  A. K. Chakraborty,  C.-L. Cheng,  
 Siu Hung Chien,  D. M. Chipman,  D. L. Crittenden,  H. Dachsel,  
 R. J. Doerksen,  A. D. Dutoi,  L. Fusti-Molnar,  W. A. Goddard III,  
 A. Golubeva-Zadorozhnaya,  S. R. Gwaltney,  G. Hawkins,  A. Heyden,  
 S. Hirata,  G. Kedziora,  F. J. Keil,  C. Kelley,  Jihan Kim,  R. A. King,  
 R. Z. Khaliullin,  P. P. Korambath,  W. Kurlancheek,  A. M. Lee,  M. S. Lee,  
 S. V. Levchenko,  Ching Yeh Lin,  D. Liotard,  R. C. Lochan,  I. Lotan,  
 P. E. Maslen,  N. Nair,  D. P. O'Neill,  D. Neuhauser,  E. Neuscamman,  
 C. M. Oana,  R. Olson,  B. Peters,  R. Peverati,  P. A. Pieniazek,  
 Y. M. Rhee,  J. Ritchie,  M. A. Rohrdanz,  E. Rosta,  N. J. Russ,  
 H. F. Schaefer III,  N. E. Schultz,  N. Shenvi,  A. C. Simmonett,  A. Sodt,  
 D. Stuck,  K. S. Thanthiriwatte,  V. Vanovschi,  Tao Wang,  A. Warshel,  
 C. F. Williams,  Q. Wu,  X. Xu,  W. Zhang

 Please cite Q-Chem as follows:
 Y. Shao et al., Mol. Phys. 113, 184-215 (2015)
 DOI: 10.1080/00268976.2014.952696

 Q-Chem 5.1.1 for Intel X86 EM64T Linux

 Parts of Q-Chem use Armadillo 8.300.2 (Tropical Shenanigans).
 http://arma.sourceforge.net/

 Q-Chem begins on Tue Oct  9 22:53:20 2018  

Host: 
0

     Scratch files written to /scratch/taweetham/qchem20728//
Input Ideriv = 2
Curr. Ideriv = -1
Max.  Ideriv = 2

Checking the input file for inconsistencies... 	...done.

--------------------------------------------------------------
User input:
--------------------------------------------------------------
$molecule
0 1
C 
C 1 CC 
C 2 CC 1 60.0
Br 2 CBr 1 ANG  3 pDHA
F 2 CF 1 ANG  3 mDHA
Br 3 CBr 1 ANG  2 mDHA
Br 3 CBr 1 ANG  2 pDHA
H 1 CH 2 ANG  3 pDHA
H 1 CH 2 ANG  3 mDHA

CC=1.54
CH=1.09
CF=1.35
CCl=1.77
CBr=1.94
CI=2.14
ANG=118.0
pDHA=107.9
mDHA=-107.9
$end

$rem
   job_type	optimization
   basis	6-311++g**
   method	b3lyp
   mem_total	32000
$end

--------------------------------------------------------------
 ----------------------------------------------------------------
             Standard Nuclear Orientation (Angstroms)
    I     Atom           X                Y                Z
 ----------------------------------------------------------------
    1      C      -0.0400299547    -0.6357060376    -1.6319001967
    2      C      -0.6195513591    -1.0178804535    -0.2572374535
    3      C       0.5490431741    -0.0191476927    -0.3495396170
    4      Br     -2.3708030490    -0.3302762953     0.2159623353
    5      F      -0.3607333055    -2.2546571972     0.2180482516
    6      Br      0.1808757553     1.8505016774     0.0144164033
    7      Br      2.3040585741    -0.6143964680     0.2242197760
    8      H       0.5540780397    -1.3803045571    -2.1617197281
    9      H      -0.6388442658     0.0046124421    -2.2795989426
 ----------------------------------------------------------------
 Molecular Point Group                 C1    NOp =  1
 Largest Abelian Subgroup              C1    NOp =  1
 Nuclear Repulsion Energy =  1206.8469724035 hartrees
 There are       67 alpha and       67 beta electrons
 Requested basis set is 6-311++G(d,p)
 There are 91 shells and 246 basis functions

 Total QAlloc Memory Limit  32000 MB
 Mega-Array Size       188 MB
 MEM_STATIC part       192 MB
 A cutoff of  1.0D-11 yielded   3279 shell pairs
 There are     25560 function pairs (     28252 Cartesian)

 -------------------------------------------------------
 OpenMP Integral Computing Module                       
 Release: version 1.0, May 2013, Q-Chem Inc. Pittsburgh 
 -------------------------------------------------------
 Integral Job Info:
 Integral job number is                      11
 Integral operator is                         1
 short-range coefficients                     0
 long-range coefficients              100000000
 Omega coefficients                           0
 if combine SR and LR in K                    0
 Integral screening is                        0
 Integral computing path is                   2
 max size of driver memory is            800000
 size of driver memory is                593474
 size of scratch memory is             29623520
 max col of scratch BK array               1296
 max len of scratch array in speh3          155
 max len of scratch index in speh4           18
 max int batch size is                      520
 min int batch size is                       52
 fixed nKL is                                45
 max L of basis functions is                  2
 order of int derivative is                   0
 number of shells is                         91
 number of basis is                         259
 number of cartesian basis is               259
 number of contracted shell pairs          3279
 number of primitive shell pairs           8200
 maxK2 (contraction) of shell pair           36
 max number of K2 of shell pair               1
 max number of CS2 of shell pair            364
 max number of PS2 of shell pair            630
 mem total for path MDJ                  544462
 -------------------------------------------------------
 Smallest overlap matrix eigenvalue = 4.20E-05

 Scale SEOQF with 1.000000e-01/1.000000e-01/1.000000e-01

 Standard Electronic Orientation quadrupole field applied
 Nucleus-field energy     =     0.0000000244 hartrees
 Guess from superposition of atomic densities
 Warning:  Energy on first SCF cycle will be non-variational
 SAD guess density has 134.000000 electrons

 -----------------------------------------------------------------------
  General SCF calculation program by
  Eric Jon Sundstrom, Paul Horn, Yuezhi Mao, Dmitri Zuev, Alec White,
  David Stuck, Shaama M.S., Shane Yost, Joonho Lee, David Small,
  Daniel Levine, Susi Lehtola, Hugh Burton, Evgeny Epifanovsky
 -----------------------------------------------------------------------
 Exchange:     0.2000 Hartree-Fock + 0.0800 Slater + 0.7200 B88
 Correlation:  0.1900 VWN1RPA + 0.8100 LYP
 Using SG-1 standard quadrature grid
 using 4 threads for integral computing
 -------------------------------------------------------
 OpenMP Integral computing Module                
 Release: version 2.0, May 2017, Q-Chem Inc. Pleasanton 
 -------------------------------------------------------
 -------------------------------------------------------
 OpenMP BLAS3 based DFT computing Module                
 Release: version 1.0, May 2013, Q-Chem Inc. Pittsburgh 
 -------------------------------------------------------
 A restricted SCF calculation will be
 performed using DIIS
 SCF converges when DIIS error is below 1.0e-08
 ---------------------------------------
  Cycle       Energy         DIIS error
 ---------------------------------------
    1   -7938.8117020891      3.47e-02  
    2   -7937.7398904974      3.41e-03  
    3   -7937.6979481512      4.15e-03  
    4   -7937.7907237584      7.68e-04  
    5   -7937.7936575237      2.75e-04  
    6   -7937.7941251210      9.08e-05  
    7   -7937.7941881138      2.74e-05  
    8   -7937.7941929695      6.15e-06  
    9   -7937.7941932313      1.08e-06  
   10   -7937.7941932391      4.42e-07  
   11   -7937.7941932402      1.50e-07  
   12   -7937.7941932404      3.61e-08  
   13   -7937.7941932404      1.10e-08  
   14   -7937.7941932403      1.76e-09  Convergence criterion met
 ---------------------------------------
 SCF time:   CPU 90.28s  wall 23.00s 
 SCF   energy in the final basis set =    -7937.7941932403
 Total energy in the final basis set =    -7937.7941932403

 --------------------------------------------------------------

                    Orbital Energies (a.u.)
 --------------------------------------------------------------

 Alpha MOs
 -- Occupied --
*******-482.853-482.851 -62.507 -62.506 -62.504 -56.327 -56.326
-56.325 -56.323 -56.323 -56.322 -56.322 -56.321 -56.321 -24.725
-10.353 -10.319 -10.236  -8.715  -8.714  -8.713  -6.548  -6.547
 -6.546  -6.533  -6.533  -6.532  -6.532  -6.531  -6.531  -2.659
 -2.657  -2.656  -2.654  -2.654  -2.653  -2.653  -2.652  -2.652
 -2.642  -2.642  -2.642  -2.642  -2.640  -2.640  -1.266  -0.932
 -0.827  -0.800  -0.791  -0.652  -0.615  -0.542  -0.532  -0.502
 -0.470  -0.446  -0.413  -0.390  -0.372  -0.333  -0.323  -0.308
 -0.298  -0.292  -0.288
 -- Virtual --
 -0.069  -0.066  -0.020  -0.006   0.016   0.018   0.024   0.045
  0.050   0.054   0.059   0.060   0.076   0.080   0.086   0.088
  0.090   0.097   0.104   0.105   0.117   0.121   0.135   0.138
  0.147   0.149   0.168   0.178   0.183   0.193   0.226   0.235
  0.236   0.238   0.251   0.298   0.354   0.359   0.365   0.371
  0.379   0.393   0.406   0.419   0.424   0.427   0.435   0.444
  0.450   0.465   0.489   0.494   0.521   0.533   0.542   0.547
  0.553   0.569   0.583   0.592   0.606   0.633   0.638   0.662
  0.666   0.684   0.700   0.707   0.744   0.773   0.784   0.811
  0.842   0.860   0.886   0.916   0.943   0.975   1.037   1.091
  1.264   1.302   1.355   1.396   1.438   1.443   1.483   1.514
  1.523   1.538   1.555   1.647   1.728   1.761   1.797   1.848
  1.866   1.920   1.962   1.977   2.003   2.038   2.049   2.054
  2.081   2.101   2.143   2.152   2.179   2.219   2.264   2.282
  2.514   2.559   2.679   2.681   2.763   2.783   2.917   2.987
  3.052   3.338   3.513   3.676   3.758   3.785   3.960   3.987
  3.994   3.998   4.004   4.005   4.014   4.040   4.055   4.100
  4.110   4.116   4.147   4.218   4.270   4.375   4.399   4.416
  4.831   6.332   6.405   6.552   6.678   6.692   6.730   7.558
  7.564   7.570   7.572   7.585   7.639   7.679   7.710   7.724
 23.477  23.586  23.805  47.879  47.950  47.985  66.752 289.753
289.756 289.764 289.767 289.781 289.833 289.901 289.929 289.933
*******1020.7531020.797
 --------------------------------------------------------------

          Ground-State Mulliken Net Atomic Charges

     Atom                 Charge (a.u.)
  ----------------------------------------
      1 C                    -0.522884
      2 C                    -0.108706
      3 C                     0.214341
      4 Br                    0.019910
      5 F                    -0.022068
      6 Br                   -0.018092
      7 Br                    0.026242
      8 H                     0.212267
      9 H                     0.198989
  ----------------------------------------
  Sum of atomic charges =     0.000000

 -----------------------------------------------------------------
                    Cartesian Multipole Moments
 -----------------------------------------------------------------
    Charge (ESU x 10^10)
                 0.0000
    Dipole Moment (Debye)
         X      -0.1246      Y       0.2560      Z      -1.8419
       Tot       1.8638
    Quadrupole Moments (Debye-Ang)
        XX     -77.3689     XY      -2.7430     YY     -79.5892
        XZ       0.3095     YZ       2.2394     ZZ     -74.6375
    Octopole Moments (Debye-Ang^2)
       XXX       1.1960    XXY       4.2875    XYY       1.2614
       YYY      27.8446    XXZ      11.0192    XYZ      -0.0071
       YYZ       4.4020    XZZ      -0.0206    YZZ       1.0213
       ZZZ       6.8117
    Hexadecapole Moments (Debye-Ang^3)
      XXXX   -1245.8674   XXXY     -34.7316   XXYY    -344.0867
      XYYY     -15.2650   YYYY    -709.6066   XXXZ       1.7842
      XXYZ      -5.4572   XYYZ      -0.5381   YYYZ       1.9771
      XXZZ    -260.3057   XYZZ      -6.4382   YYZZ    -157.2067
      XZZZ       1.2782   YZZZ      -2.9748   ZZZZ    -214.7394
 -----------------------------------------------------------------
 Calculating analytic gradient of the SCF energy
 Gradient of SCF Energy
            1           2           3           4           5           6
    1   0.0031782  -0.0141221   0.0124152  -0.0007388   0.0039608  -0.0074631
    2   0.0009129  -0.0183403   0.0095500   0.0112989  -0.0027559   0.0002995
    3  -0.0158922   0.0194569   0.0064173  -0.0016994  -0.0005500   0.0011217
            7           8           9
    1   0.0038682   0.0009606  -0.0020590
    2  -0.0012850  -0.0012462   0.0015661
    3   0.0008062  -0.0050854  -0.0045750
 Max gradient component =       1.946E-02
 RMS gradient           =       8.049E-03
 Gradient time:  CPU 20.82 s  wall 5.27 s
 Geometry Optimization Parameters
   NAtoms,    NIC,     NZ,  NCons,   NDum,   NFix, NCnnct, MaxDiis
        9      69       9       0       0       0       0       0


** GEOMETRY OPTIMIZATION IN DELOCALIZED INTERNAL COORDINATES **
   Searching for a Minimum

   Optimization Cycle:   1

                       Coordinates (Angstroms)
     ATOM                X               Y               Z
      1  C        -0.0400299547   -0.6357060376   -1.6319001967
      2  C        -0.6195513591   -1.0178804535   -0.2572374535
      3  C         0.5490431741   -0.0191476927   -0.3495396170
      4  Br       -2.3708030490   -0.3302762953    0.2159623353
      5  F        -0.3607333055   -2.2546571972    0.2180482516
      6  Br        0.1808757553    1.8505016774    0.0144164033
      7  Br        2.3040585741   -0.6143964680    0.2242197760
      8  H         0.5540780397   -1.3803045571   -2.1617197281
      9  H        -0.6388442658    0.0046124421   -2.2795989426
   Point Group: c1    Number of degrees of freedom:    21


   Energy is  -7937.794193240


 Attempting to Generate Delocalized Internal Coordinates

 21 Hessian modes will be used to form the next step
  Hessian Eigenvalues:
     0.017401    0.020947    0.030782    0.030782    0.030790    0.033282
     0.086449    0.090060    0.108252    0.129001    0.140000    0.145900
     0.175927    0.175927    0.175927    0.257500    0.268991    0.285189
     0.348126    0.348126    0.550214

 Minimum Search - Taking Simple RFO Step
 Searching for Lamda that Minimizes Along All modes
 Value Taken    Lamda =  -0.00682677
 Step Taken.  Stepsize is  0.261711

                             Maximum     Tolerance    Cnvgd?
         Gradient           0.019999      0.000300      NO
         Displacement       0.179087      0.001200      NO
         Energy change     *********      0.000001      NO


 New Cartesian Coordinates Obtained by Inverse Iteration

 Displacement from previous Coordinates is:  0.404562
 ----------------------------------------------------------------
             Standard Nuclear Orientation (Angstroms)
    I     Atom           X                Y                Z
 ----------------------------------------------------------------
    1      C      -0.0530246083    -0.6155780555    -1.6062151148
    2      C      -0.6207152917    -0.9968091344    -0.2611642875
    3      C       0.5372986182    -0.0064527522    -0.3443132985
    4      Br     -2.4155376498    -0.4592823760     0.1922155310
    5      F      -0.3489140446    -2.2319714293     0.2026112419
    6      Br      0.2937088442     1.8896511349    -0.0482027278
    7      Br      2.2694729139    -0.6357374238     0.2220744691
    8      H       0.5417167640    -1.3651057462    -2.1162643295
    9      H      -0.6459119367     0.0240312008    -2.2480906556
 ----------------------------------------------------------------
 Molecular Point Group                 C1    NOp =  1
 Largest Abelian Subgroup              C1    NOp =  1
 Nuclear Repulsion Energy =  1201.5072668547 hartrees
 There are       67 alpha and       67 beta electrons
 Applying Cartesian multipole field
    Component          Value
    ---------          -----
     (2,0,0)        1.00000E-11
     (0,2,0)        2.00000E-11
     (0,0,2)       -3.00000E-11
 Nucleus-field energy     =     0.0000000253 hartrees
 Requested basis set is 6-311++G(d,p)
 There are 91 shells and 246 basis functions
 A cutoff of  1.0D-11 yielded   3284 shell pairs
 There are     25610 function pairs (     28313 Cartesian)
 Smallest overlap matrix eigenvalue = 3.68E-05
 Guess MOs from SCF MO coefficient file

 -----------------------------------------------------------------------
  General SCF calculation program by
  Eric Jon Sundstrom, Paul Horn, Yuezhi Mao, Dmitri Zuev, Alec White,
  David Stuck, Shaama M.S., Shane Yost, Joonho Lee, David Small,
  Daniel Levine, Susi Lehtola, Hugh Burton, Evgeny Epifanovsky
 -----------------------------------------------------------------------
 Exchange:     0.2000 Hartree-Fock + 0.0800 Slater + 0.7200 B88
 Correlation:  0.1900 VWN1RPA + 0.8100 LYP
 Using SG-1 standard quadrature grid
 using 4 threads for integral computing
 -------------------------------------------------------
 OpenMP Integral computing Module                
 Release: version 2.0, May 2017, Q-Chem Inc. Pleasanton 
 -------------------------------------------------------
 -------------------------------------------------------
 OpenMP BLAS3 based DFT computing Module                
 Release: version 1.0, May 2013, Q-Chem Inc. Pittsburgh 
 -------------------------------------------------------
 A restricted SCF calculation will be
 performed using DIIS
 SCF converges when DIIS error is below 1.0e-08
 ---------------------------------------
  Cycle       Energy         DIIS error
 ---------------------------------------
    1   -7937.7925944143      6.43e-04  
    2   -7937.7970861271      2.24e-04  
    3   -7937.7968814338      2.89e-04  
    4   -7937.7974194671      6.26e-05  
    5   -7937.7974464201      1.39e-05  
    6   -7937.7974472738      7.24e-06  
    7   -7937.7974476002      1.06e-06  
    8   -7937.7974476076      3.67e-07  
    9   -7937.7974476087      9.73e-08  
   10   -7937.7974476087      2.49e-08  
   11   -7937.7974476089      1.46e-08  
   12   -7937.7974476088      1.89e-09  Convergence criterion met
 ---------------------------------------
 SCF time:   CPU 80.17s  wall 21.00s 
 SCF   energy in the final basis set =    -7937.7974476088
 Total energy in the final basis set =    -7937.7974476088

 --------------------------------------------------------------

                    Orbital Energies (a.u.)
 --------------------------------------------------------------

 Alpha MOs
 -- Occupied --
*******-482.853-482.853 -62.506 -62.506 -62.506 -56.327 -56.327
-56.327 -56.322 -56.322 -56.322 -56.322 -56.322 -56.322 -24.722
-10.351 -10.318 -10.231  -8.715  -8.715  -8.714  -6.547  -6.547
 -6.547  -6.533  -6.533  -6.532  -6.532  -6.532  -6.532  -2.658
 -2.658  -2.658  -2.654  -2.654  -2.653  -2.653  -2.653  -2.653
 -2.642  -2.642  -2.642  -2.642  -2.642  -2.642  -1.267  -0.941
 -0.831  -0.802  -0.793  -0.652  -0.616  -0.545  -0.535  -0.503
 -0.471  -0.448  -0.413  -0.392  -0.373  -0.331  -0.323  -0.309
 -0.300  -0.294  -0.289
 -- Virtual --
 -0.067  -0.063  -0.018  -0.005   0.016   0.018   0.024   0.045
  0.051   0.055   0.059   0.060   0.078   0.081   0.087   0.089
  0.090   0.094   0.104   0.105   0.118   0.121   0.135   0.138
  0.150   0.152   0.169   0.180   0.188   0.190   0.226   0.238
  0.240   0.247   0.252   0.299   0.351   0.361   0.364   0.370
  0.381   0.391   0.407   0.418   0.425   0.429   0.435   0.441
  0.450   0.469   0.490   0.495   0.520   0.534   0.541   0.554
  0.559   0.578   0.590   0.595   0.607   0.636   0.640   0.656
  0.674   0.677   0.692   0.704   0.745   0.779   0.786   0.802
  0.844   0.870   0.888   0.928   0.945   0.980   1.022   1.112
  1.271   1.316   1.363   1.395   1.438   1.451   1.484   1.520
  1.524   1.540   1.551   1.652   1.729   1.781   1.810   1.854
  1.877   1.934   1.967   1.987   2.011   2.039   2.050   2.059
  2.082   2.097   2.155   2.164   2.189   2.216   2.262   2.278
  2.534   2.571   2.686   2.693   2.776   2.798   2.934   2.988
  3.094   3.365   3.516   3.693   3.761   3.793   3.971   3.994
  3.999   4.004   4.008   4.008   4.029   4.041   4.052   4.096
  4.117   4.124   4.152   4.217   4.279   4.373   4.398   4.425
  4.843   6.335   6.409   6.566   6.671   6.698   6.736   7.557
  7.559   7.569   7.575   7.587   7.639   7.680   7.707   7.715
 23.495  23.622  23.841  47.888  47.940  47.989  66.757 289.753
289.756 289.764 289.770 289.781 289.832 289.902 289.922 289.928
*******1020.7401020.803
 --------------------------------------------------------------

          Ground-State Mulliken Net Atomic Charges

     Atom                 Charge (a.u.)
  ----------------------------------------
      1 C                    -0.517963
      2 C                    -0.110975
      3 C                     0.211420
      4 Br                    0.016441
      5 F                    -0.018610
      6 Br                   -0.016505
      7 Br                    0.020884
      8 H                     0.213850
      9 H                     0.201458
  ----------------------------------------
  Sum of atomic charges =     0.000000

 -----------------------------------------------------------------
                    Cartesian Multipole Moments
 -----------------------------------------------------------------
    Charge (ESU x 10^10)
                 0.0000
    Dipole Moment (Debye)
         X      -0.1223      Y       0.2797      Z      -1.8298
       Tot       1.8551
    Quadrupole Moments (Debye-Ang)
        XX     -77.2256     XY      -2.1891     YY     -79.5080
        XZ       0.3827     YZ       1.9873     ZZ     -74.7575
    Octopole Moments (Debye-Ang^2)
       XXX      -2.2507    XXY       4.4254    XYY       2.0801
       YYY      33.5118    XXZ      12.3815    XYZ       0.3432
       YYZ       5.5685    XZZ      -0.6499    YZZ       2.7148
       ZZZ      11.8381
    Hexadecapole Moments (Debye-Ang^3)
      XXXX   -1251.3337   XXXY     -57.1429   XXYY    -350.7212
      XYYY     -39.6552   YYYY    -729.8260   XXXZ      -0.8832
      XXYZ      -3.8204   XYYZ      -0.5075   YYYZ       8.2878
      XXZZ    -261.5350   XYZZ     -15.4470   YYZZ    -161.0804
      XZZZ      -0.0711   YZZZ       4.4524   ZZZZ    -210.9102
 -----------------------------------------------------------------
 Calculating analytic gradient of the SCF energy
 Gradient of SCF Energy
            1           2           3           4           5           6
    1  -0.0006825  -0.0031164   0.0058386  -0.0004486  -0.0006076   0.0011473
    2   0.0033451  -0.0113217   0.0020793   0.0005504   0.0032526   0.0011510
    3  -0.0048645   0.0104140   0.0035010  -0.0025815  -0.0024586  -0.0012937
            7           8           9
    1  -0.0020836  -0.0000589   0.0000118
    2   0.0010728   0.0003869  -0.0005164
    3  -0.0014195  -0.0003830  -0.0009140
 Max gradient component =       1.132E-02
 RMS gradient           =       3.700E-03
 Gradient time:  CPU 20.65 s  wall 5.23 s
 Geometry Optimization Parameters
   NAtoms,    NIC,     NZ,  NCons,   NDum,   NFix, NCnnct, MaxDiis
        9      69       9       0       0       0       0       0

 Cartesian Hessian Update
 Hessian Updated using BFGS Update


** GEOMETRY OPTIMIZATION IN DELOCALIZED INTERNAL COORDINATES **
   Searching for a Minimum

   Optimization Cycle:   2

                       Coordinates (Angstroms)
     ATOM                X               Y               Z
      1  C        -0.0530246083   -0.6155780555   -1.6062151148
      2  C        -0.6207152917   -0.9968091344   -0.2611642875
      3  C         0.5372986182   -0.0064527522   -0.3443132985
      4  Br       -2.4155376498   -0.4592823760    0.1922155310
      5  F        -0.3489140446   -2.2319714293    0.2026112419
      6  Br        0.2937088442    1.8896511349   -0.0482027278
      7  Br        2.2694729139   -0.6357374238    0.2220744691
      8  H         0.5417167640   -1.3651057462   -2.1162643295
      9  H        -0.6459119367    0.0240312008   -2.2480906556
   Point Group: c1    Number of degrees of freedom:    21


   Energy is  -7937.797447609

 Hessian Updated using BFGS Update

 20 Hessian modes will be used to form the next step
  Hessian Eigenvalues:
     0.017406    0.020946    0.030459    0.030782    0.031655    0.041238
     0.087959    0.090245    0.107009    0.119824    0.136522    0.144233
     0.175147    0.181386    0.247203    0.269263    0.270757    0.348030
     0.348491    0.556845

 Minimum Search - Taking Simple RFO Step
 Searching for Lamda that Minimizes Along All modes
 Value Taken    Lamda =  -0.00098743
 Step Taken.  Stepsize is  0.127455

                             Maximum     Tolerance    Cnvgd?
         Gradient           0.006357      0.000300      NO
         Displacement       0.079791      0.001200      NO
         Energy change     -0.003254      0.000001      NO


 New Cartesian Coordinates Obtained by Inverse Iteration

 Displacement from previous Coordinates is:  0.136851
 ----------------------------------------------------------------
             Standard Nuclear Orientation (Angstroms)
    I     Atom           X                Y                Z
 ----------------------------------------------------------------
    1      C      -0.0514508779    -0.6193115228    -1.6191552164
    2      C      -0.6177884743    -0.9854583030    -0.2845654168
    3      C       0.5317887142    -0.0057894455    -0.3636653106
    4      Br     -2.3962953911    -0.4516710201     0.2258943841
    5      F      -0.3391269501    -2.2136281240     0.2027227393
    6      Br      0.2740397426     1.8791280882    -0.0313017416
    7      Br      2.2531309330    -0.6456737275     0.2426060115
    8      H       0.5421353382    -1.3766206171    -2.1173533230
    9      H      -0.6383394253     0.0217700900    -2.2625312983
 ----------------------------------------------------------------
 Molecular Point Group                 C1    NOp =  1
 Largest Abelian Subgroup              C1    NOp =  1
 Nuclear Repulsion Energy =  1206.2745417697 hartrees
 There are       67 alpha and       67 beta electrons
 Applying Cartesian multipole field
    Component          Value
    ---------          -----
     (2,0,0)        1.00000E-11
     (0,2,0)        2.00000E-11
     (0,0,2)       -3.00000E-11
 Nucleus-field energy     =     0.0000000248 hartrees
 Requested basis set is 6-311++G(d,p)
 There are 91 shells and 246 basis functions
 A cutoff of  1.0D-11 yielded   3286 shell pairs
 There are     25671 function pairs (     28399 Cartesian)
 Smallest overlap matrix eigenvalue = 3.61E-05
 Guess MOs from SCF MO coefficient file

 -----------------------------------------------------------------------
  General SCF calculation program by
  Eric Jon Sundstrom, Paul Horn, Yuezhi Mao, Dmitri Zuev, Alec White,
  David Stuck, Shaama M.S., Shane Yost, Joonho Lee, David Small,
  Daniel Levine, Susi Lehtola, Hugh Burton, Evgeny Epifanovsky
 -----------------------------------------------------------------------
 Exchange:     0.2000 Hartree-Fock + 0.0800 Slater + 0.7200 B88
 Correlation:  0.1900 VWN1RPA + 0.8100 LYP
 Using SG-1 standard quadrature grid
 using 4 threads for integral computing
 -------------------------------------------------------
 OpenMP Integral computing Module                
 Release: version 2.0, May 2017, Q-Chem Inc. Pleasanton 
 -------------------------------------------------------
 -------------------------------------------------------
 OpenMP BLAS3 based DFT computing Module                
 Release: version 1.0, May 2013, Q-Chem Inc. Pittsburgh 
 -------------------------------------------------------
 A restricted SCF calculation will be
 performed using DIIS
 SCF converges when DIIS error is below 1.0e-08
 ---------------------------------------
  Cycle       Energy         DIIS error
 ---------------------------------------
    1   -7937.7969277785      2.91e-04  
    2   -7937.7978235788      1.02e-04  
    3   -7937.7977871711      1.31e-04  
    4   -7937.7978868880      2.42e-05  
    5   -7937.7978910556      7.92e-06  
    6   -7937.7978914178      2.81e-06  
    7   -7937.7978914717      3.87e-07  
    8   -7937.7978914729      1.72e-07  
    9   -7937.7978914730      3.12e-08  
   10   -7937.7978914731      1.81e-08  
   11   -7937.7978914729      3.94e-09  Convergence criterion met
 ---------------------------------------
 SCF time:   CPU 74.15s  wall 19.00s 
 SCF   energy in the final basis set =    -7937.7978914729
 Total energy in the final basis set =    -7937.7978914729

 --------------------------------------------------------------

                    Orbital Energies (a.u.)
 --------------------------------------------------------------

 Alpha MOs
 -- Occupied --
*******-482.852-482.852 -62.506 -62.505 -62.505 -56.327 -56.326
-56.326 -56.322 -56.322 -56.322 -56.322 -56.321 -56.321 -24.720
-10.349 -10.316 -10.232  -8.715  -8.714  -8.714  -6.547  -6.547
 -6.546  -6.533  -6.532  -6.532  -6.532  -6.531  -6.531  -2.658
 -2.657  -2.657  -2.654  -2.654  -2.653  -2.653  -2.653  -2.653
 -2.642  -2.642  -2.642  -2.642  -2.641  -2.641  -1.264  -0.946
 -0.830  -0.804  -0.793  -0.652  -0.616  -0.547  -0.536  -0.501
 -0.471  -0.449  -0.413  -0.391  -0.374  -0.330  -0.323  -0.308
 -0.301  -0.294  -0.289
 -- Virtual --
 -0.068  -0.063  -0.016  -0.006   0.016   0.018   0.024   0.046
  0.053   0.054   0.059   0.060   0.079   0.080   0.088   0.089
  0.090   0.094   0.104   0.106   0.119   0.122   0.134   0.138
  0.150   0.153   0.168   0.180   0.189   0.190   0.225   0.240
  0.241   0.250   0.254   0.302   0.350   0.360   0.365   0.370
  0.381   0.392   0.408   0.418   0.424   0.429   0.437   0.442
  0.450   0.469   0.490   0.496   0.523   0.537   0.542   0.553
  0.559   0.579   0.591   0.599   0.609   0.638   0.640   0.659
  0.672   0.675   0.694   0.708   0.746   0.777   0.785   0.803
  0.842   0.868   0.890   0.922   0.947   0.987   1.035   1.110
  1.272   1.314   1.367   1.397   1.440   1.456   1.482   1.514
  1.528   1.541   1.559   1.659   1.728   1.783   1.818   1.859
  1.874   1.939   1.971   1.987   2.011   2.040   2.051   2.062
  2.079   2.098   2.153   2.169   2.189   2.219   2.275   2.281
  2.541   2.570   2.689   2.695   2.785   2.805   2.936   2.992
  3.113   3.376   3.512   3.695   3.763   3.797   3.973   3.995
  4.000   4.006   4.009   4.010   4.030   4.044   4.051   4.101
  4.115   4.125   4.153   4.219   4.277   4.374   4.402   4.422
  4.848   6.338   6.410   6.569   6.675   6.699   6.735   7.557
  7.559   7.570   7.575   7.586   7.640   7.678   7.708   7.723
 23.499  23.652  23.852  47.890  47.941  47.989  66.760 289.753
289.755 289.764 289.770 289.781 289.833 289.900 289.926 289.932
*******1020.7421020.803
 --------------------------------------------------------------

          Ground-State Mulliken Net Atomic Charges

     Atom                 Charge (a.u.)
  ----------------------------------------
      1 C                    -0.524454
      2 C                    -0.103433
      3 C                     0.206915
      4 Br                    0.017844
      5 F                    -0.020675
      6 Br                   -0.013623
      7 Br                    0.021206
      8 H                     0.214043
      9 H                     0.202178
  ----------------------------------------
  Sum of atomic charges =     0.000000

 -----------------------------------------------------------------
                    Cartesian Multipole Moments
 -----------------------------------------------------------------
    Charge (ESU x 10^10)
                 0.0000
    Dipole Moment (Debye)
         X      -0.1430      Y       0.3013      Z      -1.8741
       Tot       1.9036
    Quadrupole Moments (Debye-Ang)
        XX     -77.3592     XY      -2.2159     YY     -79.4838
        XZ       0.3428     YZ       2.1269     ZZ     -74.5305
    Octopole Moments (Debye-Ang^2)
       XXX      -1.5483    XXY       4.5142    XYY       2.2408
       YYY      33.6615    XXZ      11.9867    XYZ       0.2135
       YYZ       4.7094    XZZ      -0.4790    YZZ       2.7606
       ZZZ       8.5704
    Hexadecapole Moments (Debye-Ang^3)
      XXXX   -1236.5328   XXXY     -51.8221   XXYY    -346.1348
      XYYY     -35.2595   YYYY    -723.9167   XXXZ      -0.4199
      XXYZ      -4.3208   XYYZ       0.1189   YYYZ       8.6726
      XXZZ    -257.7157   XYZZ     -13.9108   YYZZ    -160.2540
      XZZZ       1.4221   YZZZ       3.8230   ZZZZ    -214.9048
 -----------------------------------------------------------------
 Calculating analytic gradient of the SCF energy
 Gradient of SCF Energy
            1           2           3           4           5           6
    1  -0.0009962   0.0006087   0.0001602   0.0011648  -0.0002820   0.0001894
    2   0.0020496  -0.0053312  -0.0005084   0.0000748   0.0041295   0.0000430
    3   0.0014662  -0.0004824  -0.0019226  -0.0005136  -0.0003086   0.0003326
            7           8           9
    1  -0.0011312  -0.0000991   0.0003855
    2  -0.0001250   0.0003028  -0.0006349
    3   0.0001509   0.0006589   0.0006185
 Max gradient component =       5.331E-03
 RMS gradient           =       1.517E-03
 Gradient time:  CPU 20.76 s  wall 5.25 s
 Geometry Optimization Parameters
   NAtoms,    NIC,     NZ,  NCons,   NDum,   NFix, NCnnct, MaxDiis
        9      69       9       0       0       0       0       0

 Cartesian Hessian Update
 Hessian Updated using BFGS Update


** GEOMETRY OPTIMIZATION IN DELOCALIZED INTERNAL COORDINATES **
   Searching for a Minimum

   Optimization Cycle:   3

                       Coordinates (Angstroms)
     ATOM                X               Y               Z
      1  C        -0.0514508779   -0.6193115228   -1.6191552164
      2  C        -0.6177884743   -0.9854583030   -0.2845654168
      3  C         0.5317887142   -0.0057894455   -0.3636653106
      4  Br       -2.3962953911   -0.4516710201    0.2258943841
      5  F        -0.3391269501   -2.2136281240    0.2027227393
      6  Br        0.2740397426    1.8791280882   -0.0313017416
      7  Br        2.2531309330   -0.6456737275    0.2426060115
      8  H         0.5421353382   -1.3766206171   -2.1173533230
      9  H        -0.6383394253    0.0217700900   -2.2625312983
   Point Group: c1    Number of degrees of freedom:    21


   Energy is  -7937.797891473

 Hessian Updated using BFGS Update

 21 Hessian modes will be used to form the next step
  Hessian Eigenvalues:
     0.017409    0.020937    0.029394    0.030795    0.034456    0.048503
     0.080722    0.089897    0.104111    0.118977    0.136432    0.144566
     0.175461    0.177060    0.177494    0.259103    0.268457    0.276340
     0.348185    0.349089    0.545020

 Minimum Search - Taking Simple RFO Step
 Searching for Lamda that Minimizes Along All modes
 Value Taken    Lamda =  -0.00014645
 Step Taken.  Stepsize is  0.046116

                             Maximum     Tolerance    Cnvgd?
         Gradient           0.002555      0.000300      NO
         Displacement       0.017525      0.001200      NO
         Energy change     -0.000444      0.000001      NO


 New Cartesian Coordinates Obtained by Inverse Iteration

 Displacement from previous Coordinates is:  0.047395
 ----------------------------------------------------------------
             Standard Nuclear Orientation (Angstroms)
    I     Atom           X                Y                Z
 ----------------------------------------------------------------
    1      C      -0.0493108295    -0.6214493410    -1.6175506397
    2      C      -0.6187947374    -0.9825291944    -0.2818944117
    3      C       0.5320723530    -0.0052544403    -0.3599736803
    4      Br     -2.3994855637    -0.4486506203     0.2327506315
    5      F      -0.3488698331    -2.2221156859     0.1918209818
    6      Br      0.2701068841     1.8796491216    -0.0336150912
    7      Br      2.2621153271    -0.6379595060     0.2395567128
    8      H       0.5428328322    -1.3814620092    -2.1150421220
    9      H      -0.6325728236     0.0225170938    -2.2634015530
 ----------------------------------------------------------------
 Molecular Point Group                 C1    NOp =  1
 Largest Abelian Subgroup              C1    NOp =  1
 Nuclear Repulsion Energy =  1204.7026200295 hartrees
 There are       67 alpha and       67 beta electrons
 Applying Cartesian multipole field
    Component          Value
    ---------          -----
     (2,0,0)        1.00000E-11
     (0,2,0)        2.00000E-11
     (0,0,2)       -3.00000E-11
 Nucleus-field energy     =     0.0000000248 hartrees
 Requested basis set is 6-311++G(d,p)
 There are 91 shells and 246 basis functions
 A cutoff of  1.0D-11 yielded   3285 shell pairs
 There are     25656 function pairs (     28381 Cartesian)
 Smallest overlap matrix eigenvalue = 3.57E-05
 Guess MOs from SCF MO coefficient file

 -----------------------------------------------------------------------
  General SCF calculation program by
  Eric Jon Sundstrom, Paul Horn, Yuezhi Mao, Dmitri Zuev, Alec White,
  David Stuck, Shaama M.S., Shane Yost, Joonho Lee, David Small,
  Daniel Levine, Susi Lehtola, Hugh Burton, Evgeny Epifanovsky
 -----------------------------------------------------------------------
 Exchange:     0.2000 Hartree-Fock + 0.0800 Slater + 0.7200 B88
 Correlation:  0.1900 VWN1RPA + 0.8100 LYP
 Using SG-1 standard quadrature grid
 using 4 threads for integral computing
 -------------------------------------------------------
 OpenMP Integral computing Module                
 Release: version 2.0, May 2017, Q-Chem Inc. Pleasanton 
 -------------------------------------------------------
 -------------------------------------------------------
 OpenMP BLAS3 based DFT computing Module                
 Release: version 1.0, May 2013, Q-Chem Inc. Pittsburgh 
 -------------------------------------------------------
 A restricted SCF calculation will be
 performed using DIIS
 SCF converges when DIIS error is below 1.0e-08
 ---------------------------------------
  Cycle       Energy         DIIS error
 ---------------------------------------
    1   -7937.7978253235      1.16e-04  
    2   -7937.7979661406      2.31e-05  
    3   -7937.7979627388      3.19e-05  
    4   -7937.7979697524      7.24e-06  
    5   -7937.7979700969      2.81e-06  
    6   -7937.7979701395      6.22e-07  
    7   -7937.7979701417      2.31e-07  
    8   -7937.7979701421      4.94e-08  
    9   -7937.7979701423      9.45e-09  Convergence criterion met
 ---------------------------------------
 SCF time:   CPU 60.39s  wall 16.00s 
 SCF   energy in the final basis set =    -7937.7979701423
 Total energy in the final basis set =    -7937.7979701423

 --------------------------------------------------------------

                    Orbital Energies (a.u.)
 --------------------------------------------------------------

 Alpha MOs
 -- Occupied --
*******-482.853-482.852 -62.507 -62.506 -62.505 -56.327 -56.326
-56.326 -56.323 -56.323 -56.322 -56.322 -56.321 -56.321 -24.719
-10.350 -10.317 -10.232  -8.715  -8.714  -8.714  -6.548  -6.547
 -6.546  -6.533  -6.533  -6.532  -6.532  -6.532  -6.531  -2.659
 -2.657  -2.657  -2.654  -2.654  -2.653  -2.653  -2.653  -2.653
 -2.643  -2.642  -2.642  -2.642  -2.641  -2.641  -1.262  -0.945
 -0.830  -0.804  -0.793  -0.652  -0.616  -0.546  -0.535  -0.500
 -0.470  -0.448  -0.413  -0.391  -0.374  -0.331  -0.323  -0.308
 -0.301  -0.294  -0.290
 -- Virtual --
 -0.069  -0.064  -0.017  -0.006   0.016   0.018   0.024   0.046
  0.052   0.054   0.059   0.060   0.079   0.080   0.088   0.089
  0.090   0.094   0.103   0.106   0.118   0.122   0.134   0.138
  0.149   0.153   0.168   0.180   0.189   0.190   0.225   0.239
  0.241   0.250   0.253   0.301   0.350   0.361   0.365   0.370
  0.381   0.392   0.408   0.418   0.424   0.429   0.437   0.443
  0.450   0.468   0.490   0.496   0.523   0.537   0.542   0.553
  0.559   0.578   0.591   0.597   0.608   0.637   0.639   0.659
  0.672   0.675   0.694   0.708   0.745   0.777   0.785   0.802
  0.841   0.867   0.889   0.922   0.945   0.986   1.032   1.110
  1.275   1.313   1.365   1.397   1.439   1.454   1.482   1.513
  1.529   1.540   1.557   1.658   1.728   1.782   1.817   1.857
  1.877   1.937   1.971   1.987   2.010   2.040   2.052   2.062
  2.079   2.097   2.152   2.168   2.188   2.219   2.271   2.280
  2.538   2.568   2.687   2.695   2.785   2.804   2.934   2.989
  3.110   3.375   3.509   3.693   3.764   3.797   3.971   3.995
  3.999   4.003   4.008   4.009   4.029   4.042   4.051   4.100
  4.115   4.123   4.152   4.217   4.277   4.373   4.401   4.422
  4.845   6.339   6.410   6.568   6.674   6.695   6.734   7.557
  7.558   7.570   7.575   7.586   7.639   7.678   7.707   7.721
 23.495  23.650  23.849  47.889  47.940  47.989  66.760 289.753
289.755 289.764 289.769 289.780 289.832 289.900 289.925 289.931
*******1020.7411020.802
 --------------------------------------------------------------

          Ground-State Mulliken Net Atomic Charges

     Atom                 Charge (a.u.)
  ----------------------------------------
      1 C                    -0.528288
      2 C                    -0.100031
      3 C                     0.209623
      4 Br                    0.018967
      5 F                    -0.024033
      6 Br                   -0.013543
      7 Br                    0.020628
      8 H                     0.215071
      9 H                     0.201605
  ----------------------------------------
  Sum of atomic charges =     0.000000

 -----------------------------------------------------------------
                    Cartesian Multipole Moments
 -----------------------------------------------------------------
    Charge (ESU x 10^10)
                 0.0000
    Dipole Moment (Debye)
         X      -0.1322      Y       0.3341      Z      -1.8685
       Tot       1.9027
    Quadrupole Moments (Debye-Ang)
        XX     -77.3374     XY      -2.2319     YY     -79.5344
        XZ       0.3125     YZ       2.1250     ZZ     -74.5497
    Octopole Moments (Debye-Ang^2)
       XXX      -1.4385    XXY       4.3729    XYY       2.2574
       YYY      33.4846    XXZ      11.9819    XYZ       0.2478
       YYZ       4.6409    XZZ      -0.4919    YZZ       2.5889
       ZZZ       8.5173
    Hexadecapole Moments (Debye-Ang^3)
      XXXX   -1241.4011   XXXY     -52.0183   XXYY    -347.2651
      XYYY     -35.6818   YYYY    -724.0853   XXXZ       0.5742
      XXYZ      -4.2398   XYYZ       0.4430   YYYZ       8.4116
      XXZZ    -258.7822   XYZZ     -13.9748   YYZZ    -160.1846
      XZZZ       2.5851   YZZZ       3.7564   ZZZZ    -214.7277
 -----------------------------------------------------------------
 Calculating analytic gradient of the SCF energy
 Gradient of SCF Energy
            1           2           3           4           5           6
    1   0.0001039   0.0011643  -0.0010182  -0.0001124  -0.0006404   0.0000987
    2   0.0001336  -0.0020624   0.0006876   0.0002632   0.0012351  -0.0000021
    3   0.0010651   0.0002661  -0.0011476  -0.0000880  -0.0006416   0.0001723
            7           8           9
    1   0.0002460   0.0002089  -0.0000510
    2  -0.0001491   0.0000286  -0.0001346
    3   0.0001320   0.0000211   0.0002206
 Max gradient component =       2.062E-03
 RMS gradient           =       6.766E-04
 Gradient time:  CPU 20.77 s  wall 5.26 s
 Geometry Optimization Parameters
   NAtoms,    NIC,     NZ,  NCons,   NDum,   NFix, NCnnct, MaxDiis
        9      69       9       0       0       0       0       0

 Cartesian Hessian Update
 Hessian Updated using BFGS Update


** GEOMETRY OPTIMIZATION IN DELOCALIZED INTERNAL COORDINATES **
   Searching for a Minimum

   Optimization Cycle:   4

                       Coordinates (Angstroms)
     ATOM                X               Y               Z
      1  C        -0.0493108295   -0.6214493410   -1.6175506397
      2  C        -0.6187947374   -0.9825291944   -0.2818944117
      3  C         0.5320723530   -0.0052544403   -0.3599736803
      4  Br       -2.3994855637   -0.4486506203    0.2327506315
      5  F        -0.3488698331   -2.2221156859    0.1918209818
      6  Br        0.2701068841    1.8796491216   -0.0336150912
      7  Br        2.2621153271   -0.6379595060    0.2395567128
      8  H         0.5428328322   -1.3814620092   -2.1150421220
      9  H        -0.6325728236    0.0225170938   -2.2634015530
   Point Group: c1    Number of degrees of freedom:    21


   Energy is  -7937.797970142

 Hessian Updated using BFGS Update

 21 Hessian modes will be used to form the next step
  Hessian Eigenvalues:
     0.017245    0.020923    0.028003    0.030858    0.037436    0.049685
     0.080036    0.090687    0.103091    0.119006    0.136526    0.144800
     0.175617    0.176867    0.188797    0.242930    0.268583    0.275686
     0.347106    0.349654    0.484627

 Minimum Search - Taking Simple RFO Step
 Searching for Lamda that Minimizes Along All modes
 Value Taken    Lamda =  -0.00002196
 Step Taken.  Stepsize is  0.019510

                             Maximum     Tolerance    Cnvgd?
         Gradient           0.000986      0.000300      NO
         Displacement       0.014598      0.001200      NO
         Energy change     -0.000079      0.000001      NO


 New Cartesian Coordinates Obtained by Inverse Iteration

 Displacement from previous Coordinates is:  0.015834
 ----------------------------------------------------------------
             Standard Nuclear Orientation (Angstroms)
    I     Atom           X                Y                Z
 ----------------------------------------------------------------
    1      C      -0.0492920027    -0.6210615360    -1.6186829552
    2      C      -0.6197697884    -0.9813140559    -0.2819416614
    3      C       0.5321776715    -0.0059707075    -0.3585500563
    4      Br     -2.4008018630    -0.4509539987     0.2348768225
    5      F      -0.3473281920    -2.2221736251     0.1931715138
    6      Br      0.2697878292     1.8792519788    -0.0350836100
    7      Br      2.2621975699    -0.6377172946     0.2405254089
    8      H       0.5399167899    -1.3833616144    -2.1161141297
    9      H      -0.6287944052     0.0260462716    -2.2655505043
 ----------------------------------------------------------------
 Molecular Point Group                 C1    NOp =  1
 Largest Abelian Subgroup              C1    NOp =  1
 Nuclear Repulsion Energy =  1204.4361055489 hartrees
 There are       67 alpha and       67 beta electrons
 Applying Cartesian multipole field
    Component          Value
    ---------          -----
     (2,0,0)        1.00000E-11
     (0,2,0)        2.00000E-11
     (0,0,2)       -3.00000E-11
 Nucleus-field energy     =     0.0000000248 hartrees
 Requested basis set is 6-311++G(d,p)
 There are 91 shells and 246 basis functions
 A cutoff of  1.0D-11 yielded   3285 shell pairs
 There are     25656 function pairs (     28381 Cartesian)
 Smallest overlap matrix eigenvalue = 3.56E-05
 Guess MOs from SCF MO coefficient file

 -----------------------------------------------------------------------
  General SCF calculation program by
  Eric Jon Sundstrom, Paul Horn, Yuezhi Mao, Dmitri Zuev, Alec White,
  David Stuck, Shaama M.S., Shane Yost, Joonho Lee, David Small,
  Daniel Levine, Susi Lehtola, Hugh Burton, Evgeny Epifanovsky
 -----------------------------------------------------------------------
 Exchange:     0.2000 Hartree-Fock + 0.0800 Slater + 0.7200 B88
 Correlation:  0.1900 VWN1RPA + 0.8100 LYP
 Using SG-1 standard quadrature grid
 using 4 threads for integral computing
 -------------------------------------------------------
 OpenMP Integral computing Module                
 Release: version 2.0, May 2017, Q-Chem Inc. Pleasanton 
 -------------------------------------------------------
 -------------------------------------------------------
 OpenMP BLAS3 based DFT computing Module                
 Release: version 1.0, May 2013, Q-Chem Inc. Pittsburgh 
 -------------------------------------------------------
 A restricted SCF calculation will be
 performed using DIIS
 SCF converges when DIIS error is below 1.0e-08
 ---------------------------------------
  Cycle       Energy         DIIS error
 ---------------------------------------
    1   -7937.7979706386      3.84e-05  
    2   -7937.7979832672      1.05e-05  
    3   -7937.7979830833      1.21e-05  
    4   -7937.7979838476      1.86e-06  
    5   -7937.7979838696      7.29e-07  
    6   -7937.7979838723      2.66e-07  
    7   -7937.7979838730      8.94e-08  
    8   -7937.7979838729      2.21e-08  
    9   -7937.7979838730      5.28e-09  Convergence criterion met
 ---------------------------------------
 SCF time:   CPU 60.68s  wall 16.00s 
 SCF   energy in the final basis set =    -7937.7979838730
 Total energy in the final basis set =    -7937.7979838730

 --------------------------------------------------------------

                    Orbital Energies (a.u.)
 --------------------------------------------------------------

 Alpha MOs
 -- Occupied --
*******-482.853-482.852 -62.507 -62.506 -62.505 -56.327 -56.326
-56.326 -56.323 -56.323 -56.322 -56.322 -56.322 -56.321 -24.719
-10.350 -10.317 -10.232  -8.715  -8.714  -8.714  -6.548  -6.547
 -6.546  -6.533  -6.533  -6.532  -6.532  -6.532  -6.532  -2.659
 -2.658  -2.657  -2.654  -2.654  -2.653  -2.653  -2.653  -2.653
 -2.643  -2.643  -2.642  -2.642  -2.641  -2.641  -1.261  -0.945
 -0.830  -0.804  -0.793  -0.652  -0.615  -0.546  -0.535  -0.500
 -0.469  -0.448  -0.413  -0.391  -0.374  -0.331  -0.323  -0.309
 -0.301  -0.294  -0.290
 -- Virtual --
 -0.069  -0.064  -0.017  -0.006   0.016   0.018   0.024   0.046
  0.052   0.054   0.059   0.060   0.079   0.080   0.088   0.089
  0.090   0.094   0.103   0.106   0.118   0.122   0.134   0.138
  0.149   0.153   0.168   0.179   0.189   0.190   0.225   0.239
  0.240   0.249   0.253   0.301   0.350   0.361   0.365   0.370
  0.381   0.392   0.408   0.418   0.424   0.428   0.437   0.443
  0.450   0.468   0.490   0.496   0.523   0.537   0.542   0.552
  0.559   0.577   0.591   0.597   0.608   0.637   0.639   0.658
  0.672   0.675   0.694   0.707   0.744   0.777   0.785   0.802
  0.840   0.867   0.889   0.922   0.946   0.986   1.032   1.110
  1.274   1.313   1.365   1.398   1.439   1.454   1.481   1.513
  1.528   1.540   1.557   1.659   1.728   1.781   1.817   1.857
  1.877   1.936   1.972   1.987   2.010   2.040   2.051   2.061
  2.078   2.097   2.152   2.167   2.188   2.219   2.270   2.280
  2.537   2.568   2.687   2.694   2.785   2.804   2.933   2.988
  3.108   3.374   3.507   3.693   3.764   3.797   3.970   3.994
  3.999   4.002   4.008   4.009   4.028   4.041   4.051   4.099
  4.115   4.123   4.152   4.216   4.277   4.373   4.401   4.422
  4.843   6.340   6.410   6.567   6.674   6.693   6.734   7.557
  7.558   7.570   7.575   7.586   7.639   7.678   7.707   7.721
 23.494  23.650  23.847  47.889  47.940  47.989  66.761 289.753
289.755 289.764 289.769 289.780 289.832 289.900 289.925 289.930
*******1020.7411020.802
 --------------------------------------------------------------

          Ground-State Mulliken Net Atomic Charges

     Atom                 Charge (a.u.)
  ----------------------------------------
      1 C                    -0.527273
      2 C                    -0.100292
      3 C                     0.209405
      4 Br                    0.019602
      5 F                    -0.025522
      6 Br                   -0.014067
      7 Br                    0.021569
      8 H                     0.214982
      9 H                     0.201595
  ----------------------------------------
  Sum of atomic charges =     0.000000

 -----------------------------------------------------------------
                    Cartesian Multipole Moments
 -----------------------------------------------------------------
    Charge (ESU x 10^10)
                 0.0000
    Dipole Moment (Debye)
         X      -0.1335      Y       0.3431      Z      -1.8714
       Tot       1.9073
    Quadrupole Moments (Debye-Ang)
        XX     -77.3162     XY      -2.2286     YY     -79.5568
        XZ       0.3074     YZ       2.1234     ZZ     -74.5423
    Octopole Moments (Debye-Ang^2)
       XXX      -1.3853    XXY       4.3823    XYY       2.2899
       YYY      33.6749    XXZ      11.9865    XYZ       0.2536
       YYZ       4.5674    XZZ      -0.4716    YZZ       2.6359
       ZZZ       8.3786
    Hexadecapole Moments (Debye-Ang^3)
      XXXX   -1241.6245   XXXY     -52.1801   XXYY    -347.3777
      XYYY     -35.9925   YYYY    -724.2231   XXXZ       0.6473
      XXYZ      -4.1619   XYYZ       0.5080   YYYZ       8.7007
      XXZZ    -258.9503   XYZZ     -14.0723   YYZZ    -160.2254
      XZZZ       2.7558   YZZZ       4.0643   ZZZZ    -214.9555
 -----------------------------------------------------------------
 Calculating analytic gradient of the SCF energy
 Gradient of SCF Energy
            1           2           3           4           5           6
    1   0.0002241   0.0007380  -0.0007964  -0.0002868  -0.0002543   0.0001077
    2  -0.0000320  -0.0009604   0.0006959   0.0001938   0.0001646  -0.0000861
    3   0.0001575   0.0000829  -0.0001815  -0.0000061   0.0000268   0.0000871
            7           8           9
    1   0.0002353   0.0000567  -0.0000244
    2  -0.0000898  -0.0000138   0.0001278
    3   0.0000239  -0.0000808  -0.0001097
 Max gradient component =       9.604E-04
 RMS gradient           =       3.357E-04
 Gradient time:  CPU 21.44 s  wall 5.43 s
 Geometry Optimization Parameters
   NAtoms,    NIC,     NZ,  NCons,   NDum,   NFix, NCnnct, MaxDiis
        9      69       9       0       0       0       0       0

 Cartesian Hessian Update
 Hessian Updated using BFGS Update


** GEOMETRY OPTIMIZATION IN DELOCALIZED INTERNAL COORDINATES **
   Searching for a Minimum

   Optimization Cycle:   5

                       Coordinates (Angstroms)
     ATOM                X               Y               Z
      1  C        -0.0492920027   -0.6210615360   -1.6186829552
      2  C        -0.6197697884   -0.9813140559   -0.2819416614
      3  C         0.5321776715   -0.0059707075   -0.3585500563
      4  Br       -2.4008018630   -0.4509539987    0.2348768225
      5  F        -0.3473281920   -2.2221736251    0.1931715138
      6  Br        0.2697878292    1.8792519788   -0.0350836100
      7  Br        2.2621975699   -0.6377172946    0.2405254089
      8  H         0.5399167899   -1.3833616144   -2.1161141297
      9  H        -0.6287944052    0.0260462716   -2.2655505043
   Point Group: c1    Number of degrees of freedom:    21


   Energy is  -7937.797983873

 Hessian Updated using BFGS Update

 21 Hessian modes will be used to form the next step
  Hessian Eigenvalues:
     0.017349    0.020998    0.024216    0.032662    0.037794    0.049484
     0.070302    0.087347    0.091411    0.119089    0.136723    0.144823
     0.174448    0.178300    0.178740    0.259060    0.270787    0.278811
     0.348841    0.353639    0.495149

 Minimum Search - Taking Simple RFO Step
 Searching for Lamda that Minimizes Along All modes
 Value Taken    Lamda =  -0.00000854
 Step Taken.  Stepsize is  0.014815

                             Maximum     Tolerance    Cnvgd?
         Gradient           0.000655      0.000300      NO
         Displacement       0.009530      0.001200      NO
         Energy change     -0.000014      0.000001      NO


 New Cartesian Coordinates Obtained by Inverse Iteration

 Displacement from previous Coordinates is:  0.013034
 ----------------------------------------------------------------
             Standard Nuclear Orientation (Angstroms)
    I     Atom           X                Y                Z
 ----------------------------------------------------------------
    1      C      -0.0495369347    -0.6206513065    -1.6192499838
    2      C      -0.6200707696    -0.9793963191    -0.2822142907
    3      C       0.5331494033    -0.0063845784    -0.3583189951
    4      Br     -2.4002259097    -0.4527455440     0.2371983071
    5      F      -0.3458563641    -2.2219344378     0.1909584068
    6      Br      0.2697338553     1.8793725828    -0.0371941910
    7      Br      2.2610802451    -0.6381055939     0.2438888954
    8      H       0.5377322237    -1.3845893598    -2.1162152948
    9      H      -0.6279121403     0.0271799748    -2.2662020256
 ----------------------------------------------------------------
 Molecular Point Group                 C1    NOp =  1
 Largest Abelian Subgroup              C1    NOp =  1
 Nuclear Repulsion Energy =  1204.5087037013 hartrees
 There are       67 alpha and       67 beta electrons
 Applying Cartesian multipole field
    Component          Value
    ---------          -----
     (2,0,0)        1.00000E-11
     (0,2,0)        2.00000E-11
     (0,0,2)       -3.00000E-11
 Nucleus-field energy     =     0.0000000248 hartrees
 Requested basis set is 6-311++G(d,p)
 There are 91 shells and 246 basis functions
 A cutoff of  1.0D-11 yielded   3286 shell pairs
 There are     25671 function pairs (     28399 Cartesian)
 Smallest overlap matrix eigenvalue = 3.55E-05
 Guess MOs from SCF MO coefficient file

 -----------------------------------------------------------------------
  General SCF calculation program by
  Eric Jon Sundstrom, Paul Horn, Yuezhi Mao, Dmitri Zuev, Alec White,
  David Stuck, Shaama M.S., Shane Yost, Joonho Lee, David Small,
  Daniel Levine, Susi Lehtola, Hugh Burton, Evgeny Epifanovsky
 -----------------------------------------------------------------------
 Exchange:     0.2000 Hartree-Fock + 0.0800 Slater + 0.7200 B88
 Correlation:  0.1900 VWN1RPA + 0.8100 LYP
 Using SG-1 standard quadrature grid
 using 4 threads for integral computing
 -------------------------------------------------------
 OpenMP Integral computing Module                
 Release: version 2.0, May 2017, Q-Chem Inc. Pleasanton 
 -------------------------------------------------------
 -------------------------------------------------------
 OpenMP BLAS3 based DFT computing Module                
 Release: version 1.0, May 2013, Q-Chem Inc. Pittsburgh 
 -------------------------------------------------------
 A restricted SCF calculation will be
 performed using DIIS
 SCF converges when DIIS error is below 1.0e-08
 ---------------------------------------
  Cycle       Energy         DIIS error
 ---------------------------------------
    1   -7937.7979785393      3.24e-05  
    2   -7937.7979884931      1.08e-05  
    3   -7937.7979882515      1.34e-05  
    4   -7937.7979890353      1.67e-06  
    5   -7937.7979890491      8.85e-07  
    6   -7937.7979890545      2.26e-07  
    7   -7937.7979890548      5.86e-08  
    8   -7937.7979890547      1.49e-08  
    9   -7937.7979890547      3.72e-09  Convergence criterion met
 ---------------------------------------
 SCF time:   CPU 60.67s  wall 16.00s 
 SCF   energy in the final basis set =    -7937.7979890547
 Total energy in the final basis set =    -7937.7979890547

 --------------------------------------------------------------

                    Orbital Energies (a.u.)
 --------------------------------------------------------------

 Alpha MOs
 -- Occupied --
*******-482.853-482.852 -62.507 -62.506 -62.505 -56.327 -56.326
-56.326 -56.323 -56.323 -56.322 -56.322 -56.322 -56.322 -24.718
-10.350 -10.317 -10.232  -8.715  -8.715  -8.714  -6.548  -6.547
 -6.547  -6.533  -6.533  -6.533  -6.532  -6.532  -6.532  -2.659
 -2.658  -2.657  -2.654  -2.654  -2.653  -2.653  -2.653  -2.653
 -2.643  -2.642  -2.642  -2.642  -2.641  -2.641  -1.261  -0.945
 -0.830  -0.804  -0.793  -0.651  -0.615  -0.546  -0.534  -0.499
 -0.469  -0.448  -0.413  -0.391  -0.374  -0.331  -0.323  -0.309
 -0.301  -0.294  -0.290
 -- Virtual --
 -0.069  -0.064  -0.017  -0.006   0.016   0.018   0.024   0.046
  0.052   0.054   0.059   0.060   0.079   0.080   0.088   0.089
  0.090   0.094   0.103   0.106   0.118   0.122   0.134   0.138
  0.149   0.153   0.168   0.179   0.189   0.190   0.225   0.238
  0.240   0.249   0.253   0.302   0.350   0.361   0.365   0.370
  0.381   0.392   0.408   0.418   0.424   0.428   0.437   0.443
  0.450   0.468   0.490   0.496   0.523   0.537   0.542   0.552
  0.559   0.577   0.591   0.598   0.608   0.637   0.639   0.658
  0.672   0.674   0.695   0.707   0.744   0.777   0.785   0.802
  0.840   0.867   0.889   0.922   0.946   0.987   1.032   1.110
  1.274   1.313   1.364   1.398   1.439   1.454   1.481   1.512
  1.528   1.541   1.558   1.659   1.728   1.781   1.818   1.857
  1.877   1.936   1.972   1.987   2.009   2.040   2.051   2.061
  2.078   2.097   2.152   2.167   2.188   2.219   2.270   2.280
  2.538   2.568   2.686   2.694   2.785   2.803   2.933   2.988
  3.108   3.374   3.506   3.693   3.765   3.798   3.969   3.994
  3.998   4.001   4.008   4.009   4.028   4.041   4.051   4.100
  4.115   4.123   4.152   4.216   4.277   4.373   4.401   4.422
  4.843   6.340   6.411   6.567   6.674   6.693   6.734   7.557
  7.558   7.570   7.575   7.586   7.639   7.678   7.707   7.721
 23.493  23.650  23.847  47.889  47.940  47.989  66.761 289.753
289.755 289.764 289.769 289.780 289.832 289.900 289.925 289.930
*******1020.7411020.803
 --------------------------------------------------------------

          Ground-State Mulliken Net Atomic Charges

     Atom                 Charge (a.u.)
  ----------------------------------------
      1 C                    -0.527621
      2 C                    -0.100763
      3 C                     0.210145
      4 Br                    0.020569
      5 F                    -0.026448
      6 Br                   -0.015099
      7 Br                    0.022619
      8 H                     0.214994
      9 H                     0.201605
  ----------------------------------------
  Sum of atomic charges =     0.000000

 -----------------------------------------------------------------
                    Cartesian Multipole Moments
 -----------------------------------------------------------------
    Charge (ESU x 10^10)
                 0.0000
    Dipole Moment (Debye)
         X      -0.1360      Y       0.3465      Z      -1.8695
       Tot       1.9062
    Quadrupole Moments (Debye-Ang)
        XX     -77.2853     XY      -2.2283     YY     -79.5800
        XZ       0.3104     YZ       2.1172     ZZ     -74.5345
    Octopole Moments (Debye-Ang^2)
       XXX      -1.4237    XXY       4.3640    XYY       2.2948
       YYY      33.7901    XXZ      11.9825    XYZ       0.2482
       YYZ       4.5029    XZZ      -0.4742    YZZ       2.6491
       ZZZ       8.2234
    Hexadecapole Moments (Debye-Ang^3)
      XXXX   -1240.5424   XXXY     -52.1976   XXYY    -347.2258
      XYYY     -36.1959   YYYY    -724.5130   XXXZ       0.5367
      XXYZ      -4.0989   XYYZ       0.4862   YYYZ       8.9968
      XXZZ    -258.7539   XYZZ     -14.1329   YYZZ    -160.3076
      XZZZ       2.6750   YZZZ       4.4283   ZZZZ    -215.2846
 -----------------------------------------------------------------
 Calculating analytic gradient of the SCF energy
 Gradient of SCF Energy
            1           2           3           4           5           6
    1   0.0001158   0.0003497  -0.0004216  -0.0000772  -0.0000534   0.0000451
    2  -0.0001363   0.0001164   0.0003544   0.0000031  -0.0002496  -0.0001016
    3  -0.0001770   0.0000159   0.0001743  -0.0000417   0.0000965   0.0000422
            7           8           9
    1   0.0000732   0.0000182  -0.0000498
    2  -0.0000493   0.0000456   0.0000172
    3   0.0000409  -0.0000583  -0.0000927
 Max gradient component =       4.216E-04
 RMS gradient           =       1.559E-04
 Gradient time:  CPU 20.72 s  wall 5.25 s
 Geometry Optimization Parameters
   NAtoms,    NIC,     NZ,  NCons,   NDum,   NFix, NCnnct, MaxDiis
        9      69       9       0       0       0       0       0

 Cartesian Hessian Update
 Hessian Updated using BFGS Update


** GEOMETRY OPTIMIZATION IN DELOCALIZED INTERNAL COORDINATES **
   Searching for a Minimum

   Optimization Cycle:   6

                       Coordinates (Angstroms)
     ATOM                X               Y               Z
      1  C        -0.0495369347   -0.6206513065   -1.6192499838
      2  C        -0.6200707696   -0.9793963191   -0.2822142907
      3  C         0.5331494033   -0.0063845784   -0.3583189951
      4  Br       -2.4002259097   -0.4527455440    0.2371983071
      5  F        -0.3458563641   -2.2219344378    0.1909584068
      6  Br        0.2697338553    1.8793725828   -0.0371941910
      7  Br        2.2610802451   -0.6381055939    0.2438888954
      8  H         0.5377322237   -1.3845893598   -2.1162152948
      9  H        -0.6279121403    0.0271799748   -2.2662020256
   Point Group: c1    Number of degrees of freedom:    21


   Energy is  -7937.797989055

 Hessian Updated using BFGS Update

 21 Hessian modes will be used to form the next step
  Hessian Eigenvalues:
     0.015083    0.020771    0.022558    0.033182    0.037783    0.049988
     0.065261    0.084805    0.091024    0.119301    0.135462    0.144819
     0.171719    0.178297    0.181049    0.268262    0.271411    0.280971
     0.349320    0.350486    0.513453

 Minimum Search - Taking Simple RFO Step
 Searching for Lamda that Minimizes Along All modes
 Value Taken    Lamda =  -0.00000195
 Step Taken.  Stepsize is  0.008094

                             Maximum     Tolerance    Cnvgd?
         Gradient           0.000216      0.000300     YES
         Displacement       0.005007      0.001200      NO
         Energy change     -0.000005      0.000001      NO


 New Cartesian Coordinates Obtained by Inverse Iteration

 Displacement from previous Coordinates is:  0.006781
 ----------------------------------------------------------------
             Standard Nuclear Orientation (Angstroms)
    I     Atom           X                Y                Z
 ----------------------------------------------------------------
    1      C      -0.0497014948    -0.6205289067    -1.6191553107
    2      C      -0.6205904168    -0.9790395791    -0.2824170877
    3      C       0.5336296607    -0.0069399344    -0.3583932277
    4      Br     -2.4002240552    -0.4535144678     0.2383517318
    5      F      -0.3453192678    -2.2217933215     0.1898919863
    6      Br      0.2692993969     1.8793745733    -0.0385979012
    7      Br      2.2608335897    -0.6380295067     0.2447638938
    8      H       0.5367075188    -1.3853119207    -2.1158102002
    9      H      -0.6265413224     0.0285284819    -2.2659830561
 ----------------------------------------------------------------
 Molecular Point Group                 C1    NOp =  1
 Largest Abelian Subgroup              C1    NOp =  1
 Nuclear Repulsion Energy =  1204.5192257491 hartrees
 There are       67 alpha and       67 beta electrons
 Applying Cartesian multipole field
    Component          Value
    ---------          -----
     (2,0,0)        1.00000E-11
     (0,2,0)        2.00000E-11
     (0,0,2)       -3.00000E-11
 Nucleus-field energy     =     0.0000000248 hartrees
 Requested basis set is 6-311++G(d,p)
 There are 91 shells and 246 basis functions
 A cutoff of  1.0D-11 yielded   3286 shell pairs
 There are     25671 function pairs (     28399 Cartesian)
 Smallest overlap matrix eigenvalue = 3.55E-05
 Guess MOs from SCF MO coefficient file

 -----------------------------------------------------------------------
  General SCF calculation program by
  Eric Jon Sundstrom, Paul Horn, Yuezhi Mao, Dmitri Zuev, Alec White,
  David Stuck, Shaama M.S., Shane Yost, Joonho Lee, David Small,
  Daniel Levine, Susi Lehtola, Hugh Burton, Evgeny Epifanovsky
 -----------------------------------------------------------------------
 Exchange:     0.2000 Hartree-Fock + 0.0800 Slater + 0.7200 B88
 Correlation:  0.1900 VWN1RPA + 0.8100 LYP
 Using SG-1 standard quadrature grid
 using 4 threads for integral computing
 -------------------------------------------------------
 OpenMP Integral computing Module                
 Release: version 2.0, May 2017, Q-Chem Inc. Pleasanton 
 -------------------------------------------------------
 -------------------------------------------------------
 OpenMP BLAS3 based DFT computing Module                
 Release: version 1.0, May 2013, Q-Chem Inc. Pittsburgh 
 -------------------------------------------------------
 A restricted SCF calculation will be
 performed using DIIS
 SCF converges when DIIS error is below 1.0e-08
 ---------------------------------------
  Cycle       Energy         DIIS error
 ---------------------------------------
    1   -7937.7979879120      1.51e-05  
    2   -7937.7979901883      4.42e-06  
    3   -7937.7979901352      5.96e-06  
    4   -7937.7979902881      5.35e-07  
    5   -7937.7979902892      3.45e-07  
    6   -7937.7979902898      1.06e-07  
    7   -7937.7979902899      2.43e-08  
    8   -7937.7979902899      4.69e-09  Convergence criterion met
 ---------------------------------------
 SCF time:   CPU 53.67s  wall 14.00s 
 SCF   energy in the final basis set =    -7937.7979902899
 Total energy in the final basis set =    -7937.7979902899

 --------------------------------------------------------------

                    Orbital Energies (a.u.)
 --------------------------------------------------------------

 Alpha MOs
 -- Occupied --
*******-482.853-482.852 -62.506 -62.506 -62.505 -56.327 -56.327
-56.326 -56.323 -56.323 -56.322 -56.322 -56.322 -56.322 -24.718
-10.350 -10.317 -10.232  -8.715  -8.715  -8.714  -6.548  -6.547
 -6.547  -6.533  -6.533  -6.533  -6.532  -6.532  -6.532  -2.658
 -2.658  -2.657  -2.654  -2.654  -2.653  -2.653  -2.653  -2.653
 -2.642  -2.642  -2.642  -2.642  -2.641  -2.641  -1.261  -0.945
 -0.830  -0.804  -0.793  -0.651  -0.615  -0.546  -0.534  -0.499
 -0.469  -0.448  -0.413  -0.391  -0.374  -0.331  -0.323  -0.309
 -0.301  -0.294  -0.290
 -- Virtual --
 -0.069  -0.064  -0.017  -0.006   0.016   0.018   0.024   0.046
  0.052   0.054   0.059   0.060   0.079   0.080   0.088   0.089
  0.090   0.094   0.104   0.106   0.118   0.122   0.134   0.138
  0.149   0.153   0.168   0.179   0.189   0.190   0.226   0.238
  0.240   0.249   0.253   0.302   0.350   0.361   0.365   0.370
  0.381   0.392   0.408   0.418   0.424   0.428   0.437   0.443
  0.450   0.468   0.490   0.496   0.523   0.537   0.542   0.552
  0.559   0.577   0.591   0.598   0.608   0.637   0.639   0.658
  0.672   0.674   0.695   0.707   0.744   0.777   0.785   0.802
  0.840   0.867   0.889   0.922   0.946   0.987   1.032   1.110
  1.274   1.314   1.365   1.398   1.439   1.454   1.481   1.512
  1.528   1.541   1.558   1.659   1.729   1.781   1.818   1.857
  1.877   1.936   1.972   1.987   2.009   2.040   2.051   2.061
  2.078   2.097   2.152   2.168   2.188   2.219   2.270   2.280
  2.538   2.568   2.686   2.694   2.785   2.804   2.933   2.988
  3.108   3.374   3.506   3.693   3.765   3.798   3.970   3.994
  3.998   4.001   4.008   4.009   4.029   4.041   4.051   4.100
  4.115   4.123   4.152   4.216   4.277   4.373   4.401   4.422
  4.843   6.340   6.411   6.567   6.674   6.693   6.734   7.557
  7.558   7.570   7.575   7.586   7.639   7.678   7.707   7.721
 23.493  23.650  23.847  47.889  47.940  47.989  66.762 289.752
289.755 289.764 289.769 289.780 289.832 289.900 289.925 289.930
*******1020.7411020.803
 --------------------------------------------------------------

          Ground-State Mulliken Net Atomic Charges

     Atom                 Charge (a.u.)
  ----------------------------------------
      1 C                    -0.527772
      2 C                    -0.100825
      3 C                     0.210289
      4 Br                    0.020903
      5 F                    -0.026680
      6 Br                   -0.015780
      7 Br                    0.023246
      8 H                     0.214983
      9 H                     0.201635
  ----------------------------------------
  Sum of atomic charges =     0.000000

 -----------------------------------------------------------------
                    Cartesian Multipole Moments
 -----------------------------------------------------------------
    Charge (ESU x 10^10)
                 0.0000
    Dipole Moment (Debye)
         X      -0.1366      Y       0.3447      Z      -1.8686
       Tot       1.9050
    Quadrupole Moments (Debye-Ang)
        XX     -77.2733     XY      -2.2287     YY     -79.5869
        XZ       0.3094     YZ       2.1127     ZZ     -74.5336
    Octopole Moments (Debye-Ang^2)
       XXX      -1.3979    XXY       4.3618    XYY       2.2976
       YYY      33.8130    XXZ      11.9987    XYZ       0.2466
       YYZ       4.4881    XZZ      -0.4627    YZZ       2.6592
       ZZZ       8.2144
    Hexadecapole Moments (Debye-Ang^3)
      XXXX   -1240.3029   XXXY     -52.2125   XXYY    -347.2054
      XYYY     -36.2852   YYYY    -724.6060   XXXZ       0.5729
      XXYZ      -4.0522   XYYZ       0.5100   YYYZ       9.1464
      XXZZ    -258.7125   XYZZ     -14.1551   YYZZ    -160.3315
      XZZZ       2.7273   YZZZ       4.5964   ZZZZ    -215.3902
 -----------------------------------------------------------------
 Calculating analytic gradient of the SCF energy
 Gradient of SCF Energy
            1           2           3           4           5           6
    1   0.0000027   0.0000903  -0.0001570  -0.0000066   0.0000328  -0.0000103
    2  -0.0000894   0.0002112   0.0000911  -0.0000517  -0.0001810  -0.0000246
    3  -0.0001211  -0.0000589   0.0001323  -0.0000487   0.0000707   0.0000304
            7           8           9
    1  -0.0000134   0.0000351   0.0000264
    2  -0.0000088   0.0000498   0.0000034
    3   0.0000179  -0.0000104  -0.0000122
 Max gradient component =       2.112E-04
 RMS gradient           =       8.169E-05
 Gradient time:  CPU 20.64 s  wall 5.23 s
 Geometry Optimization Parameters
   NAtoms,    NIC,     NZ,  NCons,   NDum,   NFix, NCnnct, MaxDiis
        9      69       9       0       0       0       0       0

 Cartesian Hessian Update
 Hessian Updated using BFGS Update


** GEOMETRY OPTIMIZATION IN DELOCALIZED INTERNAL COORDINATES **
   Searching for a Minimum

   Optimization Cycle:   7

                       Coordinates (Angstroms)
     ATOM                X               Y               Z
      1  C        -0.0497014948   -0.6205289067   -1.6191553107
      2  C        -0.6205904168   -0.9790395791   -0.2824170877
      3  C         0.5336296607   -0.0069399344   -0.3583932277
      4  Br       -2.4002240552   -0.4535144678    0.2383517318
      5  F        -0.3453192678   -2.2217933215    0.1898919863
      6  Br        0.2692993969    1.8793745733   -0.0385979012
      7  Br        2.2608335897   -0.6380295067    0.2447638938
      8  H         0.5367075188   -1.3853119207   -2.1158102002
      9  H        -0.6265413224    0.0285284819   -2.2659830561
   Point Group: c1    Number of degrees of freedom:    21


   Energy is  -7937.797990290

 Hessian Updated using BFGS Update

 21 Hessian modes will be used to form the next step
  Hessian Eigenvalues:
     0.013491    0.021005    0.022045    0.033210    0.038356    0.049970
     0.065485    0.081805    0.091085    0.113288    0.134794    0.146085
     0.174092    0.178309    0.182836    0.244382    0.270498    0.281077
     0.348893    0.353865    0.483573

 Minimum Search - Taking Simple RFO Step
 Searching for Lamda that Minimizes Along All modes
 Value Taken    Lamda =   0.00000000
 Step Taken.  Stepsize is  0.003659

                             Maximum     Tolerance    Cnvgd?
         Gradient           0.000144      0.000300     YES
         Displacement       0.001864      0.001200      NO
         Energy change     -0.000001      0.000001      NO


 New Cartesian Coordinates Obtained by Inverse Iteration

 Displacement from previous Coordinates is:  0.003359
 ----------------------------------------------------------------
             Standard Nuclear Orientation (Angstroms)
    I     Atom           X                Y                Z
 ----------------------------------------------------------------
    1      C      -0.0496453319    -0.6204087105    -1.6190536350
    2      C      -0.6207414644    -0.9790748326    -0.2825106925
    3      C       0.5340123786    -0.0071837517    -0.3585004051
    4      Br     -2.4001357814    -0.4535464579     0.2388663200
    5      F      -0.3453114267    -2.2218726696     0.1890637144
    6      Br      0.2690006982     1.8793071134    -0.0391749649
    7      Br      2.2609740985    -0.6376850153     0.2453998356
    8      H       0.5361176917    -1.3857637046    -2.1156394315
    9      H      -0.6261772534     0.0289734471    -2.2657999126
 ----------------------------------------------------------------
 Molecular Point Group                 C1    NOp =  1
 Largest Abelian Subgroup              C1    NOp =  1
 Nuclear Repulsion Energy =  1204.5189229106 hartrees
 There are       67 alpha and       67 beta electrons
 Applying Cartesian multipole field
    Component          Value
    ---------          -----
     (2,0,0)        1.00000E-11
     (0,2,0)        2.00000E-11
     (0,0,2)       -3.00000E-11
 Nucleus-field energy     =     0.0000000248 hartrees
 Requested basis set is 6-311++G(d,p)
 There are 91 shells and 246 basis functions
 A cutoff of  1.0D-11 yielded   3286 shell pairs
 There are     25671 function pairs (     28399 Cartesian)
 Smallest overlap matrix eigenvalue = 3.55E-05
 Guess MOs from SCF MO coefficient file

 -----------------------------------------------------------------------
  General SCF calculation program by
  Eric Jon Sundstrom, Paul Horn, Yuezhi Mao, Dmitri Zuev, Alec White,
  David Stuck, Shaama M.S., Shane Yost, Joonho Lee, David Small,
  Daniel Levine, Susi Lehtola, Hugh Burton, Evgeny Epifanovsky
 -----------------------------------------------------------------------
 Exchange:     0.2000 Hartree-Fock + 0.0800 Slater + 0.7200 B88
 Correlation:  0.1900 VWN1RPA + 0.8100 LYP
 Using SG-1 standard quadrature grid
 using 4 threads for integral computing
 -------------------------------------------------------
 OpenMP Integral computing Module                
 Release: version 2.0, May 2017, Q-Chem Inc. Pleasanton 
 -------------------------------------------------------
 -------------------------------------------------------
 OpenMP BLAS3 based DFT computing Module                
 Release: version 1.0, May 2013, Q-Chem Inc. Pittsburgh 
 -------------------------------------------------------
 A restricted SCF calculation will be
 performed using DIIS
 SCF converges when DIIS error is below 1.0e-08
 ---------------------------------------
  Cycle       Energy         DIIS error
 ---------------------------------------
    1   -7937.7979899609      7.54e-06  
    2   -7937.7979905390      1.31e-06  
    3   -7937.7979905372      1.73e-06  
    4   -7937.7979905524      2.99e-07  
    5   -7937.7979905528      1.53e-07  
    6   -7937.7979905530      5.82e-08  
    7   -7937.7979905531      1.26e-08  
    8   -7937.7979905530      2.45e-09  Convergence criterion met
 ---------------------------------------
 SCF time:   CPU 53.67s  wall 14.00s 
 SCF   energy in the final basis set =    -7937.7979905530
 Total energy in the final basis set =    -7937.7979905530

 --------------------------------------------------------------

                    Orbital Energies (a.u.)
 --------------------------------------------------------------

 Alpha MOs
 -- Occupied --
*******-482.853-482.852 -62.506 -62.506 -62.505 -56.327 -56.327
-56.326 -56.323 -56.323 -56.322 -56.322 -56.322 -56.322 -24.718
-10.350 -10.317 -10.232  -8.715  -8.715  -8.714  -6.548  -6.547
 -6.547  -6.533  -6.533  -6.533  -6.532  -6.532  -6.532  -2.658
 -2.658  -2.657  -2.654  -2.654  -2.653  -2.653  -2.653  -2.653
 -2.642  -2.642  -2.642  -2.642  -2.641  -2.641  -1.261  -0.945
 -0.830  -0.804  -0.793  -0.651  -0.615  -0.546  -0.534  -0.499
 -0.469  -0.448  -0.413  -0.391  -0.374  -0.331  -0.323  -0.309
 -0.301  -0.294  -0.290
 -- Virtual --
 -0.069  -0.064  -0.017  -0.006   0.016   0.018   0.024   0.046
  0.052   0.054   0.059   0.060   0.079   0.080   0.088   0.089
  0.090   0.094   0.104   0.106   0.118   0.122   0.134   0.138
  0.149   0.153   0.168   0.179   0.189   0.190   0.226   0.238
  0.240   0.249   0.253   0.302   0.350   0.361   0.365   0.370
  0.381   0.392   0.409   0.418   0.424   0.428   0.437   0.443
  0.450   0.468   0.490   0.496   0.523   0.537   0.542   0.552
  0.559   0.577   0.591   0.598   0.608   0.637   0.639   0.658
  0.672   0.674   0.695   0.708   0.744   0.777   0.786   0.802
  0.840   0.867   0.889   0.922   0.946   0.987   1.032   1.110
  1.274   1.314   1.365   1.398   1.439   1.454   1.481   1.512
  1.528   1.541   1.558   1.659   1.729   1.781   1.818   1.857
  1.877   1.936   1.972   1.987   2.009   2.040   2.051   2.061
  2.078   2.097   2.152   2.168   2.188   2.219   2.270   2.280
  2.538   2.568   2.687   2.694   2.785   2.804   2.933   2.988
  3.108   3.374   3.506   3.693   3.765   3.798   3.970   3.994
  3.999   4.002   4.008   4.009   4.029   4.041   4.051   4.100
  4.115   4.123   4.152   4.216   4.277   4.373   4.401   4.422
  4.843   6.340   6.411   6.567   6.674   6.693   6.734   7.557
  7.558   7.570   7.575   7.586   7.639   7.678   7.707   7.721
 23.494  23.650  23.848  47.889  47.940  47.989  66.762 289.752
289.755 289.764 289.769 289.780 289.832 289.900 289.925 289.930
*******1020.7411020.803
 --------------------------------------------------------------

          Ground-State Mulliken Net Atomic Charges

     Atom                 Charge (a.u.)
  ----------------------------------------
      1 C                    -0.528066
      2 C                    -0.100878
      3 C                     0.210595
      4 Br                    0.020976
      5 F                    -0.026650
      6 Br                   -0.016110
      7 Br                    0.023474
      8 H                     0.215001
      9 H                     0.201658
  ----------------------------------------
  Sum of atomic charges =     0.000000

 -----------------------------------------------------------------
                    Cartesian Multipole Moments
 -----------------------------------------------------------------
    Charge (ESU x 10^10)
                 0.0000
    Dipole Moment (Debye)
         X      -0.1364      Y       0.3428      Z      -1.8679
       Tot       1.9040
    Quadrupole Moments (Debye-Ang)
        XX     -77.2712     XY      -2.2295     YY     -79.5877
        XZ       0.3104     YZ       2.1112     ZZ     -74.5336
    Octopole Moments (Debye-Ang^2)
       XXX      -1.3906    XXY       4.3601    XYY       2.2898
       YYY      33.7888    XXZ      12.0031    XYZ       0.2440
       YYZ       4.4790    XZZ      -0.4627    YZZ       2.6528
       ZZZ       8.2016
    Hexadecapole Moments (Debye-Ang^3)
      XXXX   -1240.3188   XXXY     -52.2121   XXYY    -347.2072
      XYYY     -36.3088   YYYY    -724.5645   XXXZ       0.5756
      XXYZ      -4.0347   XYYZ       0.5086   YYYZ       9.2000
      XXZZ    -258.7058   XYZZ     -14.1589   YYZZ    -160.3268
      XZZZ       2.7246   YZZZ       4.6593   ZZZZ    -215.4497
 -----------------------------------------------------------------
 Calculating analytic gradient of the SCF energy
 Gradient of SCF Energy
            1           2           3           4           5           6
    1   0.0000115  -0.0000191  -0.0000067  -0.0000027   0.0000293  -0.0000402
    2  -0.0000228   0.0000639   0.0000167  -0.0000510  -0.0000520  -0.0000001
    3  -0.0000388  -0.0000368   0.0000457  -0.0000466  -0.0000023   0.0000275
            7           8           9
    1  -0.0000233   0.0000346   0.0000167
    2   0.0000178   0.0000276  -0.0000001
    3   0.0000337   0.0000092   0.0000084
 Max gradient component =       6.388E-05
 RMS gradient           =       3.071E-05
 Gradient time:  CPU 20.77 s  wall 5.26 s
 Geometry Optimization Parameters
   NAtoms,    NIC,     NZ,  NCons,   NDum,   NFix, NCnnct, MaxDiis
        9      69       9       0       0       0       0       0

 Cartesian Hessian Update
 Hessian Updated using BFGS Update


** GEOMETRY OPTIMIZATION IN DELOCALIZED INTERNAL COORDINATES **
   Searching for a Minimum

   Optimization Cycle:   8

                       Coordinates (Angstroms)
     ATOM                X               Y               Z
      1  C        -0.0496453319   -0.6204087105   -1.6190536350
      2  C        -0.6207414644   -0.9790748326   -0.2825106925
      3  C         0.5340123786   -0.0071837517   -0.3585004051
      4  Br       -2.4001357814   -0.4535464579    0.2388663200
      5  F        -0.3453114267   -2.2218726696    0.1890637144
      6  Br        0.2690006982    1.8793071134   -0.0391749649
      7  Br        2.2609740985   -0.6376850153    0.2453998356
      8  H         0.5361176917   -1.3857637046   -2.1156394315
      9  H        -0.6261772534    0.0289734471   -2.2657999126
   Point Group: c1    Number of degrees of freedom:    21


   Energy is  -7937.797990553

 Hessian Updated using BFGS Update

 21 Hessian modes will be used to form the next step
  Hessian Eigenvalues:
     0.013494    0.020856    0.022315    0.033586    0.037745    0.049926
     0.067891    0.078028    0.091264    0.109772    0.135382    0.144204
     0.174177    0.178362    0.180109    0.234939    0.271977    0.279878
     0.348546    0.353480    0.464470

 Minimum Search - Taking Simple RFO Step
 Searching for Lamda that Minimizes Along All modes
 Value Taken    Lamda =   0.00000000
 Step Taken.  Stepsize is  0.000665

                             Maximum     Tolerance    Cnvgd?
         Gradient           0.000030      0.000300     YES
         Displacement       0.000303      0.001200     YES
         Energy change     -0.000000      0.000001     YES


                       Distance Matrix (Angstroms)
             C (  1)   C (  2)   C (  3)   Br(  4)   F (  5)   Br(  6)
   C (  2)  1.497043
   C (  3)  1.518452  1.511226
   Br(  4)  3.000752  1.927241  3.027427
   F (  5)  2.433391  1.357494  2.444971  2.711413
   Br(  6)  2.974245  3.003531  1.931592  3.555812  4.153209
   Br(  7)  2.969082  2.949495  1.935103  4.664750  3.050500  3.222451
   H (  8)  1.084197  2.205466  2.233389  3.877410  2.605312  3.878627
   H (  9)  1.082759  2.224776  2.232742  3.106945  3.342387  3.030336
             Br(  7)   H (  8)
   H (  8)  3.018155
   H (  9)  3.884096  1.837106

 Final energy is   -7937.7979905530356     


 ******************************
 **  OPTIMIZATION CONVERGED  **
 ******************************

                       Coordinates (Angstroms)
     ATOM                X               Y               Z
      1  C        -0.0496453319   -0.6204087105   -1.6190536350
      2  C        -0.6207414644   -0.9790748326   -0.2825106925
      3  C         0.5340123786   -0.0071837517   -0.3585004051
      4  Br       -2.4001357814   -0.4535464579    0.2388663200
      5  F        -0.3453114267   -2.2218726696    0.1890637144
      6  Br        0.2690006982    1.8793071134   -0.0391749649
      7  Br        2.2609740985   -0.6376850153    0.2453998356
      8  H         0.5361176917   -1.3857637046   -2.1156394315
      9  H        -0.6261772534    0.0289734471   -2.2657999126

Z-matrix Print:
$molecule
0 1
Br
C  1 1.931592
C  2 1.511226 1 120.994092
F  3 1.357494 2 116.821239 1 -145.730066 0
C  3 1.497043 2 60.628567 1 107.007963 0
H  5 1.082759 3 118.283668 2 -106.934150 0
H  5 1.084197 3 116.480627 2 107.674271 0
Br 3 1.927241 2 122.938242 1 -3.960633 0
Br 2 1.935103 1 112.896341 3 -146.308587 0
$end


 --------------------------------------------------------------

                    Orbital Energies (a.u.)
 --------------------------------------------------------------

 Alpha MOs
 -- Occupied --
*******-482.853-482.852 -62.506 -62.506 -62.505 -56.327 -56.327
-56.326 -56.323 -56.323 -56.322 -56.322 -56.322 -56.322 -24.718
-10.350 -10.317 -10.232  -8.715  -8.715  -8.714  -6.548  -6.547
 -6.547  -6.533  -6.533  -6.533  -6.532  -6.532  -6.532  -2.658
 -2.658  -2.657  -2.654  -2.654  -2.653  -2.653  -2.653  -2.653
 -2.642  -2.642  -2.642  -2.642  -2.641  -2.641  -1.261  -0.945
 -0.830  -0.804  -0.793  -0.651  -0.615  -0.546  -0.534  -0.499
 -0.469  -0.448  -0.413  -0.391  -0.374  -0.331  -0.323  -0.309
 -0.301  -0.294  -0.290
 -- Virtual --
 -0.069  -0.064  -0.017  -0.006   0.016   0.018   0.024   0.046
  0.052   0.054   0.059   0.060   0.079   0.080   0.088   0.089
  0.090   0.094   0.104   0.106   0.118   0.122   0.134   0.138
  0.149   0.153   0.168   0.179   0.189   0.190   0.226   0.238
  0.240   0.249   0.253   0.302   0.350   0.361   0.365   0.370
  0.381   0.392   0.409   0.418   0.424   0.428   0.437   0.443
  0.450   0.468   0.490   0.496   0.523   0.537   0.542   0.552
  0.559   0.577   0.591   0.598   0.608   0.637   0.639   0.658
  0.672   0.674   0.695   0.708   0.744   0.777   0.786   0.802
  0.840   0.867   0.889   0.922   0.946   0.987   1.032   1.110
  1.274   1.314   1.365   1.398   1.439   1.454   1.481   1.512
  1.528   1.541   1.558   1.659   1.729   1.781   1.818   1.857
  1.877   1.936   1.972   1.987   2.009   2.040   2.051   2.061
  2.078   2.097   2.152   2.168   2.188   2.219   2.270   2.280
  2.538   2.568   2.687   2.694   2.785   2.804   2.933   2.988
  3.108   3.374   3.506   3.693   3.765   3.798   3.970   3.994
  3.999   4.002   4.008   4.009   4.029   4.041   4.051   4.100
  4.115   4.123   4.152   4.216   4.277   4.373   4.401   4.422
  4.843   6.340   6.411   6.567   6.674   6.693   6.734   7.557
  7.558   7.570   7.575   7.586   7.639   7.678   7.707   7.721
 23.494  23.650  23.848  47.889  47.940  47.989  66.762 289.752
289.755 289.764 289.769 289.780 289.832 289.900 289.925 289.930
*******1020.7411020.803
 --------------------------------------------------------------

          Ground-State Mulliken Net Atomic Charges

     Atom                 Charge (a.u.)
  ----------------------------------------
      1 C                    -0.528066
      2 C                    -0.100878
      3 C                     0.210595
      4 Br                    0.020976
      5 F                    -0.026650
      6 Br                   -0.016110
      7 Br                    0.023474
      8 H                     0.215001
      9 H                     0.201658
  ----------------------------------------
  Sum of atomic charges =     0.000000

 -----------------------------------------------------------------
                    Cartesian Multipole Moments
 -----------------------------------------------------------------
    Charge (ESU x 10^10)
                 0.0000
    Dipole Moment (Debye)
         X      -0.1364      Y       0.3428      Z      -1.8679
       Tot       1.9040
    Quadrupole Moments (Debye-Ang)
        XX     -77.2712     XY      -2.2295     YY     -79.5877
        XZ       0.3104     YZ       2.1112     ZZ     -74.5336
    Octopole Moments (Debye-Ang^2)
       XXX      -1.3906    XXY       4.3601    XYY       2.2898
       YYY      33.7888    XXZ      12.0031    XYZ       0.2440
       YYZ       4.4790    XZZ      -0.4627    YZZ       2.6528
       ZZZ       8.2016
    Hexadecapole Moments (Debye-Ang^3)
      XXXX   -1240.3188   XXXY     -52.2121   XXYY    -347.2072
      XYYY     -36.3088   YYYY    -724.5645   XXXZ       0.5756
      XXYZ      -4.0347   XYYZ       0.5086   YYYZ       9.2000
      XXZZ    -258.7058   XYZZ     -14.1589   YYZZ    -160.3268
      XZZZ       2.7246   YZZZ       4.6593   ZZZZ    -215.4497
 -----------------------------------------------------------------
Archival summary:
1\1\garfield\OPT\ProcedureUnspecified\BasisUnspecified\r3132\taweetha\TueOct922:56:212018TueOct922:56:212018\0\\#,OPT,ProcedureUnspecified,BasisUnspecified,\\0,1\Br\C,1,1.93159\C,2,1.51123,1,120.994\F,3,1.35749,2,116.821,1,-145.73,0\C,3,1.49704,2,60.6286,1,107.008,0\H,5,1.08276,3,118.284,2,-106.934,0\H,5,1.0842,3,116.481,2,107.674,0\Br,3,1.92724,2,122.938,1,-3.96063,0\Br,2,1.9351,1,112.896,3,-146.309,0\\\@

 Total job time:  181.39s(wall), 702.16s(cpu) 
 Tue Oct  9 22:56:21 2018

        *************************************************************
        *                                                           *
        *  Thank you very much for using Q-Chem.  Have a nice day.  *
        *                                                           *
        *************************************************************


 
User input: 2 of 2 
 
Q-Chem Developer Version!
                  Welcome to Q-Chem
     A Quantum Leap Into The Future Of Chemistry


 Q-Chem 5.1, Q-Chem, Inc., Pleasanton, CA (2018)

 Yihan Shao,  Zhengting Gan,  E. Epifanovsky,  A. T. B. Gilbert,  M. Wormit,  
 J. Kussmann,  A. W. Lange,  A. Behn,  Jia Deng,  Xintian Feng,  D. Ghosh,  
 M. Goldey,  P. R. Horn,  L. D. Jacobson,  I. Kaliman,  T. Kus,  A. Landau,  
 Jie Liu,  E. I. Proynov,  R. M. Richard,  R. P. Steele,  E. J. Sundstrom,  
 H. L. Woodcock III,  P. M. Zimmerman,  D. Zuev,  B. Albrecht,  E. Alguire,  
 S. A. Baeppler,  D. Barton,  Z. Benda,  Y. A. Bernard,  E. J. Berquist,  
 K. B. Bravaya,  H. Burton,  D. Casanova,  Chun-Min Chang,  Yunqing Chen,  
 A. Chien,  K. D. Closser,  M. P. Coons,  S. Coriani,  S. Dasgupta,  
 A. L. Dempwolff,  M. Diedenhofen,  Hainam Do,  R. G. Edgar,  Po-Tung Fang,  
 S. Faraji,  S. Fatehi,  Qingguo Feng,  K. D. Fenk,  J. Fosso-Tande,  
 Qinghui Ge,  A. Ghysels,  G. Gidofalvi,  J. Gomes,  J. Gonthier,  A. Gunina,  
 D. Hait,  M. W. D. Hanson-Heine,  P. H. P. Harbach,  A. W. Hauser,  
 J. E. Herr,  E. G. Hohenstein,  Z. C. Holden,  Kerwin Hui,  B. C. Huynh,  
 T.-C. Jagau,  Hyunjun Ji,  B. Kaduk,  K. Khistyaev,  Jaehoon Kim,  
 P. Klunzinger,  K. Koh,  D. Kosenkov,  L. Koulias,  T. Kowalczyk,  
 C. M. Krauter,  A. Kunitsa,  Ka Un Lao,  A. Laurent,  K. V. Lawler,  
 Joonho Lee,  D. Lefrancois,  S. Lehtola,  D. S. Levine,  Yi-Pei Li,  
 You-Sheng Lin,  Fenglai Liu,  E. Livshits,  A. Luenser,  P. Manohar,  
 E. Mansoor,  S. F. Manzer,  Shan-Ping Mao,  Yuezhi Mao,  N. Mardirossian,  
 A. V. Marenich,  T. Markovich,  L. A. Martinez-Martinez,  S. A. Maurer,  
 N. J. Mayhall,  S. C. McKenzie,  J.-M. Mewes,  A. F. Morrison,  
 J. W. Mullinax,  K. Nanda,  T. S. Nguyen-Beck,  R. Olivares-Amaya,  
 J. A. Parkhill,  T. M. Perrine,  F. Plasser,  P. Pokhilko,  S. Prager,  
 A. Prociuk,  E. Ramos,  D. R. Rehn,  F. Rob,  M. Schneider,  N. Sergueev,  
 S. M. Sharada,  S. Sharma,  D. W. Small,  T. Stauch,  T. Stein,  
 Yu-Chuan Su,  A. J. W. Thom,  A. Tkatchenko,  T. Tsuchimochi,  N. M. Tubman,  
 L. Vogt,  M. L. Vidal,  O. Vydrov,  M. A. Watson,  J. Wenzel,  
 M. de Wergifosse,  T. A. Wesolowski,  A. White,  J. Witte,  A. Yamada,  
 Jun Yang,  K. Yao,  S. Yeganeh,  S. R. Yost,  Zhi-Qiang You,  A. Zech,  
 Igor Ying Zhang,  Xing Zhang,  Yan Zhao,  Ying Zhu,  B. R. Brooks,  
 G. K. L. Chan,  C. J. Cramer,  M. S. Gordon,  W. J. Hehre,  A. Klamt,  
 M. W. Schmidt,  C. D. Sherrill,  D. G. Truhlar,  A. Aspuru-Guzik,  R. Baer,  
 A. T. Bell,  N. A. Besley,  Jeng-Da Chai,  A. E. DePrince, III,  
 R. A. DiStasio Jr.,  A. Dreuw,  B. D. Dunietz,  T. R. Furlani,  
 Chao-Ping Hsu,  Yousung Jung,  Jing Kong,  D. S. Lambrecht,  WanZhen Liang,  
 C. Ochsenfeld,  V. A. Rassolov,  L. V. Slipchenko,  J. E. Subotnik,  
 T. Van Voorhis,  J. M. Herbert,  A. I. Krylov,  P. M. W. Gill,  M. Head-Gordon

 Contributors to earlier versions of Q-Chem not listed above: 
 R. D. Adamson,  B. Austin,  J. Baker,  G. J. O. Beran,  K. Brandhorst,  
 S. T. Brown,  E. F. C. Byrd,  A. K. Chakraborty,  C.-L. Cheng,  
 Siu Hung Chien,  D. M. Chipman,  D. L. Crittenden,  H. Dachsel,  
 R. J. Doerksen,  A. D. Dutoi,  L. Fusti-Molnar,  W. A. Goddard III,  
 A. Golubeva-Zadorozhnaya,  S. R. Gwaltney,  G. Hawkins,  A. Heyden,  
 S. Hirata,  G. Kedziora,  F. J. Keil,  C. Kelley,  Jihan Kim,  R. A. King,  
 R. Z. Khaliullin,  P. P. Korambath,  W. Kurlancheek,  A. M. Lee,  M. S. Lee,  
 S. V. Levchenko,  Ching Yeh Lin,  D. Liotard,  R. C. Lochan,  I. Lotan,  
 P. E. Maslen,  N. Nair,  D. P. O'Neill,  D. Neuhauser,  E. Neuscamman,  
 C. M. Oana,  R. Olson,  B. Peters,  R. Peverati,  P. A. Pieniazek,  
 Y. M. Rhee,  J. Ritchie,  M. A. Rohrdanz,  E. Rosta,  N. J. Russ,  
 H. F. Schaefer III,  N. E. Schultz,  N. Shenvi,  A. C. Simmonett,  A. Sodt,  
 D. Stuck,  K. S. Thanthiriwatte,  V. Vanovschi,  Tao Wang,  A. Warshel,  
 C. F. Williams,  Q. Wu,  X. Xu,  W. Zhang

 Please cite Q-Chem as follows:
 Y. Shao et al., Mol. Phys. 113, 184-215 (2015)
 DOI: 10.1080/00268976.2014.952696

 Q-Chem 5.1.1 for Intel X86 EM64T Linux

 Parts of Q-Chem use Armadillo 8.300.2 (Tropical Shenanigans).
 http://arma.sourceforge.net/

 Q-Chem begins on Tue Oct  9 22:56:21 2018  

Host: 
0

     Scratch files written to /scratch/taweetham/qchem20728//
The previous job contains 0 fragments, simply inherited here
Input Ideriv = 2
Curr. Ideriv = -1
Max.  Ideriv = 2

Checking the input file for inconsistencies... 	...done.

--------------------------------------------------------------
User input:
--------------------------------------------------------------

$molecule
read
$end

$rem
   job_type 	frequency
   basis 	6-311++g**
   method	b3lyp	
$end


--------------------------------------------------------------
 ----------------------------------------------------------------
             Standard Nuclear Orientation (Angstroms)
    I     Atom           X                Y                Z
 ----------------------------------------------------------------
    1      C      -0.0950452168    -0.5403947101    -1.6313005819
    2      C      -0.6979770503    -0.8918098206    -0.3068686883
    3      C       0.5311409474    -0.0137316835    -0.3521553350
    4      Br     -2.4315191876    -0.2411716788     0.2276964285
    5      F      -0.5246638320    -2.1661756268     0.1275791346
    6      Br      0.4168005640     1.8775739118     0.0232606122
    7      Br      2.1998383173    -0.7982818579     0.2348320904
    8      H       0.4294149264    -1.3350857913    -2.1498482497
    9      H      -0.6153417985     0.1720705895    -2.2590359200
 ----------------------------------------------------------------
 Molecular Point Group                 C1    NOp =  1
 Largest Abelian Subgroup              C1    NOp =  1
 Nuclear Repulsion Energy =  1204.5189229106 hartrees
 There are       67 alpha and       67 beta electrons
 Requested basis set is 6-311++G(d,p)
 There are 91 shells and 246 basis functions

 Total QAlloc Memory Limit   2000 MB
 Mega-Array Size       188 MB
 MEM_STATIC part       192 MB

                       Distance Matrix (Angstroms)
             C (  1)   C (  2)   C (  3)   Br(  4)   F (  5)   Br(  6)
   C (  2)  1.497043
   C (  3)  1.518452  1.511226
   Br(  4)  3.000752  1.927241  3.027427
   F (  5)  2.433391  1.357494  2.444971  2.711413
   Br(  6)  2.974245  3.003531  1.931592  3.555812  4.153209
   Br(  7)  2.969082  2.949495  1.935103  4.664750  3.050500  3.222451
   H (  8)  1.084197  2.205466  2.233389  3.877410  2.605312  3.878627
   H (  9)  1.082759  2.224776  2.232742  3.106945  3.342387  3.030336
             Br(  7)   H (  8)
   H (  8)  3.018155
   H (  9)  3.884096  1.837106

 A cutoff of  1.0D-11 yielded   3286 shell pairs
 There are     25671 function pairs (     28399 Cartesian)

 -------------------------------------------------------
 OpenMP Integral Computing Module                       
 Release: version 1.0, May 2013, Q-Chem Inc. Pittsburgh 
 -------------------------------------------------------
 Integral Job Info:
 Integral job number is                      11
 Integral operator is                         1
 short-range coefficients                     0
 long-range coefficients              100000000
 Omega coefficients                           0
 if combine SR and LR in K                    0
 Integral screening is                        0
 Integral computing path is                   2
 max size of driver memory is            800000
 size of driver memory is                593474
 size of scratch memory is             29623520
 max col of scratch BK array               1296
 max len of scratch array in speh3          155
 max len of scratch index in speh4           18
 max int batch size is                      520
 min int batch size is                       52
 fixed nKL is                                45
 max L of basis functions is                  2
 order of int derivative is                   0
 number of shells is                         91
 number of basis is                         259
 number of cartesian basis is               259
 number of contracted shell pairs          3286
 number of primitive shell pairs           8218
 maxK2 (contraction) of shell pair           36
 max number of K2 of shell pair               1
 max number of CS2 of shell pair            366
 max number of PS2 of shell pair            630
 mem total for path MDJ                  544462
 -------------------------------------------------------
 Smallest overlap matrix eigenvalue = 3.55E-05
 Guess from superposition of atomic densities
 Warning:  Energy on first SCF cycle will be non-variational
 SAD guess density has 134.000000 electrons

 -----------------------------------------------------------------------
  General SCF calculation program by
  Eric Jon Sundstrom, Paul Horn, Yuezhi Mao, Dmitri Zuev, Alec White,
  David Stuck, Shaama M.S., Shane Yost, Joonho Lee, David Small,
  Daniel Levine, Susi Lehtola, Hugh Burton, Evgeny Epifanovsky
 -----------------------------------------------------------------------
 Exchange:     0.2000 Hartree-Fock + 0.0800 Slater + 0.7200 B88
 Correlation:  0.1900 VWN1RPA + 0.8100 LYP
 Using SG-1 standard quadrature grid
 using 4 threads for integral computing
 -------------------------------------------------------
 OpenMP Integral computing Module                
 Release: version 2.0, May 2017, Q-Chem Inc. Pleasanton 
 -------------------------------------------------------
 -------------------------------------------------------
 OpenMP BLAS3 based DFT computing Module                
 Release: version 1.0, May 2013, Q-Chem Inc. Pittsburgh 
 -------------------------------------------------------
 A restricted SCF calculation will be
 performed using DIIS
 SCF converges when DIIS error is below 1.0e-08
 ---------------------------------------
  Cycle       Energy         DIIS error
 ---------------------------------------
    1   -7938.9100146142      3.56e-02  
    2   -7937.7437518796      3.43e-03  
    3   -7937.7104276322      4.04e-03  
    4   -7937.7953448109      6.94e-04  
    5   -7937.7975749983      2.57e-04  
    6   -7937.7979522245      8.59e-05  
    7   -7937.7980084514      2.78e-05  
    8   -7937.7980133944      5.52e-06  
    9   -7937.7980135927      9.56e-07  
   10   -7937.7980135994      2.72e-07  
   11   -7937.7980135998      1.22e-07  
   12   -7937.7980136000      2.69e-08  
   13   -7937.7980135999      1.00e-08  
   14   -7937.7980135999      1.51e-09  Convergence criterion met
 ---------------------------------------
 SCF time:   CPU 90.79s  wall 24.00s 
 SCF   energy in the final basis set =    -7937.7980135999
 Total energy in the final basis set =    -7937.7980135999

 --------------------------------------------------------------

                    Orbital Energies (a.u.)
 --------------------------------------------------------------

 Alpha MOs
 -- Occupied --
*******-482.853-482.852 -62.506 -62.506 -62.505 -56.327 -56.327
-56.326 -56.323 -56.323 -56.322 -56.322 -56.322 -56.322 -24.718
-10.350 -10.317 -10.232  -8.715  -8.715  -8.714  -6.548  -6.547
 -6.547  -6.533  -6.533  -6.533  -6.532  -6.532  -6.532  -2.658
 -2.658  -2.657  -2.654  -2.654  -2.653  -2.653  -2.653  -2.653
 -2.642  -2.642  -2.642  -2.642  -2.641  -2.641  -1.261  -0.945
 -0.830  -0.804  -0.793  -0.651  -0.615  -0.546  -0.534  -0.499
 -0.469  -0.448  -0.413  -0.391  -0.374  -0.331  -0.323  -0.309
 -0.301  -0.294  -0.290
 -- Virtual --
 -0.069  -0.064  -0.017  -0.006   0.016   0.018   0.024   0.046
  0.052   0.054   0.059   0.060   0.079   0.080   0.088   0.089
  0.090   0.094   0.104   0.106   0.118   0.122   0.134   0.138
  0.149   0.153   0.168   0.179   0.189   0.190   0.226   0.238
  0.240   0.249   0.253   0.302   0.350   0.361   0.365   0.370
  0.381   0.392   0.409   0.418   0.424   0.428   0.437   0.443
  0.450   0.468   0.490   0.496   0.523   0.537   0.542   0.552
  0.559   0.577   0.591   0.598   0.608   0.637   0.639   0.658
  0.672   0.674   0.695   0.707   0.744   0.777   0.786   0.802
  0.840   0.867   0.889   0.922   0.946   0.987   1.032   1.110
  1.274   1.314   1.365   1.398   1.439   1.454   1.481   1.512
  1.528   1.541   1.558   1.659   1.729   1.781   1.818   1.857
  1.877   1.936   1.972   1.987   2.009   2.039   2.051   2.061
  2.078   2.097   2.152   2.168   2.188   2.219   2.270   2.280
  2.538   2.568   2.686   2.694   2.785   2.804   2.933   2.988
  3.108   3.374   3.506   3.693   3.765   3.798   3.970   3.994
  3.999   4.002   4.008   4.009   4.029   4.041   4.051   4.100
  4.115   4.123   4.152   4.216   4.277   4.373   4.401   4.422
  4.843   6.340   6.411   6.567   6.674   6.693   6.734   7.556
  7.558   7.570   7.575   7.585   7.639   7.678   7.707   7.720
 23.494  23.650  23.848  47.889  47.940  47.989  66.762 289.752
289.755 289.764 289.769 289.780 289.832 289.900 289.925 289.930
*******1020.7411020.803
 --------------------------------------------------------------

          Ground-State Mulliken Net Atomic Charges

     Atom                 Charge (a.u.)
  ----------------------------------------
      1 C                    -0.528142
      2 C                    -0.100246
      3 C                     0.210193
      4 Br                    0.020765
      5 F                    -0.026749
      6 Br                   -0.015830
      7 Br                    0.023434
      8 H                     0.215002
      9 H                     0.201574
  ----------------------------------------
  Sum of atomic charges =     0.000000

 -----------------------------------------------------------------
                    Cartesian Multipole Moments
 -----------------------------------------------------------------
    Charge (ESU x 10^10)
                 0.0000
    Dipole Moment (Debye)
         X      -0.1022      Y       0.4085      Z      -1.8580
       Tot       1.9051
    Quadrupole Moments (Debye-Ang)
        XX     -77.6442     XY      -2.4104     YY     -79.3151
        XZ       0.3994     YZ       1.8839     ZZ     -74.4323
    Octopole Moments (Debye-Ang^2)
       XXX       0.0267    XXY       2.6222    XYY       4.2519
       YYY      26.4845    XXZ      11.6870    XYZ      -0.2279
       YYZ       4.9634    XZZ      -0.0628    YZZ       0.8425
       ZZZ       7.1660
    Hexadecapole Moments (Debye-Ang^3)
      XXXX   -1254.3476   XXXY     -35.2302   XXYY    -343.4808
      XYYY     -10.7809   YYYY    -714.6198   XXXZ      -3.2477
      XXYZ      -6.0851   XYYZ       1.2272   YYYZ       2.2369
      XXZZ    -260.5287   XYZZ      -6.1311   YYZZ    -158.2510
      XZZZ       0.4232   YZZZ      -3.1641   ZZZZ    -215.1894
 -----------------------------------------------------------------
 Calculating MO derivatives via CPSCF
 D1JvT checksum  = 865188 59410.7782963909
 D1KAT checksum  = 2086560 2567.1513042713
   1         3          27      0.118321    0.022790
   2         3          27      0.018441    0.003263
   3         3          27      0.002318    0.000569
   4         3          27      0.000203    0.000047
   5        27           3      0.000007    0.000003
   6        30           0      0.000000    0.000000    Roots Converged
 Time for AOints: 46.6 s (CPU) 11.7 s (wall)
 ------------------------------------------------------------------------------
                     AOints        : Timing summary (seconds)
 ------------------------------------------------------------------------------
     job step          cpu (% of tot)      sys (% of tot)     wall (% of tot)
 ------------------------------------------------------------------------------
  cpscf_lag         0.1913E+03 (29.8)   0.1100E-04 (15.7)   0.4871E+02 (29.3)
  iterzp            0.4040E+03 (62.9)   0.5700E-04 (81.4)   0.1054E+03 (63.3)
  make_fx           0.0000E+00 ( 0.0)   0.0000E+00 ( 0.0)   0.0000E+00 ( 0.0)
  AOints            0.4658E+02 ( 7.3)   0.2000E-05 ( 2.9)   0.1171E+02 ( 7.0)
 ------------------------------------------------------------------------------
   Grand Totals     0.6424E+03          0.7000E-04          0.1664E+03
 ------------------------------------------------------------------------------
 Calculating analytic Hessian of the SCF energy
 Polarizability Matrix (a.u.)
            1           2           3
    1-112.1051049   6.1996766  -0.7225544
    2   6.1996766 -93.8954990  -2.5529643
    3  -0.7225544  -2.5529643 -75.2568534

 Direct stationary perturbation theory relativistic correction:

 rels  =      50.455771039853
 relv  =    -172.346620595343
 rel2e =      28.513047370013
 E_rel =     -93.377802185477

 Hessian of the SCF Energy
            1           2           3           4           5           6
    1   0.3559519  -0.2092017   0.0051473  -0.0574830  -0.0000413   0.0585774
    2  -0.2092017   0.5207089  -0.0103059   0.0058540  -0.0596651   0.0115611
    3   0.0051473  -0.0103059   0.5963404   0.0819646   0.0465927  -0.1821095
    4  -0.0574830   0.0058540   0.0819646   0.3899484   0.0206168  -0.0879984
    5  -0.0000413  -0.0596651   0.0465927   0.0206168   0.4393526  -0.0945831
    6   0.0585774   0.0115611  -0.1821095  -0.0879984  -0.0945831   0.3432193
    7  -0.0541327  -0.0025391  -0.0737549  -0.1530668  -0.0788868   0.0130491
    8  -0.0018407  -0.0605920  -0.0597345  -0.0673126  -0.0888093   0.0198450
    9  -0.0415566  -0.0359967  -0.1516923  -0.0119648   0.0015614  -0.0158651
   10  -0.0132771  -0.0015765   0.0037880  -0.1077923   0.0235551   0.0307536
   11   0.0037820   0.0010839   0.0010979   0.0284411  -0.0315258  -0.0119440
   12   0.0183229  -0.0071990  -0.0010266   0.0274303  -0.0084147  -0.0367179
   13   0.0005690  -0.0022543   0.0036543  -0.0556408   0.0305251  -0.0112035
   14   0.0002449  -0.0118598   0.0146518   0.0107758  -0.2476774   0.0758552
   15  -0.0103547   0.0392463  -0.0094473  -0.0020613   0.0644462  -0.0824577
   16  -0.0006026  -0.0015721  -0.0028238   0.0025098  -0.0086427  -0.0024946
   17  -0.0047841  -0.0140318  -0.0046819   0.0039515  -0.0157573  -0.0086674
   18   0.0023143  -0.0200140  -0.0007723  -0.0044656   0.0016335  -0.0013199
   19  -0.0118895  -0.0005863  -0.0055002  -0.0196393   0.0107478  -0.0141221
   20   0.0020233   0.0006611  -0.0009592  -0.0017556   0.0006903   0.0004256
   21  -0.0192766   0.0095745  -0.0034907   0.0005272  -0.0038190  -0.0015227
   22  -0.1102410   0.1109590   0.0687140  -0.0102444   0.0164886   0.0062486
   23   0.1099063  -0.2014956  -0.0999934  -0.0075092   0.0116705   0.0065150
   24   0.0660858  -0.0979232  -0.1081201   0.0057505  -0.0151971  -0.0131971
   25  -0.1088950   0.1009171  -0.0811893   0.0114084  -0.0143625   0.0071899
   26   0.0999113  -0.1748097   0.1133326   0.0069383  -0.0082784   0.0009923
   27  -0.0792599   0.1110570  -0.1396815  -0.0091826   0.0077801  -0.0100294
            7           8           9          10          11          12
    1  -0.0541327  -0.0018407  -0.0415566  -0.0132771   0.0037820   0.0183229
    2  -0.0025391  -0.0605920  -0.0359967  -0.0015765   0.0010839  -0.0071990
    3  -0.0737549  -0.0597345  -0.1516923   0.0037880   0.0010979  -0.0010266
    4  -0.1530668  -0.0673126  -0.0119648  -0.1077923   0.0284411   0.0274303
    5  -0.0788868  -0.0888093   0.0015614   0.0235551  -0.0315258  -0.0084147
    6   0.0130491   0.0198450  -0.0158651   0.0307536  -0.0119440  -0.0367179
    7   0.3353489   0.0491233   0.0742113  -0.0159653  -0.0031870  -0.0003771
    8   0.0491233   0.3320248   0.0478790   0.0078362   0.0024683   0.0024423
    9   0.0742113   0.0478790   0.2532090   0.0127988  -0.0004391  -0.0015887
   10  -0.0159653   0.0078362   0.0127988   0.1570934  -0.0518427  -0.0441860
   11  -0.0031870   0.0024683  -0.0004391  -0.0518427   0.0514012   0.0124136
   12  -0.0003771   0.0024423  -0.0015887  -0.0441860   0.0124136   0.0307352
   13   0.0039016  -0.0182095   0.0070813  -0.0146597   0.0289307  -0.0033085
   14   0.0032114  -0.0333042   0.0081994   0.0240013  -0.0233183  -0.0008904
   15   0.0067357  -0.0018418   0.0025756  -0.0023124  -0.0023695   0.0060763
   16  -0.0230435   0.0082317   0.0028719  -0.0030427  -0.0051540   0.0004547
   17  -0.0015083  -0.1167996  -0.0214969  -0.0022285  -0.0006265   0.0015473
   18   0.0008120  -0.0172810  -0.0287470  -0.0011050   0.0006085   0.0014228
   19  -0.0944599   0.0245446  -0.0264843  -0.0020593  -0.0003270  -0.0002452
   20   0.0346246  -0.0361834   0.0137254   0.0001038  -0.0000470  -0.0001720
   21  -0.0234837   0.0085986  -0.0330676   0.0005280   0.0004046   0.0004884
   22   0.0109878  -0.0157112  -0.0087804  -0.0016487  -0.0000983   0.0029031
   23   0.0075376  -0.0095578  -0.0034543  -0.0014215   0.0001828   0.0018684
   24   0.0080156  -0.0082898  -0.0117950  -0.0008322  -0.0001440  -0.0004085
   25  -0.0095701   0.0133383  -0.0081772   0.0013517  -0.0005448  -0.0009942
   26  -0.0083757   0.0107532  -0.0099783   0.0015728   0.0003813  -0.0015955
   27  -0.0052080   0.0083821  -0.0130289   0.0005672   0.0003720   0.0010188
           13          14          15          16          17          18
    1   0.0005690   0.0002449  -0.0103547  -0.0006026  -0.0047841   0.0023143
    2  -0.0022543  -0.0118598   0.0392463  -0.0015721  -0.0140318  -0.0200140
    3   0.0036543   0.0146518  -0.0094473  -0.0028238  -0.0046819  -0.0007723
    4  -0.0556408   0.0107758  -0.0020613   0.0025098   0.0039515  -0.0044656
    5   0.0305251  -0.2476774   0.0644462  -0.0086427  -0.0157573   0.0016335
    6  -0.0112035   0.0758552  -0.0824577  -0.0024946  -0.0086674  -0.0013199
    7   0.0039016   0.0032114   0.0067357  -0.0230435  -0.0015083   0.0008120
    8  -0.0182095  -0.0333042  -0.0018418   0.0082317  -0.1167996  -0.0172810
    9   0.0070813   0.0081994   0.0025756   0.0028719  -0.0214969  -0.0287470
   10  -0.0146597   0.0240013  -0.0023124  -0.0030427  -0.0022285  -0.0011050
   11   0.0289307  -0.0233183  -0.0023695  -0.0051540  -0.0006265   0.0006085
   12  -0.0033085  -0.0008904   0.0060763   0.0004547   0.0015473   0.0014228
   13   0.0669235  -0.0325123   0.0037893  -0.0005455  -0.0011545   0.0014151
   14  -0.0325123   0.3183590  -0.0994562  -0.0025609  -0.0032698   0.0021380
   15   0.0037893  -0.0994562   0.0800389  -0.0005638  -0.0008569   0.0005242
   16  -0.0005455  -0.0025609  -0.0005638   0.0301704  -0.0079792   0.0020394
   17  -0.0011545  -0.0032698  -0.0008569  -0.0079792   0.1701237   0.0313626
   18   0.0014151   0.0021380   0.0005242   0.0020394   0.0313626   0.0247689
   19  -0.0017213  -0.0004258   0.0023426  -0.0062446   0.0138138  -0.0003721
   20  -0.0047044   0.0014373  -0.0006832   0.0189267  -0.0194685   0.0034676
   21  -0.0005891  -0.0014278   0.0015936   0.0003941   0.0019244   0.0031043
   22   0.0017157   0.0011037  -0.0041405  -0.0004177  -0.0025133  -0.0029620
   23   0.0002676   0.0010453  -0.0022998  -0.0005558  -0.0014245  -0.0022194
   24  -0.0000256   0.0009510   0.0029147   0.0005918   0.0010646  -0.0002579
   25  -0.0005424  -0.0038380   0.0065650   0.0012164   0.0024026   0.0023239
   26  -0.0008881  -0.0014122   0.0038148  -0.0006938   0.0012543   0.0003042
   27  -0.0008133  -0.0000211  -0.0018184  -0.0004697  -0.0001958   0.0012769
           19          20          21          22          23          24
    1  -0.0118895   0.0020233  -0.0192766  -0.1102410   0.1099063   0.0660858
    2  -0.0005863   0.0006611   0.0095745   0.1109590  -0.2014956  -0.0979232
    3  -0.0055002  -0.0009592  -0.0034907   0.0687140  -0.0999934  -0.1081201
    4  -0.0196393  -0.0017556   0.0005272  -0.0102444  -0.0075092   0.0057505
    5   0.0107478   0.0006903  -0.0038190   0.0164886   0.0116705  -0.0151971
    6  -0.0141221   0.0004256  -0.0015227   0.0062486   0.0065150  -0.0131971
    7  -0.0944599   0.0346246  -0.0234837   0.0109878   0.0075376   0.0080156
    8   0.0245446  -0.0361834   0.0085986  -0.0157112  -0.0095578  -0.0082898
    9  -0.0264843   0.0137254  -0.0330676  -0.0087804  -0.0034543  -0.0117950
   10  -0.0020593   0.0001038   0.0005280  -0.0016487  -0.0014215  -0.0008322
   11  -0.0003270  -0.0000470   0.0004046  -0.0000983   0.0001828  -0.0001440
   12  -0.0002452  -0.0001720   0.0004884   0.0029031   0.0018684  -0.0004085
   13  -0.0017213  -0.0047044  -0.0005891   0.0017157   0.0002676  -0.0000256
   14  -0.0004258   0.0014373  -0.0014278   0.0011037   0.0010453   0.0009510
   15   0.0023426  -0.0006832   0.0015936  -0.0041405  -0.0022998   0.0029147
   16  -0.0062446   0.0189267   0.0003941  -0.0004177  -0.0005558   0.0005918
   17   0.0138138  -0.0194685   0.0019244  -0.0025133  -0.0014245   0.0010646
   18  -0.0003721   0.0034676   0.0031043  -0.0029620  -0.0022194  -0.0002579
   19   0.1364534  -0.0483350   0.0438688   0.0014619   0.0018356  -0.0008672
   20  -0.0483350   0.0518724  -0.0152913  -0.0007090   0.0006730  -0.0005616
   21   0.0438688  -0.0152913   0.0321373   0.0012425   0.0021158   0.0010743
   22   0.0014619  -0.0007090   0.0012425   0.1124454  -0.1165917  -0.0703607
   23   0.0018356   0.0006730   0.0021158  -0.1165917   0.2079678   0.1073357
   24  -0.0008672  -0.0005616   0.0010743  -0.0703607   0.1073357   0.1174034
   25  -0.0019014  -0.0001744  -0.0032112  -0.0040591   0.0065311  -0.0083580
   26  -0.0012676   0.0003649  -0.0020798   0.0070722  -0.0090615   0.0127643
   27   0.0013798   0.0000486  -0.0003170   0.0071353  -0.0098680   0.0123862
           25          26          27
    1  -0.1088950   0.0999113  -0.0792599
    2   0.1009171  -0.1748097   0.1110570
    3  -0.0811893   0.1133326  -0.1396815
    4   0.0114084   0.0069383  -0.0091826
    5  -0.0143625  -0.0082784   0.0077801
    6   0.0071899   0.0009923  -0.0100294
    7  -0.0095701  -0.0083757  -0.0052080
    8   0.0133383   0.0107532   0.0083821
    9  -0.0081772  -0.0099783  -0.0130289
   10   0.0013517   0.0015728   0.0005672
   11  -0.0005448   0.0003813   0.0003720
   12  -0.0009942  -0.0015955   0.0010188
   13  -0.0005424  -0.0008881  -0.0008133
   14  -0.0038380  -0.0014122  -0.0000211
   15   0.0065650   0.0038148  -0.0018184
   16   0.0012164  -0.0006938  -0.0004697
   17   0.0024026   0.0012543  -0.0001958
   18   0.0023239   0.0003042   0.0012769
   19  -0.0019014  -0.0012676   0.0013798
   20  -0.0001744   0.0003649   0.0000486
   21  -0.0032112  -0.0020798  -0.0003170
   22  -0.0040591   0.0070722   0.0071353
   23   0.0065311  -0.0090615  -0.0098680
   24  -0.0083580   0.0127643   0.0123862
   25   0.1109915  -0.1042694   0.0858511
   26  -0.1042694   0.1808080  -0.1175548
   27   0.0858511  -0.1175548   0.1501932
 Gradient time:  CPU 859.07 s  wall 223.19 s
 **********************************************************************
 **                                                                  **
 **                       VIBRATIONAL ANALYSIS                       **
 **                       --------------------                       **
 **                                                                  **
 **        VIBRATIONAL FREQUENCIES (CM**-1) AND NORMAL MODES         **
 **     FORCE CONSTANTS (mDYN/ANGSTROM) AND REDUCED MASSES (AMU)     **
 **                  INFRARED INTENSITIES (KM/MOL)                   **
 **                                                                  **
 **********************************************************************


 Mode:                 1                      2                      3
 Frequency:        88.11                 104.64                 154.43
 Force Cnst:      0.0899                 0.2889                 0.4831
 Red. Mass:      19.6448                44.7850                34.3763
 IR Active:          YES                    YES                    YES
 IR Intens:        0.233                  0.114                  0.208
 Raman Active:       YES                    YES                    YES
               X      Y      Z        X      Y      Z        X      Y      Z
 C         -0.015 -0.257  0.187   -0.129  0.132  0.161   -0.117 -0.034  0.003
 C          0.003 -0.080  0.242   -0.055  0.119  0.187   -0.226 -0.061 -0.063
 C         -0.013 -0.059  0.101   -0.070  0.188  0.102   -0.042 -0.219  0.038
 Br        -0.074  0.100 -0.186   -0.334 -0.353 -0.071   -0.242  0.030  0.065
 F         -0.063  0.029  0.563    0.143  0.179  0.298   -0.453 -0.210 -0.401
 Br        -0.057 -0.080  0.148    0.433  0.254 -0.004    0.195 -0.248 -0.030
 Br         0.150  0.042 -0.183   -0.090 -0.015 -0.069    0.217  0.316  0.065
 H          0.079 -0.269  0.301   -0.109  0.199  0.081   -0.306 -0.159 -0.002
 H         -0.105 -0.414  0.083   -0.255  0.107  0.234    0.113  0.130 -0.002
 TransDip   0.001 -0.015 -0.004   -0.010  0.001 -0.002    0.014  0.004  0.003

 Mode:                 4                      5                      6
 Frequency:       189.71                 263.18                 327.14
 Force Cnst:      0.5406                 0.6855                 0.4620
 Red. Mass:      25.4951                16.7985                 7.3276
 IR Active:          YES                    YES                    YES
 IR Intens:        0.215                  0.532                  2.802
 Raman Active:       YES                    YES                    YES
               X      Y      Z        X      Y      Z        X      Y      Z
 C          0.154  0.252  0.189   -0.041  0.145 -0.229   -0.219  0.114  0.208
 C          0.001  0.174  0.093    0.057  0.281 -0.118    0.012 -0.149  0.199
 C          0.176  0.039  0.253    0.109  0.077 -0.255   -0.069 -0.035  0.188
 Br        -0.185 -0.005  0.031   -0.139  0.037  0.035   -0.025  0.072 -0.037
 F         -0.133  0.064 -0.188    0.484  0.431  0.081    0.347 -0.231 -0.122
 Br        -0.170  0.151 -0.097   -0.024 -0.207 -0.001    0.005 -0.014 -0.029
 Br         0.332 -0.240  0.025    0.031 -0.014  0.044   -0.013  0.002 -0.000
 H         -0.009  0.173  0.145   -0.263  0.033 -0.282   -0.270  0.272 -0.079
 H          0.369  0.431  0.216    0.048  0.271 -0.160   -0.394  0.227  0.486
 TransDip   0.012  0.007  0.004   -0.020  0.007 -0.009   -0.042  0.021  0.026

 Mode:                 7                      8                      9
 Frequency:       359.66                 376.69                 506.66
 Force Cnst:      0.3388                 0.4033                 0.5391
 Red. Mass:       4.4454                 4.8239                 3.5642
 IR Active:          YES                    YES                    YES
 IR Intens:        0.733                  4.994                  7.232
 Raman Active:       YES                    YES                    YES
               X      Y      Z        X      Y      Z        X      Y      Z
 C         -0.150  0.301  0.080    0.374  0.086  0.161   -0.130 -0.178  0.154
 C         -0.005  0.096  0.083    0.044  0.049  0.034   -0.012  0.203  0.182
 C          0.008  0.035  0.085    0.037  0.030  0.254    0.062  0.034  0.022
 Br         0.076 -0.044 -0.034   -0.018  0.004  0.016    0.032 -0.020 -0.020
 F         -0.160  0.092  0.088    0.019  0.026 -0.031   -0.003  0.119 -0.160
 Br        -0.005 -0.064 -0.032    0.002 -0.062 -0.028   -0.003 -0.009  0.005
 Br        -0.003  0.008  0.005   -0.072  0.025 -0.053   -0.012  0.002 -0.006
 H         -0.278  0.437 -0.252    0.523  0.064  0.348   -0.353 -0.558  0.510
 H         -0.250  0.503  0.391    0.578  0.076 -0.013    0.067 -0.297 -0.134
 TransDip   0.011  0.023  0.009    0.060  0.028  0.026   -0.056 -0.003  0.065

 Mode:                10                     11                     12
 Frequency:       599.68                 704.73                 847.64
 Force Cnst:      1.8502                 0.8505                 1.1151
 Red. Mass:       8.7324                 2.9066                 2.6342
 IR Active:          YES                    YES                    YES
 IR Intens:       38.909                 41.401                 47.815
 Raman Active:       YES                    YES                    YES
               X      Y      Z        X      Y      Z        X      Y      Z
 C          0.072  0.018  0.013   -0.015  0.047  0.016   -0.034 -0.169 -0.011
 C          0.413  0.044  0.231    0.076  0.000  0.056    0.186 -0.077 -0.086
 C          0.517  0.031 -0.296   -0.135  0.342 -0.088    0.005  0.014  0.180
 Br        -0.057  0.011  0.007   -0.005  0.002  0.002   -0.010  0.003  0.006
 F         -0.097 -0.176  0.005   -0.029 -0.057 -0.016   -0.031  0.134 -0.059
 Br        -0.012  0.000  0.006    0.004 -0.031 -0.007    0.000 -0.002 -0.002
 Br        -0.055  0.015 -0.006    0.018 -0.013  0.010   -0.002  0.001 -0.002
 H         -0.238  0.055 -0.362    0.514  0.201  0.319    0.226  0.280 -0.428
 H         -0.202  0.113  0.346   -0.376 -0.467 -0.273   -0.580 -0.185  0.429
 TransDip   0.198 -0.028  0.009   -0.068  0.195 -0.001    0.178 -0.130  0.022

 Mode:                13                     14                     15
 Frequency:       951.58                 978.44                1034.71
 Force Cnst:      2.9594                 2.2128                 1.1877
 Red. Mass:       5.5470                 3.9230                 1.8829
 IR Active:          YES                    YES                    YES
 IR Intens:       18.292                 29.149                 80.440
 Raman Active:       YES                    YES                    YES
               X      Y      Z        X      Y      Z        X      Y      Z
 C          0.075 -0.080  0.365    0.171 -0.061  0.010    0.082 -0.101 -0.058
 C         -0.297 -0.146 -0.215   -0.054  0.008  0.300    0.008  0.083 -0.003
 C          0.178  0.176 -0.208   -0.224 -0.138 -0.220   -0.098  0.178  0.051
 Br         0.008 -0.001  0.001    0.005 -0.002 -0.003    0.002  0.000 -0.000
 F          0.016  0.052 -0.011   -0.004  0.084 -0.071   -0.001 -0.067  0.016
 Br        -0.001 -0.006  0.002    0.000  0.006  0.003    0.001 -0.006  0.000
 Br        -0.000 -0.001  0.001    0.008 -0.002  0.003    0.004 -0.003 -0.001
 H         -0.072  0.169 -0.157    0.372  0.385 -0.459   -0.594 -0.291 -0.454
 H         -0.171  0.035  0.707   -0.080  0.153  0.465    0.217  0.347  0.336
 TransDip  -0.128 -0.038 -0.033   -0.138 -0.073  0.075   -0.082  0.274 -0.029

 Mode:                16                     17                     18
 Frequency:      1082.63                1149.25                1303.48
 Force Cnst:      0.9375                 2.3721                 4.6107
 Red. Mass:       1.3575                 3.0483                 4.6059
 IR Active:          YES                    YES                    YES
 IR Intens:       19.349                 44.227                 36.944
 Raman Active:       YES                    YES                    YES
               X      Y      Z        X      Y      Z        X      Y      Z
 C         -0.133 -0.101 -0.002    0.024 -0.064 -0.090   -0.027 -0.013  0.195
 C          0.004  0.013  0.008   -0.205  0.289  0.003    0.221  0.277 -0.255
 C          0.032  0.048 -0.001    0.121 -0.027  0.087   -0.200 -0.160 -0.127
 Br         0.001 -0.000 -0.000    0.006 -0.003 -0.001   -0.005  0.001  0.003
 F          0.000 -0.010  0.002    0.030 -0.114  0.024    0.003 -0.091  0.039
 Br        -0.000 -0.001  0.000   -0.002 -0.002 -0.001    0.000  0.004  0.001
 Br        -0.000 -0.000 -0.000   -0.001  0.002 -0.001    0.004 -0.001  0.001
 H          0.494  0.349 -0.053    0.447  0.353 -0.299    0.192 -0.043  0.523
 H          0.635  0.443 -0.016   -0.550 -0.318  0.081   -0.108  0.206  0.559
 TransDip   0.084  0.113 -0.012   -0.137  0.155  0.049    0.086  0.152 -0.085

 Mode:                19                     20                     21
 Frequency:      1448.62                3131.56                3226.32
 Force Cnst:      1.5329                 6.0902                 6.8600
 Red. Mass:       1.2398                 1.0541                 1.1186
 IR Active:          YES                    YES                    YES
 IR Intens:       24.595                  0.525                  1.471
 Raman Active:       YES                    YES                    YES
               X      Y      Z        X      Y      Z        X      Y      Z
 C          0.005 -0.003 -0.123    0.004 -0.009 -0.064    0.057 -0.082  0.010
 C         -0.040 -0.040  0.027   -0.002 -0.001  0.002    0.000 -0.000 -0.000
 C          0.035  0.026  0.008    0.002  0.001  0.001    0.000 -0.000  0.000
 Br         0.001 -0.000 -0.000   -0.000 -0.000  0.000   -0.000  0.000  0.000
 F         -0.000  0.009 -0.003   -0.000 -0.000  0.000   -0.000  0.000 -0.000
 Br        -0.000 -0.000 -0.000    0.000  0.000  0.000   -0.000  0.000  0.000
 Br        -0.000  0.000 -0.000    0.000  0.000  0.000   -0.000  0.000 -0.000
 H          0.230 -0.308  0.588   -0.369  0.551  0.348   -0.319  0.477  0.316
 H         -0.242  0.379  0.531    0.319 -0.442  0.371   -0.358  0.495 -0.434
 TransDip  -0.028 -0.039  0.151   -0.007 -0.001  0.022   -0.023  0.031 -0.004

 STANDARD THERMODYNAMIC QUANTITIES AT   298.15 K  AND     1.00 ATM

   This Molecule has  0 Imaginary Frequencies
   Zero point vibrational energy:       26.917 kcal/mol

   Atom    1 Element C  Has Mass   12.00000
   Atom    2 Element C  Has Mass   12.00000
   Atom    3 Element C  Has Mass   12.00000
   Atom    4 Element Br Has Mass   78.91830
   Atom    5 Element F  Has Mass   18.99840
   Atom    6 Element Br Has Mass   78.91830
   Atom    7 Element Br Has Mass   78.91830
   Atom    8 Element H  Has Mass    1.00783
   Atom    9 Element H  Has Mass    1.00783
   Molecular Mass:   293.768960 amu
   Principal axes and moments of inertia in amu*Bohr^2:
                             1           2           3
    Eigenvalues --     1749.27678  3321.69250  4693.68960
          X               0.99999     0.00378     0.00101
          Y              -0.00379     0.99992     0.01225
          Z              -0.00097    -0.01225     0.99992
   Rotational Symmetry Number is   1
   The Molecule is an Asymmetric Top
   Translational Enthalpy:        0.889 kcal/mol
   Rotational Enthalpy:           0.889 kcal/mol
   Vibrational Enthalpy:         30.037 kcal/mol
   gas constant (RT):             0.592 kcal/mol
   Translational Entropy:        42.930  cal/mol.K
   Rotational Entropy:           31.678  cal/mol.K
   Vibrational Entropy:          19.026  cal/mol.K

   Total Enthalpy:               32.407 kcal/mol
   Total Entropy:                93.634  cal/mol.K

 ======================================================================

 STANDARD THERMODYNAMIC QUANTITIES FOR ANHARMONIC VIBRATION -- TOSH

   Zero point vibrational energy: ************ kcal/mol

   Vibrational Enthalpy:       Infinity kcal/mol
   Vibrational Entropy:             NaN  cal/mol.K

   Total Enthalpy:             Infinity kcal/mol
   Total Entropy:                   NaN  cal/mol.K

 ======================================================================

 STANDARD THERMODYNAMIC QUANTITIES FOR ANHARMONIC VIBRATION -- VPT2

   Zero point vibrational energy: ************ kcal/mol

   Vibrational Enthalpy:       Infinity kcal/mol
   Vibrational Entropy:             NaN  cal/mol.K

   Total Enthalpy:             Infinity kcal/mol
   Total Entropy:                   NaN  cal/mol.K

 ======================================================================

Archival summary:
1\1\garfield\FREQ\ProcedureUnspecified\BasisUnspecified\r3132\taweetha\TueOct923:00:282018TueOct923:00:282018\0\\#,FREQ,ProcedureUnspecified,BasisUnspecified,\\0,1\Br\C,1,1.93159\C,2,1.51123,1,120.994\F,3,1.35749,2,116.821,1,-145.73,0\C,3,1.49704,2,60.6286,1,107.008,0\H,5,1.08276,3,118.284,2,-106.934,0\H,5,1.0842,3,116.481,2,107.674,0\Br,3,1.92724,2,122.938,1,-3.96063,0\Br,2,1.9351,1,112.896,3,-146.309,0\\\@

 Total job time:  246.79s(wall), 950.12s(cpu) 
 Tue Oct  9 23:00:28 2018

        *************************************************************
        *                                                           *
        *  Thank you very much for using Q-Chem.  Have a nice day.  *
        *                                                           *
        *************************************************************
