# Supplementary material for: Geometric and energetic data from ab initio calculations of haloethene, haloimine, halomethylenephosphine, haloiminophosphine, halodiazene, halodiphosphene and halocyclopropane
Source: Data Brief. 2019 Nov 2;27:104738. doi: 10.1016/j.dib.2019.104738 (PMC6861602; doi:10.1016/j.dib.2019.104738)
Supplement: Multimedia component 3 [file mmc3.zip › CCC/B3LYP/BrFCCCBrI.out]

Q-Chem Developer Version!
                  Welcome to Q-Chem
     A Quantum Leap Into The Future Of Chemistry


 Q-Chem 5.1, Q-Chem, Inc., Pleasanton, CA (2018)

 Yihan Shao,  Zhengting Gan,  E. Epifanovsky,  A. T. B. Gilbert,  M. Wormit,  
 J. Kussmann,  A. W. Lange,  A. Behn,  Jia Deng,  Xintian Feng,  D. Ghosh,  
 M. Goldey,  P. R. Horn,  L. D. Jacobson,  I. Kaliman,  T. Kus,  A. Landau,  
 Jie Liu,  E. I. Proynov,  R. M. Richard,  R. P. Steele,  E. J. Sundstrom,  
 H. L. Woodcock III,  P. M. Zimmerman,  D. Zuev,  B. Albrecht,  E. Alguire,  
 S. A. Baeppler,  D. Barton,  Z. Benda,  Y. A. Bernard,  E. J. Berquist,  
 K. B. Bravaya,  H. Burton,  D. Casanova,  Chun-Min Chang,  Yunqing Chen,  
 A. Chien,  K. D. Closser,  M. P. Coons,  S. Coriani,  S. Dasgupta,  
 A. L. Dempwolff,  M. Diedenhofen,  Hainam Do,  R. G. Edgar,  Po-Tung Fang,  
 S. Faraji,  S. Fatehi,  Qingguo Feng,  K. D. Fenk,  J. Fosso-Tande,  
 Qinghui Ge,  A. Ghysels,  G. Gidofalvi,  J. Gomes,  J. Gonthier,  A. Gunina,  
 D. Hait,  M. W. D. Hanson-Heine,  P. H. P. Harbach,  A. W. Hauser,  
 J. E. Herr,  E. G. Hohenstein,  Z. C. Holden,  Kerwin Hui,  B. C. Huynh,  
 T.-C. Jagau,  Hyunjun Ji,  B. Kaduk,  K. Khistyaev,  Jaehoon Kim,  
 P. Klunzinger,  K. Koh,  D. Kosenkov,  L. Koulias,  T. Kowalczyk,  
 C. M. Krauter,  A. Kunitsa,  Ka Un Lao,  A. Laurent,  K. V. Lawler,  
 Joonho Lee,  D. Lefrancois,  S. Lehtola,  D. S. Levine,  Yi-Pei Li,  
 You-Sheng Lin,  Fenglai Liu,  E. Livshits,  A. Luenser,  P. Manohar,  
 E. Mansoor,  S. F. Manzer,  Shan-Ping Mao,  Yuezhi Mao,  N. Mardirossian,  
 A. V. Marenich,  T. Markovich,  L. A. Martinez-Martinez,  S. A. Maurer,  
 N. J. Mayhall,  S. C. McKenzie,  J.-M. Mewes,  A. F. Morrison,  
 J. W. Mullinax,  K. Nanda,  T. S. Nguyen-Beck,  R. Olivares-Amaya,  
 J. A. Parkhill,  T. M. Perrine,  F. Plasser,  P. Pokhilko,  S. Prager,  
 A. Prociuk,  E. Ramos,  D. R. Rehn,  F. Rob,  M. Schneider,  N. Sergueev,  
 S. M. Sharada,  S. Sharma,  D. W. Small,  T. Stauch,  T. Stein,  
 Yu-Chuan Su,  A. J. W. Thom,  A. Tkatchenko,  T. Tsuchimochi,  N. M. Tubman,  
 L. Vogt,  M. L. Vidal,  O. Vydrov,  M. A. Watson,  J. Wenzel,  
 M. de Wergifosse,  T. A. Wesolowski,  A. White,  J. Witte,  A. Yamada,  
 Jun Yang,  K. Yao,  S. Yeganeh,  S. R. Yost,  Zhi-Qiang You,  A. Zech,  
 Igor Ying Zhang,  Xing Zhang,  Yan Zhao,  Ying Zhu,  B. R. Brooks,  
 G. K. L. Chan,  C. J. Cramer,  M. S. Gordon,  W. J. Hehre,  A. Klamt,  
 M. W. Schmidt,  C. D. Sherrill,  D. G. Truhlar,  A. Aspuru-Guzik,  R. Baer,  
 A. T. Bell,  N. A. Besley,  Jeng-Da Chai,  A. E. DePrince, III,  
 R. A. DiStasio Jr.,  A. Dreuw,  B. D. Dunietz,  T. R. Furlani,  
 Chao-Ping Hsu,  Yousung Jung,  Jing Kong,  D. S. Lambrecht,  WanZhen Liang,  
 C. Ochsenfeld,  V. A. Rassolov,  L. V. Slipchenko,  J. E. Subotnik,  
 T. Van Voorhis,  J. M. Herbert,  A. I. Krylov,  P. M. W. Gill,  M. Head-Gordon

 Contributors to earlier versions of Q-Chem not listed above: 
 R. D. Adamson,  B. Austin,  J. Baker,  G. J. O. Beran,  K. Brandhorst,  
 S. T. Brown,  E. F. C. Byrd,  A. K. Chakraborty,  C.-L. Cheng,  
 Siu Hung Chien,  D. M. Chipman,  D. L. Crittenden,  H. Dachsel,  
 R. J. Doerksen,  A. D. Dutoi,  L. Fusti-Molnar,  W. A. Goddard III,  
 A. Golubeva-Zadorozhnaya,  S. R. Gwaltney,  G. Hawkins,  A. Heyden,  
 S. Hirata,  G. Kedziora,  F. J. Keil,  C. Kelley,  Jihan Kim,  R. A. King,  
 R. Z. Khaliullin,  P. P. Korambath,  W. Kurlancheek,  A. M. Lee,  M. S. Lee,  
 S. V. Levchenko,  Ching Yeh Lin,  D. Liotard,  R. C. Lochan,  I. Lotan,  
 P. E. Maslen,  N. Nair,  D. P. O'Neill,  D. Neuhauser,  E. Neuscamman,  
 C. M. Oana,  R. Olson,  B. Peters,  R. Peverati,  P. A. Pieniazek,  
 Y. M. Rhee,  J. Ritchie,  M. A. Rohrdanz,  E. Rosta,  N. J. Russ,  
 H. F. Schaefer III,  N. E. Schultz,  N. Shenvi,  A. C. Simmonett,  A. Sodt,  
 D. Stuck,  K. S. Thanthiriwatte,  V. Vanovschi,  Tao Wang,  A. Warshel,  
 C. F. Williams,  Q. Wu,  X. Xu,  W. Zhang

 Please cite Q-Chem as follows:
 Y. Shao et al., Mol. Phys. 113, 184-215 (2015)
 DOI: 10.1080/00268976.2014.952696

 Q-Chem 5.1.1 for Intel X86 EM64T Linux

 Parts of Q-Chem use Armadillo 8.300.2 (Tropical Shenanigans).
 http://arma.sourceforge.net/

 Q-Chem begins on Tue Oct  9 23:16:15 2018  

Host: 
0

     Scratch files written to /scratch/taweetham/qchem21010//
Input Ideriv = 2
Curr. Ideriv = -1
Max.  Ideriv = 2

Checking the input file for inconsistencies... 	...done.

--------------------------------------------------------------
User input:
--------------------------------------------------------------
$molecule
0 1
C 
C 1 CC 
C 2 CC 1 60.0
Br 2 CBr 1 ANG  3 pDHA
F 2 CF 1 ANG  3 mDHA
Br 3 CBr 1 ANG  2 mDHA
I 3 CI 1 ANG  2 pDHA
H 1 CH 2 ANG  3 pDHA
H 1 CH 2 ANG  3 mDHA

CC=1.54
CH=1.09
CF=1.35
CCl=1.77
CBr=1.94
CI=2.14
ANG=118.0
pDHA=107.9
mDHA=-107.9
$end

$rem
   job_type	optimization
   basis	6-311++g**
   method	b3lyp
   mem_total	32000
$end

--------------------------------------------------------------
 ----------------------------------------------------------------
             Standard Nuclear Orientation (Angstroms)
    I     Atom           X                Y                Z
 ----------------------------------------------------------------
    1      C      -0.3737127980    -0.5516285144    -1.6762976772
    2      C      -0.8587177992    -1.0182036199    -0.2911342140
    3      C       0.1893913008     0.1046389409    -0.4020030484
    4      Br     -2.6568642601    -0.5357835013     0.2543381814
    5      F      -0.4492392256    -2.2266690046     0.1498178374
    6      Br     -0.3682708268     1.9159938102     0.0122510873
    7      I       2.2068599854    -0.3450641505     0.1522416956
    8      H       0.2792262236    -1.2172775074    -2.2408169880
    9      H      -1.0616885946     0.0294968748    -2.2903681824
 ----------------------------------------------------------------
 Molecular Point Group                 C1    NOp =  1
 Largest Abelian Subgroup              C1    NOp =  1
 Nuclear Repulsion Energy =  1439.7389926049 hartrees
 There are       76 alpha and       76 beta electrons
 Requested basis set is 6-311++G(d,p)
 There are 96 shells and 260 basis functions

 Total QAlloc Memory Limit  32000 MB
 Mega-Array Size       188 MB
 MEM_STATIC part       192 MB
 A cutoff of  1.0D-11 yielded   3534 shell pairs
 There are     27550 function pairs (     30718 Cartesian)

 -------------------------------------------------------
 OpenMP Integral Computing Module                       
 Release: version 1.0, May 2013, Q-Chem Inc. Pittsburgh 
 -------------------------------------------------------
 Integral Job Info:
 Integral job number is                      11
 Integral operator is                         1
 short-range coefficients                     0
 long-range coefficients              100000000
 Omega coefficients                           0
 if combine SR and LR in K                    0
 Integral screening is                        0
 Integral computing path is                   2
 max size of driver memory is            800000
 size of driver memory is                593474
 size of scratch memory is             29623520
 max col of scratch BK array               1296
 max len of scratch array in speh3          155
 max len of scratch index in speh4           18
 max int batch size is                      520
 min int batch size is                       52
 fixed nKL is                                45
 max L of basis functions is                  2
 order of int derivative is                   0
 number of shells is                         96
 number of basis is                         275
 number of cartesian basis is               275
 number of contracted shell pairs          3534
 number of primitive shell pairs           8082
 maxK2 (contraction) of shell pair           36
 max number of K2 of shell pair               1
 max number of CS2 of shell pair            374
 max number of PS2 of shell pair            534
 mem total for path MDJ                  541132
 -------------------------------------------------------
 Smallest overlap matrix eigenvalue = 4.15E-05

 Scale SEOQF with 1.000000e-01/1.000000e-01/1.000000e-01

 Standard Electronic Orientation quadrupole field applied
 Nucleus-field energy     =     0.0000000293 hartrees
 Guess from superposition of atomic densities
 Warning:  Energy on first SCF cycle will be non-variational
 SAD guess density has 152.000000 electrons

 -----------------------------------------------------------------------
  General SCF calculation program by
  Eric Jon Sundstrom, Paul Horn, Yuezhi Mao, Dmitri Zuev, Alec White,
  David Stuck, Shaama M.S., Shane Yost, Joonho Lee, David Small,
  Daniel Levine, Susi Lehtola, Hugh Burton, Evgeny Epifanovsky
 -----------------------------------------------------------------------
 Exchange:     0.2000 Hartree-Fock + 0.0800 Slater + 0.7200 B88
 Correlation:  0.1900 VWN1RPA + 0.8100 LYP
 Using SG-1 standard quadrature grid
 using 4 threads for integral computing
 -------------------------------------------------------
 OpenMP Integral computing Module                
 Release: version 2.0, May 2017, Q-Chem Inc. Pleasanton 
 -------------------------------------------------------
 -------------------------------------------------------
 OpenMP BLAS3 based DFT computing Module                
 Release: version 1.0, May 2013, Q-Chem Inc. Pittsburgh 
 -------------------------------------------------------
 A restricted SCF calculation will be
 performed using DIIS
 SCF converges when DIIS error is below 1.0e-08
 ---------------------------------------
  Cycle       Energy         DIIS error
 ---------------------------------------
    1  -12284.1624424672      3.35e-02  
    2  -12283.1160829761      3.08e-03  
    3  -12283.0768291444      3.78e-03  
    4  -12283.1664363101      6.00e-04  
    5  -12283.1683550539      2.36e-04  
    6  -12283.1687041748      9.01e-05  
    7  -12283.1687739635      2.92e-05  
    8  -12283.1687805928      6.20e-06  
    9  -12283.1687808972      1.20e-06  
   10  -12283.1687809087      5.39e-07  
   11  -12283.1687809100      1.51e-07  
   12  -12283.1687809104      5.49e-08  
   13  -12283.1687809102      9.61e-09  Convergence criterion met
 ---------------------------------------
 SCF time:   CPU 85.23s  wall 22.00s 
 SCF   energy in the final basis set =   -12283.1687809102
 Total energy in the final basis set =   -12283.1687809102

 --------------------------------------------------------------

                    Orbital Energies (a.u.)
 --------------------------------------------------------------

 Alpha MOs
 -- Occupied --
*******-482.852-482.850-176.318-165.722-165.720-165.720 -62.505
-62.503 -56.325 -56.324 -56.321 -56.321 -56.319 -56.319 -35.815
-31.308 -31.301 -31.301 -24.724 -22.958 -22.957 -22.957 -22.952
-22.952 -10.352 -10.309 -10.235  -8.713  -8.712  -6.546  -6.544
 -6.531  -6.531  -6.529  -6.529  -6.364  -4.777  -4.761  -4.761
 -2.656  -2.655  -2.652  -2.652  -2.650  -2.650  -2.641  -2.641
 -2.639  -2.639  -2.043  -2.038  -2.038  -2.024  -2.024  -1.266
 -0.925  -0.814  -0.798  -0.690  -0.649  -0.606  -0.535  -0.524
 -0.498  -0.468  -0.442  -0.394  -0.385  -0.368  -0.329  -0.308
 -0.299  -0.293  -0.278  -0.274
 -- Virtual --
 -0.083  -0.068  -0.019  -0.006   0.018   0.021   0.025   0.050
  0.058   0.060   0.065   0.067   0.073   0.083   0.092   0.100
  0.101   0.112   0.115   0.121   0.132   0.141   0.143   0.161
  0.165   0.172   0.183   0.204   0.223   0.228   0.233   0.246
  0.253   0.256   0.295   0.345   0.356   0.365   0.377   0.386
  0.403   0.408   0.421   0.429   0.430   0.439   0.445   0.459
  0.462   0.478   0.496   0.516   0.526   0.527   0.538   0.559
  0.582   0.589   0.605   0.632   0.643   0.667   0.675   0.686
  0.694   0.708   0.741   0.780   0.800   0.811   0.848   0.900
  0.913   0.962   1.000   1.071   1.248   1.261   1.313   1.349
  1.363   1.388   1.398   1.442   1.468   1.485   1.524   1.532
  1.542   1.593   1.648   1.730   1.756   1.816   1.852   1.863
  1.925   1.972   1.989   2.036   2.039   2.063   2.087   2.131
  2.155   2.192   2.238   2.260   2.511   2.552   2.660   2.677
  2.753   2.783   2.889   2.967   3.048   3.339   3.495   3.675
  3.758   3.784   3.958   3.972   3.981   3.988   3.994   3.995
  4.012   4.032   4.045   4.076   4.089   4.109   4.133   4.214
  4.219   4.277   4.376   4.404   4.447   4.828   6.024   6.046
  6.094   6.333   6.406   6.575   6.674   6.689   7.563   7.566
  7.578   7.605   7.693   7.707  23.481  23.591  23.805  27.877
 28.358  28.376  28.388  28.534  28.545  28.573  28.606  28.693
 47.886  47.947  66.751 127.896 127.910 127.941 151.670 289.756
289.761 289.770 289.802 289.914 289.9211020.6721020.7491901.834
 --------------------------------------------------------------

          Ground-State Mulliken Net Atomic Charges

     Atom                 Charge (a.u.)
  ----------------------------------------
      1 C                    -0.494973
      2 C                    -0.106411
      3 C                     0.105552
      4 Br                    0.028282
      5 F                    -0.028154
      6 Br                   -0.023995
      7 I                     0.127940
      8 H                     0.205497
      9 H                     0.186263
  ----------------------------------------
  Sum of atomic charges =     0.000000

 -----------------------------------------------------------------
                    Cartesian Multipole Moments
 -----------------------------------------------------------------
    Charge (ESU x 10^10)
                 0.0000
    Dipole Moment (Debye)
         X       0.0747      Y       0.2104      Z      -1.7162
       Tot       1.7306
    Quadrupole Moments (Debye-Ang)
        XX     -85.5108     XY      -2.7253     YY     -90.6306
        XZ       1.1245     YZ       2.0307     ZZ     -84.8071
    Octopole Moments (Debye-Ang^2)
       XXX      10.8321    XXY       4.1223    XYY       0.9373
       YYY      26.6851    XXZ      12.6809    XYZ      -0.4390
       YYZ       5.5659    XZZ      -0.8621    YZZ       0.9523
       ZZZ       7.2612
    Hexadecapole Moments (Debye-Ang^3)
      XXXX   -1643.4102   XXXY     -34.4459   XXYY    -426.6577
      XYYY     -24.0934   YYYY    -749.4670   XXXZ      -4.4981
      XXYZ      -5.8280   XYYZ      -3.5081   YYYZ       2.2565
      XXZZ    -337.3588   XYZZ      -5.9782   YYZZ    -168.9222
      XZZZ      -1.3889   YZZZ      -2.1756   ZZZZ    -239.8571
 -----------------------------------------------------------------
 Calculating analytic gradient of the SCF energy
 Gradient of SCF Energy
            1           2           3           4           5           6
    1   0.0038178  -0.0110141   0.0166775  -0.0019949   0.0043564  -0.0056182
    2   0.0022749  -0.0215986   0.0114729   0.0110463  -0.0016491  -0.0014415
    3  -0.0156847   0.0210950   0.0065253  -0.0013767  -0.0012335   0.0016101
            7           8           9
    1  -0.0055498   0.0014292  -0.0021040
    2  -0.0003520  -0.0012065   0.0014536
    3  -0.0019875  -0.0045038  -0.0044441
 Max gradient component =       2.160E-02
 RMS gradient           =       8.656E-03
 Gradient time:  CPU 21.47 s  wall 5.44 s
 Geometry Optimization Parameters
   NAtoms,    NIC,     NZ,  NCons,   NDum,   NFix, NCnnct, MaxDiis
        9      69       9       0       0       0       0       0


** GEOMETRY OPTIMIZATION IN DELOCALIZED INTERNAL COORDINATES **
   Searching for a Minimum

   Optimization Cycle:   1

                       Coordinates (Angstroms)
     ATOM                X               Y               Z
      1  C        -0.3737127980   -0.5516285144   -1.6762976772
      2  C        -0.8587177992   -1.0182036199   -0.2911342140
      3  C         0.1893913008    0.1046389409   -0.4020030484
      4  Br       -2.6568642601   -0.5357835013    0.2543381814
      5  F        -0.4492392256   -2.2266690046    0.1498178374
      6  Br       -0.3682708268    1.9159938102    0.0122510873
      7  I         2.2068599854   -0.3450641505    0.1522416956
      8  H         0.2792262236   -1.2172775074   -2.2408169880
      9  H        -1.0616885946    0.0294968748   -2.2903681824
   Point Group: c1    Number of degrees of freedom:    21


   Energy is -12283.168780910


 Attempting to Generate Delocalized Internal Coordinates

 21 Hessian modes will be used to form the next step
  Hessian Eigenvalues:
     0.017401    0.020947    0.030782    0.030782    0.030790    0.033282
     0.086449    0.090060    0.108095    0.108252    0.129001    0.140000
     0.145900    0.175927    0.175927    0.257500    0.268991    0.285189
     0.348126    0.348126    0.550214

 Minimum Search - Taking Simple RFO Step
 Searching for Lamda that Minimizes Along All modes
 Value Taken    Lamda =  -0.00624588
 Step Taken.  Stepsize is  0.255684

                             Maximum     Tolerance    Cnvgd?
         Gradient           0.016341      0.000300      NO
         Displacement       0.146997      0.001200      NO
         Energy change     *********      0.000001      NO


 New Cartesian Coordinates Obtained by Inverse Iteration

 Displacement from previous Coordinates is:  0.373666
 ----------------------------------------------------------------
             Standard Nuclear Orientation (Angstroms)
    I     Atom           X                Y                Z
 ----------------------------------------------------------------
    1      C      -0.3900797190    -0.5353162224    -1.6502734286
    2      C      -0.8638708081    -0.9983191360    -0.2962972198
    3      C       0.1783201436     0.1126801993    -0.3935229685
    4      Br     -2.6890367256    -0.6598928765     0.2245863604
    5      F      -0.4505892868    -2.2071392942     0.1328043841
    6      Br     -0.2798050323     1.9651209949    -0.0551093659
    7      I       2.2176956310    -0.3629900783     0.1620618272
    8      H       0.2579944393    -1.2070907442    -2.2016773303
    9      H      -1.0736446368     0.0484504853    -2.2545435668
 ----------------------------------------------------------------
 Molecular Point Group                 C1    NOp =  1
 Largest Abelian Subgroup              C1    NOp =  1
 Nuclear Repulsion Energy =  1428.1979592310 hartrees
 There are       76 alpha and       76 beta electrons
 Applying Cartesian multipole field
    Component          Value
    ---------          -----
     (2,0,0)        1.00000E-11
     (0,2,0)        2.00000E-11
     (0,0,2)       -3.00000E-11
 Nucleus-field energy     =     0.0000000304 hartrees
 Requested basis set is 6-311++G(d,p)
 There are 96 shells and 260 basis functions
 A cutoff of  1.0D-11 yielded   3530 shell pairs
 There are     27545 function pairs (     30711 Cartesian)
 Smallest overlap matrix eigenvalue = 3.61E-05
 Guess MOs from SCF MO coefficient file

 -----------------------------------------------------------------------
  General SCF calculation program by
  Eric Jon Sundstrom, Paul Horn, Yuezhi Mao, Dmitri Zuev, Alec White,
  David Stuck, Shaama M.S., Shane Yost, Joonho Lee, David Small,
  Daniel Levine, Susi Lehtola, Hugh Burton, Evgeny Epifanovsky
 -----------------------------------------------------------------------
 Exchange:     0.2000 Hartree-Fock + 0.0800 Slater + 0.7200 B88
 Correlation:  0.1900 VWN1RPA + 0.8100 LYP
 Using SG-1 standard quadrature grid
 using 4 threads for integral computing
 -------------------------------------------------------
 OpenMP Integral computing Module                
 Release: version 2.0, May 2017, Q-Chem Inc. Pleasanton 
 -------------------------------------------------------
 -------------------------------------------------------
 OpenMP BLAS3 based DFT computing Module                
 Release: version 1.0, May 2013, Q-Chem Inc. Pittsburgh 
 -------------------------------------------------------
 A restricted SCF calculation will be
 performed using DIIS
 SCF converges when DIIS error is below 1.0e-08
 ---------------------------------------
  Cycle       Energy         DIIS error
 ---------------------------------------
    1  -12283.1676977947      5.49e-04  
    2  -12283.1716403931      1.78e-04  
    3  -12283.1716142661      2.00e-04  
    4  -12283.1718806732      3.90e-05  
    5  -12283.1718907357      1.31e-05  
    6  -12283.1718916107      7.14e-06  
    7  -12283.1718920316      1.39e-06  
    8  -12283.1718920480      4.64e-07  
    9  -12283.1718920494      8.36e-08  
   10  -12283.1718920495      4.55e-08  
   11  -12283.1718920494      9.93e-09  Convergence criterion met
 ---------------------------------------
 SCF time:   CPU 74.70s  wall 19.00s 
 SCF   energy in the final basis set =   -12283.1718920494
 Total energy in the final basis set =   -12283.1718920494

 --------------------------------------------------------------

                    Orbital Energies (a.u.)
 --------------------------------------------------------------

 Alpha MOs
 -- Occupied --
*******-482.852-482.852-176.318-165.721-165.719-165.719 -62.505
-62.505 -56.326 -56.326 -56.322 -56.322 -56.321 -56.321 -35.814
-31.308 -31.301 -31.301 -24.722 -22.958 -22.956 -22.956 -22.952
-22.952 -10.351 -10.309 -10.231  -8.714  -8.713  -6.546  -6.546
 -6.532  -6.532  -6.531  -6.531  -6.363  -4.776  -4.760  -4.760
 -2.657  -2.657  -2.653  -2.653  -2.652  -2.652  -2.642  -2.642
 -2.641  -2.641  -2.042  -2.037  -2.037  -2.023  -2.023  -1.267
 -0.932  -0.818  -0.801  -0.688  -0.649  -0.608  -0.539  -0.526
 -0.498  -0.469  -0.442  -0.392  -0.385  -0.369  -0.326  -0.312
 -0.302  -0.294  -0.278  -0.275
 -- Virtual --
 -0.088  -0.067  -0.018  -0.006   0.018   0.021   0.026   0.051
  0.059   0.061   0.065   0.068   0.076   0.082   0.089   0.098
  0.101   0.114   0.116   0.120   0.133   0.141   0.145   0.162
  0.167   0.173   0.183   0.208   0.224   0.229   0.238   0.248
  0.254   0.259   0.297   0.345   0.354   0.365   0.376   0.390
  0.403   0.408   0.419   0.428   0.431   0.439   0.445   0.459
  0.464   0.481   0.490   0.516   0.526   0.535   0.546   0.558
  0.587   0.594   0.610   0.630   0.636   0.664   0.671   0.682
  0.690   0.699   0.742   0.786   0.792   0.813   0.845   0.895
  0.924   0.964   0.984   1.087   1.245   1.272   1.319   1.349
  1.366   1.391   1.392   1.445   1.471   1.488   1.526   1.529
  1.539   1.593   1.651   1.732   1.771   1.827   1.859   1.872
  1.938   1.975   1.997   2.038   2.048   2.057   2.082   2.141
  2.168   2.193   2.216   2.273   2.528   2.561   2.663   2.683
  2.766   2.797   2.901   2.970   3.087   3.365   3.497   3.691
  3.760   3.791   3.968   3.975   3.981   3.992   4.000   4.004
  4.023   4.034   4.039   4.068   4.088   4.115   4.131   4.207
  4.225   4.276   4.368   4.412   4.443   4.841   6.023   6.044
  6.088   6.337   6.409   6.591   6.668   6.694   7.558   7.564
  7.579   7.597   7.690   7.695  23.497  23.624  23.840  27.874
 28.357  28.375  28.386  28.535  28.545  28.572  28.605  28.690
 47.896  47.937  66.755 127.895 127.909 127.939 151.668 289.755
289.758 289.774 289.790 289.906 289.9131020.6861020.7371901.831
 --------------------------------------------------------------

          Ground-State Mulliken Net Atomic Charges

     Atom                 Charge (a.u.)
  ----------------------------------------
      1 C                    -0.500903
      2 C                    -0.114456
      3 C                     0.127283
      4 Br                    0.027153
      5 F                    -0.028188
      6 Br                   -0.025003
      7 I                     0.118416
      8 H                     0.209208
      9 H                     0.186490
  ----------------------------------------
  Sum of atomic charges =     0.000000

 -----------------------------------------------------------------
                    Cartesian Multipole Moments
 -----------------------------------------------------------------
    Charge (ESU x 10^10)
                 0.0000
    Dipole Moment (Debye)
         X       0.0282      Y       0.2391      Z      -1.7223
       Tot       1.7390
    Quadrupole Moments (Debye-Ang)
        XX     -85.4751     XY      -2.2415     YY     -90.4494
        XZ       1.2498     YZ       1.8103     ZZ     -84.9572
    Octopole Moments (Debye-Ang^2)
       XXX       6.1817    XXY       3.6061    XYY       0.3226
       YYY      32.5883    XXZ      13.8230    XYZ       0.0371
       YYZ       6.5510    XZZ      -2.1198    YZZ       2.4333
       ZZZ      11.8297
    Hexadecapole Moments (Debye-Ang^3)
      XXXX   -1657.5405   XXXY     -50.8290   XXYY    -436.8395
      XYYY     -45.8672   YYYY    -778.4012   XXXZ     -11.8739
      XXYZ      -4.6006   XYYZ      -5.4303   YYYZ       9.2284
      XXZZ    -340.4511   XYZZ     -13.4792   YYZZ    -174.4018
      XZZZ      -8.8900   YZZZ       6.1352   ZZZZ    -236.1184
 -----------------------------------------------------------------
 Calculating analytic gradient of the SCF energy
 Gradient of SCF Energy
            1           2           3           4           5           6
    1  -0.0015079  -0.0022096   0.0067096  -0.0006686  -0.0012679   0.0007822
    2   0.0034112  -0.0126711   0.0036698   0.0009928   0.0031389   0.0019299
    3  -0.0051447   0.0098877   0.0026954  -0.0025814  -0.0024377  -0.0010129
            7           8           9
    1  -0.0016969   0.0000927  -0.0002338
    2  -0.0002675   0.0004707  -0.0006747
    3  -0.0006476  -0.0000110  -0.0007478
 Max gradient component =       1.267E-02
 RMS gradient           =       3.872E-03
 Gradient time:  CPU 21.34 s  wall 5.40 s
 Geometry Optimization Parameters
   NAtoms,    NIC,     NZ,  NCons,   NDum,   NFix, NCnnct, MaxDiis
        9      69       9       0       0       0       0       0

 Cartesian Hessian Update
 Hessian Updated using BFGS Update


** GEOMETRY OPTIMIZATION IN DELOCALIZED INTERNAL COORDINATES **
   Searching for a Minimum

   Optimization Cycle:   2

                       Coordinates (Angstroms)
     ATOM                X               Y               Z
      1  C        -0.3900797190   -0.5353162224   -1.6502734286
      2  C        -0.8638708081   -0.9983191360   -0.2962972198
      3  C         0.1783201436    0.1126801993   -0.3935229685
      4  Br       -2.6890367256   -0.6598928765    0.2245863604
      5  F        -0.4505892868   -2.2071392942    0.1328043841
      6  Br       -0.2798050323    1.9651209949   -0.0551093659
      7  I         2.2176956310   -0.3629900783    0.1620618272
      8  H         0.2579944393   -1.2070907442   -2.2016773303
      9  H        -1.0736446368    0.0484504853   -2.2545435668
   Point Group: c1    Number of degrees of freedom:    21


   Energy is -12283.171892049

 Hessian Updated using BFGS Update

 21 Hessian modes will be used to form the next step
  Hessian Eigenvalues:
     0.017370    0.020950    0.030323    0.030783    0.031910    0.041582
     0.087163    0.090886    0.101238    0.108337    0.122754    0.134743
     0.145376    0.175038    0.177111    0.245836    0.268531    0.274211
     0.348051    0.349026    0.556822

 Minimum Search - Taking Simple RFO Step
 Searching for Lamda that Minimizes Along All modes
 Value Taken    Lamda =  -0.00102490
 Step Taken.  Stepsize is  0.128318

                             Maximum     Tolerance    Cnvgd?
         Gradient           0.007150      0.000300      NO
         Displacement       0.062937      0.001200      NO
         Energy change     -0.003111      0.000001      NO


 New Cartesian Coordinates Obtained by Inverse Iteration

 Displacement from previous Coordinates is:  0.127953
 ----------------------------------------------------------------
             Standard Nuclear Orientation (Angstroms)
    I     Atom           X                Y                Z
 ----------------------------------------------------------------
    1      C      -0.3893948674    -0.5393863989    -1.6615743591
    2      C      -0.8647793677    -0.9866803018    -0.3186594573
    3      C       0.1697643404     0.1101227059    -0.4099856482
    4      Br     -2.6723493232    -0.6533490456     0.2559650862
    5      F      -0.4465416194    -2.1888948007     0.1343698372
    6      Br     -0.2983575933     1.9485813596    -0.0401906312
    7      I       2.2137610520    -0.3677465876     0.1791548160
    8      H       0.2548132544    -1.2216286588    -2.2032333642
    9      H      -1.0599318704     0.0544850557    -2.2678175875
 ----------------------------------------------------------------
 Molecular Point Group                 C1    NOp =  1
 Largest Abelian Subgroup              C1    NOp =  1
 Nuclear Repulsion Energy =  1432.1342592198 hartrees
 There are       76 alpha and       76 beta electrons
 Applying Cartesian multipole field
    Component          Value
    ---------          -----
     (2,0,0)        1.00000E-11
     (0,2,0)        2.00000E-11
     (0,0,2)       -3.00000E-11
 Nucleus-field energy     =     0.0000000300 hartrees
 Requested basis set is 6-311++G(d,p)
 There are 96 shells and 260 basis functions
 A cutoff of  1.0D-11 yielded   3533 shell pairs
 There are     27560 function pairs (     30729 Cartesian)
 Smallest overlap matrix eigenvalue = 3.51E-05
 Guess MOs from SCF MO coefficient file

 -----------------------------------------------------------------------
  General SCF calculation program by
  Eric Jon Sundstrom, Paul Horn, Yuezhi Mao, Dmitri Zuev, Alec White,
  David Stuck, Shaama M.S., Shane Yost, Joonho Lee, David Small,
  Daniel Levine, Susi Lehtola, Hugh Burton, Evgeny Epifanovsky
 -----------------------------------------------------------------------
 Exchange:     0.2000 Hartree-Fock + 0.0800 Slater + 0.7200 B88
 Correlation:  0.1900 VWN1RPA + 0.8100 LYP
 Using SG-1 standard quadrature grid
 using 4 threads for integral computing
 -------------------------------------------------------
 OpenMP Integral computing Module                
 Release: version 2.0, May 2017, Q-Chem Inc. Pleasanton 
 -------------------------------------------------------
 -------------------------------------------------------
 OpenMP BLAS3 based DFT computing Module                
 Release: version 1.0, May 2013, Q-Chem Inc. Pittsburgh 
 -------------------------------------------------------
 A restricted SCF calculation will be
 performed using DIIS
 SCF converges when DIIS error is below 1.0e-08
 ---------------------------------------
  Cycle       Energy         DIIS error
 ---------------------------------------
    1  -12283.1714784243      2.72e-04  
    2  -12283.1722921416      9.51e-05  
    3  -12283.1722593493      1.21e-04  
    4  -12283.1723514939      2.35e-05  
    5  -12283.1723558420      9.07e-06  
    6  -12283.1723564375      2.50e-06  
    7  -12283.1723564890      5.00e-07  
    8  -12283.1723564907      1.74e-07  
    9  -12283.1723564908      4.01e-08  
   10  -12283.1723564911      1.90e-08  
   11  -12283.1723564910      4.27e-09  Convergence criterion met
 ---------------------------------------
 SCF time:   CPU 75.15s  wall 19.00s 
 SCF   energy in the final basis set =   -12283.1723564910
 Total energy in the final basis set =   -12283.1723564910

 --------------------------------------------------------------

                    Orbital Energies (a.u.)
 --------------------------------------------------------------

 Alpha MOs
 -- Occupied --
*******-482.852-482.852-176.317-165.721-165.718-165.718 -62.505
-62.505 -56.326 -56.325 -56.321 -56.321 -56.321 -56.321 -35.813
-31.307 -31.300 -31.300 -24.720 -22.957 -22.956 -22.956 -22.951
-22.951 -10.349 -10.308 -10.231  -8.714  -8.714  -6.546  -6.546
 -6.532  -6.532  -6.532  -6.531  -6.362  -4.776  -4.760  -4.759
 -2.657  -2.656  -2.653  -2.653  -2.653  -2.652  -2.641  -2.641
 -2.641  -2.641  -2.041  -2.036  -2.036  -2.022  -2.022  -1.264
 -0.938  -0.818  -0.803  -0.686  -0.649  -0.609  -0.540  -0.527
 -0.497  -0.469  -0.443  -0.392  -0.384  -0.371  -0.326  -0.311
 -0.302  -0.295  -0.277  -0.274
 -- Virtual --
 -0.089  -0.067  -0.016  -0.006   0.018   0.022   0.026   0.053
  0.059   0.061   0.065   0.068   0.076   0.083   0.089   0.098
  0.101   0.114   0.116   0.121   0.133   0.142   0.147   0.162
  0.168   0.172   0.182   0.208   0.222   0.230   0.239   0.250
  0.257   0.262   0.299   0.347   0.352   0.366   0.376   0.389
  0.403   0.408   0.419   0.429   0.431   0.440   0.446   0.461
  0.462   0.483   0.493   0.516   0.527   0.536   0.549   0.560
  0.587   0.596   0.610   0.632   0.638   0.666   0.671   0.679
  0.690   0.697   0.741   0.786   0.792   0.810   0.845   0.898
  0.922   0.969   0.995   1.087   1.244   1.271   1.320   1.348
  1.369   1.389   1.398   1.453   1.471   1.485   1.526   1.536
  1.541   1.593   1.658   1.733   1.774   1.836   1.863   1.871
  1.943   1.980   1.999   2.040   2.049   2.058   2.083   2.144
  2.173   2.195   2.224   2.276   2.533   2.560   2.666   2.687
  2.777   2.805   2.906   2.973   3.106   3.377   3.492   3.693
  3.762   3.795   3.969   3.976   3.982   3.992   4.002   4.007
  4.025   4.033   4.042   4.070   4.088   4.115   4.133   4.211
  4.221   4.276   4.370   4.410   4.440   4.846   6.023   6.043
  6.088   6.340   6.410   6.595   6.672   6.693   7.558   7.564
  7.578   7.598   7.690   7.699  23.501  23.657  23.853  27.872
 28.357  28.374  28.386  28.535  28.546  28.573  28.605  28.690
 47.897  47.939  66.758 127.896 127.909 127.939 151.667 289.755
289.758 289.773 289.792 289.910 289.9131020.6871020.7391901.830
 --------------------------------------------------------------

          Ground-State Mulliken Net Atomic Charges

     Atom                 Charge (a.u.)
  ----------------------------------------
      1 C                    -0.512906
      2 C                    -0.102562
      3 C                     0.129379
      4 Br                    0.027915
      5 F                    -0.031971
      6 Br                   -0.021538
      7 I                     0.114728
      8 H                     0.209986
      9 H                     0.186969
  ----------------------------------------
  Sum of atomic charges =     0.000000

 -----------------------------------------------------------------
                    Cartesian Multipole Moments
 -----------------------------------------------------------------
    Charge (ESU x 10^10)
                 0.0000
    Dipole Moment (Debye)
         X      -0.0009      Y       0.2679      Z      -1.7629
       Tot       1.7831
    Quadrupole Moments (Debye-Ang)
        XX     -85.6124     XY      -2.2685     YY     -90.4304
        XZ       1.2274     YZ       1.9321     ZZ     -84.7306
    Octopole Moments (Debye-Ang^2)
       XXX       6.7630    XXY       3.8677    XYY       0.3526
       YYY      33.0521    XXZ      13.4903    XYZ      -0.0657
       YYZ       5.5393    XZZ      -2.1308    YZZ       2.5988
       ZZZ       8.3321
    Hexadecapole Moments (Debye-Ang^3)
      XXXX   -1650.7132   XXXY     -46.2016   XXYY    -432.9883
      XYYY     -41.5538   YYYY    -769.1094   XXXZ     -11.7657
      XXYZ      -5.0524   XYYZ      -5.1790   YYYZ       9.8515
      XXZZ    -337.9974   XYZZ     -11.9958   YYZZ    -172.8798
      XZZZ      -7.8957   YZZZ       5.7920   ZZZZ    -239.9428
 -----------------------------------------------------------------
 Calculating analytic gradient of the SCF energy
 Gradient of SCF Energy
            1           2           3           4           5           6
    1  -0.0015281   0.0012319  -0.0005546   0.0009662  -0.0013315   0.0002263
    2   0.0016767  -0.0052841   0.0002290   0.0005509   0.0040854   0.0000435
    3   0.0017715  -0.0017968  -0.0015943  -0.0006456  -0.0000249   0.0003172
            7           8           9
    1   0.0004565  -0.0001575   0.0006909
    2  -0.0011608   0.0002454  -0.0003859
    3   0.0004506   0.0007584   0.0007639
 Max gradient component =       5.284E-03
 RMS gradient           =       1.584E-03
 Gradient time:  CPU 21.41 s  wall 5.42 s
 Geometry Optimization Parameters
   NAtoms,    NIC,     NZ,  NCons,   NDum,   NFix, NCnnct, MaxDiis
        9      69       9       0       0       0       0       0

 Cartesian Hessian Update
 Hessian Updated using BFGS Update


** GEOMETRY OPTIMIZATION IN DELOCALIZED INTERNAL COORDINATES **
   Searching for a Minimum

   Optimization Cycle:   3

                       Coordinates (Angstroms)
     ATOM                X               Y               Z
      1  C        -0.3893948674   -0.5393863989   -1.6615743591
      2  C        -0.8647793677   -0.9866803018   -0.3186594573
      3  C         0.1697643404    0.1101227059   -0.4099856482
      4  Br       -2.6723493232   -0.6533490456    0.2559650862
      5  F        -0.4465416194   -2.1888948007    0.1343698372
      6  Br       -0.2983575933    1.9485813596   -0.0401906312
      7  I         2.2137610520   -0.3677465876    0.1791548160
      8  H         0.2548132544   -1.2216286588   -2.2032333642
      9  H        -1.0599318704    0.0544850557   -2.2678175875
   Point Group: c1    Number of degrees of freedom:    21


   Energy is -12283.172356491

 Hessian Updated using BFGS Update

 21 Hessian modes will be used to form the next step
  Hessian Eigenvalues:
     0.017477    0.020923    0.028697    0.030850    0.034072    0.047306
     0.079835    0.090060    0.101495    0.109535    0.122517    0.134252
     0.145378    0.175976    0.177108    0.263227    0.267137    0.275200
     0.348283    0.349590    0.546591

 Minimum Search - Taking Simple RFO Step
 Searching for Lamda that Minimizes Along All modes
 Value Taken    Lamda =  -0.00015247
 Step Taken.  Stepsize is  0.048399

                             Maximum     Tolerance    Cnvgd?
         Gradient           0.002538      0.000300      NO
         Displacement       0.024305      0.001200      NO
         Energy change     -0.000464      0.000001      NO


 New Cartesian Coordinates Obtained by Inverse Iteration

 Displacement from previous Coordinates is:  0.047765
 ----------------------------------------------------------------
             Standard Nuclear Orientation (Angstroms)
    I     Atom           X                Y                Z
 ----------------------------------------------------------------
    1      C      -0.3869938963    -0.5413089183    -1.6608484188
    2      C      -0.8655411617    -0.9836072419    -0.3152563612
    3      C       0.1699547936     0.1100164719    -0.4072551739
    4      Br     -2.6743296119    -0.6510587093     0.2657294043
    5      F      -0.4539760057    -2.1984087780     0.1216277070
    6      Br     -0.2986685266     1.9483679639    -0.0427724887
    7      I       2.2151635700    -0.3575744450     0.1791100748
    8      H       0.2552616669    -1.2270156711    -2.2021669097
    9      H      -1.0538868229     0.0560926556    -2.2701391421
 ----------------------------------------------------------------
 Molecular Point Group                 C1    NOp =  1
 Largest Abelian Subgroup              C1    NOp =  1
 Nuclear Repulsion Energy =  1431.5399493615 hartrees
 There are       76 alpha and       76 beta electrons
 Applying Cartesian multipole field
    Component          Value
    ---------          -----
     (2,0,0)        1.00000E-11
     (0,2,0)        2.00000E-11
     (0,0,2)       -3.00000E-11
 Nucleus-field energy     =     0.0000000300 hartrees
 Requested basis set is 6-311++G(d,p)
 There are 96 shells and 260 basis functions
 A cutoff of  1.0D-11 yielded   3531 shell pairs
 There are     27571 function pairs (     30749 Cartesian)
 Smallest overlap matrix eigenvalue = 3.47E-05
 Guess MOs from SCF MO coefficient file

 -----------------------------------------------------------------------
  General SCF calculation program by
  Eric Jon Sundstrom, Paul Horn, Yuezhi Mao, Dmitri Zuev, Alec White,
  David Stuck, Shaama M.S., Shane Yost, Joonho Lee, David Small,
  Daniel Levine, Susi Lehtola, Hugh Burton, Evgeny Epifanovsky
 -----------------------------------------------------------------------
 Exchange:     0.2000 Hartree-Fock + 0.0800 Slater + 0.7200 B88
 Correlation:  0.1900 VWN1RPA + 0.8100 LYP
 Using SG-1 standard quadrature grid
 using 4 threads for integral computing
 -------------------------------------------------------
 OpenMP Integral computing Module                
 Release: version 2.0, May 2017, Q-Chem Inc. Pleasanton 
 -------------------------------------------------------
 -------------------------------------------------------
 OpenMP BLAS3 based DFT computing Module                
 Release: version 1.0, May 2013, Q-Chem Inc. Pittsburgh 
 -------------------------------------------------------
 A restricted SCF calculation will be
 performed using DIIS
 SCF converges when DIIS error is below 1.0e-08
 ---------------------------------------
  Cycle       Energy         DIIS error
 ---------------------------------------
    1  -12283.1722836006      1.13e-04  
    2  -12283.1724350074      2.60e-05  
    3  -12283.1724311778      3.49e-05  
    4  -12283.1724399325      5.45e-06  
    5  -12283.1724400924      3.03e-06  
    6  -12283.1724401702      7.67e-07  
    7  -12283.1724401745      2.20e-07  
    8  -12283.1724401747      4.68e-08  
    9  -12283.1724401749      1.32e-08  
   10  -12283.1724401748      4.88e-09  Convergence criterion met
 ---------------------------------------
 SCF time:   CPU 68.08s  wall 18.00s 
 SCF   energy in the final basis set =   -12283.1724401748
 Total energy in the final basis set =   -12283.1724401748

 --------------------------------------------------------------

                    Orbital Energies (a.u.)
 --------------------------------------------------------------

 Alpha MOs
 -- Occupied --
*******-482.853-482.852-176.317-165.721-165.719-165.719 -62.505
-62.505 -56.326 -56.326 -56.322 -56.322 -56.321 -56.321 -35.813
-31.307 -31.300 -31.300 -24.719 -22.957 -22.956 -22.956 -22.951
-22.951 -10.349 -10.309 -10.232  -8.714  -8.714  -6.547  -6.546
 -6.532  -6.532  -6.532  -6.531  -6.363  -4.776  -4.760  -4.760
 -2.657  -2.657  -2.653  -2.653  -2.653  -2.652  -2.641  -2.641
 -2.641  -2.641  -2.041  -2.036  -2.036  -2.022  -2.022  -1.262
 -0.938  -0.818  -0.803  -0.687  -0.649  -0.608  -0.539  -0.526
 -0.496  -0.468  -0.443  -0.392  -0.385  -0.371  -0.326  -0.311
 -0.302  -0.296  -0.278  -0.275
 -- Virtual --
 -0.089  -0.068  -0.017  -0.006   0.018   0.022   0.026   0.052
  0.059   0.061   0.065   0.068   0.075   0.083   0.089   0.097
  0.101   0.113   0.116   0.121   0.132   0.141   0.147   0.162
  0.168   0.172   0.182   0.208   0.222   0.229   0.239   0.250
  0.256   0.261   0.298   0.346   0.352   0.366   0.376   0.389
  0.403   0.409   0.419   0.429   0.431   0.440   0.445   0.460
  0.462   0.482   0.493   0.516   0.528   0.535   0.548   0.559
  0.586   0.595   0.610   0.632   0.638   0.666   0.671   0.680
  0.691   0.698   0.741   0.786   0.792   0.810   0.843   0.896
  0.922   0.968   0.994   1.086   1.245   1.273   1.319   1.348
  1.368   1.389   1.397   1.451   1.470   1.485   1.526   1.536
  1.540   1.595   1.658   1.733   1.773   1.835   1.861   1.875
  1.941   1.980   1.999   2.039   2.049   2.058   2.083   2.140
  2.172   2.194   2.223   2.275   2.530   2.558   2.664   2.687
  2.777   2.804   2.905   2.971   3.104   3.377   3.489   3.691
  3.763   3.795   3.968   3.975   3.981   3.992   4.000   4.004
  4.023   4.033   4.040   4.070   4.088   4.114   4.133   4.210
  4.220   4.276   4.369   4.410   4.441   4.843   6.023   6.043
  6.088   6.341   6.410   6.593   6.671   6.690   7.558   7.563
  7.577   7.598   7.690   7.699  23.497  23.657  23.849  27.873
 28.357  28.374  28.386  28.535  28.545  28.572  28.605  28.690
 47.897  47.939  66.759 127.896 127.909 127.939 151.667 289.754
289.758 289.772 289.791 289.910 289.9131020.6871020.7381901.830
 --------------------------------------------------------------

          Ground-State Mulliken Net Atomic Charges

     Atom                 Charge (a.u.)
  ----------------------------------------
      1 C                    -0.516197
      2 C                    -0.098248
      3 C                     0.129080
      4 Br                    0.029118
      5 F                    -0.034919
      6 Br                   -0.021515
      7 I                     0.115287
      8 H                     0.210757
      9 H                     0.186637
  ----------------------------------------
  Sum of atomic charges =     0.000000

 -----------------------------------------------------------------
                    Cartesian Multipole Moments
 -----------------------------------------------------------------
    Charge (ESU x 10^10)
                 0.0000
    Dipole Moment (Debye)
         X       0.0145      Y       0.3029      Z      -1.7539
       Tot       1.7799
    Quadrupole Moments (Debye-Ang)
        XX     -85.5913     XY      -2.2694     YY     -90.4871
        XZ       1.1947     YZ       1.9225     ZZ     -84.7339
    Octopole Moments (Debye-Ang^2)
       XXX       6.9447    XXY       3.6728    XYY       0.4096
       YYY      32.5254    XXZ      13.4348    XYZ      -0.0162
       YYZ       5.4105    XZZ      -2.0969    YZZ       2.3028
       ZZZ       8.0060
    Hexadecapole Moments (Debye-Ang^3)
      XXXX   -1652.2381   XXXY     -47.5497   XXYY    -433.4681
      XYYY     -43.5527   YYYY    -768.8769   XXXZ     -10.6987
      XXYZ      -4.9329   XYYZ      -4.7426   YYYZ       9.7687
      XXZZ    -338.3994   XYZZ     -12.6140   YYZZ    -172.8224
      XZZZ      -6.5335   YZZZ       5.9361   ZZZZ    -240.2236
 -----------------------------------------------------------------
 Calculating analytic gradient of the SCF energy
 Gradient of SCF Energy
            1           2           3           4           5           6
    1   0.0000544   0.0017394  -0.0013402  -0.0002223  -0.0012781   0.0005671
    2   0.0000206  -0.0018368   0.0009549   0.0006101   0.0011433  -0.0003301
    3   0.0012198  -0.0000972  -0.0008483  -0.0001888  -0.0006485   0.0002128
            7           8           9
    1   0.0001596   0.0001468   0.0001732
    2  -0.0006590  -0.0000009   0.0000980
    3   0.0000993   0.0000226   0.0002284
 Max gradient component =       1.837E-03
 RMS gradient           =       7.747E-04
 Gradient time:  CPU 21.38 s  wall 5.41 s
 Geometry Optimization Parameters
   NAtoms,    NIC,     NZ,  NCons,   NDum,   NFix, NCnnct, MaxDiis
        9      69       9       0       0       0       0       0

 Cartesian Hessian Update
 Hessian Updated using BFGS Update


** GEOMETRY OPTIMIZATION IN DELOCALIZED INTERNAL COORDINATES **
   Searching for a Minimum

   Optimization Cycle:   4

                       Coordinates (Angstroms)
     ATOM                X               Y               Z
      1  C        -0.3869938963   -0.5413089183   -1.6608484188
      2  C        -0.8655411617   -0.9836072419   -0.3152563612
      3  C         0.1699547936    0.1100164719   -0.4072551739
      4  Br       -2.6743296119   -0.6510587093    0.2657294043
      5  F        -0.4539760057   -2.1984087780    0.1216277070
      6  Br       -0.2986685266    1.9483679639   -0.0427724887
      7  I         2.2151635700   -0.3575744450    0.1791100748
      8  H         0.2552616669   -1.2270156711   -2.2021669097
      9  H        -1.0538868229    0.0560926556   -2.2701391421
   Point Group: c1    Number of degrees of freedom:    21


   Energy is -12283.172440175

 Hessian Updated using BFGS Update

 21 Hessian modes will be used to form the next step
  Hessian Eigenvalues:
     0.017389    0.020955    0.026507    0.030934    0.037952    0.049725
     0.079259    0.090194    0.103521    0.106487    0.122620    0.134678
     0.145395    0.175244    0.183962    0.241432    0.267512    0.273276
     0.347160    0.350279    0.488626

 Minimum Search - Taking Simple RFO Step
 Searching for Lamda that Minimizes Along All modes
 Value Taken    Lamda =  -0.00002955
 Step Taken.  Stepsize is  0.021635

                             Maximum     Tolerance    Cnvgd?
         Gradient           0.001274      0.000300      NO
         Displacement       0.013731      0.001200      NO
         Energy change     -0.000084      0.000001      NO


 New Cartesian Coordinates Obtained by Inverse Iteration

 Displacement from previous Coordinates is:  0.019967
 ----------------------------------------------------------------
             Standard Nuclear Orientation (Angstroms)
    I     Atom           X                Y                Z
 ----------------------------------------------------------------
    1      C      -0.3871217162    -0.5408144587    -1.6627007570
    2      C      -0.8666448768    -0.9824016323    -0.3152060974
    3      C       0.1706913786     0.1088463479    -0.4064727780
    4      Br     -2.6749125740    -0.6536354468     0.2694762194
    5      F      -0.4513701221    -2.1985285577     0.1218532916
    6      Br     -0.2979200653     1.9485761491    -0.0446946505
    7      I       2.2139565014    -0.3568895129     0.1831026854
    8      H       0.2515867545    -1.2294545031    -2.2044921065
    9      H      -1.0512812747     0.0598049423    -2.2728371153
 ----------------------------------------------------------------
 Molecular Point Group                 C1    NOp =  1
 Largest Abelian Subgroup              C1    NOp =  1
 Nuclear Repulsion Energy =  1431.3229056369 hartrees
 There are       76 alpha and       76 beta electrons
 Applying Cartesian multipole field
    Component          Value
    ---------          -----
     (2,0,0)        1.00000E-11
     (0,2,0)        2.00000E-11
     (0,0,2)       -3.00000E-11
 Nucleus-field energy     =     0.0000000299 hartrees
 Requested basis set is 6-311++G(d,p)
 There are 96 shells and 260 basis functions
 A cutoff of  1.0D-11 yielded   3531 shell pairs
 There are     27571 function pairs (     30749 Cartesian)
 Smallest overlap matrix eigenvalue = 3.47E-05
 Guess MOs from SCF MO coefficient file

 -----------------------------------------------------------------------
  General SCF calculation program by
  Eric Jon Sundstrom, Paul Horn, Yuezhi Mao, Dmitri Zuev, Alec White,
  David Stuck, Shaama M.S., Shane Yost, Joonho Lee, David Small,
  Daniel Levine, Susi Lehtola, Hugh Burton, Evgeny Epifanovsky
 -----------------------------------------------------------------------
 Exchange:     0.2000 Hartree-Fock + 0.0800 Slater + 0.7200 B88
 Correlation:  0.1900 VWN1RPA + 0.8100 LYP
 Using SG-1 standard quadrature grid
 using 4 threads for integral computing
 -------------------------------------------------------
 OpenMP Integral computing Module                
 Release: version 2.0, May 2017, Q-Chem Inc. Pleasanton 
 -------------------------------------------------------
 -------------------------------------------------------
 OpenMP BLAS3 based DFT computing Module                
 Release: version 1.0, May 2013, Q-Chem Inc. Pittsburgh 
 -------------------------------------------------------
 A restricted SCF calculation will be
 performed using DIIS
 SCF converges when DIIS error is below 1.0e-08
 ---------------------------------------
  Cycle       Energy         DIIS error
 ---------------------------------------
    1  -12283.1724399195      4.45e-05  
    2  -12283.1724583574      1.22e-05  
    3  -12283.1724579743      1.44e-05  
    4  -12283.1724592983      2.41e-06  
    5  -12283.1724593397      1.11e-06  
    6  -12283.1724593473      3.57e-07  
    7  -12283.1724593484      1.01e-07  
    8  -12283.1724593485      2.94e-08  
    9  -12283.1724593483      5.64e-09  Convergence criterion met
 ---------------------------------------
 SCF time:   CPU 61.27s  wall 16.00s 
 SCF   energy in the final basis set =   -12283.1724593483
 Total energy in the final basis set =   -12283.1724593483

 --------------------------------------------------------------

                    Orbital Energies (a.u.)
 --------------------------------------------------------------

 Alpha MOs
 -- Occupied --
*******-482.853-482.852-176.317-165.721-165.719-165.719 -62.505
-62.505 -56.326 -56.326 -56.322 -56.322 -56.321 -56.321 -35.813
-31.307 -31.300 -31.300 -24.718 -22.957 -22.956 -22.956 -22.951
-22.951 -10.349 -10.309 -10.232  -8.714  -8.714  -6.547  -6.546
 -6.532  -6.532  -6.532  -6.532  -6.363  -4.776  -4.760  -4.760
 -2.657  -2.657  -2.653  -2.653  -2.653  -2.653  -2.641  -2.641
 -2.641  -2.641  -2.041  -2.036  -2.036  -2.022  -2.022  -1.261
 -0.938  -0.818  -0.803  -0.687  -0.648  -0.608  -0.539  -0.526
 -0.496  -0.467  -0.443  -0.392  -0.385  -0.370  -0.326  -0.311
 -0.302  -0.296  -0.278  -0.275
 -- Virtual --
 -0.089  -0.068  -0.017  -0.006   0.018   0.022   0.026   0.052
  0.059   0.060   0.065   0.068   0.075   0.083   0.089   0.097
  0.101   0.113   0.116   0.121   0.132   0.141   0.147   0.162
  0.168   0.172   0.182   0.208   0.222   0.229   0.239   0.249
  0.256   0.261   0.298   0.346   0.352   0.367   0.376   0.389
  0.403   0.409   0.419   0.429   0.431   0.440   0.445   0.461
  0.462   0.482   0.492   0.516   0.529   0.535   0.548   0.559
  0.586   0.595   0.610   0.632   0.637   0.665   0.670   0.680
  0.691   0.697   0.741   0.786   0.792   0.810   0.842   0.896
  0.923   0.968   0.995   1.086   1.245   1.272   1.318   1.348
  1.368   1.389   1.397   1.451   1.469   1.485   1.526   1.535
  1.540   1.596   1.658   1.733   1.771   1.835   1.861   1.874
  1.940   1.981   1.999   2.039   2.048   2.057   2.082   2.139
  2.171   2.195   2.223   2.274   2.529   2.557   2.663   2.687
  2.776   2.803   2.904   2.970   3.101   3.375   3.487   3.690
  3.764   3.795   3.967   3.975   3.981   3.992   3.998   4.004
  4.023   4.032   4.040   4.070   4.088   4.113   4.133   4.210
  4.219   4.275   4.369   4.410   4.442   4.841   6.023   6.043
  6.089   6.341   6.410   6.592   6.670   6.689   7.558   7.563
  7.577   7.597   7.690   7.698  23.496  23.656  23.846  27.873
 28.357  28.374  28.386  28.535  28.545  28.572  28.605  28.690
 47.897  47.938  66.759 127.896 127.909 127.939 151.667 289.754
289.758 289.772 289.791 289.910 289.9121020.6871020.7381901.830
 --------------------------------------------------------------

          Ground-State Mulliken Net Atomic Charges

     Atom                 Charge (a.u.)
  ----------------------------------------
      1 C                    -0.515766
      2 C                    -0.098207
      3 C                     0.129635
      4 Br                    0.029876
      5 F                    -0.036516
      6 Br                   -0.022477
      7 I                     0.116179
      8 H                     0.210643
      9 H                     0.186633
  ----------------------------------------
  Sum of atomic charges =     0.000000

 -----------------------------------------------------------------
                    Cartesian Multipole Moments
 -----------------------------------------------------------------
    Charge (ESU x 10^10)
                 0.0000
    Dipole Moment (Debye)
         X       0.0119      Y       0.3089      Z      -1.7558
       Tot       1.7828
    Quadrupole Moments (Debye-Ang)
        XX     -85.5612     XY      -2.2587     YY     -90.5185
        XZ       1.1978     YZ       1.9193     ZZ     -84.7155
    Octopole Moments (Debye-Ang^2)
       XXX       6.9604    XXY       3.6587    XYY       0.4379
       YYY      32.6527    XXZ      13.3810    XYZ      -0.0059
       YYZ       5.2415    XZZ      -2.0769    YZZ       2.3134
       ZZZ       7.5409
    Hexadecapole Moments (Debye-Ang^3)
      XXXX   -1651.2278   XXXY     -47.8387   XXYY    -433.4073
      XYYY     -44.1196   YYYY    -769.4116   XXXZ     -10.9856
      XXYZ      -4.8455   XYYZ      -4.8072   YYYZ      10.2307
      XXZZ    -338.2776   XYZZ     -12.8125   YYZZ    -172.9901
      XZZZ      -6.7497   YZZZ       6.4486   ZZZZ    -240.8114
 -----------------------------------------------------------------
 Calculating analytic gradient of the SCF energy
 Gradient of SCF Energy
            1           2           3           4           5           6
    1   0.0003092   0.0010081  -0.0009083  -0.0004912  -0.0006253   0.0006111
    2  -0.0000434  -0.0007554   0.0007224   0.0005535   0.0000165  -0.0001922
    3   0.0000616   0.0000801   0.0000145  -0.0000637  -0.0000658   0.0002141
            7           8           9
    1   0.0000546  -0.0000218   0.0000636
    2  -0.0005680  -0.0000448   0.0003115
    3   0.0000561  -0.0001281  -0.0001689
 Max gradient component =       1.008E-03
 RMS gradient           =       4.270E-04
 Gradient time:  CPU 21.52 s  wall 5.45 s
 Geometry Optimization Parameters
   NAtoms,    NIC,     NZ,  NCons,   NDum,   NFix, NCnnct, MaxDiis
        9      69       9       0       0       0       0       0

 Cartesian Hessian Update
 Hessian Updated using BFGS Update


** GEOMETRY OPTIMIZATION IN DELOCALIZED INTERNAL COORDINATES **
   Searching for a Minimum

   Optimization Cycle:   5

                       Coordinates (Angstroms)
     ATOM                X               Y               Z
      1  C        -0.3871217162   -0.5408144587   -1.6627007570
      2  C        -0.8666448768   -0.9824016323   -0.3152060974
      3  C         0.1706913786    0.1088463479   -0.4064727780
      4  Br       -2.6749125740   -0.6536354468    0.2694762194
      5  F        -0.4513701221   -2.1985285577    0.1218532916
      6  Br       -0.2979200653    1.9485761491   -0.0446946505
      7  I         2.2139565014   -0.3568895129    0.1831026854
      8  H         0.2515867545   -1.2294545031   -2.2044921065
      9  H        -1.0512812747    0.0598049423   -2.2728371153
   Point Group: c1    Number of degrees of freedom:    21


   Energy is -12283.172459348

 Hessian Updated using BFGS Update

 21 Hessian modes will be used to form the next step
  Hessian Eigenvalues:
     0.016426    0.020899    0.021634    0.031262    0.038057    0.049839
     0.069112    0.086038    0.091191    0.106046    0.122166    0.136333
     0.145499    0.174214    0.179914    0.265993    0.272028    0.283875
     0.349084    0.356187    0.514439

 Minimum Search - Taking Simple RFO Step
 Searching for Lamda that Minimizes Along All modes
 Value Taken    Lamda =  -0.00001352
 Step Taken.  Stepsize is  0.021025

                             Maximum     Tolerance    Cnvgd?
         Gradient           0.000779      0.000300      NO
         Displacement       0.013637      0.001200      NO
         Energy change     -0.000019      0.000001      NO


 New Cartesian Coordinates Obtained by Inverse Iteration

 Displacement from previous Coordinates is:  0.019242
 ----------------------------------------------------------------
             Standard Nuclear Orientation (Angstroms)
    I     Atom           X                Y                Z
 ----------------------------------------------------------------
    1      C      -0.3875958211    -0.5404395736    -1.6635663408
    2      C      -0.8675254929    -0.9805713511    -0.3156443023
    3      C       0.1721753776     0.1076654299    -0.4066343072
    4      Br     -2.6734022384    -0.6555165868     0.2731635668
    5      F      -0.4497477935    -2.1983041555     0.1189259757
    6      Br     -0.2982924261     1.9484896096    -0.0479749010
    7      I       2.2130515833    -0.3566399522     0.1884299250
    8      H       0.2482933591    -1.2314720473    -2.2053542300
    9      H      -1.0499725425     0.0622919550    -2.2733166943
 ----------------------------------------------------------------
 Molecular Point Group                 C1    NOp =  1
 Largest Abelian Subgroup              C1    NOp =  1
 Nuclear Repulsion Energy =  1431.4385169203 hartrees
 There are       76 alpha and       76 beta electrons
 Applying Cartesian multipole field
    Component          Value
    ---------          -----
     (2,0,0)        1.00000E-11
     (0,2,0)        2.00000E-11
     (0,0,2)       -3.00000E-11
 Nucleus-field energy     =     0.0000000299 hartrees
 Requested basis set is 6-311++G(d,p)
 There are 96 shells and 260 basis functions
 A cutoff of  1.0D-11 yielded   3531 shell pairs
 There are     27571 function pairs (     30749 Cartesian)
 Smallest overlap matrix eigenvalue = 3.47E-05
 Guess MOs from SCF MO coefficient file

 -----------------------------------------------------------------------
  General SCF calculation program by
  Eric Jon Sundstrom, Paul Horn, Yuezhi Mao, Dmitri Zuev, Alec White,
  David Stuck, Shaama M.S., Shane Yost, Joonho Lee, David Small,
  Daniel Levine, Susi Lehtola, Hugh Burton, Evgeny Epifanovsky
 -----------------------------------------------------------------------
 Exchange:     0.2000 Hartree-Fock + 0.0800 Slater + 0.7200 B88
 Correlation:  0.1900 VWN1RPA + 0.8100 LYP
 Using SG-1 standard quadrature grid
 using 4 threads for integral computing
 -------------------------------------------------------
 OpenMP Integral computing Module                
 Release: version 2.0, May 2017, Q-Chem Inc. Pleasanton 
 -------------------------------------------------------
 -------------------------------------------------------
 OpenMP BLAS3 based DFT computing Module                
 Release: version 1.0, May 2013, Q-Chem Inc. Pittsburgh 
 -------------------------------------------------------
 A restricted SCF calculation will be
 performed using DIIS
 SCF converges when DIIS error is below 1.0e-08
 ---------------------------------------
  Cycle       Energy         DIIS error
 ---------------------------------------
    1  -12283.1724492489      4.26e-05  
    2  -12283.1724671790      1.24e-05  
    3  -12283.1724668035      1.60e-05  
    4  -12283.1724680513      1.82e-06  
    5  -12283.1724680672      1.02e-06  
    6  -12283.1724680754      3.62e-07  
    7  -12283.1724680764      7.39e-08  
    8  -12283.1724680764      2.12e-08  
    9  -12283.1724680763      5.75e-09  Convergence criterion met
 ---------------------------------------
 SCF time:   CPU 61.27s  wall 16.00s 
 SCF   energy in the final basis set =   -12283.1724680763
 Total energy in the final basis set =   -12283.1724680763

 --------------------------------------------------------------

                    Orbital Energies (a.u.)
 --------------------------------------------------------------

 Alpha MOs
 -- Occupied --
*******-482.852-482.852-176.317-165.721-165.719-165.719 -62.505
-62.505 -56.326 -56.326 -56.322 -56.322 -56.322 -56.322 -35.814
-31.307 -31.300 -31.300 -24.718 -22.958 -22.956 -22.956 -22.951
-22.951 -10.349 -10.309 -10.232  -8.714  -8.714  -6.547  -6.546
 -6.532  -6.532  -6.532  -6.532  -6.363  -4.776  -4.760  -4.760
 -2.657  -2.657  -2.653  -2.653  -2.653  -2.653  -2.642  -2.641
 -2.641  -2.641  -2.041  -2.037  -2.036  -2.023  -2.022  -1.260
 -0.938  -0.818  -0.803  -0.687  -0.648  -0.608  -0.539  -0.525
 -0.495  -0.467  -0.443  -0.392  -0.385  -0.370  -0.326  -0.311
 -0.302  -0.296  -0.278  -0.275
 -- Virtual --
 -0.089  -0.068  -0.017  -0.006   0.018   0.022   0.026   0.052
  0.059   0.060   0.065   0.068   0.075   0.083   0.089   0.097
  0.101   0.113   0.116   0.121   0.132   0.141   0.147   0.162
  0.168   0.172   0.182   0.208   0.222   0.228   0.239   0.249
  0.256   0.262   0.298   0.346   0.352   0.367   0.376   0.389
  0.403   0.409   0.419   0.429   0.431   0.440   0.445   0.461
  0.463   0.482   0.492   0.516   0.529   0.535   0.548   0.559
  0.586   0.595   0.610   0.632   0.637   0.665   0.670   0.679
  0.691   0.697   0.741   0.786   0.792   0.810   0.843   0.896
  0.923   0.968   0.995   1.086   1.245   1.272   1.318   1.348
  1.367   1.389   1.398   1.452   1.468   1.485   1.527   1.535
  1.540   1.596   1.658   1.734   1.771   1.836   1.860   1.874
  1.939   1.982   1.999   2.039   2.048   2.057   2.082   2.139
  2.171   2.195   2.223   2.274   2.529   2.557   2.663   2.687
  2.777   2.803   2.904   2.970   3.100   3.375   3.485   3.690
  3.764   3.796   3.967   3.974   3.982   3.992   3.996   4.004
  4.024   4.032   4.040   4.070   4.088   4.114   4.133   4.210
  4.219   4.276   4.369   4.410   4.442   4.840   6.023   6.043
  6.089   6.342   6.411   6.592   6.670   6.688   7.558   7.563
  7.577   7.597   7.690   7.698  23.495  23.657  23.846  27.873
 28.357  28.374  28.386  28.535  28.545  28.572  28.605  28.690
 47.897  47.938  66.760 127.895 127.909 127.939 151.667 289.754
289.758 289.772 289.791 289.910 289.9121020.6871020.7381901.830
 --------------------------------------------------------------

          Ground-State Mulliken Net Atomic Charges

     Atom                 Charge (a.u.)
  ----------------------------------------
      1 C                    -0.515954
      2 C                    -0.098061
      3 C                     0.130057
      4 Br                    0.031150
      5 F                    -0.037661
      6 Br                   -0.023813
      7 I                     0.117050
      8 H                     0.210675
      9 H                     0.186558
  ----------------------------------------
  Sum of atomic charges =     0.000000

 -----------------------------------------------------------------
                    Cartesian Multipole Moments
 -----------------------------------------------------------------
    Charge (ESU x 10^10)
                 0.0000
    Dipole Moment (Debye)
         X       0.0079      Y       0.3096      Z      -1.7532
       Tot       1.7803
    Quadrupole Moments (Debye-Ang)
        XX     -85.5179     XY      -2.2503     YY     -90.5499
        XZ       1.2047     YZ       1.9113     ZZ     -84.7002
    Octopole Moments (Debye-Ang^2)
       XXX       6.8849    XXY       3.6354    XYY       0.4249
       YYY      32.7346    XXZ      13.3422    XYZ      -0.0038
       YYZ       5.0834    XZZ      -2.0771    YZZ       2.3117
       ZZZ       7.1237
    Hexadecapole Moments (Debye-Ang^3)
      XXXX   -1649.4645   XXXY     -47.7852   XXYY    -433.0967
      XYYY     -44.3507   YYYY    -769.7361   XXXZ     -11.4877
      XXYZ      -4.7407   XYYZ      -4.9838   YYYZ      10.7245
      XXZZ    -337.9139   XYZZ     -12.8759   YYZZ    -173.1150
      XZZZ      -7.3169   YZZZ       7.0413   ZZZZ    -241.4418
 -----------------------------------------------------------------
 Calculating analytic gradient of the SCF energy
 Gradient of SCF Energy
            1           2           3           4           5           6
    1   0.0002130   0.0002665  -0.0005308  -0.0001911  -0.0003139   0.0005042
    2  -0.0001097   0.0003537   0.0001884   0.0003820  -0.0003880  -0.0001081
    3  -0.0003010   0.0000528   0.0002983  -0.0001162   0.0000233   0.0001885
            7           8           9
    1   0.0000761  -0.0000884   0.0000645
    2  -0.0005582   0.0000250   0.0002149
    3   0.0001029  -0.0001125  -0.0001360
 Max gradient component =       5.582E-04
 RMS gradient           =       2.665E-04
 Gradient time:  CPU 21.42 s  wall 5.42 s
 Geometry Optimization Parameters
   NAtoms,    NIC,     NZ,  NCons,   NDum,   NFix, NCnnct, MaxDiis
        9      69       9       0       0       0       0       0

 Cartesian Hessian Update
 Hessian Updated using BFGS Update


** GEOMETRY OPTIMIZATION IN DELOCALIZED INTERNAL COORDINATES **
   Searching for a Minimum

   Optimization Cycle:   6

                       Coordinates (Angstroms)
     ATOM                X               Y               Z
      1  C        -0.3875958211   -0.5404395736   -1.6635663408
      2  C        -0.8675254929   -0.9805713511   -0.3156443023
      3  C         0.1721753776    0.1076654299   -0.4066343072
      4  Br       -2.6734022384   -0.6555165868    0.2731635668
      5  F        -0.4497477935   -2.1983041555    0.1189259757
      6  Br       -0.2982924261    1.9484896096   -0.0479749010
      7  I         2.2130515833   -0.3566399522    0.1884299250
      8  H         0.2482933591   -1.2314720473   -2.2053542300
      9  H        -1.0499725425    0.0622919550   -2.2733166943
   Point Group: c1    Number of degrees of freedom:    21


   Energy is -12283.172468076

 Hessian Updated using BFGS Update

 21 Hessian modes will be used to form the next step
  Hessian Eigenvalues:
     0.012981    0.019929    0.021099    0.031347    0.038020    0.050296
     0.064405    0.083772    0.090739    0.107310    0.121878    0.134612
     0.145632    0.174491    0.181303    0.269667    0.277747    0.280926
     0.349496    0.352156    0.532025

 Minimum Search - Taking Simple RFO Step
 Searching for Lamda that Minimizes Along All modes
 Value Taken    Lamda =  -0.00000440
 Step Taken.  Stepsize is  0.013967

                             Maximum     Tolerance    Cnvgd?
         Gradient           0.000339      0.000300      NO
         Displacement       0.008419      0.001200      NO
         Energy change     -0.000009      0.000001      NO


 New Cartesian Coordinates Obtained by Inverse Iteration

 Displacement from previous Coordinates is:  0.012696
 ----------------------------------------------------------------
             Standard Nuclear Orientation (Angstroms)
    I     Atom           X                Y                Z
 ----------------------------------------------------------------
    1      C      -0.3878894616    -0.5402537371    -1.6635807415
    2      C      -0.8682046951    -0.9802410503    -0.3160478305
    3      C       0.1733542070     0.1066988541    -0.4070116398
    4      Br     -2.6726585623    -0.6565647128     0.2754221935
    5      F      -0.4490982641    -2.1982930169     0.1169752110
    6      Br     -0.2989313667     1.9481872851    -0.0506521436
    7      I       2.2124061537    -0.3560468362     0.1909757089
    8      H       0.2462802001    -1.2328677233    -2.2052931951
    9      H      -1.0482742057     0.0648842653    -2.2727588711
 ----------------------------------------------------------------
 Molecular Point Group                 C1    NOp =  1
 Largest Abelian Subgroup              C1    NOp =  1
 Nuclear Repulsion Energy =  1431.5793471789 hartrees
 There are       76 alpha and       76 beta electrons
 Applying Cartesian multipole field
    Component          Value
    ---------          -----
     (2,0,0)        1.00000E-11
     (0,2,0)        2.00000E-11
     (0,0,2)       -3.00000E-11
 Nucleus-field energy     =     0.0000000299 hartrees
 Requested basis set is 6-311++G(d,p)
 There are 96 shells and 260 basis functions
 A cutoff of  1.0D-11 yielded   3532 shell pairs
 There are     27576 function pairs (     30755 Cartesian)
 Smallest overlap matrix eigenvalue = 3.47E-05
 Guess MOs from SCF MO coefficient file

 -----------------------------------------------------------------------
  General SCF calculation program by
  Eric Jon Sundstrom, Paul Horn, Yuezhi Mao, Dmitri Zuev, Alec White,
  David Stuck, Shaama M.S., Shane Yost, Joonho Lee, David Small,
  Daniel Levine, Susi Lehtola, Hugh Burton, Evgeny Epifanovsky
 -----------------------------------------------------------------------
 Exchange:     0.2000 Hartree-Fock + 0.0800 Slater + 0.7200 B88
 Correlation:  0.1900 VWN1RPA + 0.8100 LYP
 Using SG-1 standard quadrature grid
 using 4 threads for integral computing
 -------------------------------------------------------
 OpenMP Integral computing Module                
 Release: version 2.0, May 2017, Q-Chem Inc. Pleasanton 
 -------------------------------------------------------
 -------------------------------------------------------
 OpenMP BLAS3 based DFT computing Module                
 Release: version 1.0, May 2013, Q-Chem Inc. Pittsburgh 
 -------------------------------------------------------
 A restricted SCF calculation will be
 performed using DIIS
 SCF converges when DIIS error is below 1.0e-08
 ---------------------------------------
  Cycle       Energy         DIIS error
 ---------------------------------------
    1  -12283.1724637165      2.59e-05  
    2  -12283.1724705542      6.33e-06  
    3  -12283.1724703906      9.04e-06  
    4  -12283.1724708111      1.20e-06  
    5  -12283.1724708188      7.41e-07  
    6  -12283.1724708229      1.96e-07  
    7  -12283.1724708234      3.44e-08  
    8  -12283.1724708233      9.39e-09  Convergence criterion met
 ---------------------------------------
 SCF time:   CPU 54.74s  wall 15.00s 
 SCF   energy in the final basis set =   -12283.1724708233
 Total energy in the final basis set =   -12283.1724708233

 --------------------------------------------------------------

                    Orbital Energies (a.u.)
 --------------------------------------------------------------

 Alpha MOs
 -- Occupied --
*******-482.852-482.852-176.317-165.721-165.719-165.719 -62.505
-62.505 -56.326 -56.326 -56.322 -56.322 -56.322 -56.322 -35.814
-31.307 -31.300 -31.300 -24.718 -22.958 -22.956 -22.956 -22.951
-22.951 -10.349 -10.309 -10.232  -8.714  -8.714  -6.546  -6.546
 -6.532  -6.532  -6.532  -6.532  -6.363  -4.776  -4.760  -4.760
 -2.657  -2.657  -2.653  -2.653  -2.653  -2.653  -2.642  -2.641
 -2.641  -2.641  -2.042  -2.037  -2.036  -2.023  -2.023  -1.260
 -0.938  -0.818  -0.803  -0.687  -0.648  -0.607  -0.539  -0.525
 -0.495  -0.466  -0.443  -0.392  -0.385  -0.371  -0.326  -0.311
 -0.302  -0.296  -0.278  -0.275
 -- Virtual --
 -0.089  -0.068  -0.017  -0.006   0.018   0.022   0.026   0.052
  0.059   0.060   0.065   0.068   0.075   0.083   0.089   0.098
  0.101   0.113   0.116   0.120   0.132   0.141   0.147   0.162
  0.168   0.172   0.181   0.208   0.222   0.228   0.238   0.250
  0.256   0.262   0.298   0.346   0.352   0.367   0.376   0.389
  0.403   0.409   0.419   0.429   0.431   0.440   0.445   0.461
  0.463   0.482   0.492   0.516   0.529   0.535   0.548   0.559
  0.586   0.595   0.610   0.632   0.637   0.665   0.670   0.679
  0.691   0.697   0.741   0.785   0.792   0.810   0.843   0.896
  0.923   0.968   0.995   1.086   1.245   1.272   1.318   1.348
  1.368   1.389   1.398   1.452   1.468   1.485   1.527   1.534
  1.540   1.597   1.658   1.734   1.772   1.836   1.860   1.874
  1.939   1.982   1.999   2.039   2.048   2.057   2.082   2.139
  2.171   2.196   2.223   2.274   2.530   2.557   2.663   2.687
  2.777   2.803   2.904   2.970   3.100   3.375   3.485   3.690
  3.764   3.796   3.967   3.974   3.982   3.992   3.996   4.004
  4.024   4.032   4.040   4.070   4.088   4.114   4.133   4.210
  4.219   4.276   4.370   4.410   4.442   4.840   6.023   6.043
  6.089   6.342   6.411   6.591   6.670   6.688   7.558   7.563
  7.577   7.597   7.690   7.698  23.495  23.656  23.847  27.873
 28.357  28.374  28.386  28.535  28.545  28.572  28.605  28.690
 47.897  47.938  66.760 127.895 127.909 127.939 151.667 289.754
289.758 289.772 289.791 289.910 289.9121020.6871020.7381901.830
 --------------------------------------------------------------

          Ground-State Mulliken Net Atomic Charges

     Atom                 Charge (a.u.)
  ----------------------------------------
      1 C                    -0.515727
      2 C                    -0.097625
      3 C                     0.129494
      4 Br                    0.031641
      5 F                    -0.038004
      6 Br                   -0.024712
      7 I                     0.117679
      8 H                     0.210696
      9 H                     0.186557
  ----------------------------------------
  Sum of atomic charges =     0.000000

 -----------------------------------------------------------------
                    Cartesian Multipole Moments
 -----------------------------------------------------------------
    Charge (ESU x 10^10)
                 0.0000
    Dipole Moment (Debye)
         X       0.0079      Y       0.3066      Z      -1.7516
       Tot       1.7782
    Quadrupole Moments (Debye-Ang)
        XX     -85.5004     XY      -2.2463     YY     -90.5619
        XZ       1.2072     YZ       1.9046     ZZ     -84.6947
    Octopole Moments (Debye-Ang^2)
       XXX       6.9094    XXY       3.6365    XYY       0.4254
       YYY      32.7345    XXZ      13.3480    XYZ      -0.0015
       YYZ       5.0138    XZZ      -2.0569    YZZ       2.3122
       ZZZ       6.9797
    Hexadecapole Moments (Debye-Ang^3)
      XXXX   -1648.5792   XXXY     -47.8416   XXYY    -432.9151
      XYYY     -44.5546   YYYY    -769.8106   XXXZ     -11.6817
      XXYZ      -4.6484   XYYZ      -5.0401   YYYZ      11.0566
      XXZZ    -337.7166   XYZZ     -12.9360   YYZZ    -173.1567
      XZZZ      -7.5432   YZZZ       7.4199   ZZZZ    -241.7751
 -----------------------------------------------------------------
 Calculating analytic gradient of the SCF energy
 Gradient of SCF Energy
            1           2           3           4           5           6
    1   0.0000550  -0.0001365  -0.0001337  -0.0000500  -0.0002230   0.0004217
    2  -0.0000303   0.0004326  -0.0000817   0.0003139  -0.0003007  -0.0000573
    3  -0.0002123  -0.0000510   0.0002112  -0.0001348   0.0000041   0.0001610
            7           8           9
    1   0.0000000  -0.0000878   0.0001543
    2  -0.0005218   0.0000301   0.0002151
    3   0.0000876  -0.0000432  -0.0000227
 Max gradient component =       5.218E-04
 RMS gradient           =       2.067E-04
 Gradient time:  CPU 21.43 s  wall 5.43 s
 Geometry Optimization Parameters
   NAtoms,    NIC,     NZ,  NCons,   NDum,   NFix, NCnnct, MaxDiis
        9      69       9       0       0       0       0       0

 Cartesian Hessian Update
 Hessian Updated using BFGS Update


** GEOMETRY OPTIMIZATION IN DELOCALIZED INTERNAL COORDINATES **
   Searching for a Minimum

   Optimization Cycle:   7

                       Coordinates (Angstroms)
     ATOM                X               Y               Z
      1  C        -0.3878894616   -0.5402537371   -1.6635807415
      2  C        -0.8682046951   -0.9802410503   -0.3160478305
      3  C         0.1733542070    0.1066988541   -0.4070116398
      4  Br       -2.6726585623   -0.6565647128    0.2754221935
      5  F        -0.4490982641   -2.1982930169    0.1169752110
      6  Br       -0.2989313667    1.9481872851   -0.0506521436
      7  I         2.2124061537   -0.3560468362    0.1909757089
      8  H         0.2462802001   -1.2328677233   -2.2052931951
      9  H        -1.0482742057    0.0648842653   -2.2727588711
   Point Group: c1    Number of degrees of freedom:    21


   Energy is -12283.172470823

 Hessian Updated using BFGS Update

 21 Hessian modes will be used to form the next step
  Hessian Eigenvalues:
     0.011898    0.019336    0.021332    0.031361    0.038444    0.050214
     0.065182    0.081430    0.090790    0.106722    0.120004    0.132727
     0.145372    0.175001    0.184143    0.253472    0.269941    0.279561
     0.349131    0.354075    0.498909

 Minimum Search - Taking Simple RFO Step
 Searching for Lamda that Minimizes Along All modes
 Value Taken    Lamda =   0.00000000
 Step Taken.  Stepsize is  0.005242

                             Maximum     Tolerance    Cnvgd?
         Gradient           0.000236      0.000300     YES
         Displacement       0.002601      0.001200      NO
         Energy change     -0.000003      0.000001      NO


 New Cartesian Coordinates Obtained by Inverse Iteration

 Displacement from previous Coordinates is:  0.005399
 ----------------------------------------------------------------
             Standard Nuclear Orientation (Angstroms)
    I     Atom           X                Y                Z
 ----------------------------------------------------------------
    1      C      -0.3878764524    -0.5401458965    -1.6635093793
    2      C      -0.8682474136    -0.9803519325    -0.3162844396
    3      C       0.1740585303     0.1064243781    -0.4073235759
    4      Br     -2.6722522965    -0.6564779440     0.2763808685
    5      F      -0.4492036211    -2.1984626822     0.1157258314
    6      Br     -0.2993617512     1.9480005553    -0.0515936685
    7      I       2.2123617208    -0.3555268361     0.1922837698
    8      H       0.2455029745    -1.2334861559    -2.2052728139
    9      H      -1.0479976855     0.0655298415    -2.2723779008
 ----------------------------------------------------------------
 Molecular Point Group                 C1    NOp =  1
 Largest Abelian Subgroup              C1    NOp =  1
 Nuclear Repulsion Energy =  1431.6248754172 hartrees
 There are       76 alpha and       76 beta electrons
 Applying Cartesian multipole field
    Component          Value
    ---------          -----
     (2,0,0)        1.00000E-11
     (0,2,0)        2.00000E-11
     (0,0,2)       -3.00000E-11
 Nucleus-field energy     =     0.0000000299 hartrees
 Requested basis set is 6-311++G(d,p)
 There are 96 shells and 260 basis functions
 A cutoff of  1.0D-11 yielded   3532 shell pairs
 There are     27576 function pairs (     30755 Cartesian)
 Smallest overlap matrix eigenvalue = 3.48E-05
 Guess MOs from SCF MO coefficient file

 -----------------------------------------------------------------------
  General SCF calculation program by
  Eric Jon Sundstrom, Paul Horn, Yuezhi Mao, Dmitri Zuev, Alec White,
  David Stuck, Shaama M.S., Shane Yost, Joonho Lee, David Small,
  Daniel Levine, Susi Lehtola, Hugh Burton, Evgeny Epifanovsky
 -----------------------------------------------------------------------
 Exchange:     0.2000 Hartree-Fock + 0.0800 Slater + 0.7200 B88
 Correlation:  0.1900 VWN1RPA + 0.8100 LYP
 Using SG-1 standard quadrature grid
 using 4 threads for integral computing
 -------------------------------------------------------
 OpenMP Integral computing Module                
 Release: version 2.0, May 2017, Q-Chem Inc. Pleasanton 
 -------------------------------------------------------
 -------------------------------------------------------
 OpenMP BLAS3 based DFT computing Module                
 Release: version 1.0, May 2013, Q-Chem Inc. Pittsburgh 
 -------------------------------------------------------
 A restricted SCF calculation will be
 performed using DIIS
 SCF converges when DIIS error is below 1.0e-08
 ---------------------------------------
  Cycle       Energy         DIIS error
 ---------------------------------------
    1  -12283.1724700781      1.08e-05  
    2  -12283.1724713352      1.70e-06  
    3  -12283.1724713467      1.70e-06  
    4  -12283.1724713659      5.03e-07  
    5  -12283.1724713668      1.44e-07  
    6  -12283.1724713670      3.63e-08  
    7  -12283.1724713670      1.82e-08  
    8  -12283.1724713672      7.16e-09  Convergence criterion met
 ---------------------------------------
 SCF time:   CPU 54.48s  wall 14.00s 
 SCF   energy in the final basis set =   -12283.1724713672
 Total energy in the final basis set =   -12283.1724713672

 --------------------------------------------------------------

                    Orbital Energies (a.u.)
 --------------------------------------------------------------

 Alpha MOs
 -- Occupied --
*******-482.852-482.852-176.317-165.721-165.719-165.719 -62.505
-62.505 -56.326 -56.326 -56.322 -56.322 -56.321 -56.321 -35.814
-31.307 -31.301 -31.300 -24.718 -22.958 -22.956 -22.956 -22.951
-22.951 -10.349 -10.309 -10.232  -8.714  -8.714  -6.546  -6.546
 -6.532  -6.532  -6.532  -6.532  -6.363  -4.776  -4.760  -4.760
 -2.657  -2.657  -2.653  -2.653  -2.653  -2.653  -2.642  -2.641
 -2.641  -2.641  -2.042  -2.037  -2.036  -2.023  -2.023  -1.260
 -0.938  -0.818  -0.803  -0.687  -0.648  -0.607  -0.539  -0.525
 -0.495  -0.466  -0.443  -0.392  -0.385  -0.371  -0.326  -0.311
 -0.302  -0.296  -0.278  -0.275
 -- Virtual --
 -0.089  -0.068  -0.017  -0.006   0.018   0.022   0.026   0.052
  0.059   0.060   0.065   0.068   0.075   0.083   0.089   0.098
  0.101   0.113   0.116   0.120   0.132   0.141   0.147   0.162
  0.168   0.172   0.181   0.208   0.222   0.228   0.239   0.250
  0.256   0.262   0.298   0.346   0.352   0.367   0.376   0.389
  0.403   0.409   0.419   0.429   0.431   0.440   0.445   0.461
  0.462   0.482   0.492   0.516   0.529   0.535   0.548   0.559
  0.586   0.595   0.610   0.632   0.637   0.665   0.670   0.679
  0.691   0.697   0.741   0.786   0.792   0.810   0.843   0.896
  0.923   0.968   0.995   1.086   1.246   1.272   1.318   1.347
  1.368   1.389   1.398   1.452   1.468   1.485   1.527   1.534
  1.540   1.597   1.658   1.734   1.772   1.835   1.860   1.874
  1.939   1.982   1.999   2.039   2.048   2.057   2.082   2.139
  2.171   2.196   2.223   2.274   2.530   2.557   2.663   2.687
  2.777   2.803   2.904   2.970   3.100   3.375   3.485   3.690
  3.764   3.796   3.967   3.974   3.982   3.992   3.997   4.004
  4.024   4.032   4.040   4.070   4.088   4.114   4.133   4.210
  4.219   4.276   4.370   4.410   4.442   4.841   6.023   6.043
  6.089   6.342   6.411   6.592   6.670   6.688   7.558   7.563
  7.578   7.598   7.690   7.698  23.496  23.656  23.847  27.873
 28.357  28.374  28.386  28.535  28.545  28.572  28.605  28.690
 47.897  47.938  66.760 127.895 127.909 127.939 151.667 289.754
289.758 289.772 289.791 289.910 289.9121020.6871020.7381901.830
 --------------------------------------------------------------

          Ground-State Mulliken Net Atomic Charges

     Atom                 Charge (a.u.)
  ----------------------------------------
      1 C                    -0.515776
      2 C                    -0.097370
      3 C                     0.129259
      4 Br                    0.031668
      5 F                    -0.037895
      6 Br                   -0.025037
      7 I                     0.117888
      8 H                     0.210708
      9 H                     0.186555
  ----------------------------------------
  Sum of atomic charges =     0.000000

 -----------------------------------------------------------------
                    Cartesian Multipole Moments
 -----------------------------------------------------------------
    Charge (ESU x 10^10)
                 0.0000
    Dipole Moment (Debye)
         X       0.0094      Y       0.3040      Z      -1.7507
       Tot       1.7769
    Quadrupole Moments (Debye-Ang)
        XX     -85.4997     XY      -2.2465     YY     -90.5632
        XZ       1.2104     YZ       1.9030     ZZ     -84.6928
    Octopole Moments (Debye-Ang^2)
       XXX       6.9228    XXY       3.6368    XYY       0.4177
       YYY      32.6778    XXZ      13.3433    XYZ      -0.0045
       YYZ       4.9795    XZZ      -2.0531    YZZ       2.2950
       ZZZ       6.8992
    Hexadecapole Moments (Debye-Ang^3)
      XXXX   -1648.4405   XXXY     -47.8638   XXYY    -432.8562
      XYYY     -44.6069   YYYY    -769.7261   XXXZ     -11.7730
      XXYZ      -4.6147   XYYZ      -5.0794   YYYZ      11.1625
      XXZZ    -337.6505   XYZZ     -12.9479   YYZZ    -173.1554
      XZZZ      -7.6744   YZZZ       7.5455   ZZZZ    -241.9352
 -----------------------------------------------------------------
 Calculating analytic gradient of the SCF energy
 Gradient of SCF Energy
            1           2           3           4           5           6
    1   0.0000327  -0.0002011   0.0000748  -0.0000467  -0.0002796   0.0003729
    2   0.0000363   0.0002041  -0.0001005   0.0003176  -0.0001150  -0.0000430
    3  -0.0000704  -0.0000719   0.0000941  -0.0001208  -0.0000918   0.0001561
            7           8           9
    1  -0.0000114  -0.0000820   0.0001404
    2  -0.0005102   0.0000037   0.0002069
    3   0.0001026  -0.0000172   0.0000193
 Max gradient component =       5.102E-04
 RMS gradient           =       1.767E-04
 Gradient time:  CPU 21.96 s  wall 5.56 s
 Geometry Optimization Parameters
   NAtoms,    NIC,     NZ,  NCons,   NDum,   NFix, NCnnct, MaxDiis
        9      69       9       0       0       0       0       0

 Cartesian Hessian Update
 Hessian Updated using BFGS Update


** GEOMETRY OPTIMIZATION IN DELOCALIZED INTERNAL COORDINATES **
   Searching for a Minimum

   Optimization Cycle:   8

                       Coordinates (Angstroms)
     ATOM                X               Y               Z
      1  C        -0.3878764524   -0.5401458965   -1.6635093793
      2  C        -0.8682474136   -0.9803519325   -0.3162844396
      3  C         0.1740585303    0.1064243781   -0.4073235759
      4  Br       -2.6722522965   -0.6564779440    0.2763808685
      5  F        -0.4492036211   -2.1984626822    0.1157258314
      6  Br       -0.2993617512    1.9480005553   -0.0515936685
      7  I         2.2123617208   -0.3555268361    0.1922837698
      8  H         0.2455029745   -1.2334861559   -2.2052728139
      9  H        -1.0479976855    0.0655298415   -2.2723779008
   Point Group: c1    Number of degrees of freedom:    21


   Energy is -12283.172471367

 Hessian Updated using BFGS Update

 21 Hessian modes will be used to form the next step
  Hessian Eigenvalues:
     0.012045    0.019321    0.021717    0.031679    0.037968    0.050004
     0.067180    0.077089    0.090883    0.105396    0.119432    0.134096
     0.140954    0.174499    0.180213    0.243162    0.270853    0.279462
     0.348793    0.354334    0.463751

 Minimum Search - Taking Simple RFO Step
 Searching for Lamda that Minimizes Along All modes
 Value Taken    Lamda =   0.00000000
 Step Taken.  Stepsize is  0.001099

                             Maximum     Tolerance    Cnvgd?
         Gradient           0.000062      0.000300     YES
         Displacement       0.000500      0.001200     YES
         Energy change     -0.000001      0.000001     YES


                       Distance Matrix (Angstroms)
             C (  1)   C (  2)   C (  3)   Br(  4)   F (  5)   Br(  6)
   C (  2)  1.496513
   C (  3)  1.520469  1.508566
   Br(  4)  2.999180  1.926287  3.025055
   F (  5)  2.432993  1.358685  2.444287  2.710253
   Br(  6)  2.965970  2.994819  1.934444  3.538571  4.152542
   I (  7)  3.199889  3.184211  2.174306  4.894599  3.238241  3.416792
   H (  8)  1.084158  2.207441  2.243454  3.873608  2.607840  3.880344
   H (  9)  1.083201  2.225417  2.230139  3.107357  3.344736  3.006000
             I (  7)   H (  8)
   H (  8)  3.222984
   H (  9)  4.108745  1.834418

 Final energy is   -12283.172471367179     


 ******************************
 **  OPTIMIZATION CONVERGED  **
 ******************************

                       Coordinates (Angstroms)
     ATOM                X               Y               Z
      1  C        -0.3878764524   -0.5401458965   -1.6635093793
      2  C        -0.8682474136   -0.9803519325   -0.3162844396
      3  C         0.1740585303    0.1064243781   -0.4073235759
      4  Br       -2.6722522965   -0.6564779440    0.2763808685
      5  F        -0.4492036211   -2.1984626822    0.1157258314
      6  Br       -0.2993617512    1.9480005553   -0.0515936685
      7  I         2.2123617208   -0.3555268361    0.1922837698
      8  H         0.2455029745   -1.2334861559   -2.2052728139
      9  H        -1.0479976855    0.0655298415   -2.2723779008

Z-matrix Print:
$molecule
0 1
I 
C  1 2.174306
C  2 1.508566 1 118.555444
F  3 1.358685 2 116.869655 1 -1.276322 0
C  3 1.496513 2 60.789471 1 -108.488508 0
H  5 1.083201 3 118.351927 2 -106.337914 0
H  5 1.084158 3 116.696884 2 108.401766 0
Br 3 1.926287 2 122.991033 1 140.507337 0
Br 2 1.934444 1 112.393872 3 147.870365 0
$end


 --------------------------------------------------------------

                    Orbital Energies (a.u.)
 --------------------------------------------------------------

 Alpha MOs
 -- Occupied --
*******-482.852-482.852-176.317-165.721-165.719-165.719 -62.505
-62.505 -56.326 -56.326 -56.322 -56.322 -56.321 -56.321 -35.814
-31.307 -31.301 -31.300 -24.718 -22.958 -22.956 -22.956 -22.951
-22.951 -10.349 -10.309 -10.232  -8.714  -8.714  -6.546  -6.546
 -6.532  -6.532  -6.532  -6.532  -6.363  -4.776  -4.760  -4.760
 -2.657  -2.657  -2.653  -2.653  -2.653  -2.653  -2.642  -2.641
 -2.641  -2.641  -2.042  -2.037  -2.036  -2.023  -2.023  -1.260
 -0.938  -0.818  -0.803  -0.687  -0.648  -0.607  -0.539  -0.525
 -0.495  -0.466  -0.443  -0.392  -0.385  -0.371  -0.326  -0.311
 -0.302  -0.296  -0.278  -0.275
 -- Virtual --
 -0.089  -0.068  -0.017  -0.006   0.018   0.022   0.026   0.052
  0.059   0.060   0.065   0.068   0.075   0.083   0.089   0.098
  0.101   0.113   0.116   0.120   0.132   0.141   0.147   0.162
  0.168   0.172   0.181   0.208   0.222   0.228   0.239   0.250
  0.256   0.262   0.298   0.346   0.352   0.367   0.376   0.389
  0.403   0.409   0.419   0.429   0.431   0.440   0.445   0.461
  0.462   0.482   0.492   0.516   0.529   0.535   0.548   0.559
  0.586   0.595   0.610   0.632   0.637   0.665   0.670   0.679
  0.691   0.697   0.741   0.786   0.792   0.810   0.843   0.896
  0.923   0.968   0.995   1.086   1.246   1.272   1.318   1.347
  1.368   1.389   1.398   1.452   1.468   1.485   1.527   1.534
  1.540   1.597   1.658   1.734   1.772   1.835   1.860   1.874
  1.939   1.982   1.999   2.039   2.048   2.057   2.082   2.139
  2.171   2.196   2.223   2.274   2.530   2.557   2.663   2.687
  2.777   2.803   2.904   2.970   3.100   3.375   3.485   3.690
  3.764   3.796   3.967   3.974   3.982   3.992   3.997   4.004
  4.024   4.032   4.040   4.070   4.088   4.114   4.133   4.210
  4.219   4.276   4.370   4.410   4.442   4.841   6.023   6.043
  6.089   6.342   6.411   6.592   6.670   6.688   7.558   7.563
  7.578   7.598   7.690   7.698  23.496  23.656  23.847  27.873
 28.357  28.374  28.386  28.535  28.545  28.572  28.605  28.690
 47.897  47.938  66.760 127.895 127.909 127.939 151.667 289.754
289.758 289.772 289.791 289.910 289.9121020.6871020.7381901.830
 --------------------------------------------------------------

          Ground-State Mulliken Net Atomic Charges

     Atom                 Charge (a.u.)
  ----------------------------------------
      1 C                    -0.515776
      2 C                    -0.097370
      3 C                     0.129259
      4 Br                    0.031668
      5 F                    -0.037895
      6 Br                   -0.025037
      7 I                     0.117888
      8 H                     0.210708
      9 H                     0.186555
  ----------------------------------------
  Sum of atomic charges =     0.000000

 -----------------------------------------------------------------
                    Cartesian Multipole Moments
 -----------------------------------------------------------------
    Charge (ESU x 10^10)
                 0.0000
    Dipole Moment (Debye)
         X       0.0094      Y       0.3040      Z      -1.7507
       Tot       1.7769
    Quadrupole Moments (Debye-Ang)
        XX     -85.4997     XY      -2.2465     YY     -90.5632
        XZ       1.2104     YZ       1.9030     ZZ     -84.6928
    Octopole Moments (Debye-Ang^2)
       XXX       6.9228    XXY       3.6368    XYY       0.4177
       YYY      32.6778    XXZ      13.3433    XYZ      -0.0045
       YYZ       4.9795    XZZ      -2.0531    YZZ       2.2950
       ZZZ       6.8992
    Hexadecapole Moments (Debye-Ang^3)
      XXXX   -1648.4405   XXXY     -47.8638   XXYY    -432.8562
      XYYY     -44.6069   YYYY    -769.7261   XXXZ     -11.7730
      XXYZ      -4.6147   XYYZ      -5.0794   YYYZ      11.1625
      XXZZ    -337.6505   XYZZ     -12.9479   YYZZ    -173.1554
      XZZZ      -7.6744   YZZZ       7.5455   ZZZZ    -241.9352
 -----------------------------------------------------------------
Archival summary:
1\1\garfield\OPT\ProcedureUnspecified\BasisUnspecified\1r2132\taweetha\TueOct923:19:192018TueOct923:19:192018\0\\#,OPT,ProcedureUnspecified,BasisUnspecified,\\0,1\I\C,1,2.17431\C,2,1.50857,1,118.555\F,3,1.35868,2,116.87,1,-1.27632,0\C,3,1.49651,2,60.7895,1,-108.489,0\H,5,1.0832,3,118.352,2,-106.338,0\H,5,1.08416,3,116.697,2,108.402,0\Br,3,1.92629,2,122.991,1,140.507,0\Br,2,1.93444,1,112.394,3,147.87,0\\\@

 Total job time:  184.08s(wall), 708.89s(cpu) 
 Tue Oct  9 23:19:19 2018

        *************************************************************
        *                                                           *
        *  Thank you very much for using Q-Chem.  Have a nice day.  *
        *                                                           *
        *************************************************************


 
User input: 2 of 2 
 
Q-Chem Developer Version!
                  Welcome to Q-Chem
     A Quantum Leap Into The Future Of Chemistry


 Q-Chem 5.1, Q-Chem, Inc., Pleasanton, CA (2018)

 Yihan Shao,  Zhengting Gan,  E. Epifanovsky,  A. T. B. Gilbert,  M. Wormit,  
 J. Kussmann,  A. W. Lange,  A. Behn,  Jia Deng,  Xintian Feng,  D. Ghosh,  
 M. Goldey,  P. R. Horn,  L. D. Jacobson,  I. Kaliman,  T. Kus,  A. Landau,  
 Jie Liu,  E. I. Proynov,  R. M. Richard,  R. P. Steele,  E. J. Sundstrom,  
 H. L. Woodcock III,  P. M. Zimmerman,  D. Zuev,  B. Albrecht,  E. Alguire,  
 S. A. Baeppler,  D. Barton,  Z. Benda,  Y. A. Bernard,  E. J. Berquist,  
 K. B. Bravaya,  H. Burton,  D. Casanova,  Chun-Min Chang,  Yunqing Chen,  
 A. Chien,  K. D. Closser,  M. P. Coons,  S. Coriani,  S. Dasgupta,  
 A. L. Dempwolff,  M. Diedenhofen,  Hainam Do,  R. G. Edgar,  Po-Tung Fang,  
 S. Faraji,  S. Fatehi,  Qingguo Feng,  K. D. Fenk,  J. Fosso-Tande,  
 Qinghui Ge,  A. Ghysels,  G. Gidofalvi,  J. Gomes,  J. Gonthier,  A. Gunina,  
 D. Hait,  M. W. D. Hanson-Heine,  P. H. P. Harbach,  A. W. Hauser,  
 J. E. Herr,  E. G. Hohenstein,  Z. C. Holden,  Kerwin Hui,  B. C. Huynh,  
 T.-C. Jagau,  Hyunjun Ji,  B. Kaduk,  K. Khistyaev,  Jaehoon Kim,  
 P. Klunzinger,  K. Koh,  D. Kosenkov,  L. Koulias,  T. Kowalczyk,  
 C. M. Krauter,  A. Kunitsa,  Ka Un Lao,  A. Laurent,  K. V. Lawler,  
 Joonho Lee,  D. Lefrancois,  S. Lehtola,  D. S. Levine,  Yi-Pei Li,  
 You-Sheng Lin,  Fenglai Liu,  E. Livshits,  A. Luenser,  P. Manohar,  
 E. Mansoor,  S. F. Manzer,  Shan-Ping Mao,  Yuezhi Mao,  N. Mardirossian,  
 A. V. Marenich,  T. Markovich,  L. A. Martinez-Martinez,  S. A. Maurer,  
 N. J. Mayhall,  S. C. McKenzie,  J.-M. Mewes,  A. F. Morrison,  
 J. W. Mullinax,  K. Nanda,  T. S. Nguyen-Beck,  R. Olivares-Amaya,  
 J. A. Parkhill,  T. M. Perrine,  F. Plasser,  P. Pokhilko,  S. Prager,  
 A. Prociuk,  E. Ramos,  D. R. Rehn,  F. Rob,  M. Schneider,  N. Sergueev,  
 S. M. Sharada,  S. Sharma,  D. W. Small,  T. Stauch,  T. Stein,  
 Yu-Chuan Su,  A. J. W. Thom,  A. Tkatchenko,  T. Tsuchimochi,  N. M. Tubman,  
 L. Vogt,  M. L. Vidal,  O. Vydrov,  M. A. Watson,  J. Wenzel,  
 M. de Wergifosse,  T. A. Wesolowski,  A. White,  J. Witte,  A. Yamada,  
 Jun Yang,  K. Yao,  S. Yeganeh,  S. R. Yost,  Zhi-Qiang You,  A. Zech,  
 Igor Ying Zhang,  Xing Zhang,  Yan Zhao,  Ying Zhu,  B. R. Brooks,  
 G. K. L. Chan,  C. J. Cramer,  M. S. Gordon,  W. J. Hehre,  A. Klamt,  
 M. W. Schmidt,  C. D. Sherrill,  D. G. Truhlar,  A. Aspuru-Guzik,  R. Baer,  
 A. T. Bell,  N. A. Besley,  Jeng-Da Chai,  A. E. DePrince, III,  
 R. A. DiStasio Jr.,  A. Dreuw,  B. D. Dunietz,  T. R. Furlani,  
 Chao-Ping Hsu,  Yousung Jung,  Jing Kong,  D. S. Lambrecht,  WanZhen Liang,  
 C. Ochsenfeld,  V. A. Rassolov,  L. V. Slipchenko,  J. E. Subotnik,  
 T. Van Voorhis,  J. M. Herbert,  A. I. Krylov,  P. M. W. Gill,  M. Head-Gordon

 Contributors to earlier versions of Q-Chem not listed above: 
 R. D. Adamson,  B. Austin,  J. Baker,  G. J. O. Beran,  K. Brandhorst,  
 S. T. Brown,  E. F. C. Byrd,  A. K. Chakraborty,  C.-L. Cheng,  
 Siu Hung Chien,  D. M. Chipman,  D. L. Crittenden,  H. Dachsel,  
 R. J. Doerksen,  A. D. Dutoi,  L. Fusti-Molnar,  W. A. Goddard III,  
 A. Golubeva-Zadorozhnaya,  S. R. Gwaltney,  G. Hawkins,  A. Heyden,  
 S. Hirata,  G. Kedziora,  F. J. Keil,  C. Kelley,  Jihan Kim,  R. A. King,  
 R. Z. Khaliullin,  P. P. Korambath,  W. Kurlancheek,  A. M. Lee,  M. S. Lee,  
 S. V. Levchenko,  Ching Yeh Lin,  D. Liotard,  R. C. Lochan,  I. Lotan,  
 P. E. Maslen,  N. Nair,  D. P. O'Neill,  D. Neuhauser,  E. Neuscamman,  
 C. M. Oana,  R. Olson,  B. Peters,  R. Peverati,  P. A. Pieniazek,  
 Y. M. Rhee,  J. Ritchie,  M. A. Rohrdanz,  E. Rosta,  N. J. Russ,  
 H. F. Schaefer III,  N. E. Schultz,  N. Shenvi,  A. C. Simmonett,  A. Sodt,  
 D. Stuck,  K. S. Thanthiriwatte,  V. Vanovschi,  Tao Wang,  A. Warshel,  
 C. F. Williams,  Q. Wu,  X. Xu,  W. Zhang

 Please cite Q-Chem as follows:
 Y. Shao et al., Mol. Phys. 113, 184-215 (2015)
 DOI: 10.1080/00268976.2014.952696

 Q-Chem 5.1.1 for Intel X86 EM64T Linux

 Parts of Q-Chem use Armadillo 8.300.2 (Tropical Shenanigans).
 http://arma.sourceforge.net/

 Q-Chem begins on Tue Oct  9 23:19:19 2018  

Host: 
0

     Scratch files written to /scratch/taweetham/qchem21010//
The previous job contains 0 fragments, simply inherited here
Input Ideriv = 2
Curr. Ideriv = -1
Max.  Ideriv = 2

Checking the input file for inconsistencies... 	...done.

--------------------------------------------------------------
User input:
--------------------------------------------------------------

$molecule
read
$end

$rem
   job_type 	frequency
   basis 	6-311++g**
   method	b3lyp	
$end


--------------------------------------------------------------
 ----------------------------------------------------------------
             Standard Nuclear Orientation (Angstroms)
    I     Atom           X                Y                Z
 ----------------------------------------------------------------
    1      C       0.4352517552    -0.4398816314     1.6797435265
    2      C       0.9256792219    -0.9070899471     0.3452960968
    3      C      -0.1642048281     0.1341900488     0.4058046237
    4      Br      2.7089456210    -0.5241550859    -0.2743021500
    5      F       0.5593318132    -2.1578793585    -0.0385525679
    6      Br      0.2226685275     1.9809541915    -0.0206511826
    7      I      -2.1835862561    -0.4408771388    -0.1589999159
    8      H      -0.1622143699    -1.1407411146     2.2517820278
    9      H       1.0714475327     0.2168641785     2.2604877837
 ----------------------------------------------------------------
 Molecular Point Group                 C1    NOp =  1
 Largest Abelian Subgroup              C1    NOp =  1
 Nuclear Repulsion Energy =  1431.6248754172 hartrees
 There are       76 alpha and       76 beta electrons
 Requested basis set is 6-311++G(d,p)
 There are 96 shells and 260 basis functions

 Total QAlloc Memory Limit   2000 MB
 Mega-Array Size       188 MB
 MEM_STATIC part       192 MB

                       Distance Matrix (Angstroms)
             C (  1)   C (  2)   C (  3)   Br(  4)   F (  5)   Br(  6)
   C (  2)  1.496513
   C (  3)  1.520469  1.508566
   Br(  4)  2.999180  1.926287  3.025055
   F (  5)  2.432993  1.358685  2.444287  2.710253
   Br(  6)  2.965970  2.994819  1.934444  3.538571  4.152542
   I (  7)  3.199889  3.184211  2.174306  4.894599  3.238241  3.416792
   H (  8)  1.084158  2.207441  2.243454  3.873608  2.607840  3.880344
   H (  9)  1.083201  2.225417  2.230139  3.107357  3.344736  3.006000
             I (  7)   H (  8)
   H (  8)  3.222984
   H (  9)  4.108745  1.834418

 A cutoff of  1.0D-11 yielded   3532 shell pairs
 There are     27576 function pairs (     30755 Cartesian)

 -------------------------------------------------------
 OpenMP Integral Computing Module                       
 Release: version 1.0, May 2013, Q-Chem Inc. Pittsburgh 
 -------------------------------------------------------
 Integral Job Info:
 Integral job number is                      11
 Integral operator is                         1
 short-range coefficients                     0
 long-range coefficients              100000000
 Omega coefficients                           0
 if combine SR and LR in K                    0
 Integral screening is                        0
 Integral computing path is                   2
 max size of driver memory is            800000
 size of driver memory is                593474
 size of scratch memory is             29623520
 max col of scratch BK array               1296
 max len of scratch array in speh3          155
 max len of scratch index in speh4           18
 max int batch size is                      520
 min int batch size is                       52
 fixed nKL is                                45
 max L of basis functions is                  2
 order of int derivative is                   0
 number of shells is                         96
 number of basis is                         275
 number of cartesian basis is               275
 number of contracted shell pairs          3532
 number of primitive shell pairs           8083
 maxK2 (contraction) of shell pair           36
 max number of K2 of shell pair               1
 max number of CS2 of shell pair            371
 max number of PS2 of shell pair            534
 mem total for path MDJ                  541132
 -------------------------------------------------------
 Smallest overlap matrix eigenvalue = 3.48E-05
 Guess from superposition of atomic densities
 Warning:  Energy on first SCF cycle will be non-variational
 SAD guess density has 152.000000 electrons

 -----------------------------------------------------------------------
  General SCF calculation program by
  Eric Jon Sundstrom, Paul Horn, Yuezhi Mao, Dmitri Zuev, Alec White,
  David Stuck, Shaama M.S., Shane Yost, Joonho Lee, David Small,
  Daniel Levine, Susi Lehtola, Hugh Burton, Evgeny Epifanovsky
 -----------------------------------------------------------------------
 Exchange:     0.2000 Hartree-Fock + 0.0800 Slater + 0.7200 B88
 Correlation:  0.1900 VWN1RPA + 0.8100 LYP
 Using SG-1 standard quadrature grid
 using 4 threads for integral computing
 -------------------------------------------------------
 OpenMP Integral computing Module                
 Release: version 2.0, May 2017, Q-Chem Inc. Pleasanton 
 -------------------------------------------------------
 -------------------------------------------------------
 OpenMP BLAS3 based DFT computing Module                
 Release: version 1.0, May 2013, Q-Chem Inc. Pittsburgh 
 -------------------------------------------------------
 A restricted SCF calculation will be
 performed using DIIS
 SCF converges when DIIS error is below 1.0e-08
 ---------------------------------------
  Cycle       Energy         DIIS error
 ---------------------------------------
    1  -12284.2260004900      3.39e-02  
    2  -12283.1192134499      3.11e-03  
    3  -12283.0868340755      3.71e-03  
    4  -12283.1703336365      5.52e-04  
    5  -12283.1718635224      2.17e-04  
    6  -12283.1721241215      8.29e-05  
    7  -12283.1721812937      2.97e-05  
    8  -12283.1721882424      5.84e-06  
    9  -12283.1721884990      1.00e-06  
   10  -12283.1721885087      3.72e-07  
   11  -12283.1721885092      1.11e-07  
   12  -12283.1721885093      4.90e-08  
   13  -12283.1721885094      8.41e-09  Convergence criterion met
 ---------------------------------------
 SCF time:   CPU 85.41s  wall 22.00s 
 SCF   energy in the final basis set =   -12283.1721885094
 Total energy in the final basis set =   -12283.1721885094

 --------------------------------------------------------------

                    Orbital Energies (a.u.)
 --------------------------------------------------------------

 Alpha MOs
 -- Occupied --
*******-482.852-482.852-176.317-165.721-165.719-165.719 -62.505
-62.505 -56.326 -56.326 -56.322 -56.322 -56.322 -56.322 -35.814
-31.307 -31.301 -31.300 -24.718 -22.958 -22.956 -22.956 -22.951
-22.951 -10.349 -10.309 -10.232  -8.714  -8.714  -6.546  -6.546
 -6.532  -6.532  -6.532  -6.532  -6.363  -4.776  -4.760  -4.760
 -2.657  -2.657  -2.653  -2.653  -2.653  -2.653  -2.642  -2.641
 -2.641  -2.641  -2.042  -2.037  -2.036  -2.023  -2.023  -1.260
 -0.938  -0.818  -0.803  -0.687  -0.648  -0.607  -0.539  -0.525
 -0.495  -0.466  -0.443  -0.392  -0.385  -0.371  -0.326  -0.311
 -0.302  -0.296  -0.278  -0.275
 -- Virtual --
 -0.089  -0.068  -0.017  -0.006   0.018   0.022   0.026   0.052
  0.059   0.060   0.065   0.068   0.075   0.083   0.089   0.098
  0.101   0.113   0.116   0.120   0.132   0.141   0.147   0.162
  0.168   0.172   0.181   0.208   0.222   0.229   0.239   0.250
  0.256   0.262   0.298   0.346   0.352   0.367   0.376   0.389
  0.403   0.409   0.419   0.429   0.430   0.440   0.445   0.461
  0.462   0.482   0.492   0.516   0.529   0.535   0.548   0.559
  0.586   0.595   0.610   0.632   0.638   0.665   0.670   0.679
  0.691   0.697   0.741   0.785   0.792   0.810   0.843   0.896
  0.923   0.968   0.995   1.086   1.246   1.272   1.318   1.347
  1.368   1.389   1.398   1.452   1.468   1.485   1.527   1.534
  1.540   1.597   1.658   1.734   1.772   1.835   1.860   1.874
  1.939   1.982   1.999   2.039   2.048   2.057   2.082   2.139
  2.171   2.196   2.223   2.274   2.530   2.557   2.663   2.687
  2.777   2.803   2.904   2.970   3.100   3.375   3.485   3.690
  3.764   3.796   3.967   3.974   3.982   3.992   3.997   4.004
  4.024   4.032   4.040   4.070   4.088   4.114   4.133   4.210
  4.219   4.276   4.370   4.410   4.442   4.841   6.023   6.043
  6.089   6.342   6.411   6.592   6.670   6.688   7.558   7.563
  7.578   7.597   7.690   7.699  23.496  23.656  23.847  27.873
 28.357  28.374  28.386  28.535  28.545  28.572  28.605  28.690
 47.897  47.938  66.760 127.895 127.909 127.939 151.667 289.754
289.758 289.772 289.791 289.910 289.9121020.6871020.7381901.830
 --------------------------------------------------------------

          Ground-State Mulliken Net Atomic Charges

     Atom                 Charge (a.u.)
  ----------------------------------------
      1 C                    -0.515339
      2 C                    -0.097875
      3 C                     0.129452
      4 Br                    0.031723
      5 F                    -0.037864
      6 Br                   -0.024831
      7 I                     0.117608
      8 H                     0.210638
      9 H                     0.186487
  ----------------------------------------
  Sum of atomic charges =     0.000000

 -----------------------------------------------------------------
                    Cartesian Multipole Moments
 -----------------------------------------------------------------
    Charge (ESU x 10^10)
                 0.0000
    Dipole Moment (Debye)
         X      -0.0098      Y       0.3676      Z       1.7385
       Tot       1.7770
    Quadrupole Moments (Debye-Ang)
        XX     -85.6962     XY       2.5012     YY     -90.4617
        XZ       1.2325     YZ      -1.6157     ZZ     -84.5775
    Octopole Moments (Debye-Ang^2)
       XXX     -10.6712    XXY       1.1779    XYY      -2.5832
       YYY      26.2773    XXZ     -13.4274    XYZ      -0.2444
       YYZ      -6.1588    XZZ       1.1233    YZZ       0.7666
       ZZZ      -7.4958
    Hexadecapole Moments (Debye-Ang^3)
      XXXX   -1656.3793   XXXY      31.4138   XXYY    -431.7522
      XYYY      20.3333   YYYY    -762.4599   XXXZ      -9.5654
      XXYZ       7.4794   XYYZ      -2.7608   YYYZ      -3.1845
      XXZZ    -338.8390   XYZZ       5.4738   YYZZ    -171.8931
      XZZZ      -2.5926   YZZZ       1.9312   ZZZZ    -241.4010
 -----------------------------------------------------------------
 Calculating MO derivatives via CPSCF
 D1JvT checksum  = 941544 62514.3203187494
 D1KAT checksum  = 2362824 2473.0874588030
   1         3          27      0.115606    0.022421
   2         3          27      0.017114    0.003236
   3         3          27      0.002024    0.000576
   4         4          26      0.000204    0.000062
   5        27           3      0.000011    0.000006
   6        30           0      0.000000    0.000000    Roots Converged
 Time for AOints: 54.1 s (CPU) 13.6 s (wall)
 ------------------------------------------------------------------------------
                     AOints        : Timing summary (seconds)
 ------------------------------------------------------------------------------
     job step          cpu (% of tot)      sys (% of tot)     wall (% of tot)
 ------------------------------------------------------------------------------
  cpscf_lag         0.2130E+03 (30.4)   0.1100E-04 (13.8)   0.5437E+02 (29.9)
  iterzp            0.4327E+03 (61.8)   0.6500E-04 (81.2)   0.1134E+03 (62.3)
  make_fx           0.0000E+00 ( 0.0)   0.0000E+00 ( 0.0)   0.0000E+00 ( 0.0)
  AOints            0.5409E+02 ( 7.7)   0.3000E-05 ( 3.8)   0.1360E+02 ( 7.5)
 ------------------------------------------------------------------------------
   Grand Totals     0.7004E+03          0.8000E-04          0.1821E+03
 ------------------------------------------------------------------------------
 Calculating analytic Hessian of the SCF energy
 Polarizability Matrix (a.u.)
            1           2           3
    1-132.4183630  -5.8917202  -1.2678969
    2  -5.8917202-100.1314667   2.6170761
    3  -1.2678969   2.6170761 -83.5179642

 Direct stationary perturbation theory relativistic correction:

 rels  =     130.613662624701
 relv  =    -437.820531961729
 rel2e =      62.212526634092
 E_rel =    -244.994342702936

 Hessian of the SCF Energy
            1           2           3           4           5           6
    1   0.4101100   0.2232988   0.0048395  -0.0531219  -0.0004667   0.0506733
    2   0.2232988   0.4622502   0.0027585  -0.0049184  -0.0599746  -0.0220104
    3   0.0048395   0.0027585   0.5930190   0.0694226  -0.0611666  -0.1858675
    4  -0.0531219  -0.0049184   0.0694226   0.3718158  -0.0152526  -0.0760269
    5  -0.0004667  -0.0599746  -0.0611666  -0.0152526   0.4436772   0.1024018
    6   0.0506733  -0.0220104  -0.1858675  -0.0760269   0.1024018   0.3445494
    7  -0.0559980   0.0006659  -0.0682836  -0.1343687   0.0825920   0.0129981
    8   0.0027394  -0.0575210   0.0658078   0.0750966  -0.1102756  -0.0203355
    9  -0.0434352   0.0344506  -0.1485164  -0.0070454   0.0009602  -0.0135141
   10  -0.0124670   0.0039192   0.0037315  -0.1045041  -0.0077265   0.0343579
   11  -0.0013018   0.0012278  -0.0014778  -0.0116412  -0.0228519   0.0066086
   12   0.0196551   0.0043300  -0.0019277   0.0306434   0.0039877  -0.0400475
   13   0.0000312  -0.0013520   0.0012179  -0.0669577  -0.0580147  -0.0196591
   14  -0.0031079  -0.0136709  -0.0149106  -0.0402852  -0.2397268  -0.0658626
   15  -0.0158879  -0.0372422  -0.0074255  -0.0101833  -0.0553500  -0.0777719
   16  -0.0000337   0.0003496  -0.0023061   0.0024438   0.0062882  -0.0014265
   17   0.0023674  -0.0139533   0.0058188  -0.0073548  -0.0160939   0.0085957
   18   0.0055694   0.0203611  -0.0020285  -0.0050373  -0.0008461  -0.0012010
   19  -0.0113096   0.0031622  -0.0031254  -0.0165743  -0.0065942  -0.0125415
   20  -0.0007359   0.0004756   0.0016771   0.0039796   0.0019745   0.0007183
   21  -0.0157852  -0.0044977  -0.0017501   0.0011313   0.0031974  -0.0017690
   22  -0.1325477  -0.1119283   0.0856053  -0.0104670  -0.0123850   0.0057190
   23  -0.1112026  -0.1657097   0.0973599   0.0105163   0.0124324  -0.0087178
   24   0.0829404   0.0956567  -0.1212031   0.0075183   0.0138478  -0.0141942
   25  -0.1446634  -0.1131970  -0.0911016   0.0117341   0.0115595   0.0059055
   26  -0.1115905  -0.1531241  -0.0958672  -0.0101403  -0.0091613  -0.0013980
   27  -0.0885695  -0.0938067  -0.1243003  -0.0104226  -0.0070322  -0.0101841
            7           8           9          10          11          12
    1  -0.0559980   0.0027394  -0.0434352  -0.0124670  -0.0013018   0.0196551
    2   0.0006659  -0.0575210   0.0344506   0.0039192   0.0012278   0.0043300
    3  -0.0682836   0.0658078  -0.1485164   0.0037315  -0.0014778  -0.0019277
    4  -0.1343687   0.0750966  -0.0070454  -0.1045041  -0.0116412   0.0306434
    5   0.0825920  -0.1102756   0.0009602  -0.0077265  -0.0228519   0.0039877
    6   0.0129981  -0.0203355  -0.0135141   0.0343579   0.0066086  -0.0400475
    7   0.2568728  -0.0616539   0.0539826  -0.0165843   0.0062353  -0.0004538
    8  -0.0616539   0.3246602  -0.0567135  -0.0043394   0.0024075  -0.0021997
    9   0.0539826  -0.0567135   0.2310073   0.0137120  -0.0018758  -0.0019452
   10  -0.0165843  -0.0043394   0.0137120   0.1596738   0.0296722  -0.0507418
   11   0.0062353   0.0024075  -0.0018758   0.0296722   0.0358897  -0.0070766
   12  -0.0004538  -0.0021997  -0.0019452  -0.0507418  -0.0070766   0.0348704
   13   0.0065356   0.0134868   0.0051391  -0.0225415  -0.0295589  -0.0012685
   14  -0.0080011  -0.0353131  -0.0069309  -0.0241910  -0.0150417   0.0028509
   15   0.0076838   0.0013097   0.0024958   0.0000251   0.0047468   0.0062195
   16  -0.0256293  -0.0237837   0.0066916  -0.0023578   0.0058990   0.0004571
   17  -0.0116738  -0.1127372   0.0227254   0.0025346  -0.0021222  -0.0016819
   18   0.0036903   0.0185109  -0.0284340  -0.0011278  -0.0004695   0.0015520
   19  -0.0311035  -0.0034513  -0.0116551  -0.0013358   0.0002465   0.0000535
   20  -0.0101401  -0.0125935  -0.0077388   0.0002669  -0.0001989   0.0001205
   21  -0.0090637  -0.0052894  -0.0152252   0.0005631  -0.0004741   0.0004043
   22   0.0110629   0.0126729  -0.0097654  -0.0012559   0.0004007   0.0026040
   23  -0.0096597  -0.0094506   0.0045736   0.0014321  -0.0001205  -0.0022641
   24   0.0068579   0.0066174  -0.0123012  -0.0008146   0.0002373  -0.0004157
   25  -0.0107876  -0.0107673  -0.0076242   0.0013726   0.0000483  -0.0009490
   26   0.0116353   0.0108232   0.0105493  -0.0015682   0.0008102   0.0019332
   27  -0.0074116  -0.0077078  -0.0135670   0.0002946  -0.0002188   0.0012899
           13          14          15          16          17          18
    1   0.0000312  -0.0031079  -0.0158879  -0.0000337   0.0023674   0.0055694
    2  -0.0013520  -0.0136709  -0.0372422   0.0003496  -0.0139533   0.0203611
    3   0.0012179  -0.0149106  -0.0074255  -0.0023061   0.0058188  -0.0020285
    4  -0.0669577  -0.0402852  -0.0101833   0.0024438  -0.0073548  -0.0050373
    5  -0.0580147  -0.2397268  -0.0553500   0.0062882  -0.0160939  -0.0008461
    6  -0.0196591  -0.0658626  -0.0777719  -0.0014265   0.0085957  -0.0012010
    7   0.0065356  -0.0080011   0.0076838  -0.0256293  -0.0116738   0.0036903
    8   0.0134868  -0.0353131   0.0013097  -0.0237837  -0.1127372   0.0185109
    9   0.0051391  -0.0069309   0.0024958   0.0066916   0.0227254  -0.0284340
   10  -0.0225415  -0.0241910   0.0000251  -0.0023578   0.0025346  -0.0011278
   11  -0.0295589  -0.0150417   0.0047468   0.0058990  -0.0021222  -0.0004695
   12  -0.0012685   0.0028509   0.0062195   0.0004571  -0.0016819   0.0015520
   13   0.0825311   0.0702341   0.0147307  -0.0000443   0.0010059   0.0012595
   14   0.0702341   0.3078537   0.0870810   0.0019366  -0.0038918  -0.0025287
   15   0.0147307   0.0870810   0.0738966  -0.0005251   0.0012037   0.0004836
   16  -0.0000443   0.0019366  -0.0005251   0.0349251   0.0259669  -0.0038176
   17   0.0010059  -0.0038918   0.0012037   0.0259669   0.1613953  -0.0350415
   18   0.0012595  -0.0025287   0.0004836  -0.0038176  -0.0350415   0.0257252
   19  -0.0011778   0.0008005   0.0020888  -0.0105880  -0.0128312  -0.0002627
   20   0.0038666   0.0005550   0.0000317  -0.0175055  -0.0124130  -0.0018140
   21  -0.0006081   0.0009109   0.0011313   0.0007301  -0.0006526   0.0027037
   22   0.0013409  -0.0012802  -0.0038202   0.0000518   0.0023624  -0.0028454
   23  -0.0001238   0.0013997   0.0028632   0.0004568  -0.0018737   0.0026905
   24   0.0000467  -0.0005385   0.0027899   0.0004797  -0.0012224  -0.0002328
   25   0.0002825   0.0038942   0.0058881   0.0012323  -0.0023773   0.0025716
   26   0.0004561  -0.0021642  -0.0046440   0.0003921   0.0016897  -0.0008626
   27  -0.0008581  -0.0000715  -0.0018194  -0.0002831   0.0002548   0.0014317
           19          20          21          22          23          24
    1  -0.0113096  -0.0007359  -0.0157852  -0.1325477  -0.1112026   0.0829404
    2   0.0031622   0.0004756  -0.0044977  -0.1119283  -0.1657097   0.0956567
    3  -0.0031254   0.0016771  -0.0017501   0.0856053   0.0973599  -0.1212031
    4  -0.0165743   0.0039796   0.0011313  -0.0104670   0.0105163   0.0075183
    5  -0.0065942   0.0019745   0.0031974  -0.0123850   0.0124324   0.0138478
    6  -0.0125415   0.0007183  -0.0017690   0.0057190  -0.0087178  -0.0141942
    7  -0.0311035  -0.0101401  -0.0090637   0.0110629  -0.0096597   0.0068579
    8  -0.0034513  -0.0125935  -0.0052894   0.0126729  -0.0094506   0.0066174
    9  -0.0116551  -0.0077388  -0.0152252  -0.0097654   0.0045736  -0.0123012
   10  -0.0013358   0.0002669   0.0005631  -0.0012559   0.0014321  -0.0008146
   11   0.0002465  -0.0001989  -0.0004741   0.0004007  -0.0001205   0.0002373
   12   0.0000535   0.0001205   0.0004043   0.0026040  -0.0022641  -0.0004157
   13  -0.0011778   0.0038666  -0.0006081   0.0013409  -0.0001238   0.0000467
   14   0.0008005   0.0005550   0.0009109  -0.0012802   0.0013997  -0.0005385
   15   0.0020888   0.0000317   0.0011313  -0.0038202   0.0028632   0.0027899
   16  -0.0105880  -0.0175055   0.0007301   0.0000518   0.0004568   0.0004797
   17  -0.0128312  -0.0124130  -0.0006526   0.0023624  -0.0018737  -0.0012224
   18  -0.0002627  -0.0018140   0.0027037  -0.0028454   0.0026905  -0.0002328
   19   0.0721878   0.0193301   0.0243345   0.0011982  -0.0018650  -0.0002985
   20   0.0193301   0.0215727   0.0067200   0.0006274   0.0005794   0.0004227
   21   0.0243345   0.0067200   0.0137660   0.0008804  -0.0017808   0.0009089
   22   0.0011982   0.0006274   0.0008804   0.1366726   0.1173909  -0.0878336
   23  -0.0018650   0.0005794  -0.0017808   0.1173909   0.1700564  -0.1045076
   24  -0.0002985   0.0004227   0.0009089  -0.0878336  -0.1045076   0.1323199
   25  -0.0012971   0.0003109  -0.0021822  -0.0060558  -0.0069450  -0.0088964
   26   0.0012024   0.0000481   0.0018662  -0.0078606  -0.0073135  -0.0105135
   27   0.0014064  -0.0001376  -0.0001697   0.0094558   0.0097831   0.0123282
           25          26          27
    1  -0.1446634  -0.1115905  -0.0885695
    2  -0.1131970  -0.1531241  -0.0938067
    3  -0.0911016  -0.0958672  -0.1243003
    4   0.0117341  -0.0101403  -0.0104226
    5   0.0115595  -0.0091613  -0.0070322
    6   0.0059055  -0.0013980  -0.0101841
    7  -0.0107876   0.0116353  -0.0074116
    8  -0.0107673   0.0108232  -0.0077078
    9  -0.0076242   0.0105493  -0.0135670
   10   0.0013726  -0.0015682   0.0002946
   11   0.0000483   0.0008102  -0.0002188
   12  -0.0009490   0.0019332   0.0012899
   13   0.0002825   0.0004561  -0.0008581
   14   0.0038942  -0.0021642  -0.0000715
   15   0.0058881  -0.0046440  -0.0018194
   16   0.0012323   0.0003921  -0.0002831
   17  -0.0023773   0.0016897   0.0002548
   18   0.0025716  -0.0008626   0.0014317
   19  -0.0012971   0.0012024   0.0014064
   20   0.0003109   0.0000481  -0.0001376
   21  -0.0021822   0.0018662  -0.0001697
   22  -0.0060558  -0.0078606   0.0094558
   23  -0.0069450  -0.0073135   0.0097831
   24  -0.0088964  -0.0105135   0.0123282
   25   0.1481825   0.1174737   0.0963882
   26   0.1174737   0.1583918   0.0989367
   27   0.0963882   0.0989367   0.1349906
 Gradient time:  CPU 932.97 s  wall 243.38 s
 **********************************************************************
 **                                                                  **
 **                       VIBRATIONAL ANALYSIS                       **
 **                       --------------------                       **
 **                                                                  **
 **        VIBRATIONAL FREQUENCIES (CM**-1) AND NORMAL MODES         **
 **     FORCE CONSTANTS (mDYN/ANGSTROM) AND REDUCED MASSES (AMU)     **
 **                  INFRARED INTENSITIES (KM/MOL)                   **
 **                                                                  **
 **********************************************************************


 Mode:                 1                      2                      3
 Frequency:        71.03                  99.95                 128.15
 Force Cnst:      0.0627                 0.2259                 0.3309
 Red. Mass:      21.0981                38.3834                34.2034
 IR Active:          YES                    YES                    YES
 IR Intens:        0.122                  0.215                  0.109
 Raman Active:       YES                    YES                    YES
               X      Y      Z        X      Y      Z        X      Y      Z
 C          0.030  0.250  0.217   -0.036 -0.129  0.191   -0.211  0.030 -0.041
 C         -0.033  0.095  0.246    0.022 -0.142  0.212   -0.256  0.090 -0.082
 C         -0.041  0.087  0.173   -0.057 -0.246  0.146   -0.082  0.218 -0.027
 Br        -0.164 -0.093 -0.190   -0.186  0.359 -0.084   -0.261  0.098  0.076
 F         -0.129  0.028  0.524    0.249 -0.253  0.374   -0.385  0.217 -0.359
 Br        -0.038  0.090  0.138    0.259 -0.355 -0.010    0.371  0.145 -0.041
 I          0.148 -0.048 -0.110   -0.075  0.087 -0.053    0.045 -0.216  0.047
 H          0.122  0.264  0.332    0.028 -0.214  0.156   -0.379  0.128 -0.101
 H         -0.003  0.380  0.104   -0.164 -0.036  0.225   -0.074 -0.150  0.011
 TransDip   0.005  0.009 -0.005   -0.015  0.001 -0.003    0.005 -0.009  0.001

 Mode:                 4                      5                      6
 Frequency:       145.67                 256.27                 318.85
 Force Cnst:      0.4170                 0.5622                 0.4138
 Red. Mass:      33.3490                14.5297                 6.9088
 IR Active:          YES                    YES                    YES
 IR Intens:        0.146                  1.161                  3.755
 Raman Active:       YES                    YES                    YES
               X      Y      Z        X      Y      Z        X      Y      Z
 C         -0.035 -0.312  0.068    0.166  0.075  0.268    0.301 -0.199  0.233
 C         -0.143 -0.176 -0.017    0.005  0.237  0.121    0.079 -0.083  0.113
 C         -0.014 -0.103  0.146   -0.019  0.100  0.343    0.162  0.002  0.328
 Br        -0.225  0.047  0.089    0.118  0.015 -0.029   -0.058 -0.020  0.013
 F         -0.197 -0.063 -0.347   -0.379  0.444 -0.115    0.139 -0.037 -0.096
 Br        -0.221 -0.143 -0.128   -0.011 -0.176 -0.014    0.004  0.095 -0.051
 I          0.326  0.131  0.057   -0.028 -0.006 -0.029   -0.045 -0.010 -0.029
 H         -0.170 -0.236  0.019    0.331 -0.031  0.311    0.285 -0.170  0.257
 H          0.139 -0.511  0.104    0.173  0.129  0.201    0.502 -0.367  0.212
 TransDip  -0.001 -0.012  0.001    0.033 -0.001  0.010    0.052 -0.023  0.025

 Mode:                 7                      8                      9
 Frequency:       329.70                 360.28                 500.68
 Force Cnst:      0.4222                 0.3189                 0.5637
 Red. Mass:       6.5922                 4.1699                 3.8166
 IR Active:          YES                    YES                    YES
 IR Intens:        4.449                  0.624                  4.739
 Raman Active:       YES                    YES                    YES
               X      Y      Z        X      Y      Z        X      Y      Z
 C         -0.310  0.005  0.126    0.229  0.253 -0.093   -0.123  0.217  0.139
 C          0.019  0.183  0.140    0.024  0.080 -0.094    0.017 -0.195  0.205
 C         -0.110  0.047  0.069    0.008  0.030 -0.069    0.168 -0.021 -0.038
 Br        -0.028 -0.064 -0.031   -0.078 -0.028  0.041    0.020  0.013 -0.021
 F          0.346  0.185 -0.122    0.143  0.055 -0.086   -0.034 -0.093 -0.154
 Br         0.005 -0.021 -0.012   -0.002 -0.056  0.030   -0.007 -0.001  0.010
 I          0.008  0.004  0.011   -0.002  0.003 -0.006   -0.006 -0.000 -0.001
 H         -0.376 -0.156 -0.139    0.391  0.376  0.221   -0.373  0.640  0.396
 H         -0.545 -0.005  0.398    0.356  0.412 -0.412    0.040  0.249 -0.066
 TransDip  -0.065 -0.005  0.016    0.003  0.022 -0.011   -0.009  0.040  0.057

 Mode:                10                     11                     12
 Frequency:       538.07                 666.65                 842.73
 Force Cnst:      0.9909                 1.0049                 1.1604
 Red. Mass:       5.8088                 3.8378                 2.7731
 IR Active:          YES                    YES                    YES
 IR Intens:       45.062                 30.313                 52.308
 Raman Active:       YES                    YES                    YES
               X      Y      Z        X      Y      Z        X      Y      Z
 C          0.015 -0.074 -0.058   -0.027  0.047 -0.042   -0.032  0.170 -0.027
 C          0.284  0.015  0.064   -0.160  0.036 -0.118    0.198  0.050 -0.112
 C          0.442  0.034 -0.239    0.139  0.379  0.126    0.014 -0.024  0.195
 Br        -0.060 -0.004  0.011    0.012  0.002 -0.004   -0.010 -0.001  0.007
 F         -0.048  0.163  0.068    0.041 -0.098  0.029   -0.054 -0.129 -0.049
 Br        -0.016 -0.023  0.008   -0.010 -0.039  0.008    0.001  0.003 -0.003
 I         -0.012 -0.002  0.001   -0.002 -0.004 -0.003   -0.000 -0.000 -0.000
 H         -0.284 -0.184 -0.512   -0.474  0.231 -0.287    0.175 -0.322 -0.410
 H         -0.193 -0.252  0.369    0.313 -0.506  0.217   -0.549  0.297  0.402
 TransDip   0.209  0.049 -0.018    0.040  0.171 -0.016    0.212  0.092  0.005

 Mode:                13                     14                     15
 Frequency:       949.78                 964.02                1023.20
 Force Cnst:      3.7697                 1.8028                 1.0397
 Red. Mass:       7.0927                 3.2926                 1.6855
 IR Active:          YES                    YES                    YES
 IR Intens:       17.907                 27.010                 66.824
 Raman Active:       YES                    YES                    YES
               X      Y      Z        X      Y      Z        X      Y      Z
 C          0.050  0.067  0.400    0.193  0.054  0.061   -0.073 -0.093  0.044
 C         -0.318  0.217 -0.305   -0.038  0.033  0.232    0.001  0.069  0.024
 C          0.214 -0.248 -0.180   -0.159  0.129 -0.209    0.078  0.155 -0.051
 Br         0.007 -0.001  0.002    0.005  0.001 -0.002   -0.001  0.000 -0.000
 F          0.014 -0.053  0.003   -0.021 -0.093 -0.065   -0.008 -0.064 -0.016
 Br        -0.000  0.008  0.001   -0.001 -0.005  0.003   -0.002 -0.006 -0.001
 I          0.001  0.001  0.001    0.001  0.000  0.000   -0.000 -0.000  0.001
 H         -0.051 -0.170  0.008    0.147 -0.367 -0.498    0.562 -0.332  0.419
 H         -0.191  0.127  0.604   -0.106 -0.133  0.607   -0.226  0.406 -0.353
 TransDip  -0.113  0.066 -0.034   -0.109  0.104  0.070    0.099  0.239  0.038

 Mode:                16                     17                     18
 Frequency:      1082.64                1138.95                1299.19
 Force Cnst:      0.9175                 2.2454                 5.1388
 Red. Mass:       1.3286                 2.9379                 5.1673
 IR Active:          YES                    YES                    YES
 IR Intens:       13.098                 43.749                 44.636
 Raman Active:       YES                    YES                    YES
               X      Y      Z        X      Y      Z        X      Y      Z
 C         -0.117  0.113  0.000   -0.039 -0.057  0.098    0.024 -0.026 -0.224
 C         -0.003 -0.009  0.019    0.238  0.253 -0.032   -0.186  0.334  0.280
 C          0.023 -0.042 -0.009   -0.102 -0.004 -0.072    0.173 -0.195  0.125
 Br         0.001  0.000 -0.001   -0.006 -0.002  0.001    0.006 -0.000 -0.003
 F          0.001  0.006 -0.000   -0.046 -0.109 -0.017   -0.018 -0.096 -0.038
 Br         0.000  0.001  0.000    0.001 -0.002  0.001    0.001  0.004 -0.001
 I          0.000  0.000  0.000   -0.001  0.000  0.000   -0.001 -0.000 -0.000
 H          0.479 -0.441 -0.052   -0.369  0.410  0.327   -0.218  0.002 -0.501
 H          0.546 -0.494 -0.037    0.509 -0.387 -0.117    0.086  0.152 -0.548
 TransDip   0.057 -0.101 -0.000    0.153  0.130 -0.068   -0.114  0.165  0.075

 Mode:                19                     20                     21
 Frequency:      1451.21                3130.06                3223.11
 Force Cnst:      1.4893                 6.0824                 6.8466
 Red. Mass:       1.2002                 1.0537                 1.1186
 IR Active:          YES                    YES                    YES
 IR Intens:       22.480                  0.397                  1.438
 Raman Active:       YES                    YES                    YES
               X      Y      Z        X      Y      Z        X      Y      Z
 C          0.001 -0.001 -0.116   -0.001 -0.005  0.064   -0.067 -0.074 -0.003
 C         -0.028  0.039  0.022    0.001 -0.002 -0.002   -0.000 -0.000  0.000
 C          0.023 -0.025  0.003   -0.001  0.001 -0.001   -0.000 -0.000 -0.000
 Br         0.000 -0.000 -0.000    0.000 -0.000 -0.000    0.000  0.000 -0.000
 F         -0.001 -0.007 -0.002    0.000 -0.000 -0.000    0.000  0.000  0.000
 Br         0.000  0.000 -0.000   -0.000  0.000 -0.000    0.000  0.000 -0.000
 I         -0.000  0.000  0.000   -0.000  0.000 -0.000    0.000  0.000  0.000
 H          0.299  0.286  0.567    0.411  0.476 -0.375    0.373  0.434 -0.357
 H         -0.263 -0.325  0.561   -0.402 -0.419 -0.351    0.429  0.445  0.391
 TransDip  -0.027  0.037  0.145    0.010 -0.005 -0.017    0.028  0.027  0.002

 STANDARD THERMODYNAMIC QUANTITIES AT   298.15 K  AND     1.00 ATM

   This Molecule has  0 Imaginary Frequencies
   Zero point vibrational energy:       26.476 kcal/mol

   Atom    1 Element C  Has Mass   12.00000
   Atom    2 Element C  Has Mass   12.00000
   Atom    3 Element C  Has Mass   12.00000
   Atom    4 Element Br Has Mass   78.91830
   Atom    5 Element F  Has Mass   18.99840
   Atom    6 Element Br Has Mass   78.91830
   Atom    7 Element I  Has Mass  126.90440
   Atom    8 Element H  Has Mass    1.00783
   Atom    9 Element H  Has Mass    1.00783
   Molecular Mass:   341.755060 amu
   Principal axes and moments of inertia in amu*Bohr^2:
                             1           2           3
    Eigenvalues --     1837.42965  4511.95949  5946.88887
          X               0.99991    -0.01322     0.00191
          Y               0.01324     0.99985    -0.01151
          Z              -0.00175     0.01153     0.99993
   Rotational Symmetry Number is   1
   The Molecule is an Asymmetric Top
   Translational Enthalpy:        0.889 kcal/mol
   Rotational Enthalpy:           0.889 kcal/mol
   Vibrational Enthalpy:         29.782 kcal/mol
   gas constant (RT):             0.592 kcal/mol
   Translational Entropy:        43.381  cal/mol.K
   Rotational Entropy:           32.266  cal/mol.K
   Vibrational Entropy:          20.886  cal/mol.K

   Total Enthalpy:               32.152 kcal/mol
   Total Entropy:                96.533  cal/mol.K

 ======================================================================

 STANDARD THERMODYNAMIC QUANTITIES FOR ANHARMONIC VIBRATION -- TOSH

   Zero point vibrational energy: ************ kcal/mol

   Vibrational Enthalpy:       Infinity kcal/mol
   Vibrational Entropy:             NaN  cal/mol.K

   Total Enthalpy:             Infinity kcal/mol
   Total Entropy:                   NaN  cal/mol.K

 ======================================================================

 STANDARD THERMODYNAMIC QUANTITIES FOR ANHARMONIC VIBRATION -- VPT2

   Zero point vibrational energy: ************ kcal/mol

   Vibrational Enthalpy:       Infinity kcal/mol
   Vibrational Entropy:             NaN  cal/mol.K

   Total Enthalpy:             Infinity kcal/mol
   Total Entropy:                   NaN  cal/mol.K

 ======================================================================

Archival summary:
1\1\garfield\FREQ\ProcedureUnspecified\BasisUnspecified\1r2132\taweetha\TueOct923:23:452018TueOct923:23:452018\0\\#,FREQ,ProcedureUnspecified,BasisUnspecified,\\0,1\I\C,1,2.17431\C,2,1.50857,1,118.555\F,3,1.35868,2,116.87,1,-1.27632,0\C,3,1.49651,2,60.7895,1,-108.489,0\H,5,1.0832,3,118.352,2,-106.338,0\H,5,1.08416,3,116.697,2,108.402,0\Br,3,1.92629,2,122.991,1,140.507,0\Br,2,1.93444,1,112.394,3,147.87,0\\\@

 Total job time:  265.74s(wall), 1018.66s(cpu) 
 Tue Oct  9 23:23:45 2018

        *************************************************************
        *                                                           *
        *  Thank you very much for using Q-Chem.  Have a nice day.  *
        *                                                           *
        *************************************************************
