# Supplementary material for: Geometric and energetic data from ab initio calculations of haloethene, haloimine, halomethylenephosphine, haloiminophosphine, halodiazene, halodiphosphene and halocyclopropane
Source: Data Brief. 2019 Nov 2;27:104738. doi: 10.1016/j.dib.2019.104738 (PMC6861602; doi:10.1016/j.dib.2019.104738)
Supplement: Multimedia component 3 [file mmc3.zip › CCC/B3LYP/BrFCCCClBr.out]

Q-Chem Developer Version!
                  Welcome to Q-Chem
     A Quantum Leap Into The Future Of Chemistry


 Q-Chem 5.1, Q-Chem, Inc., Pleasanton, CA (2018)

 Yihan Shao,  Zhengting Gan,  E. Epifanovsky,  A. T. B. Gilbert,  M. Wormit,  
 J. Kussmann,  A. W. Lange,  A. Behn,  Jia Deng,  Xintian Feng,  D. Ghosh,  
 M. Goldey,  P. R. Horn,  L. D. Jacobson,  I. Kaliman,  T. Kus,  A. Landau,  
 Jie Liu,  E. I. Proynov,  R. M. Richard,  R. P. Steele,  E. J. Sundstrom,  
 H. L. Woodcock III,  P. M. Zimmerman,  D. Zuev,  B. Albrecht,  E. Alguire,  
 S. A. Baeppler,  D. Barton,  Z. Benda,  Y. A. Bernard,  E. J. Berquist,  
 K. B. Bravaya,  H. Burton,  D. Casanova,  Chun-Min Chang,  Yunqing Chen,  
 A. Chien,  K. D. Closser,  M. P. Coons,  S. Coriani,  S. Dasgupta,  
 A. L. Dempwolff,  M. Diedenhofen,  Hainam Do,  R. G. Edgar,  Po-Tung Fang,  
 S. Faraji,  S. Fatehi,  Qingguo Feng,  K. D. Fenk,  J. Fosso-Tande,  
 Qinghui Ge,  A. Ghysels,  G. Gidofalvi,  J. Gomes,  J. Gonthier,  A. Gunina,  
 D. Hait,  M. W. D. Hanson-Heine,  P. H. P. Harbach,  A. W. Hauser,  
 J. E. Herr,  E. G. Hohenstein,  Z. C. Holden,  Kerwin Hui,  B. C. Huynh,  
 T.-C. Jagau,  Hyunjun Ji,  B. Kaduk,  K. Khistyaev,  Jaehoon Kim,  
 P. Klunzinger,  K. Koh,  D. Kosenkov,  L. Koulias,  T. Kowalczyk,  
 C. M. Krauter,  A. Kunitsa,  Ka Un Lao,  A. Laurent,  K. V. Lawler,  
 Joonho Lee,  D. Lefrancois,  S. Lehtola,  D. S. Levine,  Yi-Pei Li,  
 You-Sheng Lin,  Fenglai Liu,  E. Livshits,  A. Luenser,  P. Manohar,  
 E. Mansoor,  S. F. Manzer,  Shan-Ping Mao,  Yuezhi Mao,  N. Mardirossian,  
 A. V. Marenich,  T. Markovich,  L. A. Martinez-Martinez,  S. A. Maurer,  
 N. J. Mayhall,  S. C. McKenzie,  J.-M. Mewes,  A. F. Morrison,  
 J. W. Mullinax,  K. Nanda,  T. S. Nguyen-Beck,  R. Olivares-Amaya,  
 J. A. Parkhill,  T. M. Perrine,  F. Plasser,  P. Pokhilko,  S. Prager,  
 A. Prociuk,  E. Ramos,  D. R. Rehn,  F. Rob,  M. Schneider,  N. Sergueev,  
 S. M. Sharada,  S. Sharma,  D. W. Small,  T. Stauch,  T. Stein,  
 Yu-Chuan Su,  A. J. W. Thom,  A. Tkatchenko,  T. Tsuchimochi,  N. M. Tubman,  
 L. Vogt,  M. L. Vidal,  O. Vydrov,  M. A. Watson,  J. Wenzel,  
 M. de Wergifosse,  T. A. Wesolowski,  A. White,  J. Witte,  A. Yamada,  
 Jun Yang,  K. Yao,  S. Yeganeh,  S. R. Yost,  Zhi-Qiang You,  A. Zech,  
 Igor Ying Zhang,  Xing Zhang,  Yan Zhao,  Ying Zhu,  B. R. Brooks,  
 G. K. L. Chan,  C. J. Cramer,  M. S. Gordon,  W. J. Hehre,  A. Klamt,  
 M. W. Schmidt,  C. D. Sherrill,  D. G. Truhlar,  A. Aspuru-Guzik,  R. Baer,  
 A. T. Bell,  N. A. Besley,  Jeng-Da Chai,  A. E. DePrince, III,  
 R. A. DiStasio Jr.,  A. Dreuw,  B. D. Dunietz,  T. R. Furlani,  
 Chao-Ping Hsu,  Yousung Jung,  Jing Kong,  D. S. Lambrecht,  WanZhen Liang,  
 C. Ochsenfeld,  V. A. Rassolov,  L. V. Slipchenko,  J. E. Subotnik,  
 T. Van Voorhis,  J. M. Herbert,  A. I. Krylov,  P. M. W. Gill,  M. Head-Gordon

 Contributors to earlier versions of Q-Chem not listed above: 
 R. D. Adamson,  B. Austin,  J. Baker,  G. J. O. Beran,  K. Brandhorst,  
 S. T. Brown,  E. F. C. Byrd,  A. K. Chakraborty,  C.-L. Cheng,  
 Siu Hung Chien,  D. M. Chipman,  D. L. Crittenden,  H. Dachsel,  
 R. J. Doerksen,  A. D. Dutoi,  L. Fusti-Molnar,  W. A. Goddard III,  
 A. Golubeva-Zadorozhnaya,  S. R. Gwaltney,  G. Hawkins,  A. Heyden,  
 S. Hirata,  G. Kedziora,  F. J. Keil,  C. Kelley,  Jihan Kim,  R. A. King,  
 R. Z. Khaliullin,  P. P. Korambath,  W. Kurlancheek,  A. M. Lee,  M. S. Lee,  
 S. V. Levchenko,  Ching Yeh Lin,  D. Liotard,  R. C. Lochan,  I. Lotan,  
 P. E. Maslen,  N. Nair,  D. P. O'Neill,  D. Neuhauser,  E. Neuscamman,  
 C. M. Oana,  R. Olson,  B. Peters,  R. Peverati,  P. A. Pieniazek,  
 Y. M. Rhee,  J. Ritchie,  M. A. Rohrdanz,  E. Rosta,  N. J. Russ,  
 H. F. Schaefer III,  N. E. Schultz,  N. Shenvi,  A. C. Simmonett,  A. Sodt,  
 D. Stuck,  K. S. Thanthiriwatte,  V. Vanovschi,  Tao Wang,  A. Warshel,  
 C. F. Williams,  Q. Wu,  X. Xu,  W. Zhang

 Please cite Q-Chem as follows:
 Y. Shao et al., Mol. Phys. 113, 184-215 (2015)
 DOI: 10.1080/00268976.2014.952696

 Q-Chem 5.1.1 for Intel X86 EM64T Linux

 Parts of Q-Chem use Armadillo 8.300.2 (Tropical Shenanigans).
 http://arma.sourceforge.net/

 Q-Chem begins on Thu Oct 11 00:10:34 2018  

Host: 
0

     Scratch files written to /scratch/taweetham/qchem30427//
Input Ideriv = 2
Curr. Ideriv = -1
Max.  Ideriv = 2

Checking the input file for inconsistencies... 	...done.

--------------------------------------------------------------
User input:
--------------------------------------------------------------
$molecule
0 1
C 
C 1 CC 
C 2 CC 1 60.0
Br 2 CBr 1 ANG  3 pDHA
F 2 CF 1 ANG  3 mDHA
Cl 3 CCl 1 ANG  2 mDHA
Br 3 CBr 1 ANG  2 pDHA
H 1 CH 2 ANG  3 pDHA
H 1 CH 2 ANG  3 mDHA

CC=1.54
CH=1.09
CF=1.35
CCl=1.77
CBr=1.94
CI=2.14
ANG=118.0
pDHA=107.9
mDHA=-107.9
$end

$rem
   job_type	optimization
   basis	6-311++g**
   method	b3lyp
   mem_total	32000
$end

--------------------------------------------------------------
 ----------------------------------------------------------------
             Standard Nuclear Orientation (Angstroms)
    I     Atom           X                Y                Z
 ----------------------------------------------------------------
    1      C      -0.0085805423    -0.2903047689    -1.6315176814
    2      C      -0.5796337654    -0.7148309295    -0.2657666955
    3      C       0.5656119917     0.3123487794    -0.3358666347
    4      Br     -2.3464794173    -0.0780346434     0.2203885598
    5      F      -0.2924924491    -1.9551061199     0.1834184743
    6      Cl      0.1902664220     2.0025251940     0.0319912058
    7      Br      2.3336946407    -0.2542591488     0.2266626549
    8      H       0.6027681087    -1.0095819805    -2.1764884326
    9      H      -0.6217841647     0.3496129995    -2.2660147792
 ----------------------------------------------------------------
 Molecular Point Group                 C1    NOp =  1
 Largest Abelian Subgroup              C1    NOp =  1
 Nuclear Repulsion Energy =   923.6392554714 hartrees
 There are       58 alpha and       58 beta electrons
 Requested basis set is 6-311++G(d,p)
 There are 85 shells and 228 basis functions

 Total QAlloc Memory Limit  32000 MB
 Mega-Array Size       188 MB
 MEM_STATIC part       192 MB
 A cutoff of  1.0D-11 yielded   2952 shell pairs
 There are     22678 function pairs (     24883 Cartesian)
 Smallest overlap matrix eigenvalue = 3.03E-05

 Scale SEOQF with 1.000000e-01/1.000000e-01/1.000000e-01

 Standard Electronic Orientation quadrupole field applied
 Nucleus-field energy     =     0.0000000185 hartrees
 Guess from superposition of atomic densities
 Warning:  Energy on first SCF cycle will be non-variational
 SAD guess density has 116.000000 electrons

 -----------------------------------------------------------------------
  General SCF calculation program by
  Eric Jon Sundstrom, Paul Horn, Yuezhi Mao, Dmitri Zuev, Alec White,
  David Stuck, Shaama M.S., Shane Yost, Joonho Lee, David Small,
  Daniel Levine, Susi Lehtola, Hugh Burton, Evgeny Epifanovsky
 -----------------------------------------------------------------------
 Exchange:     0.2000 Hartree-Fock + 0.0800 Slater + 0.7200 B88
 Correlation:  0.1900 VWN1RPA + 0.8100 LYP
 Using SG-1 standard quadrature grid
 A restricted SCF calculation will be
 performed using DIIS
 SCF converges when DIIS error is below 1.0e-08
 ---------------------------------------
  Cycle       Energy         DIIS error
 ---------------------------------------
    1   -5824.9600850126      3.60e-02  
    2   -5823.8221402779      3.51e-03  
    3   -5823.7777341841      4.45e-03  
    4   -5823.8733718906      7.91e-04  
    5   -5823.8761236043      2.91e-04  
    6   -5823.8765997338      7.90e-05  
    7   -5823.8766400418      2.45e-05  
    8   -5823.8766432195      6.26e-06  
    9   -5823.8766434507      1.26e-06  
   10   -5823.8766434611      4.43e-07  
   11   -5823.8766434623      1.40e-07  
   12   -5823.8766434622      4.41e-08  
   13   -5823.8766434622      1.24e-08  
   14   -5823.8766434622      2.68e-09  Convergence criterion met
 ---------------------------------------
 SCF time:   CPU 69.19s  wall 69.00s 
 SCF   energy in the final basis set =    -5823.8766434622
 Total energy in the final basis set =    -5823.8766434622

 --------------------------------------------------------------

                    Orbital Energies (a.u.)
 --------------------------------------------------------------

 Alpha MOs
 -- Occupied --
*******-482.853-101.578 -62.507 -62.506 -56.328 -56.327 -56.323
-56.323 -56.322 -56.322 -24.725 -10.353 -10.326 -10.236  -9.492
 -8.715  -8.715  -7.258  -7.247  -7.247  -6.548  -6.547  -6.533
 -6.533  -6.533  -6.532  -2.659  -2.658  -2.654  -2.654  -2.654
 -2.653  -2.643  -2.643  -2.642  -2.642  -1.266  -0.947  -0.852
 -0.819  -0.793  -0.653  -0.618  -0.544  -0.539  -0.505  -0.474
 -0.453  -0.425  -0.399  -0.381  -0.341  -0.330  -0.319  -0.304
 -0.302  -0.290
 -- Virtual --
 -0.067  -0.052  -0.010  -0.004   0.016   0.020   0.023   0.046
  0.051   0.057   0.062   0.063   0.077   0.086   0.088   0.089
  0.099   0.103   0.111   0.113   0.122   0.132   0.141   0.145
  0.148   0.151   0.168   0.181   0.189   0.197   0.220   0.232
  0.238   0.244   0.252   0.303   0.352   0.365   0.373   0.380
  0.389   0.402   0.412   0.419   0.430   0.441   0.452   0.459
  0.466   0.470   0.490   0.524   0.525   0.536   0.538   0.569
  0.578   0.589   0.609   0.620   0.636   0.650   0.674   0.690
  0.707   0.748   0.780   0.790   0.809   0.833   0.860   0.875
  0.887   0.917   0.923   0.980   0.997   1.075   1.116   1.152
  1.268   1.319   1.366   1.399   1.443   1.451   1.486   1.515
  1.538   1.539   1.563   1.654   1.733   1.765   1.817   1.849
  1.883   1.931   1.970   1.985   2.012   2.053   2.064   2.084
  2.122   2.150   2.179   2.216   2.240   2.288   2.364   2.478
  2.528   2.569   2.681   2.698   2.776   2.783   2.934   3.013
  3.080   3.340   3.555   3.678   3.759   3.786   3.967   3.988
  4.005   4.009   4.020   4.032   4.040   4.095   4.131   4.198
  4.220   4.381   4.390   4.830   6.329   6.404   6.587   6.686
  6.713   7.555   7.569   7.586   7.595   7.670   7.695   9.738
 23.473  23.579  23.807  25.876  26.042  26.448  47.906  47.970
 66.752 215.727 289.751 289.763 289.779 289.789 289.892 289.910
*******1020.779
 --------------------------------------------------------------

          Ground-State Mulliken Net Atomic Charges

     Atom                 Charge (a.u.)
  ----------------------------------------
      1 C                    -0.599236
      2 C                    -0.146963
      3 C                     0.137840
      4 Br                   -0.015540
      5 F                    -0.022910
      6 Cl                    0.247046
      7 Br                    0.000600
      8 H                     0.216299
      9 H                     0.182865
  ----------------------------------------
  Sum of atomic charges =    -0.000000

 -----------------------------------------------------------------
                    Cartesian Multipole Moments
 -----------------------------------------------------------------
    Charge (ESU x 10^10)
                -0.0000
    Dipole Moment (Debye)
         X      -0.0908      Y       0.1650      Z      -1.8978
       Tot       1.9072
    Quadrupole Moments (Debye-Ang)
        XX     -71.3734     XY      -2.4899     YY     -74.7462
        XZ       0.1933     YZ       1.3095     ZZ     -68.7202
    Octopole Moments (Debye-Ang^2)
       XXX      -1.5754    XXY      -5.4912    XYY      -0.8937
       YYY      -8.0532    XXZ      10.8794    XYZ       0.3112
       YYZ       4.7825    XZZ      -0.7763    YZZ      -7.2954
       ZZZ       6.3373
    Hexadecapole Moments (Debye-Ang^3)
      XXXX   -1233.9810   XXXY     -35.4248   XXYY    -311.0047
      XYYY     -16.2424   YYYY    -525.3400   XXXZ       2.0696
      XXYZ      -2.3055   XYYZ      -0.4710   YYYZ       2.8449
      XXZZ    -257.2605   XYZZ      -7.6964   YYZZ    -125.0150
      XZZZ       1.0498   YZZZ      -1.7678   ZZZZ    -206.4231
 -----------------------------------------------------------------
 Calculating analytic gradient of the SCF energy
 Gradient of SCF Energy
            1           2           3           4           5           6
    1   0.0028074  -0.0136829   0.0129452  -0.0017975   0.0039302  -0.0066143
    2   0.0018373  -0.0182452   0.0109055   0.0098698  -0.0025128  -0.0004255
    3  -0.0155639   0.0188764   0.0076610  -0.0016374  -0.0004931   0.0006874
            7           8           9
    1   0.0033919   0.0011359  -0.0021160
    2  -0.0014045  -0.0011792   0.0011546
    3   0.0004017  -0.0051812  -0.0047509
 Max gradient component =       1.888E-02
 RMS gradient           =       7.973E-03
 Gradient time:  CPU 18.36 s  wall 18.36 s
 Geometry Optimization Parameters
   NAtoms,    NIC,     NZ,  NCons,   NDum,   NFix, NCnnct, MaxDiis
        9      69       9       0       0       0       0       0


** GEOMETRY OPTIMIZATION IN DELOCALIZED INTERNAL COORDINATES **
   Searching for a Minimum

   Optimization Cycle:   1

                       Coordinates (Angstroms)
     ATOM                X               Y               Z
      1  C        -0.0085805423   -0.2903047689   -1.6315176814
      2  C        -0.5796337654   -0.7148309295   -0.2657666955
      3  C         0.5656119917    0.3123487794   -0.3358666347
      4  Br       -2.3464794173   -0.0780346434    0.2203885598
      5  F        -0.2924924491   -1.9551061199    0.1834184743
      6  Cl        0.1902664220    2.0025251940    0.0319912058
      7  Br        2.3336946407   -0.2542591488    0.2266626549
      8  H         0.6027681087   -1.0095819805   -2.1764884326
      9  H        -0.6217841647    0.3496129995   -2.2660147792
   Point Group: c1    Number of degrees of freedom:    21


   Energy is  -5823.876643462


 Attempting to Generate Delocalized Internal Coordinates

 21 Hessian modes will be used to form the next step
  Hessian Eigenvalues:
     0.017401    0.020947    0.030782    0.030782    0.030790    0.033282
     0.086449    0.090060    0.108252    0.129001    0.140000    0.145900
     0.175927    0.175927    0.257500    0.268991    0.285189    0.286300
     0.348126    0.348126    0.550214

 Minimum Search - Taking Simple RFO Step
 Searching for Lamda that Minimizes Along All modes
 Value Taken    Lamda =  -0.00537729
 Step Taken.  Stepsize is  0.219850

                             Maximum     Tolerance    Cnvgd?
         Gradient           0.015333      0.000300      NO
         Displacement       0.133341      0.001200      NO
         Energy change     *********      0.000001      NO


 New Cartesian Coordinates Obtained by Inverse Iteration

 Displacement from previous Coordinates is:  0.318412
 ----------------------------------------------------------------
             Standard Nuclear Orientation (Angstroms)
    I     Atom           X                Y                Z
 ----------------------------------------------------------------
    1      C      -0.0191893437    -0.2767596756    -1.6108412507
    2      C      -0.5790317962    -0.6951470944    -0.2732249172
    3      C       0.5556391975     0.3201711815    -0.3365272931
    4      Br     -2.3725215239    -0.1788193027     0.2064269910
    5      F      -0.2855149211    -1.9338758472     0.1674834786
    6      Cl      0.2744475116     2.0367337427    -0.0203303052
    7      Br      2.3023890100    -0.2737508440     0.2280862318
    8      H       0.5900498052    -1.0035045294    -2.1360007991
    9      H      -0.6228971152     0.3673217511    -2.2382654649
 ----------------------------------------------------------------
 Molecular Point Group                 C1    NOp =  1
 Largest Abelian Subgroup              C1    NOp =  1
 Nuclear Repulsion Energy =   924.7614347404 hartrees
 There are       58 alpha and       58 beta electrons
 Applying Cartesian multipole field
    Component          Value
    ---------          -----
     (2,0,0)        1.00000E-11
     (0,2,0)        2.00000E-11
     (0,0,2)       -3.00000E-11
 Nucleus-field energy     =     0.0000000188 hartrees
 Requested basis set is 6-311++G(d,p)
 There are 85 shells and 228 basis functions
 A cutoff of  1.0D-11 yielded   2955 shell pairs
 There are     22752 function pairs (     24988 Cartesian)
 Smallest overlap matrix eigenvalue = 2.93E-05
 Guess MOs from SCF MO coefficient file

 -----------------------------------------------------------------------
  General SCF calculation program by
  Eric Jon Sundstrom, Paul Horn, Yuezhi Mao, Dmitri Zuev, Alec White,
  David Stuck, Shaama M.S., Shane Yost, Joonho Lee, David Small,
  Daniel Levine, Susi Lehtola, Hugh Burton, Evgeny Epifanovsky
 -----------------------------------------------------------------------
 Exchange:     0.2000 Hartree-Fock + 0.0800 Slater + 0.7200 B88
 Correlation:  0.1900 VWN1RPA + 0.8100 LYP
 Using SG-1 standard quadrature grid
 A restricted SCF calculation will be
 performed using DIIS
 SCF converges when DIIS error is below 1.0e-08
 ---------------------------------------
  Cycle       Energy         DIIS error
 ---------------------------------------
    1   -5823.8757499239      5.91e-04  
    2   -5823.8791554897      2.22e-04  
    3   -5823.8789962714      2.84e-04  
    4   -5823.8794309220      4.70e-05  
    5   -5823.8794439378      1.25e-05  
    6   -5823.8794445995      5.58e-06  
    7   -5823.8794447695      9.89e-07  
    8   -5823.8794447745      3.01e-07  
    9   -5823.8794447750      8.28e-08  
   10   -5823.8794447750      2.13e-08  
   11   -5823.8794447749      1.06e-08  
   12   -5823.8794447750      2.06e-09  Convergence criterion met
 ---------------------------------------
 SCF time:   CPU 61.86s  wall 62.00s 
 SCF   energy in the final basis set =    -5823.8794447750
 Total energy in the final basis set =    -5823.8794447750

 --------------------------------------------------------------

                    Orbital Energies (a.u.)
 --------------------------------------------------------------

 Alpha MOs
 -- Occupied --
*******-482.853-101.579 -62.506 -62.506 -56.327 -56.327 -56.323
-56.323 -56.322 -56.322 -24.723 -10.351 -10.324 -10.231  -9.493
 -8.715  -8.715  -7.259  -7.248  -7.248  -6.547  -6.547  -6.533
 -6.533  -6.532  -6.532  -2.658  -2.658  -2.654  -2.654  -2.654
 -2.653  -2.643  -2.643  -2.642  -2.642  -1.267  -0.954  -0.858
 -0.821  -0.796  -0.653  -0.619  -0.547  -0.542  -0.506  -0.475
 -0.455  -0.425  -0.400  -0.382  -0.342  -0.330  -0.320  -0.305
 -0.302  -0.291
 -- Virtual --
 -0.066  -0.048  -0.009  -0.003   0.016   0.020   0.024   0.047
  0.053   0.058   0.062   0.063   0.081   0.085   0.088   0.090
  0.098   0.103   0.112   0.113   0.123   0.132   0.140   0.145
  0.150   0.152   0.169   0.186   0.188   0.199   0.219   0.237
  0.243   0.250   0.255   0.304   0.351   0.363   0.375   0.379
  0.390   0.398   0.413   0.419   0.430   0.440   0.450   0.461
  0.467   0.472   0.495   0.526   0.527   0.533   0.547   0.577
  0.581   0.596   0.611   0.624   0.638   0.655   0.670   0.688
  0.707   0.748   0.778   0.789   0.804   0.835   0.861   0.870
  0.892   0.920   0.928   0.985   1.003   1.073   1.114   1.164
  1.278   1.329   1.374   1.396   1.451   1.453   1.487   1.524
  1.537   1.549   1.557   1.658   1.733   1.785   1.825   1.855
  1.896   1.945   1.974   1.994   2.018   2.060   2.070   2.087
  2.129   2.162   2.184   2.220   2.248   2.289   2.354   2.482
  2.543   2.578   2.693   2.708   2.790   2.799   2.948   3.019
  3.116   3.367   3.559   3.696   3.761   3.794   3.976   3.999
  4.011   4.014   4.030   4.036   4.048   4.098   4.138   4.202
  4.227   4.385   4.393   4.843   6.331   6.408   6.597   6.696
  6.714   7.556   7.570   7.585   7.599   7.673   7.691   9.737
 23.490  23.618  23.842  25.870  26.028  26.436  47.911  47.971
 66.757 215.725 289.751 289.764 289.778 289.793 289.895 289.908
*******1020.780
 --------------------------------------------------------------

          Ground-State Mulliken Net Atomic Charges

     Atom                 Charge (a.u.)
  ----------------------------------------
      1 C                    -0.580605
      2 C                    -0.179440
      3 C                     0.137982
      4 Br                   -0.015009
      5 F                    -0.019274
      6 Cl                    0.261143
      7 Br                   -0.006917
      8 H                     0.218717
      9 H                     0.183403
  ----------------------------------------
  Sum of atomic charges =     0.000000

 -----------------------------------------------------------------
                    Cartesian Multipole Moments
 -----------------------------------------------------------------
    Charge (ESU x 10^10)
                 0.0000
    Dipole Moment (Debye)
         X      -0.1223      Y       0.1668      Z      -1.8842
       Tot       1.8956
    Quadrupole Moments (Debye-Ang)
        XX     -71.2864     XY      -2.1547     YY     -74.7016
        XZ       0.2404     YZ       1.1601     ZZ     -68.7775
    Octopole Moments (Debye-Ang^2)
       XXX      -2.8402    XXY      -5.1963    XYY       0.0203
       YYY      -3.4294    XXZ      11.7190    XYZ       0.5603
       YYZ       5.4015    XZZ      -0.8068    YZZ      -5.8194
       ZZZ       9.3053
    Hexadecapole Moments (Debye-Ang^3)
      XXXX   -1230.7539   XXXY     -48.8259   XXYY    -313.8239
      XYYY     -31.5621   YYYY    -533.5197   XXXZ      -0.1942
      XXYZ      -1.4304   XYYZ      -0.3958   YYYZ       7.3975
      XXZZ    -256.4887   XYZZ     -13.2861   YYZZ    -126.4090
      XZZZ      -0.1097   YZZZ       3.2350   ZZZZ    -203.5043
 -----------------------------------------------------------------
 Calculating analytic gradient of the SCF energy
 Gradient of SCF Energy
            1           2           3           4           5           6
    1  -0.0006046  -0.0027515   0.0051353   0.0000122  -0.0005051   0.0007678
    2   0.0031482  -0.0110858   0.0026797   0.0009805   0.0029885   0.0007496
    3  -0.0045209   0.0091966   0.0037485  -0.0022776  -0.0021015  -0.0013702
            7           8           9
    1  -0.0020295  -0.0000631   0.0000385
    2   0.0006836   0.0003996  -0.0005441
    3  -0.0012505  -0.0004793  -0.0009451
 Max gradient component =       1.109E-02
 RMS gradient           =       3.463E-03
 Gradient time:  CPU 18.49 s  wall 18.49 s
 Geometry Optimization Parameters
   NAtoms,    NIC,     NZ,  NCons,   NDum,   NFix, NCnnct, MaxDiis
        9      69       9       0       0       0       0       0

 Cartesian Hessian Update
 Hessian Updated using BFGS Update


** GEOMETRY OPTIMIZATION IN DELOCALIZED INTERNAL COORDINATES **
   Searching for a Minimum

   Optimization Cycle:   2

                       Coordinates (Angstroms)
     ATOM                X               Y               Z
      1  C        -0.0191893437   -0.2767596756   -1.6108412507
      2  C        -0.5790317962   -0.6951470944   -0.2732249172
      3  C         0.5556391975    0.3201711815   -0.3365272931
      4  Br       -2.3725215239   -0.1788193027    0.2064269910
      5  F        -0.2855149211   -1.9338758472    0.1674834786
      6  Cl        0.2744475116    2.0367337427   -0.0203303052
      7  Br        2.3023890100   -0.2737508440    0.2280862318
      8  H         0.5900498052   -1.0035045294   -2.1360007991
      9  H        -0.6228971152    0.3673217511   -2.2382654649
   Point Group: c1    Number of degrees of freedom:    21


   Energy is  -5823.879444775

 Hessian Updated using BFGS Update

 21 Hessian modes will be used to form the next step
  Hessian Eigenvalues:
     0.017406    0.020945    0.030258    0.030782    0.031699    0.039201
     0.086935    0.089781    0.106504    0.120427    0.135383    0.144401
     0.175428    0.182723    0.244321    0.267211    0.269345    0.286297
     0.348077    0.348891    0.557999

 Minimum Search - Taking Simple RFO Step
 Searching for Lamda that Minimizes Along All modes
 Value Taken    Lamda =  -0.00081892
 Step Taken.  Stepsize is  0.117116

                             Maximum     Tolerance    Cnvgd?
         Gradient           0.006053      0.000300      NO
         Displacement       0.074926      0.001200      NO
         Energy change     -0.002801      0.000001      NO


 New Cartesian Coordinates Obtained by Inverse Iteration

 Displacement from previous Coordinates is:  0.117466
 ----------------------------------------------------------------
             Standard Nuclear Orientation (Angstroms)
    I     Atom           X                Y                Z
 ----------------------------------------------------------------
    1      C      -0.0181385283    -0.2799104862    -1.6217213548
    2      C      -0.5768051712    -0.6833992675    -0.2943570623
    3      C       0.5507366545     0.3206590776    -0.3543513247
    4      Br     -2.3577765564    -0.1767987277     0.2355319461
    5      F      -0.2776306232    -1.9167777053     0.1668094397
    6      Cl      0.2595892847     2.0282194586    -0.0057830499
    7      Br      2.2893967015    -0.2818335918     0.2456772450
    8      H       0.5890997619    -1.0153078238    -2.1353525949
    9      H      -0.6151006993     0.3675184482    -2.2496465730
 ----------------------------------------------------------------
 Molecular Point Group                 C1    NOp =  1
 Largest Abelian Subgroup              C1    NOp =  1
 Nuclear Repulsion Energy =   927.5530117443 hartrees
 There are       58 alpha and       58 beta electrons
 Applying Cartesian multipole field
    Component          Value
    ---------          -----
     (2,0,0)        1.00000E-11
     (0,2,0)        2.00000E-11
     (0,0,2)       -3.00000E-11
 Nucleus-field energy     =     0.0000000184 hartrees
 Requested basis set is 6-311++G(d,p)
 There are 85 shells and 228 basis functions
 A cutoff of  1.0D-11 yielded   2955 shell pairs
 There are     22763 function pairs (     25002 Cartesian)
 Smallest overlap matrix eigenvalue = 2.85E-05
 Guess MOs from SCF MO coefficient file

 -----------------------------------------------------------------------
  General SCF calculation program by
  Eric Jon Sundstrom, Paul Horn, Yuezhi Mao, Dmitri Zuev, Alec White,
  David Stuck, Shaama M.S., Shane Yost, Joonho Lee, David Small,
  Daniel Levine, Susi Lehtola, Hugh Burton, Evgeny Epifanovsky
 -----------------------------------------------------------------------
 Exchange:     0.2000 Hartree-Fock + 0.0800 Slater + 0.7200 B88
 Correlation:  0.1900 VWN1RPA + 0.8100 LYP
 Using SG-1 standard quadrature grid
 A restricted SCF calculation will be
 performed using DIIS
 SCF converges when DIIS error is below 1.0e-08
 ---------------------------------------
  Cycle       Energy         DIIS error
 ---------------------------------------
    1   -5823.8789510372      2.86e-04  
    2   -5823.8797276439      9.95e-05  
    3   -5823.8797047076      1.24e-04  
    4   -5823.8797789170      2.18e-05  
    5   -5823.8797817563      6.69e-06  
    6   -5823.8797819718      2.60e-06  
    7   -5823.8797820110      3.67e-07  
    8   -5823.8797820115      1.39e-07  
    9   -5823.8797820117      2.78e-08  
   10   -5823.8797820115      1.44e-08  
   11   -5823.8797820116      3.54e-09  Convergence criterion met
 ---------------------------------------
 SCF time:   CPU 56.88s  wall 57.00s 
 SCF   energy in the final basis set =    -5823.8797820116
 Total energy in the final basis set =    -5823.8797820116

 --------------------------------------------------------------

                    Orbital Energies (a.u.)
 --------------------------------------------------------------

 Alpha MOs
 -- Occupied --
*******-482.852-101.579 -62.506 -62.505 -56.327 -56.326 -56.322
-56.322 -56.322 -56.322 -24.721 -10.349 -10.323 -10.233  -9.494
 -8.715  -8.714  -7.259  -7.248  -7.248  -6.547  -6.547  -6.533
 -6.533  -6.532  -6.532  -2.658  -2.657  -2.654  -2.653  -2.653
 -2.653  -2.642  -2.642  -2.641  -2.641  -1.265  -0.958  -0.859
 -0.820  -0.796  -0.653  -0.619  -0.548  -0.543  -0.505  -0.475
 -0.455  -0.425  -0.399  -0.383  -0.342  -0.330  -0.320  -0.305
 -0.303  -0.291
 -- Virtual --
 -0.067  -0.049  -0.009  -0.003   0.016   0.021   0.024   0.048
  0.053   0.058   0.062   0.063   0.082   0.085   0.089   0.090
  0.099   0.103   0.112   0.114   0.123   0.131   0.140   0.145
  0.150   0.154   0.169   0.186   0.188   0.199   0.218   0.238
  0.244   0.252   0.257   0.307   0.349   0.363   0.376   0.379
  0.390   0.399   0.413   0.421   0.431   0.441   0.450   0.461
  0.467   0.471   0.494   0.524   0.527   0.535   0.549   0.580
  0.582   0.598   0.613   0.625   0.637   0.654   0.670   0.689
  0.710   0.748   0.779   0.789   0.803   0.834   0.860   0.868
  0.894   0.918   0.928   0.991   1.001   1.081   1.118   1.162
  1.279   1.327   1.378   1.399   1.451   1.457   1.485   1.520
  1.538   1.549   1.565   1.665   1.732   1.788   1.830   1.860
  1.892   1.950   1.980   1.997   2.019   2.061   2.072   2.088
  2.126   2.165   2.183   2.225   2.253   2.290   2.358   2.486
  2.550   2.577   2.695   2.711   2.797   2.807   2.949   3.023
  3.134   3.379   3.555   3.698   3.763   3.798   3.979   4.001
  4.013   4.014   4.029   4.036   4.051   4.101   4.138   4.205
  4.224   4.384   4.395   4.848   6.334   6.409   6.602   6.697
  6.714   7.556   7.570   7.585   7.599   7.669   7.697   9.738
 23.494  23.647  23.854  25.874  26.028  26.439  47.912  47.971
 66.760 215.725 289.752 289.764 289.779 289.793 289.892 289.914
*******1020.781
 --------------------------------------------------------------

          Ground-State Mulliken Net Atomic Charges

     Atom                 Charge (a.u.)
  ----------------------------------------
      1 C                    -0.596386
      2 C                    -0.157254
      3 C                     0.131500
      4 Br                   -0.014674
      5 F                    -0.022237
      6 Cl                    0.263804
      7 Br                   -0.007984
      8 H                     0.219059
      9 H                     0.184173
  ----------------------------------------
  Sum of atomic charges =     0.000000

 -----------------------------------------------------------------
                    Cartesian Multipole Moments
 -----------------------------------------------------------------
    Charge (ESU x 10^10)
                 0.0000
    Dipole Moment (Debye)
         X      -0.1377      Y       0.1833      Z      -1.9349
       Tot       1.9485
    Quadrupole Moments (Debye-Ang)
        XX     -71.3990     XY      -2.1584     YY     -74.6812
        XZ       0.2031     YZ       1.2419     ZZ     -68.5709
    Octopole Moments (Debye-Ang^2)
       XXX      -2.5839    XXY      -5.2214    XYY       0.1222
       YYY      -3.2443    XXZ      11.5010    XYZ       0.4638
       YYZ       4.6967    XZZ      -0.7679    YZZ      -5.7402
       ZZZ       6.7752
    Hexadecapole Moments (Debye-Ang^3)
      XXXX   -1219.7684   XXXY     -45.4080   XXYY    -310.5105
      XYYY     -28.8840   YYYY    -529.5568   XXXZ       0.3261
      XXYZ      -1.8002   XYYZ       0.0690   YYYZ       7.3531
      XXZZ    -253.5317   XYZZ     -12.4275   YYZZ    -125.9377
      XZZZ       1.2117   YZZZ       2.5131   ZZZZ    -207.1090
 -----------------------------------------------------------------
 Calculating analytic gradient of the SCF energy
 Gradient of SCF Energy
            1           2           3           4           5           6
    1  -0.0008507   0.0011742  -0.0003528   0.0010665  -0.0004342  -0.0000547
    2   0.0013560  -0.0045687  -0.0003479   0.0002619   0.0038047   0.0000714
    3   0.0017919  -0.0011234  -0.0023018  -0.0003509  -0.0001431   0.0005773
            7           8           9
    1  -0.0008209  -0.0001572   0.0004298
    2  -0.0002771   0.0002520  -0.0005523
    3   0.0002494   0.0006434   0.0006573
 Max gradient component =       4.569E-03
 RMS gradient           =       1.407E-03
 Gradient time:  CPU 18.42 s  wall 18.42 s
 Geometry Optimization Parameters
   NAtoms,    NIC,     NZ,  NCons,   NDum,   NFix, NCnnct, MaxDiis
        9      69       9       0       0       0       0       0

 Cartesian Hessian Update
 Hessian Updated using BFGS Update


** GEOMETRY OPTIMIZATION IN DELOCALIZED INTERNAL COORDINATES **
   Searching for a Minimum

   Optimization Cycle:   3

                       Coordinates (Angstroms)
     ATOM                X               Y               Z
      1  C        -0.0181385283   -0.2799104862   -1.6217213548
      2  C        -0.5768051712   -0.6833992675   -0.2943570623
      3  C         0.5507366545    0.3206590776   -0.3543513247
      4  Br       -2.3577765564   -0.1767987277    0.2355319461
      5  F        -0.2776306232   -1.9167777053    0.1668094397
      6  Cl        0.2595892847    2.0282194586   -0.0057830499
      7  Br        2.2893967015   -0.2818335918    0.2456772450
      8  H         0.5890997619   -1.0153078238   -2.1353525949
      9  H        -0.6151006993    0.3675184482   -2.2496465730
   Point Group: c1    Number of degrees of freedom:    21


   Energy is  -5823.879782012

 Hessian Updated using BFGS Update

 21 Hessian modes will be used to form the next step
  Hessian Eigenvalues:
     0.017434    0.020933    0.029282    0.030789    0.034188    0.048188
     0.080550    0.089674    0.101852    0.119599    0.134963    0.144596
     0.176803    0.179257    0.259493    0.268854    0.275246    0.286915
     0.348226    0.349693    0.547624

 Minimum Search - Taking Simple RFO Step
 Searching for Lamda that Minimizes Along All modes
 Value Taken    Lamda =  -0.00012967
 Step Taken.  Stepsize is  0.042731

                             Maximum     Tolerance    Cnvgd?
         Gradient           0.002341      0.000300      NO
         Displacement       0.019084      0.001200      NO
         Energy change     -0.000337      0.000001      NO


 New Cartesian Coordinates Obtained by Inverse Iteration

 Displacement from previous Coordinates is:  0.042235
 ----------------------------------------------------------------
             Standard Nuclear Orientation (Angstroms)
    I     Atom           X                Y                Z
 ----------------------------------------------------------------
    1      C      -0.0166931696    -0.2808938289    -1.6193733632
    2      C      -0.5784150603    -0.6813102614    -0.2906013340
    3      C       0.5510818419     0.3209560980    -0.3496376153
    4      Br     -2.3632172414    -0.1778531663     0.2394103676
    5      F      -0.2858402844    -1.9247517765     0.1574670934
    6      Cl      0.2604443492     2.0302044983    -0.0108407981
    7      Br      2.2973250898    -0.2748094624     0.2426696716
    8      H       0.5897927332    -1.0180937826    -2.1329717281
    9      H      -0.6111074342     0.3689210639    -2.2493156228
 ----------------------------------------------------------------
 Molecular Point Group                 C1    NOp =  1
 Largest Abelian Subgroup              C1    NOp =  1
 Nuclear Repulsion Energy =   925.8677870543 hartrees
 There are       58 alpha and       58 beta electrons
 Applying Cartesian multipole field
    Component          Value
    ---------          -----
     (2,0,0)        1.00000E-11
     (0,2,0)        2.00000E-11
     (0,0,2)       -3.00000E-11
 Nucleus-field energy     =     0.0000000185 hartrees
 Requested basis set is 6-311++G(d,p)
 There are 85 shells and 228 basis functions
 A cutoff of  1.0D-11 yielded   2954 shell pairs
 There are     22748 function pairs (     24984 Cartesian)
 Smallest overlap matrix eigenvalue = 2.84E-05
 Guess MOs from SCF MO coefficient file

 -----------------------------------------------------------------------
  General SCF calculation program by
  Eric Jon Sundstrom, Paul Horn, Yuezhi Mao, Dmitri Zuev, Alec White,
  David Stuck, Shaama M.S., Shane Yost, Joonho Lee, David Small,
  Daniel Levine, Susi Lehtola, Hugh Burton, Evgeny Epifanovsky
 -----------------------------------------------------------------------
 Exchange:     0.2000 Hartree-Fock + 0.0800 Slater + 0.7200 B88
 Correlation:  0.1900 VWN1RPA + 0.8100 LYP
 Using SG-1 standard quadrature grid
 A restricted SCF calculation will be
 performed using DIIS
 SCF converges when DIIS error is below 1.0e-08
 ---------------------------------------
  Cycle       Energy         DIIS error
 ---------------------------------------
    1   -5823.8797261216      1.14e-04  
    2   -5823.8798484960      2.60e-05  
    3   -5823.8798448288      3.57e-05  
    4   -5823.8798525059      7.05e-06  
    5   -5823.8798527865      2.46e-06  
    6   -5823.8798528148      7.20e-07  
    7   -5823.8798528175      1.74e-07  
    8   -5823.8798528177      5.37e-08  
    9   -5823.8798528177      8.91e-09  Convergence criterion met
 ---------------------------------------
 SCF time:   CPU 46.49s  wall 47.00s 
 SCF   energy in the final basis set =    -5823.8798528177
 Total energy in the final basis set =    -5823.8798528177

 --------------------------------------------------------------

                    Orbital Energies (a.u.)
 --------------------------------------------------------------

 Alpha MOs
 -- Occupied --
*******-482.853-101.580 -62.506 -62.505 -56.327 -56.326 -56.323
-56.323 -56.322 -56.322 -24.720 -10.350 -10.324 -10.233  -9.494
 -8.715  -8.714  -7.259  -7.249  -7.248  -6.547  -6.547  -6.533
 -6.533  -6.532  -6.532  -2.658  -2.658  -2.654  -2.654  -2.653
 -2.653  -2.642  -2.642  -2.641  -2.641  -1.263  -0.957  -0.859
 -0.820  -0.796  -0.653  -0.619  -0.548  -0.543  -0.504  -0.474
 -0.455  -0.425  -0.399  -0.383  -0.342  -0.330  -0.320  -0.305
 -0.303  -0.291
 -- Virtual --
 -0.068  -0.049  -0.009  -0.003   0.016   0.021   0.024   0.048
  0.053   0.058   0.062   0.063   0.082   0.085   0.088   0.090
  0.099   0.103   0.112   0.113   0.123   0.131   0.140   0.145
  0.150   0.154   0.169   0.186   0.188   0.199   0.218   0.238
  0.244   0.252   0.256   0.306   0.350   0.364   0.375   0.379
  0.390   0.398   0.413   0.420   0.431   0.441   0.450   0.461
  0.467   0.471   0.494   0.525   0.528   0.535   0.548   0.579
  0.582   0.598   0.612   0.624   0.637   0.654   0.669   0.689
  0.710   0.747   0.778   0.788   0.803   0.833   0.859   0.868
  0.892   0.917   0.927   0.990   1.001   1.080   1.116   1.162
  1.280   1.326   1.377   1.398   1.451   1.455   1.484   1.519
  1.538   1.549   1.563   1.664   1.732   1.787   1.829   1.859
  1.895   1.948   1.980   1.996   2.018   2.061   2.071   2.087
  2.126   2.165   2.181   2.224   2.250   2.290   2.357   2.484
  2.548   2.575   2.694   2.711   2.797   2.805   2.947   3.021
  3.131   3.377   3.552   3.696   3.764   3.797   3.976   4.000
  4.011   4.014   4.029   4.035   4.049   4.099   4.137   4.202
  4.223   4.384   4.394   4.844   6.335   6.409   6.599   6.694
  6.713   7.555   7.570   7.584   7.599   7.670   7.694   9.737
 23.491  23.644  23.850  25.873  26.028  26.437  47.911  47.971
 66.760 215.725 289.751 289.764 289.778 289.792 289.892 289.911
*******1020.780
 --------------------------------------------------------------

          Ground-State Mulliken Net Atomic Charges

     Atom                 Charge (a.u.)
  ----------------------------------------
      1 C                    -0.595868
      2 C                    -0.161542
      3 C                     0.138213
      4 Br                   -0.013426
      5 F                    -0.024963
      6 Cl                    0.262050
      7 Br                   -0.008005
      8 H                     0.219961
      9 H                     0.183579
  ----------------------------------------
  Sum of atomic charges =     0.000000

 -----------------------------------------------------------------
                    Cartesian Multipole Moments
 -----------------------------------------------------------------
    Charge (ESU x 10^10)
                 0.0000
    Dipole Moment (Debye)
         X      -0.1298      Y       0.2091      Z      -1.9253
       Tot       1.9410
    Quadrupole Moments (Debye-Ang)
        XX     -71.3608     XY      -2.1547     YY     -74.7238
        XZ       0.1814     YZ       1.2322     ZZ     -68.6035
    Octopole Moments (Debye-Ang^2)
       XXX      -2.5999    XXY      -5.3200    XYY       0.1374
       YYY      -3.3085    XXZ      11.5149    XYZ       0.5049
       YYZ       4.6947    XZZ      -0.7982    YZZ      -5.8481
       ZZZ       6.8976
    Hexadecapole Moments (Debye-Ang^3)
      XXXX   -1225.1868   XXXY     -46.4951   XXYY    -311.9974
      XYYY     -30.1909   YYYY    -530.6172   XXXZ       1.0284
      XXYZ      -1.6851   XYYZ       0.3292   YYYZ       7.2440
      XXZZ    -254.7570   XYZZ     -12.8438   YYZZ    -126.0951
      XZZZ       2.0462   YZZZ       2.6364   ZZZZ    -206.7294
 -----------------------------------------------------------------
 Calculating analytic gradient of the SCF energy
 Gradient of SCF Energy
            1           2           3           4           5           6
    1   0.0000348   0.0013641  -0.0010729  -0.0002377  -0.0006647   0.0001377
    2   0.0000730  -0.0019248   0.0005384   0.0002538   0.0011688   0.0001362
    3   0.0010548   0.0000810  -0.0010838  -0.0000662  -0.0005347   0.0001728
            7           8           9
    1   0.0002652   0.0002084  -0.0000349
    2  -0.0001483   0.0000341  -0.0001312
    3   0.0001306   0.0000553   0.0001902
 Max gradient component =       1.925E-03
 RMS gradient           =       6.612E-04
 Gradient time:  CPU 18.55 s  wall 18.55 s
 Geometry Optimization Parameters
   NAtoms,    NIC,     NZ,  NCons,   NDum,   NFix, NCnnct, MaxDiis
        9      69       9       0       0       0       0       0

 Cartesian Hessian Update
 Hessian Updated using BFGS Update


** GEOMETRY OPTIMIZATION IN DELOCALIZED INTERNAL COORDINATES **
   Searching for a Minimum

   Optimization Cycle:   4

                       Coordinates (Angstroms)
     ATOM                X               Y               Z
      1  C        -0.0166931696   -0.2808938289   -1.6193733632
      2  C        -0.5784150603   -0.6813102614   -0.2906013340
      3  C         0.5510818419    0.3209560980   -0.3496376153
      4  Br       -2.3632172414   -0.1778531663    0.2394103676
      5  F        -0.2858402844   -1.9247517765    0.1574670934
      6  Cl        0.2604443492    2.0302044983   -0.0108407981
      7  Br        2.2973250898   -0.2748094624    0.2426696716
      8  H         0.5897927332   -1.0180937826   -2.1329717281
      9  H        -0.6111074342    0.3689210639   -2.2493156228
   Point Group: c1    Number of degrees of freedom:    21


   Energy is  -5823.879852818

 Hessian Updated using BFGS Update

 21 Hessian modes will be used to form the next step
  Hessian Eigenvalues:
     0.017369    0.020936    0.027857    0.030793    0.036233    0.050681
     0.079798    0.090504    0.098807    0.119609    0.135613    0.144625
     0.176878    0.189993    0.240415    0.269053    0.277340    0.285875
     0.347445    0.350214    0.487960

 Minimum Search - Taking Simple RFO Step
 Searching for Lamda that Minimizes Along All modes
 Value Taken    Lamda =  -0.00002101
 Step Taken.  Stepsize is  0.018939

                             Maximum     Tolerance    Cnvgd?
         Gradient           0.001015      0.000300      NO
         Displacement       0.013818      0.001200      NO
         Energy change     -0.000071      0.000001      NO


 New Cartesian Coordinates Obtained by Inverse Iteration

 Displacement from previous Coordinates is:  0.015415
 ----------------------------------------------------------------
             Standard Nuclear Orientation (Angstroms)
    I     Atom           X                Y                Z
 ----------------------------------------------------------------
    1      C      -0.0166430305    -0.2803938016    -1.6204695422
    2      C      -0.5794781900    -0.6801411864    -0.2904836029
    3      C       0.5512935241     0.3202517477    -0.3482617870
    4      Br     -2.3641447806    -0.1801605773     0.2414699691
    5      F      -0.2843069187    -1.9248632526     0.1585063956
    6      Cl      0.2603168171     2.0297000471    -0.0125383753
    7      Br      2.2971640582    -0.2743831518     0.2440197946
    8      H       0.5868553668    -1.0200037902    -2.1341566399
    9      H      -0.6076860221     0.3723633471    -2.2512795408
 ----------------------------------------------------------------
 Molecular Point Group                 C1    NOp =  1
 Largest Abelian Subgroup              C1    NOp =  1
 Nuclear Repulsion Energy =   925.7127291541 hartrees
 There are       58 alpha and       58 beta electrons
 Applying Cartesian multipole field
    Component          Value
    ---------          -----
     (2,0,0)        1.00000E-11
     (0,2,0)        2.00000E-11
     (0,0,2)       -3.00000E-11
 Nucleus-field energy     =     0.0000000185 hartrees
 Requested basis set is 6-311++G(d,p)
 There are 85 shells and 228 basis functions
 A cutoff of  1.0D-11 yielded   2954 shell pairs
 There are     22748 function pairs (     24984 Cartesian)
 Smallest overlap matrix eigenvalue = 2.83E-05
 Guess MOs from SCF MO coefficient file

 -----------------------------------------------------------------------
  General SCF calculation program by
  Eric Jon Sundstrom, Paul Horn, Yuezhi Mao, Dmitri Zuev, Alec White,
  David Stuck, Shaama M.S., Shane Yost, Joonho Lee, David Small,
  Daniel Levine, Susi Lehtola, Hugh Burton, Evgeny Epifanovsky
 -----------------------------------------------------------------------
 Exchange:     0.2000 Hartree-Fock + 0.0800 Slater + 0.7200 B88
 Correlation:  0.1900 VWN1RPA + 0.8100 LYP
 Using SG-1 standard quadrature grid
 A restricted SCF calculation will be
 performed using DIIS
 SCF converges when DIIS error is below 1.0e-08
 ---------------------------------------
  Cycle       Energy         DIIS error
 ---------------------------------------
    1   -5823.8798526089      3.99e-05  
    2   -5823.8798654191      1.18e-05  
    3   -5823.8798652909      1.33e-05  
    4   -5823.8798660400      1.87e-06  
    5   -5823.8798660580      5.24e-07  
    6   -5823.8798660595      1.62e-07  
    7   -5823.8798660597      4.57e-08  
    8   -5823.8798660596      1.74e-08  
    9   -5823.8798660597      7.04e-09  Convergence criterion met
 ---------------------------------------
 SCF time:   CPU 46.49s  wall 47.00s 
 SCF   energy in the final basis set =    -5823.8798660597
 Total energy in the final basis set =    -5823.8798660597

 --------------------------------------------------------------

                    Orbital Energies (a.u.)
 --------------------------------------------------------------

 Alpha MOs
 -- Occupied --
*******-482.853-101.580 -62.506 -62.505 -56.327 -56.326 -56.323
-56.323 -56.322 -56.322 -24.720 -10.350 -10.324 -10.233  -9.494
 -8.715  -8.714  -7.259  -7.249  -7.248  -6.547  -6.547  -6.533
 -6.533  -6.532  -6.532  -2.658  -2.658  -2.654  -2.654  -2.653
 -2.653  -2.643  -2.643  -2.641  -2.641  -1.262  -0.957  -0.859
 -0.820  -0.796  -0.653  -0.618  -0.547  -0.542  -0.503  -0.474
 -0.455  -0.425  -0.399  -0.383  -0.342  -0.330  -0.320  -0.305
 -0.303  -0.292
 -- Virtual --
 -0.068  -0.049  -0.009  -0.003   0.016   0.020   0.024   0.048
  0.053   0.058   0.062   0.063   0.082   0.085   0.088   0.090
  0.099   0.103   0.112   0.113   0.123   0.131   0.140   0.145
  0.150   0.154   0.169   0.186   0.188   0.199   0.218   0.238
  0.243   0.251   0.256   0.306   0.350   0.364   0.375   0.379
  0.390   0.398   0.413   0.420   0.431   0.441   0.450   0.461
  0.467   0.471   0.494   0.525   0.527   0.535   0.548   0.579
  0.582   0.598   0.612   0.624   0.637   0.654   0.669   0.688
  0.709   0.747   0.777   0.788   0.803   0.833   0.859   0.868
  0.892   0.917   0.927   0.990   1.001   1.080   1.116   1.162
  1.280   1.326   1.377   1.399   1.451   1.455   1.484   1.519
  1.538   1.549   1.563   1.664   1.732   1.786   1.829   1.858
  1.895   1.947   1.980   1.996   2.018   2.060   2.070   2.086
  2.126   2.164   2.181   2.223   2.249   2.290   2.356   2.484
  2.547   2.575   2.693   2.710   2.796   2.804   2.946   3.021
  3.128   3.376   3.550   3.696   3.764   3.798   3.975   3.999
  4.010   4.013   4.028   4.035   4.048   4.099   4.137   4.202
  4.223   4.384   4.393   4.843   6.335   6.409   6.599   6.693
  6.713   7.555   7.570   7.584   7.598   7.670   7.694   9.737
 23.490  23.643  23.848  25.873  26.028  26.438  47.911  47.971
 66.760 215.725 289.751 289.764 289.778 289.792 289.892 289.910
*******1020.780
 --------------------------------------------------------------

          Ground-State Mulliken Net Atomic Charges

     Atom                 Charge (a.u.)
  ----------------------------------------
      1 C                    -0.594788
      2 C                    -0.163642
      3 C                     0.140780
      4 Br                   -0.012620
      5 F                    -0.026408
      6 Cl                    0.260322
      7 Br                   -0.007002
      8 H                     0.219812
      9 H                     0.183546
  ----------------------------------------
  Sum of atomic charges =     0.000000

 -----------------------------------------------------------------
                    Cartesian Multipole Moments
 -----------------------------------------------------------------
    Charge (ESU x 10^10)
                 0.0000
    Dipole Moment (Debye)
         X      -0.1325      Y       0.2179      Z      -1.9265
       Tot       1.9434
    Quadrupole Moments (Debye-Ang)
        XX     -71.3370     XY      -2.1504     YY     -74.7410
        XZ       0.1773     YZ       1.2298     ZZ     -68.5967
    Octopole Moments (Debye-Ang^2)
       XXX      -2.5744    XXY      -5.3058    XYY       0.1606
       YYY      -3.1516    XXZ      11.5084    XYZ       0.5099
       YYZ       4.6184    XZZ      -0.7853    YZZ      -5.8043
       ZZZ       6.7332
    Hexadecapole Moments (Debye-Ang^3)
      XXXX   -1225.1295   XXXY     -46.6803   XXYY    -312.0516
      XYYY     -30.5166   YYYY    -530.5999   XXXZ       1.0560
      XXYZ      -1.6250   XYYZ       0.3733   YYYZ       7.4418
      XXZZ    -254.8616   XYZZ     -12.9529   YYZZ    -126.1152
      XZZZ       2.1505   YZZZ       2.8584   ZZZZ    -206.9729
 -----------------------------------------------------------------
 Calculating analytic gradient of the SCF energy
 Gradient of SCF Energy
            1           2           3           4           5           6
    1   0.0001673   0.0007627  -0.0007523  -0.0002907  -0.0002786   0.0001693
    2   0.0000237  -0.0009002   0.0005998   0.0001581   0.0001538  -0.0000582
    3   0.0001049   0.0000846  -0.0000824  -0.0000289   0.0000495   0.0000391
            7           8           9
    1   0.0001768   0.0000744  -0.0000289
    2  -0.0000517  -0.0000216   0.0000962
    3   0.0000161  -0.0000624  -0.0001204
 Max gradient component =       9.002E-04
 RMS gradient           =       3.155E-04
 Gradient time:  CPU 18.46 s  wall 18.46 s
 Geometry Optimization Parameters
   NAtoms,    NIC,     NZ,  NCons,   NDum,   NFix, NCnnct, MaxDiis
        9      69       9       0       0       0       0       0

 Cartesian Hessian Update
 Hessian Updated using BFGS Update


** GEOMETRY OPTIMIZATION IN DELOCALIZED INTERNAL COORDINATES **
   Searching for a Minimum

   Optimization Cycle:   5

                       Coordinates (Angstroms)
     ATOM                X               Y               Z
      1  C        -0.0166430305   -0.2803938016   -1.6204695422
      2  C        -0.5794781900   -0.6801411864   -0.2904836029
      3  C         0.5512935241    0.3202517477   -0.3482617870
      4  Br       -2.3641447806   -0.1801605773    0.2414699691
      5  F        -0.2843069187   -1.9248632526    0.1585063956
      6  Cl        0.2603168171    2.0297000471   -0.0125383753
      7  Br        2.2971640582   -0.2743831518    0.2440197946
      8  H         0.5868553668   -1.0200037902   -2.1341566399
      9  H        -0.6076860221    0.3723633471   -2.2512795408
   Point Group: c1    Number of degrees of freedom:    21


   Energy is  -5823.879866060

 Hessian Updated using BFGS Update

 21 Hessian modes will be used to form the next step
  Hessian Eigenvalues:
     0.017017    0.020951    0.023605    0.032448    0.036898    0.050500
     0.070650    0.086570    0.090846    0.118082    0.134747    0.144850
     0.177486    0.179028    0.258753    0.269972    0.277574    0.292110
     0.348890    0.354411    0.499428

 Minimum Search - Taking Simple RFO Step
 Searching for Lamda that Minimizes Along All modes
 Value Taken    Lamda =  -0.00000812
 Step Taken.  Stepsize is  0.015198

                             Maximum     Tolerance    Cnvgd?
         Gradient           0.000611      0.000300      NO
         Displacement       0.009611      0.001200      NO
         Energy change     -0.000013      0.000001      NO


 New Cartesian Coordinates Obtained by Inverse Iteration

 Displacement from previous Coordinates is:  0.013328
 ----------------------------------------------------------------
             Standard Nuclear Orientation (Angstroms)
    I     Atom           X                Y                Z
 ----------------------------------------------------------------
    1      C      -0.0167854192    -0.2801402125    -1.6211078735
    2      C      -0.5798870497    -0.6782021852    -0.2907998240
    3      C       0.5522270419     0.3199109994    -0.3482799042
    4      Br     -2.3632936229    -0.1814709969     0.2441076636
    5      F      -0.2828841845    -1.9245131925     0.1561362242
    6      Cl      0.2597203086     2.0295140518    -0.0143240976
    7      Br      2.2961492333    -0.2745850122     0.2474012585
    8      H       0.5846220448    -1.0216474441    -2.1342906200
    9      H      -0.6064975280     0.3735033742    -2.2520361557
 ----------------------------------------------------------------
 Molecular Point Group                 C1    NOp =  1
 Largest Abelian Subgroup              C1    NOp =  1
 Nuclear Repulsion Energy =   925.8367396730 hartrees
 There are       58 alpha and       58 beta electrons
 Applying Cartesian multipole field
    Component          Value
    ---------          -----
     (2,0,0)        1.00000E-11
     (0,2,0)        2.00000E-11
     (0,0,2)       -3.00000E-11
 Nucleus-field energy     =     0.0000000185 hartrees
 Requested basis set is 6-311++G(d,p)
 There are 85 shells and 228 basis functions
 A cutoff of  1.0D-11 yielded   2954 shell pairs
 There are     22748 function pairs (     24984 Cartesian)
 Smallest overlap matrix eigenvalue = 2.82E-05
 Guess MOs from SCF MO coefficient file

 -----------------------------------------------------------------------
  General SCF calculation program by
  Eric Jon Sundstrom, Paul Horn, Yuezhi Mao, Dmitri Zuev, Alec White,
  David Stuck, Shaama M.S., Shane Yost, Joonho Lee, David Small,
  Daniel Levine, Susi Lehtola, Hugh Burton, Evgeny Epifanovsky
 -----------------------------------------------------------------------
 Exchange:     0.2000 Hartree-Fock + 0.0800 Slater + 0.7200 B88
 Correlation:  0.1900 VWN1RPA + 0.8100 LYP
 Using SG-1 standard quadrature grid
 A restricted SCF calculation will be
 performed using DIIS
 SCF converges when DIIS error is below 1.0e-08
 ---------------------------------------
  Cycle       Energy         DIIS error
 ---------------------------------------
    1   -5823.8798597511      3.40e-05  
    2   -5823.8798702768      1.21e-05  
    3   -5823.8798700441      1.47e-05  
    4   -5823.8798708701      1.82e-06  
    5   -5823.8798708852      8.77e-07  
    6   -5823.8798708896      2.26e-07  
    7   -5823.8798708898      5.55e-08  
    8   -5823.8798708899      1.78e-08  
    9   -5823.8798708899      3.01e-09  Convergence criterion met
 ---------------------------------------
 SCF time:   CPU 46.69s  wall 47.00s 
 SCF   energy in the final basis set =    -5823.8798708899
 Total energy in the final basis set =    -5823.8798708899

 --------------------------------------------------------------

                    Orbital Energies (a.u.)
 --------------------------------------------------------------

 Alpha MOs
 -- Occupied --
*******-482.853-101.580 -62.506 -62.506 -56.327 -56.326 -56.323
-56.323 -56.322 -56.322 -24.719 -10.350 -10.324 -10.233  -9.494
 -8.715  -8.714  -7.259  -7.249  -7.248  -6.547  -6.547  -6.533
 -6.533  -6.532  -6.532  -2.658  -2.658  -2.654  -2.654  -2.653
 -2.653  -2.643  -2.643  -2.641  -2.641  -1.261  -0.957  -0.859
 -0.820  -0.796  -0.653  -0.618  -0.547  -0.542  -0.503  -0.473
 -0.455  -0.426  -0.400  -0.383  -0.342  -0.330  -0.320  -0.305
 -0.303  -0.292
 -- Virtual --
 -0.068  -0.049  -0.009  -0.003   0.016   0.020   0.024   0.048
  0.053   0.057   0.062   0.062   0.082   0.085   0.088   0.090
  0.099   0.103   0.112   0.113   0.123   0.131   0.139   0.145
  0.150   0.154   0.169   0.186   0.187   0.199   0.218   0.238
  0.243   0.251   0.256   0.307   0.350   0.364   0.375   0.379
  0.390   0.398   0.413   0.420   0.431   0.441   0.450   0.461
  0.467   0.471   0.494   0.525   0.527   0.535   0.548   0.579
  0.582   0.598   0.612   0.624   0.637   0.654   0.669   0.689
  0.710   0.747   0.777   0.788   0.802   0.833   0.859   0.868
  0.893   0.918   0.927   0.990   1.002   1.080   1.117   1.162
  1.280   1.326   1.376   1.399   1.450   1.455   1.483   1.518
  1.538   1.549   1.564   1.665   1.733   1.786   1.830   1.858
  1.895   1.947   1.981   1.996   2.018   2.060   2.070   2.086
  2.127   2.164   2.181   2.223   2.249   2.290   2.357   2.483
  2.547   2.575   2.693   2.710   2.796   2.804   2.946   3.021
  3.128   3.376   3.549   3.696   3.764   3.798   3.975   3.998
  4.010   4.013   4.028   4.035   4.048   4.099   4.136   4.202
  4.222   4.384   4.393   4.842   6.336   6.410   6.598   6.692
  6.713   7.555   7.570   7.584   7.598   7.669   7.694   9.737
 23.489  23.643  23.848  25.874  26.028  26.438  47.912  47.971
 66.761 215.725 289.751 289.764 289.778 289.792 289.892 289.911
*******1020.780
 --------------------------------------------------------------

          Ground-State Mulliken Net Atomic Charges

     Atom                 Charge (a.u.)
  ----------------------------------------
      1 C                    -0.596454
      2 C                    -0.164439
      3 C                     0.144178
      4 Br                   -0.011659
      5 F                    -0.027364
      6 Cl                    0.258418
      7 Br                   -0.005974
      8 H                     0.219815
      9 H                     0.183481
  ----------------------------------------
  Sum of atomic charges =     0.000000

 -----------------------------------------------------------------
                    Cartesian Multipole Moments
 -----------------------------------------------------------------
    Charge (ESU x 10^10)
                 0.0000
    Dipole Moment (Debye)
         X      -0.1358      Y       0.2218      Z      -1.9243
       Tot       1.9418
    Quadrupole Moments (Debye-Ang)
        XX     -71.3083     XY      -2.1503     YY     -74.7597
        XZ       0.1790     YZ       1.2267     ZZ     -68.5874
    Octopole Moments (Debye-Ang^2)
       XXX      -2.6095    XXY      -5.3161    XYY       0.1610
       YYY      -3.0784    XXZ      11.4889    XYZ       0.5049
       YYZ       4.5392    XZZ      -0.7881    YZZ      -5.7946
       ZZZ       6.5183
    Hexadecapole Moments (Debye-Ang^3)
      XXXX   -1224.0055   XXXY     -46.6288   XXYY    -311.8561
      XYYY     -30.6194   YYYY    -530.6214   XXXZ       0.9628
      XXYZ      -1.6046   XYYZ       0.3488   YYYZ       7.5830
      XXZZ    -254.6466   XYZZ     -12.9811   YYZZ    -126.1567
      XZZZ       2.0792   YZZZ       3.0407   ZZZZ    -207.3292
 -----------------------------------------------------------------
 Calculating analytic gradient of the SCF energy
 Gradient of SCF Energy
            1           2           3           4           5           6
    1   0.0001144   0.0003020  -0.0003978  -0.0000634  -0.0000611   0.0000691
    2  -0.0001092   0.0001657   0.0003577   0.0000013  -0.0002440  -0.0001650
    3  -0.0001860   0.0000554   0.0001878  -0.0000569   0.0000883   0.0000004
            7           8           9
    1   0.0000488   0.0000318  -0.0000437
    2  -0.0000293   0.0000260  -0.0000031
    3   0.0000474  -0.0000480  -0.0000885
 Max gradient component =       3.978E-04
 RMS gradient           =       1.530E-04
 Gradient time:  CPU 18.97 s  wall 18.97 s
 Geometry Optimization Parameters
   NAtoms,    NIC,     NZ,  NCons,   NDum,   NFix, NCnnct, MaxDiis
        9      69       9       0       0       0       0       0

 Cartesian Hessian Update
 Hessian Updated using BFGS Update


** GEOMETRY OPTIMIZATION IN DELOCALIZED INTERNAL COORDINATES **
   Searching for a Minimum

   Optimization Cycle:   6

                       Coordinates (Angstroms)
     ATOM                X               Y               Z
      1  C        -0.0167854192   -0.2801402125   -1.6211078735
      2  C        -0.5798870497   -0.6782021852   -0.2907998240
      3  C         0.5522270419    0.3199109994   -0.3482799042
      4  Br       -2.3632936229   -0.1814709969    0.2441076636
      5  F        -0.2828841845   -1.9245131925    0.1561362242
      6  Cl        0.2597203086    2.0295140518   -0.0143240976
      7  Br        2.2961492333   -0.2745850122    0.2474012585
      8  H         0.5846220448   -1.0216474441   -2.1342906200
      9  H        -0.6064975280    0.3735033742   -2.2520361557
   Point Group: c1    Number of degrees of freedom:    21


   Energy is  -5823.879870890

 Hessian Updated using BFGS Update

 21 Hessian modes will be used to form the next step
  Hessian Eigenvalues:
     0.014556    0.020840    0.022306    0.033118    0.037067    0.051012
     0.066484    0.084806    0.090807    0.116489    0.133436    0.144684
     0.178462    0.179417    0.263650    0.270111    0.282740    0.293749
     0.349119    0.351261    0.517139

 Minimum Search - Taking Simple RFO Step
 Searching for Lamda that Minimizes Along All modes
 Value Taken    Lamda =  -0.00000169
 Step Taken.  Stepsize is  0.007599

                             Maximum     Tolerance    Cnvgd?
         Gradient           0.000202      0.000300     YES
         Displacement       0.004349      0.001200      NO
         Energy change     -0.000005      0.000001      NO


 New Cartesian Coordinates Obtained by Inverse Iteration

 Displacement from previous Coordinates is:  0.006281
 ----------------------------------------------------------------
             Standard Nuclear Orientation (Angstroms)
    I     Atom           X                Y                Z
 ----------------------------------------------------------------
    1      C      -0.0169286042    -0.2800943074    -1.6210595387
    2      C      -0.5804082041    -0.6779290927    -0.2910629739
    3      C       0.5526109160     0.3194490946    -0.3484335875
    4      Br     -2.3632678729    -0.1820865981     0.2452250878
    5      F      -0.2822909988    -1.9242769760     0.1552699804
    6      Cl      0.2591974166     2.0295018285    -0.0154603987
    7      Br      2.2959228212    -0.2745236633     0.2481665720
    8      H       0.5836540079    -1.0224445693    -2.1339346538
    9      H      -0.6051186573     0.3747736658    -2.2519038163
 ----------------------------------------------------------------
 Molecular Point Group                 C1    NOp =  1
 Largest Abelian Subgroup              C1    NOp =  1
 Nuclear Repulsion Energy =   925.8557101236 hartrees
 There are       58 alpha and       58 beta electrons
 Applying Cartesian multipole field
    Component          Value
    ---------          -----
     (2,0,0)        1.00000E-11
     (0,2,0)        2.00000E-11
     (0,0,2)       -3.00000E-11
 Nucleus-field energy     =     0.0000000185 hartrees
 Requested basis set is 6-311++G(d,p)
 There are 85 shells and 228 basis functions
 A cutoff of  1.0D-11 yielded   2954 shell pairs
 There are     22748 function pairs (     24984 Cartesian)
 Smallest overlap matrix eigenvalue = 2.82E-05
 Guess MOs from SCF MO coefficient file

 -----------------------------------------------------------------------
  General SCF calculation program by
  Eric Jon Sundstrom, Paul Horn, Yuezhi Mao, Dmitri Zuev, Alec White,
  David Stuck, Shaama M.S., Shane Yost, Joonho Lee, David Small,
  Daniel Levine, Susi Lehtola, Hugh Burton, Evgeny Epifanovsky
 -----------------------------------------------------------------------
 Exchange:     0.2000 Hartree-Fock + 0.0800 Slater + 0.7200 B88
 Correlation:  0.1900 VWN1RPA + 0.8100 LYP
 Using SG-1 standard quadrature grid
 A restricted SCF calculation will be
 performed using DIIS
 SCF converges when DIIS error is below 1.0e-08
 ---------------------------------------
  Cycle       Energy         DIIS error
 ---------------------------------------
    1   -5823.8798698660      1.45e-05  
    2   -5823.8798718804      4.20e-06  
    3   -5823.8798718410      5.67e-06  
    4   -5823.8798719605      5.06e-07  
    5   -5823.8798719616      2.86e-07  
    6   -5823.8798719619      9.45e-08  
    7   -5823.8798719620      2.16e-08  
    8   -5823.8798719620      4.43e-09  Convergence criterion met
 ---------------------------------------
 SCF time:   CPU 42.55s  wall 43.00s 
 SCF   energy in the final basis set =    -5823.8798719620
 Total energy in the final basis set =    -5823.8798719620

 --------------------------------------------------------------

                    Orbital Energies (a.u.)
 --------------------------------------------------------------

 Alpha MOs
 -- Occupied --
*******-482.853-101.580 -62.506 -62.506 -56.327 -56.326 -56.323
-56.323 -56.322 -56.322 -24.719 -10.350 -10.324 -10.233  -9.494
 -8.715  -8.714  -7.259  -7.248  -7.248  -6.548  -6.547  -6.533
 -6.533  -6.532  -6.532  -2.658  -2.658  -2.654  -2.654  -2.653
 -2.653  -2.643  -2.643  -2.641  -2.641  -1.261  -0.957  -0.859
 -0.820  -0.797  -0.653  -0.618  -0.547  -0.542  -0.503  -0.473
 -0.455  -0.425  -0.400  -0.383  -0.342  -0.330  -0.320  -0.305
 -0.303  -0.292
 -- Virtual --
 -0.067  -0.049  -0.009  -0.003   0.016   0.020   0.024   0.048
  0.053   0.057   0.062   0.062   0.082   0.085   0.088   0.090
  0.099   0.103   0.112   0.113   0.123   0.131   0.139   0.145
  0.150   0.154   0.169   0.186   0.187   0.199   0.218   0.238
  0.243   0.251   0.256   0.307   0.350   0.364   0.375   0.379
  0.390   0.398   0.413   0.420   0.431   0.441   0.450   0.461
  0.467   0.471   0.494   0.525   0.527   0.535   0.548   0.579
  0.582   0.598   0.612   0.624   0.637   0.654   0.669   0.689
  0.710   0.747   0.777   0.788   0.802   0.833   0.859   0.868
  0.893   0.918   0.927   0.991   1.002   1.080   1.117   1.162
  1.280   1.326   1.377   1.399   1.450   1.455   1.483   1.518
  1.538   1.549   1.564   1.665   1.733   1.787   1.830   1.858
  1.895   1.947   1.981   1.996   2.018   2.060   2.070   2.086
  2.127   2.164   2.180   2.223   2.250   2.290   2.357   2.483
  2.547   2.575   2.693   2.710   2.796   2.804   2.946   3.022
  3.128   3.376   3.549   3.696   3.764   3.798   3.976   3.999
  4.010   4.013   4.028   4.035   4.048   4.099   4.137   4.202
  4.222   4.384   4.393   4.842   6.336   6.410   6.598   6.692
  6.713   7.555   7.570   7.584   7.598   7.669   7.694   9.737
 23.490  23.643  23.848  25.874  26.028  26.439  47.912  47.971
 66.761 215.725 289.751 289.764 289.778 289.792 289.892 289.911
*******1020.780
 --------------------------------------------------------------

          Ground-State Mulliken Net Atomic Charges

     Atom                 Charge (a.u.)
  ----------------------------------------
      1 C                    -0.597170
      2 C                    -0.164536
      3 C                     0.145549
      4 Br                   -0.011388
      5 F                    -0.027578
      6 Cl                    0.257320
      7 Br                   -0.005442
      8 H                     0.219798
      9 H                     0.183447
  ----------------------------------------
  Sum of atomic charges =     0.000000

 -----------------------------------------------------------------
                    Cartesian Multipole Moments
 -----------------------------------------------------------------
    Charge (ESU x 10^10)
                -0.0000
    Dipole Moment (Debye)
         X      -0.1364      Y       0.2201      Z      -1.9238
       Tot       1.9411
    Quadrupole Moments (Debye-Ang)
        XX     -71.2987     XY      -2.1503     YY     -74.7651
        XZ       0.1777     YZ       1.2241     ZZ     -68.5856
    Octopole Moments (Debye-Ang^2)
       XXX      -2.5873    XXY      -5.3141    XYY       0.1633
       YYY      -3.0663    XXZ      11.4959    XYZ       0.5027
       YYZ       4.5176    XZZ      -0.7791    YZZ      -5.7851
       ZZZ       6.4806
    Hexadecapole Moments (Debye-Ang^3)
      XXXX   -1223.8005   XXXY     -46.6321   XXYY    -311.8293
      XYYY     -30.6800   YYYY    -530.6598   XXXZ       0.9959
      XXYZ      -1.5796   XYYZ       0.3700   YYYZ       7.6603
      XXZZ    -254.6076   XYZZ     -12.9939   YYZZ    -126.1648
      XZZZ       2.1277   YZZZ       3.1227   ZZZZ    -207.4280
 -----------------------------------------------------------------
 Calculating analytic gradient of the SCF energy
 Gradient of SCF Energy
            1           2           3           4           5           6
    1   0.0000212   0.0000546  -0.0001579  -0.0000099   0.0000317  -0.0000009
    2  -0.0000836   0.0002095   0.0001469  -0.0000313  -0.0001667  -0.0000889
    3  -0.0001141  -0.0000484   0.0001262  -0.0000538   0.0000771  -0.0000021
            7           8           9
    1  -0.0000089   0.0000357   0.0000342
    2  -0.0000108   0.0000306  -0.0000057
    3   0.0000323  -0.0000001  -0.0000171
 Max gradient component =       2.095E-04
 RMS gradient           =       8.249E-05
 Gradient time:  CPU 19.47 s  wall 19.47 s
 Geometry Optimization Parameters
   NAtoms,    NIC,     NZ,  NCons,   NDum,   NFix, NCnnct, MaxDiis
        9      69       9       0       0       0       0       0

 Cartesian Hessian Update
 Hessian Updated using BFGS Update


** GEOMETRY OPTIMIZATION IN DELOCALIZED INTERNAL COORDINATES **
   Searching for a Minimum

   Optimization Cycle:   7

                       Coordinates (Angstroms)
     ATOM                X               Y               Z
      1  C        -0.0169286042   -0.2800943074   -1.6210595387
      2  C        -0.5804082041   -0.6779290927   -0.2910629739
      3  C         0.5526109160    0.3194490946   -0.3484335875
      4  Br       -2.3632678729   -0.1820865981    0.2452250878
      5  F        -0.2822909988   -1.9242769760    0.1552699804
      6  Cl        0.2591974166    2.0295018285   -0.0154603987
      7  Br        2.2959228212   -0.2745236633    0.2481665720
      8  H         0.5836540079   -1.0224445693   -2.1339346538
      9  H        -0.6051186573    0.3747736658   -2.2519038163
   Point Group: c1    Number of degrees of freedom:    21


   Energy is  -5823.879871962

 Hessian Updated using BFGS Update

 21 Hessian modes will be used to form the next step
  Hessian Eigenvalues:
     0.013447    0.020996    0.021970    0.033219    0.037835    0.051133
     0.066734    0.081897    0.090779    0.110935    0.133662    0.146917
     0.178393    0.180762    0.242015    0.270236    0.277141    0.284642
     0.348771    0.354743    0.484707

 Minimum Search - Taking Simple RFO Step
 Searching for Lamda that Minimizes Along All modes
 Value Taken    Lamda =   0.00000000
 Step Taken.  Stepsize is  0.003206

                             Maximum     Tolerance    Cnvgd?
         Gradient           0.000104      0.000300     YES
         Displacement       0.001646      0.001200      NO
         Energy change     -0.000001      0.000001      NO


 New Cartesian Coordinates Obtained by Inverse Iteration

 Displacement from previous Coordinates is:  0.002894
 ----------------------------------------------------------------
             Standard Nuclear Orientation (Angstroms)
    I     Atom           X                Y                Z
 ----------------------------------------------------------------
    1      C      -0.0169005692    -0.2800189272    -1.6209546535
    2      C      -0.5805334384    -0.6779924939    -0.2911493211
    3      C       0.5529513045     0.3192435667    -0.3485418838
    4      Br     -2.3631780940    -0.1821436660     0.2456346330
    5      F      -0.2822796039    -1.9243385947     0.1545225360
    6      Cl      0.2590012239     2.0295823486    -0.0159271713
    7      Br      2.2960092305    -0.2742085650     0.2487279861
    8      H       0.5831367758    -1.0228723957    -2.1337749870
    9      H      -0.6048360049     0.3751181092    -2.2517304670
 ----------------------------------------------------------------
 Molecular Point Group                 C1    NOp =  1
 Largest Abelian Subgroup              C1    NOp =  1
 Nuclear Repulsion Energy =   925.8441574911 hartrees
 There are       58 alpha and       58 beta electrons
 Applying Cartesian multipole field
    Component          Value
    ---------          -----
     (2,0,0)        1.00000E-11
     (0,2,0)        2.00000E-11
     (0,0,2)       -3.00000E-11
 Nucleus-field energy     =     0.0000000185 hartrees
 Requested basis set is 6-311++G(d,p)
 There are 85 shells and 228 basis functions
 A cutoff of  1.0D-11 yielded   2954 shell pairs
 There are     22748 function pairs (     24984 Cartesian)
 Smallest overlap matrix eigenvalue = 2.82E-05
 Guess MOs from SCF MO coefficient file

 -----------------------------------------------------------------------
  General SCF calculation program by
  Eric Jon Sundstrom, Paul Horn, Yuezhi Mao, Dmitri Zuev, Alec White,
  David Stuck, Shaama M.S., Shane Yost, Joonho Lee, David Small,
  Daniel Levine, Susi Lehtola, Hugh Burton, Evgeny Epifanovsky
 -----------------------------------------------------------------------
 Exchange:     0.2000 Hartree-Fock + 0.0800 Slater + 0.7200 B88
 Correlation:  0.1900 VWN1RPA + 0.8100 LYP
 Using SG-1 standard quadrature grid
 A restricted SCF calculation will be
 performed using DIIS
 SCF converges when DIIS error is below 1.0e-08
 ---------------------------------------
  Cycle       Energy         DIIS error
 ---------------------------------------
    1   -5823.8798716985      7.13e-06  
    2   -5823.8798721837      1.26e-06  
    3   -5823.8798721811      1.66e-06  
    4   -5823.8798721944      3.01e-07  
    5   -5823.8798721950      1.35e-07  
    6   -5823.8798721951      5.10e-08  
    7   -5823.8798721951      1.05e-08  
    8   -5823.8798721951      2.05e-09  Convergence criterion met
 ---------------------------------------
 SCF time:   CPU 42.98s  wall 43.00s 
 SCF   energy in the final basis set =    -5823.8798721951
 Total energy in the final basis set =    -5823.8798721951

 --------------------------------------------------------------

                    Orbital Energies (a.u.)
 --------------------------------------------------------------

 Alpha MOs
 -- Occupied --
*******-482.853-101.580 -62.506 -62.506 -56.327 -56.326 -56.323
-56.323 -56.322 -56.322 -24.719 -10.350 -10.324 -10.233  -9.494
 -8.715  -8.714  -7.259  -7.248  -7.248  -6.548  -6.547  -6.533
 -6.533  -6.532  -6.532  -2.658  -2.658  -2.654  -2.654  -2.653
 -2.653  -2.643  -2.643  -2.641  -2.641  -1.261  -0.957  -0.859
 -0.820  -0.797  -0.653  -0.618  -0.547  -0.542  -0.503  -0.473
 -0.455  -0.425  -0.400  -0.383  -0.342  -0.330  -0.320  -0.305
 -0.303  -0.292
 -- Virtual --
 -0.067  -0.049  -0.009  -0.003   0.016   0.020   0.024   0.048
  0.053   0.057   0.062   0.062   0.082   0.085   0.088   0.090
  0.099   0.103   0.112   0.113   0.123   0.131   0.139   0.145
  0.150   0.154   0.169   0.186   0.187   0.199   0.218   0.238
  0.243   0.251   0.256   0.307   0.350   0.364   0.375   0.379
  0.390   0.398   0.413   0.420   0.431   0.441   0.451   0.461
  0.467   0.471   0.494   0.525   0.527   0.535   0.548   0.579
  0.582   0.598   0.612   0.624   0.637   0.654   0.669   0.689
  0.710   0.747   0.777   0.788   0.802   0.833   0.859   0.868
  0.893   0.918   0.927   0.991   1.002   1.080   1.117   1.163
  1.280   1.326   1.377   1.399   1.450   1.455   1.483   1.518
  1.538   1.549   1.564   1.665   1.733   1.787   1.830   1.858
  1.895   1.947   1.981   1.996   2.018   2.060   2.070   2.086
  2.127   2.164   2.180   2.223   2.250   2.290   2.357   2.483
  2.547   2.575   2.693   2.710   2.796   2.804   2.946   3.022
  3.128   3.376   3.549   3.696   3.764   3.798   3.976   3.999
  4.010   4.013   4.028   4.035   4.048   4.099   4.136   4.202
  4.222   4.384   4.393   4.842   6.336   6.410   6.598   6.692
  6.713   7.555   7.570   7.584   7.598   7.669   7.694   9.737
 23.490  23.643  23.848  25.874  26.028  26.439  47.912  47.971
 66.761 215.725 289.751 289.764 289.778 289.792 289.892 289.911
*******1020.780
 --------------------------------------------------------------

          Ground-State Mulliken Net Atomic Charges

     Atom                 Charge (a.u.)
  ----------------------------------------
      1 C                    -0.597785
      2 C                    -0.164513
      3 C                     0.146456
      4 Br                   -0.011349
      5 F                    -0.027532
      6 Cl                    0.256693
      7 Br                   -0.005219
      8 H                     0.219802
      9 H                     0.183447
  ----------------------------------------
  Sum of atomic charges =     0.000000

 -----------------------------------------------------------------
                    Cartesian Multipole Moments
 -----------------------------------------------------------------
    Charge (ESU x 10^10)
                 0.0000
    Dipole Moment (Debye)
         X      -0.1360      Y       0.2179      Z      -1.9232
       Tot       1.9403
    Quadrupole Moments (Debye-Ang)
        XX     -71.2965     XY      -2.1506     YY     -74.7668
        XZ       0.1788     YZ       1.2233     ZZ     -68.5855
    Octopole Moments (Debye-Ang^2)
       XXX      -2.5849    XXY      -5.3167    XYY       0.1566
       YYY      -3.0938    XXZ      11.4972    XYZ       0.5009
       YYZ       4.5077    XZZ      -0.7808    YZZ      -5.7926
       ZZZ       6.4611
    Hexadecapole Moments (Debye-Ang^3)
      XXXX   -1223.7966   XXXY     -46.6546   XXYY    -311.8375
      XYYY     -30.7241   YYYY    -530.6990   XXXZ       0.9912
      XXYZ      -1.5727   XYYZ       0.3643   YYYZ       7.6789
      XXZZ    -254.5976   XYZZ     -13.0052   YYZZ    -126.1721
      XZZZ       2.1162   YZZZ       3.1468   ZZZZ    -207.4744
 -----------------------------------------------------------------
 Calculating analytic gradient of the SCF energy
 Gradient of SCF Energy
            1           2           3           4           5           6
    1   0.0000213  -0.0000345  -0.0000090  -0.0000027   0.0000226  -0.0000345
    2  -0.0000336   0.0000548   0.0000517  -0.0000319  -0.0000371  -0.0000157
    3  -0.0000302  -0.0000327   0.0000410  -0.0000543   0.0000066   0.0000057
            7           8           9
    1  -0.0000233   0.0000340   0.0000261
    2   0.0000103   0.0000112  -0.0000097
    3   0.0000453   0.0000184   0.0000002
 Max gradient component =       5.485E-05
 RMS gradient           =       3.024E-05
 Gradient time:  CPU 19.16 s  wall 19.16 s
 Geometry Optimization Parameters
   NAtoms,    NIC,     NZ,  NCons,   NDum,   NFix, NCnnct, MaxDiis
        9      69       9       0       0       0       0       0

 Cartesian Hessian Update
 Hessian Updated using BFGS Update


** GEOMETRY OPTIMIZATION IN DELOCALIZED INTERNAL COORDINATES **
   Searching for a Minimum

   Optimization Cycle:   8

                       Coordinates (Angstroms)
     ATOM                X               Y               Z
      1  C        -0.0169005692   -0.2800189272   -1.6209546535
      2  C        -0.5805334384   -0.6779924939   -0.2911493211
      3  C         0.5529513045    0.3192435667   -0.3485418838
      4  Br       -2.3631780940   -0.1821436660    0.2456346330
      5  F        -0.2822796039   -1.9243385947    0.1545225360
      6  Cl        0.2590012239    2.0295823486   -0.0159271713
      7  Br        2.2960092305   -0.2742085650    0.2487279861
      8  H         0.5831367758   -1.0228723957   -2.1337749870
      9  H        -0.6048360049    0.3751181092   -2.2517304670
   Point Group: c1    Number of degrees of freedom:    21


   Energy is  -5823.879872195

 Hessian Updated using BFGS Update

 21 Hessian modes will be used to form the next step
  Hessian Eigenvalues:
     0.013719    0.020832    0.022270    0.033569    0.037404    0.051167
     0.068043    0.077836    0.090823    0.108444    0.134561    0.143399
     0.177695    0.179532    0.231864    0.271003    0.275199    0.284583
     0.348583    0.354169    0.468619

 Minimum Search - Taking Simple RFO Step
 Searching for Lamda that Minimizes Along All modes
 Value Taken    Lamda =   0.00000000
 Step Taken.  Stepsize is  0.000585

                             Maximum     Tolerance    Cnvgd?
         Gradient           0.000028      0.000300     YES
         Displacement       0.000277      0.001200     YES
         Energy change     -0.000000      0.000001     YES


                       Distance Matrix (Angstroms)
             C (  1)   C (  2)   C (  3)   Br(  4)   F (  5)   Cl(  6)
   C (  2)  1.498148
   C (  3)  1.517525  1.510815
   Br(  4)  2.999792  1.926610  3.017987
   F (  5)  2.434447  1.356819  2.446292  2.715453
   Cl(  6)  2.826038  2.848074  1.767003  3.440345  3.994437
   Br(  7)  2.974105  2.954489  1.935760  4.660098  3.062577  3.086567
   H (  8)  1.083910  2.206431  2.233661  3.879328  2.607277  3.729319
   H (  9)  1.082936  2.225648  2.228390  3.104696  3.343890  2.912436
             Br(  7)   H (  8)
   H (  8)  3.028325
   H (  9)  3.884433  1.838361

 Final energy is   -5823.8798721950734     


 ******************************
 **  OPTIMIZATION CONVERGED  **
 ******************************

                       Coordinates (Angstroms)
     ATOM                X               Y               Z
      1  C        -0.0169005692   -0.2800189272   -1.6209546535
      2  C        -0.5805334384   -0.6779924939   -0.2911493211
      3  C         0.5529513045    0.3192435667   -0.3485418838
      4  Br       -2.3631780940   -0.1821436660    0.2456346330
      5  F        -0.2822796039   -1.9243385947    0.1545225360
      6  Cl        0.2590012239    2.0295823486   -0.0159271713
      7  Br        2.2960092305   -0.2742085650    0.2487279861
      8  H         0.5831367758   -1.0228723957   -2.1337749870
      9  H        -0.6048360049    0.3751181092   -2.2517304670

Z-matrix Print:
$molecule
0 1
Br
C  1 1.935760
C  2 1.510815 1 117.482781
F  3 1.356819 2 116.993015 1 -1.122806 0
C  3 1.498148 2 60.572671 1 -108.351795 0
H  5 1.082936 3 118.259758 2 -106.547605 0
H  5 1.083910 3 116.498198 2 107.800126 0
Cl 2 1.767003 1 112.858540 3 147.078666 0
Br 3 1.926610 2 122.336412 1 140.604903 0
$end


 --------------------------------------------------------------

                    Orbital Energies (a.u.)
 --------------------------------------------------------------

 Alpha MOs
 -- Occupied --
*******-482.853-101.580 -62.506 -62.506 -56.327 -56.326 -56.323
-56.323 -56.322 -56.322 -24.719 -10.350 -10.324 -10.233  -9.494
 -8.715  -8.714  -7.259  -7.248  -7.248  -6.548  -6.547  -6.533
 -6.533  -6.532  -6.532  -2.658  -2.658  -2.654  -2.654  -2.653
 -2.653  -2.643  -2.643  -2.641  -2.641  -1.261  -0.957  -0.859
 -0.820  -0.797  -0.653  -0.618  -0.547  -0.542  -0.503  -0.473
 -0.455  -0.425  -0.400  -0.383  -0.342  -0.330  -0.320  -0.305
 -0.303  -0.292
 -- Virtual --
 -0.067  -0.049  -0.009  -0.003   0.016   0.020   0.024   0.048
  0.053   0.057   0.062   0.062   0.082   0.085   0.088   0.090
  0.099   0.103   0.112   0.113   0.123   0.131   0.139   0.145
  0.150   0.154   0.169   0.186   0.187   0.199   0.218   0.238
  0.243   0.251   0.256   0.307   0.350   0.364   0.375   0.379
  0.390   0.398   0.413   0.420   0.431   0.441   0.451   0.461
  0.467   0.471   0.494   0.525   0.527   0.535   0.548   0.579
  0.582   0.598   0.612   0.624   0.637   0.654   0.669   0.689
  0.710   0.747   0.777   0.788   0.802   0.833   0.859   0.868
  0.893   0.918   0.927   0.991   1.002   1.080   1.117   1.163
  1.280   1.326   1.377   1.399   1.450   1.455   1.483   1.518
  1.538   1.549   1.564   1.665   1.733   1.787   1.830   1.858
  1.895   1.947   1.981   1.996   2.018   2.060   2.070   2.086
  2.127   2.164   2.180   2.223   2.250   2.290   2.357   2.483
  2.547   2.575   2.693   2.710   2.796   2.804   2.946   3.022
  3.128   3.376   3.549   3.696   3.764   3.798   3.976   3.999
  4.010   4.013   4.028   4.035   4.048   4.099   4.136   4.202
  4.222   4.384   4.393   4.842   6.336   6.410   6.598   6.692
  6.713   7.555   7.570   7.584   7.598   7.669   7.694   9.737
 23.490  23.643  23.848  25.874  26.028  26.439  47.912  47.971
 66.761 215.725 289.751 289.764 289.778 289.792 289.892 289.911
*******1020.780
 --------------------------------------------------------------

          Ground-State Mulliken Net Atomic Charges

     Atom                 Charge (a.u.)
  ----------------------------------------
      1 C                    -0.597785
      2 C                    -0.164513
      3 C                     0.146456
      4 Br                   -0.011349
      5 F                    -0.027532
      6 Cl                    0.256693
      7 Br                   -0.005219
      8 H                     0.219802
      9 H                     0.183447
  ----------------------------------------
  Sum of atomic charges =     0.000000

 -----------------------------------------------------------------
                    Cartesian Multipole Moments
 -----------------------------------------------------------------
    Charge (ESU x 10^10)
                 0.0000
    Dipole Moment (Debye)
         X      -0.1360      Y       0.2179      Z      -1.9232
       Tot       1.9403
    Quadrupole Moments (Debye-Ang)
        XX     -71.2965     XY      -2.1506     YY     -74.7668
        XZ       0.1788     YZ       1.2233     ZZ     -68.5855
    Octopole Moments (Debye-Ang^2)
       XXX      -2.5849    XXY      -5.3167    XYY       0.1566
       YYY      -3.0938    XXZ      11.4972    XYZ       0.5009
       YYZ       4.5077    XZZ      -0.7808    YZZ      -5.7926
       ZZZ       6.4611
    Hexadecapole Moments (Debye-Ang^3)
      XXXX   -1223.7966   XXXY     -46.6546   XXYY    -311.8375
      XYYY     -30.7241   YYYY    -530.6990   XXXZ       0.9912
      XXYZ      -1.5727   XYYZ       0.3643   YYYZ       7.6789
      XXZZ    -254.5976   XYZZ     -13.0052   YYZZ    -126.1721
      XZZZ       2.1162   YZZZ       3.1468   ZZZZ    -207.4744
 -----------------------------------------------------------------
Archival summary:
1\1\garfield\OPT\ProcedureUnspecified\BasisUnspecified\r2l1132\taweetha\ThuOct1100:19:582018ThuOct1100:19:582018\0\\#,OPT,ProcedureUnspecified,BasisUnspecified,\\0,1\Br\C,1,1.93576\C,2,1.51081,1,117.483\F,3,1.35682,2,116.993,1,-1.12281,0\C,3,1.49815,2,60.5727,1,-108.352,0\H,5,1.08294,3,118.26,2,-106.548,0\H,5,1.08391,3,116.498,2,107.8,0\Cl,2,1.767,1,112.859,3,147.079,0\Br,3,1.92661,2,122.336,1,140.605,0\\\@

 Total job time:  564.00s(wall), 563.90s(cpu) 
 Thu Oct 11 00:19:58 2018

        *************************************************************
        *                                                           *
        *  Thank you very much for using Q-Chem.  Have a nice day.  *
        *                                                           *
        *************************************************************


 
User input: 2 of 2 
 
Q-Chem Developer Version!
                  Welcome to Q-Chem
     A Quantum Leap Into The Future Of Chemistry


 Q-Chem 5.1, Q-Chem, Inc., Pleasanton, CA (2018)

 Yihan Shao,  Zhengting Gan,  E. Epifanovsky,  A. T. B. Gilbert,  M. Wormit,  
 J. Kussmann,  A. W. Lange,  A. Behn,  Jia Deng,  Xintian Feng,  D. Ghosh,  
 M. Goldey,  P. R. Horn,  L. D. Jacobson,  I. Kaliman,  T. Kus,  A. Landau,  
 Jie Liu,  E. I. Proynov,  R. M. Richard,  R. P. Steele,  E. J. Sundstrom,  
 H. L. Woodcock III,  P. M. Zimmerman,  D. Zuev,  B. Albrecht,  E. Alguire,  
 S. A. Baeppler,  D. Barton,  Z. Benda,  Y. A. Bernard,  E. J. Berquist,  
 K. B. Bravaya,  H. Burton,  D. Casanova,  Chun-Min Chang,  Yunqing Chen,  
 A. Chien,  K. D. Closser,  M. P. Coons,  S. Coriani,  S. Dasgupta,  
 A. L. Dempwolff,  M. Diedenhofen,  Hainam Do,  R. G. Edgar,  Po-Tung Fang,  
 S. Faraji,  S. Fatehi,  Qingguo Feng,  K. D. Fenk,  J. Fosso-Tande,  
 Qinghui Ge,  A. Ghysels,  G. Gidofalvi,  J. Gomes,  J. Gonthier,  A. Gunina,  
 D. Hait,  M. W. D. Hanson-Heine,  P. H. P. Harbach,  A. W. Hauser,  
 J. E. Herr,  E. G. Hohenstein,  Z. C. Holden,  Kerwin Hui,  B. C. Huynh,  
 T.-C. Jagau,  Hyunjun Ji,  B. Kaduk,  K. Khistyaev,  Jaehoon Kim,  
 P. Klunzinger,  K. Koh,  D. Kosenkov,  L. Koulias,  T. Kowalczyk,  
 C. M. Krauter,  A. Kunitsa,  Ka Un Lao,  A. Laurent,  K. V. Lawler,  
 Joonho Lee,  D. Lefrancois,  S. Lehtola,  D. S. Levine,  Yi-Pei Li,  
 You-Sheng Lin,  Fenglai Liu,  E. Livshits,  A. Luenser,  P. Manohar,  
 E. Mansoor,  S. F. Manzer,  Shan-Ping Mao,  Yuezhi Mao,  N. Mardirossian,  
 A. V. Marenich,  T. Markovich,  L. A. Martinez-Martinez,  S. A. Maurer,  
 N. J. Mayhall,  S. C. McKenzie,  J.-M. Mewes,  A. F. Morrison,  
 J. W. Mullinax,  K. Nanda,  T. S. Nguyen-Beck,  R. Olivares-Amaya,  
 J. A. Parkhill,  T. M. Perrine,  F. Plasser,  P. Pokhilko,  S. Prager,  
 A. Prociuk,  E. Ramos,  D. R. Rehn,  F. Rob,  M. Schneider,  N. Sergueev,  
 S. M. Sharada,  S. Sharma,  D. W. Small,  T. Stauch,  T. Stein,  
 Yu-Chuan Su,  A. J. W. Thom,  A. Tkatchenko,  T. Tsuchimochi,  N. M. Tubman,  
 L. Vogt,  M. L. Vidal,  O. Vydrov,  M. A. Watson,  J. Wenzel,  
 M. de Wergifosse,  T. A. Wesolowski,  A. White,  J. Witte,  A. Yamada,  
 Jun Yang,  K. Yao,  S. Yeganeh,  S. R. Yost,  Zhi-Qiang You,  A. Zech,  
 Igor Ying Zhang,  Xing Zhang,  Yan Zhao,  Ying Zhu,  B. R. Brooks,  
 G. K. L. Chan,  C. J. Cramer,  M. S. Gordon,  W. J. Hehre,  A. Klamt,  
 M. W. Schmidt,  C. D. Sherrill,  D. G. Truhlar,  A. Aspuru-Guzik,  R. Baer,  
 A. T. Bell,  N. A. Besley,  Jeng-Da Chai,  A. E. DePrince, III,  
 R. A. DiStasio Jr.,  A. Dreuw,  B. D. Dunietz,  T. R. Furlani,  
 Chao-Ping Hsu,  Yousung Jung,  Jing Kong,  D. S. Lambrecht,  WanZhen Liang,  
 C. Ochsenfeld,  V. A. Rassolov,  L. V. Slipchenko,  J. E. Subotnik,  
 T. Van Voorhis,  J. M. Herbert,  A. I. Krylov,  P. M. W. Gill,  M. Head-Gordon

 Contributors to earlier versions of Q-Chem not listed above: 
 R. D. Adamson,  B. Austin,  J. Baker,  G. J. O. Beran,  K. Brandhorst,  
 S. T. Brown,  E. F. C. Byrd,  A. K. Chakraborty,  C.-L. Cheng,  
 Siu Hung Chien,  D. M. Chipman,  D. L. Crittenden,  H. Dachsel,  
 R. J. Doerksen,  A. D. Dutoi,  L. Fusti-Molnar,  W. A. Goddard III,  
 A. Golubeva-Zadorozhnaya,  S. R. Gwaltney,  G. Hawkins,  A. Heyden,  
 S. Hirata,  G. Kedziora,  F. J. Keil,  C. Kelley,  Jihan Kim,  R. A. King,  
 R. Z. Khaliullin,  P. P. Korambath,  W. Kurlancheek,  A. M. Lee,  M. S. Lee,  
 S. V. Levchenko,  Ching Yeh Lin,  D. Liotard,  R. C. Lochan,  I. Lotan,  
 P. E. Maslen,  N. Nair,  D. P. O'Neill,  D. Neuhauser,  E. Neuscamman,  
 C. M. Oana,  R. Olson,  B. Peters,  R. Peverati,  P. A. Pieniazek,  
 Y. M. Rhee,  J. Ritchie,  M. A. Rohrdanz,  E. Rosta,  N. J. Russ,  
 H. F. Schaefer III,  N. E. Schultz,  N. Shenvi,  A. C. Simmonett,  A. Sodt,  
 D. Stuck,  K. S. Thanthiriwatte,  V. Vanovschi,  Tao Wang,  A. Warshel,  
 C. F. Williams,  Q. Wu,  X. Xu,  W. Zhang

 Please cite Q-Chem as follows:
 Y. Shao et al., Mol. Phys. 113, 184-215 (2015)
 DOI: 10.1080/00268976.2014.952696

 Q-Chem 5.1.1 for Intel X86 EM64T Linux

 Parts of Q-Chem use Armadillo 8.300.2 (Tropical Shenanigans).
 http://arma.sourceforge.net/

 Q-Chem begins on Thu Oct 11 00:19:58 2018  

Host: 
0

     Scratch files written to /scratch/taweetham/qchem30427//
The previous job contains 0 fragments, simply inherited here
Input Ideriv = 2
Curr. Ideriv = -1
Max.  Ideriv = 2

Checking the input file for inconsistencies... 	...done.

--------------------------------------------------------------
User input:
--------------------------------------------------------------

$molecule
read
$end

$rem
   job_type 	frequency
   basis 	6-311++g**
   method	b3lyp	
$end


--------------------------------------------------------------
 ----------------------------------------------------------------
             Standard Nuclear Orientation (Angstroms)
    I     Atom           X                Y                Z
 ----------------------------------------------------------------
    1      C       0.0155001743    -0.1996285365     1.6322291968
    2      C       0.5952614611    -0.6199361764     0.3163015653
    3      C      -0.5720131270     0.3389323024     0.3408495877
    4      Br      2.3608802650    -0.0801886459    -0.2342326157
    5      F       0.3410346537    -1.8893455458    -0.0898091833
    6      Cl     -0.3364540218     2.0469714355    -0.0456891209
    7      Br     -2.2923556914    -0.3329432325    -0.2389541641
    8      H      -0.5596587035    -0.9460824243     2.1678219938
    9      H       0.5792140646     0.4950881427     2.2424309056
 ----------------------------------------------------------------
 Molecular Point Group                 C1    NOp =  1
 Largest Abelian Subgroup              C1    NOp =  1
 Nuclear Repulsion Energy =   925.8441574911 hartrees
 There are       58 alpha and       58 beta electrons
 Requested basis set is 6-311++G(d,p)
 There are 85 shells and 228 basis functions

 Total QAlloc Memory Limit   2000 MB
 Mega-Array Size       188 MB
 MEM_STATIC part       192 MB

                       Distance Matrix (Angstroms)
             C (  1)   C (  2)   C (  3)   Br(  4)   F (  5)   Cl(  6)
   C (  2)  1.498148
   C (  3)  1.517525  1.510815
   Br(  4)  2.999792  1.926610  3.017987
   F (  5)  2.434447  1.356819  2.446292  2.715453
   Cl(  6)  2.826038  2.848074  1.767003  3.440345  3.994437
   Br(  7)  2.974105  2.954489  1.935760  4.660098  3.062577  3.086567
   H (  8)  1.083910  2.206431  2.233661  3.879328  2.607277  3.729319
   H (  9)  1.082936  2.225648  2.228390  3.104696  3.343890  2.912436
             Br(  7)   H (  8)
   H (  8)  3.028325
   H (  9)  3.884433  1.838361

 A cutoff of  1.0D-11 yielded   2954 shell pairs
 There are     22748 function pairs (     24984 Cartesian)
 Smallest overlap matrix eigenvalue = 2.82E-05
 Guess from superposition of atomic densities
 Warning:  Energy on first SCF cycle will be non-variational
 SAD guess density has 116.000000 electrons

 -----------------------------------------------------------------------
  General SCF calculation program by
  Eric Jon Sundstrom, Paul Horn, Yuezhi Mao, Dmitri Zuev, Alec White,
  David Stuck, Shaama M.S., Shane Yost, Joonho Lee, David Small,
  Daniel Levine, Susi Lehtola, Hugh Burton, Evgeny Epifanovsky
 -----------------------------------------------------------------------
 Exchange:     0.2000 Hartree-Fock + 0.0800 Slater + 0.7200 B88
 Correlation:  0.1900 VWN1RPA + 0.8100 LYP
 Using SG-1 standard quadrature grid
 A restricted SCF calculation will be
 performed using DIIS
 SCF converges when DIIS error is below 1.0e-08
 ---------------------------------------
  Cycle       Energy         DIIS error
 ---------------------------------------
    1   -5825.0564477363      3.69e-02  
    2   -5823.8259558392      3.52e-03  
    3   -5823.7912179929      4.29e-03  
    4   -5823.8771597872      7.38e-04  
    5   -5823.8794121753      2.81e-04  
    6   -5823.8798404947      7.60e-05  
    7   -5823.8798778150      2.47e-05  
    8   -5823.8798809446      5.79e-06  
    9   -5823.8798811277      1.12e-06  
   10   -5823.8798811355      3.22e-07  
   11   -5823.8798811363      1.10e-07  
   12   -5823.8798811363      2.76e-08  
   13   -5823.8798811364      1.27e-08  
   14   -5823.8798811364      2.45e-09  Convergence criterion met
 ---------------------------------------
 SCF time:   CPU 70.69s  wall 70.00s 
 SCF   energy in the final basis set =    -5823.8798811364
 Total energy in the final basis set =    -5823.8798811364

 --------------------------------------------------------------

                    Orbital Energies (a.u.)
 --------------------------------------------------------------

 Alpha MOs
 -- Occupied --
*******-482.853-101.580 -62.506 -62.506 -56.327 -56.326 -56.323
-56.323 -56.322 -56.322 -24.719 -10.350 -10.324 -10.233  -9.494
 -8.715  -8.714  -7.259  -7.248  -7.248  -6.548  -6.547  -6.533
 -6.533  -6.532  -6.532  -2.658  -2.658  -2.654  -2.654  -2.653
 -2.653  -2.643  -2.643  -2.642  -2.641  -1.261  -0.957  -0.859
 -0.820  -0.797  -0.653  -0.618  -0.547  -0.542  -0.503  -0.473
 -0.455  -0.425  -0.400  -0.383  -0.342  -0.330  -0.320  -0.305
 -0.303  -0.292
 -- Virtual --
 -0.067  -0.049  -0.009  -0.003   0.016   0.020   0.024   0.048
  0.053   0.057   0.062   0.062   0.082   0.085   0.088   0.090
  0.099   0.103   0.112   0.113   0.123   0.131   0.139   0.145
  0.150   0.154   0.169   0.186   0.187   0.199   0.218   0.238
  0.243   0.251   0.256   0.307   0.350   0.364   0.375   0.379
  0.390   0.398   0.413   0.420   0.431   0.441   0.450   0.461
  0.467   0.471   0.494   0.525   0.527   0.535   0.548   0.579
  0.582   0.598   0.612   0.624   0.637   0.654   0.669   0.689
  0.710   0.747   0.777   0.788   0.802   0.833   0.859   0.868
  0.893   0.918   0.927   0.991   1.002   1.080   1.117   1.163
  1.280   1.326   1.377   1.399   1.450   1.455   1.483   1.518
  1.538   1.549   1.564   1.665   1.733   1.787   1.830   1.858
  1.895   1.947   1.981   1.996   2.018   2.060   2.070   2.086
  2.127   2.164   2.180   2.223   2.250   2.290   2.357   2.483
  2.547   2.575   2.693   2.710   2.796   2.804   2.946   3.022
  3.128   3.376   3.549   3.696   3.764   3.798   3.976   3.999
  4.010   4.013   4.028   4.035   4.048   4.099   4.136   4.202
  4.222   4.384   4.393   4.842   6.336   6.410   6.598   6.692
  6.713   7.555   7.570   7.584   7.598   7.669   7.694   9.737
 23.490  23.643  23.848  25.874  26.028  26.439  47.912  47.971
 66.761 215.725 289.751 289.764 289.778 289.792 289.892 289.911
*******1020.780
 --------------------------------------------------------------

          Ground-State Mulliken Net Atomic Charges

     Atom                 Charge (a.u.)
  ----------------------------------------
      1 C                    -0.597503
      2 C                    -0.164349
      3 C                     0.146279
      4 Br                   -0.011307
      5 F                    -0.027566
      6 Cl                    0.256520
      7 Br                   -0.005275
      8 H                     0.219736
      9 H                     0.183465
  ----------------------------------------
  Sum of atomic charges =     0.000000

 -----------------------------------------------------------------
                    Cartesian Multipole Moments
 -----------------------------------------------------------------
    Charge (ESU x 10^10)
                 0.0000
    Dipole Moment (Debye)
         X       0.1252      Y       0.2833      Z       1.9160
       Tot       1.9409
    Quadrupole Moments (Debye-Ang)
        XX     -71.4526     XY       2.2742     YY     -74.6694
        XZ       0.1285     YZ      -0.9638     ZZ     -68.5016
    Octopole Moments (Debye-Ang^2)
       XXX       4.8577    XXY      -7.6029    XYY       0.3185
       YYY      -9.8458    XXZ     -11.5764    XYZ       0.3204
       YYZ      -5.0311    XZZ       1.4557    YZZ      -7.5938
       ZZZ      -6.5605
    Hexadecapole Moments (Debye-Ang^3)
      XXXX   -1229.6743   XXXY      36.7879   XXYY    -310.8230
      XYYY      16.8759   YYYY    -528.8327   XXXZ      -1.0185
      XXYZ       3.0068   XYYZ       0.4176   YYYZ      -3.1962
      XXZZ    -255.5949   XYZZ       8.6504   YYZZ    -125.5229
      XZZZ       0.3070   YZZZ       2.0890   ZZZZ    -207.4971
 -----------------------------------------------------------------
 Calculating MO derivatives via CPSCF
   1         3          27      0.127832    0.022621
   2         3          27      0.019605    0.003337
   3         3          27      0.002187    0.000548
   4         3          27      0.000173    0.000045
   5        27           3      0.000005    0.000003
   6        30           0      0.000000    0.000000    Roots Converged
 Time for AOints: 33.9 s (CPU) 44.7 s (wall)
 ------------------------------------------------------------------------------
                     AOints        : Timing summary (seconds)
 ------------------------------------------------------------------------------
     job step          cpu (% of tot)      sys (% of tot)     wall (% of tot)
 ------------------------------------------------------------------------------
  cpscf_lag         0.2259E+03 (42.3)   0.3080E-03 (16.0)   0.2259E+03 (38.3)
  iterzp            0.2738E+03 (51.3)   0.1618E-02 (83.9)   0.3189E+03 (54.0)
  make_fx           0.0000E+00 ( 0.0)   0.0000E+00 ( 0.0)   0.0000E+00 ( 0.0)
  AOints            0.3387E+02 ( 6.3)   0.0000E+00 ( 0.0)   0.4473E+02 ( 7.6)
 ------------------------------------------------------------------------------
   Grand Totals     0.5340E+03          0.1928E-02          0.5902E+03
 ------------------------------------------------------------------------------
 Calculating analytic Hessian of the SCF energy
 Polarizability Matrix (a.u.)
            1           2           3
    1-107.9088580  -5.2944749  -0.3482005
    2  -5.2944749 -81.2221392   2.0323792
    3  -0.3482005   2.0323792 -70.7402413

 Direct stationary perturbation theory relativistic correction:

 rels  =      34.438570863393
 relv  =    -117.516676562350
 rel2e =      19.388008914057
 E_rel =     -63.690096784900

 Hessian of the SCF Energy
            1           2           3           4           5           6
    1   0.3841322   0.2188792   0.0010138  -0.0582490   0.0010902   0.0577343
    2   0.2188792   0.4981870   0.0102710  -0.0048440  -0.0607830  -0.0180904
    3   0.0010138   0.0102710   0.5954553   0.0779506  -0.0544695  -0.1792596
    4  -0.0582490  -0.0048440   0.0779506   0.3937695  -0.0210124  -0.0828316
    5   0.0010902  -0.0607830  -0.0544695  -0.0210124   0.4505064   0.0974105
    6   0.0577343  -0.0180904  -0.1792596  -0.0828316   0.0974105   0.3396946
    7  -0.0542100   0.0004219  -0.0693960  -0.1458144   0.0814852   0.0103377
    8   0.0014857  -0.0601955   0.0618112   0.0735828  -0.0992048  -0.0173847
    9  -0.0414680   0.0328049  -0.1547579  -0.0125867   0.0028538  -0.0164087
   10  -0.0130863   0.0026774   0.0035902  -0.1148693  -0.0164569   0.0338924
   11  -0.0025170   0.0012454  -0.0013988  -0.0217142  -0.0271696   0.0093636
   12   0.0188246   0.0060692  -0.0011187   0.0304101   0.0059631  -0.0380953
   13   0.0006605   0.0014771   0.0028978  -0.0593725  -0.0430429  -0.0152765
   14  -0.0013699  -0.0130429  -0.0151493  -0.0227075  -0.2492589  -0.0713265
   15  -0.0128546  -0.0383237  -0.0083140  -0.0056209  -0.0609036  -0.0797245
   16  -0.0001098   0.0008376  -0.0028637   0.0036276   0.0090020  -0.0025484
   17   0.0029732  -0.0154431   0.0072356  -0.0068621  -0.0189493   0.0085494
   18   0.0051237   0.0242925  -0.0018845  -0.0052616  -0.0013252  -0.0009412
   19  -0.0120579   0.0017736  -0.0051857  -0.0199804  -0.0094807  -0.0145600
   20  -0.0018057   0.0007442   0.0012304   0.0029998   0.0014692   0.0003899
   21  -0.0197223  -0.0078260  -0.0031673   0.0007761   0.0034677  -0.0017441
   22  -0.1252511  -0.1149158   0.0776710  -0.0108690  -0.0149440   0.0063967
   23  -0.1134694  -0.1831153   0.0975940   0.0091572   0.0123559  -0.0075626
   24   0.0747413   0.0956110  -0.1125634   0.0065135   0.0141719  -0.0134228
   25  -0.1218286  -0.1063070  -0.0856781   0.0117576   0.0133595   0.0068555
   26  -0.1052663  -0.1675968  -0.1071247  -0.0085995  -0.0089658  -0.0013493
   27  -0.0833928  -0.1048086  -0.1343899  -0.0093495  -0.0071686  -0.0100985
            7           8           9          10          11          12
    1  -0.0542100   0.0014857  -0.0414680  -0.0130863  -0.0025170   0.0188246
    2   0.0004219  -0.0601955   0.0328049   0.0026774   0.0012454   0.0060692
    3  -0.0693960   0.0618112  -0.1547579   0.0035902  -0.0013988  -0.0011187
    4  -0.1458144   0.0735828  -0.0125867  -0.1148693  -0.0217142   0.0304101
    5   0.0814852  -0.0992048   0.0028538  -0.0164569  -0.0271696   0.0059631
    6   0.0103377  -0.0173847  -0.0164087   0.0338924   0.0093636  -0.0380953
    7   0.3454363  -0.0438310   0.0752815  -0.0166535   0.0044263  -0.0007466
    8  -0.0438310   0.3575646  -0.0582788  -0.0070213   0.0022966  -0.0023444
    9   0.0752815  -0.0582788   0.2679997   0.0136242  -0.0005033  -0.0017038
   10  -0.0166535  -0.0070213   0.0136242   0.1668595   0.0428790  -0.0478479
   11   0.0044263   0.0022966  -0.0005033   0.0428790   0.0432454  -0.0096482
   12  -0.0007466  -0.0023444  -0.0017038  -0.0478479  -0.0096482   0.0320672
   13   0.0052214   0.0150050   0.0059509  -0.0175097  -0.0293981  -0.0026399
   14  -0.0070631  -0.0331354  -0.0070650  -0.0242649  -0.0194494   0.0017195
   15   0.0072377   0.0022081   0.0026636  -0.0017588   0.0031516   0.0060030
   16  -0.0319075  -0.0170487   0.0047962  -0.0026156   0.0053585   0.0004632
   17  -0.0042743  -0.1352334   0.0285652   0.0022258  -0.0006662  -0.0016431
   18   0.0014712   0.0233185  -0.0376837  -0.0014147  -0.0005381   0.0015038
   19  -0.1034578  -0.0235954  -0.0299135  -0.0019566   0.0003745  -0.0001948
   20  -0.0317827  -0.0336638  -0.0117483   0.0000861  -0.0000613   0.0001840
   21  -0.0268576  -0.0076126  -0.0350929   0.0003605  -0.0003736   0.0005237
   22   0.0114262   0.0140967  -0.0083260  -0.0015315   0.0002738   0.0027897
   23  -0.0089093  -0.0097023   0.0032817   0.0014912   0.0000468  -0.0020552
   24   0.0085232   0.0074792  -0.0116727  -0.0009102   0.0001925  -0.0003717
   25  -0.0100406  -0.0126737  -0.0073585   0.0013628   0.0003172  -0.0010583
   26   0.0095270   0.0112739   0.0100898  -0.0016164   0.0005124   0.0017551
   27  -0.0058511  -0.0091965  -0.0133435   0.0004643  -0.0002456   0.0011918
           13          14          15          16          17          18
    1   0.0006605  -0.0013699  -0.0128546  -0.0001098   0.0029732   0.0051237
    2   0.0014771  -0.0130429  -0.0383237   0.0008376  -0.0154431   0.0242925
    3   0.0028978  -0.0151493  -0.0083140  -0.0028637   0.0072356  -0.0018845
    4  -0.0593725  -0.0227075  -0.0056209   0.0036276  -0.0068621  -0.0052616
    5  -0.0430429  -0.2492589  -0.0609036   0.0090020  -0.0189493  -0.0013252
    6  -0.0152765  -0.0713265  -0.0797245  -0.0025484   0.0085494  -0.0009412
    7   0.0052214  -0.0070631   0.0072377  -0.0319075  -0.0042743   0.0014712
    8   0.0150050  -0.0331354   0.0022081  -0.0170487  -0.1352334   0.0233185
    9   0.0059509  -0.0070650   0.0026636   0.0047962   0.0285652  -0.0376837
   10  -0.0175097  -0.0242649  -0.0017588  -0.0026156   0.0022258  -0.0014147
   11  -0.0293981  -0.0194494   0.0031516   0.0053585  -0.0006662  -0.0005381
   12  -0.0026399   0.0017195   0.0060030   0.0004632  -0.0016431   0.0015038
   13   0.0709590   0.0490921   0.0090536  -0.0003296   0.0016625   0.0013638
   14   0.0490921   0.3188345   0.0935674   0.0027486  -0.0046356  -0.0024634
   15   0.0090536   0.0935674   0.0761602  -0.0007749   0.0014055   0.0005896
   16  -0.0003296   0.0027486  -0.0007749   0.0403961   0.0205263  -0.0001350
   17   0.0016625  -0.0046356   0.0014055   0.0205263   0.1941742  -0.0415887
   18   0.0013638  -0.0024634   0.0005896  -0.0001350  -0.0415887   0.0334163
   19  -0.0011251   0.0008628   0.0025077  -0.0100667  -0.0168180  -0.0002822
   20   0.0047444   0.0012931   0.0005051  -0.0224906  -0.0190792  -0.0037339
   21  -0.0006779   0.0014606   0.0015717   0.0009443  -0.0018804   0.0037257
   22   0.0017660  -0.0012718  -0.0040754  -0.0002871   0.0029130  -0.0035287
   23  -0.0003414   0.0012567   0.0026504   0.0005694  -0.0018174   0.0029020
   24   0.0001517  -0.0008365   0.0027570   0.0006037  -0.0009003  -0.0004671
   25  -0.0002700   0.0039737   0.0062856   0.0012926  -0.0023464   0.0026635
   26   0.0008013  -0.0018621  -0.0042606   0.0004969   0.0016500  -0.0008637
   27  -0.0008234   0.0000933  -0.0017066  -0.0004854   0.0002568   0.0017412
           19          20          21          22          23          24
    1  -0.0120579  -0.0018057  -0.0197223  -0.1252511  -0.1134694   0.0747413
    2   0.0017736   0.0007442  -0.0078260  -0.1149158  -0.1831153   0.0956110
    3  -0.0051857   0.0012304  -0.0031673   0.0776710   0.0975940  -0.1125634
    4  -0.0199804   0.0029998   0.0007761  -0.0108690   0.0091572   0.0065135
    5  -0.0094807   0.0014692   0.0034677  -0.0149440   0.0123559   0.0141719
    6  -0.0145600   0.0003899  -0.0017441   0.0063967  -0.0075626  -0.0134228
    7  -0.1034578  -0.0317827  -0.0268576   0.0114262  -0.0089093   0.0085232
    8  -0.0235954  -0.0336638  -0.0076126   0.0140967  -0.0097023   0.0074792
    9  -0.0299135  -0.0117483  -0.0350929  -0.0083260   0.0032817  -0.0116727
   10  -0.0019566   0.0000861   0.0003605  -0.0015315   0.0014912  -0.0009102
   11   0.0003745  -0.0000613  -0.0003736   0.0002738   0.0000468   0.0001925
   12  -0.0001948   0.0001840   0.0005237   0.0027897  -0.0020552  -0.0003717
   13  -0.0011251   0.0047444  -0.0006779   0.0017660  -0.0003414   0.0001517
   14   0.0008628   0.0012931   0.0014606  -0.0012718   0.0012567  -0.0008365
   15   0.0025077   0.0005051   0.0015717  -0.0040754   0.0026504   0.0027570
   16  -0.0100667  -0.0224906   0.0009443  -0.0002871   0.0005694   0.0006037
   17  -0.0168180  -0.0190792  -0.0018804   0.0029130  -0.0018174  -0.0009003
   18  -0.0002822  -0.0037339   0.0037257  -0.0035287   0.0029020  -0.0004671
   19   0.1489164   0.0474221   0.0470287   0.0014575  -0.0019234  -0.0007145
   20   0.0474221   0.0483335   0.0128372   0.0005525   0.0007273   0.0004529
   21   0.0470287   0.0128372   0.0331780   0.0011621  -0.0022480   0.0013405
   22   0.0014575   0.0005525   0.0011621   0.1282162   0.1202961  -0.0799584
   23  -0.0019234   0.0007273  -0.0022480   0.1202961   0.1884030  -0.1044578
   24  -0.0007145   0.0004529   0.0013405  -0.0799584  -0.1044578   0.1219116
   25  -0.0017295   0.0002740  -0.0030139  -0.0049271  -0.0068703  -0.0089504
   26   0.0013844   0.0002370   0.0021752  -0.0070005  -0.0081547  -0.0117129
   27   0.0013145  -0.0001172  -0.0003353   0.0078690   0.0098954   0.0124887
           25          26          27
    1  -0.1218286  -0.1052663  -0.0833928
    2  -0.1063070  -0.1675968  -0.1048086
    3  -0.0856781  -0.1071247  -0.1343899
    4   0.0117576  -0.0085995  -0.0093495
    5   0.0133595  -0.0089658  -0.0071686
    6   0.0068555  -0.0013493  -0.0100985
    7  -0.0100406   0.0095270  -0.0058511
    8  -0.0126737   0.0112739  -0.0091965
    9  -0.0073585   0.0100898  -0.0133435
   10   0.0013628  -0.0016164   0.0004643
   11   0.0003172   0.0005124  -0.0002456
   12  -0.0010583   0.0017551   0.0011918
   13  -0.0002700   0.0008013  -0.0008234
   14   0.0039737  -0.0018621   0.0000933
   15   0.0062856  -0.0042606  -0.0017066
   16   0.0012926   0.0004969  -0.0004854
   17  -0.0023464   0.0016500   0.0002568
   18   0.0026635  -0.0008637   0.0017412
   19  -0.0017295   0.0013844   0.0013145
   20   0.0002740   0.0002370  -0.0001172
   21  -0.0030139   0.0021752  -0.0003353
   22  -0.0049271  -0.0070005   0.0078690
   23  -0.0068703  -0.0081547   0.0098954
   24  -0.0089504  -0.0117129   0.0124887
   25   0.1243828   0.1102731   0.0902544
   26   0.1102731   0.1729060   0.1112911
   27   0.0902544   0.1112911   0.1444521
 Gradient time:  CPU 661.92 s  wall 760.79 s
 **********************************************************************
 **                                                                  **
 **                       VIBRATIONAL ANALYSIS                       **
 **                       --------------------                       **
 **                                                                  **
 **        VIBRATIONAL FREQUENCIES (CM**-1) AND NORMAL MODES         **
 **     FORCE CONSTANTS (mDYN/ANGSTROM) AND REDUCED MASSES (AMU)     **
 **                  INFRARED INTENSITIES (KM/MOL)                   **
 **                                                                  **
 **********************************************************************


 Mode:                 1                      2                      3
 Frequency:        93.36                 128.99                 166.41
 Force Cnst:      0.1103                 0.2474                 0.4559
 Red. Mass:      21.4756                25.2341                27.9414
 IR Active:          YES                    YES                    YES
 IR Intens:        0.089                  0.421                  0.165
 Raman Active:       YES                    YES                    YES
               X      Y      Z        X      Y      Z        X      Y      Z
 C         -0.009  0.171  0.247   -0.042 -0.242  0.084   -0.047 -0.018  0.060
 C         -0.001  0.072  0.280    0.022 -0.244  0.112   -0.192 -0.006 -0.020
 C         -0.019  0.038  0.191    0.033 -0.255  0.037    0.071  0.184  0.084
 Br        -0.134 -0.042 -0.192   -0.169  0.235 -0.023   -0.285  0.039  0.070
 F         -0.069 -0.010  0.549    0.234 -0.306  0.191   -0.429  0.167 -0.400
 Cl        -0.011  0.069  0.303    0.434 -0.341 -0.088    0.283  0.102 -0.148
 Br         0.161 -0.035 -0.190   -0.079  0.110 -0.021    0.289 -0.147  0.072
 H          0.096  0.136  0.313   -0.082 -0.277 -0.006   -0.291  0.161  0.042
 H         -0.109  0.306  0.184   -0.116 -0.258  0.169    0.226 -0.245  0.065
 TransDip   0.002  0.009 -0.003   -0.021 -0.002 -0.001    0.011 -0.004  0.004

 Mode:                 4                      5                      6
 Frequency:       229.75                 296.84                 332.58
 Force Cnst:      0.7786                 0.7818                 0.5147
 Red. Mass:      25.0359                15.0592                 7.8976
 IR Active:          YES                    YES                    YES
 IR Intens:        0.178                  1.451                  2.827
 Raman Active:       YES                    YES                    YES
               X      Y      Z        X      Y      Z        X      Y      Z
 C         -0.169  0.244 -0.094   -0.145  0.061 -0.273   -0.231 -0.047  0.232
 C         -0.048  0.226 -0.046    0.006 -0.087 -0.135    0.020  0.183  0.214
 C         -0.132  0.143 -0.139    0.046  0.072 -0.301   -0.070  0.041  0.188
 Br         0.108  0.013 -0.029   -0.145 -0.066  0.031   -0.024 -0.068 -0.036
 F         -0.094  0.213  0.064    0.518 -0.257  0.023    0.322  0.267 -0.155
 Cl         0.502  0.162  0.175    0.020  0.300  0.065    0.011 -0.056 -0.065
 Br        -0.250 -0.236 -0.019    0.032 -0.014  0.049   -0.007  0.006 -0.000
 H         -0.072  0.158 -0.111   -0.350  0.184 -0.325   -0.281 -0.202 -0.032
 H         -0.336  0.362 -0.078   -0.105 -0.030 -0.207   -0.426 -0.112  0.491
 TransDip  -0.013  0.002 -0.004   -0.035 -0.002 -0.016   -0.042 -0.011  0.032

 Mode:                 7                      8                      9
 Frequency:       369.16                 434.50                 510.47
 Force Cnst:      0.2724                 0.6980                 0.5597
 Red. Mass:       3.3930                 6.2748                 3.6452
 IR Active:          YES                    YES                    YES
 IR Intens:        0.912                  5.953                  7.502
 Raman Active:       YES                    YES                    YES
               X      Y      Z        X      Y      Z        X      Y      Z
 C          0.313  0.142  0.034    0.177 -0.295  0.167    0.115 -0.180 -0.151
 C          0.028  0.037 -0.037    0.016 -0.084  0.073    0.034  0.203 -0.180
 C          0.011 -0.003  0.081    0.052  0.062  0.242   -0.050  0.020 -0.040
 Br        -0.057 -0.024  0.032    0.015  0.008 -0.006   -0.036 -0.017  0.021
 F          0.100  0.046 -0.077   -0.006 -0.086  0.038    0.007  0.141  0.155
 Cl         0.013 -0.032  0.016    0.011  0.230 -0.106    0.007 -0.034 -0.009
 Br        -0.039 -0.006 -0.033   -0.061 -0.029 -0.034    0.014  0.003  0.007
 H          0.500  0.239  0.367    0.099 -0.368 -0.009    0.323 -0.592 -0.501
 H          0.492  0.280 -0.285    0.321 -0.569  0.352   -0.111 -0.260  0.138
 TransDip   0.029  0.003  0.008    0.052 -0.046  0.035    0.058 -0.010 -0.065

 Mode:                10                     11                     12
 Frequency:       611.56                 742.49                 851.74
 Force Cnst:      2.1260                 0.8849                 1.0555
 Red. Mass:       9.6477                 2.7244                 2.4693
 IR Active:          YES                    YES                    YES
 IR Intens:       39.724                 51.179                 45.816
 Raman Active:       YES                    YES                    YES
               X      Y      Z        X      Y      Z        X      Y      Z
 C          0.069 -0.018  0.018    0.018  0.068 -0.023   -0.014  0.162 -0.006
 C          0.443 -0.089  0.265   -0.054  0.010 -0.059    0.179  0.062 -0.078
 C          0.518 -0.124 -0.323    0.168  0.289  0.064   -0.003 -0.013  0.165
 Br        -0.059 -0.007  0.007    0.002  0.001 -0.001   -0.010 -0.002  0.006
 F         -0.092  0.178 -0.011    0.018 -0.036  0.017   -0.039 -0.131 -0.056
 Cl        -0.032  0.020  0.015   -0.016 -0.080  0.021    0.001  0.006 -0.006
 Br        -0.055 -0.009 -0.005   -0.017 -0.010 -0.009   -0.002 -0.001 -0.002
 H         -0.210 -0.028 -0.300   -0.511  0.235 -0.364    0.222 -0.320 -0.419
 H         -0.241 -0.016  0.301    0.321 -0.464  0.308   -0.562  0.229  0.431
 TransDip   0.202  0.004  0.008    0.104  0.204 -0.013    0.179  0.118  0.030

 Mode:                13                     14                     15
 Frequency:       959.77                 988.29                1045.77
 Force Cnst:      3.1847                 2.2849                 1.2867
 Red. Mass:       5.8679                 3.9706                 1.9969
 IR Active:          YES                    YES                    YES
 IR Intens:       16.632                 31.194                 86.572
 Raman Active:       YES                    YES                    YES
               X      Y      Z        X      Y      Z        X      Y      Z
 C          0.081  0.072  0.384    0.174  0.063 -0.013   -0.095 -0.086  0.051
 C         -0.294  0.163 -0.213   -0.067 -0.010  0.310    0.004  0.086  0.018
 C          0.167 -0.183 -0.236   -0.220  0.138 -0.223    0.108  0.194 -0.058
 Br         0.008  0.000  0.001    0.006  0.002 -0.003   -0.002  0.000 -0.000
 F          0.014 -0.060 -0.011   -0.007 -0.071 -0.065   -0.004 -0.072 -0.017
 Cl        -0.003  0.017  0.006    0.001 -0.018  0.011   -0.005 -0.020  0.000
 Br         0.000  0.001  0.001    0.008  0.002  0.003   -0.004 -0.003  0.001
 H         -0.029 -0.197 -0.100    0.316 -0.392 -0.486    0.611 -0.350  0.447
 H         -0.186  0.027  0.690   -0.018 -0.194  0.459   -0.127  0.290 -0.343
 TransDip  -0.119  0.036 -0.039   -0.154  0.060  0.069    0.120  0.271  0.034

 Mode:                16                     17                     18
 Frequency:      1083.70                1154.06                1309.80
 Force Cnst:      0.9659                 2.4126                 4.5394
 Red. Mass:       1.3960                 3.0746                 4.4909
 IR Active:          YES                    YES                    YES
 IR Intens:       26.183                 47.414                 28.977
 Raman Active:       YES                    YES                    YES
               X      Y      Z        X      Y      Z        X      Y      Z
 C         -0.128  0.115 -0.003   -0.021 -0.059  0.085    0.022 -0.017 -0.183
 C          0.009 -0.017  0.000    0.221  0.279 -0.003   -0.204  0.288  0.238
 C          0.024 -0.067  0.005   -0.131 -0.024 -0.087    0.192 -0.174  0.134
 Br         0.000  0.000 -0.000   -0.006 -0.003  0.001    0.006  0.000 -0.003
 F          0.001  0.014  0.004   -0.038 -0.114 -0.023   -0.008 -0.089 -0.035
 Cl         0.000  0.005 -0.000    0.005 -0.005  0.002   -0.000  0.012 -0.004
 Br         0.000  0.001 -0.000    0.002  0.002  0.001   -0.004 -0.001 -0.002
 H          0.439 -0.360 -0.053   -0.444  0.401  0.271   -0.186 -0.061 -0.528
 H          0.624 -0.500  0.005    0.514 -0.349 -0.065    0.129  0.189 -0.566
 TransDip   0.078 -0.143 -0.017    0.133  0.165 -0.062   -0.064  0.133  0.089

 Mode:                19                     20                     21
 Frequency:      1448.10                3132.78                3228.42
 Force Cnst:      1.5470                 6.0938                 6.8717
 Red. Mass:       1.2521                 1.0538                 1.1190
 IR Active:          YES                    YES                    YES
 IR Intens:       24.429                  0.557                  1.474
 Raman Active:       YES                    YES                    YES
               X      Y      Z        X      Y      Z        X      Y      Z
 C          0.005  0.001 -0.124   -0.004 -0.006  0.064   -0.062 -0.079 -0.007
 C         -0.039  0.045  0.027    0.002 -0.002 -0.002   -0.000 -0.000  0.000
 C          0.035 -0.031  0.010   -0.002  0.001 -0.001   -0.000 -0.000 -0.000
 Br         0.001  0.000 -0.000    0.000 -0.000 -0.000    0.000  0.000 -0.000
 F         -0.001 -0.009 -0.003    0.000 -0.000 -0.000    0.000  0.000  0.000
 Cl        -0.000  0.001 -0.000   -0.000  0.000 -0.000    0.000  0.000 -0.000
 Br        -0.000 -0.000 -0.000   -0.000  0.000 -0.000    0.000  0.000  0.000
 H          0.251  0.305  0.579    0.396  0.508 -0.353    0.358  0.460 -0.333
 H         -0.265 -0.351  0.541   -0.355 -0.440 -0.370    0.381  0.472  0.413
 TransDip  -0.025  0.035  0.152    0.005 -0.000 -0.023    0.025  0.030  0.001

 STANDARD THERMODYNAMIC QUANTITIES AT   298.15 K  AND     1.00 ATM

   This Molecule has  0 Imaginary Frequencies
   Zero point vibrational energy:       27.331 kcal/mol

   Atom    1 Element C  Has Mass   12.00000
   Atom    2 Element C  Has Mass   12.00000
   Atom    3 Element C  Has Mass   12.00000
   Atom    4 Element Br Has Mass   78.91830
   Atom    5 Element F  Has Mass   18.99840
   Atom    6 Element Cl Has Mass   34.96885
   Atom    7 Element Br Has Mass   78.91830
   Atom    8 Element H  Has Mass    1.00783
   Atom    9 Element H  Has Mass    1.00783
   Molecular Mass:   249.819510 amu
   Principal axes and moments of inertia in amu*Bohr^2:
                             1           2           3
    Eigenvalues --     1015.20256  3295.03167  3930.92810
          X               0.99999    -0.00471     0.00019
          Y               0.00471     0.99994    -0.01000
          Z              -0.00014     0.01000     0.99995
   Rotational Symmetry Number is   1
   The Molecule is an Asymmetric Top
   Translational Enthalpy:        0.889 kcal/mol
   Rotational Enthalpy:           0.889 kcal/mol
   Vibrational Enthalpy:         30.274 kcal/mol
   gas constant (RT):             0.592 kcal/mol
   Translational Entropy:        42.447  cal/mol.K
   Rotational Entropy:           30.953  cal/mol.K
   Vibrational Entropy:          17.450  cal/mol.K

   Total Enthalpy:               32.644 kcal/mol
   Total Entropy:                90.850  cal/mol.K

 ======================================================================

 STANDARD THERMODYNAMIC QUANTITIES FOR ANHARMONIC VIBRATION -- TOSH

   Zero point vibrational energy: ************ kcal/mol

   Vibrational Enthalpy:       Infinity kcal/mol
   Vibrational Entropy:             NaN  cal/mol.K

   Total Enthalpy:             Infinity kcal/mol
   Total Entropy:                   NaN  cal/mol.K

 ======================================================================

 STANDARD THERMODYNAMIC QUANTITIES FOR ANHARMONIC VIBRATION -- VPT2

   Zero point vibrational energy: ************ kcal/mol

   Vibrational Enthalpy:       Infinity kcal/mol
   Vibrational Entropy:             NaN  cal/mol.K

   Total Enthalpy:             Infinity kcal/mol
   Total Entropy:                   NaN  cal/mol.K

 ======================================================================

Archival summary:
1\1\garfield\FREQ\ProcedureUnspecified\BasisUnspecified\r2l1132\taweetha\ThuOct1100:33:492018ThuOct1100:33:492018\0\\#,FREQ,ProcedureUnspecified,BasisUnspecified,\\0,1\Br\C,1,1.93576\C,2,1.51081,1,117.483\F,3,1.35682,2,116.993,1,-1.12281,0\C,3,1.49815,2,60.5727,1,-108.352,0\H,5,1.08294,3,118.26,2,-106.548,0\H,5,1.08391,3,116.498,2,107.8,0\Cl,2,1.767,1,112.859,3,147.079,0\Br,3,1.92661,2,122.336,1,140.605,0\\\@

 Total job time:  831.63s(wall), 732.73s(cpu) 
 Thu Oct 11 00:33:49 2018

        *************************************************************
        *                                                           *
        *  Thank you very much for using Q-Chem.  Have a nice day.  *
        *                                                           *
        *************************************************************
