# Supplementary material for: Geometric and energetic data from ab initio calculations of haloethene, haloimine, halomethylenephosphine, haloiminophosphine, halodiazene, halodiphosphene and halocyclopropane
Source: Data Brief. 2019 Nov 2;27:104738. doi: 10.1016/j.dib.2019.104738 (PMC6861602; doi:10.1016/j.dib.2019.104738)
Supplement: Multimedia component 3 [file mmc3.zip › CCC/B3LYP/BrFCCCClI.out]

Q-Chem Developer Version!
                  Welcome to Q-Chem
     A Quantum Leap Into The Future Of Chemistry


 Q-Chem 5.1, Q-Chem, Inc., Pleasanton, CA (2018)

 Yihan Shao,  Zhengting Gan,  E. Epifanovsky,  A. T. B. Gilbert,  M. Wormit,  
 J. Kussmann,  A. W. Lange,  A. Behn,  Jia Deng,  Xintian Feng,  D. Ghosh,  
 M. Goldey,  P. R. Horn,  L. D. Jacobson,  I. Kaliman,  T. Kus,  A. Landau,  
 Jie Liu,  E. I. Proynov,  R. M. Richard,  R. P. Steele,  E. J. Sundstrom,  
 H. L. Woodcock III,  P. M. Zimmerman,  D. Zuev,  B. Albrecht,  E. Alguire,  
 S. A. Baeppler,  D. Barton,  Z. Benda,  Y. A. Bernard,  E. J. Berquist,  
 K. B. Bravaya,  H. Burton,  D. Casanova,  Chun-Min Chang,  Yunqing Chen,  
 A. Chien,  K. D. Closser,  M. P. Coons,  S. Coriani,  S. Dasgupta,  
 A. L. Dempwolff,  M. Diedenhofen,  Hainam Do,  R. G. Edgar,  Po-Tung Fang,  
 S. Faraji,  S. Fatehi,  Qingguo Feng,  K. D. Fenk,  J. Fosso-Tande,  
 Qinghui Ge,  A. Ghysels,  G. Gidofalvi,  J. Gomes,  J. Gonthier,  A. Gunina,  
 D. Hait,  M. W. D. Hanson-Heine,  P. H. P. Harbach,  A. W. Hauser,  
 J. E. Herr,  E. G. Hohenstein,  Z. C. Holden,  Kerwin Hui,  B. C. Huynh,  
 T.-C. Jagau,  Hyunjun Ji,  B. Kaduk,  K. Khistyaev,  Jaehoon Kim,  
 P. Klunzinger,  K. Koh,  D. Kosenkov,  L. Koulias,  T. Kowalczyk,  
 C. M. Krauter,  A. Kunitsa,  Ka Un Lao,  A. Laurent,  K. V. Lawler,  
 Joonho Lee,  D. Lefrancois,  S. Lehtola,  D. S. Levine,  Yi-Pei Li,  
 You-Sheng Lin,  Fenglai Liu,  E. Livshits,  A. Luenser,  P. Manohar,  
 E. Mansoor,  S. F. Manzer,  Shan-Ping Mao,  Yuezhi Mao,  N. Mardirossian,  
 A. V. Marenich,  T. Markovich,  L. A. Martinez-Martinez,  S. A. Maurer,  
 N. J. Mayhall,  S. C. McKenzie,  J.-M. Mewes,  A. F. Morrison,  
 J. W. Mullinax,  K. Nanda,  T. S. Nguyen-Beck,  R. Olivares-Amaya,  
 J. A. Parkhill,  T. M. Perrine,  F. Plasser,  P. Pokhilko,  S. Prager,  
 A. Prociuk,  E. Ramos,  D. R. Rehn,  F. Rob,  M. Schneider,  N. Sergueev,  
 S. M. Sharada,  S. Sharma,  D. W. Small,  T. Stauch,  T. Stein,  
 Yu-Chuan Su,  A. J. W. Thom,  A. Tkatchenko,  T. Tsuchimochi,  N. M. Tubman,  
 L. Vogt,  M. L. Vidal,  O. Vydrov,  M. A. Watson,  J. Wenzel,  
 M. de Wergifosse,  T. A. Wesolowski,  A. White,  J. Witte,  A. Yamada,  
 Jun Yang,  K. Yao,  S. Yeganeh,  S. R. Yost,  Zhi-Qiang You,  A. Zech,  
 Igor Ying Zhang,  Xing Zhang,  Yan Zhao,  Ying Zhu,  B. R. Brooks,  
 G. K. L. Chan,  C. J. Cramer,  M. S. Gordon,  W. J. Hehre,  A. Klamt,  
 M. W. Schmidt,  C. D. Sherrill,  D. G. Truhlar,  A. Aspuru-Guzik,  R. Baer,  
 A. T. Bell,  N. A. Besley,  Jeng-Da Chai,  A. E. DePrince, III,  
 R. A. DiStasio Jr.,  A. Dreuw,  B. D. Dunietz,  T. R. Furlani,  
 Chao-Ping Hsu,  Yousung Jung,  Jing Kong,  D. S. Lambrecht,  WanZhen Liang,  
 C. Ochsenfeld,  V. A. Rassolov,  L. V. Slipchenko,  J. E. Subotnik,  
 T. Van Voorhis,  J. M. Herbert,  A. I. Krylov,  P. M. W. Gill,  M. Head-Gordon

 Contributors to earlier versions of Q-Chem not listed above: 
 R. D. Adamson,  B. Austin,  J. Baker,  G. J. O. Beran,  K. Brandhorst,  
 S. T. Brown,  E. F. C. Byrd,  A. K. Chakraborty,  C.-L. Cheng,  
 Siu Hung Chien,  D. M. Chipman,  D. L. Crittenden,  H. Dachsel,  
 R. J. Doerksen,  A. D. Dutoi,  L. Fusti-Molnar,  W. A. Goddard III,  
 A. Golubeva-Zadorozhnaya,  S. R. Gwaltney,  G. Hawkins,  A. Heyden,  
 S. Hirata,  G. Kedziora,  F. J. Keil,  C. Kelley,  Jihan Kim,  R. A. King,  
 R. Z. Khaliullin,  P. P. Korambath,  W. Kurlancheek,  A. M. Lee,  M. S. Lee,  
 S. V. Levchenko,  Ching Yeh Lin,  D. Liotard,  R. C. Lochan,  I. Lotan,  
 P. E. Maslen,  N. Nair,  D. P. O'Neill,  D. Neuhauser,  E. Neuscamman,  
 C. M. Oana,  R. Olson,  B. Peters,  R. Peverati,  P. A. Pieniazek,  
 Y. M. Rhee,  J. Ritchie,  M. A. Rohrdanz,  E. Rosta,  N. J. Russ,  
 H. F. Schaefer III,  N. E. Schultz,  N. Shenvi,  A. C. Simmonett,  A. Sodt,  
 D. Stuck,  K. S. Thanthiriwatte,  V. Vanovschi,  Tao Wang,  A. Warshel,  
 C. F. Williams,  Q. Wu,  X. Xu,  W. Zhang

 Please cite Q-Chem as follows:
 Y. Shao et al., Mol. Phys. 113, 184-215 (2015)
 DOI: 10.1080/00268976.2014.952696

 Q-Chem 5.1.1 for Intel X86 EM64T Linux

 Parts of Q-Chem use Armadillo 8.300.2 (Tropical Shenanigans).
 http://arma.sourceforge.net/

 Q-Chem begins on Thu Oct 11 00:10:34 2018  

Host: 
0

     Scratch files written to /scratch/taweetham/qchem30428//
Input Ideriv = 2
Curr. Ideriv = -1
Max.  Ideriv = 2

Checking the input file for inconsistencies... 	...done.

--------------------------------------------------------------
User input:
--------------------------------------------------------------
$molecule
0 1
C 
C 1 CC 
C 2 CC 1 60.0
Br 2 CBr 1 ANG  3 pDHA
F 2 CF 1 ANG  3 mDHA
Cl 3 CCl 1 ANG  2 mDHA
I 3 CI 1 ANG  2 pDHA
H 1 CH 2 ANG  3 pDHA
H 1 CH 2 ANG  3 mDHA

CC=1.54
CH=1.09
CF=1.35
CCl=1.77
CBr=1.94
CI=2.14
ANG=118.0
pDHA=107.9
mDHA=-107.9
$end

$rem
   job_type	optimization
   basis	6-311++g**
   method	b3lyp
   mem_total	32000
$end

--------------------------------------------------------------
 ----------------------------------------------------------------
             Standard Nuclear Orientation (Angstroms)
    I     Atom           X                Y                Z
 ----------------------------------------------------------------
    1      C       0.4415901934    -0.2181025902     1.6751105209
    2      C       0.9453333865    -0.6944342736     0.2999920086
    3      C      -0.1497064078     0.3848535471     0.3873169716
    4      Br      2.7209474083    -0.1480399354    -0.2587996096
    5      F       0.5875944010    -1.9288392523    -0.1132478332
    6      Cl      0.2878531915     2.0488178578    -0.0282120522
    7      I      -2.1464291013    -0.1628319308    -0.1537367250
    8      H      -0.1820268660    -0.8982114099     2.2553292354
    9      H       1.1044530469     0.4054510706     2.2750219056
 ----------------------------------------------------------------
 Molecular Point Group                 C1    NOp =  1
 Largest Abelian Subgroup              C1    NOp =  1
 Nuclear Repulsion Energy =  1113.0683057633 hartrees
 There are       67 alpha and       67 beta electrons
 Requested basis set is 6-311++G(d,p)
 There are 90 shells and 242 basis functions

 Total QAlloc Memory Limit  32000 MB
 Mega-Array Size       188 MB
 MEM_STATIC part       192 MB
 A cutoff of  1.0D-11 yielded   3209 shell pairs
 There are     24740 function pairs (     27429 Cartesian)
 Smallest overlap matrix eigenvalue = 4.13E-05

 Scale SEOQF with 1.000000e-01/1.000000e-01/1.000000e-01

 Standard Electronic Orientation quadrupole field applied
 Nucleus-field energy     =     0.0000000230 hartrees
 Guess from superposition of atomic densities
 Warning:  Energy on first SCF cycle will be non-variational
 SAD guess density has 134.000000 electrons

 -----------------------------------------------------------------------
  General SCF calculation program by
  Eric Jon Sundstrom, Paul Horn, Yuezhi Mao, Dmitri Zuev, Alec White,
  David Stuck, Shaama M.S., Shane Yost, Joonho Lee, David Small,
  Daniel Levine, Susi Lehtola, Hugh Burton, Evgeny Epifanovsky
 -----------------------------------------------------------------------
 Exchange:     0.2000 Hartree-Fock + 0.0800 Slater + 0.7200 B88
 Correlation:  0.1900 VWN1RPA + 0.8100 LYP
 Using SG-1 standard quadrature grid
 A restricted SCF calculation will be
 performed using DIIS
 SCF converges when DIIS error is below 1.0e-08
 ---------------------------------------
  Cycle       Energy         DIIS error
 ---------------------------------------
    1  -10170.3102736261      3.45e-02  
    2  -10169.1983523423      3.13e-03  
    3  -10169.1580205332      4.00e-03  
    4  -10169.2485569704      6.22e-04  
    5  -10169.2503389922      2.74e-04  
    6  -10169.2508153700      8.12e-05  
    7  -10169.2508626906      2.72e-05  
    8  -10169.2508674103      6.27e-06  
    9  -10169.2508676798      1.42e-06  
   10  -10169.2508676953      5.29e-07  
   11  -10169.2508676968      1.36e-07  
   12  -10169.2508676968      6.70e-08  
   13  -10169.2508676970      8.72e-09  Convergence criterion met
 ---------------------------------------
 SCF time:   CPU 66.24s  wall 66.00s 
 SCF   energy in the final basis set =   -10169.2508676970
 Total energy in the final basis set =   -10169.2508676970

 --------------------------------------------------------------

                    Orbital Energies (a.u.)
 --------------------------------------------------------------

 Alpha MOs
 -- Occupied --
*******-482.852-176.318-165.722-165.720-165.720-101.576 -62.505
-56.326 -56.322 -56.321 -35.815 -31.308 -31.302 -31.302 -24.725
-22.959 -22.957 -22.957 -22.952 -22.952 -10.352 -10.315 -10.235
 -9.491  -8.714  -7.256  -7.245  -7.245  -6.546  -6.532  -6.532
 -6.364  -4.777  -4.761  -4.761  -2.657  -2.653  -2.652  -2.641
 -2.641  -2.043  -2.038  -2.038  -2.024  -2.024  -1.266  -0.939
 -0.850  -0.807  -0.692  -0.650  -0.608  -0.537  -0.530  -0.503
 -0.471  -0.449  -0.407  -0.395  -0.377  -0.336  -0.320  -0.312
 -0.297  -0.281  -0.276
 -- Virtual --
 -0.081  -0.055  -0.008  -0.004   0.020   0.022   0.025   0.050
  0.060   0.064   0.068   0.073   0.082   0.085   0.098   0.105
  0.110   0.120   0.121   0.124   0.133   0.143   0.146   0.161
  0.165   0.178   0.183   0.210   0.220   0.231   0.234   0.251
  0.255   0.260   0.299   0.352   0.365   0.368   0.380   0.400
  0.407   0.418   0.424   0.433   0.440   0.449   0.455   0.481
  0.484   0.486   0.505   0.515   0.532   0.542   0.577   0.590
  0.598   0.621   0.638   0.669   0.685   0.687   0.693   0.746
  0.778   0.800   0.829   0.846   0.878   0.898   0.917   0.965
  0.989   1.052   1.110   1.127   1.252   1.267   1.323   1.354
  1.369   1.399   1.410   1.452   1.467   1.489   1.531   1.539
  1.547   1.595   1.659   1.735   1.760   1.827   1.856   1.885
  1.937   1.976   2.000   2.037   2.073   2.146   2.153   2.186
  2.207   2.283   2.342   2.476   2.525   2.560   2.663   2.693
  2.764   2.781   2.915   2.976   3.081   3.341   3.543   3.677
  3.759   3.785   3.967   3.978   3.988   3.996   4.004   4.018
  4.038   4.060   4.116   4.132   4.217   4.259   4.390   4.434
  4.828   6.025   6.048   6.096   6.330   6.406   6.605   6.688
  7.563   7.586   7.685   9.737  23.477  23.583  23.808  25.869
 25.980  26.436  27.877  28.359  28.377  28.389  28.536  28.544
 28.573  28.604  28.692  47.917  66.751 127.897 127.910 127.940
151.670 215.726 289.758 289.779 289.9041020.7121901.834
 --------------------------------------------------------------

          Ground-State Mulliken Net Atomic Charges

     Atom                 Charge (a.u.)
  ----------------------------------------
      1 C                    -0.525470
      2 C                    -0.089203
      3 C                    -0.123350
      4 Br                   -0.006643
      5 F                    -0.029232
      6 Cl                    0.249378
      7 I                     0.143413
      8 H                     0.211916
      9 H                     0.169191
  ----------------------------------------
  Sum of atomic charges =    -0.000000

 -----------------------------------------------------------------
                    Cartesian Multipole Moments
 -----------------------------------------------------------------
    Charge (ESU x 10^10)
                -0.0000
    Dipole Moment (Debye)
         X      -0.1214      Y       0.1372      Z       1.7709
       Tot       1.7803
    Quadrupole Moments (Debye-Ang)
        XX     -79.9415     XY       2.6249     YY     -85.3818
        XZ       1.2894     YZ      -1.1100     ZZ     -78.9050
    Octopole Moments (Debye-Ang^2)
       XXX     -15.2159    XXY      -5.6043    XYY      -2.9417
       YYY      -9.8687    XXZ     -12.3868    XYZ      -0.1795
       YYZ      -5.6664    XZZ      -0.4200    YZZ      -7.5491
       ZZZ      -6.8484
    Hexadecapole Moments (Debye-Ang^3)
      XXXX   -1636.6741   XXXY      29.5494   XXYY    -390.4192
      XYYY      10.2340   YYYY    -554.4476   XXXZ      -7.4266
      XXYZ       2.8164   XYYZ      -2.7871   YYYZ      -3.6731
      XXZZ    -333.9819   XYZZ       3.9855   YYZZ    -134.4776
      XZZZ      -2.0480   YZZZ       0.9752   ZZZZ    -231.5940
 -----------------------------------------------------------------
 Calculating analytic gradient of the SCF energy
 Gradient of SCF Energy
            1           2           3           4           5           6
    1  -0.0035079   0.0119114  -0.0163376   0.0022372  -0.0042238   0.0046955
    2   0.0029347  -0.0207624   0.0118547   0.0095675  -0.0016864  -0.0021701
    3   0.0153335  -0.0205044  -0.0066942   0.0012979   0.0011807  -0.0010945
            7           8           9
    1   0.0045732  -0.0014276   0.0020795
    2   0.0002528  -0.0012049   0.0012140
    3   0.0011718   0.0047089   0.0046001
 Max gradient component =       2.076E-02
 RMS gradient           =       8.444E-03
 Gradient time:  CPU 19.28 s  wall 19.28 s
 Geometry Optimization Parameters
   NAtoms,    NIC,     NZ,  NCons,   NDum,   NFix, NCnnct, MaxDiis
        9      69       9       0       0       0       0       0


** GEOMETRY OPTIMIZATION IN DELOCALIZED INTERNAL COORDINATES **
   Searching for a Minimum

   Optimization Cycle:   1

                       Coordinates (Angstroms)
     ATOM                X               Y               Z
      1  C         0.4415901934   -0.2181025902    1.6751105209
      2  C         0.9453333865   -0.6944342736    0.2999920086
      3  C        -0.1497064078    0.3848535471    0.3873169716
      4  Br        2.7209474083   -0.1480399354   -0.2587996096
      5  F         0.5875944010   -1.9288392523   -0.1132478332
      6  Cl        0.2878531915    2.0488178578   -0.0282120522
      7  I        -2.1464291013   -0.1628319308   -0.1537367250
      8  H        -0.1820268660   -0.8982114099    2.2553292354
      9  H         1.1044530469    0.4054510706    2.2750219056
   Point Group: c1    Number of degrees of freedom:    21


   Energy is -10169.250867697


 Attempting to Generate Delocalized Internal Coordinates

 21 Hessian modes will be used to form the next step
  Hessian Eigenvalues:
     0.017401    0.020947    0.030782    0.030782    0.030790    0.033282
     0.086449    0.090060    0.108095    0.108252    0.129001    0.140000
     0.145900    0.175927    0.257500    0.268991    0.285189    0.286300
     0.348126    0.348126    0.550214

 Minimum Search - Taking Simple RFO Step
 Searching for Lamda that Minimizes Along All modes
 Value Taken    Lamda =  -0.00495912
 Step Taken.  Stepsize is  0.216126

                             Maximum     Tolerance    Cnvgd?
         Gradient           0.016096      0.000300      NO
         Displacement       0.105070      0.001200      NO
         Energy change     *********      0.000001      NO


 New Cartesian Coordinates Obtained by Inverse Iteration

 Displacement from previous Coordinates is:  0.295820
 ----------------------------------------------------------------
             Standard Nuclear Orientation (Angstroms)
    I     Atom           X                Y                Z
 ----------------------------------------------------------------
    1      C       0.4531796811    -0.2065906937     1.6519021359
    2      C       0.9482345514    -0.6750009131     0.3072901816
    3      C      -0.1400928073     0.3899352692     0.3819864687
    4      Br      2.7468665252    -0.2436600512    -0.2343621609
    5      F       0.5920820029    -1.9098419399    -0.0986874468
    6      Cl      0.2226757262     2.0865890279     0.0259927680
    7      I      -2.1546242671    -0.1811323818    -0.1548773629
    8      H      -0.1663058241    -0.8939835473     2.2164587964
    9      H       1.1075936642     0.4223483133     2.2430710424
 ----------------------------------------------------------------
 Molecular Point Group                 C1    NOp =  1
 Largest Abelian Subgroup              C1    NOp =  1
 Nuclear Repulsion Energy =  1109.0261415401 hartrees
 There are       67 alpha and       67 beta electrons
 Applying Cartesian multipole field
    Component          Value
    ---------          -----
     (2,0,0)        1.00000E-11
     (0,2,0)        2.00000E-11
     (0,0,2)       -3.00000E-11
 Nucleus-field energy     =     0.0000000236 hartrees
 Requested basis set is 6-311++G(d,p)
 There are 90 shells and 242 basis functions
 A cutoff of  1.0D-11 yielded   3199 shell pairs
 There are     24685 function pairs (     27367 Cartesian)
 Smallest overlap matrix eigenvalue = 3.94E-05
 Guess MOs from SCF MO coefficient file

 -----------------------------------------------------------------------
  General SCF calculation program by
  Eric Jon Sundstrom, Paul Horn, Yuezhi Mao, Dmitri Zuev, Alec White,
  David Stuck, Shaama M.S., Shane Yost, Joonho Lee, David Small,
  Daniel Levine, Susi Lehtola, Hugh Burton, Evgeny Epifanovsky
 -----------------------------------------------------------------------
 Exchange:     0.2000 Hartree-Fock + 0.0800 Slater + 0.7200 B88
 Correlation:  0.1900 VWN1RPA + 0.8100 LYP
 Using SG-1 standard quadrature grid
 A restricted SCF calculation will be
 performed using DIIS
 SCF converges when DIIS error is below 1.0e-08
 ---------------------------------------
  Cycle       Energy         DIIS error
 ---------------------------------------
    1  -10169.2502537129      5.34e-04  
    2  -10169.2533352333      1.81e-04  
    3  -10169.2532782541      2.16e-04  
    4  -10169.2535399971      3.49e-05  
    5  -10169.2535468922      1.36e-05  
    6  -10169.2535479436      5.57e-06  
    7  -10169.2535481640      1.16e-06  
    8  -10169.2535481736      3.38e-07  
    9  -10169.2535481743      7.84e-08  
   10  -10169.2535481743      3.47e-08  
   11  -10169.2535481744      8.88e-09  Convergence criterion met
 ---------------------------------------
 SCF time:   CPU 58.33s  wall 59.00s 
 SCF   energy in the final basis set =   -10169.2535481744
 Total energy in the final basis set =   -10169.2535481744

 --------------------------------------------------------------

                    Orbital Energies (a.u.)
 --------------------------------------------------------------

 Alpha MOs
 -- Occupied --
*******-482.853-176.318-165.722-165.719-165.719-101.578 -62.506
-56.326 -56.322 -56.322 -35.814 -31.308 -31.301 -31.301 -24.722
-22.958 -22.957 -22.957 -22.952 -22.952 -10.350 -10.315 -10.231
 -9.492  -8.714  -7.257  -7.247  -7.247  -6.547  -6.532  -6.532
 -6.363  -4.777  -4.761  -4.760  -2.657  -2.653  -2.653  -2.642
 -2.642  -2.042  -2.037  -2.037  -2.023  -2.023  -1.267  -0.946
 -0.855  -0.810  -0.690  -0.650  -0.611  -0.541  -0.533  -0.504
 -0.472  -0.449  -0.406  -0.396  -0.378  -0.336  -0.320  -0.316
 -0.297  -0.281  -0.276
 -- Virtual --
 -0.086  -0.052  -0.008  -0.004   0.020   0.023   0.026   0.052
  0.061   0.067   0.068   0.072   0.083   0.085   0.096   0.105
  0.111   0.119   0.122   0.124   0.134   0.143   0.148   0.162
  0.168   0.177   0.187   0.211   0.220   0.233   0.239   0.253
  0.258   0.262   0.300   0.351   0.364   0.368   0.382   0.397
  0.409   0.418   0.423   0.434   0.443   0.447   0.456   0.481
  0.485   0.488   0.502   0.516   0.532   0.549   0.583   0.596
  0.600   0.625   0.636   0.667   0.682   0.688   0.688   0.745
  0.769   0.798   0.829   0.850   0.872   0.894   0.920   0.970
  0.992   1.047   1.109   1.133   1.251   1.276   1.327   1.355
  1.373   1.396   1.414   1.453   1.472   1.492   1.532   1.538
  1.550   1.595   1.661   1.736   1.777   1.835   1.860   1.900
  1.950   1.981   2.008   2.044   2.078   2.152   2.166   2.188
  2.212   2.283   2.331   2.478   2.535   2.567   2.673   2.699
  2.779   2.796   2.928   2.981   3.115   3.367   3.544   3.694
  3.761   3.792   3.975   3.980   3.995   3.999   4.010   4.029
  4.043   4.058   4.121   4.130   4.217   4.258   4.391   4.431
  4.841   6.024   6.048   6.092   6.333   6.408   6.615   6.694
  7.561   7.583   7.680   9.735  23.493  23.620  23.842  25.866
 25.954  26.420  27.875  28.358  28.377  28.387  28.537  28.544
 28.572  28.604  28.690  47.920  66.754 127.896 127.910 127.939
151.669 215.723 289.756 289.777 289.9011020.7151901.832
 --------------------------------------------------------------

          Ground-State Mulliken Net Atomic Charges

     Atom                 Charge (a.u.)
  ----------------------------------------
      1 C                    -0.525046
      2 C                    -0.119636
      3 C                    -0.096238
      4 Br                   -0.004038
      5 F                    -0.029188
      6 Cl                    0.253422
      7 I                     0.135801
      8 H                     0.215450
      9 H                     0.169473
  ----------------------------------------
  Sum of atomic charges =     0.000000

 -----------------------------------------------------------------
                    Cartesian Multipole Moments
 -----------------------------------------------------------------
    Charge (ESU x 10^10)
                 0.0000
    Dipole Moment (Debye)
         X      -0.0605      Y       0.1415      Z       1.7698
       Tot       1.7765
    Quadrupole Moments (Debye-Ang)
        XX     -79.8262     XY       2.3347     YY     -85.3262
        XZ       1.3439     YZ      -0.9753     ZZ     -79.0194
    Octopole Moments (Debye-Ang^2)
       XXX     -12.7236    XXY      -5.5646    XYY      -3.0379
       YYY      -4.8467    XXZ     -13.2180    XYZ       0.1749
       YYZ      -6.3819    XZZ       0.1445    YZZ      -6.0887
       ZZZ     -10.2531
    Hexadecapole Moments (Debye-Ang^3)
      XXXX   -1649.1938   XXXY      39.8569   XXYY    -397.3677
      XYYY      24.3058   YYYY    -565.2145   XXXZ     -12.4129
      XXYZ       2.2584   XYYZ      -3.7487   YYYZ      -8.2960
      XXZZ    -336.6919   XYZZ       8.7855   YYZZ    -136.2387
      XZZZ      -6.6543   YZZZ      -4.3009   ZZZZ    -227.6866
 -----------------------------------------------------------------
 Calculating analytic gradient of the SCF energy
 Gradient of SCF Energy
            1           2           3           4           5           6
    1   0.0009423   0.0026193  -0.0062185   0.0003116   0.0007979  -0.0002748
    2   0.0033574  -0.0120269   0.0032190   0.0011660   0.0030366   0.0012192
    3   0.0046042  -0.0088680  -0.0028289   0.0023688   0.0021415   0.0013034
            7           8           9
    1   0.0019220  -0.0002010   0.0001013
    2   0.0002464   0.0004574  -0.0006750
    3   0.0002835   0.0001560   0.0008394
 Max gradient component =       1.203E-02
 RMS gradient           =       3.603E-03
 Gradient time:  CPU 19.22 s  wall 19.22 s
 Geometry Optimization Parameters
   NAtoms,    NIC,     NZ,  NCons,   NDum,   NFix, NCnnct, MaxDiis
        9      69       9       0       0       0       0       0

 Cartesian Hessian Update
 Hessian Updated using BFGS Update


** GEOMETRY OPTIMIZATION IN DELOCALIZED INTERNAL COORDINATES **
   Searching for a Minimum

   Optimization Cycle:   2

                       Coordinates (Angstroms)
     ATOM                X               Y               Z
      1  C         0.4531796811   -0.2065906937    1.6519021359
      2  C         0.9482345514   -0.6750009131    0.3072901816
      3  C        -0.1400928073    0.3899352692    0.3819864687
      4  Br        2.7468665252   -0.2436600512   -0.2343621609
      5  F         0.5920820029   -1.9098419399   -0.0986874468
      6  Cl        0.2226757262    2.0865890279    0.0259927680
      7  I        -2.1546242671   -0.1811323818   -0.1548773629
      8  H        -0.1663058241   -0.8939835473    2.2164587964
      9  H         1.1075936642    0.4223483133    2.2430710424
   Point Group: c1    Number of degrees of freedom:    21


   Energy is -10169.253548174

 Hessian Updated using BFGS Update

 21 Hessian modes will be used to form the next step
  Hessian Eigenvalues:
     0.017333    0.020940    0.030447    0.030784    0.032037    0.039878
     0.085767    0.090433    0.100747    0.108287    0.122386    0.134701
     0.144601    0.176631    0.243444    0.268157    0.270245    0.287052
     0.348066    0.349489    0.558074

 Minimum Search - Taking Simple RFO Step
 Searching for Lamda that Minimizes Along All modes
 Value Taken    Lamda =  -0.00085178
 Step Taken.  Stepsize is  0.117792

                             Maximum     Tolerance    Cnvgd?
         Gradient           0.006636      0.000300      NO
         Displacement       0.061572      0.001200      NO
         Energy change     -0.002680      0.000001      NO


 New Cartesian Coordinates Obtained by Inverse Iteration

 Displacement from previous Coordinates is:  0.107460
 ----------------------------------------------------------------
             Standard Nuclear Orientation (Angstroms)
    I     Atom           X                Y                Z
 ----------------------------------------------------------------
    1      C       0.4528495242    -0.2101886900     1.6609050470
    2      C       0.9491210061    -0.6626117553     0.3273828562
    3      C      -0.1317610954     0.3889470343     0.3962775439
    4      Br      2.7351162944    -0.2433756757    -0.2580077111
    5      F       0.5883180465    -1.8920430896    -0.1016948059
    6      Cl      0.2385233121     2.0756252398     0.0094303332
    7      I      -2.1535906629    -0.1865913812    -0.1640760933
    8      H      -0.1638761713    -0.9078834152     2.2143352727
    9      H       1.0949089989     0.4267848163     2.2542219795
 ----------------------------------------------------------------
 Molecular Point Group                 C1    NOp =  1
 Largest Abelian Subgroup              C1    NOp =  1
 Nuclear Repulsion Energy =  1110.6755797676 hartrees
 There are       67 alpha and       67 beta electrons
 Applying Cartesian multipole field
    Component          Value
    ---------          -----
     (2,0,0)        1.00000E-11
     (0,2,0)        2.00000E-11
     (0,0,2)       -3.00000E-11
 Nucleus-field energy     =     0.0000000233 hartrees
 Requested basis set is 6-311++G(d,p)
 There are 90 shells and 242 basis functions
 A cutoff of  1.0D-11 yielded   3202 shell pairs
 There are     24704 function pairs (     27388 Cartesian)
 Smallest overlap matrix eigenvalue = 3.80E-05
 Guess MOs from SCF MO coefficient file

 -----------------------------------------------------------------------
  General SCF calculation program by
  Eric Jon Sundstrom, Paul Horn, Yuezhi Mao, Dmitri Zuev, Alec White,
  David Stuck, Shaama M.S., Shane Yost, Joonho Lee, David Small,
  Daniel Levine, Susi Lehtola, Hugh Burton, Evgeny Epifanovsky
 -----------------------------------------------------------------------
 Exchange:     0.2000 Hartree-Fock + 0.0800 Slater + 0.7200 B88
 Correlation:  0.1900 VWN1RPA + 0.8100 LYP
 Using SG-1 standard quadrature grid
 A restricted SCF calculation will be
 performed using DIIS
 SCF converges when DIIS error is below 1.0e-08
 ---------------------------------------
  Cycle       Energy         DIIS error
 ---------------------------------------
    1  -10169.2531233439      2.73e-04  
    2  -10169.2538490288      9.28e-05  
    3  -10169.2538312499      1.13e-04  
    4  -10169.2538977489      1.92e-05  
    5  -10169.2539000291      7.79e-06  
    6  -10169.2539004123      2.43e-06  
    7  -10169.2539004544      4.50e-07  
    8  -10169.2539004555      1.36e-07  
    9  -10169.2539004556      4.18e-08  
   10  -10169.2539004555      1.42e-08  
   11  -10169.2539004557      3.37e-09  Convergence criterion met
 ---------------------------------------
 SCF time:   CPU 58.42s  wall 58.00s 
 SCF   energy in the final basis set =   -10169.2539004557
 Total energy in the final basis set =   -10169.2539004557

 --------------------------------------------------------------

                    Orbital Energies (a.u.)
 --------------------------------------------------------------

 Alpha MOs
 -- Occupied --
*******-482.852-176.317-165.721-165.719-165.719-101.578 -62.505
-56.326 -56.322 -56.322 -35.814 -31.307 -31.301 -31.301 -24.720
-22.958 -22.956 -22.956 -22.951 -22.951 -10.349 -10.314 -10.232
 -9.493  -8.714  -7.258  -7.247  -7.247  -6.546  -6.532  -6.532
 -6.363  -4.776  -4.760  -4.760  -2.657  -2.653  -2.653  -2.642
 -2.642  -2.042  -2.037  -2.036  -2.023  -2.023  -1.264  -0.951
 -0.856  -0.811  -0.689  -0.650  -0.611  -0.542  -0.533  -0.502
 -0.472  -0.451  -0.406  -0.395  -0.380  -0.335  -0.320  -0.315
 -0.299  -0.280  -0.276
 -- Virtual --
 -0.088  -0.053  -0.007  -0.003   0.020   0.023   0.026   0.054
  0.061   0.067   0.069   0.073   0.082   0.086   0.097   0.104
  0.111   0.119   0.122   0.124   0.134   0.143   0.150   0.162
  0.168   0.178   0.187   0.210   0.219   0.233   0.241   0.255
  0.259   0.265   0.303   0.350   0.364   0.368   0.382   0.397
  0.409   0.419   0.424   0.433   0.443   0.447   0.454   0.481
  0.487   0.488   0.503   0.517   0.535   0.552   0.586   0.597
  0.600   0.626   0.636   0.668   0.681   0.684   0.689   0.744
  0.769   0.799   0.825   0.850   0.872   0.896   0.920   0.975
  0.991   1.054   1.111   1.132   1.249   1.276   1.327   1.353
  1.377   1.401   1.412   1.459   1.472   1.488   1.533   1.543
  1.551   1.595   1.667   1.737   1.780   1.842   1.865   1.897
  1.956   1.988   2.010   2.046   2.080   2.152   2.170   2.188
  2.215   2.284   2.335   2.482   2.541   2.566   2.674   2.703
  2.787   2.803   2.930   2.987   3.135   3.379   3.540   3.696
  3.763   3.795   3.977   3.981   3.995   4.002   4.012   4.029
  4.046   4.059   4.122   4.129   4.216   4.257   4.392   4.428
  4.846   6.024   6.047   6.090   6.336   6.410   6.621   6.694
  7.562   7.583   7.681   9.736  23.497  23.651  23.854  25.867
 25.957  26.423  27.873  28.359  28.376  28.386  28.538  28.545
 28.572  28.604  28.689  47.922  66.757 127.896 127.910 127.939
151.667 215.724 289.757 289.777 289.9011020.7171901.831
 --------------------------------------------------------------

          Ground-State Mulliken Net Atomic Charges

     Atom                 Charge (a.u.)
  ----------------------------------------
      1 C                    -0.537913
      2 C                    -0.102071
      3 C                    -0.095605
      4 Br                   -0.004049
      5 F                    -0.032938
      6 Cl                    0.254597
      7 I                     0.131908
      8 H                     0.216145
      9 H                     0.169926
  ----------------------------------------
  Sum of atomic charges =    -0.000000

 -----------------------------------------------------------------
                    Cartesian Multipole Moments
 -----------------------------------------------------------------
    Charge (ESU x 10^10)
                -0.0000
    Dipole Moment (Debye)
         X      -0.0373      Y       0.1638      Z       1.8167
       Tot       1.8245
    Quadrupole Moments (Debye-Ang)
        XX     -79.9276     XY       2.3424     YY     -85.3025
        XZ       1.3299     YZ      -1.0527     ZZ     -78.8289
    Octopole Moments (Debye-Ang^2)
       XXX     -12.9026    XXY      -5.5351    XYY      -3.0086
       YYY      -4.4074    XXZ     -13.1026    XYZ       0.0926
       YYZ      -5.7195    XZZ       0.3087    YZZ      -5.9109
       ZZZ      -7.9614
    Hexadecapole Moments (Debye-Ang^3)
      XXXX   -1645.0756   XXXY      36.4615   XXYY    -395.2046
      XYYY      21.6347   YYYY    -560.3119   XXXZ     -11.9703
      XXYZ       2.6528   XYYZ      -3.2821   YYYZ      -8.0868
      XXZZ    -335.0727   XYZZ       7.9065   YYZZ    -135.4194
      XZZZ      -5.1813   YZZZ      -3.4148   ZZZZ    -230.5048
 -----------------------------------------------------------------
 Calculating analytic gradient of the SCF energy
 Gradient of SCF Energy
            1           2           3           4           5           6
    1   0.0010617  -0.0010710   0.0002945  -0.0008970   0.0008953   0.0005203
    2   0.0010530  -0.0043469  -0.0004761   0.0003340   0.0038789   0.0004400
    3  -0.0021372   0.0023260   0.0018455   0.0006317  -0.0001347  -0.0005001
            7           8           9
    1  -0.0000437   0.0000201  -0.0007802
    2  -0.0005991   0.0001517  -0.0004355
    3  -0.0005292  -0.0007677  -0.0007345
 Max gradient component =       4.347E-03
 RMS gradient           =       1.446E-03
 Gradient time:  CPU 19.24 s  wall 19.24 s
 Geometry Optimization Parameters
   NAtoms,    NIC,     NZ,  NCons,   NDum,   NFix, NCnnct, MaxDiis
        9      69       9       0       0       0       0       0

 Cartesian Hessian Update
 Hessian Updated using BFGS Update


** GEOMETRY OPTIMIZATION IN DELOCALIZED INTERNAL COORDINATES **
   Searching for a Minimum

   Optimization Cycle:   3

                       Coordinates (Angstroms)
     ATOM                X               Y               Z
      1  C         0.4528495242   -0.2101886900    1.6609050470
      2  C         0.9491210061   -0.6626117553    0.3273828562
      3  C        -0.1317610954    0.3889470343    0.3962775439
      4  Br        2.7351162944   -0.2433756757   -0.2580077111
      5  F         0.5883180465   -1.8920430896   -0.1016948059
      6  Cl        0.2385233121    2.0756252398    0.0094303332
      7  I        -2.1535906629   -0.1865913812   -0.1640760933
      8  H        -0.1638761713   -0.9078834152    2.2143352727
      9  H         1.0949089989    0.4267848163    2.2542219795
   Point Group: c1    Number of degrees of freedom:    21


   Energy is -10169.253900456

 Hessian Updated using BFGS Update

 21 Hessian modes will be used to form the next step
  Hessian Eigenvalues:
     0.017610    0.020923    0.029530    0.030861    0.033683    0.047007
     0.079570    0.089957    0.099236    0.108753    0.121538    0.134033
     0.144512    0.177198    0.264206    0.267431    0.272499    0.288224
     0.348352    0.350278    0.548550

 Minimum Search - Taking Simple RFO Step
 Searching for Lamda that Minimizes Along All modes
 Value Taken    Lamda =  -0.00013128
 Step Taken.  Stepsize is  0.042767

                             Maximum     Tolerance    Cnvgd?
         Gradient           0.002398      0.000300      NO
         Displacement       0.021650      0.001200      NO
         Energy change     -0.000352      0.000001      NO


 New Cartesian Coordinates Obtained by Inverse Iteration

 Displacement from previous Coordinates is:  0.039526
 ----------------------------------------------------------------
             Standard Nuclear Orientation (Angstroms)
    I     Atom           X                Y                Z
 ----------------------------------------------------------------
    1      C       0.4514571787    -0.2110002719     1.6595360423
    2      C       0.9500660315    -0.6603017957     0.3229611704
    3      C      -0.1318019631     0.3894461062     0.3926365877
    4      Br      2.7392450828    -0.2444787260    -0.2639628373
    5      F       0.5948956721    -1.9002229219    -0.0912188710
    6      Cl      0.2349239242     2.0775350007     0.0140706069
    7      I      -2.1562850685    -0.1791331545    -0.1638025020
    8      H      -0.1649901766    -0.9102665265     2.2129046956
    9      H       1.0920985713     0.4270853729     2.2556495297
 ----------------------------------------------------------------
 Molecular Point Group                 C1    NOp =  1
 Largest Abelian Subgroup              C1    NOp =  1
 Nuclear Repulsion Energy =  1109.4201117795 hartrees
 There are       67 alpha and       67 beta electrons
 Applying Cartesian multipole field
    Component          Value
    ---------          -----
     (2,0,0)        1.00000E-11
     (0,2,0)        2.00000E-11
     (0,0,2)       -3.00000E-11
 Nucleus-field energy     =     0.0000000234 hartrees
 Requested basis set is 6-311++G(d,p)
 There are 90 shells and 242 basis functions
 A cutoff of  1.0D-11 yielded   3199 shell pairs
 There are     24686 function pairs (     27369 Cartesian)
 Smallest overlap matrix eigenvalue = 3.78E-05
 Guess MOs from SCF MO coefficient file

 -----------------------------------------------------------------------
  General SCF calculation program by
  Eric Jon Sundstrom, Paul Horn, Yuezhi Mao, Dmitri Zuev, Alec White,
  David Stuck, Shaama M.S., Shane Yost, Joonho Lee, David Small,
  Daniel Levine, Susi Lehtola, Hugh Burton, Evgeny Epifanovsky
 -----------------------------------------------------------------------
 Exchange:     0.2000 Hartree-Fock + 0.0800 Slater + 0.7200 B88
 Correlation:  0.1900 VWN1RPA + 0.8100 LYP
 Using SG-1 standard quadrature grid
 A restricted SCF calculation will be
 performed using DIIS
 SCF converges when DIIS error is below 1.0e-08
 ---------------------------------------
  Cycle       Energy         DIIS error
 ---------------------------------------
    1  -10169.2538467496      1.09e-04  
    2  -10169.2539680514      2.51e-05  
    3  -10169.2539656735      3.14e-05  
    4  -10169.2539721623      5.35e-06  
    5  -10169.2539723436      1.94e-06  
    6  -10169.2539723638      7.29e-07  
    7  -10169.2539723671      2.21e-07  
    8  -10169.2539723676      5.78e-08  
    9  -10169.2539723675      9.26e-09  Convergence criterion met
 ---------------------------------------
 SCF time:   CPU 47.76s  wall 48.00s 
 SCF   energy in the final basis set =   -10169.2539723675
 Total energy in the final basis set =   -10169.2539723675

 --------------------------------------------------------------

                    Orbital Energies (a.u.)
 --------------------------------------------------------------

 Alpha MOs
 -- Occupied --
*******-482.853-176.317-165.721-165.719-165.719-101.579 -62.505
-56.326 -56.322 -56.322 -35.814 -31.307 -31.301 -31.301 -24.720
-22.958 -22.956 -22.956 -22.951 -22.951 -10.349 -10.315 -10.232
 -9.493  -8.714  -7.258  -7.247  -7.247  -6.547  -6.532  -6.532
 -6.363  -4.776  -4.760  -4.760  -2.657  -2.653  -2.653  -2.642
 -2.642  -2.042  -2.037  -2.037  -2.023  -2.023  -1.262  -0.950
 -0.856  -0.811  -0.689  -0.649  -0.611  -0.542  -0.533  -0.501
 -0.471  -0.451  -0.406  -0.395  -0.379  -0.336  -0.320  -0.315
 -0.299  -0.280  -0.277
 -- Virtual --
 -0.089  -0.054  -0.007  -0.004   0.020   0.023   0.026   0.053
  0.061   0.067   0.069   0.073   0.082   0.086   0.097   0.104
  0.111   0.119   0.122   0.124   0.134   0.143   0.150   0.161
  0.168   0.177   0.188   0.210   0.220   0.233   0.241   0.254
  0.259   0.264   0.302   0.351   0.365   0.368   0.382   0.397
  0.410   0.418   0.424   0.434   0.443   0.447   0.454   0.481
  0.486   0.488   0.502   0.517   0.535   0.551   0.586   0.596
  0.600   0.626   0.636   0.666   0.681   0.685   0.689   0.744
  0.768   0.798   0.826   0.849   0.871   0.893   0.920   0.974
  0.991   1.053   1.111   1.132   1.249   1.277   1.327   1.353
  1.375   1.400   1.412   1.457   1.470   1.488   1.533   1.542
  1.551   1.595   1.667   1.737   1.779   1.842   1.864   1.900
  1.955   1.987   2.010   2.045   2.080   2.149   2.169   2.188
  2.214   2.284   2.335   2.480   2.539   2.564   2.673   2.703
  2.786   2.802   2.928   2.984   3.131   3.378   3.538   3.694
  3.763   3.795   3.976   3.981   3.994   4.000   4.010   4.028
  4.044   4.058   4.122   4.129   4.214   4.256   4.391   4.428
  4.842   6.024   6.047   6.090   6.336   6.410   6.618   6.691
  7.561   7.582   7.680   9.736  23.494  23.649  23.850  25.867
 25.956  26.421  27.873  28.358  28.376  28.386  28.538  28.544
 28.572  28.604  28.689  47.921  66.758 127.896 127.910 127.938
151.667 215.723 289.757 289.776 289.9001020.7161901.831
 --------------------------------------------------------------

          Ground-State Mulliken Net Atomic Charges

     Atom                 Charge (a.u.)
  ----------------------------------------
      1 C                    -0.539647
      2 C                    -0.102704
      3 C                    -0.092083
      4 Br                   -0.002592
      5 F                    -0.035354
      6 Cl                    0.254016
      7 I                     0.132037
      8 H                     0.216786
      9 H                     0.169541
  ----------------------------------------
  Sum of atomic charges =    -0.000000

 -----------------------------------------------------------------
                    Cartesian Multipole Moments
 -----------------------------------------------------------------
    Charge (ESU x 10^10)
                -0.0000
    Dipole Moment (Debye)
         X      -0.0466      Y       0.1935      Z       1.8054
       Tot       1.8163
    Quadrupole Moments (Debye-Ang)
        XX     -79.8962     XY       2.3353     YY     -85.3425
        XZ       1.3044     YZ      -1.0394     ZZ     -78.8492
    Octopole Moments (Debye-Ang^2)
       XXX     -12.8573    XXY      -5.6865    XYY      -3.0438
       YYY      -4.7035    XXZ     -13.0613    XYZ       0.1412
       YYZ      -5.6653    XZZ       0.3168    YZZ      -6.1046
       ZZZ      -7.8400
    Hexadecapole Moments (Debye-Ang^3)
      XXXX   -1648.2711   XXXY      38.0385   XXYY    -396.3316
      XYYY      23.7235   YYYY    -561.2557   XXXZ     -11.2754
      XXYZ       2.5671   XYYZ      -2.9879   YYYZ      -8.0104
      XXZZ    -335.8523   XYZZ       8.5881   YYZZ    -135.6539
      XZZZ      -4.2829   YZZZ      -3.5601   ZZZZ    -230.5070
 -----------------------------------------------------------------
 Calculating analytic gradient of the SCF energy
 Gradient of SCF Energy
            1           2           3           4           5           6
    1  -0.0000721  -0.0014323   0.0007201   0.0003716   0.0009284  -0.0000304
    2  -0.0000615  -0.0016491   0.0004275   0.0003011   0.0011369   0.0001633
    3  -0.0011328   0.0002416   0.0007875   0.0003087   0.0004990  -0.0001322
            7           8           9
    1   0.0000811  -0.0003538  -0.0002127
    2  -0.0002335  -0.0000143  -0.0000705
    3  -0.0003301  -0.0001109  -0.0001308
 Max gradient component =       1.649E-03
 RMS gradient           =       6.263E-04
 Gradient time:  CPU 19.22 s  wall 19.22 s
 Geometry Optimization Parameters
   NAtoms,    NIC,     NZ,  NCons,   NDum,   NFix, NCnnct, MaxDiis
        9      69       9       0       0       0       0       0

 Cartesian Hessian Update
 Hessian Updated using BFGS Update


** GEOMETRY OPTIMIZATION IN DELOCALIZED INTERNAL COORDINATES **
   Searching for a Minimum

   Optimization Cycle:   4

                       Coordinates (Angstroms)
     ATOM                X               Y               Z
      1  C         0.4514571787   -0.2110002719    1.6595360423
      2  C         0.9500660315   -0.6603017957    0.3229611704
      3  C        -0.1318019631    0.3894461062    0.3926365877
      4  Br        2.7392450828   -0.2444787260   -0.2639628373
      5  F         0.5948956721   -1.9002229219   -0.0912188710
      6  Cl        0.2349239242    2.0775350007    0.0140706069
      7  I        -2.1562850685   -0.1791331545   -0.1638025020
      8  H        -0.1649901766   -0.9102665265    2.2129046956
      9  H         1.0920985713    0.4270853729    2.2556495297
   Point Group: c1    Number of degrees of freedom:    21


   Energy is -10169.253972367

 Hessian Updated using BFGS Update

 21 Hessian modes will be used to form the next step
  Hessian Eigenvalues:
     0.017818    0.020940    0.028356    0.030997    0.036091    0.050006
     0.079245    0.090535    0.099709    0.105776    0.121874    0.132816
     0.144459    0.183984    0.239474    0.268809    0.272103    0.285116
     0.347391    0.350780    0.489966

 Minimum Search - Taking Simple RFO Step
 Searching for Lamda that Minimizes Along All modes
 Value Taken    Lamda =  -0.00001943
 Step Taken.  Stepsize is  0.016559

                             Maximum     Tolerance    Cnvgd?
         Gradient           0.000905      0.000300      NO
         Displacement       0.011329      0.001200      NO
         Energy change     -0.000072      0.000001      NO


 New Cartesian Coordinates Obtained by Inverse Iteration

 Displacement from previous Coordinates is:  0.014495
 ----------------------------------------------------------------
             Standard Nuclear Orientation (Angstroms)
    I     Atom           X                Y                Z
 ----------------------------------------------------------------
    1      C       0.4516335180    -0.2103475985     1.6609237409
    2      C       0.9512805938    -0.6593851744     0.3226958538
    3      C      -0.1317218242     0.3886633827     0.3915532475
    4      Br      2.7400310311    -0.2466542130    -0.2658889411
    5      F       0.5929936293    -1.9002644125    -0.0923918125
    6      Cl      0.2339059232     2.0769295404     0.0152129379
    7      I      -2.1560748936    -0.1784438907    -0.1657855950
    8      H      -0.1622660467    -0.9117659726     2.2143438291
    9      H       1.0898273217     0.4299314217     2.2581111616
 ----------------------------------------------------------------
 Molecular Point Group                 C1    NOp =  1
 Largest Abelian Subgroup              C1    NOp =  1
 Nuclear Repulsion Energy =  1109.2667710020 hartrees
 There are       67 alpha and       67 beta electrons
 Applying Cartesian multipole field
    Component          Value
    ---------          -----
     (2,0,0)        1.00000E-11
     (0,2,0)        2.00000E-11
     (0,0,2)       -3.00000E-11
 Nucleus-field energy     =     0.0000000233 hartrees
 Requested basis set is 6-311++G(d,p)
 There are 90 shells and 242 basis functions
 A cutoff of  1.0D-11 yielded   3199 shell pairs
 There are     24686 function pairs (     27369 Cartesian)
 Smallest overlap matrix eigenvalue = 3.77E-05
 Guess MOs from SCF MO coefficient file

 -----------------------------------------------------------------------
  General SCF calculation program by
  Eric Jon Sundstrom, Paul Horn, Yuezhi Mao, Dmitri Zuev, Alec White,
  David Stuck, Shaama M.S., Shane Yost, Joonho Lee, David Small,
  Daniel Levine, Susi Lehtola, Hugh Burton, Evgeny Epifanovsky
 -----------------------------------------------------------------------
 Exchange:     0.2000 Hartree-Fock + 0.0800 Slater + 0.7200 B88
 Correlation:  0.1900 VWN1RPA + 0.8100 LYP
 Using SG-1 standard quadrature grid
 A restricted SCF calculation will be
 performed using DIIS
 SCF converges when DIIS error is below 1.0e-08
 ---------------------------------------
  Cycle       Energy         DIIS error
 ---------------------------------------
    1  -10169.2539713835      3.78e-05  
    2  -10169.2539833340      1.04e-05  
    3  -10169.2539831954      1.17e-05  
    4  -10169.2539839243      1.93e-06  
    5  -10169.2539839475      6.51e-07  
    6  -10169.2539839498      2.65e-07  
    7  -10169.2539839503      8.83e-08  
    8  -10169.2539839504      2.70e-08  
    9  -10169.2539839503      3.95e-09  Convergence criterion met
 ---------------------------------------
 SCF time:   CPU 47.79s  wall 48.00s 
 SCF   energy in the final basis set =   -10169.2539839503
 Total energy in the final basis set =   -10169.2539839503

 --------------------------------------------------------------

                    Orbital Energies (a.u.)
 --------------------------------------------------------------

 Alpha MOs
 -- Occupied --
*******-482.853-176.317-165.721-165.719-165.719-101.579 -62.506
-56.326 -56.322 -56.322 -35.814 -31.307 -31.301 -31.301 -24.719
-22.958 -22.956 -22.956 -22.951 -22.951 -10.349 -10.315 -10.232
 -9.493  -8.714  -7.258  -7.247  -7.247  -6.547  -6.532  -6.532
 -6.363  -4.776  -4.760  -4.760  -2.657  -2.653  -2.653  -2.642
 -2.642  -2.042  -2.037  -2.037  -2.023  -2.023  -1.261  -0.950
 -0.856  -0.811  -0.689  -0.649  -0.610  -0.541  -0.533  -0.501
 -0.470  -0.451  -0.406  -0.395  -0.379  -0.336  -0.320  -0.315
 -0.299  -0.280  -0.277
 -- Virtual --
 -0.088  -0.053  -0.007  -0.004   0.020   0.023   0.026   0.053
  0.061   0.067   0.069   0.073   0.082   0.086   0.097   0.104
  0.111   0.119   0.122   0.124   0.134   0.143   0.150   0.161
  0.168   0.177   0.187   0.209   0.220   0.233   0.240   0.254
  0.258   0.264   0.302   0.351   0.365   0.368   0.382   0.397
  0.410   0.418   0.424   0.434   0.443   0.447   0.454   0.481
  0.486   0.488   0.502   0.517   0.535   0.550   0.585   0.596
  0.599   0.626   0.636   0.666   0.681   0.685   0.689   0.744
  0.767   0.798   0.826   0.849   0.871   0.893   0.920   0.974
  0.991   1.053   1.111   1.132   1.249   1.277   1.326   1.353
  1.375   1.400   1.412   1.457   1.469   1.488   1.533   1.542
  1.551   1.596   1.667   1.737   1.778   1.841   1.863   1.900
  1.953   1.987   2.010   2.045   2.079   2.148   2.168   2.188
  2.213   2.284   2.335   2.480   2.538   2.564   2.672   2.702
  2.786   2.801   2.927   2.984   3.128   3.377   3.536   3.693
  3.764   3.795   3.975   3.981   3.994   3.999   4.009   4.027
  4.043   4.058   4.122   4.128   4.213   4.256   4.391   4.428
  4.841   6.024   6.047   6.090   6.337   6.410   6.617   6.690
  7.561   7.582   7.679   9.736  23.492  23.648  23.848  25.867
 25.956  26.422  27.873  28.358  28.376  28.386  28.538  28.544
 28.572  28.604  28.689  47.921  66.758 127.896 127.910 127.938
151.667 215.723 289.756 289.776 289.9001020.7161901.831
 --------------------------------------------------------------

          Ground-State Mulliken Net Atomic Charges

     Atom                 Charge (a.u.)
  ----------------------------------------
      1 C                    -0.538837
      2 C                    -0.103625
      3 C                    -0.090335
      4 Br                   -0.001852
      5 F                    -0.036696
      6 Cl                    0.252801
      7 I                     0.132354
      8 H                     0.216674
      9 H                     0.169516
  ----------------------------------------
  Sum of atomic charges =    -0.000000

 -----------------------------------------------------------------
                    Cartesian Multipole Moments
 -----------------------------------------------------------------
    Charge (ESU x 10^10)
                -0.0000
    Dipole Moment (Debye)
         X      -0.0397      Y       0.2025      Z       1.8067
       Tot       1.8184
    Quadrupole Moments (Debye-Ang)
        XX     -79.8703     XY       2.3286     YY     -85.3588
        XZ       1.3035     YZ      -1.0366     ZZ     -78.8388
    Octopole Moments (Debye-Ang^2)
       XXX     -12.8010    XXY      -5.6771    XYY      -3.0557
       YYY      -4.5794    XXZ     -13.0271    XYZ       0.1507
       YYZ      -5.5630    XZZ       0.3227    YZZ      -6.0741
       ZZZ      -7.5644
    Hexadecapole Moments (Debye-Ang^3)
      XXXX   -1648.0581   XXXY      38.3353   XXYY    -396.3778
      XYYY      24.2143   YYYY    -561.1833   XXXZ     -11.4488
      XXYZ       2.5267   XYYZ      -3.0040   YYYZ      -8.1954
      XXZZ    -335.9137   XYZZ       8.7654   YYZZ    -135.6855
      XZZZ      -4.3590   YZZZ      -3.7621   ZZZZ    -230.8070
 -----------------------------------------------------------------
 Calculating analytic gradient of the SCF energy
 Gradient of SCF Energy
            1           2           3           4           5           6
    1  -0.0002421  -0.0007115   0.0005686   0.0004274   0.0004381  -0.0001872
    2   0.0000298  -0.0007719   0.0005027   0.0002391   0.0001548  -0.0000845
    3  -0.0000395  -0.0000045  -0.0001000   0.0002828  -0.0000327  -0.0000187
            7           8           9
    1   0.0000782  -0.0002034  -0.0001681
    2  -0.0001359  -0.0000374   0.0001033
    3  -0.0002976   0.0000002   0.0002101
 Max gradient component =       7.719E-04
 RMS gradient           =       3.084E-04
 Gradient time:  CPU 19.25 s  wall 19.25 s
 Geometry Optimization Parameters
   NAtoms,    NIC,     NZ,  NCons,   NDum,   NFix, NCnnct, MaxDiis
        9      69       9       0       0       0       0       0

 Cartesian Hessian Update
 Hessian Updated using BFGS Update


** GEOMETRY OPTIMIZATION IN DELOCALIZED INTERNAL COORDINATES **
   Searching for a Minimum

   Optimization Cycle:   5

                       Coordinates (Angstroms)
     ATOM                X               Y               Z
      1  C         0.4516335180   -0.2103475985    1.6609237409
      2  C         0.9512805938   -0.6593851744    0.3226958538
      3  C        -0.1317218242    0.3886633827    0.3915532475
      4  Br        2.7400310311   -0.2466542130   -0.2658889411
      5  F         0.5929936293   -1.9002644125   -0.0923918125
      6  Cl        0.2339059232    2.0769295404    0.0152129379
      7  I        -2.1560748936   -0.1784438907   -0.1657855950
      8  H        -0.1622660467   -0.9117659726    2.2143438291
      9  H         1.0898273217    0.4299314217    2.2581111616
   Point Group: c1    Number of degrees of freedom:    21


   Energy is -10169.253983950

 Hessian Updated using BFGS Update

 21 Hessian modes will be used to form the next step
  Hessian Eigenvalues:
     0.017342    0.020889    0.024947    0.031844    0.037318    0.049944
     0.072602    0.086633    0.090833    0.103622    0.121173    0.136396
     0.144353    0.176268    0.260579    0.270116    0.272993    0.296406
     0.349167    0.355303    0.491142

 Minimum Search - Taking Simple RFO Step
 Searching for Lamda that Minimizes Along All modes
 Value Taken    Lamda =  -0.00000555
 Step Taken.  Stepsize is  0.011660

                             Maximum     Tolerance    Cnvgd?
         Gradient           0.000530      0.000300      NO
         Displacement       0.007282      0.001200      NO
         Energy change     -0.000012      0.000001      NO


 New Cartesian Coordinates Obtained by Inverse Iteration

 Displacement from previous Coordinates is:  0.010546
 ----------------------------------------------------------------
             Standard Nuclear Orientation (Angstroms)
    I     Atom           X                Y                Z
 ----------------------------------------------------------------
    1      C       0.4518900626    -0.2101784134     1.6615447256
    2      C       0.9518006832    -0.6579176436     0.3229805080
    3      C      -0.1322457652     0.3883365191     0.3918276666
    4      Br      2.7390036990    -0.2474299304    -0.2679978362
    5      F       0.5918761686    -1.8998860587    -0.0904915192
    6      Cl      0.2343516947     2.0766115544     0.0162058758
    7      I      -2.1556804585    -0.1784362997    -0.1686135405
    8      H      -0.1604613604    -0.9131997548     2.2144486710
    9      H       1.0890745287     0.4307631105     2.2588698711
 ----------------------------------------------------------------
 Molecular Point Group                 C1    NOp =  1
 Largest Abelian Subgroup              C1    NOp =  1
 Nuclear Repulsion Energy =  1109.3754810256 hartrees
 There are       67 alpha and       67 beta electrons
 Applying Cartesian multipole field
    Component          Value
    ---------          -----
     (2,0,0)        1.00000E-11
     (0,2,0)        2.00000E-11
     (0,0,2)       -3.00000E-11
 Nucleus-field energy     =     0.0000000233 hartrees
 Requested basis set is 6-311++G(d,p)
 There are 90 shells and 242 basis functions
 A cutoff of  1.0D-11 yielded   3200 shell pairs
 There are     24691 function pairs (     27375 Cartesian)
 Smallest overlap matrix eigenvalue = 3.77E-05
 Guess MOs from SCF MO coefficient file

 -----------------------------------------------------------------------
  General SCF calculation program by
  Eric Jon Sundstrom, Paul Horn, Yuezhi Mao, Dmitri Zuev, Alec White,
  David Stuck, Shaama M.S., Shane Yost, Joonho Lee, David Small,
  Daniel Levine, Susi Lehtola, Hugh Burton, Evgeny Epifanovsky
 -----------------------------------------------------------------------
 Exchange:     0.2000 Hartree-Fock + 0.0800 Slater + 0.7200 B88
 Correlation:  0.1900 VWN1RPA + 0.8100 LYP
 Using SG-1 standard quadrature grid
 A restricted SCF calculation will be
 performed using DIIS
 SCF converges when DIIS error is below 1.0e-08
 ---------------------------------------
  Cycle       Energy         DIIS error
 ---------------------------------------
    1  -10169.2539809449      2.59e-05  
    2  -10169.2539872222      8.75e-06  
    3  -10169.2539870969      1.06e-05  
    4  -10169.2539875971      1.38e-06  
    5  -10169.2539876069      6.52e-07  
    6  -10169.2539876098      2.23e-07  
    7  -10169.2539876100      4.50e-08  
    8  -10169.2539876101      1.53e-08  
    9  -10169.2539876101      2.67e-09  Convergence criterion met
 ---------------------------------------
 SCF time:   CPU 48.00s  wall 48.00s 
 SCF   energy in the final basis set =   -10169.2539876101
 Total energy in the final basis set =   -10169.2539876101

 --------------------------------------------------------------

                    Orbital Energies (a.u.)
 --------------------------------------------------------------

 Alpha MOs
 -- Occupied --
*******-482.853-176.317-165.721-165.719-165.719-101.579 -62.506
-56.326 -56.322 -56.322 -35.814 -31.307 -31.301 -31.301 -24.719
-22.958 -22.956 -22.956 -22.951 -22.951 -10.349 -10.315 -10.232
 -9.493  -8.715  -7.258  -7.247  -7.247  -6.547  -6.533  -6.532
 -6.363  -4.776  -4.760  -4.760  -2.658  -2.654  -2.653  -2.642
 -2.642  -2.042  -2.037  -2.037  -2.023  -2.023  -1.261  -0.950
 -0.856  -0.811  -0.689  -0.649  -0.610  -0.541  -0.532  -0.501
 -0.470  -0.451  -0.406  -0.395  -0.379  -0.336  -0.320  -0.315
 -0.299  -0.280  -0.277
 -- Virtual --
 -0.088  -0.053  -0.007  -0.004   0.020   0.023   0.026   0.053
  0.061   0.067   0.069   0.073   0.082   0.086   0.097   0.104
  0.111   0.119   0.122   0.124   0.134   0.143   0.150   0.161
  0.168   0.177   0.187   0.209   0.220   0.233   0.240   0.254
  0.258   0.264   0.302   0.351   0.365   0.368   0.382   0.397
  0.410   0.418   0.424   0.434   0.443   0.447   0.454   0.480
  0.486   0.488   0.502   0.517   0.535   0.550   0.585   0.596
  0.599   0.626   0.636   0.666   0.680   0.685   0.689   0.744
  0.767   0.798   0.826   0.849   0.871   0.893   0.920   0.975
  0.991   1.053   1.111   1.132   1.249   1.277   1.326   1.353
  1.374   1.401   1.412   1.457   1.469   1.488   1.533   1.542
  1.551   1.597   1.667   1.737   1.778   1.842   1.863   1.900
  1.953   1.988   2.010   2.045   2.079   2.148   2.168   2.188
  2.213   2.284   2.335   2.480   2.538   2.564   2.672   2.702
  2.786   2.801   2.927   2.984   3.128   3.377   3.535   3.693
  3.764   3.796   3.975   3.980   3.994   3.999   4.008   4.027
  4.043   4.058   4.122   4.128   4.213   4.256   4.391   4.428
  4.841   6.024   6.047   6.090   6.337   6.410   6.617   6.690
  7.561   7.582   7.679   9.736  23.492  23.648  23.848  25.868
 25.957  26.422  27.873  28.358  28.376  28.386  28.538  28.544
 28.572  28.604  28.689  47.921  66.758 127.896 127.910 127.938
151.667 215.723 289.756 289.776 289.9001020.7171901.831
 --------------------------------------------------------------

          Ground-State Mulliken Net Atomic Charges

     Atom                 Charge (a.u.)
  ----------------------------------------
      1 C                    -0.539639
      2 C                    -0.103317
      3 C                    -0.088948
      4 Br                   -0.001013
      5 F                    -0.037452
      6 Cl                    0.251566
      7 I                     0.132661
      8 H                     0.216719
      9 H                     0.169424
  ----------------------------------------
  Sum of atomic charges =    -0.000000

 -----------------------------------------------------------------
                    Cartesian Multipole Moments
 -----------------------------------------------------------------
    Charge (ESU x 10^10)
                -0.0000
    Dipole Moment (Debye)
         X      -0.0344      Y       0.2054      Z       1.8048
       Tot       1.8168
    Quadrupole Moments (Debye-Ang)
        XX     -79.8442     XY       2.3277     YY     -85.3731
        XZ       1.3060     YZ      -1.0346     ZZ     -78.8291
    Octopole Moments (Debye-Ang^2)
       XXX     -12.7138    XXY      -5.6875    XYY      -3.0482
       YYY      -4.5415    XXZ     -12.9905    XYZ       0.1476
       YYZ      -5.4680    XZZ       0.3358    YZZ      -6.0723
       ZZZ      -7.2854
    Hexadecapole Moments (Debye-Ang^3)
      XXXX   -1646.9987   XXXY      38.2543   XXYY    -396.1816
      XYYY      24.2748   YYYY    -561.1392   XXXZ     -11.6888
      XXYZ       2.5236   XYYZ      -3.0895   YYYZ      -8.2927
      XXZZ    -335.6993   XYZZ       8.7793   YYZZ    -135.7117
      XZZZ      -4.6103   YZZZ      -3.8839   ZZZZ    -231.1348
 -----------------------------------------------------------------
 Calculating analytic gradient of the SCF energy
 Gradient of SCF Energy
            1           2           3           4           5           6
    1  -0.0002190  -0.0002448   0.0005061   0.0001822   0.0002334  -0.0001261
    2  -0.0000610   0.0000621   0.0003119   0.0001404  -0.0001389  -0.0001706
    3   0.0001823  -0.0000204  -0.0002430   0.0003332  -0.0000523  -0.0000203
            7           8           9
    1   0.0000030  -0.0001587  -0.0001760
    2  -0.0001559  -0.0000014   0.0000135
    3  -0.0003310  -0.0000199   0.0001715
 Max gradient component =       5.061E-04
 RMS gradient           =       1.988E-04
 Gradient time:  CPU 19.71 s  wall 19.71 s
 Geometry Optimization Parameters
   NAtoms,    NIC,     NZ,  NCons,   NDum,   NFix, NCnnct, MaxDiis
        9      69       9       0       0       0       0       0

 Cartesian Hessian Update
 Hessian Updated using BFGS Update


** GEOMETRY OPTIMIZATION IN DELOCALIZED INTERNAL COORDINATES **
   Searching for a Minimum

   Optimization Cycle:   6

                       Coordinates (Angstroms)
     ATOM                X               Y               Z
      1  C         0.4518900626   -0.2101784134    1.6615447256
      2  C         0.9518006832   -0.6579176436    0.3229805080
      3  C        -0.1322457652    0.3883365191    0.3918276666
      4  Br        2.7390036990   -0.2474299304   -0.2679978362
      5  F         0.5918761686   -1.8998860587   -0.0904915192
      6  Cl        0.2343516947    2.0766115544    0.0162058758
      7  I        -2.1556804585   -0.1784362997   -0.1686135405
      8  H        -0.1604613604   -0.9131997548    2.2144486710
      9  H         1.0890745287    0.4307631105    2.2588698711
   Point Group: c1    Number of degrees of freedom:    21


   Energy is -10169.253987610

 Hessian Updated using BFGS Update

 21 Hessian modes will be used to form the next step
  Hessian Eigenvalues:
     0.014143    0.020436    0.021198    0.031571    0.037623    0.050562
     0.066938    0.084736    0.090997    0.104367    0.120681    0.134035
     0.144719    0.181424    0.265071    0.270031    0.283328    0.295532
     0.349209    0.352046    0.507910

 Minimum Search - Taking Simple RFO Step
 Searching for Lamda that Minimizes Along All modes
 Value Taken    Lamda =  -0.00000255
 Step Taken.  Stepsize is  0.010669

                             Maximum     Tolerance    Cnvgd?
         Gradient           0.000234      0.000300     YES
         Displacement       0.006325      0.001200      NO
         Energy change     -0.000004      0.000001      NO


 New Cartesian Coordinates Obtained by Inverse Iteration

 Displacement from previous Coordinates is:  0.009939
 ----------------------------------------------------------------
             Standard Nuclear Orientation (Angstroms)
    I     Atom           X                Y                Z
 ----------------------------------------------------------------
    1      C       0.4521314575    -0.2100886882     1.6617688384
    2      C       0.9523058066    -0.6574054434     0.3233324391
    3      C      -0.1329139103     0.3878294994     0.3923114574
    4      Br      2.7383527887    -0.2482521767    -0.2701301455
    5      F       0.5909213078    -1.8997315576    -0.0888926371
    6      Cl      0.2348047539     2.0766084190     0.0179425051
    7      I      -2.1547468199    -0.1783484639    -0.1708223105
    8      H      -0.1589972332    -0.9143392134     2.2143858425
    9      H       1.0877511015     0.4323907080     2.2588784329
 ----------------------------------------------------------------
 Molecular Point Group                 C1    NOp =  1
 Largest Abelian Subgroup              C1    NOp =  1
 Nuclear Repulsion Energy =  1109.5118878187 hartrees
 There are       67 alpha and       67 beta electrons
 Applying Cartesian multipole field
    Component          Value
    ---------          -----
     (2,0,0)        1.00000E-11
     (0,2,0)        2.00000E-11
     (0,0,2)       -3.00000E-11
 Nucleus-field energy     =     0.0000000233 hartrees
 Requested basis set is 6-311++G(d,p)
 There are 90 shells and 242 basis functions
 A cutoff of  1.0D-11 yielded   3200 shell pairs
 There are     24691 function pairs (     27375 Cartesian)
 Smallest overlap matrix eigenvalue = 3.78E-05
 Guess MOs from SCF MO coefficient file

 -----------------------------------------------------------------------
  General SCF calculation program by
  Eric Jon Sundstrom, Paul Horn, Yuezhi Mao, Dmitri Zuev, Alec White,
  David Stuck, Shaama M.S., Shane Yost, Joonho Lee, David Small,
  Daniel Levine, Susi Lehtola, Hugh Burton, Evgeny Epifanovsky
 -----------------------------------------------------------------------
 Exchange:     0.2000 Hartree-Fock + 0.0800 Slater + 0.7200 B88
 Correlation:  0.1900 VWN1RPA + 0.8100 LYP
 Using SG-1 standard quadrature grid
 A restricted SCF calculation will be
 performed using DIIS
 SCF converges when DIIS error is below 1.0e-08
 ---------------------------------------
  Cycle       Energy         DIIS error
 ---------------------------------------
    1  -10169.2539845545      2.12e-05  
    2  -10169.2539890964      5.84e-06  
    3  -10169.2539890057      7.82e-06  
    4  -10169.2539892805      1.17e-06  
    5  -10169.2539892880      5.55e-07  
    6  -10169.2539892901      1.75e-07  
    7  -10169.2539892901      3.19e-08  
    8  -10169.2539892903      9.85e-09  Convergence criterion met
 ---------------------------------------
 SCF time:   CPU 43.89s  wall 44.00s 
 SCF   energy in the final basis set =   -10169.2539892903
 Total energy in the final basis set =   -10169.2539892903

 --------------------------------------------------------------

                    Orbital Energies (a.u.)
 --------------------------------------------------------------

 Alpha MOs
 -- Occupied --
*******-482.853-176.317-165.721-165.719-165.719-101.579 -62.506
-56.327 -56.322 -56.322 -35.814 -31.307 -31.301 -31.301 -24.719
-22.958 -22.956 -22.956 -22.951 -22.951 -10.349 -10.315 -10.232
 -9.493  -8.715  -7.258  -7.247  -7.247  -6.547  -6.533  -6.532
 -6.363  -4.776  -4.760  -4.760  -2.658  -2.654  -2.653  -2.642
 -2.642  -2.042  -2.037  -2.037  -2.023  -2.023  -1.261  -0.950
 -0.856  -0.811  -0.689  -0.649  -0.610  -0.541  -0.532  -0.501
 -0.470  -0.451  -0.406  -0.395  -0.379  -0.336  -0.320  -0.315
 -0.299  -0.280  -0.277
 -- Virtual --
 -0.088  -0.053  -0.007  -0.004   0.020   0.023   0.026   0.053
  0.061   0.067   0.069   0.073   0.082   0.086   0.097   0.104
  0.111   0.119   0.122   0.124   0.134   0.143   0.150   0.161
  0.168   0.177   0.187   0.209   0.220   0.232   0.240   0.254
  0.259   0.265   0.302   0.351   0.365   0.368   0.382   0.397
  0.410   0.418   0.424   0.434   0.443   0.447   0.454   0.480
  0.487   0.488   0.502   0.517   0.536   0.551   0.585   0.596
  0.599   0.626   0.636   0.666   0.680   0.685   0.689   0.744
  0.767   0.798   0.826   0.849   0.871   0.893   0.920   0.975
  0.991   1.054   1.111   1.132   1.249   1.277   1.326   1.353
  1.375   1.401   1.412   1.457   1.469   1.488   1.533   1.542
  1.551   1.597   1.667   1.738   1.778   1.842   1.864   1.899
  1.953   1.988   2.010   2.045   2.079   2.148   2.168   2.189
  2.213   2.284   2.335   2.480   2.538   2.564   2.672   2.702
  2.786   2.801   2.927   2.985   3.128   3.377   3.534   3.694
  3.764   3.796   3.975   3.981   3.994   3.999   4.008   4.027
  4.043   4.058   4.122   4.128   4.213   4.257   4.391   4.428
  4.840   6.024   6.047   6.091   6.337   6.411   6.616   6.689
  7.561   7.582   7.679   9.735  23.492  23.648  23.848  25.868
 25.957  26.422  27.873  28.358  28.376  28.386  28.538  28.544
 28.572  28.604  28.689  47.921  66.759 127.896 127.910 127.939
151.667 215.723 289.756 289.776 289.9001020.7171901.831
 --------------------------------------------------------------

          Ground-State Mulliken Net Atomic Charges

     Atom                 Charge (a.u.)
  ----------------------------------------
      1 C                    -0.540043
      2 C                    -0.102598
      3 C                    -0.088573
      4 Br                   -0.000603
      5 F                    -0.037798
      6 Cl                    0.250356
      7 I                     0.133156
      8 H                     0.216741
      9 H                     0.169363
  ----------------------------------------
  Sum of atomic charges =    -0.000000

 -----------------------------------------------------------------
                    Cartesian Multipole Moments
 -----------------------------------------------------------------
    Charge (ESU x 10^10)
                -0.0000
    Dipole Moment (Debye)
         X      -0.0330      Y       0.2041      Z       1.8035
       Tot       1.8154
    Quadrupole Moments (Debye-Ang)
        XX     -79.8306     XY       2.3264     YY     -85.3823
        XZ       1.3074     YZ      -1.0308     ZZ     -78.8223
    Octopole Moments (Debye-Ang^2)
       XXX     -12.7292    XXY      -5.6871    XYY      -3.0618
       YYY      -4.5239    XXZ     -12.9735    XYZ       0.1445
       YYZ      -5.3929    XZZ       0.3176    YZZ      -6.0652
       ZZZ      -7.0870
    Hexadecapole Moments (Debye-Ang^3)
      XXXX   -1645.9574   XXXY      38.2591   XXYY    -395.9893
      XYYY      24.3793   YYYY    -561.2327   XXXZ     -11.8130
      XXYZ       2.4912   XYYZ      -3.1220   YYYZ      -8.4363
      XXZZ    -335.4712   XYZZ       8.8117   YYZZ    -135.7541
      XZZZ      -4.7392   YZZZ      -4.0457   ZZZZ    -231.4173
 -----------------------------------------------------------------
 Calculating analytic gradient of the SCF energy
 Gradient of SCF Energy
            1           2           3           4           5           6
    1  -0.0001382   0.0000819   0.0002864   0.0000860   0.0001009  -0.0000598
    2  -0.0000578   0.0002635   0.0001278   0.0000975  -0.0001704  -0.0001190
    3   0.0001613   0.0000448  -0.0001803   0.0003303  -0.0000447  -0.0000237
            7           8           9
    1   0.0000407  -0.0001596  -0.0002382
    2  -0.0001565   0.0000055   0.0000095
    3  -0.0003190  -0.0000711   0.0001024
 Max gradient component =       3.303E-04
 RMS gradient           =       1.574E-04
 Gradient time:  CPU 20.13 s  wall 20.13 s
 Geometry Optimization Parameters
   NAtoms,    NIC,     NZ,  NCons,   NDum,   NFix, NCnnct, MaxDiis
        9      69       9       0       0       0       0       0

 Cartesian Hessian Update
 Hessian Updated using BFGS Update


** GEOMETRY OPTIMIZATION IN DELOCALIZED INTERNAL COORDINATES **
   Searching for a Minimum

   Optimization Cycle:   7

                       Coordinates (Angstroms)
     ATOM                X               Y               Z
      1  C         0.4521314575   -0.2100886882    1.6617688384
      2  C         0.9523058066   -0.6574054434    0.3233324391
      3  C        -0.1329139103    0.3878294994    0.3923114574
      4  Br        2.7383527887   -0.2482521767   -0.2701301455
      5  F         0.5909213078   -1.8997315576   -0.0888926371
      6  Cl        0.2348047539    2.0766084190    0.0179425051
      7  I        -2.1547468199   -0.1783484639   -0.1708223105
      8  H        -0.1589972332   -0.9143392134    2.2143858425
      9  H         1.0877511015    0.4323907080    2.2588784329
   Point Group: c1    Number of degrees of freedom:    21


   Energy is -10169.253989290

 Hessian Updated using BFGS Update

 21 Hessian modes will be used to form the next step
  Hessian Eigenvalues:
     0.011403    0.019276    0.021490    0.031423    0.037723    0.050568
     0.066269    0.083003    0.090972    0.101864    0.120695    0.132554
     0.149361    0.184692    0.252587    0.270248    0.278397    0.285731
     0.349043    0.355859    0.498701

 Minimum Search - Taking Simple RFO Step
 Searching for Lamda that Minimizes Along All modes
 Value Taken    Lamda =   0.00000000
 Step Taken.  Stepsize is  0.006462

                             Maximum     Tolerance    Cnvgd?
         Gradient           0.000188      0.000300     YES
         Displacement       0.003402      0.001200      NO
         Energy change     -0.000002      0.000001      NO


 New Cartesian Coordinates Obtained by Inverse Iteration

 Displacement from previous Coordinates is:  0.006519
 ----------------------------------------------------------------
             Standard Nuclear Orientation (Angstroms)
    I     Atom           X                Y                Z
 ----------------------------------------------------------------
    1      C       0.4521382522    -0.2100049015     1.6618116813
    2      C       0.9523561159    -0.6573891606     0.3235794498
    3      C      -0.1336564848     0.3874941905     0.3926689340
    4      Br      2.7378652018    -0.2485217085    -0.2713767113
    5      F       0.5907270935    -1.8998671362    -0.0876344712
    6      Cl      0.2350433225     2.0766942108     0.0191300443
    7      I      -2.1542149505    -0.1779201386    -0.1725264477
    8      H      -0.1579539638    -0.9150665738     2.2145724341
    9      H       1.0873046657     0.4332443011     2.2585495090
 ----------------------------------------------------------------
 Molecular Point Group                 C1    NOp =  1
 Largest Abelian Subgroup              C1    NOp =  1
 Nuclear Repulsion Energy =  1109.5886725523 hartrees
 There are       67 alpha and       67 beta electrons
 Applying Cartesian multipole field
    Component          Value
    ---------          -----
     (2,0,0)        1.00000E-11
     (0,2,0)        2.00000E-11
     (0,0,2)       -3.00000E-11
 Nucleus-field energy     =     0.0000000233 hartrees
 Requested basis set is 6-311++G(d,p)
 There are 90 shells and 242 basis functions
 A cutoff of  1.0D-11 yielded   3200 shell pairs
 There are     24691 function pairs (     27375 Cartesian)
 Smallest overlap matrix eigenvalue = 3.78E-05
 Guess MOs from SCF MO coefficient file

 -----------------------------------------------------------------------
  General SCF calculation program by
  Eric Jon Sundstrom, Paul Horn, Yuezhi Mao, Dmitri Zuev, Alec White,
  David Stuck, Shaama M.S., Shane Yost, Joonho Lee, David Small,
  Daniel Levine, Susi Lehtola, Hugh Burton, Evgeny Epifanovsky
 -----------------------------------------------------------------------
 Exchange:     0.2000 Hartree-Fock + 0.0800 Slater + 0.7200 B88
 Correlation:  0.1900 VWN1RPA + 0.8100 LYP
 Using SG-1 standard quadrature grid
 A restricted SCF calculation will be
 performed using DIIS
 SCF converges when DIIS error is below 1.0e-08
 ---------------------------------------
  Cycle       Energy         DIIS error
 ---------------------------------------
    1  -10169.2539879945      1.33e-05  
    2  -10169.2539898075      2.61e-06  
    3  -10169.2539898063      3.20e-06  
    4  -10169.2539898587      7.97e-07  
    5  -10169.2539898624      2.81e-07  
    6  -10169.2539898629      1.16e-07  
    7  -10169.2539898629      2.12e-08  
    8  -10169.2539898628      6.40e-09  Convergence criterion met
 ---------------------------------------
 SCF time:   CPU 44.28s  wall 44.00s 
 SCF   energy in the final basis set =   -10169.2539898628
 Total energy in the final basis set =   -10169.2539898628

 --------------------------------------------------------------

                    Orbital Energies (a.u.)
 --------------------------------------------------------------

 Alpha MOs
 -- Occupied --
*******-482.853-176.317-165.721-165.719-165.719-101.578 -62.506
-56.327 -56.322 -56.322 -35.814 -31.307 -31.301 -31.301 -24.719
-22.958 -22.956 -22.956 -22.951 -22.951 -10.349 -10.315 -10.232
 -9.493  -8.715  -7.258  -7.247  -7.247  -6.547  -6.533  -6.532
 -6.363  -4.776  -4.760  -4.760  -2.658  -2.654  -2.653  -2.642
 -2.642  -2.042  -2.037  -2.037  -2.023  -2.023  -1.261  -0.950
 -0.856  -0.811  -0.689  -0.649  -0.610  -0.541  -0.532  -0.501
 -0.470  -0.451  -0.406  -0.395  -0.379  -0.336  -0.320  -0.315
 -0.299  -0.280  -0.277
 -- Virtual --
 -0.088  -0.053  -0.007  -0.004   0.020   0.023   0.026   0.053
  0.061   0.067   0.069   0.073   0.082   0.086   0.097   0.104
  0.111   0.119   0.122   0.124   0.134   0.143   0.150   0.161
  0.168   0.177   0.187   0.209   0.220   0.232   0.240   0.254
  0.259   0.265   0.302   0.351   0.365   0.368   0.382   0.397
  0.410   0.419   0.424   0.434   0.443   0.447   0.454   0.480
  0.487   0.488   0.502   0.517   0.536   0.551   0.585   0.596
  0.599   0.626   0.637   0.666   0.680   0.685   0.689   0.744
  0.767   0.798   0.825   0.849   0.871   0.893   0.920   0.975
  0.991   1.054   1.111   1.132   1.250   1.277   1.326   1.353
  1.375   1.401   1.412   1.457   1.469   1.488   1.533   1.542
  1.551   1.597   1.667   1.738   1.778   1.842   1.864   1.899
  1.953   1.988   2.010   2.045   2.079   2.147   2.169   2.189
  2.213   2.284   2.335   2.480   2.538   2.564   2.672   2.702
  2.786   2.801   2.927   2.985   3.128   3.377   3.534   3.694
  3.764   3.796   3.975   3.981   3.994   3.999   4.008   4.027
  4.043   4.058   4.122   4.128   4.213   4.257   4.391   4.429
  4.841   6.024   6.047   6.091   6.337   6.411   6.616   6.690
  7.561   7.582   7.679   9.735  23.492  23.648  23.848  25.868
 25.957  26.422  27.873  28.358  28.376  28.386  28.538  28.544
 28.572  28.604  28.689  47.921  66.759 127.896 127.910 127.939
151.667 215.723 289.756 289.776 289.9001020.7171901.831
 --------------------------------------------------------------

          Ground-State Mulliken Net Atomic Charges

     Atom                 Charge (a.u.)
  ----------------------------------------
      1 C                    -0.540304
      2 C                    -0.102117
      3 C                    -0.088382
      4 Br                   -0.000545
      5 F                    -0.037793
      6 Cl                    0.249504
      7 I                     0.133556
      8 H                     0.216760
      9 H                     0.169321
  ----------------------------------------
  Sum of atomic charges =    -0.000000

 -----------------------------------------------------------------
                    Cartesian Multipole Moments
 -----------------------------------------------------------------
    Charge (ESU x 10^10)
                -0.0000
    Dipole Moment (Debye)
         X      -0.0347      Y       0.2014      Z       1.8027
       Tot       1.8142
    Quadrupole Moments (Debye-Ang)
        XX     -79.8275     XY       2.3253     YY     -85.3867
        XZ       1.3109     YZ      -1.0290     ZZ     -78.8184
    Octopole Moments (Debye-Ang^2)
       XXX     -12.7529    XXY      -5.6908    XYY      -3.0647
       YYY      -4.5631    XXZ     -12.9581    XYZ       0.1408
       YYZ      -5.3408    XZZ       0.3071    YZZ      -6.0787
       ZZZ      -6.9493
    Hexadecapole Moments (Debye-Ang^3)
      XXXX   -1645.3823   XXXY      38.3186   XXYY    -395.8798
      XYYY      24.4932   YYYY    -561.3144   XXXZ     -11.9221
      XXYZ       2.4698   XYYZ      -3.1662   YYYZ      -8.5190
      XXZZ    -335.3231   XYZZ       8.8476   YYZZ    -135.7864
      XZZZ      -4.8844   YZZZ      -4.1493   ZZZZ    -231.6074
 -----------------------------------------------------------------
 Calculating analytic gradient of the SCF energy
 Gradient of SCF Energy
            1           2           3           4           5           6
    1  -0.0001283   0.0001791   0.0000649   0.0000783   0.0001121  -0.0000110
    2  -0.0000184   0.0001457   0.0000436   0.0000847  -0.0000667  -0.0000435
    3   0.0000672   0.0000697  -0.0001045   0.0003129   0.0000146  -0.0000297
            7           8           9
    1   0.0000846  -0.0001545  -0.0002252
    2  -0.0001437  -0.0000178   0.0000159
    3  -0.0003129  -0.0000909   0.0000736
 Max gradient component =       3.129E-04
 RMS gradient           =       1.280E-04
 Gradient time:  CPU 19.75 s  wall 19.75 s
 Geometry Optimization Parameters
   NAtoms,    NIC,     NZ,  NCons,   NDum,   NFix, NCnnct, MaxDiis
        9      69       9       0       0       0       0       0

 Cartesian Hessian Update
 Hessian Updated using BFGS Update


** GEOMETRY OPTIMIZATION IN DELOCALIZED INTERNAL COORDINATES **
   Searching for a Minimum

   Optimization Cycle:   8

                       Coordinates (Angstroms)
     ATOM                X               Y               Z
      1  C         0.4521382522   -0.2100049015    1.6618116813
      2  C         0.9523561159   -0.6573891606    0.3235794498
      3  C        -0.1336564848    0.3874941905    0.3926689340
      4  Br        2.7378652018   -0.2485217085   -0.2713767113
      5  F         0.5907270935   -1.8998671362   -0.0876344712
      6  Cl        0.2350433225    2.0766942108    0.0191300443
      7  I        -2.1542149505   -0.1779201386   -0.1725264477
      8  H        -0.1579539638   -0.9150665738    2.2145724341
      9  H         1.0873046657    0.4332443011    2.2585495090
   Point Group: c1    Number of degrees of freedom:    21


   Energy is -10169.253989863

 Hessian Updated using BFGS Update

 21 Hessian modes will be used to form the next step
  Hessian Eigenvalues:
     0.010975    0.018748    0.021690    0.031383    0.037773    0.050530
     0.067037    0.079704    0.091067    0.098633    0.120859    0.131582
     0.143399    0.179973    0.247931    0.270731    0.272718    0.285091
     0.348997    0.354558    0.479517

 Minimum Search - Taking Simple RFO Step
 Searching for Lamda that Minimizes Along All modes
 Value Taken    Lamda =   0.00000000
 Step Taken.  Stepsize is  0.002103

                             Maximum     Tolerance    Cnvgd?
         Gradient           0.000096      0.000300     YES
         Displacement       0.001000      0.001200     YES
         Energy change     -0.000001      0.000001     YES


                       Distance Matrix (Angstroms)
             C (  1)   C (  2)   C (  3)   Br(  4)   F (  5)   Cl(  6)
   C (  2)  1.497076
   C (  3)  1.520159  1.508634
   Br(  4)  2.993868  1.925925  3.015147
   F (  5)  2.436268  1.357801  2.446926  2.714941
   Cl(  6)  2.823920  2.842963  1.768861  3.428577  3.993864
   I (  7)  3.187303  3.182263  2.172969  4.893588  3.241453  3.290680
   H (  8)  1.083914  2.207949  2.239774  3.874273  2.613525  3.731628
   H (  9)  1.083191  2.225264  2.230325  3.096721  3.345830  2.905560
             I (  7)   H (  8)
   H (  8)  3.197919
   H (  9)  4.097695  1.835904

 Final energy is   -10169.253989862820     


 ******************************
 **  OPTIMIZATION CONVERGED  **
 ******************************

                       Coordinates (Angstroms)
     ATOM                X               Y               Z
      1  C         0.4521382522   -0.2100049015    1.6618116813
      2  C         0.9523561159   -0.6573891606    0.3235794498
      3  C        -0.1336564848    0.3874941905    0.3926689340
      4  Br        2.7378652018   -0.2485217085   -0.2713767113
      5  F         0.5907270935   -1.8998671362   -0.0876344712
      6  Cl        0.2350433225    2.0766942108    0.0191300443
      7  I        -2.1542149505   -0.1779201386   -0.1725264477
      8  H        -0.1579539638   -0.9150665738    2.2145724341
      9  H         1.0873046657    0.4332443011    2.2585495090

Z-matrix Print:
$molecule
0 1
I 
C  1 2.172969
C  2 1.508634 1 118.505593
F  3 1.357801 2 117.124246 1 -0.244441 0
C  3 1.497076 2 60.761795 1 -107.663902 0
H  5 1.083191 3 118.293642 2 -106.413146 0
H  5 1.083914 3 116.714126 2 108.053555 0
Cl 2 1.768861 1 112.791417 3 147.935114 0
Br 3 1.925925 2 122.309375 1 141.576687 0
$end


 --------------------------------------------------------------

                    Orbital Energies (a.u.)
 --------------------------------------------------------------

 Alpha MOs
 -- Occupied --
*******-482.853-176.317-165.721-165.719-165.719-101.578 -62.506
-56.327 -56.322 -56.322 -35.814 -31.307 -31.301 -31.301 -24.719
-22.958 -22.956 -22.956 -22.951 -22.951 -10.349 -10.315 -10.232
 -9.493  -8.715  -7.258  -7.247  -7.247  -6.547  -6.533  -6.532
 -6.363  -4.776  -4.760  -4.760  -2.658  -2.654  -2.653  -2.642
 -2.642  -2.042  -2.037  -2.037  -2.023  -2.023  -1.261  -0.950
 -0.856  -0.811  -0.689  -0.649  -0.610  -0.541  -0.532  -0.501
 -0.470  -0.451  -0.406  -0.395  -0.379  -0.336  -0.320  -0.315
 -0.299  -0.280  -0.277
 -- Virtual --
 -0.088  -0.053  -0.007  -0.004   0.020   0.023   0.026   0.053
  0.061   0.067   0.069   0.073   0.082   0.086   0.097   0.104
  0.111   0.119   0.122   0.124   0.134   0.143   0.150   0.161
  0.168   0.177   0.187   0.209   0.220   0.232   0.240   0.254
  0.259   0.265   0.302   0.351   0.365   0.368   0.382   0.397
  0.410   0.419   0.424   0.434   0.443   0.447   0.454   0.480
  0.487   0.488   0.502   0.517   0.536   0.551   0.585   0.596
  0.599   0.626   0.637   0.666   0.680   0.685   0.689   0.744
  0.767   0.798   0.825   0.849   0.871   0.893   0.920   0.975
  0.991   1.054   1.111   1.132   1.250   1.277   1.326   1.353
  1.375   1.401   1.412   1.457   1.469   1.488   1.533   1.542
  1.551   1.597   1.667   1.738   1.778   1.842   1.864   1.899
  1.953   1.988   2.010   2.045   2.079   2.147   2.169   2.189
  2.213   2.284   2.335   2.480   2.538   2.564   2.672   2.702
  2.786   2.801   2.927   2.985   3.128   3.377   3.534   3.694
  3.764   3.796   3.975   3.981   3.994   3.999   4.008   4.027
  4.043   4.058   4.122   4.128   4.213   4.257   4.391   4.429
  4.841   6.024   6.047   6.091   6.337   6.411   6.616   6.690
  7.561   7.582   7.679   9.735  23.492  23.648  23.848  25.868
 25.957  26.422  27.873  28.358  28.376  28.386  28.538  28.544
 28.572  28.604  28.689  47.921  66.759 127.896 127.910 127.939
151.667 215.723 289.756 289.776 289.9001020.7171901.831
 --------------------------------------------------------------

          Ground-State Mulliken Net Atomic Charges

     Atom                 Charge (a.u.)
  ----------------------------------------
      1 C                    -0.540304
      2 C                    -0.102117
      3 C                    -0.088382
      4 Br                   -0.000545
      5 F                    -0.037793
      6 Cl                    0.249504
      7 I                     0.133556
      8 H                     0.216760
      9 H                     0.169321
  ----------------------------------------
  Sum of atomic charges =    -0.000000

 -----------------------------------------------------------------
                    Cartesian Multipole Moments
 -----------------------------------------------------------------
    Charge (ESU x 10^10)
                -0.0000
    Dipole Moment (Debye)
         X      -0.0347      Y       0.2014      Z       1.8027
       Tot       1.8142
    Quadrupole Moments (Debye-Ang)
        XX     -79.8275     XY       2.3253     YY     -85.3867
        XZ       1.3109     YZ      -1.0290     ZZ     -78.8184
    Octopole Moments (Debye-Ang^2)
       XXX     -12.7529    XXY      -5.6908    XYY      -3.0647
       YYY      -4.5631    XXZ     -12.9581    XYZ       0.1408
       YYZ      -5.3408    XZZ       0.3071    YZZ      -6.0787
       ZZZ      -6.9493
    Hexadecapole Moments (Debye-Ang^3)
      XXXX   -1645.3823   XXXY      38.3186   XXYY    -395.8798
      XYYY      24.4932   YYYY    -561.3144   XXXZ     -11.9221
      XXYZ       2.4698   XYYZ      -3.1662   YYYZ      -8.5190
      XXZZ    -335.3231   XYZZ       8.8476   YYZZ    -135.7864
      XZZZ      -4.8844   YZZZ      -4.1493   ZZZZ    -231.6074
 -----------------------------------------------------------------
Archival summary:
1\1\garfield\OPT\ProcedureUnspecified\BasisUnspecified\1r1l1132\taweetha\ThuOct1100:20:052018ThuOct1100:20:052018\0\\#,OPT,ProcedureUnspecified,BasisUnspecified,\\0,1\I\C,1,2.17297\C,2,1.50863,1,118.506\F,3,1.3578,2,117.124,1,-0.244441,0\C,3,1.49708,2,60.7618,1,-107.664,0\H,5,1.08319,3,118.294,2,-106.413,0\H,5,1.08391,3,116.714,2,108.054,0\Cl,2,1.76886,1,112.791,3,147.935,0\Br,3,1.92593,2,122.309,1,141.577,0\\\@

 Total job time:  571.59s(wall), 571.51s(cpu) 
 Thu Oct 11 00:20:05 2018

        *************************************************************
        *                                                           *
        *  Thank you very much for using Q-Chem.  Have a nice day.  *
        *                                                           *
        *************************************************************


 
User input: 2 of 2 
 
Q-Chem Developer Version!
                  Welcome to Q-Chem
     A Quantum Leap Into The Future Of Chemistry


 Q-Chem 5.1, Q-Chem, Inc., Pleasanton, CA (2018)

 Yihan Shao,  Zhengting Gan,  E. Epifanovsky,  A. T. B. Gilbert,  M. Wormit,  
 J. Kussmann,  A. W. Lange,  A. Behn,  Jia Deng,  Xintian Feng,  D. Ghosh,  
 M. Goldey,  P. R. Horn,  L. D. Jacobson,  I. Kaliman,  T. Kus,  A. Landau,  
 Jie Liu,  E. I. Proynov,  R. M. Richard,  R. P. Steele,  E. J. Sundstrom,  
 H. L. Woodcock III,  P. M. Zimmerman,  D. Zuev,  B. Albrecht,  E. Alguire,  
 S. A. Baeppler,  D. Barton,  Z. Benda,  Y. A. Bernard,  E. J. Berquist,  
 K. B. Bravaya,  H. Burton,  D. Casanova,  Chun-Min Chang,  Yunqing Chen,  
 A. Chien,  K. D. Closser,  M. P. Coons,  S. Coriani,  S. Dasgupta,  
 A. L. Dempwolff,  M. Diedenhofen,  Hainam Do,  R. G. Edgar,  Po-Tung Fang,  
 S. Faraji,  S. Fatehi,  Qingguo Feng,  K. D. Fenk,  J. Fosso-Tande,  
 Qinghui Ge,  A. Ghysels,  G. Gidofalvi,  J. Gomes,  J. Gonthier,  A. Gunina,  
 D. Hait,  M. W. D. Hanson-Heine,  P. H. P. Harbach,  A. W. Hauser,  
 J. E. Herr,  E. G. Hohenstein,  Z. C. Holden,  Kerwin Hui,  B. C. Huynh,  
 T.-C. Jagau,  Hyunjun Ji,  B. Kaduk,  K. Khistyaev,  Jaehoon Kim,  
 P. Klunzinger,  K. Koh,  D. Kosenkov,  L. Koulias,  T. Kowalczyk,  
 C. M. Krauter,  A. Kunitsa,  Ka Un Lao,  A. Laurent,  K. V. Lawler,  
 Joonho Lee,  D. Lefrancois,  S. Lehtola,  D. S. Levine,  Yi-Pei Li,  
 You-Sheng Lin,  Fenglai Liu,  E. Livshits,  A. Luenser,  P. Manohar,  
 E. Mansoor,  S. F. Manzer,  Shan-Ping Mao,  Yuezhi Mao,  N. Mardirossian,  
 A. V. Marenich,  T. Markovich,  L. A. Martinez-Martinez,  S. A. Maurer,  
 N. J. Mayhall,  S. C. McKenzie,  J.-M. Mewes,  A. F. Morrison,  
 J. W. Mullinax,  K. Nanda,  T. S. Nguyen-Beck,  R. Olivares-Amaya,  
 J. A. Parkhill,  T. M. Perrine,  F. Plasser,  P. Pokhilko,  S. Prager,  
 A. Prociuk,  E. Ramos,  D. R. Rehn,  F. Rob,  M. Schneider,  N. Sergueev,  
 S. M. Sharada,  S. Sharma,  D. W. Small,  T. Stauch,  T. Stein,  
 Yu-Chuan Su,  A. J. W. Thom,  A. Tkatchenko,  T. Tsuchimochi,  N. M. Tubman,  
 L. Vogt,  M. L. Vidal,  O. Vydrov,  M. A. Watson,  J. Wenzel,  
 M. de Wergifosse,  T. A. Wesolowski,  A. White,  J. Witte,  A. Yamada,  
 Jun Yang,  K. Yao,  S. Yeganeh,  S. R. Yost,  Zhi-Qiang You,  A. Zech,  
 Igor Ying Zhang,  Xing Zhang,  Yan Zhao,  Ying Zhu,  B. R. Brooks,  
 G. K. L. Chan,  C. J. Cramer,  M. S. Gordon,  W. J. Hehre,  A. Klamt,  
 M. W. Schmidt,  C. D. Sherrill,  D. G. Truhlar,  A. Aspuru-Guzik,  R. Baer,  
 A. T. Bell,  N. A. Besley,  Jeng-Da Chai,  A. E. DePrince, III,  
 R. A. DiStasio Jr.,  A. Dreuw,  B. D. Dunietz,  T. R. Furlani,  
 Chao-Ping Hsu,  Yousung Jung,  Jing Kong,  D. S. Lambrecht,  WanZhen Liang,  
 C. Ochsenfeld,  V. A. Rassolov,  L. V. Slipchenko,  J. E. Subotnik,  
 T. Van Voorhis,  J. M. Herbert,  A. I. Krylov,  P. M. W. Gill,  M. Head-Gordon

 Contributors to earlier versions of Q-Chem not listed above: 
 R. D. Adamson,  B. Austin,  J. Baker,  G. J. O. Beran,  K. Brandhorst,  
 S. T. Brown,  E. F. C. Byrd,  A. K. Chakraborty,  C.-L. Cheng,  
 Siu Hung Chien,  D. M. Chipman,  D. L. Crittenden,  H. Dachsel,  
 R. J. Doerksen,  A. D. Dutoi,  L. Fusti-Molnar,  W. A. Goddard III,  
 A. Golubeva-Zadorozhnaya,  S. R. Gwaltney,  G. Hawkins,  A. Heyden,  
 S. Hirata,  G. Kedziora,  F. J. Keil,  C. Kelley,  Jihan Kim,  R. A. King,  
 R. Z. Khaliullin,  P. P. Korambath,  W. Kurlancheek,  A. M. Lee,  M. S. Lee,  
 S. V. Levchenko,  Ching Yeh Lin,  D. Liotard,  R. C. Lochan,  I. Lotan,  
 P. E. Maslen,  N. Nair,  D. P. O'Neill,  D. Neuhauser,  E. Neuscamman,  
 C. M. Oana,  R. Olson,  B. Peters,  R. Peverati,  P. A. Pieniazek,  
 Y. M. Rhee,  J. Ritchie,  M. A. Rohrdanz,  E. Rosta,  N. J. Russ,  
 H. F. Schaefer III,  N. E. Schultz,  N. Shenvi,  A. C. Simmonett,  A. Sodt,  
 D. Stuck,  K. S. Thanthiriwatte,  V. Vanovschi,  Tao Wang,  A. Warshel,  
 C. F. Williams,  Q. Wu,  X. Xu,  W. Zhang

 Please cite Q-Chem as follows:
 Y. Shao et al., Mol. Phys. 113, 184-215 (2015)
 DOI: 10.1080/00268976.2014.952696

 Q-Chem 5.1.1 for Intel X86 EM64T Linux

 Parts of Q-Chem use Armadillo 8.300.2 (Tropical Shenanigans).
 http://arma.sourceforge.net/

 Q-Chem begins on Thu Oct 11 00:20:05 2018  

Host: 
0

     Scratch files written to /scratch/taweetham/qchem30428//
The previous job contains 0 fragments, simply inherited here
Input Ideriv = 2
Curr. Ideriv = -1
Max.  Ideriv = 2

Checking the input file for inconsistencies... 	...done.

--------------------------------------------------------------
User input:
--------------------------------------------------------------

$molecule
read
$end

$rem
   job_type 	frequency
   basis 	6-311++g**
   method	b3lyp	
$end


--------------------------------------------------------------
 ----------------------------------------------------------------
             Standard Nuclear Orientation (Angstroms)
    I     Atom           X                Y                Z
 ----------------------------------------------------------------
    1      C       0.4646049674    -0.1204769282     1.6680477857
    2      C       0.9711516674    -0.5998543446     0.3433426015
    3      C      -0.1383624273     0.4216382640     0.3821918874
    4      Br      2.7451028050    -0.1699726244    -0.2710572611
    5      F       0.6369743544    -1.8630599829    -0.0257928713
    6      Cl      0.1903944605     2.1056980331    -0.0476094175
    7      I      -2.1470076667    -0.2079922502    -0.1569791561
    8      H      -0.1275638375    -0.8208355193     2.2457179978
    9      H       1.0865317327     0.5562979671     2.2411837069
 ----------------------------------------------------------------
 Molecular Point Group                 C1    NOp =  1
 Largest Abelian Subgroup              C1    NOp =  1
 Nuclear Repulsion Energy =  1109.5886725523 hartrees
 There are       67 alpha and       67 beta electrons
 Requested basis set is 6-311++G(d,p)
 There are 90 shells and 242 basis functions

 Total QAlloc Memory Limit   2000 MB
 Mega-Array Size       188 MB
 MEM_STATIC part       192 MB

                       Distance Matrix (Angstroms)
             C (  1)   C (  2)   C (  3)   Br(  4)   F (  5)   Cl(  6)
   C (  2)  1.497076
   C (  3)  1.520159  1.508634
   Br(  4)  2.993868  1.925925  3.015147
   F (  5)  2.436268  1.357801  2.446926  2.714941
   Cl(  6)  2.823920  2.842963  1.768861  3.428577  3.993864
   I (  7)  3.187303  3.182263  2.172969  4.893588  3.241453  3.290680
   H (  8)  1.083914  2.207949  2.239774  3.874273  2.613525  3.731628
   H (  9)  1.083191  2.225264  2.230325  3.096721  3.345830  2.905560
             I (  7)   H (  8)
   H (  8)  3.197919
   H (  9)  4.097695  1.835904

 A cutoff of  1.0D-11 yielded   3200 shell pairs
 There are     24691 function pairs (     27375 Cartesian)
 Smallest overlap matrix eigenvalue = 3.78E-05
 Guess from superposition of atomic densities
 Warning:  Energy on first SCF cycle will be non-variational
 SAD guess density has 134.000000 electrons

 -----------------------------------------------------------------------
  General SCF calculation program by
  Eric Jon Sundstrom, Paul Horn, Yuezhi Mao, Dmitri Zuev, Alec White,
  David Stuck, Shaama M.S., Shane Yost, Joonho Lee, David Small,
  Daniel Levine, Susi Lehtola, Hugh Burton, Evgeny Epifanovsky
 -----------------------------------------------------------------------
 Exchange:     0.2000 Hartree-Fock + 0.0800 Slater + 0.7200 B88
 Correlation:  0.1900 VWN1RPA + 0.8100 LYP
 Using SG-1 standard quadrature grid
 A restricted SCF calculation will be
 performed using DIIS
 SCF converges when DIIS error is below 1.0e-08
 ---------------------------------------
  Cycle       Energy         DIIS error
 ---------------------------------------
    1  -10170.3741632014      3.50e-02  
    2  -10169.2015749559      3.15e-03  
    3  -10169.1691091243      3.88e-03  
    4  -10169.2520978023      5.87e-04  
    5  -10169.2535483903      2.66e-04  
    6  -10169.2539759937      7.97e-05  
    7  -10169.2540216912      2.76e-05  
    8  -10169.2540263887      5.90e-06  
    9  -10169.2540266116      1.21e-06  
   10  -10169.2540266228      4.30e-07  
   11  -10169.2540266239      9.96e-08  
   12  -10169.2540266241      4.32e-08  
   13  -10169.2540266240      1.09e-08  
   14  -10169.2540266240      2.02e-09  Convergence criterion met
 ---------------------------------------
 SCF time:   CPU 72.40s  wall 73.00s 
 SCF   energy in the final basis set =   -10169.2540266240
 Total energy in the final basis set =   -10169.2540266240

 --------------------------------------------------------------

                    Orbital Energies (a.u.)
 --------------------------------------------------------------

 Alpha MOs
 -- Occupied --
*******-482.853-176.317-165.721-165.719-165.719-101.578 -62.506
-56.327 -56.322 -56.322 -35.814 -31.307 -31.301 -31.301 -24.719
-22.958 -22.956 -22.956 -22.951 -22.951 -10.349 -10.315 -10.232
 -9.493  -8.715  -7.258  -7.247  -7.247  -6.547  -6.533  -6.532
 -6.363  -4.776  -4.760  -4.760  -2.658  -2.654  -2.653  -2.642
 -2.642  -2.042  -2.037  -2.037  -2.023  -2.023  -1.261  -0.950
 -0.856  -0.811  -0.689  -0.649  -0.610  -0.541  -0.532  -0.501
 -0.470  -0.451  -0.406  -0.395  -0.379  -0.336  -0.320  -0.315
 -0.299  -0.280  -0.277
 -- Virtual --
 -0.088  -0.053  -0.007  -0.004   0.020   0.023   0.026   0.053
  0.061   0.067   0.069   0.073   0.082   0.086   0.097   0.104
  0.111   0.119   0.122   0.124   0.134   0.143   0.150   0.161
  0.168   0.177   0.187   0.209   0.220   0.232   0.240   0.254
  0.259   0.265   0.302   0.351   0.365   0.368   0.382   0.397
  0.410   0.418   0.424   0.434   0.443   0.447   0.454   0.480
  0.487   0.488   0.502   0.517   0.536   0.551   0.585   0.596
  0.599   0.626   0.637   0.666   0.680   0.685   0.689   0.744
  0.767   0.798   0.825   0.849   0.871   0.893   0.920   0.975
  0.991   1.054   1.111   1.132   1.250   1.277   1.326   1.353
  1.375   1.401   1.412   1.457   1.469   1.488   1.533   1.542
  1.551   1.597   1.667   1.738   1.778   1.842   1.864   1.899
  1.953   1.988   2.010   2.045   2.079   2.147   2.169   2.189
  2.213   2.284   2.335   2.480   2.538   2.564   2.672   2.702
  2.786   2.801   2.927   2.985   3.128   3.377   3.534   3.694
  3.764   3.796   3.975   3.981   3.994   3.999   4.008   4.027
  4.043   4.058   4.122   4.128   4.213   4.257   4.391   4.429
  4.841   6.024   6.047   6.091   6.337   6.411   6.616   6.690
  7.561   7.582   7.679   9.735  23.492  23.648  23.848  25.868
 25.957  26.422  27.873  28.358  28.376  28.386  28.538  28.544
 28.572  28.604  28.689  47.921  66.759 127.896 127.910 127.939
151.667 215.723 289.756 289.776 289.9001020.7171901.831
 --------------------------------------------------------------

          Ground-State Mulliken Net Atomic Charges

     Atom                 Charge (a.u.)
  ----------------------------------------
      1 C                    -0.539737
      2 C                    -0.102176
      3 C                    -0.089249
      4 Br                   -0.000508
      5 F                    -0.037754
      6 Cl                    0.249918
      7 I                     0.133530
      8 H                     0.216663
      9 H                     0.169312
  ----------------------------------------
  Sum of atomic charges =    -0.000000

 -----------------------------------------------------------------
                    Cartesian Multipole Moments
 -----------------------------------------------------------------
    Charge (ESU x 10^10)
                -0.0000
    Dipole Moment (Debye)
         X      -0.0340      Y       0.2591      Z       1.7957
       Tot       1.8146
    Quadrupole Moments (Debye-Ang)
        XX     -79.9280     XY       2.4896     YY     -85.3220
        XZ       1.2620     YZ      -0.7482     ZZ     -78.7600
    Octopole Moments (Debye-Ang^2)
       XXX     -13.1987    XXY      -8.2125    XYY      -3.3722
       YYY     -11.6274    XXZ     -12.8676    XYZ       0.1207
       YYZ      -5.7567    XZZ       0.2629    YZZ      -7.8774
       ZZZ      -6.8119
    Hexadecapole Moments (Debye-Ang^3)
      XXXX   -1648.6583   XXXY      27.0281   XXYY    -395.3273
      XYYY       9.6115   YYYY    -561.3692   XXXZ     -11.3042
      XXYZ       3.8895   XYYZ      -2.1844   YYYZ      -4.1448
      XXZZ    -335.8347   XYZZ       4.2697   YYZZ    -135.5187
      XZZZ      -3.0165   YZZZ       1.2102   ZZZZ    -231.4258
 -----------------------------------------------------------------
 Calculating MO derivatives via CPSCF
   1         3          27      0.123956    0.023860
   2         3          27      0.018286    0.003265
   3         3          27      0.002076    0.000619
   4         4          26      0.000195    0.000067
   5        27           3      0.000009    0.000005
   6        30           0      0.000000    0.000000    Roots Converged
 Time for AOints: 39.7 s (CPU) 52.8 s (wall)
 ------------------------------------------------------------------------------
                     AOints        : Timing summary (seconds)
 ------------------------------------------------------------------------------
     job step          cpu (% of tot)      sys (% of tot)     wall (% of tot)
 ------------------------------------------------------------------------------
  cpscf_lag         0.2332E+03 (41.5)   0.3020E-03 (15.7)   0.2332E+03 (36.8)
  iterzp            0.2886E+03 (51.3)   0.1615E-02 (84.2)   0.3465E+03 (54.7)
  make_fx           0.0000E+00 ( 0.0)   0.0000E+00 ( 0.0)   0.0000E+00 ( 0.0)
  AOints            0.3968E+02 ( 7.1)   0.0000E+00 ( 0.0)   0.5278E+02 ( 8.3)
 ------------------------------------------------------------------------------
   Grand Totals     0.5621E+03          0.1919E-02          0.6333E+03
 ------------------------------------------------------------------------------
 Calculating analytic Hessian of the SCF energy
 Polarizability Matrix (a.u.)
            1           2           3
    1-127.0173989  -6.1391950  -0.9301337
    2  -6.1391950 -88.5522187   1.9951721
    3  -0.9301337   1.9951721 -78.9111005

 Direct stationary perturbation theory relativistic correction:

 rels  =     114.596542855850
 relv  =    -382.550642252045
 rel2e =      52.647454541322
 E_rel =    -215.306644854872

 Hessian of the SCF Energy
            1           2           3           4           5           6
    1   0.4052841   0.2236434   0.0006948  -0.0542280   0.0004515   0.0519287
    2   0.2236434   0.4727643   0.0052962  -0.0043290  -0.0613405  -0.0233894
    3   0.0006948   0.0052962   0.5936320   0.0705645  -0.0618013  -0.1835283
    4  -0.0542280  -0.0043290   0.0705645   0.3793102  -0.0185750  -0.0793190
    5   0.0004515  -0.0613405  -0.0618013  -0.0185750   0.4521182   0.0986514
    6   0.0519287  -0.0233894  -0.1835283  -0.0793190   0.0986514   0.3419952
    7  -0.0558898  -0.0007416  -0.0689404  -0.1390466   0.0810225   0.0118755
    8   0.0025294  -0.0578967   0.0621384   0.0772899  -0.1078422  -0.0166246
    9  -0.0459492   0.0281408  -0.1507390  -0.0074870   0.0043455  -0.0141525
   10  -0.0125034   0.0035944   0.0037346  -0.1090420  -0.0091623   0.0361072
   11  -0.0014752   0.0013557  -0.0015246  -0.0138714  -0.0236709   0.0074154
   12   0.0197087   0.0048730  -0.0020509   0.0324305   0.0043210  -0.0409058
   13   0.0001949  -0.0007121   0.0017830  -0.0645579  -0.0540667  -0.0175086
   14  -0.0028973  -0.0143733  -0.0150853  -0.0355216  -0.2454206  -0.0645323
   15  -0.0150320  -0.0371817  -0.0065078  -0.0084832  -0.0540667  -0.0763589
   16   0.0000337   0.0009066  -0.0025800   0.0031588   0.0081144  -0.0022558
   17   0.0018710  -0.0147553   0.0078787  -0.0088856  -0.0191485   0.0086230
   18   0.0070155   0.0246967  -0.0029031  -0.0058061  -0.0007139  -0.0008520
   19  -0.0120104   0.0030895  -0.0032870  -0.0167405  -0.0071199  -0.0128741
   20  -0.0016475   0.0006827   0.0016641   0.0034600   0.0021003   0.0001282
   21  -0.0160467  -0.0044683  -0.0019070   0.0011497   0.0029397  -0.0018288
   22  -0.1309100  -0.1115345   0.0862520  -0.0106638  -0.0127308   0.0062113
   23  -0.1102788  -0.1662188   0.0986800   0.0105082   0.0124678  -0.0090025
   24   0.0832549   0.0970291  -0.1234293   0.0071727   0.0134467  -0.0141479
   25  -0.1399712  -0.1139168  -0.0882213   0.0118098   0.0120663   0.0058346
   26  -0.1121966  -0.1602181  -0.0972461  -0.0100756  -0.0092636  -0.0012692
   27  -0.0855747  -0.0949965  -0.1225665  -0.0102220  -0.0071223  -0.0102210
            7           8           9          10          11          12
    1  -0.0558898   0.0025294  -0.0459492  -0.0125034  -0.0014752   0.0197087
    2  -0.0007416  -0.0578967   0.0281408   0.0035944   0.0013557   0.0048730
    3  -0.0689404   0.0621384  -0.1507390   0.0037346  -0.0015246  -0.0020509
    4  -0.1390466   0.0772899  -0.0074870  -0.1090420  -0.0138714   0.0324305
    5   0.0810225  -0.1078422   0.0043455  -0.0091623  -0.0236709   0.0043210
    6   0.0118755  -0.0166246  -0.0141525   0.0361072   0.0074154  -0.0409058
    7   0.2690893  -0.0614447   0.0559544  -0.0170941   0.0057207  -0.0007319
    8  -0.0614447   0.3402302  -0.0627419  -0.0053064   0.0022325  -0.0021098
    9   0.0559544  -0.0627419   0.2423959   0.0142107  -0.0015657  -0.0019182
   10  -0.0170941  -0.0053064   0.0142107   0.1630894   0.0325351  -0.0524848
   11   0.0057207   0.0022325  -0.0015657   0.0325351   0.0372187  -0.0082403
   12  -0.0007319  -0.0021098  -0.0019182  -0.0524848  -0.0082403   0.0358945
   13   0.0067089   0.0135694   0.0047948  -0.0206662  -0.0294900  -0.0011738
   14  -0.0083017  -0.0338748  -0.0055923  -0.0241447  -0.0162119   0.0030313
   15   0.0080880   0.0017252   0.0025528  -0.0001384   0.0047911   0.0060687
   16  -0.0326138  -0.0261734   0.0077554  -0.0025771   0.0058226   0.0004859
   17  -0.0103477  -0.1334346   0.0295529   0.0023214  -0.0013935  -0.0017275
   18   0.0033505   0.0238938  -0.0371571  -0.0013673  -0.0005123   0.0016042
   19  -0.0312307  -0.0015549  -0.0122264  -0.0012205   0.0001754   0.0000351
   20  -0.0073352  -0.0115107  -0.0060304   0.0002912  -0.0001853   0.0001333
   21  -0.0096100  -0.0037834  -0.0154239   0.0004944  -0.0003956   0.0004303
   22   0.0110213   0.0126860  -0.0094774  -0.0013172   0.0004186   0.0026686
   23  -0.0095753  -0.0091530   0.0037909   0.0014308  -0.0000875  -0.0022419
   24   0.0069825   0.0065491  -0.0120455  -0.0008973   0.0002298  -0.0004024
   25  -0.0109445  -0.0115954  -0.0075752   0.0013311   0.0001642  -0.0009382
   26   0.0110029   0.0112493   0.0101002  -0.0015596   0.0007423   0.0019608
   27  -0.0069687  -0.0090467  -0.0135124   0.0003409  -0.0001978   0.0012796
           13          14          15          16          17          18
    1   0.0001949  -0.0028973  -0.0150320   0.0000337   0.0018710   0.0070155
    2  -0.0007121  -0.0143733  -0.0371817   0.0009066  -0.0147553   0.0246967
    3   0.0017830  -0.0150853  -0.0065078  -0.0025800   0.0078787  -0.0029031
    4  -0.0645579  -0.0355216  -0.0084832   0.0031588  -0.0088856  -0.0058061
    5  -0.0540667  -0.2454206  -0.0540667   0.0081144  -0.0191485  -0.0007139
    6  -0.0175086  -0.0645323  -0.0763589  -0.0022558   0.0086230  -0.0008520
    7   0.0067089  -0.0083017   0.0080880  -0.0326138  -0.0103477   0.0033505
    8   0.0135694  -0.0338748   0.0017252  -0.0261734  -0.1334346   0.0238938
    9   0.0047948  -0.0055923   0.0025528   0.0077554   0.0295529  -0.0371571
   10  -0.0206662  -0.0241447  -0.0001384  -0.0025771   0.0023214  -0.0013673
   11  -0.0294900  -0.0162119   0.0047911   0.0058226  -0.0013935  -0.0005123
   12  -0.0011738   0.0030313   0.0060687   0.0004859  -0.0017275   0.0016042
   13   0.0780059   0.0650240   0.0120392  -0.0000771   0.0016826   0.0014109
   14   0.0650240   0.3149913   0.0846151   0.0022883  -0.0050076  -0.0027986
   15   0.0120392   0.0846151   0.0714246  -0.0007777   0.0016682   0.0005444
   16  -0.0000771   0.0022883  -0.0007777   0.0418870   0.0273312  -0.0041144
   17   0.0016826  -0.0050076   0.0016682   0.0273312   0.1880258  -0.0448426
   18   0.0014109  -0.0027986   0.0005444  -0.0041144  -0.0448426   0.0344059
   19  -0.0013529   0.0009550   0.0022657  -0.0111953  -0.0144563   0.0002852
   20   0.0037775   0.0005971   0.0000851  -0.0193048  -0.0141804  -0.0016724
   21  -0.0006895   0.0010061   0.0011851   0.0012967  -0.0004831   0.0029545
   22   0.0016102  -0.0014574  -0.0039129  -0.0000391   0.0028106  -0.0035870
   23  -0.0003027   0.0015131   0.0029396   0.0005776  -0.0019915   0.0031566
   24   0.0001727  -0.0005975   0.0027683   0.0006103  -0.0010263  -0.0004594
   25   0.0001342   0.0040553   0.0059513   0.0014230  -0.0023273   0.0028127
   26   0.0005180  -0.0022131  -0.0045759   0.0004375   0.0018855  -0.0012073
   27  -0.0008286  -0.0000465  -0.0016772  -0.0004203   0.0003566   0.0018626
           19          20          21          22          23          24
    1  -0.0120104  -0.0016475  -0.0160467  -0.1309100  -0.1102788   0.0832549
    2   0.0030895   0.0006827  -0.0044683  -0.1115345  -0.1662188   0.0970291
    3  -0.0032870   0.0016641  -0.0019070   0.0862520   0.0986800  -0.1234293
    4  -0.0167405   0.0034600   0.0011497  -0.0106638   0.0105082   0.0071727
    5  -0.0071199   0.0021003   0.0029397  -0.0127308   0.0124678   0.0134467
    6  -0.0128741   0.0001282  -0.0018288   0.0062113  -0.0090025  -0.0141479
    7  -0.0312307  -0.0073352  -0.0096100   0.0110213  -0.0095753   0.0069825
    8  -0.0015549  -0.0115107  -0.0037834   0.0126860  -0.0091530   0.0065491
    9  -0.0122264  -0.0060304  -0.0154239  -0.0094774   0.0037909  -0.0120455
   10  -0.0012205   0.0002912   0.0004944  -0.0013172   0.0014308  -0.0008973
   11   0.0001754  -0.0001853  -0.0003956   0.0004186  -0.0000875   0.0002298
   12   0.0000351   0.0001333   0.0004303   0.0026686  -0.0022419  -0.0004024
   13  -0.0013529   0.0037775  -0.0006895   0.0016102  -0.0003027   0.0001727
   14   0.0009550   0.0005971   0.0010061  -0.0014574   0.0015131  -0.0005975
   15   0.0022657   0.0000851   0.0011851  -0.0039129   0.0029396   0.0027683
   16  -0.0111953  -0.0193048   0.0012967  -0.0000391   0.0005776   0.0006103
   17  -0.0144563  -0.0141804  -0.0004831   0.0028106  -0.0019915  -0.0010263
   18   0.0002852  -0.0016724   0.0029545  -0.0035870   0.0031566  -0.0004594
   19   0.0739112   0.0197186   0.0248054   0.0011596  -0.0019583  -0.0003511
   20   0.0197186   0.0218622   0.0052259   0.0007589   0.0005539   0.0005520
   21   0.0248054   0.0052259   0.0139379   0.0008015  -0.0017567   0.0008420
   22   0.0011596   0.0007589   0.0008015   0.1349184   0.1165606  -0.0882134
   23  -0.0019583   0.0005539  -0.0017567   0.1165606   0.1704053  -0.1057410
   24  -0.0003511   0.0005520   0.0008420  -0.0882134  -0.1057410   0.1344686
   25  -0.0013205   0.0002813  -0.0022016  -0.0057794  -0.0069622  -0.0087312
   26   0.0011508   0.0000801   0.0017154  -0.0075120  -0.0074893  -0.0104418
   27   0.0013473  -0.0000858  -0.0001900   0.0092573   0.0101751   0.0124056
           25          26          27
    1  -0.1399712  -0.1121966  -0.0855747
    2  -0.1139168  -0.1602181  -0.0949965
    3  -0.0882213  -0.0972461  -0.1225665
    4   0.0118098  -0.0100756  -0.0102220
    5   0.0120663  -0.0092636  -0.0071223
    6   0.0058346  -0.0012692  -0.0102210
    7  -0.0109445   0.0110029  -0.0069687
    8  -0.0115954   0.0112493  -0.0090467
    9  -0.0075752   0.0101002  -0.0135124
   10   0.0013311  -0.0015596   0.0003409
   11   0.0001642   0.0007423  -0.0001978
   12  -0.0009382   0.0019608   0.0012796
   13   0.0001342   0.0005180  -0.0008286
   14   0.0040553  -0.0022131  -0.0000465
   15   0.0059513  -0.0045759  -0.0016772
   16   0.0014230   0.0004375  -0.0004203
   17  -0.0023273   0.0018855   0.0003566
   18   0.0028127  -0.0012073   0.0018626
   19  -0.0013205   0.0011508   0.0013473
   20   0.0002813   0.0000801  -0.0000858
   21  -0.0022016   0.0017154  -0.0001900
   22  -0.0057794  -0.0075120   0.0092573
   23  -0.0069622  -0.0074893   0.0101751
   24  -0.0087312  -0.0104418   0.0124056
   25   0.1433174   0.1182345   0.0930689
   26   0.1182345   0.1652269   0.1009639
   27   0.0930689   0.1009639   0.1326194
 Gradient time:  CPU 693.91 s  wall 803.82 s
 **********************************************************************
 **                                                                  **
 **                       VIBRATIONAL ANALYSIS                       **
 **                       --------------------                       **
 **                                                                  **
 **        VIBRATIONAL FREQUENCIES (CM**-1) AND NORMAL MODES         **
 **     FORCE CONSTANTS (mDYN/ANGSTROM) AND REDUCED MASSES (AMU)     **
 **                  INFRARED INTENSITIES (KM/MOL)                   **
 **                                                                  **
 **********************************************************************


 Mode:                 1                      2                      3
 Frequency:        73.09                 116.05                 145.51
 Force Cnst:      0.0699                 0.1797                 0.3541
 Red. Mass:      22.2115                22.6456                28.3828
 IR Active:          YES                    YES                    YES
 IR Intens:        0.062                  0.523                  0.141
 Raman Active:       YES                    YES                    YES
               X      Y      Z        X      Y      Z        X      Y      Z
 C          0.021  0.181  0.263   -0.023  0.209 -0.119    0.150  0.174 -0.002
 C         -0.043  0.090  0.269   -0.098  0.233 -0.156    0.235  0.128  0.048
 C         -0.055  0.071  0.250   -0.017  0.320 -0.072    0.022 -0.018 -0.012
 Br        -0.192 -0.053 -0.190    0.068 -0.204  0.062    0.328 -0.129 -0.101
 F         -0.136  0.037  0.499   -0.339  0.344 -0.334    0.304  0.011  0.379
 Cl        -0.038  0.086  0.277   -0.215  0.375  0.031   -0.253  0.097  0.243
 I          0.157 -0.032 -0.111    0.080 -0.103  0.038   -0.221  0.022 -0.064
 H          0.123  0.162  0.347   -0.070  0.284 -0.079    0.379  0.027  0.057
 H         -0.019  0.289  0.177    0.105  0.126 -0.158   -0.050  0.403 -0.055
 TransDip   0.005  0.004 -0.005    0.023 -0.004  0.002    0.005  0.011 -0.002

 Mode:                 4                      5                      6
 Frequency:       183.97                 284.56                 332.48
 Force Cnst:      0.6614                 0.5078                 0.7973
 Red. Mass:      33.1667                10.6434                12.2415
 IR Active:          YES                    YES                    YES
 IR Intens:        0.015                  2.767                  1.734
 Raman Active:       YES                    YES                    YES
               X      Y      Z        X      Y      Z        X      Y      Z
 C         -0.048  0.216  0.015   -0.252  0.058 -0.280   -0.101 -0.007  0.288
 C         -0.021  0.177  0.024   -0.019 -0.063 -0.124    0.069  0.202  0.223
 C          0.076  0.249 -0.028   -0.035  0.020 -0.353   -0.016  0.079  0.268
 Br         0.008  0.055 -0.032   -0.091 -0.037  0.016   -0.083 -0.094 -0.016
 F         -0.146  0.219  0.038    0.366 -0.241  0.082    0.497  0.255 -0.250
 Cl         0.750  0.157  0.131    0.038  0.216  0.084    0.010 -0.019 -0.085
 I         -0.189 -0.174 -0.023    0.026 -0.003  0.030   -0.018  0.001 -0.008
 H         -0.091  0.219 -0.029   -0.391  0.110 -0.360   -0.156 -0.120  0.099
 H         -0.069  0.196  0.059   -0.335  0.048 -0.183   -0.199 -0.080  0.490
 TransDip   0.004  0.001  0.000   -0.050  0.001 -0.017   -0.029 -0.008  0.030

 Mode:                 7                      8                      9
 Frequency:       342.67                 406.23                 505.86
 Force Cnst:      0.2790                 0.4559                 0.5438
 Red. Mass:       4.0321                 4.6892                 3.6068
 IR Active:          YES                    YES                    YES
 IR Intens:        4.164                  3.766                  5.219
 Raman Active:       YES                    YES                    YES
               X      Y      Z        X      Y      Z        X      Y      Z
 C          0.374  0.044 -0.004   -0.055 -0.278  0.126   -0.126  0.215  0.127
 C          0.043 -0.074 -0.058    0.017 -0.115  0.099   -0.010 -0.191  0.186
 C          0.132  0.027  0.076    0.126  0.063  0.126    0.110 -0.023 -0.011
 Br        -0.070 -0.007  0.042    0.028  0.015 -0.022    0.027  0.014 -0.021
 F          0.062 -0.088 -0.042   -0.049 -0.105  0.055   -0.027 -0.121 -0.149
 Cl        -0.008  0.076 -0.006   -0.009  0.190 -0.093   -0.014  0.009  0.022
 I         -0.024 -0.005 -0.019   -0.013 -0.008 -0.004   -0.004  0.000 -0.001
 H          0.441  0.206  0.260   -0.306 -0.323 -0.179   -0.341  0.641  0.423
 H          0.646  0.022 -0.270   -0.014 -0.589  0.452    0.054  0.271 -0.124
 TransDip   0.065  0.003  0.001    0.051 -0.025  0.026   -0.033  0.037  0.054

 Mode:                10                     11                     12
 Frequency:       556.42                 702.16                 846.24
 Force Cnst:      1.4298                 1.0835                 1.0899
 Red. Mass:       7.8382                 3.7300                 2.5831
 IR Active:          YES                    YES                    YES
 IR Intens:       46.222                 44.207                 49.207
 Raman Active:       YES                    YES                    YES
               X      Y      Z        X      Y      Z        X      Y      Z
 C          0.009 -0.021 -0.046   -0.030  0.075 -0.052   -0.024  0.159 -0.025
 C          0.359 -0.015  0.126   -0.127  0.042 -0.130    0.192  0.049 -0.095
 C          0.502 -0.053 -0.310    0.168  0.337  0.099    0.001 -0.020  0.181
 Br        -0.067 -0.006  0.011    0.007  0.001 -0.002   -0.010 -0.001  0.006
 F         -0.072  0.187  0.035    0.032 -0.064  0.031   -0.049 -0.127 -0.048
 Cl        -0.049 -0.056  0.031   -0.027 -0.109  0.027    0.002  0.008 -0.008
 I         -0.012  0.001  0.002   -0.001 -0.002 -0.002   -0.000 -0.000 -0.000
 H         -0.274 -0.095 -0.434   -0.497  0.232 -0.346    0.201 -0.344 -0.400
 H         -0.258 -0.087  0.319    0.282 -0.469  0.256   -0.555  0.293  0.399
 TransDip   0.212  0.048 -0.016    0.076  0.197 -0.031    0.203  0.094  0.018

 Mode:                13                     14                     15
 Frequency:       958.37                 971.39                1032.67
 Force Cnst:      3.3876                 1.9095                 1.1303
 Red. Mass:       6.2600                 3.4346                 1.7990
 IR Active:          YES                    YES                    YES
 IR Intens:       17.941                 23.564                 70.402
 Raman Active:       YES                    YES                    YES
               X      Y      Z        X      Y      Z        X      Y      Z
 C          0.072  0.067  0.393    0.193  0.069  0.016   -0.071 -0.088  0.036
 C         -0.293  0.200 -0.248   -0.030  0.010  0.260    0.001  0.070  0.046
 C          0.175 -0.200 -0.212   -0.184  0.132 -0.203    0.071  0.181 -0.061
 Br         0.007 -0.001  0.001    0.005  0.001 -0.002   -0.001  0.000 -0.001
 F          0.009 -0.074 -0.009   -0.016 -0.077 -0.061   -0.007 -0.068 -0.018
 Cl        -0.002  0.019  0.004   -0.001 -0.018  0.011   -0.006 -0.019 -0.000
 I          0.001  0.001  0.001    0.001 -0.000  0.000   -0.000 -0.000  0.001
 H          0.027 -0.233 -0.009    0.096 -0.309 -0.536    0.599 -0.359  0.398
 H         -0.233  0.158  0.626   -0.013 -0.220  0.588   -0.194  0.354 -0.352
 TransDip  -0.115  0.064 -0.032   -0.118  0.077  0.066    0.102  0.244  0.048

 Mode:                16                     17                     18
 Frequency:      1082.91                1143.41                1303.88
 Force Cnst:      0.9350                 2.3081                 4.9993
 Red. Mass:       1.3532                 2.9964                 4.9910
 IR Active:          YES                    YES                    YES
 IR Intens:       17.463                 51.265                 35.998
 Raman Active:       YES                    YES                    YES
               X      Y      Z        X      Y      Z        X      Y      Z
 C         -0.120  0.115  0.001   -0.035 -0.059  0.094    0.023 -0.026 -0.210
 C          0.001 -0.010  0.010    0.238  0.262 -0.033   -0.193  0.328  0.263
 C          0.022 -0.054 -0.005   -0.107 -0.003 -0.070    0.174 -0.195  0.129
 Br         0.001  0.000 -0.000   -0.006 -0.002  0.002    0.006 -0.000 -0.003
 F          0.001  0.008  0.001   -0.044 -0.112 -0.016   -0.015 -0.095 -0.036
 Cl         0.001  0.004  0.000    0.004 -0.007  0.002    0.001  0.012 -0.004
 I          0.000  0.000  0.000   -0.001  0.000  0.000   -0.001 -0.000 -0.000
 H          0.462 -0.418 -0.044   -0.389  0.424  0.317   -0.215 -0.030 -0.516
 H          0.572 -0.501 -0.019    0.500 -0.368 -0.109    0.099  0.145 -0.549
 TransDip   0.059 -0.120 -0.004    0.149  0.157 -0.077   -0.110  0.137  0.078

 Mode:                19                     20                     21
 Frequency:      1450.68                3131.56                3225.68
 Force Cnst:      1.5049                 6.0884                 6.8594
 Red. Mass:       1.2137                 1.0537                 1.1189
 IR Active:          YES                    YES                    YES
 IR Intens:       22.761                  0.394                  1.354
 Raman Active:       YES                    YES                    YES
               X      Y      Z        X      Y      Z        X      Y      Z
 C          0.001 -0.003 -0.118   -0.000 -0.003  0.064   -0.066 -0.076 -0.002
 C         -0.031  0.041  0.023    0.002 -0.002 -0.002   -0.000 -0.000  0.000
 C          0.026 -0.028  0.005   -0.001  0.001 -0.001   -0.000 -0.000 -0.000
 Br         0.001 -0.000 -0.000    0.000 -0.000 -0.000    0.000  0.000 -0.000
 F         -0.001 -0.008 -0.002    0.000 -0.000 -0.000    0.000  0.000  0.000
 Cl         0.000  0.001 -0.000   -0.000  0.000 -0.000    0.000  0.000 -0.000
 I         -0.000  0.000  0.000   -0.000  0.000 -0.000    0.000  0.000  0.000
 H          0.293  0.300  0.566    0.402  0.471 -0.375    0.375  0.440 -0.366
 H         -0.261 -0.320  0.561   -0.398 -0.436 -0.351    0.414  0.453  0.381
 TransDip  -0.031  0.031  0.147    0.009 -0.002 -0.018    0.025  0.028 -0.001

 STANDARD THERMODYNAMIC QUANTITIES AT   298.15 K  AND     1.00 ATM

   This Molecule has  0 Imaginary Frequencies
   Zero point vibrational energy:       26.870 kcal/mol

   Atom    1 Element C  Has Mass   12.00000
   Atom    2 Element C  Has Mass   12.00000
   Atom    3 Element C  Has Mass   12.00000
   Atom    4 Element Br Has Mass   78.91830
   Atom    5 Element F  Has Mass   18.99840
   Atom    6 Element Cl Has Mass   34.96885
   Atom    7 Element I  Has Mass  126.90440
   Atom    8 Element H  Has Mass    1.00783
   Atom    9 Element H  Has Mass    1.00783
   Molecular Mass:   297.805610 amu
   Principal axes and moments of inertia in amu*Bohr^2:
                             1           2           3
    Eigenvalues --     1041.43911  4492.22512  5138.34325
          X               0.99999    -0.00339     0.00216
          Y               0.00341     0.99996    -0.00805
          Z              -0.00213     0.00806     0.99997
   Rotational Symmetry Number is   1
   The Molecule is an Asymmetric Top
   Translational Enthalpy:        0.889 kcal/mol
   Rotational Enthalpy:           0.889 kcal/mol
   Vibrational Enthalpy:         30.000 kcal/mol
   gas constant (RT):             0.592 kcal/mol
   Translational Entropy:        42.971  cal/mol.K
   Rotational Entropy:           31.553  cal/mol.K
   Vibrational Entropy:          19.254  cal/mol.K

   Total Enthalpy:               32.370 kcal/mol
   Total Entropy:                93.777  cal/mol.K

 ======================================================================

 STANDARD THERMODYNAMIC QUANTITIES FOR ANHARMONIC VIBRATION -- TOSH

   Zero point vibrational energy: ************ kcal/mol

   Vibrational Enthalpy:       Infinity kcal/mol
   Vibrational Entropy:             NaN  cal/mol.K

   Total Enthalpy:             Infinity kcal/mol
   Total Entropy:                   NaN  cal/mol.K

 ======================================================================

 STANDARD THERMODYNAMIC QUANTITIES FOR ANHARMONIC VIBRATION -- VPT2

   Zero point vibrational energy: ************ kcal/mol

   Vibrational Enthalpy:       Infinity kcal/mol
   Vibrational Entropy:             NaN  cal/mol.K

   Total Enthalpy:             Infinity kcal/mol
   Total Entropy:                   NaN  cal/mol.K

 ======================================================================

Archival summary:
1\1\garfield\FREQ\ProcedureUnspecified\BasisUnspecified\1r1l1132\taweetha\ThuOct1100:34:422018ThuOct1100:34:422018\0\\#,FREQ,ProcedureUnspecified,BasisUnspecified,\\0,1\I\C,1,2.17297\C,2,1.50863,1,118.506\F,3,1.3578,2,117.124,1,-0.244441,0\C,3,1.49708,2,60.7618,1,-107.664,0\H,5,1.08319,3,118.294,2,-106.413,0\H,5,1.08391,3,116.714,2,108.054,0\Cl,2,1.76886,1,112.791,3,147.935,0\Br,3,1.92593,2,122.309,1,141.577,0\\\@

 Total job time:  876.38s(wall), 766.46s(cpu) 
 Thu Oct 11 00:34:42 2018

        *************************************************************
        *                                                           *
        *  Thank you very much for using Q-Chem.  Have a nice day.  *
        *                                                           *
        *************************************************************
