# Supplementary material for: Geometric and energetic data from ab initio calculations of haloethene, haloimine, halomethylenephosphine, haloiminophosphine, halodiazene, halodiphosphene and halocyclopropane
Source: Data Brief. 2019 Nov 2;27:104738. doi: 10.1016/j.dib.2019.104738 (PMC6861602; doi:10.1016/j.dib.2019.104738)
Supplement: Multimedia component 3 [file mmc3.zip › CCC/B3LYP/BrFCCCFCl.out]

Q-Chem Developer Version!
                  Welcome to Q-Chem
     A Quantum Leap Into The Future Of Chemistry


 Q-Chem 5.1, Q-Chem, Inc., Pleasanton, CA (2018)

 Yihan Shao,  Zhengting Gan,  E. Epifanovsky,  A. T. B. Gilbert,  M. Wormit,  
 J. Kussmann,  A. W. Lange,  A. Behn,  Jia Deng,  Xintian Feng,  D. Ghosh,  
 M. Goldey,  P. R. Horn,  L. D. Jacobson,  I. Kaliman,  T. Kus,  A. Landau,  
 Jie Liu,  E. I. Proynov,  R. M. Richard,  R. P. Steele,  E. J. Sundstrom,  
 H. L. Woodcock III,  P. M. Zimmerman,  D. Zuev,  B. Albrecht,  E. Alguire,  
 S. A. Baeppler,  D. Barton,  Z. Benda,  Y. A. Bernard,  E. J. Berquist,  
 K. B. Bravaya,  H. Burton,  D. Casanova,  Chun-Min Chang,  Yunqing Chen,  
 A. Chien,  K. D. Closser,  M. P. Coons,  S. Coriani,  S. Dasgupta,  
 A. L. Dempwolff,  M. Diedenhofen,  Hainam Do,  R. G. Edgar,  Po-Tung Fang,  
 S. Faraji,  S. Fatehi,  Qingguo Feng,  K. D. Fenk,  J. Fosso-Tande,  
 Qinghui Ge,  A. Ghysels,  G. Gidofalvi,  J. Gomes,  J. Gonthier,  A. Gunina,  
 D. Hait,  M. W. D. Hanson-Heine,  P. H. P. Harbach,  A. W. Hauser,  
 J. E. Herr,  E. G. Hohenstein,  Z. C. Holden,  Kerwin Hui,  B. C. Huynh,  
 T.-C. Jagau,  Hyunjun Ji,  B. Kaduk,  K. Khistyaev,  Jaehoon Kim,  
 P. Klunzinger,  K. Koh,  D. Kosenkov,  L. Koulias,  T. Kowalczyk,  
 C. M. Krauter,  A. Kunitsa,  Ka Un Lao,  A. Laurent,  K. V. Lawler,  
 Joonho Lee,  D. Lefrancois,  S. Lehtola,  D. S. Levine,  Yi-Pei Li,  
 You-Sheng Lin,  Fenglai Liu,  E. Livshits,  A. Luenser,  P. Manohar,  
 E. Mansoor,  S. F. Manzer,  Shan-Ping Mao,  Yuezhi Mao,  N. Mardirossian,  
 A. V. Marenich,  T. Markovich,  L. A. Martinez-Martinez,  S. A. Maurer,  
 N. J. Mayhall,  S. C. McKenzie,  J.-M. Mewes,  A. F. Morrison,  
 J. W. Mullinax,  K. Nanda,  T. S. Nguyen-Beck,  R. Olivares-Amaya,  
 J. A. Parkhill,  T. M. Perrine,  F. Plasser,  P. Pokhilko,  S. Prager,  
 A. Prociuk,  E. Ramos,  D. R. Rehn,  F. Rob,  M. Schneider,  N. Sergueev,  
 S. M. Sharada,  S. Sharma,  D. W. Small,  T. Stauch,  T. Stein,  
 Yu-Chuan Su,  A. J. W. Thom,  A. Tkatchenko,  T. Tsuchimochi,  N. M. Tubman,  
 L. Vogt,  M. L. Vidal,  O. Vydrov,  M. A. Watson,  J. Wenzel,  
 M. de Wergifosse,  T. A. Wesolowski,  A. White,  J. Witte,  A. Yamada,  
 Jun Yang,  K. Yao,  S. Yeganeh,  S. R. Yost,  Zhi-Qiang You,  A. Zech,  
 Igor Ying Zhang,  Xing Zhang,  Yan Zhao,  Ying Zhu,  B. R. Brooks,  
 G. K. L. Chan,  C. J. Cramer,  M. S. Gordon,  W. J. Hehre,  A. Klamt,  
 M. W. Schmidt,  C. D. Sherrill,  D. G. Truhlar,  A. Aspuru-Guzik,  R. Baer,  
 A. T. Bell,  N. A. Besley,  Jeng-Da Chai,  A. E. DePrince, III,  
 R. A. DiStasio Jr.,  A. Dreuw,  B. D. Dunietz,  T. R. Furlani,  
 Chao-Ping Hsu,  Yousung Jung,  Jing Kong,  D. S. Lambrecht,  WanZhen Liang,  
 C. Ochsenfeld,  V. A. Rassolov,  L. V. Slipchenko,  J. E. Subotnik,  
 T. Van Voorhis,  J. M. Herbert,  A. I. Krylov,  P. M. W. Gill,  M. Head-Gordon

 Contributors to earlier versions of Q-Chem not listed above: 
 R. D. Adamson,  B. Austin,  J. Baker,  G. J. O. Beran,  K. Brandhorst,  
 S. T. Brown,  E. F. C. Byrd,  A. K. Chakraborty,  C.-L. Cheng,  
 Siu Hung Chien,  D. M. Chipman,  D. L. Crittenden,  H. Dachsel,  
 R. J. Doerksen,  A. D. Dutoi,  L. Fusti-Molnar,  W. A. Goddard III,  
 A. Golubeva-Zadorozhnaya,  S. R. Gwaltney,  G. Hawkins,  A. Heyden,  
 S. Hirata,  G. Kedziora,  F. J. Keil,  C. Kelley,  Jihan Kim,  R. A. King,  
 R. Z. Khaliullin,  P. P. Korambath,  W. Kurlancheek,  A. M. Lee,  M. S. Lee,  
 S. V. Levchenko,  Ching Yeh Lin,  D. Liotard,  R. C. Lochan,  I. Lotan,  
 P. E. Maslen,  N. Nair,  D. P. O'Neill,  D. Neuhauser,  E. Neuscamman,  
 C. M. Oana,  R. Olson,  B. Peters,  R. Peverati,  P. A. Pieniazek,  
 Y. M. Rhee,  J. Ritchie,  M. A. Rohrdanz,  E. Rosta,  N. J. Russ,  
 H. F. Schaefer III,  N. E. Schultz,  N. Shenvi,  A. C. Simmonett,  A. Sodt,  
 D. Stuck,  K. S. Thanthiriwatte,  V. Vanovschi,  Tao Wang,  A. Warshel,  
 C. F. Williams,  Q. Wu,  X. Xu,  W. Zhang

 Please cite Q-Chem as follows:
 Y. Shao et al., Mol. Phys. 113, 184-215 (2015)
 DOI: 10.1080/00268976.2014.952696

 Q-Chem 5.1.1 for Intel X86 EM64T Linux

 Parts of Q-Chem use Armadillo 8.300.2 (Tropical Shenanigans).
 http://arma.sourceforge.net/

 Q-Chem begins on Thu Oct 11 00:10:34 2018  

Host: 
0

     Scratch files written to /scratch/taweetham/qchem30429//
Input Ideriv = 2
Curr. Ideriv = -1
Max.  Ideriv = 2

Checking the input file for inconsistencies... 	...done.

--------------------------------------------------------------
User input:
--------------------------------------------------------------
$molecule
0 1
C 
C 1 CC 
C 2 CC 1 60.0
Br 2 CBr 1 ANG  3 pDHA
F 2 CF 1 ANG  3 mDHA
F 3 CF 1 ANG  2 mDHA
Cl 3 CCl 1 ANG  2 pDHA
H 1 CH 2 ANG  3 pDHA
H 1 CH 2 ANG  3 mDHA

CC=1.54
CH=1.09
CF=1.35
CCl=1.77
CBr=1.94
CI=2.14
ANG=118.0
pDHA=107.9
mDHA=-107.9
$end

$rem
   job_type	optimization
   basis	6-311++g**
   method	b3lyp
   mem_total	32000
$end

--------------------------------------------------------------
 ----------------------------------------------------------------
             Standard Nuclear Orientation (Angstroms)
    I     Atom           X                Y                Z
 ----------------------------------------------------------------
    1      C       0.5956966427    -0.0890922568    -1.5330900068
    2      C      -0.0725869673    -0.5480832410    -0.2237679330
    3      C       1.0937510342     0.4566571272    -0.1819055512
    4      Br     -1.8556201616     0.1085918549     0.1676020285
    5      F       0.1609097454    -1.8087638786     0.1989182568
    6      F       0.8135775803     1.7411268617     0.1249174218
    7      Cl      2.6593406576    -0.1112841254     0.4174873622
    8      H       1.2283492862    -0.8019404616    -2.0619548948
    9      H       0.0380150005     0.5848990496    -2.1833414234
 ----------------------------------------------------------------
 Molecular Point Group                 C1    NOp =  1
 Largest Abelian Subgroup              C1    NOp =  1
 Nuclear Repulsion Energy =   612.0779851367 hartrees
 There are       45 alpha and       45 beta electrons
 Requested basis set is 6-311++G(d,p)
 There are 72 shells and 202 basis functions

 Total QAlloc Memory Limit  32000 MB
 Mega-Array Size       188 MB
 MEM_STATIC part       192 MB
 A cutoff of  1.0D-11 yielded   2223 shell pairs
 There are     18558 function pairs (     20228 Cartesian)
 Smallest overlap matrix eigenvalue = 4.97E-05

 Scale SEOQF with 1.000000e-01/1.000000e-01/1.000000e-01

 Standard Electronic Orientation quadrupole field applied
 Nucleus-field energy     =     0.0000000106 hartrees
 Guess from superposition of atomic densities
 Warning:  Energy on first SCF cycle will be non-variational
 SAD guess density has 90.000000 electrons

 -----------------------------------------------------------------------
  General SCF calculation program by
  Eric Jon Sundstrom, Paul Horn, Yuezhi Mao, Dmitri Zuev, Alec White,
  David Stuck, Shaama M.S., Shane Yost, Joonho Lee, David Small,
  Daniel Levine, Susi Lehtola, Hugh Burton, Evgeny Epifanovsky
 -----------------------------------------------------------------------
 Exchange:     0.2000 Hartree-Fock + 0.0800 Slater + 0.7200 B88
 Correlation:  0.1900 VWN1RPA + 0.8100 LYP
 Using SG-1 standard quadrature grid
 A restricted SCF calculation will be
 performed using DIIS
 SCF converges when DIIS error is below 1.0e-08
 ---------------------------------------
  Cycle       Energy         DIIS error
 ---------------------------------------
    1   -3350.7312225996      3.91e-02  
    2   -3349.5398999169      4.28e-03  
    3   -3349.4769944269      5.82e-03  
    4   -3349.6038450736      8.63e-04  
    5   -3349.6063575457      3.13e-04  
    6   -3349.6067849868      6.14e-05  
    7   -3349.6068042093      1.62e-05  
    8   -3349.6068052172      5.86e-06  
    9   -3349.6068053691      1.37e-06  
   10   -3349.6068053771      3.62e-07  
   11   -3349.6068053777      1.63e-07  
   12   -3349.6068053778      2.31e-08  
   13   -3349.6068053779      1.10e-08  
   14   -3349.6068053779      2.05e-09  Convergence criterion met
 ---------------------------------------
 SCF time:   CPU 46.98s  wall 47.00s 
 SCF   energy in the final basis set =    -3349.6068053779
 Total energy in the final basis set =    -3349.6068053779

 --------------------------------------------------------------

                    Orbital Energies (a.u.)
 --------------------------------------------------------------

 Alpha MOs
 -- Occupied --
*******-101.582 -62.508 -56.328 -56.324 -56.324 -24.725 -24.725
-10.358 -10.351 -10.234  -9.496  -8.716  -7.261  -7.251  -7.250
 -6.549  -6.534  -6.534  -2.659  -2.655  -2.655  -2.644  -2.644
 -1.270  -1.265  -0.930  -0.862  -0.804  -0.659  -0.646  -0.583
 -0.557  -0.516  -0.509  -0.505  -0.467  -0.445  -0.423  -0.378
 -0.363  -0.351  -0.323  -0.312  -0.294
 -- Virtual --
 -0.057  -0.019  -0.004   0.015   0.023   0.025   0.041   0.051
  0.058   0.062   0.067   0.078   0.085   0.093   0.099   0.103
  0.116   0.119   0.123   0.133   0.141   0.152   0.157   0.164
  0.182   0.186   0.212   0.225   0.238   0.245   0.257   0.294
  0.311   0.330   0.346   0.361   0.365   0.378   0.387   0.399
  0.415   0.421   0.430   0.451   0.469   0.470   0.491   0.498
  0.524   0.533   0.553   0.586   0.592   0.614   0.630   0.636
  0.673   0.686   0.702   0.767   0.787   0.841   0.857   0.861
  0.870   0.902   0.956   0.961   1.042   1.080   1.109   1.239
  1.297   1.310   1.350   1.419   1.433   1.434   1.449   1.450
  1.500   1.517   1.531   1.547   1.565   1.653   1.739   1.772
  1.820   1.850   1.878   1.935   1.954   1.991   2.008   2.034
  2.093   2.138   2.163   2.175   2.236   2.273   2.317   2.467
  2.515   2.571   2.671   2.694   2.760   2.778   2.941   3.024
  3.066   3.315   3.551   3.674   3.756   3.764   3.768   3.809
  3.950   3.966   3.980   4.003   4.019   4.038   4.051   4.115
  4.215   4.391   4.787   4.871   6.312   6.339   6.373   6.402
  6.564   6.677   6.710   7.557   7.580   7.682   9.724  23.489
 23.572  23.809  25.843  25.936  26.418  47.925  66.745  66.752
215.709 289.752 289.774 289.9011020.723
 --------------------------------------------------------------

          Ground-State Mulliken Net Atomic Charges

     Atom                 Charge (a.u.)
  ----------------------------------------
      1 C                    -0.405341
      2 C                    -0.020546
      3 C                    -0.134594
      4 Br                    0.009419
      5 F                    -0.029403
      6 F                    -0.021668
      7 Cl                    0.205117
      8 H                     0.190085
      9 H                     0.206931
  ----------------------------------------
  Sum of atomic charges =     0.000000

 -----------------------------------------------------------------
                    Cartesian Multipole Moments
 -----------------------------------------------------------------
    Charge (ESU x 10^10)
                 0.0000
    Dipole Moment (Debye)
         X       0.0341      Y      -0.0270      Z      -2.0471
       Tot       2.0475
    Quadrupole Moments (Debye-Ang)
        XX     -58.2852     XY      -2.0150     YY     -62.6103
        XZ      -1.4709     YZ       0.2582     ZZ     -55.2123
    Octopole Moments (Debye-Ang^2)
       XXX     -46.6809    XXY       0.3482    XYY     -15.5695
       YYY       2.7854    XXZ       5.9159    XYZ       0.6215
       YYZ       0.9993    XZZ     -11.1597    YZZ       0.6798
       ZZZ       1.2001
    Hexadecapole Moments (Debye-Ang^3)
      XXXX   -1002.6759   XXXY     -21.2887   XXYY    -221.4592
      XYYY      -4.6551   YYYY    -287.8366   XXXZ      -1.3284
      XXYZ       0.6079   XYYZ      -3.0187   YYYZ       0.1008
      XXZZ    -205.9447   XYZZ      -4.5032   YYZZ     -75.1374
      XZZZ      -8.8592   YZZZ      -0.8918   ZZZZ    -179.0461
 -----------------------------------------------------------------
 Calculating analytic gradient of the SCF energy
 Gradient of SCF Energy
            1           2           3           4           5           6
    1   0.0011318  -0.0157550   0.0161393  -0.0042105   0.0038156  -0.0051228
    2  -0.0009464  -0.0197615   0.0208152   0.0055511  -0.0013810   0.0016514
    3  -0.0142874   0.0125574   0.0152482  -0.0012114  -0.0000213  -0.0009494
            7           8           9
    1   0.0038005   0.0014204  -0.0012192
    2  -0.0057749  -0.0011229   0.0009690
    3  -0.0011957  -0.0049870  -0.0051534
 Max gradient component =       2.082E-02
 RMS gradient           =       8.885E-03
 Gradient time:  CPU 12.55 s  wall 12.55 s
 Geometry Optimization Parameters
   NAtoms,    NIC,     NZ,  NCons,   NDum,   NFix, NCnnct, MaxDiis
        9      69       9       0       0       0       0       0


** GEOMETRY OPTIMIZATION IN DELOCALIZED INTERNAL COORDINATES **
   Searching for a Minimum

   Optimization Cycle:   1

                       Coordinates (Angstroms)
     ATOM                X               Y               Z
      1  C         0.5956966427   -0.0890922568   -1.5330900068
      2  C        -0.0725869673   -0.5480832410   -0.2237679330
      3  C         1.0937510342    0.4566571272   -0.1819055512
      4  Br       -1.8556201616    0.1085918549    0.1676020285
      5  F         0.1609097454   -1.8087638786    0.1989182568
      6  F         0.8135775803    1.7411268617    0.1249174218
      7  Cl        2.6593406576   -0.1112841254    0.4174873622
      8  H         1.2283492862   -0.8019404616   -2.0619548948
      9  H         0.0380150005    0.5848990496   -2.1833414234
   Point Group: c1    Number of degrees of freedom:    21


   Energy is  -3349.606805378


 Attempting to Generate Delocalized Internal Coordinates

 21 Hessian modes will be used to form the next step
  Hessian Eigenvalues:
     0.017401    0.020947    0.030782    0.030782    0.030790    0.033282
     0.086449    0.090060    0.108252    0.129001    0.140000    0.145900
     0.175927    0.257500    0.268991    0.285189    0.286300    0.348126
     0.348126    0.550214    0.550214

 Minimum Search - Taking Simple RFO Step
 Searching for Lamda that Minimizes Along All modes
 Value Taken    Lamda =  -0.00378389
 Step Taken.  Stepsize is  0.148948

                             Maximum     Tolerance    Cnvgd?
         Gradient           0.017422      0.000300      NO
         Displacement       0.085168      0.001200      NO
         Energy change     *********      0.000001      NO


 New Cartesian Coordinates Obtained by Inverse Iteration

 Displacement from previous Coordinates is:  0.141173
 ----------------------------------------------------------------
             Standard Nuclear Orientation (Angstroms)
    I     Atom           X                Y                Z
 ----------------------------------------------------------------
    1      C       0.5935796098    -0.0881156379    -1.5282750363
    2      C      -0.0645747329    -0.5354659716    -0.2386880928
    3      C       1.0844193935     0.4451024107    -0.1990435251
    4      Br     -1.8345136144     0.0885372396     0.1840568244
    5      F       0.1538782979    -1.7992346763     0.1768895968
    6      F       0.8299822655     1.7339040403     0.1018637403
    7      Cl      2.6353396159    -0.0984107859     0.4342733598
    8      H       1.2206269033    -0.8082727332    -2.0413522431
    9      H       0.0426950795     0.5940670443    -2.1648593637
 ----------------------------------------------------------------
 Molecular Point Group                 C1    NOp =  1
 Largest Abelian Subgroup              C1    NOp =  1
 Nuclear Repulsion Energy =   616.9049467159 hartrees
 There are       45 alpha and       45 beta electrons
 Applying Cartesian multipole field
    Component          Value
    ---------          -----
     (2,0,0)        1.00000E-11
     (0,2,0)        2.00000E-11
     (0,0,2)       -3.00000E-11
 Nucleus-field energy     =     0.0000000103 hartrees
 Requested basis set is 6-311++G(d,p)
 There are 72 shells and 202 basis functions
 A cutoff of  1.0D-11 yielded   2232 shell pairs
 There are     18599 function pairs (     20272 Cartesian)
 Smallest overlap matrix eigenvalue = 4.43E-05
 Guess MOs from SCF MO coefficient file

 -----------------------------------------------------------------------
  General SCF calculation program by
  Eric Jon Sundstrom, Paul Horn, Yuezhi Mao, Dmitri Zuev, Alec White,
  David Stuck, Shaama M.S., Shane Yost, Joonho Lee, David Small,
  Daniel Levine, Susi Lehtola, Hugh Burton, Evgeny Epifanovsky
 -----------------------------------------------------------------------
 Exchange:     0.2000 Hartree-Fock + 0.0800 Slater + 0.7200 B88
 Correlation:  0.1900 VWN1RPA + 0.8100 LYP
 Using SG-1 standard quadrature grid
 A restricted SCF calculation will be
 performed using DIIS
 SCF converges when DIIS error is below 1.0e-08
 ---------------------------------------
  Cycle       Energy         DIIS error
 ---------------------------------------
    1   -3349.6079240830      4.29e-04  
    2   -3349.6089335232      2.34e-04  
    3   -3349.6089417700      2.34e-04  
    4   -3349.6091691368      2.11e-05  
    5   -3349.6091707131      6.43e-06  
    6   -3349.6091708440      2.22e-06  
    7   -3349.6091708667      6.92e-07  
    8   -3349.6091708684      1.58e-07  
    9   -3349.6091708685      6.94e-08  
   10   -3349.6091708685      1.27e-08  
   11   -3349.6091708685      5.14e-09  Convergence criterion met
 ---------------------------------------
 SCF time:   CPU 38.52s  wall 39.00s 
 SCF   energy in the final basis set =    -3349.6091708685
 Total energy in the final basis set =    -3349.6091708685

 --------------------------------------------------------------

                    Orbital Energies (a.u.)
 --------------------------------------------------------------

 Alpha MOs
 -- Occupied --
*******-101.580 -62.507 -56.328 -56.324 -56.324 -24.724 -24.723
-10.355 -10.348 -10.231  -9.495  -8.716  -7.260  -7.250  -7.249
 -6.548  -6.534  -6.534  -2.659  -2.655  -2.655  -2.644  -2.644
 -1.270  -1.265  -0.940  -0.866  -0.808  -0.660  -0.646  -0.586
 -0.561  -0.517  -0.510  -0.505  -0.468  -0.445  -0.425  -0.378
 -0.365  -0.350  -0.323  -0.313  -0.295
 -- Virtual --
 -0.055  -0.016  -0.003   0.015   0.023   0.026   0.044   0.053
  0.059   0.062   0.068   0.077   0.089   0.094   0.100   0.104
  0.117   0.120   0.125   0.134   0.141   0.152   0.158   0.165
  0.185   0.188   0.214   0.228   0.245   0.255   0.262   0.295
  0.312   0.330   0.347   0.362   0.364   0.378   0.388   0.400
  0.416   0.420   0.431   0.451   0.469   0.471   0.491   0.500
  0.528   0.537   0.557   0.591   0.593   0.618   0.630   0.638
  0.677   0.686   0.706   0.765   0.790   0.844   0.860   0.862
  0.874   0.905   0.960   0.966   1.050   1.086   1.115   1.247
  1.305   1.315   1.352   1.421   1.433   1.440   1.450   1.454
  1.503   1.523   1.533   1.547   1.571   1.664   1.743   1.786
  1.835   1.857   1.886   1.950   1.959   1.998   2.024   2.042
  2.101   2.150   2.172   2.178   2.245   2.276   2.321   2.477
  2.536   2.577   2.682   2.709   2.780   2.796   2.953   3.035
  3.111   3.344   3.558   3.690   3.759   3.766   3.771   3.817
  3.955   3.974   3.994   4.008   4.029   4.041   4.066   4.121
  4.221   4.394   4.804   4.884   6.315   6.342   6.373   6.404
  6.576   6.688   6.720   7.558   7.582   7.685   9.730  23.507
 23.631  23.842  25.846  25.943  26.426  47.930  66.749  66.755
215.715 289.753 289.776 289.9041020.729
 --------------------------------------------------------------

          Ground-State Mulliken Net Atomic Charges

     Atom                 Charge (a.u.)
  ----------------------------------------
      1 C                    -0.410622
      2 C                    -0.019685
      3 C                    -0.135319
      4 Br                    0.012965
      5 F                    -0.029899
      6 F                    -0.023251
      7 Cl                    0.203945
      8 H                     0.192426
      9 H                     0.209440
  ----------------------------------------
  Sum of atomic charges =     0.000000

 -----------------------------------------------------------------
                    Cartesian Multipole Moments
 -----------------------------------------------------------------
    Charge (ESU x 10^10)
                 0.0000
    Dipole Moment (Debye)
         X       0.0066      Y      -0.0318      Z      -2.0591
       Tot       2.0593
    Quadrupole Moments (Debye-Ang)
        XX     -58.2696     XY      -1.9765     YY     -62.6119
        XZ      -1.5066     YZ       0.2541     ZZ     -55.0891
    Octopole Moments (Debye-Ang^2)
       XXX     -47.1461    XXY       0.4140    XYY     -15.6686
       YYY       3.2863    XXZ       5.9879    XYZ       0.6321
       YYZ       0.7590    XZZ     -11.2457    YZZ       0.8902
       ZZZ       0.7884
    Hexadecapole Moments (Debye-Ang^3)
      XXXX    -985.7742   XXXY     -23.0133   XXYY    -218.4429
      XYYY      -8.2303   YYYY    -284.7528   XXXZ      -0.9538
      XXYZ       0.7022   XYYZ      -2.8738   YYYZ       0.1555
      XXZZ    -202.0151   XYZZ      -5.6967   YYZZ     -74.4200
      XZZZ      -8.0487   YZZZ      -0.9632   ZZZZ    -179.8084
 -----------------------------------------------------------------
 Calculating analytic gradient of the SCF energy
 Gradient of SCF Energy
            1           2           3           4           5           6
    1  -0.0003007  -0.0039012   0.0034601   0.0014802   0.0003625  -0.0004633
    2  -0.0000990  -0.0097281   0.0098567   0.0015837   0.0027946  -0.0026612
    3  -0.0030879   0.0049243   0.0048361  -0.0013729  -0.0012317  -0.0011936
            7           8           9
    1  -0.0006612   0.0000614  -0.0000378
    2  -0.0017687   0.0006393  -0.0006173
    3  -0.0010736  -0.0009566  -0.0008440
 Max gradient component =       9.857E-03
 RMS gradient           =       3.378E-03
 Gradient time:  CPU 12.68 s  wall 12.69 s
 Geometry Optimization Parameters
   NAtoms,    NIC,     NZ,  NCons,   NDum,   NFix, NCnnct, MaxDiis
        9      69       9       0       0       0       0       0

 Cartesian Hessian Update
 Hessian Updated using BFGS Update


** GEOMETRY OPTIMIZATION IN DELOCALIZED INTERNAL COORDINATES **
   Searching for a Minimum

   Optimization Cycle:   2

                       Coordinates (Angstroms)
     ATOM                X               Y               Z
      1  C         0.5935796098   -0.0881156379   -1.5282750363
      2  C        -0.0645747329   -0.5354659716   -0.2386880928
      3  C         1.0844193935    0.4451024107   -0.1990435251
      4  Br       -1.8345136144    0.0885372396    0.1840568244
      5  F         0.1538782979   -1.7992346763    0.1768895968
      6  F         0.8299822655    1.7339040403    0.1018637403
      7  Cl        2.6353396159   -0.0984107859    0.4342733598
      8  H         1.2206269033   -0.8082727332   -2.0413522431
      9  H         0.0426950795    0.5940670443   -2.1648593637
   Point Group: c1    Number of degrees of freedom:    21


   Energy is  -3349.609170868

 Hessian Updated using BFGS Update

 21 Hessian modes will be used to form the next step
  Hessian Eigenvalues:
     0.017506    0.020949    0.029852    0.030782    0.030807    0.033304
     0.085249    0.086488    0.104103    0.125702    0.129077    0.145853
     0.181870    0.250849    0.262682    0.269516    0.289958    0.348125
     0.350317    0.550199    0.568827

 Minimum Search - Taking Simple RFO Step
 Searching for Lamda that Minimizes Along All modes
 Value Taken    Lamda =  -0.00054805
 Step Taken.  Stepsize is  0.084286

                             Maximum     Tolerance    Cnvgd?
         Gradient           0.006971      0.000300      NO
         Displacement       0.041326      0.001200      NO
         Energy change     -0.002365      0.000001      NO


 New Cartesian Coordinates Obtained by Inverse Iteration

 Displacement from previous Coordinates is:  0.072449
 ----------------------------------------------------------------
             Standard Nuclear Orientation (Angstroms)
    I     Atom           X                Y                Z
 ----------------------------------------------------------------
    1      C       0.5948282815    -0.0877182973    -1.5300414860
    2      C      -0.0635171385    -0.5278324065    -0.2472147774
    3      C       1.0825694599     0.4386470596    -0.2070956808
    4      Br     -1.8381852709     0.0762948285     0.1993564296
    5      F       0.1510350928    -1.7957600910     0.1693415488
    6      F       0.8352872267     1.7318896414     0.0953746083
    7      Cl      2.6323726016    -0.0887405656     0.4434562163
    8      H       1.2129058082    -0.8199120994    -2.0357657448
    9      H       0.0541367569     0.6052428603    -2.1625458536
 ----------------------------------------------------------------
 Molecular Point Group                 C1    NOp =  1
 Largest Abelian Subgroup              C1    NOp =  1
 Nuclear Repulsion Energy =   616.8876158980 hartrees
 There are       45 alpha and       45 beta electrons
 Applying Cartesian multipole field
    Component          Value
    ---------          -----
     (2,0,0)        1.00000E-11
     (0,2,0)        2.00000E-11
     (0,0,2)       -3.00000E-11
 Nucleus-field energy     =     0.0000000103 hartrees
 Requested basis set is 6-311++G(d,p)
 There are 72 shells and 202 basis functions
 A cutoff of  1.0D-11 yielded   2232 shell pairs
 There are     18607 function pairs (     20280 Cartesian)
 Smallest overlap matrix eigenvalue = 4.26E-05
 Guess MOs from SCF MO coefficient file

 -----------------------------------------------------------------------
  General SCF calculation program by
  Eric Jon Sundstrom, Paul Horn, Yuezhi Mao, Dmitri Zuev, Alec White,
  David Stuck, Shaama M.S., Shane Yost, Joonho Lee, David Small,
  Daniel Levine, Susi Lehtola, Hugh Burton, Evgeny Epifanovsky
 -----------------------------------------------------------------------
 Exchange:     0.2000 Hartree-Fock + 0.0800 Slater + 0.7200 B88
 Correlation:  0.1900 VWN1RPA + 0.8100 LYP
 Using SG-1 standard quadrature grid
 A restricted SCF calculation will be
 performed using DIIS
 SCF converges when DIIS error is below 1.0e-08
 ---------------------------------------
  Cycle       Energy         DIIS error
 ---------------------------------------
    1   -3349.6091455773      2.11e-04  
    2   -3349.6094516904      8.48e-05  
    3   -3349.6094445659      9.92e-05  
    4   -3349.6094770773      1.08e-05  
    5   -3349.6094775510      3.82e-06  
    6   -3349.6094776050      1.44e-06  
    7   -3349.6094776146      2.36e-07  
    8   -3349.6094776147      7.24e-08  
    9   -3349.6094776148      2.76e-08  
   10   -3349.6094776148      6.97e-09  Convergence criterion met
 ---------------------------------------
 SCF time:   CPU 35.09s  wall 35.00s 
 SCF   energy in the final basis set =    -3349.6094776148
 Total energy in the final basis set =    -3349.6094776148

 --------------------------------------------------------------

                    Orbital Energies (a.u.)
 --------------------------------------------------------------

 Alpha MOs
 -- Occupied --
*******-101.580 -62.507 -56.328 -56.324 -56.324 -24.722 -24.722
-10.354 -10.348 -10.232  -9.495  -8.716  -7.260  -7.249  -7.249
 -6.548  -6.534  -6.534  -2.659  -2.655  -2.655  -2.644  -2.644
 -1.269  -1.263  -0.944  -0.867  -0.809  -0.661  -0.645  -0.586
 -0.562  -0.517  -0.510  -0.503  -0.467  -0.445  -0.425  -0.378
 -0.366  -0.350  -0.324  -0.314  -0.296
 -- Virtual --
 -0.057  -0.016  -0.004   0.016   0.023   0.026   0.044   0.054
  0.059   0.062   0.068   0.077   0.089   0.094   0.100   0.103
  0.118   0.120   0.126   0.133   0.141   0.152   0.158   0.166
  0.186   0.188   0.213   0.227   0.247   0.258   0.263   0.295
  0.313   0.330   0.347   0.362   0.364   0.378   0.388   0.400
  0.416   0.420   0.432   0.451   0.468   0.471   0.492   0.499
  0.530   0.538   0.559   0.591   0.595   0.618   0.631   0.639
  0.677   0.686   0.707   0.763   0.789   0.844   0.859   0.862
  0.873   0.904   0.961   0.967   1.052   1.086   1.116   1.249
  1.307   1.316   1.354   1.420   1.432   1.441   1.451   1.455
  1.503   1.522   1.531   1.547   1.572   1.668   1.742   1.789
  1.838   1.859   1.887   1.952   1.963   2.000   2.028   2.043
  2.103   2.153   2.170   2.176   2.247   2.276   2.321   2.479
  2.541   2.572   2.685   2.713   2.787   2.801   2.952   3.031
  3.127   3.353   3.552   3.691   3.760   3.767   3.773   3.820
  3.956   3.972   3.995   4.008   4.029   4.040   4.067   4.120
  4.218   4.394   4.807   4.885   6.316   6.343   6.373   6.405
  6.576   6.686   6.719   7.558   7.581   7.683   9.730  23.507
 23.654  23.850  25.846  25.942  26.425  47.929  66.750  66.756
215.716 289.753 289.775 289.9021020.728
 --------------------------------------------------------------

          Ground-State Mulliken Net Atomic Charges

     Atom                 Charge (a.u.)
  ----------------------------------------
      1 C                    -0.413000
      2 C                    -0.015234
      3 C                    -0.133568
      4 Br                    0.013372
      5 F                    -0.032964
      6 F                    -0.027092
      7 Cl                    0.204203
      8 H                     0.193794
      9 H                     0.210490
  ----------------------------------------
  Sum of atomic charges =     0.000000

 -----------------------------------------------------------------
                    Cartesian Multipole Moments
 -----------------------------------------------------------------
    Charge (ESU x 10^10)
                 0.0000
    Dipole Moment (Debye)
         X       0.0066      Y      -0.0373      Z      -2.0948
       Tot       2.0952
    Quadrupole Moments (Debye-Ang)
        XX     -58.2628     XY      -1.9610     YY     -62.6740
        XZ      -1.5577     YZ       0.2578     ZZ     -54.9985
    Octopole Moments (Debye-Ang^2)
       XXX     -46.9776    XXY       0.4296    XYY     -15.5626
       YYY       3.5189    XXZ       5.9859    XYZ       0.6499
       YYZ       0.4195    XZZ     -11.1141    YZZ       0.9942
       ZZZ      -0.0071
    Hexadecapole Moments (Debye-Ang^3)
      XXXX    -985.7798   XXXY     -24.2893   XXYY    -218.7364
      XYYY     -10.4744   YYYY    -283.8417   XXXZ      -0.1677
      XXYZ       0.7770   XYYZ      -2.6286   YYYZ       0.0957
      XXZZ    -201.8469   XYZZ      -6.4659   YYZZ     -74.2208
      XZZZ      -7.0838   YZZZ      -1.1043   ZZZZ    -180.9872
 -----------------------------------------------------------------
 Calculating analytic gradient of the SCF energy
 Gradient of SCF Energy
            1           2           3           4           5           6
    1  -0.0001198   0.0022986  -0.0021015   0.0000964  -0.0005210   0.0008601
    2   0.0001505  -0.0033523   0.0028733   0.0006044   0.0018105  -0.0018396
    3   0.0014531  -0.0001338  -0.0009302  -0.0002563  -0.0001969   0.0000640
            7           8           9
    1  -0.0005178  -0.0000558   0.0000607
    2  -0.0002373   0.0002810  -0.0002903
    3  -0.0003339   0.0001255   0.0002085
 Max gradient component =       3.352E-03
 RMS gradient           =       1.233E-03
 Gradient time:  CPU 12.59 s  wall 12.59 s
 Geometry Optimization Parameters
   NAtoms,    NIC,     NZ,  NCons,   NDum,   NFix, NCnnct, MaxDiis
        9      69       9       0       0       0       0       0

 Cartesian Hessian Update
 Hessian Updated using BFGS Update


** GEOMETRY OPTIMIZATION IN DELOCALIZED INTERNAL COORDINATES **
   Searching for a Minimum

   Optimization Cycle:   3

                       Coordinates (Angstroms)
     ATOM                X               Y               Z
      1  C         0.5948282815   -0.0877182973   -1.5300414860
      2  C        -0.0635171385   -0.5278324065   -0.2472147774
      3  C         1.0825694599    0.4386470596   -0.2070956808
      4  Br       -1.8381852709    0.0762948285    0.1993564296
      5  F         0.1510350928   -1.7957600910    0.1693415488
      6  F         0.8352872267    1.7318896414    0.0953746083
      7  Cl        2.6323726016   -0.0887405656    0.4434562163
      8  H         1.2129058082   -0.8199120994   -2.0357657448
      9  H         0.0541367569    0.6052428603   -2.1625458536
   Point Group: c1    Number of degrees of freedom:    21


   Energy is  -3349.609477615

 Hessian Updated using BFGS Update

 21 Hessian modes will be used to form the next step
  Hessian Eigenvalues:
     0.017387    0.020946    0.026478    0.030789    0.031120    0.033302
     0.078449    0.086487    0.095987    0.128307    0.133893    0.145863
     0.183574    0.257700    0.268797    0.282774    0.297992    0.348132
     0.351392    0.549820    0.551696

 Minimum Search - Taking Simple RFO Step
 Searching for Lamda that Minimizes Along All modes
 Value Taken    Lamda =  -0.00007167
 Step Taken.  Stepsize is  0.037713

                             Maximum     Tolerance    Cnvgd?
         Gradient           0.001991      0.000300      NO
         Displacement       0.018861      0.001200      NO
         Energy change     -0.000307      0.000001      NO


 New Cartesian Coordinates Obtained by Inverse Iteration

 Displacement from previous Coordinates is:  0.034253
 ----------------------------------------------------------------
             Standard Nuclear Orientation (Angstroms)
    I     Atom           X                Y                Z
 ----------------------------------------------------------------
    1      C       0.5952467779    -0.0875109485    -1.5307111484
    2      C      -0.0650648935    -0.5248605822    -0.2474891228
    3      C       1.0839754942     0.4369687822    -0.2065921487
    4      Br     -1.8404696932     0.0708572293     0.2062408867
    5      F       0.1488205434    -1.7973277821     0.1630156213
    6      F       0.8368512512     1.7341809213     0.0893785228
    7      Cl      2.6343548022    -0.0849006149     0.4493238887
    8      H       1.2086968081    -0.8248521202    -2.0351947456
    9      H       0.0590217278     0.6095560451    -2.1631064938
 ----------------------------------------------------------------
 Molecular Point Group                 C1    NOp =  1
 Largest Abelian Subgroup              C1    NOp =  1
 Nuclear Repulsion Energy =   616.3522945111 hartrees
 There are       45 alpha and       45 beta electrons
 Applying Cartesian multipole field
    Component          Value
    ---------          -----
     (2,0,0)        1.00000E-11
     (0,2,0)        2.00000E-11
     (0,0,2)       -3.00000E-11
 Nucleus-field energy     =     0.0000000103 hartrees
 Requested basis set is 6-311++G(d,p)
 There are 72 shells and 202 basis functions
 A cutoff of  1.0D-11 yielded   2229 shell pairs
 There are     18576 function pairs (     20246 Cartesian)
 Smallest overlap matrix eigenvalue = 4.25E-05
 Guess MOs from SCF MO coefficient file

 -----------------------------------------------------------------------
  General SCF calculation program by
  Eric Jon Sundstrom, Paul Horn, Yuezhi Mao, Dmitri Zuev, Alec White,
  David Stuck, Shaama M.S., Shane Yost, Joonho Lee, David Small,
  Daniel Levine, Susi Lehtola, Hugh Burton, Evgeny Epifanovsky
 -----------------------------------------------------------------------
 Exchange:     0.2000 Hartree-Fock + 0.0800 Slater + 0.7200 B88
 Correlation:  0.1900 VWN1RPA + 0.8100 LYP
 Using SG-1 standard quadrature grid
 A restricted SCF calculation will be
 performed using DIIS
 SCF converges when DIIS error is below 1.0e-08
 ---------------------------------------
  Cycle       Energy         DIIS error
 ---------------------------------------
    1   -3349.6094570222      9.57e-05  
    2   -3349.6095249008      2.81e-05  
    3   -3349.6095243332      3.29e-05  
    4   -3349.6095277122      3.66e-06  
    5   -3349.6095277566      1.26e-06  
    6   -3349.6095277634      4.23e-07  
    7   -3349.6095277643      1.34e-07  
    8   -3349.6095277642      4.32e-08  
    9   -3349.6095277643      8.51e-09  Convergence criterion met
 ---------------------------------------
 SCF time:   CPU 31.56s  wall 32.00s 
 SCF   energy in the final basis set =    -3349.6095277643
 Total energy in the final basis set =    -3349.6095277643

 --------------------------------------------------------------

                    Orbital Energies (a.u.)
 --------------------------------------------------------------

 Alpha MOs
 -- Occupied --
*******-101.580 -62.508 -56.328 -56.324 -56.324 -24.722 -24.722
-10.354 -10.348 -10.232  -9.495  -8.716  -7.260  -7.250  -7.249
 -6.549  -6.534  -6.534  -2.659  -2.655  -2.655  -2.644  -2.644
 -1.268  -1.262  -0.943  -0.867  -0.810  -0.661  -0.645  -0.585
 -0.562  -0.516  -0.509  -0.503  -0.467  -0.445  -0.425  -0.379
 -0.366  -0.350  -0.324  -0.314  -0.296
 -- Virtual --
 -0.057  -0.016  -0.004   0.016   0.023   0.026   0.043   0.054
  0.059   0.062   0.068   0.077   0.089   0.094   0.100   0.103
  0.117   0.120   0.125   0.133   0.140   0.152   0.158   0.166
  0.186   0.188   0.212   0.227   0.247   0.258   0.263   0.295
  0.312   0.330   0.347   0.362   0.364   0.378   0.388   0.400
  0.416   0.421   0.432   0.451   0.468   0.470   0.492   0.500
  0.530   0.537   0.559   0.591   0.595   0.617   0.633   0.639
  0.677   0.685   0.707   0.762   0.788   0.844   0.859   0.862
  0.872   0.903   0.960   0.966   1.052   1.086   1.115   1.249
  1.308   1.316   1.354   1.419   1.431   1.440   1.452   1.454
  1.503   1.521   1.530   1.548   1.572   1.669   1.742   1.789
  1.837   1.859   1.888   1.952   1.963   2.000   2.028   2.043
  2.103   2.153   2.169   2.175   2.247   2.276   2.319   2.479
  2.541   2.570   2.684   2.712   2.787   2.801   2.951   3.028
  3.126   3.353   3.548   3.690   3.760   3.767   3.774   3.819
  3.955   3.972   3.991   4.008   4.028   4.039   4.066   4.119
  4.217   4.394   4.806   4.883   6.316   6.343   6.373   6.405
  6.575   6.685   6.716   7.557   7.580   7.682   9.730  23.505
 23.654  23.849  25.845  25.940  26.423  47.929  66.751  66.756
215.715 289.752 289.774 289.9021020.727
 --------------------------------------------------------------

          Ground-State Mulliken Net Atomic Charges

     Atom                 Charge (a.u.)
  ----------------------------------------
      1 C                    -0.415327
      2 C                    -0.014815
      3 C                    -0.130182
      4 Br                    0.014467
      5 F                    -0.034751
      6 F                    -0.029396
      7 Cl                    0.205339
      8 H                     0.194125
      9 H                     0.210541
  ----------------------------------------
  Sum of atomic charges =     0.000000

 -----------------------------------------------------------------
                    Cartesian Multipole Moments
 -----------------------------------------------------------------
    Charge (ESU x 10^10)
                 0.0000
    Dipole Moment (Debye)
         X       0.0035      Y      -0.0379      Z      -2.0915
       Tot       2.0919
    Quadrupole Moments (Debye-Ang)
        XX     -58.2228     XY      -1.9617     YY     -62.7299
        XZ      -1.5608     YZ       0.2603     ZZ     -54.9826
    Octopole Moments (Debye-Ang^2)
       XXX     -46.9419    XXY       0.4265    XYY     -15.5560
       YYY       3.6387    XXZ       5.9506    XYZ       0.6605
       YYZ       0.2751    XZZ     -11.1003    YZZ       1.0350
       ZZZ      -0.4390
    Hexadecapole Moments (Debye-Ang^3)
      XXXX    -986.9191   XXXY     -25.0551   XXYY    -219.2117
      XYYY     -11.5612   YYYY    -284.2855   XXXZ       0.0410
      XXYZ       0.7939   XYYZ      -2.5682   YYYZ       0.0844
      XXZZ    -202.1179   XYZZ      -6.8291   YYZZ     -74.3241
      XZZZ      -6.8736   YZZZ      -1.1308   ZZZZ    -181.6030
 -----------------------------------------------------------------
 Calculating analytic gradient of the SCF energy
 Gradient of SCF Energy
            1           2           3           4           5           6
    1  -0.0000267   0.0022856  -0.0023526  -0.0001835  -0.0006879   0.0007852
    2   0.0000545  -0.0013340   0.0010890   0.0001728   0.0006529  -0.0004906
    3   0.0009110  -0.0002199  -0.0008088  -0.0000318  -0.0001143   0.0000555
            7           8           9
    1   0.0002333   0.0000815  -0.0001347
    2  -0.0001072   0.0001078  -0.0001451
    3   0.0000218   0.0000863   0.0001002
 Max gradient component =       2.353E-03
 RMS gradient           =       7.991E-04
 Gradient time:  CPU 12.78 s  wall 12.79 s
 Geometry Optimization Parameters
   NAtoms,    NIC,     NZ,  NCons,   NDum,   NFix, NCnnct, MaxDiis
        9      69       9       0       0       0       0       0

 Cartesian Hessian Update
 Hessian Updated using BFGS Update


** GEOMETRY OPTIMIZATION IN DELOCALIZED INTERNAL COORDINATES **
   Searching for a Minimum

   Optimization Cycle:   4

                       Coordinates (Angstroms)
     ATOM                X               Y               Z
      1  C         0.5952467779   -0.0875109485   -1.5307111484
      2  C        -0.0650648935   -0.5248605822   -0.2474891228
      3  C         1.0839754942    0.4369687822   -0.2065921487
      4  Br       -1.8404696932    0.0708572293    0.2062408867
      5  F         0.1488205434   -1.7973277821    0.1630156213
      6  F         0.8368512512    1.7341809213    0.0893785228
      7  Cl        2.6343548022   -0.0849006149    0.4493238887
      8  H         1.2086968081   -0.8248521202   -2.0351947456
      9  H         0.0590217278    0.6095560451   -2.1631064938
   Point Group: c1    Number of degrees of freedom:    21


   Energy is  -3349.609527764

 Hessian Updated using BFGS Update

 21 Hessian modes will be used to form the next step
  Hessian Eigenvalues:
     0.014112    0.020962    0.022259    0.030793    0.033297    0.035554
     0.067193    0.086490    0.090726    0.129151    0.139275    0.145899
     0.183438    0.255857    0.268726    0.272671    0.300101    0.348132
     0.351612    0.515505    0.551588

 Minimum Search - Taking Simple RFO Step
 Searching for Lamda that Minimizes Along All modes
 Value Taken    Lamda =  -0.00005066
 Step Taken.  Stepsize is  0.047000

                             Maximum     Tolerance    Cnvgd?
         Gradient           0.001277      0.000300      NO
         Displacement       0.027944      0.001200      NO
         Energy change     -0.000050      0.000001      NO


 New Cartesian Coordinates Obtained by Inverse Iteration

 Displacement from previous Coordinates is:  0.038467
 ----------------------------------------------------------------
             Standard Nuclear Orientation (Angstroms)
    I     Atom           X                Y                Z
 ----------------------------------------------------------------
    1      C       0.5956532741    -0.0874767203    -1.5332264783
    2      C      -0.0674590264    -0.5217766147    -0.2489404147
    3      C       1.0861662502     0.4347866967    -0.2072255991
    4      Br     -1.8410640934     0.0674161979     0.2144511283
    5      F       0.1512926453    -1.7963894344     0.1602107874
    6      F       0.8332069232     1.7336873732     0.0861351145
    7      Cl      2.6343295336    -0.0825137902     0.4560381965
    8      H       1.2019165521    -0.8315603955    -2.0368879039
    9      H       0.0673907593     0.6159376173    -2.1656895705
 ----------------------------------------------------------------
 Molecular Point Group                 C1    NOp =  1
 Largest Abelian Subgroup              C1    NOp =  1
 Nuclear Repulsion Energy =   616.1116722124 hartrees
 There are       45 alpha and       45 beta electrons
 Applying Cartesian multipole field
    Component          Value
    ---------          -----
     (2,0,0)        1.00000E-11
     (0,2,0)        2.00000E-11
     (0,0,2)       -3.00000E-11
 Nucleus-field energy     =     0.0000000103 hartrees
 Requested basis set is 6-311++G(d,p)
 There are 72 shells and 202 basis functions
 A cutoff of  1.0D-11 yielded   2229 shell pairs
 There are     18576 function pairs (     20246 Cartesian)
 Smallest overlap matrix eigenvalue = 4.26E-05
 Guess MOs from SCF MO coefficient file

 -----------------------------------------------------------------------
  General SCF calculation program by
  Eric Jon Sundstrom, Paul Horn, Yuezhi Mao, Dmitri Zuev, Alec White,
  David Stuck, Shaama M.S., Shane Yost, Joonho Lee, David Small,
  Daniel Levine, Susi Lehtola, Hugh Burton, Evgeny Epifanovsky
 -----------------------------------------------------------------------
 Exchange:     0.2000 Hartree-Fock + 0.0800 Slater + 0.7200 B88
 Correlation:  0.1900 VWN1RPA + 0.8100 LYP
 Using SG-1 standard quadrature grid
 A restricted SCF calculation will be
 performed using DIIS
 SCF converges when DIIS error is below 1.0e-08
 ---------------------------------------
  Cycle       Energy         DIIS error
 ---------------------------------------
    1   -3349.6094759808      1.01e-04  
    2   -3349.6095515217      3.00e-05  
    3   -3349.6095510284      3.45e-05  
    4   -3349.6095547801      3.95e-06  
    5   -3349.6095548324      1.38e-06  
    6   -3349.6095548408      4.58e-07  
    7   -3349.6095548417      1.39e-07  
    8   -3349.6095548418      5.09e-08  
    9   -3349.6095548418      8.59e-09  Convergence criterion met
 ---------------------------------------
 SCF time:   CPU 31.53s  wall 31.00s 
 SCF   energy in the final basis set =    -3349.6095548418
 Total energy in the final basis set =    -3349.6095548418

 --------------------------------------------------------------

                    Orbital Energies (a.u.)
 --------------------------------------------------------------

 Alpha MOs
 -- Occupied --
*******-101.581 -62.508 -56.328 -56.324 -56.324 -24.721 -24.721
-10.354 -10.348 -10.232  -9.495  -8.716  -7.260  -7.250  -7.249
 -6.549  -6.535  -6.534  -2.660  -2.655  -2.655  -2.644  -2.644
 -1.266  -1.260  -0.943  -0.867  -0.810  -0.660  -0.644  -0.584
 -0.561  -0.516  -0.509  -0.502  -0.466  -0.445  -0.426  -0.379
 -0.366  -0.350  -0.324  -0.314  -0.296
 -- Virtual --
 -0.057  -0.017  -0.004   0.016   0.023   0.026   0.042   0.054
  0.059   0.062   0.068   0.076   0.089   0.094   0.100   0.103
  0.117   0.120   0.125   0.133   0.140   0.151   0.158   0.166
  0.186   0.188   0.211   0.226   0.246   0.257   0.263   0.295
  0.312   0.330   0.347   0.362   0.364   0.379   0.388   0.400
  0.416   0.421   0.433   0.452   0.468   0.470   0.493   0.500
  0.530   0.537   0.559   0.591   0.595   0.617   0.634   0.639
  0.677   0.684   0.707   0.762   0.787   0.844   0.859   0.862
  0.872   0.903   0.960   0.966   1.052   1.086   1.115   1.248
  1.308   1.316   1.356   1.419   1.430   1.440   1.452   1.453
  1.503   1.521   1.528   1.549   1.573   1.669   1.742   1.788
  1.836   1.859   1.886   1.951   1.964   2.000   2.027   2.042
  2.104   2.152   2.167   2.176   2.246   2.276   2.318   2.479
  2.541   2.567   2.684   2.712   2.786   2.800   2.949   3.025
  3.123   3.352   3.545   3.689   3.761   3.768   3.775   3.819
  3.955   3.971   3.987   4.008   4.027   4.038   4.067   4.119
  4.216   4.394   4.804   4.882   6.317   6.344   6.373   6.406
  6.572   6.684   6.714   7.557   7.580   7.682   9.730  23.503
 23.652  23.847  25.844  25.938  26.422  47.929  66.751  66.757
215.716 289.752 289.773 289.9011020.727
 --------------------------------------------------------------

          Ground-State Mulliken Net Atomic Charges

     Atom                 Charge (a.u.)
  ----------------------------------------
      1 C                    -0.415340
      2 C                    -0.015352
      3 C                    -0.128808
      4 Br                    0.016104
      5 F                    -0.036730
      6 F                    -0.031674
      7 Cl                    0.207232
      8 H                     0.194312
      9 H                     0.210256
  ----------------------------------------
  Sum of atomic charges =     0.000000

 -----------------------------------------------------------------
                    Cartesian Multipole Moments
 -----------------------------------------------------------------
    Charge (ESU x 10^10)
                 0.0000
    Dipole Moment (Debye)
         X       0.0032      Y      -0.0363      Z      -2.0940
       Tot       2.0943
    Quadrupole Moments (Debye-Ang)
        XX     -58.1684     XY      -1.9560     YY     -62.7668
        XZ      -1.5698     YZ       0.2631     ZZ     -54.9540
    Octopole Moments (Debye-Ang^2)
       XXX     -46.8711    XXY       0.4333    XYY     -15.5464
       YYY       3.7228    XXZ       5.9114    XYZ       0.6500
       YYZ       0.0653    XZZ     -11.0751    YZZ       1.0659
       ZZZ      -1.0050
    Hexadecapole Moments (Debye-Ang^3)
      XXXX    -986.5616   XXXY     -25.2901   XXYY    -219.2391
      XYYY     -12.0341   YYYY    -284.2024   XXXZ       0.3380
      XXYZ       0.8016   XYYZ      -2.4990   YYYZ       0.0917
      XXZZ    -202.1443   XYZZ      -6.9936   YYZZ     -74.3779
      XZZZ      -6.6156   YZZZ      -1.1551   ZZZZ    -182.6184
 -----------------------------------------------------------------
 Calculating analytic gradient of the SCF energy
 Gradient of SCF Energy
            1           2           3           4           5           6
    1   0.0000171   0.0008065  -0.0010436  -0.0001690  -0.0002331   0.0000722
    2  -0.0000505   0.0002321  -0.0001139  -0.0000896  -0.0001648   0.0003281
    3  -0.0000970  -0.0004373  -0.0006364   0.0001585   0.0003894   0.0003434
            7           8           9
    1   0.0005861   0.0000348  -0.0000709
    2  -0.0001121  -0.0000865   0.0000572
    3   0.0002797   0.0000207  -0.0000210
 Max gradient component =       1.044E-03
 RMS gradient           =       3.545E-04
 Gradient time:  CPU 12.76 s  wall 12.76 s
 Geometry Optimization Parameters
   NAtoms,    NIC,     NZ,  NCons,   NDum,   NFix, NCnnct, MaxDiis
        9      69       9       0       0       0       0       0

 Cartesian Hessian Update
 Hessian Updated using BFGS Update


** GEOMETRY OPTIMIZATION IN DELOCALIZED INTERNAL COORDINATES **
   Searching for a Minimum

   Optimization Cycle:   5

                       Coordinates (Angstroms)
     ATOM                X               Y               Z
      1  C         0.5956532741   -0.0874767203   -1.5332264783
      2  C        -0.0674590264   -0.5217766147   -0.2489404147
      3  C         1.0861662502    0.4347866967   -0.2072255991
      4  Br       -1.8410640934    0.0674161979    0.2144511283
      5  F         0.1512926453   -1.7963894344    0.1602107874
      6  F         0.8332069232    1.7336873732    0.0861351145
      7  Cl        2.6343295336   -0.0825137902    0.4560381965
      8  H         1.2019165521   -0.8315603955   -2.0368879039
      9  H         0.0673907593    0.6159376173   -2.1656895705
   Point Group: c1    Number of degrees of freedom:    21


   Energy is  -3349.609554842

 Hessian Updated using BFGS Update

 21 Hessian modes will be used to form the next step
  Hessian Eigenvalues:
     0.013023    0.020893    0.021141    0.030793    0.033303    0.038981
     0.067774    0.086489    0.088753    0.128662    0.131592    0.145871
     0.182376    0.256907    0.265603    0.269196    0.305666    0.348136
     0.352566    0.538251    0.554612

 Minimum Search - Taking Simple RFO Step
 Searching for Lamda that Minimizes Along All modes
 Value Taken    Lamda =  -0.00000879
 Step Taken.  Stepsize is  0.015048

                             Maximum     Tolerance    Cnvgd?
         Gradient           0.000548      0.000300      NO
         Displacement       0.007790      0.001200      NO
         Energy change     -0.000027      0.000001      NO


 New Cartesian Coordinates Obtained by Inverse Iteration

 Displacement from previous Coordinates is:  0.012092
 ----------------------------------------------------------------
             Standard Nuclear Orientation (Angstroms)
    I     Atom           X                Y                Z
 ----------------------------------------------------------------
    1      C       0.5955929464    -0.0874688242    -1.5321478065
    2      C      -0.0683534999    -0.5213510268    -0.2479168988
    3      C       1.0869516051     0.4343190091    -0.2061068387
    4      Br     -1.8415814498     0.0668325014     0.2153158956
    5      F       0.1518805190    -1.7973331179     0.1568871649
    6      F       0.8334152102     1.7341526774     0.0827395602
    7      Cl      2.6342058057    -0.0815131498     0.4567563089
    8      H       1.2003823467    -0.8325357462    -2.0360213515
    9      H       0.0689393346     0.6170086070    -2.1646407738
 ----------------------------------------------------------------
 Molecular Point Group                 C1    NOp =  1
 Largest Abelian Subgroup              C1    NOp =  1
 Nuclear Repulsion Energy =   616.0877872141 hartrees
 There are       45 alpha and       45 beta electrons
 Applying Cartesian multipole field
    Component          Value
    ---------          -----
     (2,0,0)        1.00000E-11
     (0,2,0)        2.00000E-11
     (0,0,2)       -3.00000E-11
 Nucleus-field energy     =     0.0000000103 hartrees
 Requested basis set is 6-311++G(d,p)
 There are 72 shells and 202 basis functions
 A cutoff of  1.0D-11 yielded   2229 shell pairs
 There are     18576 function pairs (     20246 Cartesian)
 Smallest overlap matrix eigenvalue = 4.26E-05
 Guess MOs from SCF MO coefficient file

 -----------------------------------------------------------------------
  General SCF calculation program by
  Eric Jon Sundstrom, Paul Horn, Yuezhi Mao, Dmitri Zuev, Alec White,
  David Stuck, Shaama M.S., Shane Yost, Joonho Lee, David Small,
  Daniel Levine, Susi Lehtola, Hugh Burton, Evgeny Epifanovsky
 -----------------------------------------------------------------------
 Exchange:     0.2000 Hartree-Fock + 0.0800 Slater + 0.7200 B88
 Correlation:  0.1900 VWN1RPA + 0.8100 LYP
 Using SG-1 standard quadrature grid
 A restricted SCF calculation will be
 performed using DIIS
 SCF converges when DIIS error is below 1.0e-08
 ---------------------------------------
  Cycle       Energy         DIIS error
 ---------------------------------------
    1   -3349.6095450087      4.26e-05  
    2   -3349.6095591697      8.60e-06  
    3   -3349.6095591357      1.04e-05  
    4   -3349.6095594606      1.80e-06  
    5   -3349.6095594697      5.05e-07  
    6   -3349.6095594707      1.78e-07  
    7   -3349.6095594707      5.34e-08  
    8   -3349.6095594707      1.31e-08  
    9   -3349.6095594707      2.44e-09  Convergence criterion met
 ---------------------------------------
 SCF time:   CPU 31.59s  wall 32.00s 
 SCF   energy in the final basis set =    -3349.6095594707
 Total energy in the final basis set =    -3349.6095594707

 --------------------------------------------------------------

                    Orbital Energies (a.u.)
 --------------------------------------------------------------

 Alpha MOs
 -- Occupied --
*******-101.581 -62.508 -56.329 -56.324 -56.324 -24.721 -24.721
-10.354 -10.348 -10.232  -9.495  -8.717  -7.260  -7.250  -7.250
 -6.549  -6.535  -6.534  -2.660  -2.656  -2.655  -2.644  -2.644
 -1.266  -1.260  -0.943  -0.867  -0.810  -0.660  -0.644  -0.584
 -0.561  -0.516  -0.509  -0.502  -0.466  -0.445  -0.426  -0.379
 -0.366  -0.350  -0.324  -0.314  -0.296
 -- Virtual --
 -0.057  -0.016  -0.004   0.016   0.023   0.026   0.043   0.054
  0.060   0.062   0.068   0.076   0.089   0.094   0.100   0.103
  0.117   0.120   0.125   0.133   0.140   0.151   0.158   0.166
  0.186   0.188   0.211   0.225   0.246   0.257   0.263   0.295
  0.312   0.330   0.347   0.362   0.364   0.379   0.388   0.401
  0.416   0.421   0.432   0.452   0.468   0.470   0.493   0.500
  0.530   0.537   0.559   0.590   0.595   0.616   0.634   0.639
  0.677   0.684   0.708   0.762   0.787   0.844   0.859   0.862
  0.871   0.903   0.960   0.965   1.052   1.086   1.115   1.248
  1.308   1.316   1.356   1.420   1.429   1.440   1.451   1.453
  1.503   1.521   1.528   1.549   1.572   1.669   1.742   1.789
  1.836   1.859   1.887   1.950   1.964   2.000   2.028   2.042
  2.104   2.152   2.167   2.177   2.246   2.276   2.318   2.479
  2.541   2.568   2.684   2.712   2.786   2.800   2.950   3.025
  3.123   3.351   3.545   3.689   3.761   3.768   3.776   3.819
  3.955   3.972   3.986   4.008   4.028   4.038   4.068   4.119
  4.216   4.394   4.804   4.881   6.317   6.344   6.374   6.406
  6.571   6.684   6.714   7.557   7.580   7.682   9.731  23.503
 23.651  23.847  25.844  25.938  26.422  47.929  66.752  66.757
215.716 289.752 289.773 289.9011020.728
 --------------------------------------------------------------

          Ground-State Mulliken Net Atomic Charges

     Atom                 Charge (a.u.)
  ----------------------------------------
      1 C                    -0.416193
      2 C                    -0.015093
      3 C                    -0.128974
      4 Br                    0.016526
      5 F                    -0.037220
      6 F                    -0.032039
      7 Cl                    0.208492
      8 H                     0.194296
      9 H                     0.210204
  ----------------------------------------
  Sum of atomic charges =     0.000000

 -----------------------------------------------------------------
                    Cartesian Multipole Moments
 -----------------------------------------------------------------
    Charge (ESU x 10^10)
                 0.0000
    Dipole Moment (Debye)
         X       0.0042      Y      -0.0355      Z      -2.0830
       Tot       2.0833
    Quadrupole Moments (Debye-Ang)
        XX     -58.1399     XY      -1.9564     YY     -62.7759
        XZ      -1.5610     YZ       0.2626     ZZ     -54.9633
    Octopole Moments (Debye-Ang^2)
       XXX     -46.8028    XXY       0.4356    XYY     -15.5428
       YYY       3.7310    XXZ       5.9128    XYZ       0.6505
       YYZ       0.0687    XZZ     -11.0690    YZZ       1.0681
       ZZZ      -1.0070
    Hexadecapole Moments (Debye-Ang^3)
      XXXX    -986.4177   XXXY     -25.4340   XXYY    -219.2803
      XYYY     -12.2102   YYYY    -284.3657   XXXZ       0.4096
      XXYZ       0.8009   XYYZ      -2.4751   YYYZ       0.0827
      XXZZ    -202.1562   XYZZ      -7.0359   YYZZ     -74.3809
      XZZZ      -6.5552   YZZZ      -1.1648   ZZZZ    -182.5638
 -----------------------------------------------------------------
 Calculating analytic gradient of the SCF energy
 Gradient of SCF Energy
            1           2           3           4           5           6
    1   0.0000381   0.0001870  -0.0003686  -0.0000801  -0.0000430   0.0000199
    2  -0.0000415   0.0003411  -0.0001502  -0.0000869  -0.0002515   0.0002337
    3  -0.0001995   0.0000645   0.0000309   0.0000530   0.0000607  -0.0000277
            7           8           9
    1   0.0002635   0.0000550  -0.0000717
    2  -0.0000105  -0.0000166  -0.0000176
    3   0.0000442   0.0000006  -0.0000268
 Max gradient component =       3.686E-04
 RMS gradient           =       1.466E-04
 Gradient time:  CPU 12.73 s  wall 12.73 s
 Geometry Optimization Parameters
   NAtoms,    NIC,     NZ,  NCons,   NDum,   NFix, NCnnct, MaxDiis
        9      69       9       0       0       0       0       0

 Cartesian Hessian Update
 Hessian Updated using BFGS Update


** GEOMETRY OPTIMIZATION IN DELOCALIZED INTERNAL COORDINATES **
   Searching for a Minimum

   Optimization Cycle:   6

                       Coordinates (Angstroms)
     ATOM                X               Y               Z
      1  C         0.5955929464   -0.0874688242   -1.5321478065
      2  C        -0.0683534999   -0.5213510268   -0.2479168988
      3  C         1.0869516051    0.4343190091   -0.2061068387
      4  Br       -1.8415814498    0.0668325014    0.2153158956
      5  F         0.1518805190   -1.7973331179    0.1568871649
      6  F         0.8334152102    1.7341526774    0.0827395602
      7  Cl        2.6342058057   -0.0815131498    0.4567563089
      8  H         1.2003823467   -0.8325357462   -2.0360213515
      9  H         0.0689393346    0.6170086070   -2.1646407738
   Point Group: c1    Number of degrees of freedom:    21


   Energy is  -3349.609559471

 Hessian Updated using BFGS Update

 21 Hessian modes will be used to form the next step
  Hessian Eigenvalues:
     0.012651    0.020975    0.021419    0.030781    0.033280    0.051007
     0.067792    0.084518    0.086568    0.114430    0.129352    0.146311
     0.181514    0.257534    0.258931    0.269884    0.289034    0.348137
     0.350814    0.517709    0.551669

 Minimum Search - Taking Simple RFO Step
 Searching for Lamda that Minimizes Along All modes
 Value Taken    Lamda =  -0.00000131
 Step Taken.  Stepsize is  0.004122

                             Maximum     Tolerance    Cnvgd?
         Gradient           0.000239      0.000300     YES
         Displacement       0.002257      0.001200      NO
         Energy change     -0.000005      0.000001      NO


 New Cartesian Coordinates Obtained by Inverse Iteration

 Displacement from previous Coordinates is:  0.003554
 ----------------------------------------------------------------
             Standard Nuclear Orientation (Angstroms)
    I     Atom           X                Y                Z
 ----------------------------------------------------------------
    1      C       0.5955649140    -0.0874994857    -1.5321299285
    2      C      -0.0683491038    -0.5215033137    -0.2480921666
    3      C       1.0872048497     0.4342743173    -0.2063132532
    4      Br     -1.8410534556     0.0673065704     0.2153468898
    5      F       0.1527609181    -1.7970535552     0.1568765977
    6      F       0.8328441386     1.7336957966     0.0827895883
    7      Cl      2.6335168023    -0.0814964058     0.4571807130
    8      H       1.1996865104    -0.8328592669    -2.0362706928
    9      H       0.0692572444     0.6172462730    -2.1645224874
 ----------------------------------------------------------------
 Molecular Point Group                 C1    NOp =  1
 Largest Abelian Subgroup              C1    NOp =  1
 Nuclear Repulsion Energy =   616.1892634110 hartrees
 There are       45 alpha and       45 beta electrons
 Applying Cartesian multipole field
    Component          Value
    ---------          -----
     (2,0,0)        1.00000E-11
     (0,2,0)        2.00000E-11
     (0,0,2)       -3.00000E-11
 Nucleus-field energy     =     0.0000000103 hartrees
 Requested basis set is 6-311++G(d,p)
 There are 72 shells and 202 basis functions
 A cutoff of  1.0D-11 yielded   2229 shell pairs
 There are     18576 function pairs (     20246 Cartesian)
 Smallest overlap matrix eigenvalue = 4.26E-05
 Guess MOs from SCF MO coefficient file

 -----------------------------------------------------------------------
  General SCF calculation program by
  Eric Jon Sundstrom, Paul Horn, Yuezhi Mao, Dmitri Zuev, Alec White,
  David Stuck, Shaama M.S., Shane Yost, Joonho Lee, David Small,
  Daniel Levine, Susi Lehtola, Hugh Burton, Evgeny Epifanovsky
 -----------------------------------------------------------------------
 Exchange:     0.2000 Hartree-Fock + 0.0800 Slater + 0.7200 B88
 Correlation:  0.1900 VWN1RPA + 0.8100 LYP
 Using SG-1 standard quadrature grid
 A restricted SCF calculation will be
 performed using DIIS
 SCF converges when DIIS error is below 1.0e-08
 ---------------------------------------
  Cycle       Energy         DIIS error
 ---------------------------------------
    1   -3349.6095593140      1.06e-05  
    2   -3349.6095601930      2.40e-06  
    3   -3349.6095601823      2.92e-06  
    4   -3349.6095602186      5.84e-07  
    5   -3349.6095602200      1.92e-07  
    6   -3349.6095602201      5.65e-08  
    7   -3349.6095602201      1.46e-08  
    8   -3349.6095602200      3.52e-09  Convergence criterion met
 ---------------------------------------
 SCF time:   CPU 28.06s  wall 28.00s 
 SCF   energy in the final basis set =    -3349.6095602200
 Total energy in the final basis set =    -3349.6095602200

 --------------------------------------------------------------

                    Orbital Energies (a.u.)
 --------------------------------------------------------------

 Alpha MOs
 -- Occupied --
*******-101.581 -62.508 -56.329 -56.324 -56.324 -24.721 -24.721
-10.354 -10.348 -10.232  -9.495  -8.717  -7.261  -7.250  -7.250
 -6.549  -6.535  -6.534  -2.660  -2.656  -2.655  -2.644  -2.644
 -1.266  -1.260  -0.943  -0.867  -0.810  -0.660  -0.644  -0.584
 -0.561  -0.516  -0.509  -0.502  -0.466  -0.445  -0.426  -0.379
 -0.366  -0.350  -0.324  -0.314  -0.296
 -- Virtual --
 -0.057  -0.016  -0.004   0.016   0.023   0.026   0.043   0.054
  0.060   0.062   0.068   0.076   0.089   0.094   0.100   0.103
  0.117   0.120   0.125   0.133   0.140   0.151   0.158   0.166
  0.186   0.188   0.211   0.226   0.246   0.257   0.263   0.295
  0.312   0.330   0.347   0.362   0.364   0.379   0.388   0.401
  0.416   0.421   0.433   0.452   0.468   0.470   0.493   0.500
  0.529   0.537   0.559   0.591   0.595   0.617   0.634   0.639
  0.677   0.684   0.708   0.762   0.787   0.844   0.859   0.862
  0.872   0.903   0.959   0.966   1.052   1.086   1.115   1.248
  1.308   1.316   1.356   1.420   1.429   1.440   1.451   1.453
  1.503   1.521   1.528   1.549   1.573   1.669   1.743   1.789
  1.836   1.859   1.886   1.950   1.964   2.000   2.028   2.042
  2.104   2.152   2.167   2.177   2.246   2.276   2.318   2.480
  2.541   2.568   2.684   2.712   2.786   2.800   2.950   3.025
  3.123   3.351   3.546   3.690   3.761   3.768   3.776   3.819
  3.955   3.972   3.986   4.008   4.028   4.038   4.069   4.119
  4.216   4.394   4.804   4.882   6.317   6.344   6.374   6.406
  6.571   6.684   6.715   7.557   7.580   7.682   9.731  23.503
 23.651  23.847  25.844  25.938  26.422  47.929  66.752  66.758
215.716 289.752 289.773 289.9011020.728
 --------------------------------------------------------------

          Ground-State Mulliken Net Atomic Charges

     Atom                 Charge (a.u.)
  ----------------------------------------
      1 C                    -0.416012
      2 C                    -0.015040
      3 C                    -0.129558
      4 Br                    0.016547
      5 F                    -0.037156
      6 F                    -0.031957
      7 Cl                    0.208730
      8 H                     0.194283
      9 H                     0.210162
  ----------------------------------------
  Sum of atomic charges =     0.000000

 -----------------------------------------------------------------
                    Cartesian Multipole Moments
 -----------------------------------------------------------------
    Charge (ESU x 10^10)
                 0.0000
    Dipole Moment (Debye)
         X       0.0055      Y      -0.0359      Z      -2.0828
       Tot       2.0831
    Quadrupole Moments (Debye-Ang)
        XX     -58.1383     XY      -1.9554     YY     -62.7699
        XZ      -1.5595     YZ       0.2628     ZZ     -54.9621
    Octopole Moments (Debye-Ang^2)
       XXX     -46.7958    XXY       0.4370    XYY     -15.5452
       YYY       3.7097    XXZ       5.9139    XYZ       0.6464
       YYZ       0.0628    XZZ     -11.0687    YZZ       1.0598
       ZZZ      -1.0154
    Hexadecapole Moments (Debye-Ang^3)
      XXXX    -985.9847   XXXY     -25.3588   XXYY    -219.1685
      XYYY     -12.1254   YYYY    -284.2852   XXXZ       0.3964
      XXYZ       0.7948   XYYZ      -2.4869   YYYZ       0.0753
      XXZZ    -202.0697   XYZZ      -7.0076   YYZZ     -74.3681
      XZZZ      -6.5796   YZZZ      -1.1709   ZZZZ    -182.6036
 -----------------------------------------------------------------
 Calculating analytic gradient of the SCF energy
 Gradient of SCF Energy
            1           2           3           4           5           6
    1   0.0000178  -0.0000041  -0.0000554   0.0000096   0.0000461  -0.0000235
    2  -0.0000207   0.0001156   0.0000103  -0.0000463  -0.0000771   0.0000339
    3  -0.0000824   0.0000425   0.0000099   0.0000209   0.0000388  -0.0000224
            7           8           9
    1   0.0000440   0.0000013  -0.0000357
    2   0.0000272  -0.0000121  -0.0000307
    3  -0.0000119   0.0000111  -0.0000066
 Max gradient component =       1.156E-04
 RMS gradient           =       4.118E-05
 Gradient time:  CPU 12.75 s  wall 12.76 s
 Geometry Optimization Parameters
   NAtoms,    NIC,     NZ,  NCons,   NDum,   NFix, NCnnct, MaxDiis
        9      69       9       0       0       0       0       0

 Cartesian Hessian Update
 Hessian Updated using BFGS Update


** GEOMETRY OPTIMIZATION IN DELOCALIZED INTERNAL COORDINATES **
   Searching for a Minimum

   Optimization Cycle:   7

                       Coordinates (Angstroms)
     ATOM                X               Y               Z
      1  C         0.5955649140   -0.0874994857   -1.5321299285
      2  C        -0.0683491038   -0.5215033137   -0.2480921666
      3  C         1.0872048497    0.4342743173   -0.2063132532
      4  Br       -1.8410534556    0.0673065704    0.2153468898
      5  F         0.1527609181   -1.7970535552    0.1568765977
      6  F         0.8328441386    1.7336957966    0.0827895883
      7  Cl        2.6335168023   -0.0814964058    0.4571807130
      8  H         1.1996865104   -0.8328592669   -2.0362706928
      9  H         0.0692572444    0.6172462730   -2.1645224874
   Point Group: c1    Number of degrees of freedom:    21


   Energy is  -3349.609560220

 Hessian Updated using BFGS Update

 21 Hessian modes will be used to form the next step
  Hessian Eigenvalues:
     0.012793    0.021046    0.021432    0.030961    0.033251    0.049703
     0.067870    0.081594    0.086560    0.111798    0.129132    0.145898
     0.182904    0.248529    0.260334    0.269752    0.283679    0.348137
     0.350973    0.493513    0.554487

 Minimum Search - Taking Simple RFO Step
 Searching for Lamda that Minimizes Along All modes
 Value Taken    Lamda =   0.00000000
 Step Taken.  Stepsize is  0.000854

                             Maximum     Tolerance    Cnvgd?
         Gradient           0.000063      0.000300     YES
         Displacement       0.000396      0.001200     YES
         Energy change     -0.000001      0.000001     YES


                       Distance Matrix (Angstroms)
             C (  1)   C (  2)   C (  3)   Br(  4)   F (  5)   F (  6)
   C (  2)  1.509269
   C (  3)  1.507232  1.500187
   Br(  4)  3.002457  1.924566  2.981134
   F (  5)  2.443643  1.356436  2.446204  2.730303
   F (  6)  2.445612  2.451031  1.355277  3.153435  3.596414
   Cl(  7)  2.847919  2.826853  1.759922  4.483571  3.031084  2.584089
   H (  8)  1.083827  2.214145  2.228682  3.889239  2.614502  3.348462
   H (  9)  1.083322  2.233471  2.214561  3.100887  3.350330  2.622963
             Cl(  7)   H (  8)
   H (  8)  2.972830
   H (  9)  3.733229  1.843129

 Final energy is   -3349.6095602200367     


 ******************************
 **  OPTIMIZATION CONVERGED  **
 ******************************

                       Coordinates (Angstroms)
     ATOM                X               Y               Z
      1  C         0.5955649140   -0.0874994857   -1.5321299285
      2  C        -0.0683491038   -0.5215033137   -0.2480921666
      3  C         1.0872048497    0.4342743173   -0.2063132532
      4  Br       -1.8410534556    0.0673065704    0.2153468898
      5  F         0.1527609181   -1.7970535552    0.1568765977
      6  F         0.8328441386    1.7336957966    0.0827895883
      7  Cl        2.6335168023   -0.0814964058    0.4571807130
      8  H         1.1996865104   -0.8328592669   -2.0362706928
      9  H         0.0692572444    0.6172462730   -2.1645224874

Z-matrix Print:
$molecule
0 1
Br
C  1 1.924566
F  2 1.356436 1 111.466301
C  2 1.500187 1 120.521952 3 -144.307958 0
F  4 1.355277 2 118.178681 1 -4.091334 0
C  4 1.507232 2 60.244234 1 -111.109307 0
H  6 1.083322 4 116.535805 2 108.442848 0
H  6 1.083827 4 117.737276 2 -105.801575 0
Cl 4 1.759922 2 120.037568 1 137.972204 0
$end


 --------------------------------------------------------------

                    Orbital Energies (a.u.)
 --------------------------------------------------------------

 Alpha MOs
 -- Occupied --
*******-101.581 -62.508 -56.329 -56.324 -56.324 -24.721 -24.721
-10.354 -10.348 -10.232  -9.495  -8.717  -7.261  -7.250  -7.250
 -6.549  -6.535  -6.534  -2.660  -2.656  -2.655  -2.644  -2.644
 -1.266  -1.260  -0.943  -0.867  -0.810  -0.660  -0.644  -0.584
 -0.561  -0.516  -0.509  -0.502  -0.466  -0.445  -0.426  -0.379
 -0.366  -0.350  -0.324  -0.314  -0.296
 -- Virtual --
 -0.057  -0.016  -0.004   0.016   0.023   0.026   0.043   0.054
  0.060   0.062   0.068   0.076   0.089   0.094   0.100   0.103
  0.117   0.120   0.125   0.133   0.140   0.151   0.158   0.166
  0.186   0.188   0.211   0.226   0.246   0.257   0.263   0.295
  0.312   0.330   0.347   0.362   0.364   0.379   0.388   0.401
  0.416   0.421   0.433   0.452   0.468   0.470   0.493   0.500
  0.529   0.537   0.559   0.591   0.595   0.617   0.634   0.639
  0.677   0.684   0.708   0.762   0.787   0.844   0.859   0.862
  0.872   0.903   0.959   0.966   1.052   1.086   1.115   1.248
  1.308   1.316   1.356   1.420   1.429   1.440   1.451   1.453
  1.503   1.521   1.528   1.549   1.573   1.669   1.743   1.789
  1.836   1.859   1.886   1.950   1.964   2.000   2.028   2.042
  2.104   2.152   2.167   2.177   2.246   2.276   2.318   2.480
  2.541   2.568   2.684   2.712   2.786   2.800   2.950   3.025
  3.123   3.351   3.546   3.690   3.761   3.768   3.776   3.819
  3.955   3.972   3.986   4.008   4.028   4.038   4.069   4.119
  4.216   4.394   4.804   4.882   6.317   6.344   6.374   6.406
  6.571   6.684   6.715   7.557   7.580   7.682   9.731  23.503
 23.651  23.847  25.844  25.938  26.422  47.929  66.752  66.758
215.716 289.752 289.773 289.9011020.728
 --------------------------------------------------------------

          Ground-State Mulliken Net Atomic Charges

     Atom                 Charge (a.u.)
  ----------------------------------------
      1 C                    -0.416012
      2 C                    -0.015040
      3 C                    -0.129558
      4 Br                    0.016547
      5 F                    -0.037156
      6 F                    -0.031957
      7 Cl                    0.208730
      8 H                     0.194283
      9 H                     0.210162
  ----------------------------------------
  Sum of atomic charges =     0.000000

 -----------------------------------------------------------------
                    Cartesian Multipole Moments
 -----------------------------------------------------------------
    Charge (ESU x 10^10)
                 0.0000
    Dipole Moment (Debye)
         X       0.0055      Y      -0.0359      Z      -2.0828
       Tot       2.0831
    Quadrupole Moments (Debye-Ang)
        XX     -58.1383     XY      -1.9554     YY     -62.7699
        XZ      -1.5595     YZ       0.2628     ZZ     -54.9621
    Octopole Moments (Debye-Ang^2)
       XXX     -46.7958    XXY       0.4370    XYY     -15.5452
       YYY       3.7097    XXZ       5.9139    XYZ       0.6464
       YYZ       0.0628    XZZ     -11.0687    YZZ       1.0598
       ZZZ      -1.0154
    Hexadecapole Moments (Debye-Ang^3)
      XXXX    -985.9847   XXXY     -25.3588   XXYY    -219.1685
      XYYY     -12.1254   YYYY    -284.2852   XXXZ       0.3964
      XXYZ       0.7948   XYYZ      -2.4869   YYYZ       0.0753
      XXZZ    -202.0697   XYZZ      -7.0076   YYZZ     -74.3681
      XZZZ      -6.5796   YZZZ      -1.1709   ZZZZ    -182.6036
 -----------------------------------------------------------------
Archival summary:
1\1\garfield\OPT\ProcedureUnspecified\BasisUnspecified\r1l1232\taweetha\ThuOct1100:16:062018ThuOct1100:16:062018\0\\#,OPT,ProcedureUnspecified,BasisUnspecified,\\0,1\Br\C,1,1.92457\F,2,1.35644,1,111.466\C,2,1.50019,1,120.522,3,-144.308,0\F,4,1.35528,2,118.179,1,-4.09133,0\C,4,1.50723,2,60.2442,1,-111.109,0\H,6,1.08332,4,116.536,2,108.443,0\H,6,1.08383,4,117.737,2,-105.802,0\Cl,4,1.75992,2,120.038,1,137.972,0\\\@

 Total job time:  332.83s(wall), 332.73s(cpu) 
 Thu Oct 11 00:16:06 2018

        *************************************************************
        *                                                           *
        *  Thank you very much for using Q-Chem.  Have a nice day.  *
        *                                                           *
        *************************************************************


 
User input: 2 of 2 
 
Q-Chem Developer Version!
                  Welcome to Q-Chem
     A Quantum Leap Into The Future Of Chemistry


 Q-Chem 5.1, Q-Chem, Inc., Pleasanton, CA (2018)

 Yihan Shao,  Zhengting Gan,  E. Epifanovsky,  A. T. B. Gilbert,  M. Wormit,  
 J. Kussmann,  A. W. Lange,  A. Behn,  Jia Deng,  Xintian Feng,  D. Ghosh,  
 M. Goldey,  P. R. Horn,  L. D. Jacobson,  I. Kaliman,  T. Kus,  A. Landau,  
 Jie Liu,  E. I. Proynov,  R. M. Richard,  R. P. Steele,  E. J. Sundstrom,  
 H. L. Woodcock III,  P. M. Zimmerman,  D. Zuev,  B. Albrecht,  E. Alguire,  
 S. A. Baeppler,  D. Barton,  Z. Benda,  Y. A. Bernard,  E. J. Berquist,  
 K. B. Bravaya,  H. Burton,  D. Casanova,  Chun-Min Chang,  Yunqing Chen,  
 A. Chien,  K. D. Closser,  M. P. Coons,  S. Coriani,  S. Dasgupta,  
 A. L. Dempwolff,  M. Diedenhofen,  Hainam Do,  R. G. Edgar,  Po-Tung Fang,  
 S. Faraji,  S. Fatehi,  Qingguo Feng,  K. D. Fenk,  J. Fosso-Tande,  
 Qinghui Ge,  A. Ghysels,  G. Gidofalvi,  J. Gomes,  J. Gonthier,  A. Gunina,  
 D. Hait,  M. W. D. Hanson-Heine,  P. H. P. Harbach,  A. W. Hauser,  
 J. E. Herr,  E. G. Hohenstein,  Z. C. Holden,  Kerwin Hui,  B. C. Huynh,  
 T.-C. Jagau,  Hyunjun Ji,  B. Kaduk,  K. Khistyaev,  Jaehoon Kim,  
 P. Klunzinger,  K. Koh,  D. Kosenkov,  L. Koulias,  T. Kowalczyk,  
 C. M. Krauter,  A. Kunitsa,  Ka Un Lao,  A. Laurent,  K. V. Lawler,  
 Joonho Lee,  D. Lefrancois,  S. Lehtola,  D. S. Levine,  Yi-Pei Li,  
 You-Sheng Lin,  Fenglai Liu,  E. Livshits,  A. Luenser,  P. Manohar,  
 E. Mansoor,  S. F. Manzer,  Shan-Ping Mao,  Yuezhi Mao,  N. Mardirossian,  
 A. V. Marenich,  T. Markovich,  L. A. Martinez-Martinez,  S. A. Maurer,  
 N. J. Mayhall,  S. C. McKenzie,  J.-M. Mewes,  A. F. Morrison,  
 J. W. Mullinax,  K. Nanda,  T. S. Nguyen-Beck,  R. Olivares-Amaya,  
 J. A. Parkhill,  T. M. Perrine,  F. Plasser,  P. Pokhilko,  S. Prager,  
 A. Prociuk,  E. Ramos,  D. R. Rehn,  F. Rob,  M. Schneider,  N. Sergueev,  
 S. M. Sharada,  S. Sharma,  D. W. Small,  T. Stauch,  T. Stein,  
 Yu-Chuan Su,  A. J. W. Thom,  A. Tkatchenko,  T. Tsuchimochi,  N. M. Tubman,  
 L. Vogt,  M. L. Vidal,  O. Vydrov,  M. A. Watson,  J. Wenzel,  
 M. de Wergifosse,  T. A. Wesolowski,  A. White,  J. Witte,  A. Yamada,  
 Jun Yang,  K. Yao,  S. Yeganeh,  S. R. Yost,  Zhi-Qiang You,  A. Zech,  
 Igor Ying Zhang,  Xing Zhang,  Yan Zhao,  Ying Zhu,  B. R. Brooks,  
 G. K. L. Chan,  C. J. Cramer,  M. S. Gordon,  W. J. Hehre,  A. Klamt,  
 M. W. Schmidt,  C. D. Sherrill,  D. G. Truhlar,  A. Aspuru-Guzik,  R. Baer,  
 A. T. Bell,  N. A. Besley,  Jeng-Da Chai,  A. E. DePrince, III,  
 R. A. DiStasio Jr.,  A. Dreuw,  B. D. Dunietz,  T. R. Furlani,  
 Chao-Ping Hsu,  Yousung Jung,  Jing Kong,  D. S. Lambrecht,  WanZhen Liang,  
 C. Ochsenfeld,  V. A. Rassolov,  L. V. Slipchenko,  J. E. Subotnik,  
 T. Van Voorhis,  J. M. Herbert,  A. I. Krylov,  P. M. W. Gill,  M. Head-Gordon

 Contributors to earlier versions of Q-Chem not listed above: 
 R. D. Adamson,  B. Austin,  J. Baker,  G. J. O. Beran,  K. Brandhorst,  
 S. T. Brown,  E. F. C. Byrd,  A. K. Chakraborty,  C.-L. Cheng,  
 Siu Hung Chien,  D. M. Chipman,  D. L. Crittenden,  H. Dachsel,  
 R. J. Doerksen,  A. D. Dutoi,  L. Fusti-Molnar,  W. A. Goddard III,  
 A. Golubeva-Zadorozhnaya,  S. R. Gwaltney,  G. Hawkins,  A. Heyden,  
 S. Hirata,  G. Kedziora,  F. J. Keil,  C. Kelley,  Jihan Kim,  R. A. King,  
 R. Z. Khaliullin,  P. P. Korambath,  W. Kurlancheek,  A. M. Lee,  M. S. Lee,  
 S. V. Levchenko,  Ching Yeh Lin,  D. Liotard,  R. C. Lochan,  I. Lotan,  
 P. E. Maslen,  N. Nair,  D. P. O'Neill,  D. Neuhauser,  E. Neuscamman,  
 C. M. Oana,  R. Olson,  B. Peters,  R. Peverati,  P. A. Pieniazek,  
 Y. M. Rhee,  J. Ritchie,  M. A. Rohrdanz,  E. Rosta,  N. J. Russ,  
 H. F. Schaefer III,  N. E. Schultz,  N. Shenvi,  A. C. Simmonett,  A. Sodt,  
 D. Stuck,  K. S. Thanthiriwatte,  V. Vanovschi,  Tao Wang,  A. Warshel,  
 C. F. Williams,  Q. Wu,  X. Xu,  W. Zhang

 Please cite Q-Chem as follows:
 Y. Shao et al., Mol. Phys. 113, 184-215 (2015)
 DOI: 10.1080/00268976.2014.952696

 Q-Chem 5.1.1 for Intel X86 EM64T Linux

 Parts of Q-Chem use Armadillo 8.300.2 (Tropical Shenanigans).
 http://arma.sourceforge.net/

 Q-Chem begins on Thu Oct 11 00:16:06 2018  

Host: 
0

     Scratch files written to /scratch/taweetham/qchem30429//
The previous job contains 0 fragments, simply inherited here
Input Ideriv = 2
Curr. Ideriv = -1
Max.  Ideriv = 2

Checking the input file for inconsistencies... 	...done.

--------------------------------------------------------------
User input:
--------------------------------------------------------------

$molecule
read
$end

$rem
   job_type 	frequency
   basis 	6-311++g**
   method	b3lyp	
$end


--------------------------------------------------------------
 ----------------------------------------------------------------
             Standard Nuclear Orientation (Angstroms)
    I     Atom           X                Y                Z
 ----------------------------------------------------------------
    1      C       0.6048647408    -0.0953946458    -1.5418126067
    2      C      -0.0793059250    -0.5109412958    -0.2623105155
    3      C       1.0968870579     0.4189639441    -0.2132431261
    4      Br     -1.8422597744     0.1185011915     0.1846228547
    5      F       0.1098966130    -1.7899753855     0.1478016124
    6      F       0.8691566573     1.7245257191     0.0703469328
    7      Cl      2.6256937275    -0.1292934861     0.4646125326
    8      H       1.1964172079    -0.8554228370    -2.0389090200
    9      H       0.0997268530     0.6191493787    -2.1804433666
 ----------------------------------------------------------------
 Molecular Point Group                 C1    NOp =  1
 Largest Abelian Subgroup              C1    NOp =  1
 Nuclear Repulsion Energy =   616.1892634110 hartrees
 There are       45 alpha and       45 beta electrons
 Requested basis set is 6-311++G(d,p)
 There are 72 shells and 202 basis functions

 Total QAlloc Memory Limit   2000 MB
 Mega-Array Size       188 MB
 MEM_STATIC part       192 MB

                       Distance Matrix (Angstroms)
             C (  1)   C (  2)   C (  3)   Br(  4)   F (  5)   F (  6)
   C (  2)  1.509269
   C (  3)  1.507232  1.500187
   Br(  4)  3.002457  1.924566  2.981134
   F (  5)  2.443643  1.356436  2.446204  2.730303
   F (  6)  2.445612  2.451031  1.355277  3.153435  3.596414
   Cl(  7)  2.847919  2.826853  1.759922  4.483571  3.031084  2.584089
   H (  8)  1.083827  2.214145  2.228682  3.889239  2.614502  3.348462
   H (  9)  1.083322  2.233471  2.214561  3.100887  3.350330  2.622963
             Cl(  7)   H (  8)
   H (  8)  2.972830
   H (  9)  3.733229  1.843129

 A cutoff of  1.0D-11 yielded   2229 shell pairs
 There are     18576 function pairs (     20246 Cartesian)
 Smallest overlap matrix eigenvalue = 4.26E-05
 Guess from superposition of atomic densities
 Warning:  Energy on first SCF cycle will be non-variational
 SAD guess density has 90.000000 electrons

 -----------------------------------------------------------------------
  General SCF calculation program by
  Eric Jon Sundstrom, Paul Horn, Yuezhi Mao, Dmitri Zuev, Alec White,
  David Stuck, Shaama M.S., Shane Yost, Joonho Lee, David Small,
  Daniel Levine, Susi Lehtola, Hugh Burton, Evgeny Epifanovsky
 -----------------------------------------------------------------------
 Exchange:     0.2000 Hartree-Fock + 0.0800 Slater + 0.7200 B88
 Correlation:  0.1900 VWN1RPA + 0.8100 LYP
 Using SG-1 standard quadrature grid
 A restricted SCF calculation will be
 performed using DIIS
 SCF converges when DIIS error is below 1.0e-08
 ---------------------------------------
  Cycle       Energy         DIIS error
 ---------------------------------------
    1   -3350.8372439843      4.02e-02  
    2   -3349.5445198270      4.26e-03  
    3   -3349.4933979516      5.59e-03  
    4   -3349.6067266127      8.58e-04  
    5   -3349.6091562397      3.06e-04  
    6   -3349.6095574853      5.81e-05  
    7   -3349.6095748337      1.54e-05  
    8   -3349.6095757152      5.13e-06  
    9   -3349.6095758197      1.38e-06  
   10   -3349.6095758280      3.23e-07  
   11   -3349.6095758285      1.16e-07  
   12   -3349.6095758285      2.67e-08  
   13   -3349.6095758286      9.08e-09  Convergence criterion met
 ---------------------------------------
 SCF time:   CPU 43.77s  wall 44.00s 
 SCF   energy in the final basis set =    -3349.6095758286
 Total energy in the final basis set =    -3349.6095758286

 --------------------------------------------------------------

                    Orbital Energies (a.u.)
 --------------------------------------------------------------

 Alpha MOs
 -- Occupied --
*******-101.581 -62.508 -56.329 -56.324 -56.324 -24.721 -24.721
-10.354 -10.348 -10.232  -9.495  -8.717  -7.261  -7.250  -7.250
 -6.549  -6.535  -6.534  -2.660  -2.656  -2.655  -2.644  -2.644
 -1.266  -1.260  -0.943  -0.867  -0.810  -0.660  -0.644  -0.584
 -0.561  -0.516  -0.509  -0.502  -0.466  -0.445  -0.426  -0.379
 -0.366  -0.350  -0.324  -0.314  -0.296
 -- Virtual --
 -0.057  -0.016  -0.004   0.016   0.023   0.026   0.043   0.054
  0.060   0.062   0.068   0.076   0.089   0.094   0.100   0.103
  0.117   0.120   0.125   0.133   0.140   0.151   0.158   0.166
  0.186   0.188   0.211   0.226   0.246   0.257   0.263   0.295
  0.312   0.330   0.347   0.362   0.364   0.379   0.388   0.401
  0.416   0.421   0.433   0.452   0.468   0.470   0.493   0.500
  0.530   0.537   0.559   0.591   0.595   0.617   0.634   0.639
  0.677   0.684   0.708   0.762   0.787   0.844   0.859   0.862
  0.872   0.903   0.959   0.966   1.052   1.086   1.115   1.248
  1.308   1.316   1.356   1.420   1.429   1.440   1.451   1.453
  1.503   1.521   1.528   1.549   1.573   1.669   1.743   1.789
  1.836   1.859   1.886   1.950   1.964   2.000   2.028   2.042
  2.104   2.152   2.167   2.177   2.246   2.276   2.318   2.480
  2.541   2.568   2.684   2.712   2.786   2.800   2.950   3.025
  3.123   3.351   3.546   3.690   3.761   3.768   3.776   3.819
  3.955   3.972   3.986   4.008   4.028   4.038   4.069   4.119
  4.217   4.394   4.804   4.882   6.317   6.344   6.374   6.406
  6.571   6.684   6.715   7.557   7.580   7.682   9.731  23.503
 23.651  23.847  25.844  25.938  26.422  47.929  66.752  66.758
215.716 289.752 289.773 289.9011020.728
 --------------------------------------------------------------

          Ground-State Mulliken Net Atomic Charges

     Atom                 Charge (a.u.)
  ----------------------------------------
      1 C                    -0.416112
      2 C                    -0.014951
      3 C                    -0.129418
      4 Br                    0.016517
      5 F                    -0.037219
      6 F                    -0.031971
      7 Cl                    0.208725
      8 H                     0.194262
      9 H                     0.210166
  ----------------------------------------
  Sum of atomic charges =     0.000000

 -----------------------------------------------------------------
                    Cartesian Multipole Moments
 -----------------------------------------------------------------
    Charge (ESU x 10^10)
                 0.0000
    Dipole Moment (Debye)
         X       0.0220      Y      -0.0418      Z      -2.0827
       Tot       2.0833
    Quadrupole Moments (Debye-Ang)
        XX     -58.2021     XY      -2.0634     YY     -62.6794
        XZ      -1.5720     YZ       0.2822     ZZ     -54.9275
    Octopole Moments (Debye-Ang^2)
       XXX     -46.6566    XXY       0.2431    XYY     -15.4257
       YYY       2.9422    XXZ       6.6058    XYZ       0.5390
       YYZ       0.8466    XZZ     -10.8124    YZZ       0.7757
       ZZZ       1.1699
    Hexadecapole Moments (Debye-Ang^3)
      XXXX    -987.6152   XXXY     -18.4600   XXYY    -218.4479
      XYYY      -4.2939   YYYY    -283.4229   XXXZ      -2.0249
      XXYZ       0.6878   XYYZ      -3.4975   YYYZ       0.3331
      XXZZ    -202.3547   XYZZ      -4.2620   YYZZ     -74.1701
      XZZZ      -9.6356   YZZZ      -1.0656   ZZZZ    -182.8691
 -----------------------------------------------------------------
 Calculating MO derivatives via CPSCF
   1         3          27      0.134251    0.024193
   2         3          27      0.019663    0.003361
   3         3          27      0.001965    0.000532
   4         3          27      0.000181    0.000052
   5        27           3      0.000006    0.000003
   6        30           0      0.000000    0.000000    Roots Converged
 Time for AOints: 23.9 s (CPU) 23.9 s (wall)
 ------------------------------------------------------------------------------
                     AOints        : Timing summary (seconds)
 ------------------------------------------------------------------------------
     job step          cpu (% of tot)      sys (% of tot)     wall (% of tot)
 ------------------------------------------------------------------------------
  cpscf_lag         0.1750E+03 (42.2)   0.2660E-03 (16.0)   0.1751E+03 (42.2)
  iterzp            0.2151E+03 (51.9)   0.1393E-02 (83.9)   0.2152E+03 (51.9)
  make_fx           0.0000E+00 ( 0.0)   0.0000E+00 ( 0.0)   0.0000E+00 ( 0.0)
  AOints            0.2387E+02 ( 5.8)   0.0000E+00 ( 0.0)   0.2388E+02 ( 5.8)
 ------------------------------------------------------------------------------
   Grand Totals     0.4144E+03          0.1660E-02          0.4145E+03
 ------------------------------------------------------------------------------
 Calculating analytic Hessian of the SCF energy
 Polarizability Matrix (a.u.)
            1           2           3
    1 -87.9644439   4.6025528  -0.0188506
    2   4.6025528 -56.0683260  -0.1092680
    3  -0.0188506  -0.1092680 -58.9107294

 Direct stationary perturbation theory relativistic correction:

 rels  =      17.694905992623
 relv  =     -60.340142689155
 rel2e =       9.952886913591
 E_rel =     -32.692349782941

 Hessian of the SCF Energy
            1           2           3           4           5           6
    1   0.3726152  -0.2173609  -0.0058539  -0.0644685  -0.0036866   0.0603397
    2  -0.2173609   0.5148616  -0.0137716   0.0051585  -0.0603070   0.0150300
    3  -0.0058539  -0.0137716   0.5962426   0.0791947   0.0482110  -0.1593729
    4  -0.0644685   0.0051585   0.0791947   0.4150844   0.0398932  -0.0694598
    5  -0.0036866  -0.0603070   0.0482110   0.0398932   0.4716529  -0.0871901
    6   0.0603397   0.0150300  -0.1593729  -0.0694598  -0.0871901   0.3133595
    7  -0.0493131   0.0015516  -0.0633289  -0.1654623  -0.0889819   0.0026662
    8   0.0000945  -0.0653273  -0.0571633  -0.0871796  -0.1015176   0.0065529
    9  -0.0409455  -0.0256879  -0.1730764  -0.0208055  -0.0109385  -0.0190496
   10  -0.0135274  -0.0025483   0.0033853  -0.1160065   0.0200250   0.0258170
   11   0.0031443   0.0009975   0.0016537   0.0268381  -0.0300968  -0.0095143
   12   0.0176762  -0.0068163   0.0001964   0.0230282  -0.0061066  -0.0318570
   13   0.0005566  -0.0039446   0.0043038  -0.0571807   0.0323820  -0.0115300
   14  -0.0010387  -0.0124631   0.0160357   0.0085581  -0.2570765   0.0707339
   15  -0.0108725   0.0377952  -0.0079901  -0.0024011   0.0630880  -0.0787431
   16  -0.0003006   0.0014238  -0.0032509   0.0080117  -0.0143477  -0.0037874
   17   0.0018963  -0.0168884  -0.0150620   0.0114377  -0.0281545  -0.0026598
   18   0.0107391  -0.0369321  -0.0027715  -0.0073756   0.0027759   0.0009664
   19  -0.0108808  -0.0028940  -0.0065411  -0.0202171   0.0119624  -0.0186326
   20   0.0017355   0.0015812  -0.0011887  -0.0038972   0.0021540  -0.0012058
   21  -0.0230491   0.0085260  -0.0048504   0.0000339  -0.0023106  -0.0028338
   22  -0.1291625   0.1200778   0.0736529  -0.0118856   0.0165696   0.0067876
   23   0.1180844  -0.1890658  -0.0931132  -0.0089848   0.0123762   0.0066823
   24   0.0714035  -0.0911070  -0.1039542   0.0055840  -0.0128691  -0.0125637
   25  -0.1055189   0.0985362  -0.0815620   0.0121246  -0.0138160   0.0077992
   26   0.0971312  -0.1733887   0.1143986   0.0081760  -0.0090307   0.0015710
   27  -0.0794376   0.1129638  -0.1444235  -0.0077988   0.0053401  -0.0099057
            7           8           9          10          11          12
    1  -0.0493131   0.0000945  -0.0409455  -0.0135274   0.0031443   0.0176762
    2   0.0015516  -0.0653273  -0.0256879  -0.0025483   0.0009975  -0.0068163
    3  -0.0633289  -0.0571633  -0.1730764   0.0033853   0.0016537   0.0001964
    4  -0.1654623  -0.0871796  -0.0208055  -0.1160065   0.0268381   0.0230282
    5  -0.0889819  -0.1015176  -0.0109385   0.0200250  -0.0300968  -0.0061066
    6   0.0026662   0.0065529  -0.0190496   0.0258170  -0.0095143  -0.0318570
    7   0.4053006   0.0391811   0.0872941  -0.0179221  -0.0030366  -0.0015727
    8   0.0391811   0.4919104   0.0832338   0.0113557   0.0021493   0.0032975
    9   0.0872941   0.0832338   0.3402198   0.0149639  -0.0006081  -0.0015852
   10  -0.0179221   0.0113557   0.0149639   0.1639866  -0.0509687  -0.0374561
   11  -0.0030366   0.0021493  -0.0006081  -0.0509687   0.0449995   0.0088856
   12  -0.0015727   0.0032975  -0.0015852  -0.0374561   0.0088856   0.0254516
   13   0.0054001  -0.0137752   0.0058286  -0.0137398   0.0283187  -0.0038937
   14   0.0124445  -0.0286315   0.0069880   0.0236732  -0.0208669  -0.0005348
   15   0.0076764  -0.0025097   0.0023450  -0.0031571  -0.0013551   0.0052092
   16  -0.0610892   0.0342140   0.0079965   0.0002556  -0.0031598   0.0007834
   17   0.0153794  -0.2653074  -0.0550924  -0.0020194   0.0020413   0.0014728
   18   0.0020517  -0.0460626  -0.0702486  -0.0029223   0.0004158   0.0012520
   19  -0.1188208   0.0156016  -0.0433281  -0.0025677  -0.0003784  -0.0003903
   20   0.0223407  -0.0361024   0.0121040  -0.0000702  -0.0000716  -0.0003173
   21  -0.0410144   0.0073911  -0.0546199  -0.0003799   0.0002940   0.0006855
   22   0.0117972  -0.0136285  -0.0040282  -0.0016687  -0.0002065   0.0028491
   23   0.0093045  -0.0099445  -0.0002991  -0.0014760   0.0001467   0.0018744
   24   0.0108194  -0.0077665  -0.0097290  -0.0011619  -0.0001923  -0.0002209
   25  -0.0098903   0.0141365  -0.0069757   0.0011901  -0.0005511  -0.0010240
   26  -0.0081832   0.0127711  -0.0096998   0.0020286   0.0007011  -0.0017552
   27  -0.0045918   0.0130268  -0.0142561   0.0009111   0.0004207   0.0008682
           13          14          15          16          17          18
    1   0.0005566  -0.0010387  -0.0108725  -0.0003006   0.0018963   0.0107391
    2  -0.0039446  -0.0124631   0.0377952   0.0014238  -0.0168884  -0.0369321
    3   0.0043038   0.0160357  -0.0079901  -0.0032509  -0.0150620  -0.0027715
    4  -0.0571807   0.0085581  -0.0024011   0.0080117   0.0114377  -0.0073756
    5   0.0323820  -0.2570765   0.0630880  -0.0143477  -0.0281545   0.0027759
    6  -0.0115300   0.0707339  -0.0787431  -0.0037874  -0.0026598   0.0009664
    7   0.0054001   0.0124445   0.0076764  -0.0610892   0.0153794   0.0020517
    8  -0.0137752  -0.0286315  -0.0025097   0.0342140  -0.2653074  -0.0460626
    9   0.0058286   0.0069880   0.0023450   0.0079965  -0.0550924  -0.0702486
   10  -0.0137398   0.0236732  -0.0031571   0.0002556  -0.0020194  -0.0029223
   11   0.0283187  -0.0208669  -0.0013551  -0.0031598   0.0020413   0.0004158
   12  -0.0038937  -0.0005348   0.0052092   0.0007834   0.0014728   0.0012520
   13   0.0632642  -0.0349085   0.0047261  -0.0007617  -0.0038143   0.0015767
   14  -0.0349085   0.3257995  -0.0949453  -0.0044208  -0.0083722   0.0029879
   15   0.0047261  -0.0949453   0.0745506  -0.0016260  -0.0030655   0.0007419
   16  -0.0007617  -0.0044208  -0.0016260   0.0683744  -0.0473174  -0.0004146
   17  -0.0038143  -0.0083722  -0.0030655  -0.0473174   0.3422601   0.0688154
   18   0.0015767   0.0029879   0.0007419  -0.0004146   0.0688154   0.0624329
   19   0.0010671  -0.0015955   0.0033162  -0.0159352   0.0271649  -0.0017495
   20  -0.0033774   0.0022500  -0.0005890   0.0339874  -0.0247890   0.0095201
   21  -0.0004470  -0.0020592   0.0020561  -0.0003318   0.0065977   0.0062133
   22   0.0021947   0.0013587  -0.0040961  -0.0001746  -0.0045918  -0.0058493
   23   0.0003104   0.0012352  -0.0025878  -0.0005182  -0.0022139  -0.0041950
   24   0.0003518   0.0012310   0.0030252   0.0009716  -0.0002820  -0.0015883
   25  -0.0008005  -0.0040711   0.0064340   0.0016196   0.0018646   0.0039438
   26  -0.0011910  -0.0018745   0.0041691   0.0001385   0.0014240   0.0026745
   27  -0.0009163  -0.0004371  -0.0011949  -0.0003409  -0.0007243   0.0030018
           19          20          21          22          23          24
    1  -0.0108808   0.0017355  -0.0230491  -0.1291625   0.1180844   0.0714035
    2  -0.0028940   0.0015812   0.0085260   0.1200778  -0.1890658  -0.0911070
    3  -0.0065411  -0.0011887  -0.0048504   0.0736529  -0.0931132  -0.1039542
    4  -0.0202171  -0.0038972   0.0000339  -0.0118856  -0.0089848   0.0055840
    5   0.0119624   0.0021540  -0.0023106   0.0165696   0.0123762  -0.0128691
    6  -0.0186326  -0.0012058  -0.0028338   0.0067876   0.0066823  -0.0125637
    7  -0.1188208   0.0223407  -0.0410144   0.0117972   0.0093045   0.0108194
    8   0.0156016  -0.0361024   0.0073911  -0.0136285  -0.0099445  -0.0077665
    9  -0.0433281   0.0121040  -0.0546199  -0.0040282  -0.0002991  -0.0097290
   10  -0.0025677  -0.0000702  -0.0003799  -0.0016687  -0.0014760  -0.0011619
   11  -0.0003784  -0.0000716   0.0002940  -0.0002065   0.0001467  -0.0001923
   12  -0.0003903  -0.0003173   0.0006855   0.0028491   0.0018744  -0.0002209
   13   0.0010671  -0.0033774  -0.0004470   0.0021947   0.0003104   0.0003518
   14  -0.0015955   0.0022500  -0.0020592   0.0013587   0.0012352   0.0012310
   15   0.0033162  -0.0005890   0.0020561  -0.0040961  -0.0025878   0.0030252
   16  -0.0159352   0.0339874  -0.0003318  -0.0001746  -0.0005182   0.0009716
   17   0.0271649  -0.0247890   0.0065977  -0.0045918  -0.0022139  -0.0002820
   18  -0.0017495   0.0095201   0.0062133  -0.0058493  -0.0041950  -0.0015883
   19   0.1676873  -0.0499488   0.0672795   0.0012983   0.0015247  -0.0009211
   20  -0.0499488   0.0539772  -0.0181295  -0.0002641   0.0009632  -0.0004203
   21   0.0672795  -0.0181295   0.0525990   0.0014458   0.0022827   0.0013447
   22   0.0012983  -0.0002641   0.0014458   0.1320995  -0.1251850  -0.0773401
   23   0.0015247   0.0009632   0.0022827  -0.1251850   0.1948694   0.0990796
   24  -0.0009211  -0.0004203   0.0013447  -0.0773401   0.0990796   0.1110716
   25  -0.0016310  -0.0005060  -0.0035370  -0.0044984   0.0069399  -0.0097072
   26  -0.0014369   0.0000373  -0.0025921   0.0058698  -0.0083667   0.0123266
   27   0.0009671   0.0002266  -0.0005945   0.0065783  -0.0097239   0.0126145
           25          26          27
    1  -0.1055189   0.0971312  -0.0794376
    2   0.0985362  -0.1733887   0.1129638
    3  -0.0815620   0.1143986  -0.1444235
    4   0.0121246   0.0081760  -0.0077988
    5  -0.0138160  -0.0090307   0.0053401
    6   0.0077992   0.0015710  -0.0099057
    7  -0.0098903  -0.0081832  -0.0045918
    8   0.0141365   0.0127711   0.0130268
    9  -0.0069757  -0.0096998  -0.0142561
   10   0.0011901   0.0020286   0.0009111
   11  -0.0005511   0.0007011   0.0004207
   12  -0.0010240  -0.0017552   0.0008682
   13  -0.0008005  -0.0011910  -0.0009163
   14  -0.0040711  -0.0018745  -0.0004371
   15   0.0064340   0.0041691  -0.0011949
   16   0.0016196   0.0001385  -0.0003409
   17   0.0018646   0.0014240  -0.0007243
   18   0.0039438   0.0026745   0.0030018
   19  -0.0016310  -0.0014369   0.0009671
   20  -0.0005060   0.0000373   0.0002266
   21  -0.0035370  -0.0025921  -0.0005945
   22  -0.0044984   0.0058698   0.0065783
   23   0.0069399  -0.0083667  -0.0097239
   24  -0.0097072   0.0123266   0.0126145
   25   0.1074048  -0.1025329   0.0846288
   26  -0.1025329   0.1777271  -0.1210926
   27   0.0846288  -0.1210926   0.1538901
 Gradient time:  CPU 512.15 s  wall 512.29 s
 **********************************************************************
 **                                                                  **
 **                       VIBRATIONAL ANALYSIS                       **
 **                       --------------------                       **
 **                                                                  **
 **        VIBRATIONAL FREQUENCIES (CM**-1) AND NORMAL MODES         **
 **     FORCE CONSTANTS (mDYN/ANGSTROM) AND REDUCED MASSES (AMU)     **
 **                  INFRARED INTENSITIES (KM/MOL)                   **
 **                                                                  **
 **********************************************************************


 Mode:                 1                      2                      3
 Frequency:       117.10                 143.36                 203.17
 Force Cnst:      0.1571                 0.2285                 0.4384
 Red. Mass:      19.4468                18.8702                18.0247
 IR Active:          YES                    YES                    YES
 IR Intens:        0.258                  0.823                  0.409
 Raman Active:       YES                    YES                    YES
               X      Y      Z        X      Y      Z        X      Y      Z
 C          0.085 -0.069 -0.230    0.015  0.191 -0.057    0.115 -0.068  0.105
 C         -0.024 -0.040 -0.274    0.012  0.289 -0.022   -0.065  0.036  0.030
 C         -0.020 -0.076 -0.182    0.111  0.184 -0.093    0.193 -0.140  0.089
 Br         0.133  0.036  0.163   -0.134 -0.147  0.044   -0.193 -0.024  0.041
 F         -0.026 -0.102 -0.447    0.210  0.323  0.026   -0.353 -0.116 -0.296
 F         -0.151 -0.042 -0.398    0.480  0.287 -0.290    0.281 -0.063 -0.168
 Cl        -0.227  0.066  0.339   -0.118 -0.240  0.107    0.383  0.216  0.076
 H          0.006 -0.176 -0.161   -0.146  0.119 -0.136   -0.117 -0.292  0.167
 H          0.269  0.016 -0.280    0.075  0.300  0.015    0.430  0.104  0.048
 TransDip   0.016 -0.002  0.004   -0.029  0.005 -0.001    0.015 -0.007  0.012

 Mode:                 4                      5                      6
 Frequency:       312.89                 350.87                 393.51
 Force Cnst:      1.2118                 0.3798                 1.0139
 Red. Mass:      21.0091                 5.2368                11.1124
 IR Active:          YES                    YES                    YES
 IR Intens:        0.744                  5.031                  5.467
 Raman Active:       YES                    YES                    YES
               X      Y      Z        X      Y      Z        X      Y      Z
 C         -0.065 -0.109 -0.018    0.344 -0.019 -0.077    0.004 -0.125 -0.372
 C          0.043 -0.110  0.037    0.034  0.104 -0.138   -0.020  0.002 -0.289
 C          0.040 -0.164 -0.008    0.046  0.029 -0.007    0.032 -0.136 -0.278
 Br        -0.211  0.154  0.014   -0.038 -0.010  0.037   -0.033 -0.005  0.027
 F          0.796 -0.067 -0.151   -0.056  0.177  0.053    0.002  0.166  0.145
 F         -0.151 -0.224 -0.027   -0.244 -0.028  0.001    0.264 -0.267  0.308
 Cl         0.128 -0.054  0.062    0.073 -0.092 -0.034   -0.076  0.165  0.038
 H         -0.244 -0.186 -0.109    0.447 -0.136  0.223    0.001 -0.162 -0.331
 H          0.004  0.028  0.084    0.584 -0.080 -0.334    0.016 -0.161 -0.428
 TransDip  -0.027  0.007  0.003    0.070 -0.007 -0.014   -0.015 -0.011 -0.073

 Mode:                 7                      8                      9
 Frequency:       402.82                 510.05                 563.57
 Force Cnst:      0.3707                 0.4886                 1.0589
 Red. Mass:       3.8775                 3.1875                 5.6587
 IR Active:          YES                    YES                    YES
 IR Intens:        0.474                  8.569                  8.778
 Raman Active:       YES                    YES                    YES
               X      Y      Z        X      Y      Z        X      Y      Z
 C          0.209 -0.161  0.082    0.169  0.216 -0.038   -0.089 -0.080 -0.187
 C          0.009 -0.066  0.001    0.046 -0.158 -0.090    0.122 -0.127 -0.092
 C         -0.057  0.063  0.070   -0.008 -0.045  0.025    0.011  0.225 -0.203
 Br        -0.025  0.017  0.016   -0.029  0.016  0.013   -0.034  0.013  0.012
 F          0.055 -0.110 -0.081   -0.007 -0.139  0.127   -0.041 -0.161  0.038
 F          0.128  0.109  0.065    0.036 -0.021 -0.076   -0.042  0.236  0.089
 Cl        -0.120  0.036 -0.086   -0.030  0.018 -0.018    0.116 -0.067  0.082
 H          0.469 -0.217  0.471    0.308  0.568 -0.407    0.226  0.133 -0.153
 H          0.288 -0.427 -0.273    0.024  0.414  0.290   -0.533 -0.483 -0.296
 TransDip  -0.000 -0.009  0.020    0.087  0.028 -0.020   -0.003 -0.012 -0.094

 Mode:                10                     11                     12
 Frequency:       672.20                 846.14                 881.25
 Force Cnst:      2.8801                 1.0535                 0.8146
 Red. Mass:      10.8185                 2.4974                 1.7802
 IR Active:          YES                    YES                    YES
 IR Intens:       65.118                 74.914                  7.416
 Raman Active:       YES                    YES                    YES
               X      Y      Z        X      Y      Z        X      Y      Z
 C          0.090  0.003  0.026   -0.015  0.205 -0.024   -0.008  0.015  0.025
 C          0.474  0.159  0.376   -0.103  0.066  0.126    0.101 -0.035  0.048
 C          0.500  0.085 -0.267   -0.064  0.055 -0.151   -0.109  0.044  0.028
 Br        -0.046  0.004  0.001    0.006 -0.002 -0.004   -0.004  0.001  0.002
 F         -0.087 -0.088 -0.048    0.018 -0.098  0.035   -0.018  0.092 -0.048
 F         -0.080 -0.125  0.028    0.017 -0.081 -0.015    0.026 -0.106 -0.043
 Cl        -0.158  0.023 -0.038    0.017 -0.005  0.016    0.010 -0.001  0.008
 H         -0.222 -0.076 -0.224    0.137 -0.096  0.617    0.549  0.398  0.110
 H         -0.189  0.001  0.248    0.290 -0.102 -0.612   -0.548 -0.417 -0.025
 TransDip   0.257 -0.000  0.026   -0.196  0.194 -0.033   -0.021  0.012  0.084

 Mode:                13                     14                     15
 Frequency:      1006.38                1009.92                1068.35
 Force Cnst:      2.4973                 2.6437                 0.9489
 Red. Mass:       4.1851                 4.3993                 1.4110
 IR Active:          YES                    YES                    YES
 IR Intens:       38.824                 38.365                 37.195
 Raman Active:       YES                    YES                    YES
               X      Y      Z        X      Y      Z        X      Y      Z
 C         -0.105  0.094 -0.244    0.127 -0.116 -0.256   -0.158 -0.069 -0.001
 C          0.269  0.059 -0.026   -0.009  0.092  0.343    0.050 -0.030  0.004
 C         -0.031 -0.077  0.341   -0.266 -0.072 -0.025    0.046 -0.020 -0.006
 Br        -0.009  0.002  0.001    0.005 -0.002 -0.003   -0.002  0.000 -0.000
 F         -0.015 -0.046  0.031   -0.004 -0.006 -0.040   -0.004  0.019 -0.003
 F          0.008  0.010 -0.037    0.012  0.054  0.026   -0.003  0.015  0.001
 Cl        -0.014  0.004 -0.012    0.025 -0.004  0.006   -0.004  0.000  0.000
 H         -0.295 -0.387  0.251    0.120  0.132 -0.651    0.550  0.376  0.161
 H          0.061 -0.128 -0.629    0.242  0.380  0.196    0.584  0.380 -0.085
 TransDip   0.182 -0.028  0.078   -0.190  0.013  0.055    0.195 -0.007  0.005

 Mode:                16                     17                     18
 Frequency:      1166.16                1169.83                1347.37
 Force Cnst:      5.8724                 2.2631                 3.1433
 Red. Mass:       7.3291                 2.8067                 2.9388
 IR Active:          YES                    YES                    YES
 IR Intens:      223.375                 18.805                 10.970
 Raman Active:       YES                    YES                    YES
               X      Y      Z        X      Y      Z        X      Y      Z
 C         -0.038 -0.186  0.026   -0.008 -0.025 -0.078    0.002 -0.005 -0.071
 C          0.019  0.360 -0.183   -0.185  0.220  0.004   -0.158 -0.188  0.114
 C         -0.123  0.451  0.120    0.180 -0.137  0.091    0.151  0.208  0.137
 Br         0.002 -0.001  0.001    0.004 -0.003 -0.001    0.004 -0.000 -0.001
 F          0.015 -0.187  0.053    0.028 -0.077  0.017   -0.001  0.053 -0.020
 F          0.033 -0.215 -0.038   -0.024  0.037 -0.002    0.002 -0.059 -0.018
 Cl         0.012 -0.007 -0.001   -0.010  0.006 -0.005   -0.011  0.000 -0.006
 H          0.008  0.100 -0.339    0.547  0.424 -0.110   -0.167  0.174 -0.596
 H          0.228  0.359  0.418   -0.463 -0.358 -0.097    0.260 -0.216 -0.549
 TransDip  -0.075  0.471 -0.039   -0.019  0.082  0.111    0.042  0.018  0.096

 Mode:                19                     20                     21
 Frequency:      1450.73                3133.40                3231.53
 Force Cnst:      1.8604                 6.0958                 6.8873
 Red. Mass:       1.5003                 1.0538                 1.1194
 IR Active:          YES                    YES                    YES
 IR Intens:       33.449                  0.974                  1.415
 Raman Active:       YES                    YES                    YES
               X      Y      Z        X      Y      Z        X      Y      Z
 C          0.010 -0.006 -0.145    0.006 -0.005 -0.064    0.060 -0.081  0.010
 C         -0.068 -0.071  0.033   -0.002 -0.002  0.001    0.000 -0.000 -0.000
 C          0.066  0.076  0.041    0.002  0.002  0.001    0.000 -0.000  0.000
 Br         0.001 -0.000 -0.000   -0.000 -0.000  0.000   -0.000  0.000  0.000
 F         -0.000  0.015 -0.004   -0.000 -0.000  0.000   -0.000  0.000 -0.000
 F          0.000 -0.016 -0.004    0.000  0.000  0.000   -0.000  0.000  0.000
 Cl        -0.003 -0.000 -0.001    0.000  0.000  0.000   -0.000  0.000 -0.000
 H          0.207 -0.320  0.575   -0.398  0.510  0.323   -0.374  0.478  0.316
 H         -0.294  0.363  0.512    0.325 -0.457  0.397   -0.337  0.475 -0.427
 TransDip   0.012  0.009  0.185   -0.001  0.002  0.032   -0.023  0.030 -0.005

 STANDARD THERMODYNAMIC QUANTITIES AT   298.15 K  AND     1.00 ATM

   This Molecule has  0 Imaginary Frequencies
   Zero point vibrational energy:       28.564 kcal/mol

   Atom    1 Element C  Has Mass   12.00000
   Atom    2 Element C  Has Mass   12.00000
   Atom    3 Element C  Has Mass   12.00000
   Atom    4 Element Br Has Mass   78.91830
   Atom    5 Element F  Has Mass   18.99840
   Atom    6 Element F  Has Mass   18.99840
   Atom    7 Element Cl Has Mass   34.96885
   Atom    8 Element H  Has Mass    1.00783
   Atom    9 Element H  Has Mass    1.00783
   Molecular Mass:   189.899610 amu
   Principal axes and moments of inertia in amu*Bohr^2:
                             1           2           3
    Eigenvalues --      624.68938  2114.80372  2386.68828
          X               1.00000    -0.00013    -0.00273
          Y               0.00014     0.99998     0.00571
          Z               0.00273    -0.00571     0.99998
   Rotational Symmetry Number is   1
   The Molecule is an Asymmetric Top
   Translational Enthalpy:        0.889 kcal/mol
   Rotational Enthalpy:           0.889 kcal/mol
   Vibrational Enthalpy:         31.136 kcal/mol
   gas constant (RT):             0.592 kcal/mol
   Translational Entropy:        41.630  cal/mol.K
   Rotational Entropy:           29.534  cal/mol.K
   Vibrational Entropy:          14.656  cal/mol.K

   Total Enthalpy:               33.506 kcal/mol
   Total Entropy:                85.820  cal/mol.K

 ======================================================================

 STANDARD THERMODYNAMIC QUANTITIES FOR ANHARMONIC VIBRATION -- TOSH

   Zero point vibrational energy: ************ kcal/mol

   Vibrational Enthalpy:       Infinity kcal/mol
   Vibrational Entropy:             NaN  cal/mol.K

   Total Enthalpy:             Infinity kcal/mol
   Total Entropy:                   NaN  cal/mol.K

 ======================================================================

 STANDARD THERMODYNAMIC QUANTITIES FOR ANHARMONIC VIBRATION -- VPT2

   Zero point vibrational energy: ************ kcal/mol

   Vibrational Enthalpy:       Infinity kcal/mol
   Vibrational Entropy:             NaN  cal/mol.K

   Total Enthalpy:             Infinity kcal/mol
   Total Entropy:                   NaN  cal/mol.K

 ======================================================================

Archival summary:
1\1\garfield\FREQ\ProcedureUnspecified\BasisUnspecified\r1l1232\taweetha\ThuOct1100:25:232018ThuOct1100:25:232018\0\\#,FREQ,ProcedureUnspecified,BasisUnspecified,\\0,1\Br\C,1,1.92457\F,2,1.35644,1,111.466\C,2,1.50019,1,120.522,3,-144.308,0\F,4,1.35528,2,118.179,1,-4.09133,0\C,4,1.50723,2,60.2442,1,-111.109,0\H,6,1.08332,4,116.536,2,108.443,0\H,6,1.08383,4,117.737,2,-105.802,0\Cl,4,1.75992,2,120.038,1,137.972,0\\\@

 Total job time:  556.17s(wall), 556.02s(cpu) 
 Thu Oct 11 00:25:23 2018

        *************************************************************
        *                                                           *
        *  Thank you very much for using Q-Chem.  Have a nice day.  *
        *                                                           *
        *************************************************************
