# Supplementary material for: Geometric and energetic data from ab initio calculations of haloethene, haloimine, halomethylenephosphine, haloiminophosphine, halodiazene, halodiphosphene and halocyclopropane
Source: Data Brief. 2019 Nov 2;27:104738. doi: 10.1016/j.dib.2019.104738 (PMC6861602; doi:10.1016/j.dib.2019.104738)
Supplement: Multimedia component 3 [file mmc3.zip › CCC/B3LYP/BrFCCCIBr.out]

Q-Chem Developer Version!
                  Welcome to Q-Chem
     A Quantum Leap Into The Future Of Chemistry


 Q-Chem 5.1, Q-Chem, Inc., Pleasanton, CA (2018)

 Yihan Shao,  Zhengting Gan,  E. Epifanovsky,  A. T. B. Gilbert,  M. Wormit,  
 J. Kussmann,  A. W. Lange,  A. Behn,  Jia Deng,  Xintian Feng,  D. Ghosh,  
 M. Goldey,  P. R. Horn,  L. D. Jacobson,  I. Kaliman,  T. Kus,  A. Landau,  
 Jie Liu,  E. I. Proynov,  R. M. Richard,  R. P. Steele,  E. J. Sundstrom,  
 H. L. Woodcock III,  P. M. Zimmerman,  D. Zuev,  B. Albrecht,  E. Alguire,  
 S. A. Baeppler,  D. Barton,  Z. Benda,  Y. A. Bernard,  E. J. Berquist,  
 K. B. Bravaya,  H. Burton,  D. Casanova,  Chun-Min Chang,  Yunqing Chen,  
 A. Chien,  K. D. Closser,  M. P. Coons,  S. Coriani,  S. Dasgupta,  
 A. L. Dempwolff,  M. Diedenhofen,  Hainam Do,  R. G. Edgar,  Po-Tung Fang,  
 S. Faraji,  S. Fatehi,  Qingguo Feng,  K. D. Fenk,  J. Fosso-Tande,  
 Qinghui Ge,  A. Ghysels,  G. Gidofalvi,  J. Gomes,  J. Gonthier,  A. Gunina,  
 D. Hait,  M. W. D. Hanson-Heine,  P. H. P. Harbach,  A. W. Hauser,  
 J. E. Herr,  E. G. Hohenstein,  Z. C. Holden,  Kerwin Hui,  B. C. Huynh,  
 T.-C. Jagau,  Hyunjun Ji,  B. Kaduk,  K. Khistyaev,  Jaehoon Kim,  
 P. Klunzinger,  K. Koh,  D. Kosenkov,  L. Koulias,  T. Kowalczyk,  
 C. M. Krauter,  A. Kunitsa,  Ka Un Lao,  A. Laurent,  K. V. Lawler,  
 Joonho Lee,  D. Lefrancois,  S. Lehtola,  D. S. Levine,  Yi-Pei Li,  
 You-Sheng Lin,  Fenglai Liu,  E. Livshits,  A. Luenser,  P. Manohar,  
 E. Mansoor,  S. F. Manzer,  Shan-Ping Mao,  Yuezhi Mao,  N. Mardirossian,  
 A. V. Marenich,  T. Markovich,  L. A. Martinez-Martinez,  S. A. Maurer,  
 N. J. Mayhall,  S. C. McKenzie,  J.-M. Mewes,  A. F. Morrison,  
 J. W. Mullinax,  K. Nanda,  T. S. Nguyen-Beck,  R. Olivares-Amaya,  
 J. A. Parkhill,  T. M. Perrine,  F. Plasser,  P. Pokhilko,  S. Prager,  
 A. Prociuk,  E. Ramos,  D. R. Rehn,  F. Rob,  M. Schneider,  N. Sergueev,  
 S. M. Sharada,  S. Sharma,  D. W. Small,  T. Stauch,  T. Stein,  
 Yu-Chuan Su,  A. J. W. Thom,  A. Tkatchenko,  T. Tsuchimochi,  N. M. Tubman,  
 L. Vogt,  M. L. Vidal,  O. Vydrov,  M. A. Watson,  J. Wenzel,  
 M. de Wergifosse,  T. A. Wesolowski,  A. White,  J. Witte,  A. Yamada,  
 Jun Yang,  K. Yao,  S. Yeganeh,  S. R. Yost,  Zhi-Qiang You,  A. Zech,  
 Igor Ying Zhang,  Xing Zhang,  Yan Zhao,  Ying Zhu,  B. R. Brooks,  
 G. K. L. Chan,  C. J. Cramer,  M. S. Gordon,  W. J. Hehre,  A. Klamt,  
 M. W. Schmidt,  C. D. Sherrill,  D. G. Truhlar,  A. Aspuru-Guzik,  R. Baer,  
 A. T. Bell,  N. A. Besley,  Jeng-Da Chai,  A. E. DePrince, III,  
 R. A. DiStasio Jr.,  A. Dreuw,  B. D. Dunietz,  T. R. Furlani,  
 Chao-Ping Hsu,  Yousung Jung,  Jing Kong,  D. S. Lambrecht,  WanZhen Liang,  
 C. Ochsenfeld,  V. A. Rassolov,  L. V. Slipchenko,  J. E. Subotnik,  
 T. Van Voorhis,  J. M. Herbert,  A. I. Krylov,  P. M. W. Gill,  M. Head-Gordon

 Contributors to earlier versions of Q-Chem not listed above: 
 R. D. Adamson,  B. Austin,  J. Baker,  G. J. O. Beran,  K. Brandhorst,  
 S. T. Brown,  E. F. C. Byrd,  A. K. Chakraborty,  C.-L. Cheng,  
 Siu Hung Chien,  D. M. Chipman,  D. L. Crittenden,  H. Dachsel,  
 R. J. Doerksen,  A. D. Dutoi,  L. Fusti-Molnar,  W. A. Goddard III,  
 A. Golubeva-Zadorozhnaya,  S. R. Gwaltney,  G. Hawkins,  A. Heyden,  
 S. Hirata,  G. Kedziora,  F. J. Keil,  C. Kelley,  Jihan Kim,  R. A. King,  
 R. Z. Khaliullin,  P. P. Korambath,  W. Kurlancheek,  A. M. Lee,  M. S. Lee,  
 S. V. Levchenko,  Ching Yeh Lin,  D. Liotard,  R. C. Lochan,  I. Lotan,  
 P. E. Maslen,  N. Nair,  D. P. O'Neill,  D. Neuhauser,  E. Neuscamman,  
 C. M. Oana,  R. Olson,  B. Peters,  R. Peverati,  P. A. Pieniazek,  
 Y. M. Rhee,  J. Ritchie,  M. A. Rohrdanz,  E. Rosta,  N. J. Russ,  
 H. F. Schaefer III,  N. E. Schultz,  N. Shenvi,  A. C. Simmonett,  A. Sodt,  
 D. Stuck,  K. S. Thanthiriwatte,  V. Vanovschi,  Tao Wang,  A. Warshel,  
 C. F. Williams,  Q. Wu,  X. Xu,  W. Zhang

 Please cite Q-Chem as follows:
 Y. Shao et al., Mol. Phys. 113, 184-215 (2015)
 DOI: 10.1080/00268976.2014.952696

 Q-Chem 5.1.1 for Intel X86 EM64T Linux

 Parts of Q-Chem use Armadillo 8.300.2 (Tropical Shenanigans).
 http://arma.sourceforge.net/

 Q-Chem begins on Wed Oct 10 00:37:13 2018  

Host: 
0

     Scratch files written to /scratch/taweetham/qchem22132//
Input Ideriv = 2
Curr. Ideriv = -1
Max.  Ideriv = 2

Checking the input file for inconsistencies... 	...done.

--------------------------------------------------------------
User input:
--------------------------------------------------------------
$molecule
0 1
C 
C 1 CC 
C 2 CC 1 60.0
Br 2 CBr 1 ANG  3 pDHA
F 2 CF 1 ANG  3 mDHA
I 3 CI 1 ANG  2 mDHA
Br 3 CBr 1 ANG  2 pDHA
H 1 CH 2 ANG  3 pDHA
H 1 CH 2 ANG  3 mDHA

CC=1.54
CH=1.09
CF=1.35
CCl=1.77
CBr=1.94
CI=2.14
ANG=118.0
pDHA=107.9
mDHA=-107.9
$end

$rem
   job_type	optimization
   basis	6-311++g**
   method	b3lyp
   mem_total	32000
$end

--------------------------------------------------------------
 ----------------------------------------------------------------
             Standard Nuclear Orientation (Angstroms)
    I     Atom           X                Y                Z
 ----------------------------------------------------------------
    1      C      -0.0792978444    -0.9463965593    -1.6316066089
    2      C      -0.6690599402    -1.2878730955    -0.2506017408
    3      C       0.5304878290    -0.3283001176    -0.3597110859
    4      Br     -2.3970998707    -0.5375841227     0.2125876978
    5      F      -0.4490161384    -2.5244376042     0.2443618348
    6      I       0.1903810375     1.7521183307     0.0087810446
    7      Br      2.2664177424    -0.9695912704     0.2224340793
    8      H       0.4903092559    -1.7178705783    -2.1497529097
    9      H      -0.6582647727    -0.2979051207    -2.2891445546
 ----------------------------------------------------------------
 Molecular Point Group                 C1    NOp =  1
 Largest Abelian Subgroup              C1    NOp =  1
 Nuclear Repulsion Energy =  1461.1649426575 hartrees
 There are       76 alpha and       76 beta electrons
 Requested basis set is 6-311++G(d,p)
 There are 96 shells and 260 basis functions

 Total QAlloc Memory Limit  32000 MB
 Mega-Array Size       188 MB
 MEM_STATIC part       192 MB
 A cutoff of  1.0D-11 yielded   3539 shell pairs
 There are     27572 function pairs (     30726 Cartesian)

 -------------------------------------------------------
 OpenMP Integral Computing Module                       
 Release: version 1.0, May 2013, Q-Chem Inc. Pittsburgh 
 -------------------------------------------------------
 Integral Job Info:
 Integral job number is                      11
 Integral operator is                         1
 short-range coefficients                     0
 long-range coefficients              100000000
 Omega coefficients                           0
 if combine SR and LR in K                    0
 Integral screening is                        0
 Integral computing path is                   2
 max size of driver memory is            800000
 size of driver memory is                593474
 size of scratch memory is             29623520
 max col of scratch BK array               1296
 max len of scratch array in speh3          155
 max len of scratch index in speh4           18
 max int batch size is                      520
 min int batch size is                       52
 fixed nKL is                                45
 max L of basis functions is                  2
 order of int derivative is                   0
 number of shells is                         96
 number of basis is                         275
 number of cartesian basis is               275
 number of contracted shell pairs          3539
 number of primitive shell pairs           8061
 maxK2 (contraction) of shell pair           36
 max number of K2 of shell pair               1
 max number of CS2 of shell pair            384
 max number of PS2 of shell pair            522
 mem total for path MDJ                  541964
 -------------------------------------------------------
 Smallest overlap matrix eigenvalue = 5.08E-05

 Scale SEOQF with 1.000000e-01/1.000000e-01/1.000000e-01

 Standard Electronic Orientation quadrupole field applied
 Nucleus-field energy     =     0.0000000308 hartrees
 Guess from superposition of atomic densities
 Warning:  Energy on first SCF cycle will be non-variational
 SAD guess density has 152.000000 electrons

 -----------------------------------------------------------------------
  General SCF calculation program by
  Eric Jon Sundstrom, Paul Horn, Yuezhi Mao, Dmitri Zuev, Alec White,
  David Stuck, Shaama M.S., Shane Yost, Joonho Lee, David Small,
  Daniel Levine, Susi Lehtola, Hugh Burton, Evgeny Epifanovsky
 -----------------------------------------------------------------------
 Exchange:     0.2000 Hartree-Fock + 0.0800 Slater + 0.7200 B88
 Correlation:  0.1900 VWN1RPA + 0.8100 LYP
 Using SG-1 standard quadrature grid
 using 4 threads for integral computing
 -------------------------------------------------------
 OpenMP Integral computing Module                
 Release: version 2.0, May 2017, Q-Chem Inc. Pleasanton 
 -------------------------------------------------------
 -------------------------------------------------------
 OpenMP BLAS3 based DFT computing Module                
 Release: version 1.0, May 2013, Q-Chem Inc. Pittsburgh 
 -------------------------------------------------------
 A restricted SCF calculation will be
 performed using DIIS
 SCF converges when DIIS error is below 1.0e-08
 ---------------------------------------
  Cycle       Energy         DIIS error
 ---------------------------------------
    1  -12284.1673079663      3.35e-02  
    2  -12283.1142770238      3.08e-03  
    3  -12283.0743595799      3.80e-03  
    4  -12283.1647178246      6.02e-04  
    5  -12283.1666314095      2.38e-04  
    6  -12283.1669881270      9.01e-05  
    7  -12283.1670581588      2.98e-05  
    8  -12283.1670650324      6.04e-06  
    9  -12283.1670653296      1.13e-06  
   10  -12283.1670653400      4.31e-07  
   11  -12283.1670653408      1.66e-07  
   12  -12283.1670653412      2.76e-08  
   13  -12283.1670653410      8.71e-09  Convergence criterion met
 ---------------------------------------
 SCF time:   CPU 85.89s  wall 22.00s 
 SCF   energy in the final basis set =   -12283.1670653410
 Total energy in the final basis set =   -12283.1670653410

 --------------------------------------------------------------

                    Orbital Energies (a.u.)
 --------------------------------------------------------------

 Alpha MOs
 -- Occupied --
*******-482.853-482.852-176.316-165.719-165.717-165.717 -62.506
-62.505 -56.326 -56.326 -56.322 -56.322 -56.321 -56.321 -35.812
-31.306 -31.299 -31.299 -24.724 -22.956 -22.954 -22.954 -22.950
-22.950 -10.352 -10.309 -10.235  -8.714  -8.714  -6.547  -6.546
 -6.533  -6.532  -6.531  -6.531  -6.361  -4.775  -4.759  -4.759
 -2.657  -2.657  -2.654  -2.653  -2.653  -2.652  -2.642  -2.642
 -2.641  -2.641  -2.040  -2.035  -2.035  -2.022  -2.022  -1.265
 -0.924  -0.823  -0.791  -0.691  -0.651  -0.603  -0.541  -0.522
 -0.497  -0.464  -0.442  -0.398  -0.385  -0.364  -0.329  -0.319
 -0.300  -0.291  -0.277  -0.268
 -- Virtual --
 -0.084  -0.065  -0.025  -0.003   0.017   0.025   0.026   0.048
  0.051   0.059   0.064   0.065   0.073   0.088   0.088   0.092
  0.099   0.109   0.113   0.125   0.132   0.141   0.144   0.155
  0.160   0.173   0.183   0.210   0.226   0.231   0.236   0.242
  0.250   0.278   0.304   0.349   0.350   0.365   0.368   0.383
  0.396   0.405   0.417   0.422   0.431   0.435   0.441   0.449
  0.470   0.484   0.514   0.518   0.522   0.532   0.547   0.553
  0.577   0.598   0.620   0.627   0.628   0.658   0.667   0.682
  0.694   0.733   0.751   0.766   0.793   0.852   0.855   0.881
  0.906   0.955   0.996   1.072   1.235   1.285   1.315   1.343
  1.371   1.385   1.413   1.443   1.456   1.498   1.514   1.529
  1.542   1.596   1.651   1.732   1.760   1.796   1.850   1.876
  1.921   1.962   1.993   2.013   2.054   2.066   2.090   2.123
  2.156   2.179   2.214   2.267   2.509   2.553   2.664   2.677
  2.757   2.780   2.888   2.969   3.048   3.338   3.495   3.676
  3.759   3.786   3.955   3.968   3.981   3.988   3.996   4.002
  4.007   4.029   4.045   4.080   4.088   4.101   4.136   4.211
  4.216   4.276   4.391   4.393   4.452   4.831   6.028   6.062
  6.093   6.329   6.406   6.588   6.684   6.708   7.554   7.568
  7.588   7.596   7.672   7.696  23.479  23.591  23.805  27.878
 28.363  28.388  28.391  28.537  28.548  28.575  28.610  28.693
 47.901  47.963  66.750 127.900 127.921 127.943 151.671 289.749
289.762 289.782 289.789 289.894 289.9121020.6911020.7701901.835
 --------------------------------------------------------------

          Ground-State Mulliken Net Atomic Charges

     Atom                 Charge (a.u.)
  ----------------------------------------
      1 C                    -0.519387
      2 C                    -0.037367
      3 C                     0.039919
      4 Br                    0.014128
      5 F                    -0.032197
      6 I                     0.133101
      7 Br                    0.001998
      8 H                     0.210954
      9 H                     0.188850
  ----------------------------------------
  Sum of atomic charges =     0.000000

 -----------------------------------------------------------------
                    Cartesian Multipole Moments
 -----------------------------------------------------------------
    Charge (ESU x 10^10)
                 0.0000
    Dipole Moment (Debye)
         X      -0.2225      Y       0.4779      Z      -1.7547
       Tot       1.8322
    Quadrupole Moments (Debye-Ang)
        XX     -87.9884     XY      -2.8854     YY     -88.6582
        XZ       0.4268     YZ       3.0637     ZZ     -85.0738
    Octopole Moments (Debye-Ang^2)
       XXX       0.9891    XXY       5.4096    XYY       2.6224
       YYY      38.0547    XXZ      11.0216    XYZ      -0.4550
       YYZ       3.6475    XZZ      -0.1216    YZZ       0.6957
       ZZZ       7.1596
    Hexadecapole Moments (Debye-Ang^3)
      XXXX   -1271.0033   XXXY     -39.5352   XXYY    -402.0473
      XYYY     -20.3777   YYYY   -1027.2679   XXXZ       1.1870
      XXYZ      -8.4439   XYYZ      -0.1528   YYYZ       2.1966
      XXZZ    -267.1320   XYZZ      -6.8394   YYZZ    -213.2819
      XZZZ       1.1699   YZZZ      -4.5636   ZZZZ    -233.9900
 -----------------------------------------------------------------
 Calculating analytic gradient of the SCF energy
 Gradient of SCF Energy
            1           2           3           4           5           6
    1   0.0039843  -0.0157137   0.0119570   0.0011806   0.0040983  -0.0074472
    2   0.0017160  -0.0165025   0.0122357   0.0131222  -0.0028806  -0.0088765
    3  -0.0158546   0.0209634   0.0061940  -0.0018712  -0.0006687  -0.0006637
            7           8           9
    1   0.0030665   0.0010543  -0.0021800
    2   0.0003575  -0.0010874   0.0019155
    3   0.0009980  -0.0050368  -0.0040605
 Max gradient component =       2.096E-02
 RMS gradient           =       8.521E-03
 Gradient time:  CPU 21.65 s  wall 5.48 s
 Geometry Optimization Parameters
   NAtoms,    NIC,     NZ,  NCons,   NDum,   NFix, NCnnct, MaxDiis
        9      69       9       0       0       0       0       0


** GEOMETRY OPTIMIZATION IN DELOCALIZED INTERNAL COORDINATES **
   Searching for a Minimum

   Optimization Cycle:   1

                       Coordinates (Angstroms)
     ATOM                X               Y               Z
      1  C        -0.0792978444   -0.9463965593   -1.6316066089
      2  C        -0.6690599402   -1.2878730955   -0.2506017408
      3  C         0.5304878290   -0.3283001176   -0.3597110859
      4  Br       -2.3970998707   -0.5375841227    0.2125876978
      5  F        -0.4490161384   -2.5244376042    0.2443618348
      6  I         0.1903810375    1.7521183307    0.0087810446
      7  Br        2.2664177424   -0.9695912704    0.2224340793
      8  H         0.4903092559   -1.7178705783   -2.1497529097
      9  H        -0.6582647727   -0.2979051207   -2.2891445546
   Point Group: c1    Number of degrees of freedom:    21


   Energy is -12283.167065341


 Attempting to Generate Delocalized Internal Coordinates

 21 Hessian modes will be used to form the next step
  Hessian Eigenvalues:
     0.017401    0.020947    0.030782    0.030782    0.030790    0.033282
     0.086449    0.090060    0.108095    0.108252    0.129001    0.140000
     0.145900    0.175927    0.175927    0.257500    0.268991    0.285189
     0.348126    0.348126    0.550214

 Minimum Search - Taking Simple RFO Step
 Searching for Lamda that Minimizes Along All modes
 Value Taken    Lamda =  -0.00998831
 Calculated Step too Large.  Step scaled by  0.928445
 Step Taken.  Stepsize is  0.300000

                             Maximum     Tolerance    Cnvgd?
         Gradient           0.027770      0.000300      NO
         Displacement       0.223223      0.001200      NO
         Energy change     *********      0.000001      NO


 New Cartesian Coordinates Obtained by Inverse Iteration

 Displacement from previous Coordinates is:  0.502451
 ----------------------------------------------------------------
             Standard Nuclear Orientation (Angstroms)
    I     Atom           X                Y                Z
 ----------------------------------------------------------------
    1      C      -0.0947543905    -0.9242455210    -1.6040436005
    2      C      -0.6719838717    -1.2710316158    -0.2526954467
    3      C       0.5162478248    -0.3090178578    -0.3490827610
    4      Br     -2.4639223093    -0.6974611206     0.1797473613
    5      F      -0.4294380481    -2.5060114740     0.2281954719
    6      I       0.3314951598     1.8336162864    -0.0484106499
    7      Br      2.2300852708    -1.0000812515     0.2154934511
    8      H       0.4775064627    -1.7005430599    -2.1009761135
    9      H      -0.6703788000    -0.2830645237    -2.2608799561
 ----------------------------------------------------------------
 Molecular Point Group                 C1    NOp =  1
 Largest Abelian Subgroup              C1    NOp =  1
 Nuclear Repulsion Energy =  1437.8017132472 hartrees
 There are       76 alpha and       76 beta electrons
 Applying Cartesian multipole field
    Component          Value
    ---------          -----
     (2,0,0)        1.00000E-11
     (0,2,0)        2.00000E-11
     (0,0,2)       -3.00000E-11
 Nucleus-field energy     =     0.0000000329 hartrees
 Requested basis set is 6-311++G(d,p)
 There are 96 shells and 260 basis functions
 A cutoff of  1.0D-11 yielded   3540 shell pairs
 There are     27591 function pairs (     30753 Cartesian)
 Smallest overlap matrix eigenvalue = 4.69E-05
 Guess MOs from SCF MO coefficient file

 -----------------------------------------------------------------------
  General SCF calculation program by
  Eric Jon Sundstrom, Paul Horn, Yuezhi Mao, Dmitri Zuev, Alec White,
  David Stuck, Shaama M.S., Shane Yost, Joonho Lee, David Small,
  Daniel Levine, Susi Lehtola, Hugh Burton, Evgeny Epifanovsky
 -----------------------------------------------------------------------
 Exchange:     0.2000 Hartree-Fock + 0.0800 Slater + 0.7200 B88
 Correlation:  0.1900 VWN1RPA + 0.8100 LYP
 Using SG-1 standard quadrature grid
 using 4 threads for integral computing
 -------------------------------------------------------
 OpenMP Integral computing Module                
 Release: version 2.0, May 2017, Q-Chem Inc. Pleasanton 
 -------------------------------------------------------
 -------------------------------------------------------
 OpenMP BLAS3 based DFT computing Module                
 Release: version 1.0, May 2013, Q-Chem Inc. Pittsburgh 
 -------------------------------------------------------
 A restricted SCF calculation will be
 performed using DIIS
 SCF converges when DIIS error is below 1.0e-08
 ---------------------------------------
  Cycle       Energy         DIIS error
 ---------------------------------------
    1  -12283.1647152385      6.68e-04  
    2  -12283.1707153206      2.15e-04  
    3  -12283.1708482817      1.88e-04  
    4  -12283.1710969195      5.26e-05  
    5  -12283.1711162532      1.22e-05  
    6  -12283.1711170865      7.50e-06  
    7  -12283.1711175392      1.45e-06  
    8  -12283.1711175534      6.48e-07  
    9  -12283.1711175572      9.20e-08  
   10  -12283.1711175571      4.83e-08  
   11  -12283.1711175573      1.80e-08  
   12  -12283.1711175571      4.44e-09  Convergence criterion met
 ---------------------------------------
 SCF time:   CPU 81.41s  wall 22.00s 
 SCF   energy in the final basis set =   -12283.1711175571
 Total energy in the final basis set =   -12283.1711175571

 --------------------------------------------------------------

                    Orbital Energies (a.u.)
 --------------------------------------------------------------

 Alpha MOs
 -- Occupied --
*******-482.853-482.852-176.318-165.722-165.719-165.719 -62.506
-62.505 -56.326 -56.325 -56.322 -56.322 -56.321 -56.321 -35.814
-31.308 -31.301 -31.301 -24.722 -22.958 -22.957 -22.957 -22.952
-22.952 -10.351 -10.310 -10.231  -8.714  -8.713  -6.547  -6.546
 -6.533  -6.532  -6.531  -6.531  -6.363  -4.777  -4.760  -4.760
 -2.657  -2.656  -2.653  -2.653  -2.652  -2.652  -2.642  -2.642
 -2.641  -2.640  -2.042  -2.037  -2.037  -2.023  -2.023  -1.266
 -0.931  -0.825  -0.794  -0.688  -0.650  -0.605  -0.543  -0.525
 -0.498  -0.465  -0.442  -0.396  -0.385  -0.365  -0.324  -0.320
 -0.300  -0.292  -0.278  -0.275
 -- Virtual --
 -0.089  -0.065  -0.022  -0.003   0.017   0.025   0.026   0.049
  0.052   0.060   0.065   0.066   0.077   0.087   0.089   0.091
  0.096   0.110   0.115   0.124   0.131   0.143   0.147   0.156
  0.160   0.172   0.181   0.214   0.230   0.233   0.237   0.241
  0.255   0.277   0.300   0.350   0.351   0.363   0.369   0.383
  0.398   0.404   0.418   0.421   0.430   0.436   0.443   0.450
  0.466   0.481   0.506   0.523   0.526   0.538   0.547   0.559
  0.585   0.594   0.604   0.627   0.636   0.658   0.674   0.677
  0.691   0.728   0.754   0.765   0.790   0.847   0.863   0.880
  0.920   0.955   0.987   1.088   1.235   1.297   1.313   1.333
  1.373   1.374   1.406   1.447   1.460   1.499   1.519   1.525
  1.541   1.598   1.654   1.733   1.775   1.812   1.856   1.875
  1.931   1.968   2.004   2.020   2.060   2.064   2.091   2.132
  2.167   2.189   2.220   2.256   2.528   2.563   2.668   2.688
  2.765   2.792   2.904   2.972   3.081   3.361   3.496   3.691
  3.761   3.794   3.966   3.967   3.981   3.999   4.004   4.005
  4.017   4.034   4.040   4.080   4.088   4.098   4.144   4.197
  4.223   4.276   4.390   4.400   4.440   4.842   6.022   6.051
  6.086   6.331   6.410   6.589   6.691   6.709   7.555   7.568
  7.585   7.599   7.675   7.690  23.494  23.614  23.837  27.867
 28.357  28.379  28.385  28.534  28.543  28.569  28.605  28.687
 47.904  47.962  66.754 127.895 127.913 127.937 151.662 289.750
289.762 289.777 289.791 289.897 289.9081020.6951020.7681901.825
 --------------------------------------------------------------

          Ground-State Mulliken Net Atomic Charges

     Atom                 Charge (a.u.)
  ----------------------------------------
      1 C                    -0.519777
      2 C                    -0.055578
      3 C                     0.063287
      4 Br                    0.009098
      5 F                    -0.025563
      6 I                     0.127631
      7 Br                   -0.001878
      8 H                     0.212018
      9 H                     0.190763
  ----------------------------------------
  Sum of atomic charges =     0.000000

 -----------------------------------------------------------------
                    Cartesian Multipole Moments
 -----------------------------------------------------------------
    Charge (ESU x 10^10)
                 0.0000
    Dipole Moment (Debye)
         X      -0.1542      Y       0.5033      Z      -1.7705
       Tot       1.8470
    Quadrupole Moments (Debye-Ang)
        XX     -87.8488     XY      -2.1147     YY     -88.4260
        XZ       0.5316     YZ       2.7507     ZZ     -85.2511
    Octopole Moments (Debye-Ang^2)
       XXX      -7.2782    XXY       4.2716    XYY       2.7360
       YYY      42.0940    XXZ      12.9851    XYZ      -0.0278
       YYZ       5.4529    XZZ      -2.3126    YZZ       1.4830
       ZZZ      14.2211
    Hexadecapole Moments (Debye-Ang^3)
      XXXX   -1292.1519   XXXY     -77.5185   XXYY    -418.7089
      XYYY     -59.4175   YYYY   -1089.6478   XXXZ      -1.7567
      XXYZ      -6.1941   XYYZ      -0.0619   YYYZ       9.9970
      XXZZ    -271.6493   XYZZ     -21.2696   YYZZ    -225.2249
      XZZZ      -0.0237   YZZZ       4.8702   ZZZZ    -229.3794
 -----------------------------------------------------------------
 Calculating analytic gradient of the SCF energy
 Gradient of SCF Energy
            1           2           3           4           5           6
    1  -0.0004626  -0.0050615   0.0082626  -0.0014608  -0.0002345   0.0002690
    2   0.0029829  -0.0124546   0.0034577   0.0006055   0.0029157   0.0018813
    3  -0.0063714   0.0121602   0.0038272  -0.0026689  -0.0025812  -0.0015887
            7           8           9
    1  -0.0010450  -0.0002871   0.0000199
    2   0.0007950   0.0000065  -0.0001900
    3  -0.0011848  -0.0005291  -0.0010633
 Max gradient component =       1.245E-02
 RMS gradient           =       4.341E-03
 Gradient time:  CPU 21.40 s  wall 5.42 s
 Geometry Optimization Parameters
   NAtoms,    NIC,     NZ,  NCons,   NDum,   NFix, NCnnct, MaxDiis
        9      69       9       0       0       0       0       0

 Cartesian Hessian Update
 Hessian Updated using BFGS Update


** GEOMETRY OPTIMIZATION IN DELOCALIZED INTERNAL COORDINATES **
   Searching for a Minimum

   Optimization Cycle:   2

                       Coordinates (Angstroms)
     ATOM                X               Y               Z
      1  C        -0.0947543905   -0.9242455210   -1.6040436005
      2  C        -0.6719838717   -1.2710316158   -0.2526954467
      3  C         0.5162478248   -0.3090178578   -0.3490827610
      4  Br       -2.4639223093   -0.6974611206    0.1797473613
      5  F        -0.4294380481   -2.5060114740    0.2281954719
      6  I         0.3314951598    1.8336162864   -0.0484106499
      7  Br        2.2300852708   -1.0000812515    0.2154934511
      8  H         0.4775064627   -1.7005430599   -2.1009761135
      9  H        -0.6703788000   -0.2830645237   -2.2608799561
   Point Group: c1    Number of degrees of freedom:    21


   Energy is -12283.171117557

 Hessian Updated using BFGS Update

 21 Hessian modes will be used to form the next step
  Hessian Eigenvalues:
     0.017401    0.020949    0.030728    0.030784    0.031620    0.042475
     0.088879    0.089639    0.108028    0.111831    0.122595    0.134630
     0.144956    0.175475    0.177444    0.251522    0.269137    0.279749
     0.347957    0.348348    0.554643

 Minimum Search - Taking Simple RFO Step
 Searching for Lamda that Minimizes Along All modes
 Value Taken    Lamda =  -0.00127231
 Step Taken.  Stepsize is  0.137207

                             Maximum     Tolerance    Cnvgd?
         Gradient           0.008053      0.000300      NO
         Displacement       0.081998      0.001200      NO
         Energy change     -0.004052      0.000001      NO


 New Cartesian Coordinates Obtained by Inverse Iteration

 Displacement from previous Coordinates is:  0.152587
 ----------------------------------------------------------------
             Standard Nuclear Orientation (Angstroms)
    I     Atom           X                Y                Z
 ----------------------------------------------------------------
    1      C      -0.0940902021    -0.9289511897    -1.6184197810
    2      C      -0.6686012622    -1.2589870609    -0.2789760900
    3      C       0.5073219508    -0.3081162518    -0.3706889050
    4      Br     -2.4412448150    -0.6891983280     0.2141535372
    5      F      -0.4171979071    -2.4837493073     0.2311023488
    6      I       0.3169985143     1.8249282547    -0.0248642202
    7      Br      2.2058525615    -1.0111100389     0.2346741858
    8      H       0.4835272768    -1.7094038356    -2.1005006989
    9      H      -0.6677088188    -0.2932523804    -2.2791326200
 ----------------------------------------------------------------
 Molecular Point Group                 C1    NOp =  1
 Largest Abelian Subgroup              C1    NOp =  1
 Nuclear Repulsion Energy =  1444.7638517700 hartrees
 There are       76 alpha and       76 beta electrons
 Applying Cartesian multipole field
    Component          Value
    ---------          -----
     (2,0,0)        1.00000E-11
     (0,2,0)        2.00000E-11
     (0,0,2)       -3.00000E-11
 Nucleus-field energy     =     0.0000000323 hartrees
 Requested basis set is 6-311++G(d,p)
 There are 96 shells and 260 basis functions
 A cutoff of  1.0D-11 yielded   3546 shell pairs
 There are     27693 function pairs (     30891 Cartesian)
 Smallest overlap matrix eigenvalue = 4.61E-05
 Guess MOs from SCF MO coefficient file

 -----------------------------------------------------------------------
  General SCF calculation program by
  Eric Jon Sundstrom, Paul Horn, Yuezhi Mao, Dmitri Zuev, Alec White,
  David Stuck, Shaama M.S., Shane Yost, Joonho Lee, David Small,
  Daniel Levine, Susi Lehtola, Hugh Burton, Evgeny Epifanovsky
 -----------------------------------------------------------------------
 Exchange:     0.2000 Hartree-Fock + 0.0800 Slater + 0.7200 B88
 Correlation:  0.1900 VWN1RPA + 0.8100 LYP
 Using SG-1 standard quadrature grid
 using 4 threads for integral computing
 -------------------------------------------------------
 OpenMP Integral computing Module                
 Release: version 2.0, May 2017, Q-Chem Inc. Pleasanton 
 -------------------------------------------------------
 -------------------------------------------------------
 OpenMP BLAS3 based DFT computing Module                
 Release: version 1.0, May 2013, Q-Chem Inc. Pittsburgh 
 -------------------------------------------------------
 A restricted SCF calculation will be
 performed using DIIS
 SCF converges when DIIS error is below 1.0e-08
 ---------------------------------------
  Cycle       Energy         DIIS error
 ---------------------------------------
    1  -12283.1705619554      3.13e-04  
    2  -12283.1716411811      1.13e-04  
    3  -12283.1715649817      1.53e-04  
    4  -12283.1717330089      2.98e-05  
    5  -12283.1717405440      9.18e-06  
    6  -12283.1717411039      3.13e-06  
    7  -12283.1717411815      4.14e-07  
    8  -12283.1717411830      1.88e-07  
    9  -12283.1717411832      4.05e-08  
   10  -12283.1717411834      1.90e-08  
   11  -12283.1717411834      5.00e-09  Convergence criterion met
 ---------------------------------------
 SCF time:   CPU 75.66s  wall 20.00s 
 SCF   energy in the final basis set =   -12283.1717411834
 Total energy in the final basis set =   -12283.1717411834

 --------------------------------------------------------------

                    Orbital Energies (a.u.)
 --------------------------------------------------------------

 Alpha MOs
 -- Occupied --
*******-482.852-482.851-176.318-165.722-165.719-165.719 -62.505
-62.504 -56.326 -56.324 -56.322 -56.322 -56.320 -56.320 -35.814
-31.308 -31.301 -31.301 -24.719 -22.958 -22.957 -22.956 -22.952
-22.952 -10.349 -10.308 -10.232  -8.714  -8.712  -6.546  -6.545
 -6.532  -6.532  -6.530  -6.530  -6.363  -4.777  -4.760  -4.760
 -2.657  -2.656  -2.653  -2.653  -2.651  -2.651  -2.642  -2.642
 -2.640  -2.640  -2.042  -2.037  -2.037  -2.023  -2.023  -1.264
 -0.937  -0.824  -0.795  -0.689  -0.650  -0.605  -0.545  -0.525
 -0.496  -0.465  -0.443  -0.397  -0.384  -0.366  -0.323  -0.319
 -0.300  -0.293  -0.278  -0.274
 -- Virtual --
 -0.089  -0.065  -0.021  -0.003   0.017   0.026   0.027   0.050
  0.053   0.060   0.065   0.066   0.078   0.087   0.089   0.093
  0.097   0.110   0.117   0.124   0.131   0.143   0.148   0.156
  0.159   0.172   0.182   0.215   0.228   0.235   0.241   0.242
  0.258   0.278   0.303   0.347   0.352   0.363   0.369   0.383
  0.398   0.407   0.419   0.422   0.430   0.438   0.445   0.450
  0.466   0.482   0.506   0.524   0.526   0.540   0.549   0.559
  0.591   0.597   0.605   0.627   0.637   0.658   0.670   0.677
  0.695   0.728   0.756   0.766   0.791   0.845   0.862   0.883
  0.914   0.962   1.000   1.089   1.236   1.298   1.312   1.337
  1.374   1.377   1.408   1.454   1.461   1.497   1.521   1.525
  1.548   1.600   1.662   1.733   1.777   1.820   1.859   1.876
  1.937   1.973   2.006   2.021   2.062   2.066   2.095   2.130
  2.172   2.189   2.225   2.268   2.534   2.564   2.672   2.691
  2.777   2.801   2.909   2.975   3.102   3.375   3.492   3.694
  3.763   3.798   3.966   3.969   3.982   4.002   4.006   4.006
  4.020   4.037   4.039   4.082   4.090   4.102   4.145   4.202
  4.218   4.277   4.394   4.398   4.440   4.848   6.024   6.051
  6.087   6.335   6.411   6.595   6.696   6.709   7.555   7.569
  7.586   7.600   7.671   7.698  23.498  23.649  23.851  27.867
 28.358  28.379  28.386  28.534  28.544  28.570  28.605  28.687
 47.907  47.964  66.759 127.896 127.913 127.937 151.662 289.750
289.764 289.779 289.792 289.894 289.9151020.6981020.7701901.825
 --------------------------------------------------------------

          Ground-State Mulliken Net Atomic Charges

     Atom                 Charge (a.u.)
  ----------------------------------------
      1 C                    -0.530288
      2 C                    -0.038967
      3 C                     0.053263
      4 Br                    0.011363
      5 F                    -0.026943
      6 I                     0.129836
      7 Br                   -0.002029
      8 H                     0.212118
      9 H                     0.191646
  ----------------------------------------
  Sum of atomic charges =     0.000000

 -----------------------------------------------------------------
                    Cartesian Multipole Moments
 -----------------------------------------------------------------
    Charge (ESU x 10^10)
                 0.0000
    Dipole Moment (Debye)
         X      -0.1823      Y       0.5150      Z      -1.8067
       Tot       1.8875
    Quadrupole Moments (Debye-Ang)
        XX     -87.9596     XY      -2.1232     YY     -88.4217
        XZ       0.4956     YZ       2.9542     ZZ     -84.9983
    Octopole Moments (Debye-Ang^2)
       XXX      -6.2031    XXY       4.4226    XYY       3.0497
       YYY      42.2323    XXZ      12.2685    XYZ      -0.1528
       YYZ       4.4307    XZZ      -2.0316    YZZ       1.5313
       ZZZ       9.9352
    Hexadecapole Moments (Debye-Ang^3)
      XXXX   -1271.4777   XXXY     -71.6416   XXYY    -412.7947
      XYYY     -54.6600   YYYY   -1082.3184   XXXZ      -1.6190
      XXYZ      -7.2751   XYYZ       0.7352   YYYZ       9.6566
      XXZZ    -266.6069   XYZZ     -19.5991   YYZZ    -224.0429
      XZZZ       1.5142   YZZZ       2.8926   ZZZZ    -233.2023
 -----------------------------------------------------------------
 Calculating analytic gradient of the SCF energy
 Gradient of SCF Energy
            1           2           3           4           5           6
    1  -0.0011680  -0.0007076   0.0019874   0.0011113   0.0001916  -0.0001841
    2   0.0022100  -0.0062428  -0.0010438  -0.0001983   0.0044522   0.0014105
    3   0.0008964  -0.0000137  -0.0008146  -0.0005595  -0.0004380  -0.0002921
            7           8           9
    1  -0.0014926  -0.0000682   0.0003302
    2   0.0000112   0.0001682  -0.0007672
    3   0.0000258   0.0006758   0.0005198
 Max gradient component =       6.243E-03
 RMS gradient           =       1.718E-03
 Gradient time:  CPU 21.71 s  wall 5.50 s
 Geometry Optimization Parameters
   NAtoms,    NIC,     NZ,  NCons,   NDum,   NFix, NCnnct, MaxDiis
        9      69       9       0       0       0       0       0

 Cartesian Hessian Update
 Hessian Updated using BFGS Update


** GEOMETRY OPTIMIZATION IN DELOCALIZED INTERNAL COORDINATES **
   Searching for a Minimum

   Optimization Cycle:   3

                       Coordinates (Angstroms)
     ATOM                X               Y               Z
      1  C        -0.0940902021   -0.9289511897   -1.6184197810
      2  C        -0.6686012622   -1.2589870609   -0.2789760900
      3  C         0.5073219508   -0.3081162518   -0.3706889050
      4  Br       -2.4412448150   -0.6891983280    0.2141535372
      5  F        -0.4171979071   -2.4837493073    0.2311023488
      6  I         0.3169985143    1.8249282547   -0.0248642202
      7  Br        2.2058525615   -1.0111100389    0.2346741858
      8  H         0.4835272768   -1.7094038356   -2.1005006989
      9  H        -0.6677088188   -0.2932523804   -2.2791326200
   Point Group: c1    Number of degrees of freedom:    21


   Energy is -12283.171741183

 Hessian Updated using BFGS Update

 21 Hessian modes will be used to form the next step
  Hessian Eigenvalues:
     0.017412    0.020943    0.030488    0.030818    0.035039    0.045879
     0.081114    0.090055    0.105304    0.108493    0.123310    0.133707
     0.146316    0.176008    0.178154    0.260861    0.267577    0.275618
     0.348174    0.349102    0.548420

 Minimum Search - Taking Simple RFO Step
 Searching for Lamda that Minimizes Along All modes
 Value Taken    Lamda =  -0.00018940
 Step Taken.  Stepsize is  0.052174

                             Maximum     Tolerance    Cnvgd?
         Gradient           0.002567      0.000300      NO
         Displacement       0.024383      0.001200      NO
         Energy change     -0.000624      0.000001      NO


 New Cartesian Coordinates Obtained by Inverse Iteration

 Displacement from previous Coordinates is:  0.056830
 ----------------------------------------------------------------
             Standard Nuclear Orientation (Angstroms)
    I     Atom           X                Y                Z
 ----------------------------------------------------------------
    1      C      -0.0918300959    -0.9324953093    -1.6179426092
    2      C      -0.6685623258    -1.2536301266    -0.2773464708
    3      C       0.5066539089    -0.3069459356    -0.3700383186
    4      Br     -2.4421734174    -0.6810291780     0.2206129780
    5      F      -0.4290154034    -2.4898413592     0.2219018573
    6      I       0.3105667771     1.8184913648    -0.0190255088
    7      Br      2.2159733657    -1.0002267814     0.2285840457
    8      H       0.4856897098    -1.7158481810    -2.0969203082
    9      H      -0.6624452207    -0.2963146318    -2.2824779088
 ----------------------------------------------------------------
 Molecular Point Group                 C1    NOp =  1
 Largest Abelian Subgroup              C1    NOp =  1
 Nuclear Repulsion Energy =  1445.2949025838 hartrees
 There are       76 alpha and       76 beta electrons
 Applying Cartesian multipole field
    Component          Value
    ---------          -----
     (2,0,0)        1.00000E-11
     (0,2,0)        2.00000E-11
     (0,0,2)       -3.00000E-11
 Nucleus-field energy     =     0.0000000322 hartrees
 Requested basis set is 6-311++G(d,p)
 There are 96 shells and 260 basis functions
 A cutoff of  1.0D-11 yielded   3545 shell pairs
 There are     27689 function pairs (     30887 Cartesian)
 Smallest overlap matrix eigenvalue = 4.52E-05
 Guess MOs from SCF MO coefficient file

 -----------------------------------------------------------------------
  General SCF calculation program by
  Eric Jon Sundstrom, Paul Horn, Yuezhi Mao, Dmitri Zuev, Alec White,
  David Stuck, Shaama M.S., Shane Yost, Joonho Lee, David Small,
  Daniel Levine, Susi Lehtola, Hugh Burton, Evgeny Epifanovsky
 -----------------------------------------------------------------------
 Exchange:     0.2000 Hartree-Fock + 0.0800 Slater + 0.7200 B88
 Correlation:  0.1900 VWN1RPA + 0.8100 LYP
 Using SG-1 standard quadrature grid
 using 4 threads for integral computing
 -------------------------------------------------------
 OpenMP Integral computing Module                
 Release: version 2.0, May 2017, Q-Chem Inc. Pleasanton 
 -------------------------------------------------------
 -------------------------------------------------------
 OpenMP BLAS3 based DFT computing Module                
 Release: version 1.0, May 2013, Q-Chem Inc. Pittsburgh 
 -------------------------------------------------------
 A restricted SCF calculation will be
 performed using DIIS
 SCF converges when DIIS error is below 1.0e-08
 ---------------------------------------
  Cycle       Energy         DIIS error
 ---------------------------------------
    1  -12283.1716655775      1.21e-04  
    2  -12283.1718353454      2.68e-05  
    3  -12283.1718297382      3.89e-05  
    4  -12283.1718406131      7.97e-06  
    5  -12283.1718410521      3.52e-06  
    6  -12283.1718411447      7.79e-07  
    7  -12283.1718411498      2.60e-07  
    8  -12283.1718411498      6.06e-08  
    9  -12283.1718411500      1.48e-08  
   10  -12283.1718411500      5.88e-09  Convergence criterion met
 ---------------------------------------
 SCF time:   CPU 68.28s  wall 17.00s 
 SCF   energy in the final basis set =   -12283.1718411500
 Total energy in the final basis set =   -12283.1718411500

 --------------------------------------------------------------

                    Orbital Energies (a.u.)
 --------------------------------------------------------------

 Alpha MOs
 -- Occupied --
*******-482.852-482.851-176.318-165.722-165.720-165.720 -62.505
-62.504 -56.326 -56.325 -56.322 -56.322 -56.320 -56.320 -35.815
-31.308 -31.301 -31.301 -24.718 -22.959 -22.957 -22.957 -22.952
-22.952 -10.349 -10.308 -10.232  -8.714  -8.712  -6.546  -6.545
 -6.532  -6.532  -6.530  -6.530  -6.364  -4.777  -4.761  -4.761
 -2.657  -2.656  -2.653  -2.653  -2.651  -2.651  -2.642  -2.642
 -2.640  -2.640  -2.042  -2.038  -2.037  -2.024  -2.024  -1.261
 -0.937  -0.824  -0.795  -0.690  -0.650  -0.605  -0.544  -0.524
 -0.495  -0.464  -0.442  -0.397  -0.385  -0.366  -0.324  -0.319
 -0.301  -0.293  -0.279  -0.274
 -- Virtual --
 -0.089  -0.066  -0.021  -0.003   0.017   0.026   0.027   0.050
  0.053   0.060   0.065   0.066   0.078   0.087   0.089   0.093
  0.097   0.110   0.116   0.124   0.131   0.143   0.148   0.155
  0.159   0.172   0.182   0.214   0.227   0.234   0.241   0.242
  0.258   0.279   0.303   0.348   0.351   0.364   0.369   0.383
  0.398   0.406   0.420   0.422   0.431   0.437   0.445   0.450
  0.466   0.482   0.507   0.524   0.527   0.540   0.548   0.559
  0.591   0.597   0.605   0.627   0.636   0.658   0.672   0.677
  0.694   0.728   0.755   0.766   0.791   0.844   0.861   0.881
  0.914   0.961   0.999   1.089   1.238   1.297   1.313   1.337
  1.374   1.376   1.409   1.452   1.461   1.497   1.520   1.526
  1.546   1.599   1.662   1.733   1.777   1.819   1.859   1.880
  1.936   1.974   2.006   2.020   2.062   2.065   2.095   2.128
  2.172   2.187   2.224   2.265   2.532   2.562   2.671   2.690
  2.779   2.801   2.908   2.972   3.102   3.376   3.488   3.692
  3.764   3.798   3.965   3.968   3.982   4.001   4.004   4.006
  4.019   4.035   4.038   4.081   4.090   4.100   4.144   4.202
  4.217   4.275   4.393   4.398   4.442   4.845   6.024   6.052
  6.088   6.336   6.411   6.594   6.692   6.708   7.555   7.569
  7.586   7.600   7.671   7.697  23.495  23.653  23.849  27.867
 28.358  28.379  28.386  28.534  28.543  28.570  28.605  28.687
 47.906  47.963  66.759 127.896 127.913 127.937 151.662 289.750
289.764 289.778 289.792 289.894 289.9131020.6981020.7701901.825
 --------------------------------------------------------------

          Ground-State Mulliken Net Atomic Charges

     Atom                 Charge (a.u.)
  ----------------------------------------
      1 C                    -0.533545
      2 C                    -0.033629
      3 C                     0.051370
      4 Br                    0.012705
      5 F                    -0.030893
      6 I                     0.132700
      7 Br                   -0.003078
      8 H                     0.213221
      9 H                     0.191149
  ----------------------------------------
  Sum of atomic charges =     0.000000

 -----------------------------------------------------------------
                    Cartesian Multipole Moments
 -----------------------------------------------------------------
    Charge (ESU x 10^10)
                 0.0000
    Dipole Moment (Debye)
         X      -0.1718      Y       0.5592      Z      -1.8019
       Tot       1.8944
    Quadrupole Moments (Debye-Ang)
        XX     -87.9455     XY      -2.1492     YY     -88.4983
        XZ       0.4615     YZ       2.9883     ZZ     -84.9937
    Octopole Moments (Debye-Ang^2)
       XXX      -5.8860    XXY       4.3629    XYY       3.0902
       YYY      42.1504    XXZ      12.1374    XYZ      -0.1122
       YYZ       4.2915    XZZ      -1.9909    YZZ       1.4157
       ZZZ       9.4769
    Hexadecapole Moments (Debye-Ang^3)
      XXXX   -1275.3644   XXXY     -70.5508   XXYY    -412.6994
      XYYY     -53.8424   YYYY   -1076.5484   XXXZ      -0.5049
      XXYZ      -7.6209   XYYZ       1.0333   YYYZ       8.4017
      XXZZ    -267.4555   XYZZ     -19.1827   YYZZ    -222.7142
      XZZZ       2.8006   YZZZ       1.4040   ZZZZ    -232.9066
 -----------------------------------------------------------------
 Calculating analytic gradient of the SCF energy
 Gradient of SCF Energy
            1           2           3           4           5           6
    1   0.0000855   0.0006415  -0.0002893   0.0000789  -0.0004532  -0.0000963
    2   0.0000582  -0.0017166   0.0000005   0.0000304   0.0014984   0.0002421
    3   0.0012508   0.0002222  -0.0009396  -0.0001003  -0.0006634  -0.0001938
            7           8           9
    1  -0.0001523   0.0002684  -0.0000831
    2   0.0003100  -0.0000685  -0.0003544
    3   0.0000579   0.0000903   0.0002760
 Max gradient component =       1.717E-03
 RMS gradient           =       5.894E-04
 Gradient time:  CPU 21.50 s  wall 5.44 s
 Geometry Optimization Parameters
   NAtoms,    NIC,     NZ,  NCons,   NDum,   NFix, NCnnct, MaxDiis
        9      69       9       0       0       0       0       0

 Cartesian Hessian Update
 Hessian Updated using BFGS Update


** GEOMETRY OPTIMIZATION IN DELOCALIZED INTERNAL COORDINATES **
   Searching for a Minimum

   Optimization Cycle:   4

                       Coordinates (Angstroms)
     ATOM                X               Y               Z
      1  C        -0.0918300959   -0.9324953093   -1.6179426092
      2  C        -0.6685623258   -1.2536301266   -0.2773464708
      3  C         0.5066539089   -0.3069459356   -0.3700383186
      4  Br       -2.4421734174   -0.6810291780    0.2206129780
      5  F        -0.4290154034   -2.4898413592    0.2219018573
      6  I         0.3105667771    1.8184913648   -0.0190255088
      7  Br        2.2159733657   -1.0002267814    0.2285840457
      8  H         0.4856897098   -1.7158481810   -2.0969203082
      9  H        -0.6624452207   -0.2963146318   -2.2824779088
   Point Group: c1    Number of degrees of freedom:    21


   Energy is -12283.171841150

 Hessian Updated using BFGS Update

 21 Hessian modes will be used to form the next step
  Hessian Eigenvalues:
     0.017192    0.020924    0.030510    0.030913    0.037242    0.047226
     0.083175    0.091585    0.101296    0.109121    0.123747    0.133694
     0.147753    0.174685    0.177443    0.251418    0.267351    0.275508
     0.347046    0.349100    0.492121

 Minimum Search - Taking Simple RFO Step
 Searching for Lamda that Minimizes Along All modes
 Value Taken    Lamda =  -0.00002041
 Step Taken.  Stepsize is  0.018643

                             Maximum     Tolerance    Cnvgd?
         Gradient           0.000780      0.000300      NO
         Displacement       0.015427      0.001200      NO
         Energy change     -0.000100      0.000001      NO


 New Cartesian Coordinates Obtained by Inverse Iteration

 Displacement from previous Coordinates is:  0.016785
 ----------------------------------------------------------------
             Standard Nuclear Orientation (Angstroms)
    I     Atom           X                Y                Z
 ----------------------------------------------------------------
    1      C      -0.0919519535    -0.9324147315    -1.6196891362
    2      C      -0.6690356371    -1.2524299703    -0.2773332216
    3      C       0.5063324516    -0.3069454327    -0.3696299945
    4      Br     -2.4436049799    -0.6815506933     0.2212337588
    5      F      -0.4272992472    -2.4890855046     0.2256722763
    6      I       0.3091294059     1.8167086319    -0.0169520317
    7      Br      2.2171044607    -1.0001677193     0.2278734960
    8      H       0.4831224561    -1.7179824633    -2.0978331410
    9      H      -0.6589396580    -0.2939722549    -2.2859942497
 ----------------------------------------------------------------
 Molecular Point Group                 C1    NOp =  1
 Largest Abelian Subgroup              C1    NOp =  1
 Nuclear Repulsion Energy =  1445.2004027822 hartrees
 There are       76 alpha and       76 beta electrons
 Applying Cartesian multipole field
    Component          Value
    ---------          -----
     (2,0,0)        1.00000E-11
     (0,2,0)        2.00000E-11
     (0,0,2)       -3.00000E-11
 Nucleus-field energy     =     0.0000000322 hartrees
 Requested basis set is 6-311++G(d,p)
 There are 96 shells and 260 basis functions
 A cutoff of  1.0D-11 yielded   3545 shell pairs
 There are     27689 function pairs (     30887 Cartesian)
 Smallest overlap matrix eigenvalue = 4.52E-05
 Guess MOs from SCF MO coefficient file

 -----------------------------------------------------------------------
  General SCF calculation program by
  Eric Jon Sundstrom, Paul Horn, Yuezhi Mao, Dmitri Zuev, Alec White,
  David Stuck, Shaama M.S., Shane Yost, Joonho Lee, David Small,
  Daniel Levine, Susi Lehtola, Hugh Burton, Evgeny Epifanovsky
 -----------------------------------------------------------------------
 Exchange:     0.2000 Hartree-Fock + 0.0800 Slater + 0.7200 B88
 Correlation:  0.1900 VWN1RPA + 0.8100 LYP
 Using SG-1 standard quadrature grid
 using 4 threads for integral computing
 -------------------------------------------------------
 OpenMP Integral computing Module                
 Release: version 2.0, May 2017, Q-Chem Inc. Pleasanton 
 -------------------------------------------------------
 -------------------------------------------------------
 OpenMP BLAS3 based DFT computing Module                
 Release: version 1.0, May 2013, Q-Chem Inc. Pittsburgh 
 -------------------------------------------------------
 A restricted SCF calculation will be
 performed using DIIS
 SCF converges when DIIS error is below 1.0e-08
 ---------------------------------------
  Cycle       Energy         DIIS error
 ---------------------------------------
    1  -12283.1718390154      3.50e-05  
    2  -12283.1718508677      8.43e-06  
    3  -12283.1718507029      9.64e-06  
    4  -12283.1718513476      1.88e-06  
    5  -12283.1718513748      7.71e-07  
    6  -12283.1718513789      2.64e-07  
    7  -12283.1718513790      9.10e-08  
    8  -12283.1718513791      2.51e-08  
    9  -12283.1718513792      5.23e-09  Convergence criterion met
 ---------------------------------------
 SCF time:   CPU 61.74s  wall 16.00s 
 SCF   energy in the final basis set =   -12283.1718513792
 Total energy in the final basis set =   -12283.1718513792

 --------------------------------------------------------------

                    Orbital Energies (a.u.)
 --------------------------------------------------------------

 Alpha MOs
 -- Occupied --
*******-482.852-482.851-176.318-165.722-165.720-165.720 -62.505
-62.504 -56.326 -56.324 -56.322 -56.322 -56.320 -56.320 -35.815
-31.308 -31.302 -31.301 -24.718 -22.959 -22.957 -22.957 -22.952
-22.952 -10.349 -10.308 -10.232  -8.714  -8.712  -6.546  -6.545
 -6.532  -6.532  -6.530  -6.530  -6.364  -4.777  -4.761  -4.761
 -2.657  -2.656  -2.653  -2.653  -2.651  -2.651  -2.642  -2.642
 -2.640  -2.640  -2.043  -2.038  -2.037  -2.024  -2.024  -1.260
 -0.937  -0.824  -0.795  -0.690  -0.650  -0.604  -0.544  -0.524
 -0.494  -0.464  -0.442  -0.397  -0.385  -0.366  -0.324  -0.319
 -0.300  -0.293  -0.279  -0.274
 -- Virtual --
 -0.088  -0.067  -0.022  -0.003   0.017   0.026   0.027   0.050
  0.053   0.060   0.065   0.066   0.077   0.086   0.089   0.093
  0.097   0.110   0.116   0.124   0.131   0.143   0.147   0.155
  0.159   0.172   0.182   0.214   0.227   0.234   0.241   0.242
  0.257   0.278   0.303   0.348   0.351   0.364   0.369   0.383
  0.397   0.406   0.420   0.422   0.431   0.437   0.445   0.450
  0.465   0.482   0.507   0.524   0.527   0.539   0.548   0.559
  0.591   0.597   0.605   0.627   0.636   0.658   0.672   0.677
  0.694   0.728   0.755   0.765   0.791   0.844   0.861   0.881
  0.914   0.961   0.999   1.089   1.237   1.297   1.313   1.338
  1.374   1.375   1.409   1.452   1.460   1.497   1.520   1.527
  1.546   1.600   1.663   1.733   1.775   1.819   1.859   1.879
  1.935   1.974   2.006   2.020   2.062   2.065   2.094   2.128
  2.171   2.187   2.224   2.265   2.531   2.561   2.670   2.689
  2.779   2.800   2.907   2.971   3.100   3.375   3.486   3.691
  3.765   3.798   3.964   3.967   3.982   3.999   4.003   4.006
  4.018   4.035   4.037   4.081   4.090   4.100   4.144   4.201
  4.216   4.275   4.393   4.398   4.442   4.844   6.024   6.052
  6.088   6.337   6.411   6.593   6.691   6.707   7.554   7.569
  7.586   7.600   7.671   7.696  23.493  23.652  23.847  27.868
 28.358  28.379  28.386  28.534  28.543  28.570  28.605  28.687
 47.906  47.963  66.759 127.896 127.913 127.937 151.662 289.750
289.763 289.778 289.792 289.894 289.9131020.6981020.7691901.825
 --------------------------------------------------------------

          Ground-State Mulliken Net Atomic Charges

     Atom                 Charge (a.u.)
  ----------------------------------------
      1 C                    -0.532501
      2 C                    -0.033032
      3 C                     0.050244
      4 Br                    0.013031
      5 F                    -0.032301
      6 I                     0.133319
      7 Br                   -0.003020
      8 H                     0.213063
      9 H                     0.191197
  ----------------------------------------
  Sum of atomic charges =     0.000000

 -----------------------------------------------------------------
                    Cartesian Multipole Moments
 -----------------------------------------------------------------
    Charge (ESU x 10^10)
                 0.0000
    Dipole Moment (Debye)
         X      -0.1752      Y       0.5716      Z      -1.8073
       Tot       1.9036
    Quadrupole Moments (Debye-Ang)
        XX     -87.9431     XY      -2.1481     YY     -88.5170
        XZ       0.4578     YZ       3.0021     ZZ     -84.9823
    Octopole Moments (Debye-Ang^2)
       XXX      -5.7894    XXY       4.4093    XYY       3.1247
       YYY      42.3616    XXZ      12.0932    XYZ      -0.1091
       YYZ       4.2116    XZZ      -1.9543    YZZ       1.4873
       ZZZ       9.2264
    Hexadecapole Moments (Debye-Ang^3)
      XXXX   -1276.1320   XXXY     -70.2414   XXYY    -412.6844
      XYYY     -53.6486   YYYY   -1075.6004   XXXZ      -0.4645
      XXYZ      -7.7092   XYYZ       1.0732   YYYZ       8.3496
      XXZZ    -267.7442   XYZZ     -19.0872   YYZZ    -222.5193
      XZZZ       2.9209   YZZZ       1.1938   ZZZZ    -233.0321
 -----------------------------------------------------------------
 Calculating analytic gradient of the SCF energy
 Gradient of SCF Energy
            1           2           3           4           5           6
    1   0.0002129   0.0004263  -0.0004491  -0.0002269  -0.0000529  -0.0001032
    2  -0.0000807  -0.0007452   0.0003258   0.0001067   0.0003195   0.0000161
    3   0.0002209   0.0000630  -0.0002797  -0.0000186   0.0002004  -0.0001610
            7           8           9
    1   0.0001328   0.0000605  -0.0000002
    2   0.0002363  -0.0001257  -0.0000528
    3   0.0000726   0.0000171  -0.0001147
 Max gradient component =       7.452E-04
 RMS gradient           =       2.425E-04
 Gradient time:  CPU 21.57 s  wall 5.46 s
 Geometry Optimization Parameters
   NAtoms,    NIC,     NZ,  NCons,   NDum,   NFix, NCnnct, MaxDiis
        9      69       9       0       0       0       0       0

 Cartesian Hessian Update
 Hessian Updated using BFGS Update


** GEOMETRY OPTIMIZATION IN DELOCALIZED INTERNAL COORDINATES **
   Searching for a Minimum

   Optimization Cycle:   5

                       Coordinates (Angstroms)
     ATOM                X               Y               Z
      1  C        -0.0919519535   -0.9324147315   -1.6196891362
      2  C        -0.6690356371   -1.2524299703   -0.2773332216
      3  C         0.5063324516   -0.3069454327   -0.3696299945
      4  Br       -2.4436049799   -0.6815506933    0.2212337588
      5  F        -0.4272992472   -2.4890855046    0.2256722763
      6  I         0.3091294059    1.8167086319   -0.0169520317
      7  Br        2.2171044607   -1.0001677193    0.2278734960
      8  H         0.4831224561   -1.7179824633   -2.0978331410
      9  H        -0.6589396580   -0.2939722549   -2.2859942497
   Point Group: c1    Number of degrees of freedom:    21


   Energy is -12283.171851379

 Hessian Updated using BFGS Update

 21 Hessian modes will be used to form the next step
  Hessian Eigenvalues:
     0.018875    0.021038    0.030203    0.031636    0.037427    0.048918
     0.081580    0.091156    0.092858    0.109371    0.123166    0.134268
     0.146603    0.175813    0.182741    0.242536    0.270193    0.276018
     0.348659    0.351274    0.462607

 Minimum Search - Taking Simple RFO Step
 Searching for Lamda that Minimizes Along All modes
 Value Taken    Lamda =  -0.00000282
 Step Taken.  Stepsize is  0.006302

                             Maximum     Tolerance    Cnvgd?
         Gradient           0.000379      0.000300      NO
         Displacement       0.003204      0.001200      NO
         Energy change     -0.000010      0.000001      NO


 New Cartesian Coordinates Obtained by Inverse Iteration

 Displacement from previous Coordinates is:  0.006042
 ----------------------------------------------------------------
             Standard Nuclear Orientation (Angstroms)
    I     Atom           X                Y                Z
 ----------------------------------------------------------------
    1      C      -0.0921723269    -0.9320493326    -1.6198713629
    2      C      -0.6689564948    -1.2514686788    -0.2772787899
    3      C       0.5066642829    -0.3067114415    -0.3694295671
    4      Br     -2.4431533419    -0.6823369132     0.2219861375
    5      F      -0.4266458206    -2.4892147221     0.2243099708
    6      I       0.3094290119     1.8171594819    -0.0178347857
    7      Br      2.2163671289    -1.0009767000     0.2293096795
    8      H       0.4828267145    -1.7179192219    -2.0974436006
    9      H      -0.6595018556    -0.2943226097    -2.2863999249
 ----------------------------------------------------------------
 Molecular Point Group                 C1    NOp =  1
 Largest Abelian Subgroup              C1    NOp =  1
 Nuclear Repulsion Energy =  1445.1815498876 hartrees
 There are       76 alpha and       76 beta electrons
 Applying Cartesian multipole field
    Component          Value
    ---------          -----
     (2,0,0)        1.00000E-11
     (0,2,0)        2.00000E-11
     (0,0,2)       -3.00000E-11
 Nucleus-field energy     =     0.0000000322 hartrees
 Requested basis set is 6-311++G(d,p)
 There are 96 shells and 260 basis functions
 A cutoff of  1.0D-11 yielded   3545 shell pairs
 There are     27689 function pairs (     30887 Cartesian)
 Smallest overlap matrix eigenvalue = 4.51E-05
 Guess MOs from SCF MO coefficient file

 -----------------------------------------------------------------------
  General SCF calculation program by
  Eric Jon Sundstrom, Paul Horn, Yuezhi Mao, Dmitri Zuev, Alec White,
  David Stuck, Shaama M.S., Shane Yost, Joonho Lee, David Small,
  Daniel Levine, Susi Lehtola, Hugh Burton, Evgeny Epifanovsky
 -----------------------------------------------------------------------
 Exchange:     0.2000 Hartree-Fock + 0.0800 Slater + 0.7200 B88
 Correlation:  0.1900 VWN1RPA + 0.8100 LYP
 Using SG-1 standard quadrature grid
 using 4 threads for integral computing
 -------------------------------------------------------
 OpenMP Integral computing Module                
 Release: version 2.0, May 2017, Q-Chem Inc. Pleasanton 
 -------------------------------------------------------
 -------------------------------------------------------
 OpenMP BLAS3 based DFT computing Module                
 Release: version 1.0, May 2013, Q-Chem Inc. Pittsburgh 
 -------------------------------------------------------
 A restricted SCF calculation will be
 performed using DIIS
 SCF converges when DIIS error is below 1.0e-08
 ---------------------------------------
  Cycle       Energy         DIIS error
 ---------------------------------------
    1  -12283.1718510284      1.39e-05  
    2  -12283.1718531159      3.83e-06  
    3  -12283.1718530753      4.87e-06  
    4  -12283.1718532008      7.23e-07  
    5  -12283.1718532039      3.55e-07  
    6  -12283.1718532046      1.14e-07  
    7  -12283.1718532046      2.41e-08  
    8  -12283.1718532046      7.67e-09  Convergence criterion met
 ---------------------------------------
 SCF time:   CPU 54.95s  wall 14.00s 
 SCF   energy in the final basis set =   -12283.1718532046
 Total energy in the final basis set =   -12283.1718532046

 --------------------------------------------------------------

                    Orbital Energies (a.u.)
 --------------------------------------------------------------

 Alpha MOs
 -- Occupied --
*******-482.853-482.851-176.318-165.722-165.720-165.720 -62.505
-62.504 -56.326 -56.325 -56.322 -56.322 -56.320 -56.320 -35.815
-31.308 -31.302 -31.302 -24.717 -22.959 -22.957 -22.957 -22.952
-22.952 -10.349 -10.308 -10.232  -8.714  -8.712  -6.547  -6.545
 -6.532  -6.532  -6.530  -6.530  -6.364  -4.777  -4.761  -4.761
 -2.657  -2.656  -2.653  -2.653  -2.651  -2.651  -2.642  -2.642
 -2.640  -2.640  -2.043  -2.038  -2.037  -2.024  -2.024  -1.260
 -0.937  -0.824  -0.795  -0.690  -0.650  -0.604  -0.544  -0.524
 -0.494  -0.464  -0.442  -0.397  -0.385  -0.366  -0.324  -0.319
 -0.300  -0.293  -0.279  -0.274
 -- Virtual --
 -0.088  -0.066  -0.022  -0.003   0.017   0.026   0.027   0.050
  0.053   0.060   0.064   0.066   0.078   0.086   0.089   0.093
  0.097   0.110   0.116   0.123   0.131   0.143   0.147   0.155
  0.159   0.172   0.182   0.214   0.227   0.234   0.241   0.242
  0.257   0.278   0.303   0.348   0.351   0.364   0.369   0.383
  0.398   0.406   0.420   0.422   0.431   0.437   0.445   0.450
  0.465   0.482   0.507   0.524   0.527   0.539   0.548   0.559
  0.591   0.597   0.605   0.627   0.636   0.658   0.672   0.677
  0.694   0.728   0.755   0.766   0.791   0.844   0.861   0.881
  0.914   0.961   0.999   1.089   1.238   1.297   1.313   1.338
  1.374   1.375   1.409   1.452   1.460   1.497   1.520   1.527
  1.546   1.600   1.663   1.733   1.775   1.819   1.859   1.880
  1.935   1.974   2.006   2.020   2.062   2.065   2.094   2.128
  2.171   2.187   2.224   2.265   2.531   2.561   2.670   2.689
  2.779   2.800   2.907   2.971   3.099   3.374   3.485   3.691
  3.765   3.798   3.964   3.967   3.982   3.998   4.003   4.006
  4.018   4.035   4.037   4.081   4.090   4.100   4.144   4.201
  4.216   4.275   4.393   4.398   4.442   4.843   6.024   6.052
  6.088   6.337   6.411   6.593   6.691   6.707   7.554   7.569
  7.585   7.600   7.671   7.696  23.493  23.652  23.847  27.868
 28.358  28.379  28.386  28.534  28.543  28.570  28.605  28.687
 47.906  47.963  66.760 127.896 127.913 127.937 151.662 289.750
289.763 289.778 289.792 289.894 289.9131020.6981020.7691901.825
 --------------------------------------------------------------

          Ground-State Mulliken Net Atomic Charges

     Atom                 Charge (a.u.)
  ----------------------------------------
      1 C                    -0.532827
      2 C                    -0.033157
      3 C                     0.050488
      4 Br                    0.013452
      5 F                    -0.032635
      6 I                     0.133275
      7 Br                   -0.002842
      8 H                     0.213072
      9 H                     0.191174
  ----------------------------------------
  Sum of atomic charges =     0.000000

 -----------------------------------------------------------------
                    Cartesian Multipole Moments
 -----------------------------------------------------------------
    Charge (ESU x 10^10)
                 0.0000
    Dipole Moment (Debye)
         X      -0.1774      Y       0.5747      Z      -1.8059
       Tot       1.9035
    Quadrupole Moments (Debye-Ang)
        XX     -87.9289     XY      -2.1481     YY     -88.5279
        XZ       0.4602     YZ       2.9961     ZZ     -84.9809
    Octopole Moments (Debye-Ang^2)
       XXX      -5.8518    XXY       4.3895    XYY       3.1287
       YYY      42.4328    XXZ      12.0950    XYZ      -0.1134
       YYZ       4.2018    XZZ      -1.9679    YZZ       1.4899
       ZZZ       9.2021
    Hexadecapole Moments (Debye-Ang^3)
      XXXX   -1275.4907   XXXY     -70.2419   XXYY    -412.6233
      XYYY     -53.7427   YYYY   -1076.1481   XXXZ      -0.5311
      XXYZ      -7.6631   XYYZ       1.0601   YYYZ       8.5160
      XXZZ    -267.6138   XYZZ     -19.1094   YYZZ    -222.6310
      XZZZ       2.8753   YZZZ       1.4222   ZZZZ    -233.1364
 -----------------------------------------------------------------
 Calculating analytic gradient of the SCF energy
 Gradient of SCF Energy
            1           2           3           4           5           6
    1   0.0001161   0.0002744  -0.0003199  -0.0000726   0.0000167  -0.0001273
    2  -0.0001174  -0.0002036   0.0002621   0.0000007   0.0000830   0.0000371
    3  -0.0000008   0.0001320  -0.0001057  -0.0000690   0.0001770  -0.0001853
            7           8           9
    1   0.0000823   0.0000691  -0.0000388
    2   0.0001890  -0.0000768  -0.0001741
    3   0.0001010   0.0000483  -0.0000975
 Max gradient component =       3.199E-04
 RMS gradient           =       1.429E-04
 Gradient time:  CPU 21.59 s  wall 5.47 s
 Geometry Optimization Parameters
   NAtoms,    NIC,     NZ,  NCons,   NDum,   NFix, NCnnct, MaxDiis
        9      69       9       0       0       0       0       0

 Cartesian Hessian Update
 Hessian Updated using BFGS Update


** GEOMETRY OPTIMIZATION IN DELOCALIZED INTERNAL COORDINATES **
   Searching for a Minimum

   Optimization Cycle:   6

                       Coordinates (Angstroms)
     ATOM                X               Y               Z
      1  C        -0.0921723269   -0.9320493326   -1.6198713629
      2  C        -0.6689564948   -1.2514686788   -0.2772787899
      3  C         0.5066642829   -0.3067114415   -0.3694295671
      4  Br       -2.4431533419   -0.6823369132    0.2219861375
      5  F        -0.4266458206   -2.4892147221    0.2243099708
      6  I         0.3094290119    1.8171594819   -0.0178347857
      7  Br        2.2163671289   -1.0009767000    0.2293096795
      8  H         0.4828267145   -1.7179192219   -2.0974436006
      9  H        -0.6595018556   -0.2943226097   -2.2863999249
   Point Group: c1    Number of degrees of freedom:    21


   Energy is -12283.171853205

 Hessian Updated using BFGS Update

 21 Hessian modes will be used to form the next step
  Hessian Eigenvalues:
     0.019324    0.021521    0.025045    0.033981    0.037908    0.048511
     0.069588    0.085626    0.091903    0.105240    0.124774    0.131052
     0.144458    0.171119    0.180772    0.254884    0.271531    0.276665
     0.348055    0.349138    0.464329

 Minimum Search - Taking Simple RFO Step
 Searching for Lamda that Minimizes Along All modes
 Value Taken    Lamda =  -0.00000105
 Step Taken.  Stepsize is  0.005258

                             Maximum     Tolerance    Cnvgd?
         Gradient           0.000193      0.000300     YES
         Displacement       0.003174      0.001200      NO
         Energy change     -0.000002      0.000001      NO


 New Cartesian Coordinates Obtained by Inverse Iteration

 Displacement from previous Coordinates is:  0.004991
 ----------------------------------------------------------------
             Standard Nuclear Orientation (Angstroms)
    I     Atom           X                Y                Z
 ----------------------------------------------------------------
    1      C      -0.0923102136    -0.9318074892    -1.6197566966
    2      C      -0.6693072479    -1.2510395742    -0.2773682804
    3      C       0.5068154215    -0.3068723510    -0.3691273571
    4      Br     -2.4431589077    -0.6831162471     0.2229413838
    5      F      -0.4263187061    -2.4893601561     0.2232879299
    6      I       0.3093688488     1.8174353557    -0.0190893688
    7      Br      2.2159528793    -1.0013594573     0.2296731582
    8      H       0.4825477446    -1.7180938111    -2.0967757613
    9      H      -0.6587325205    -0.2936264077    -2.2864372512
 ----------------------------------------------------------------
 Molecular Point Group                 C1    NOp =  1
 Largest Abelian Subgroup              C1    NOp =  1
 Nuclear Repulsion Energy =  1445.1401202004 hartrees
 There are       76 alpha and       76 beta electrons
 Applying Cartesian multipole field
    Component          Value
    ---------          -----
     (2,0,0)        1.00000E-11
     (0,2,0)        2.00000E-11
     (0,0,2)       -3.00000E-11
 Nucleus-field energy     =     0.0000000322 hartrees
 Requested basis set is 6-311++G(d,p)
 There are 96 shells and 260 basis functions
 A cutoff of  1.0D-11 yielded   3545 shell pairs
 There are     27689 function pairs (     30887 Cartesian)
 Smallest overlap matrix eigenvalue = 4.50E-05
 Guess MOs from SCF MO coefficient file

 -----------------------------------------------------------------------
  General SCF calculation program by
  Eric Jon Sundstrom, Paul Horn, Yuezhi Mao, Dmitri Zuev, Alec White,
  David Stuck, Shaama M.S., Shane Yost, Joonho Lee, David Small,
  Daniel Levine, Susi Lehtola, Hugh Burton, Evgeny Epifanovsky
 -----------------------------------------------------------------------
 Exchange:     0.2000 Hartree-Fock + 0.0800 Slater + 0.7200 B88
 Correlation:  0.1900 VWN1RPA + 0.8100 LYP
 Using SG-1 standard quadrature grid
 using 4 threads for integral computing
 -------------------------------------------------------
 OpenMP Integral computing Module                
 Release: version 2.0, May 2017, Q-Chem Inc. Pleasanton 
 -------------------------------------------------------
 -------------------------------------------------------
 OpenMP BLAS3 based DFT computing Module                
 Release: version 1.0, May 2013, Q-Chem Inc. Pittsburgh 
 -------------------------------------------------------
 A restricted SCF calculation will be
 performed using DIIS
 SCF converges when DIIS error is below 1.0e-08
 ---------------------------------------
  Cycle       Energy         DIIS error
 ---------------------------------------
    1  -12283.1718525739      1.06e-05  
    2  -12283.1718538013      3.10e-06  
    3  -12283.1718537763      3.99e-06  
    4  -12283.1718538560      5.79e-07  
    5  -12283.1718538577      2.99e-07  
    6  -12283.1718538584      9.11e-08  
    7  -12283.1718538584      1.38e-08  
    8  -12283.1718538583      5.26e-09  Convergence criterion met
 ---------------------------------------
 SCF time:   CPU 54.97s  wall 14.00s 
 SCF   energy in the final basis set =   -12283.1718538583
 Total energy in the final basis set =   -12283.1718538583

 --------------------------------------------------------------

                    Orbital Energies (a.u.)
 --------------------------------------------------------------

 Alpha MOs
 -- Occupied --
*******-482.853-482.851-176.318-165.722-165.720-165.720 -62.506
-62.504 -56.326 -56.325 -56.322 -56.322 -56.320 -56.320 -35.815
-31.308 -31.302 -31.302 -24.717 -22.959 -22.957 -22.957 -22.952
-22.952 -10.349 -10.308 -10.232  -8.714  -8.712  -6.547  -6.545
 -6.532  -6.532  -6.530  -6.530  -6.364  -4.777  -4.761  -4.761
 -2.657  -2.656  -2.653  -2.653  -2.651  -2.651  -2.642  -2.642
 -2.640  -2.640  -2.043  -2.038  -2.037  -2.024  -2.024  -1.260
 -0.937  -0.824  -0.795  -0.690  -0.650  -0.604  -0.544  -0.524
 -0.494  -0.464  -0.442  -0.397  -0.385  -0.366  -0.324  -0.319
 -0.300  -0.293  -0.279  -0.274
 -- Virtual --
 -0.088  -0.066  -0.022  -0.003   0.017   0.026   0.027   0.050
  0.053   0.060   0.064   0.066   0.078   0.086   0.089   0.093
  0.097   0.110   0.116   0.123   0.131   0.143   0.148   0.155
  0.159   0.172   0.182   0.215   0.227   0.234   0.241   0.242
  0.257   0.278   0.303   0.348   0.351   0.364   0.369   0.383
  0.398   0.406   0.420   0.422   0.431   0.437   0.445   0.450
  0.465   0.482   0.507   0.524   0.527   0.540   0.548   0.559
  0.591   0.597   0.605   0.627   0.636   0.658   0.672   0.677
  0.694   0.728   0.755   0.765   0.791   0.845   0.861   0.881
  0.914   0.961   0.999   1.089   1.238   1.297   1.313   1.338
  1.374   1.375   1.409   1.452   1.460   1.497   1.519   1.527
  1.546   1.600   1.663   1.733   1.775   1.819   1.859   1.880
  1.935   1.975   2.006   2.020   2.062   2.065   2.094   2.128
  2.171   2.187   2.224   2.265   2.531   2.561   2.670   2.689
  2.779   2.800   2.907   2.971   3.099   3.375   3.485   3.692
  3.765   3.799   3.964   3.967   3.982   3.998   4.003   4.006
  4.018   4.035   4.037   4.081   4.090   4.100   4.144   4.201
  4.216   4.275   4.393   4.398   4.442   4.843   6.024   6.052
  6.088   6.337   6.411   6.593   6.691   6.707   7.554   7.569
  7.585   7.600   7.671   7.696  23.493  23.652  23.847  27.868
 28.358  28.379  28.386  28.534  28.543  28.570  28.605  28.687
 47.906  47.963  66.760 127.896 127.913 127.937 151.662 289.750
289.763 289.778 289.792 289.894 289.9131020.6981020.7691901.825
 --------------------------------------------------------------

          Ground-State Mulliken Net Atomic Charges

     Atom                 Charge (a.u.)
  ----------------------------------------
      1 C                    -0.532982
      2 C                    -0.033132
      3 C                     0.050470
      4 Br                    0.013714
      5 F                    -0.032893
      6 I                     0.133127
      7 Br                   -0.002568
      8 H                     0.213080
      9 H                     0.191184
  ----------------------------------------
  Sum of atomic charges =     0.000000

 -----------------------------------------------------------------
                    Cartesian Multipole Moments
 -----------------------------------------------------------------
    Charge (ESU x 10^10)
                 0.0000
    Dipole Moment (Debye)
         X      -0.1782      Y       0.5758      Z      -1.8051
       Tot       1.9031
    Quadrupole Moments (Debye-Ang)
        XX     -87.9187     XY      -2.1486     YY     -88.5342
        XZ       0.4583     YZ       2.9897     ZZ     -84.9821
    Octopole Moments (Debye-Ang^2)
       XXX      -5.8404    XXY       4.3801    XYY       3.1423
       YYY      42.4866    XXZ      12.1200    XYZ      -0.1129
       YYZ       4.2065    XZZ      -1.9622    YZZ       1.5009
       ZZZ       9.2526
    Hexadecapole Moments (Debye-Ang^3)
      XXXX   -1275.2028   XXXY     -70.2749   XXYY    -412.6220
      XYYY     -53.8415   YYYY   -1076.5284   XXXZ      -0.4646
      XXYZ      -7.5936   XYYZ       1.0979   YYYZ       8.6921
      XXZZ    -267.5637   XYZZ     -19.1329   YYZZ    -222.7137
      XZZZ       2.9823   YZZZ       1.6471   ZZZZ    -233.1839
 -----------------------------------------------------------------
 Calculating analytic gradient of the SCF energy
 Gradient of SCF Energy
            1           2           3           4           5           6
    1   0.0000225   0.0001128  -0.0001813   0.0000058   0.0000826  -0.0001472
    2  -0.0001204   0.0000418   0.0001459  -0.0000657  -0.0000002   0.0000796
    3  -0.0000416   0.0000686  -0.0000041  -0.0000771   0.0001734  -0.0002155
            7           8           9
    1   0.0000044   0.0000980   0.0000024
    2   0.0001897  -0.0000667  -0.0002042
    3   0.0000576   0.0000900  -0.0000513
 Max gradient component =       2.155E-04
 RMS gradient           =       1.084E-04
 Gradient time:  CPU 21.70 s  wall 5.49 s
 Geometry Optimization Parameters
   NAtoms,    NIC,     NZ,  NCons,   NDum,   NFix, NCnnct, MaxDiis
        9      69       9       0       0       0       0       0

 Cartesian Hessian Update
 Hessian Updated using BFGS Update


** GEOMETRY OPTIMIZATION IN DELOCALIZED INTERNAL COORDINATES **
   Searching for a Minimum

   Optimization Cycle:   7

                       Coordinates (Angstroms)
     ATOM                X               Y               Z
      1  C        -0.0923102136   -0.9318074892   -1.6197566966
      2  C        -0.6693072479   -1.2510395742   -0.2773682804
      3  C         0.5068154215   -0.3068723510   -0.3691273571
      4  Br       -2.4431589077   -0.6831162471    0.2229413838
      5  F        -0.4263187061   -2.4893601561    0.2232879299
      6  I         0.3093688488    1.8174353557   -0.0190893688
      7  Br        2.2159528793   -1.0013594573    0.2296731582
      8  H         0.4825477446   -1.7180938111   -2.0967757613
      9  H        -0.6587325205   -0.2936264077   -2.2864372512
   Point Group: c1    Number of degrees of freedom:    21


   Energy is -12283.171853858

 Hessian Updated using BFGS Update

 21 Hessian modes will be used to form the next step
  Hessian Eigenvalues:
     0.016203    0.021265    0.022104    0.034360    0.038011    0.049568
     0.064955    0.084370    0.091893    0.103290    0.124762    0.131192
     0.152067    0.174458    0.186278    0.246397    0.271440    0.279173
     0.348853    0.352604    0.469894

 Minimum Search - Taking Simple RFO Step
 Searching for Lamda that Minimizes Along All modes
 Value Taken    Lamda =   0.00000000
 Step Taken.  Stepsize is  0.003410

                             Maximum     Tolerance    Cnvgd?
         Gradient           0.000068      0.000300     YES
         Displacement       0.001783      0.001200      NO
         Energy change     -0.000001      0.000001     YES


                       Distance Matrix (Angstroms)
             C (  1)   C (  2)   C (  3)   Br(  4)   F (  5)   I (  6)
   C (  2)  1.495607
   C (  3)  1.521042  1.511005
   Br(  4)  2.997311  1.928574  3.032236
   F (  5)  2.436051  1.357622  2.446415  2.707427
   I (  6)  3.206527  3.231107  2.161989  3.726627  4.375897
   Br(  7)  2.958599  2.940095  1.939594  4.669973  3.032455  3.412118
   H (  8)  1.084553  2.203441  2.230898  3.874536  2.608368  4.104478
   H (  9)  1.082854  2.225558  2.243826  3.103685  3.342751  3.245715
             Br(  7)   H (  8)
   H (  8)  2.988439
   H (  9)  3.885295  1.835102

 Final energy is   -12283.171853858299     


 ******************************
 **  OPTIMIZATION CONVERGED  **
 ******************************

                       Coordinates (Angstroms)
     ATOM                X               Y               Z
      1  C        -0.0923102136   -0.9318074892   -1.6197566966
      2  C        -0.6693072479   -1.2510395742   -0.2773682804
      3  C         0.5068154215   -0.3068723510   -0.3691273571
      4  Br       -2.4431589077   -0.6831162471    0.2229413838
      5  F        -0.4263187061   -2.4893601561    0.2232879299
      6  I         0.3093688488    1.8174353557   -0.0190893688
      7  Br        2.2159528793   -1.0013594573    0.2296731582
      8  H         0.4825477446   -1.7180938111   -2.0967757613
      9  H        -0.6587325205   -0.2936264077   -2.2864372512

Z-matrix Print:
$molecule
0 1
I 
C  1 2.161989
C  2 1.511005 1 122.211897
F  3 1.357622 2 116.938354 1 -144.149326 0
C  3 1.495607 2 60.779533 1 108.233764 0
H  5 1.082854 3 118.462892 2 -107.769698 0
H  5 1.084553 3 116.392156 2 107.165901 0
Br 3 1.928574 2 123.207404 1 -2.412443 0
Br 2 1.939594 1 112.476746 3 -145.874902 0
$end


 --------------------------------------------------------------

                    Orbital Energies (a.u.)
 --------------------------------------------------------------

 Alpha MOs
 -- Occupied --
*******-482.853-482.851-176.318-165.722-165.720-165.720 -62.506
-62.504 -56.326 -56.325 -56.322 -56.322 -56.320 -56.320 -35.815
-31.308 -31.302 -31.302 -24.717 -22.959 -22.957 -22.957 -22.952
-22.952 -10.349 -10.308 -10.232  -8.714  -8.712  -6.547  -6.545
 -6.532  -6.532  -6.530  -6.530  -6.364  -4.777  -4.761  -4.761
 -2.657  -2.656  -2.653  -2.653  -2.651  -2.651  -2.642  -2.642
 -2.640  -2.640  -2.043  -2.038  -2.037  -2.024  -2.024  -1.260
 -0.937  -0.824  -0.795  -0.690  -0.650  -0.604  -0.544  -0.524
 -0.494  -0.464  -0.442  -0.397  -0.385  -0.366  -0.324  -0.319
 -0.300  -0.293  -0.279  -0.274
 -- Virtual --
 -0.088  -0.066  -0.022  -0.003   0.017   0.026   0.027   0.050
  0.053   0.060   0.064   0.066   0.078   0.086   0.089   0.093
  0.097   0.110   0.116   0.123   0.131   0.143   0.148   0.155
  0.159   0.172   0.182   0.215   0.227   0.234   0.241   0.242
  0.257   0.278   0.303   0.348   0.351   0.364   0.369   0.383
  0.398   0.406   0.420   0.422   0.431   0.437   0.445   0.450
  0.465   0.482   0.507   0.524   0.527   0.540   0.548   0.559
  0.591   0.597   0.605   0.627   0.636   0.658   0.672   0.677
  0.694   0.728   0.755   0.765   0.791   0.845   0.861   0.881
  0.914   0.961   0.999   1.089   1.238   1.297   1.313   1.338
  1.374   1.375   1.409   1.452   1.460   1.497   1.519   1.527
  1.546   1.600   1.663   1.733   1.775   1.819   1.859   1.880
  1.935   1.975   2.006   2.020   2.062   2.065   2.094   2.128
  2.171   2.187   2.224   2.265   2.531   2.561   2.670   2.689
  2.779   2.800   2.907   2.971   3.099   3.375   3.485   3.692
  3.765   3.799   3.964   3.967   3.982   3.998   4.003   4.006
  4.018   4.035   4.037   4.081   4.090   4.100   4.144   4.201
  4.216   4.275   4.393   4.398   4.442   4.843   6.024   6.052
  6.088   6.337   6.411   6.593   6.691   6.707   7.554   7.569
  7.585   7.600   7.671   7.696  23.493  23.652  23.847  27.868
 28.358  28.379  28.386  28.534  28.543  28.570  28.605  28.687
 47.906  47.963  66.760 127.896 127.913 127.937 151.662 289.750
289.763 289.778 289.792 289.894 289.9131020.6981020.7691901.825
 --------------------------------------------------------------

          Ground-State Mulliken Net Atomic Charges

     Atom                 Charge (a.u.)
  ----------------------------------------
      1 C                    -0.532982
      2 C                    -0.033132
      3 C                     0.050470
      4 Br                    0.013714
      5 F                    -0.032893
      6 I                     0.133127
      7 Br                   -0.002568
      8 H                     0.213080
      9 H                     0.191184
  ----------------------------------------
  Sum of atomic charges =     0.000000

 -----------------------------------------------------------------
                    Cartesian Multipole Moments
 -----------------------------------------------------------------
    Charge (ESU x 10^10)
                 0.0000
    Dipole Moment (Debye)
         X      -0.1782      Y       0.5758      Z      -1.8051
       Tot       1.9031
    Quadrupole Moments (Debye-Ang)
        XX     -87.9187     XY      -2.1486     YY     -88.5342
        XZ       0.4583     YZ       2.9897     ZZ     -84.9821
    Octopole Moments (Debye-Ang^2)
       XXX      -5.8404    XXY       4.3801    XYY       3.1423
       YYY      42.4866    XXZ      12.1200    XYZ      -0.1129
       YYZ       4.2065    XZZ      -1.9622    YZZ       1.5009
       ZZZ       9.2526
    Hexadecapole Moments (Debye-Ang^3)
      XXXX   -1275.2028   XXXY     -70.2749   XXYY    -412.6220
      XYYY     -53.8415   YYYY   -1076.5284   XXXZ      -0.4646
      XXYZ      -7.5936   XYYZ       1.0979   YYYZ       8.6921
      XXZZ    -267.5637   XYZZ     -19.1329   YYZZ    -222.7137
      XZZZ       2.9823   YZZZ       1.6471   ZZZZ    -233.1839
 -----------------------------------------------------------------
Archival summary:
1\1\garfield\OPT\ProcedureUnspecified\BasisUnspecified\1r2132\taweetha\WedOct1000:39:582018WedOct1000:39:582018\0\\#,OPT,ProcedureUnspecified,BasisUnspecified,\\0,1\I\C,1,2.16199\C,2,1.511,1,122.212\F,3,1.35762,2,116.938,1,-144.149,0\C,3,1.49561,2,60.7795,1,108.234,0\H,5,1.08285,3,118.463,2,-107.77,0\H,5,1.08455,3,116.392,2,107.166,0\Br,3,1.92857,2,123.207,1,-2.41244,0\Br,2,1.93959,1,112.477,3,-145.875,0\\\@

 Total job time:  165.01s(wall), 635.82s(cpu) 
 Wed Oct 10 00:39:58 2018

        *************************************************************
        *                                                           *
        *  Thank you very much for using Q-Chem.  Have a nice day.  *
        *                                                           *
        *************************************************************


 
User input: 2 of 2 
 
Q-Chem Developer Version!
                  Welcome to Q-Chem
     A Quantum Leap Into The Future Of Chemistry


 Q-Chem 5.1, Q-Chem, Inc., Pleasanton, CA (2018)

 Yihan Shao,  Zhengting Gan,  E. Epifanovsky,  A. T. B. Gilbert,  M. Wormit,  
 J. Kussmann,  A. W. Lange,  A. Behn,  Jia Deng,  Xintian Feng,  D. Ghosh,  
 M. Goldey,  P. R. Horn,  L. D. Jacobson,  I. Kaliman,  T. Kus,  A. Landau,  
 Jie Liu,  E. I. Proynov,  R. M. Richard,  R. P. Steele,  E. J. Sundstrom,  
 H. L. Woodcock III,  P. M. Zimmerman,  D. Zuev,  B. Albrecht,  E. Alguire,  
 S. A. Baeppler,  D. Barton,  Z. Benda,  Y. A. Bernard,  E. J. Berquist,  
 K. B. Bravaya,  H. Burton,  D. Casanova,  Chun-Min Chang,  Yunqing Chen,  
 A. Chien,  K. D. Closser,  M. P. Coons,  S. Coriani,  S. Dasgupta,  
 A. L. Dempwolff,  M. Diedenhofen,  Hainam Do,  R. G. Edgar,  Po-Tung Fang,  
 S. Faraji,  S. Fatehi,  Qingguo Feng,  K. D. Fenk,  J. Fosso-Tande,  
 Qinghui Ge,  A. Ghysels,  G. Gidofalvi,  J. Gomes,  J. Gonthier,  A. Gunina,  
 D. Hait,  M. W. D. Hanson-Heine,  P. H. P. Harbach,  A. W. Hauser,  
 J. E. Herr,  E. G. Hohenstein,  Z. C. Holden,  Kerwin Hui,  B. C. Huynh,  
 T.-C. Jagau,  Hyunjun Ji,  B. Kaduk,  K. Khistyaev,  Jaehoon Kim,  
 P. Klunzinger,  K. Koh,  D. Kosenkov,  L. Koulias,  T. Kowalczyk,  
 C. M. Krauter,  A. Kunitsa,  Ka Un Lao,  A. Laurent,  K. V. Lawler,  
 Joonho Lee,  D. Lefrancois,  S. Lehtola,  D. S. Levine,  Yi-Pei Li,  
 You-Sheng Lin,  Fenglai Liu,  E. Livshits,  A. Luenser,  P. Manohar,  
 E. Mansoor,  S. F. Manzer,  Shan-Ping Mao,  Yuezhi Mao,  N. Mardirossian,  
 A. V. Marenich,  T. Markovich,  L. A. Martinez-Martinez,  S. A. Maurer,  
 N. J. Mayhall,  S. C. McKenzie,  J.-M. Mewes,  A. F. Morrison,  
 J. W. Mullinax,  K. Nanda,  T. S. Nguyen-Beck,  R. Olivares-Amaya,  
 J. A. Parkhill,  T. M. Perrine,  F. Plasser,  P. Pokhilko,  S. Prager,  
 A. Prociuk,  E. Ramos,  D. R. Rehn,  F. Rob,  M. Schneider,  N. Sergueev,  
 S. M. Sharada,  S. Sharma,  D. W. Small,  T. Stauch,  T. Stein,  
 Yu-Chuan Su,  A. J. W. Thom,  A. Tkatchenko,  T. Tsuchimochi,  N. M. Tubman,  
 L. Vogt,  M. L. Vidal,  O. Vydrov,  M. A. Watson,  J. Wenzel,  
 M. de Wergifosse,  T. A. Wesolowski,  A. White,  J. Witte,  A. Yamada,  
 Jun Yang,  K. Yao,  S. Yeganeh,  S. R. Yost,  Zhi-Qiang You,  A. Zech,  
 Igor Ying Zhang,  Xing Zhang,  Yan Zhao,  Ying Zhu,  B. R. Brooks,  
 G. K. L. Chan,  C. J. Cramer,  M. S. Gordon,  W. J. Hehre,  A. Klamt,  
 M. W. Schmidt,  C. D. Sherrill,  D. G. Truhlar,  A. Aspuru-Guzik,  R. Baer,  
 A. T. Bell,  N. A. Besley,  Jeng-Da Chai,  A. E. DePrince, III,  
 R. A. DiStasio Jr.,  A. Dreuw,  B. D. Dunietz,  T. R. Furlani,  
 Chao-Ping Hsu,  Yousung Jung,  Jing Kong,  D. S. Lambrecht,  WanZhen Liang,  
 C. Ochsenfeld,  V. A. Rassolov,  L. V. Slipchenko,  J. E. Subotnik,  
 T. Van Voorhis,  J. M. Herbert,  A. I. Krylov,  P. M. W. Gill,  M. Head-Gordon

 Contributors to earlier versions of Q-Chem not listed above: 
 R. D. Adamson,  B. Austin,  J. Baker,  G. J. O. Beran,  K. Brandhorst,  
 S. T. Brown,  E. F. C. Byrd,  A. K. Chakraborty,  C.-L. Cheng,  
 Siu Hung Chien,  D. M. Chipman,  D. L. Crittenden,  H. Dachsel,  
 R. J. Doerksen,  A. D. Dutoi,  L. Fusti-Molnar,  W. A. Goddard III,  
 A. Golubeva-Zadorozhnaya,  S. R. Gwaltney,  G. Hawkins,  A. Heyden,  
 S. Hirata,  G. Kedziora,  F. J. Keil,  C. Kelley,  Jihan Kim,  R. A. King,  
 R. Z. Khaliullin,  P. P. Korambath,  W. Kurlancheek,  A. M. Lee,  M. S. Lee,  
 S. V. Levchenko,  Ching Yeh Lin,  D. Liotard,  R. C. Lochan,  I. Lotan,  
 P. E. Maslen,  N. Nair,  D. P. O'Neill,  D. Neuhauser,  E. Neuscamman,  
 C. M. Oana,  R. Olson,  B. Peters,  R. Peverati,  P. A. Pieniazek,  
 Y. M. Rhee,  J. Ritchie,  M. A. Rohrdanz,  E. Rosta,  N. J. Russ,  
 H. F. Schaefer III,  N. E. Schultz,  N. Shenvi,  A. C. Simmonett,  A. Sodt,  
 D. Stuck,  K. S. Thanthiriwatte,  V. Vanovschi,  Tao Wang,  A. Warshel,  
 C. F. Williams,  Q. Wu,  X. Xu,  W. Zhang

 Please cite Q-Chem as follows:
 Y. Shao et al., Mol. Phys. 113, 184-215 (2015)
 DOI: 10.1080/00268976.2014.952696

 Q-Chem 5.1.1 for Intel X86 EM64T Linux

 Parts of Q-Chem use Armadillo 8.300.2 (Tropical Shenanigans).
 http://arma.sourceforge.net/

 Q-Chem begins on Wed Oct 10 00:39:58 2018  

Host: 
0

     Scratch files written to /scratch/taweetham/qchem22132//
The previous job contains 0 fragments, simply inherited here
Input Ideriv = 2
Curr. Ideriv = -1
Max.  Ideriv = 2

Checking the input file for inconsistencies... 	...done.

--------------------------------------------------------------
User input:
--------------------------------------------------------------

$molecule
read
$end

$rem
   job_type 	frequency
   basis 	6-311++g**
   method	b3lyp	
$end


--------------------------------------------------------------
 ----------------------------------------------------------------
             Standard Nuclear Orientation (Angstroms)
    I     Atom           X                Y                Z
 ----------------------------------------------------------------
    1      C       0.3193985061    -0.8421475610     1.6262232238
    2      C       0.9632495017    -1.0331540480     0.2898797878
    3      C      -0.4051568679    -0.3968114145     0.3651663556
    4      Br      2.5522639691    -0.0642901569    -0.2158198851
    5      F       1.0264275086    -2.3006785376    -0.1923319330
    6      I      -0.7200448744     1.7077477029    -0.0167648422
    7      Br     -1.8951302179    -1.4887993593    -0.2260755512
    8      H      -0.0531011712    -1.7362781483     2.1141059182
    9      H       0.7130038058    -0.0774320613     2.2841421831
 ----------------------------------------------------------------
 Molecular Point Group                 C1    NOp =  1
 Largest Abelian Subgroup              C1    NOp =  1
 Nuclear Repulsion Energy =  1445.1401202004 hartrees
 There are       76 alpha and       76 beta electrons
 Requested basis set is 6-311++G(d,p)
 There are 96 shells and 260 basis functions

 Total QAlloc Memory Limit   2000 MB
 Mega-Array Size       188 MB
 MEM_STATIC part       192 MB

                       Distance Matrix (Angstroms)
             C (  1)   C (  2)   C (  3)   Br(  4)   F (  5)   I (  6)
   C (  2)  1.495607
   C (  3)  1.521042  1.511005
   Br(  4)  2.997311  1.928574  3.032236
   F (  5)  2.436051  1.357622  2.446415  2.707427
   I (  6)  3.206527  3.231107  2.161989  3.726627  4.375897
   Br(  7)  2.958599  2.940095  1.939594  4.669973  3.032455  3.412118
   H (  8)  1.084553  2.203441  2.230898  3.874536  2.608368  4.104478
   H (  9)  1.082854  2.225558  2.243826  3.103685  3.342751  3.245715
             Br(  7)   H (  8)
   H (  8)  2.988439
   H (  9)  3.885295  1.835102

 A cutoff of  1.0D-11 yielded   3545 shell pairs
 There are     27689 function pairs (     30887 Cartesian)

 -------------------------------------------------------
 OpenMP Integral Computing Module                       
 Release: version 1.0, May 2013, Q-Chem Inc. Pittsburgh 
 -------------------------------------------------------
 Integral Job Info:
 Integral job number is                      11
 Integral operator is                         1
 short-range coefficients                     0
 long-range coefficients              100000000
 Omega coefficients                           0
 if combine SR and LR in K                    0
 Integral screening is                        0
 Integral computing path is                   2
 max size of driver memory is            800000
 size of driver memory is                593474
 size of scratch memory is             29623520
 max col of scratch BK array               1296
 max len of scratch array in speh3          155
 max len of scratch index in speh4           18
 max int batch size is                      520
 min int batch size is                       52
 fixed nKL is                                45
 max L of basis functions is                  2
 order of int derivative is                   0
 number of shells is                         96
 number of basis is                         275
 number of cartesian basis is               275
 number of contracted shell pairs          3545
 number of primitive shell pairs           8075
 maxK2 (contraction) of shell pair           36
 max number of K2 of shell pair               1
 max number of CS2 of shell pair            385
 max number of PS2 of shell pair            522
 mem total for path MDJ                  541964
 -------------------------------------------------------
 Smallest overlap matrix eigenvalue = 4.50E-05
 Guess from superposition of atomic densities
 Warning:  Energy on first SCF cycle will be non-variational
 SAD guess density has 152.000000 electrons

 -----------------------------------------------------------------------
  General SCF calculation program by
  Eric Jon Sundstrom, Paul Horn, Yuezhi Mao, Dmitri Zuev, Alec White,
  David Stuck, Shaama M.S., Shane Yost, Joonho Lee, David Small,
  Daniel Levine, Susi Lehtola, Hugh Burton, Evgeny Epifanovsky
 -----------------------------------------------------------------------
 Exchange:     0.2000 Hartree-Fock + 0.0800 Slater + 0.7200 B88
 Correlation:  0.1900 VWN1RPA + 0.8100 LYP
 Using SG-1 standard quadrature grid
 using 4 threads for integral computing
 -------------------------------------------------------
 OpenMP Integral computing Module                
 Release: version 2.0, May 2017, Q-Chem Inc. Pleasanton 
 -------------------------------------------------------
 -------------------------------------------------------
 OpenMP BLAS3 based DFT computing Module                
 Release: version 1.0, May 2013, Q-Chem Inc. Pittsburgh 
 -------------------------------------------------------
 A restricted SCF calculation will be
 performed using DIIS
 SCF converges when DIIS error is below 1.0e-08
 ---------------------------------------
  Cycle       Energy         DIIS error
 ---------------------------------------
    1  -12284.2292113821      3.39e-02  
    2  -12283.1188533131      3.11e-03  
    3  -12283.0864522556      3.71e-03  
    4  -12283.1699664853      5.55e-04  
    5  -12283.1714962586      2.16e-04  
    6  -12283.1717524076      8.26e-05  
    7  -12283.1718093397      2.99e-05  
    8  -12283.1718163601      5.64e-06  
    9  -12283.1718166097      1.01e-06  
   10  -12283.1718166190      2.93e-07  
   11  -12283.1718166195      1.38e-07  
   12  -12283.1718166194      3.19e-08  
   13  -12283.1718166197      4.47e-09  Convergence criterion met
 ---------------------------------------
 SCF time:   CPU 85.55s  wall 22.00s 
 SCF   energy in the final basis set =   -12283.1718166197
 Total energy in the final basis set =   -12283.1718166197

 --------------------------------------------------------------

                    Orbital Energies (a.u.)
 --------------------------------------------------------------

 Alpha MOs
 -- Occupied --
*******-482.853-482.851-176.318-165.722-165.720-165.720 -62.506
-62.504 -56.326 -56.325 -56.322 -56.322 -56.320 -56.320 -35.815
-31.308 -31.302 -31.302 -24.717 -22.959 -22.957 -22.957 -22.952
-22.952 -10.349 -10.308 -10.232  -8.714  -8.712  -6.547  -6.545
 -6.532  -6.532  -6.530  -6.530  -6.364  -4.777  -4.761  -4.761
 -2.657  -2.655  -2.653  -2.653  -2.651  -2.651  -2.642  -2.642
 -2.640  -2.640  -2.043  -2.038  -2.037  -2.024  -2.024  -1.260
 -0.937  -0.824  -0.795  -0.690  -0.650  -0.604  -0.544  -0.524
 -0.494  -0.464  -0.442  -0.397  -0.385  -0.366  -0.324  -0.319
 -0.300  -0.293  -0.279  -0.274
 -- Virtual --
 -0.088  -0.066  -0.022  -0.003   0.017   0.026   0.027   0.050
  0.053   0.060   0.064   0.066   0.078   0.086   0.089   0.093
  0.097   0.109   0.117   0.123   0.131   0.143   0.148   0.155
  0.159   0.172   0.182   0.214   0.227   0.234   0.241   0.242
  0.257   0.279   0.303   0.348   0.351   0.364   0.369   0.383
  0.398   0.406   0.420   0.422   0.431   0.437   0.445   0.450
  0.465   0.483   0.507   0.524   0.527   0.540   0.548   0.559
  0.591   0.597   0.605   0.627   0.636   0.658   0.672   0.677
  0.694   0.728   0.755   0.765   0.791   0.845   0.861   0.881
  0.914   0.961   0.999   1.089   1.238   1.297   1.313   1.338
  1.374   1.375   1.409   1.452   1.460   1.497   1.519   1.527
  1.546   1.600   1.663   1.733   1.775   1.820   1.859   1.880
  1.935   1.975   2.006   2.020   2.061   2.065   2.095   2.128
  2.171   2.187   2.224   2.265   2.531   2.561   2.670   2.689
  2.779   2.800   2.907   2.971   3.099   3.375   3.485   3.692
  3.765   3.799   3.964   3.967   3.982   3.998   4.003   4.006
  4.018   4.035   4.037   4.081   4.090   4.100   4.145   4.202
  4.216   4.275   4.393   4.398   4.442   4.843   6.024   6.052
  6.088   6.337   6.411   6.593   6.691   6.707   7.554   7.569
  7.585   7.599   7.671   7.696  23.493  23.652  23.847  27.868
 28.358  28.379  28.386  28.534  28.543  28.570  28.605  28.687
 47.906  47.963  66.760 127.896 127.913 127.937 151.662 289.750
289.763 289.778 289.792 289.894 289.9131020.6981020.7691901.825
 --------------------------------------------------------------

          Ground-State Mulliken Net Atomic Charges

     Atom                 Charge (a.u.)
  ----------------------------------------
      1 C                    -0.531645
      2 C                    -0.033254
      3 C                     0.049362
      4 Br                    0.013185
      5 F                    -0.032999
      6 I                     0.133152
      7 Br                   -0.002038
      8 H                     0.212921
      9 H                     0.191316
  ----------------------------------------
  Sum of atomic charges =     0.000000

 -----------------------------------------------------------------
                    Cartesian Multipole Moments
 -----------------------------------------------------------------
    Charge (ESU x 10^10)
                 0.0000
    Dipole Moment (Debye)
         X       0.0233      Y       0.6261      Z       1.7973
       Tot       1.9034
    Quadrupole Moments (Debye-Ang)
        XX     -88.9657     XY       2.0921     YY     -87.5563
        XZ       1.1370     YZ      -2.7204     ZZ     -84.9199
    Octopole Moments (Debye-Ang^2)
       XXX      -2.7054    XXY       6.9640    XYY     -11.1892
       YYY      32.8347    XXZ     -11.0186    XYZ      -1.7793
       YYZ      -4.6691    XZZ       0.1927    YZZ       0.4991
       ZZZ      -7.3527
    Hexadecapole Moments (Debye-Ang^3)
      XXXX   -1334.8982   XXXY      49.4640   XXYY    -399.0925
      XYYY      14.7280   YYYY   -1041.4178   XXXZ      -9.2462
      XXYZ       6.7076   XYYZ       5.0793   YYYZ      -0.7501
      XXZZ    -273.9540   XYZZ       6.4898   YYZZ    -216.0654
      XZZZ      -0.3006   YZZZ       5.0000   ZZZZ    -233.0237
 -----------------------------------------------------------------
 Calculating MO derivatives via CPSCF
 D1JvT checksum  = 945216 63323.7571470620
 D1KAT checksum  = 2362824 2491.0279172274
   1         3          27      0.115031    0.024334
   2         3          27      0.016988    0.003437
   3         3          27      0.002056    0.000531
   4         5          25      0.000188    0.000052
   5        27           3      0.000010    0.000005
   6        30           0      0.000000    0.000000    Roots Converged
 Time for AOints: 54.4 s (CPU) 13.7 s (wall)
 ------------------------------------------------------------------------------
                     AOints        : Timing summary (seconds)
 ------------------------------------------------------------------------------
     job step          cpu (% of tot)      sys (% of tot)     wall (% of tot)
 ------------------------------------------------------------------------------
  cpscf_lag         0.2141E+03 (30.6)   0.1700E-04 (19.8)   0.5456E+02 (30.0)
  iterzp            0.4310E+03 (61.6)   0.6400E-04 (74.4)   0.1127E+03 (62.0)
  make_fx           0.0000E+00 ( 0.0)   0.0000E+00 ( 0.0)   0.0000E+00 ( 0.0)
  AOints            0.5440E+02 ( 7.8)   0.4000E-05 ( 4.7)   0.1368E+02 ( 7.5)
 ------------------------------------------------------------------------------
   Grand Totals     0.7003E+03          0.8600E-04          0.1816E+03
 ------------------------------------------------------------------------------
 Calculating analytic Hessian of the SCF energy
 Polarizability Matrix (a.u.)
            1           2           3
    1-118.0628102  -5.9208349  -1.7548415
    2  -5.9208349-113.7468234   3.3559698
    3  -1.7548415   3.3559698 -82.5258526

 Direct stationary perturbation theory relativistic correction:

 rels  =     130.613763402438
 relv  =    -437.946942067003
 rel2e =      62.338830875860
 E_rel =    -244.994347788705

 Hessian of the SCF Energy
            1           2           3           4           5           6
    1   0.2887048   0.1674571   0.0120435  -0.0548673  -0.0010126   0.0588732
    2   0.1674571   0.5822453   0.0114591  -0.0076828  -0.0598435   0.0031471
    3   0.0120435   0.0114591   0.5973474   0.0891225  -0.0266666  -0.1858432
    4  -0.0548673  -0.0076828   0.0891225   0.3888095  -0.0286757  -0.1038434
    5  -0.0010126  -0.0598435  -0.0266666  -0.0286757   0.4167849   0.0813852
    6   0.0588732   0.0031471  -0.1858432  -0.1038434   0.0813852   0.3515357
    7  -0.0559251   0.0061146  -0.0837841  -0.1734024   0.0636534   0.0192370
    8   0.0030487  -0.0606348   0.0480401   0.0489389  -0.0644378  -0.0198310
    9  -0.0465182   0.0347628  -0.1455830  -0.0104269  -0.0074604  -0.0160964
   10  -0.0125154  -0.0012330   0.0041390  -0.0895675  -0.0312820   0.0252832
   11  -0.0070526  -0.0002116  -0.0001783  -0.0350158  -0.0386487   0.0154946
   12   0.0165057   0.0104683  -0.0010005   0.0225845   0.0121791  -0.0346424
   13  -0.0002593   0.0039809   0.0059765  -0.0550846   0.0048056   0.0029312
   14   0.0020613  -0.0089774  -0.0132631   0.0236002  -0.2429549  -0.0823055
   15  -0.0029995  -0.0402570  -0.0109690   0.0102826  -0.0694936  -0.0884514
   16  -0.0024682   0.0033938  -0.0024903   0.0003496   0.0096524  -0.0038146
   17   0.0074498  -0.0105188   0.0017600   0.0002247  -0.0118515   0.0085390
   18  -0.0015711   0.0152235   0.0000675  -0.0033084  -0.0021134  -0.0015233
   19  -0.0110488  -0.0020502  -0.0061327  -0.0176075  -0.0141349  -0.0131336
   20  -0.0035531  -0.0001408   0.0000320  -0.0015199  -0.0020286  -0.0026841
   21  -0.0173182  -0.0134832  -0.0043421  -0.0000579   0.0043284  -0.0011047
   22  -0.0737686  -0.0878009   0.0455725  -0.0077938  -0.0200827   0.0065167
   23  -0.0876418  -0.2450392   0.1058208   0.0037509   0.0090542  -0.0044427
   24   0.0438594   0.1033861  -0.1010988   0.0029698   0.0171963  -0.0128966
   25  -0.0778521  -0.0821795  -0.0644469   0.0091641   0.0170765   0.0079504
   26  -0.0807569  -0.1968791  -0.1270040  -0.0036205  -0.0060740   0.0006974
   27  -0.0628748  -0.1247068  -0.1485784  -0.0073227  -0.0093550  -0.0109778
            7           8           9          10          11          12
    1  -0.0559251   0.0030487  -0.0465182  -0.0125154  -0.0070526   0.0165057
    2   0.0061146  -0.0606348   0.0347628  -0.0012330  -0.0002116   0.0104683
    3  -0.0837841   0.0480401  -0.1455830   0.0041390  -0.0001783  -0.0010005
    4  -0.1734024   0.0489389  -0.0104269  -0.0895675  -0.0350158   0.0225845
    5   0.0636534  -0.0644378  -0.0074604  -0.0312820  -0.0386487   0.0121791
    6   0.0192370  -0.0198310  -0.0160964   0.0252832   0.0154946  -0.0346424
    7   0.3353543  -0.0371402   0.0761165  -0.0145066  -0.0000912   0.0002059
    8  -0.0371402   0.2544264  -0.0147246  -0.0106014   0.0015015  -0.0025633
    9   0.0761165  -0.0147246   0.2292088   0.0114169   0.0027970  -0.0014023
   10  -0.0145066  -0.0106014   0.0114169   0.1288647   0.0633985  -0.0370726
   11  -0.0000912   0.0015015   0.0027970   0.0633985   0.0690422  -0.0179636
   12   0.0002059  -0.0025633  -0.0014023  -0.0370726  -0.0179636   0.0280455
   13  -0.0013422   0.0247675   0.0101978  -0.0056832  -0.0261284  -0.0045838
   14   0.0044913  -0.0292323  -0.0086968  -0.0210781  -0.0325706  -0.0010512
   15   0.0063576   0.0017617   0.0024297  -0.0033946   0.0010042   0.0065031
   16  -0.0135249  -0.0002413  -0.0001076  -0.0043003   0.0045471   0.0007489
   17   0.0063768  -0.0524948   0.0008623   0.0016959   0.0000526  -0.0013081
   18  -0.0007625  -0.0018145  -0.0132983  -0.0007264  -0.0006268   0.0012881
   19  -0.0771075  -0.0322220  -0.0215381  -0.0021115   0.0000658  -0.0003421
   20  -0.0447253  -0.0506018  -0.0188660  -0.0006188  -0.0000634   0.0000981
   21  -0.0194810  -0.0126015  -0.0314707   0.0008617  -0.0003374   0.0004121
   22   0.0084597   0.0194225  -0.0095152  -0.0018924  -0.0004344   0.0032061
   23  -0.0039977  -0.0078925   0.0026935   0.0011414   0.0004635  -0.0013659
   24   0.0056644   0.0095396  -0.0118431  -0.0007410   0.0000517  -0.0004706
   25  -0.0080054  -0.0159727  -0.0096252   0.0017121   0.0007110  -0.0012526
   26   0.0053184   0.0093662   0.0086320  -0.0014225   0.0004345   0.0015066
   27  -0.0035537  -0.0078065  -0.0119448   0.0002339  -0.0002414   0.0012670
           13          14          15          16          17          18
    1  -0.0002593   0.0020613  -0.0029995  -0.0024682   0.0074498  -0.0015711
    2   0.0039809  -0.0089774  -0.0402570   0.0033938  -0.0105188   0.0152235
    3   0.0059765  -0.0132631  -0.0109690  -0.0024903   0.0017600   0.0000675
    4  -0.0550846   0.0236002   0.0102826   0.0003496   0.0002247  -0.0033084
    5   0.0048056  -0.2429549  -0.0694936   0.0096524  -0.0118515  -0.0021134
    6   0.0029312  -0.0823055  -0.0884514  -0.0038146   0.0085390  -0.0015233
    7  -0.0013422   0.0044913   0.0063576  -0.0135249   0.0063768  -0.0007625
    8   0.0247675  -0.0292323   0.0017617  -0.0002413  -0.0524948  -0.0018145
    9   0.0101978  -0.0086968   0.0024297  -0.0001076   0.0008623  -0.0132983
   10  -0.0056832  -0.0210781  -0.0033946  -0.0043003   0.0016959  -0.0007264
   11  -0.0261284  -0.0325706   0.0010042   0.0045471   0.0000526  -0.0006268
   12  -0.0045838  -0.0010512   0.0065031   0.0007489  -0.0013081   0.0012881
   13   0.0662691  -0.0135490  -0.0146082  -0.0009556   0.0006036   0.0015688
   14  -0.0135490   0.3131648   0.1068596   0.0022384  -0.0016555  -0.0015383
   15  -0.0146082   0.1068596   0.0878623  -0.0002697   0.0003002   0.0003793
   16  -0.0009556   0.0022384  -0.0002697   0.0208990  -0.0077192   0.0056372
   17   0.0006036  -0.0016555   0.0003002  -0.0077192   0.0984696  -0.0073212
   18   0.0015688  -0.0015383   0.0003793   0.0056372  -0.0073212   0.0101845
   19  -0.0032569  -0.0005726   0.0018933  -0.0006186  -0.0083117  -0.0000501
   20   0.0045606   0.0019262   0.0009991  -0.0129016  -0.0221646  -0.0031334
   21  -0.0006164   0.0011364   0.0014042   0.0002611  -0.0017352   0.0025156
   22   0.0016379  -0.0006360  -0.0043840  -0.0008225   0.0019152  -0.0025110
   23   0.0000424   0.0007244   0.0013687   0.0004599  -0.0006422   0.0012519
   24  -0.0001061  -0.0010605   0.0027657   0.0006834  -0.0011122  -0.0001379
   25  -0.0013252   0.0034446   0.0071225   0.0014414  -0.0022351   0.0017235
   26   0.0009169  -0.0004246  -0.0025429   0.0005705   0.0008051   0.0000721
   27  -0.0007599  -0.0000806  -0.0019239  -0.0006484   0.0000151   0.0005244
           19          20          21          22          23          24
    1  -0.0110488  -0.0035531  -0.0173182  -0.0737686  -0.0876418   0.0438594
    2  -0.0020502  -0.0001408  -0.0134832  -0.0878009  -0.2450392   0.1033861
    3  -0.0061327   0.0000320  -0.0043421   0.0455725   0.1058208  -0.1010988
    4  -0.0176075  -0.0015199  -0.0000579  -0.0077938   0.0037509   0.0029698
    5  -0.0141349  -0.0020286   0.0043284  -0.0200827   0.0090542   0.0171963
    6  -0.0131336  -0.0026841  -0.0011047   0.0065167  -0.0044427  -0.0128966
    7  -0.0771075  -0.0447253  -0.0194810   0.0084597  -0.0039977   0.0056644
    8  -0.0322220  -0.0506018  -0.0126015   0.0194225  -0.0078925   0.0095396
    9  -0.0215381  -0.0188660  -0.0314707  -0.0095152   0.0026935  -0.0118431
   10  -0.0021115  -0.0006188   0.0008617  -0.0018924   0.0011414  -0.0007410
   11   0.0000658  -0.0000634  -0.0003374  -0.0004344   0.0004635   0.0000517
   12  -0.0003421   0.0000981   0.0004121   0.0032061  -0.0013659  -0.0004706
   13  -0.0032569   0.0045606  -0.0006164   0.0016379   0.0000424  -0.0001061
   14  -0.0005726   0.0019262   0.0011364  -0.0006360   0.0007244  -0.0010605
   15   0.0018933   0.0009991   0.0014042  -0.0043840   0.0013687   0.0027657
   16  -0.0006186  -0.0129016   0.0002611  -0.0008225   0.0004599   0.0006834
   17  -0.0083117  -0.0221646  -0.0017352   0.0019152  -0.0006422  -0.0011122
   18  -0.0000501  -0.0031334   0.0025156  -0.0025110   0.0012519  -0.0001379
   19   0.1123869   0.0580817   0.0385875   0.0015566  -0.0016757  -0.0007731
   20   0.0580817   0.0716324   0.0232092   0.0009643   0.0007915   0.0001536
   21   0.0385875   0.0232092   0.0319963   0.0013997  -0.0021322   0.0008512
   22   0.0015566   0.0009643   0.0013997   0.0744438   0.0928926  -0.0454563
   23  -0.0016757   0.0007915  -0.0021322   0.0928926   0.2538554  -0.1132217
   24  -0.0007731   0.0001536   0.0008512  -0.0454563  -0.1132217   0.1106969
   25  -0.0021928  -0.0002878  -0.0036365  -0.0018207  -0.0049721  -0.0061004
   26   0.0008196   0.0006490   0.0016155  -0.0062406  -0.0113150  -0.0149329
   27   0.0014890   0.0001914  -0.0002619   0.0051715   0.0100274   0.0121333
           25          26          27
    1  -0.0778521  -0.0807569  -0.0628748
    2  -0.0821795  -0.1968791  -0.1247068
    3  -0.0644469  -0.1270040  -0.1485784
    4   0.0091641  -0.0036205  -0.0073227
    5   0.0170765  -0.0060740  -0.0093550
    6   0.0079504   0.0006974  -0.0109778
    7  -0.0080054   0.0053184  -0.0035537
    8  -0.0159727   0.0093662  -0.0078065
    9  -0.0096252   0.0086320  -0.0119448
   10   0.0017121  -0.0014225   0.0002339
   11   0.0007110   0.0004345  -0.0002414
   12  -0.0012526   0.0015066   0.0012670
   13  -0.0013252   0.0009169  -0.0007599
   14   0.0034446  -0.0004246  -0.0000806
   15   0.0071225  -0.0025429  -0.0019239
   16   0.0014414   0.0005705  -0.0006484
   17  -0.0022351   0.0008051   0.0000151
   18   0.0017235   0.0000721   0.0005244
   19  -0.0021928   0.0008196   0.0014890
   20  -0.0002878   0.0006490   0.0001914
   21  -0.0036365   0.0016155  -0.0002619
   22  -0.0018207  -0.0062406   0.0051715
   23  -0.0049721  -0.0113150   0.0100274
   24  -0.0061004  -0.0149329   0.0121333
   25   0.0788785   0.0844151   0.0682652
   26   0.0844151   0.2034379   0.1319563
   27   0.0682652   0.1319563   0.1597621
 Gradient time:  CPU 933.70 s  wall 243.04 s
 **********************************************************************
 **                                                                  **
 **                       VIBRATIONAL ANALYSIS                       **
 **                       --------------------                       **
 **                                                                  **
 **        VIBRATIONAL FREQUENCIES (CM**-1) AND NORMAL MODES         **
 **     FORCE CONSTANTS (mDYN/ANGSTROM) AND REDUCED MASSES (AMU)     **
 **                  INFRARED INTENSITIES (KM/MOL)                   **
 **                                                                  **
 **********************************************************************


 Mode:                 1                      2                      3
 Frequency:        79.64                  91.34                 140.64
 Force Cnst:      0.0936                 0.1469                 0.5835
 Red. Mass:      25.0560                29.8870                50.0745
 IR Active:          YES                    YES                    YES
 IR Intens:        0.312                  0.092                  0.159
 Raman Active:       YES                    YES                    YES
               X      Y      Z        X      Y      Z        X      Y      Z
 C         -0.018  0.296  0.122    0.160 -0.111 -0.215    0.156  0.045  0.070
 C          0.036  0.077  0.180    0.076 -0.017 -0.267    0.229  0.010  0.119
 C          0.031  0.096  0.025    0.104  0.070 -0.113    0.148 -0.095  0.025
 Br         0.105 -0.239 -0.158    0.322 -0.166  0.161    0.192  0.108 -0.073
 F         -0.062 -0.058  0.494   -0.039  0.085 -0.541    0.360 -0.086  0.392
 I         -0.174  0.105  0.087   -0.218  0.057 -0.057   -0.097 -0.349  0.010
 Br         0.182  0.002 -0.154   -0.019  0.066  0.157   -0.208  0.479 -0.072
 H          0.030  0.352  0.263    0.064 -0.087 -0.247    0.294 -0.018  0.066
 H         -0.095  0.440  0.001    0.332 -0.219 -0.190   -0.035  0.135  0.079
 TransDip  -0.003  0.017 -0.002    0.005 -0.007  0.004   -0.012  0.002 -0.002

 Mode:                 4                      5                      6
 Frequency:       177.41                 228.07                 298.88
 Force Cnst:      0.4191                 0.4396                 0.3213
 Red. Mass:      22.6022                14.3449                 6.1039
 IR Active:          YES                    YES                    YES
 IR Intens:        0.421                  0.583                  2.556
 Raman Active:       YES                    YES                    YES
               X      Y      Z        X      Y      Z        X      Y      Z
 C          0.151 -0.225  0.200    0.099 -0.299 -0.071    0.028 -0.284  0.279
 C         -0.026 -0.133  0.091    0.157 -0.318 -0.029    0.014  0.044  0.199
 C          0.142  0.047  0.291    0.157 -0.213 -0.070   -0.046 -0.089  0.353
 Br        -0.221 -0.046  0.030   -0.094 -0.015  0.015    0.058  0.002 -0.044
 F         -0.232 -0.019 -0.243    0.481 -0.369  0.100    0.016  0.135 -0.029
 I         -0.051 -0.071 -0.055   -0.041  0.128 -0.018   -0.006  0.034 -0.029
 Br         0.314  0.218  0.023   -0.021  0.032  0.017   -0.054 -0.028 -0.035
 H         -0.028 -0.186  0.134   -0.015 -0.290 -0.135    0.134 -0.457  0.053
 H          0.411 -0.389  0.237    0.165 -0.396  0.003   -0.062 -0.408  0.482
 TransDip   0.017 -0.012  0.003   -0.009 -0.023 -0.001    0.009 -0.044  0.025

 Mode:                 7                      8                      9
 Frequency:       332.86                 371.21                 502.28
 Force Cnst:      0.8635                 0.2752                 0.5254
 Red. Mass:      13.2278                 3.3899                 3.5346
 IR Active:          YES                    YES                    YES
 IR Intens:        2.480                  2.631                  7.787
 Raman Active:       YES                    YES                    YES
               X      Y      Z        X      Y      Z        X      Y      Z
 C         -0.287  0.116  0.016    0.319  0.172  0.057    0.163 -0.159 -0.163
 C         -0.028  0.229  0.089    0.034  0.024 -0.034   -0.025  0.199 -0.177
 C         -0.091  0.100 -0.056    0.029 -0.013  0.117   -0.071  0.041 -0.013
 Br        -0.090 -0.139 -0.010   -0.042 -0.029  0.030   -0.025 -0.023  0.018
 F          0.521  0.373 -0.161    0.054  0.038 -0.054   -0.015  0.092  0.170
 I          0.008 -0.027  0.007    0.002  0.002 -0.000    0.002 -0.002 -0.003
 Br         0.023  0.024  0.029   -0.044 -0.019 -0.039    0.010  0.003  0.005
 H         -0.332  0.066 -0.109    0.473  0.279  0.365    0.426 -0.467 -0.527
 H         -0.446  0.087  0.147    0.475  0.345 -0.233    0.017 -0.334  0.120
 TransDip  -0.050 -0.002  0.005    0.051 -0.003  0.009    0.059  0.020 -0.064

 Mode:                10                     11                     12
 Frequency:       585.25                 656.31                 840.44
 Force Cnst:      1.5675                 0.9019                 1.2801
 Red. Mass:       7.7674                 3.5538                 3.0759
 IR Active:          YES                    YES                    YES
 IR Intens:       38.045                 33.280                 53.752
 Raman Active:       YES                    YES                    YES
               X      Y      Z        X      Y      Z        X      Y      Z
 C          0.073 -0.032  0.028    0.019  0.008  0.004   -0.087  0.167 -0.029
 C          0.368  0.024  0.215   -0.106 -0.046 -0.035    0.196  0.122 -0.100
 C          0.490  0.141 -0.255    0.027  0.416  0.122    0.024  0.001  0.216
 Br        -0.048 -0.016  0.004    0.010  0.006 -0.005   -0.010 -0.004  0.006
 F         -0.119  0.140  0.014    0.065 -0.085  0.007   -0.009 -0.143 -0.061
 I         -0.005 -0.001  0.002    0.000 -0.011  0.001    0.000 -0.001 -0.001
 Br        -0.053 -0.031 -0.008   -0.017 -0.021 -0.013   -0.003 -0.003 -0.002
 H         -0.267 -0.107 -0.372   -0.498  0.105 -0.211    0.211 -0.196 -0.460
 H         -0.084 -0.260  0.387    0.508 -0.419  0.215   -0.596  0.050  0.419
 TransDip   0.180  0.080  0.015   -0.003  0.184  0.015    0.167  0.164  0.015

 Mode:                13                     14                     15
 Frequency:       940.73                 962.65                1024.90
 Force Cnst:      2.7458                 1.8581                 1.0680
 Red. Mass:       5.2661                 3.4031                 1.7256
 IR Active:          YES                    YES                    YES
 IR Intens:       16.690                 33.057                 69.724
 Raman Active:       YES                    YES                    YES
               X      Y      Z        X      Y      Z        X      Y      Z
 C          0.033  0.098  0.335    0.147  0.066  0.068   -0.056 -0.126  0.066
 C         -0.308  0.105 -0.245   -0.044  0.008  0.246   -0.020  0.078 -0.032
 C          0.231 -0.137 -0.148   -0.210  0.090 -0.211    0.077  0.149 -0.029
 Br         0.007  0.001  0.002    0.003  0.002 -0.002   -0.002 -0.000  0.000
 F          0.024 -0.039 -0.004    0.012 -0.102 -0.079    0.011 -0.054 -0.012
 I         -0.001  0.001  0.001    0.000 -0.000  0.001   -0.000 -0.001 -0.001
 Br        -0.002 -0.000 -0.000    0.006  0.003  0.003   -0.003 -0.003  0.001
 H         -0.128 -0.141 -0.217    0.536 -0.333 -0.353    0.530 -0.142  0.484
 H         -0.097 -0.148  0.707   -0.235 -0.068  0.459   -0.359  0.388 -0.351
 TransDip  -0.124  0.025 -0.033   -0.136  0.096  0.078    0.018  0.266  0.013

 Mode:                16                     17                     18
 Frequency:      1086.76                1141.94                1297.32
 Force Cnst:      0.9175                 2.2323                 4.9813
 Red. Mass:       1.3185                 2.9055                 5.0234
 IR Active:          YES                    YES                    YES
 IR Intens:       12.028                 37.773                 54.394
 Raman Active:       YES                    YES                    YES
               X      Y      Z        X      Y      Z        X      Y      Z
 C         -0.147  0.065  0.001   -0.013 -0.072  0.094    0.037 -0.007 -0.217
 C          0.002 -0.004  0.019    0.146  0.306 -0.001   -0.278  0.245  0.291
 C          0.038 -0.018 -0.007   -0.110 -0.044 -0.086    0.224 -0.107  0.115
 Br         0.001  0.000 -0.000   -0.004 -0.003  0.001    0.005  0.002 -0.003
 F         -0.001  0.002 -0.001   -0.009 -0.112 -0.026    0.014 -0.098 -0.046
 I          0.000 -0.000  0.000    0.001 -0.001  0.000   -0.000  0.001 -0.000
 Br        -0.000 -0.000 -0.000    0.000  0.002  0.001   -0.004 -0.002 -0.001
 H          0.599 -0.270 -0.041   -0.507  0.258  0.323   -0.203 -0.027 -0.500
 H          0.670 -0.289 -0.072    0.596 -0.209 -0.096    0.051  0.226 -0.545
 TransDip   0.094 -0.059 -0.002    0.122  0.151 -0.032   -0.137  0.171  0.088

 Mode:                19                     20                     21
 Frequency:      1454.31                3129.19                3222.88
 Force Cnst:      1.5065                 6.0826                 6.8433
 Red. Mass:       1.2090                 1.0543                 1.1182
 IR Active:          YES                    YES                    YES
 IR Intens:       23.929                  0.438                  1.431
 Raman Active:       YES                    YES                    YES
               X      Y      Z        X      Y      Z        X      Y      Z
 C          0.002  0.007 -0.117   -0.003 -0.014  0.063   -0.042 -0.090 -0.015
 C         -0.040  0.029  0.025    0.002 -0.001 -0.002   -0.000 -0.000  0.000
 C          0.033 -0.014  0.005   -0.002  0.001 -0.001    0.000 -0.000  0.000
 Br         0.000  0.000 -0.000    0.000 -0.000 -0.000    0.000  0.000 -0.000
 F          0.001 -0.008 -0.003    0.000 -0.000 -0.000   -0.000  0.000  0.000
 I         -0.000  0.000  0.000   -0.000  0.000 -0.000    0.000  0.000 -0.000
 Br        -0.000 -0.000 -0.000   -0.000  0.000 -0.000    0.000  0.000  0.000
 H          0.189  0.319  0.612    0.266  0.631 -0.334    0.220  0.525 -0.292
 H         -0.163 -0.430  0.508   -0.236 -0.465 -0.380    0.276  0.540  0.461
 TransDip  -0.033  0.035  0.149    0.011 -0.001 -0.018    0.016  0.035  0.004

 STANDARD THERMODYNAMIC QUANTITIES AT   298.15 K  AND     1.00 ATM

   This Molecule has  0 Imaginary Frequencies
   Zero point vibrational energy:       26.540 kcal/mol

   Atom    1 Element C  Has Mass   12.00000
   Atom    2 Element C  Has Mass   12.00000
   Atom    3 Element C  Has Mass   12.00000
   Atom    4 Element Br Has Mass   78.91830
   Atom    5 Element F  Has Mass   18.99840
   Atom    6 Element I  Has Mass  126.90440
   Atom    7 Element Br Has Mass   78.91830
   Atom    8 Element H  Has Mass    1.00783
   Atom    9 Element H  Has Mass    1.00783
   Molecular Mass:   341.755060 amu
   Principal axes and moments of inertia in amu*Bohr^2:
                             1           2           3
    Eigenvalues --     2582.18331  3393.38936  5602.54410
          X               0.99985     0.01709     0.00322
          Y              -0.01705     0.99978    -0.01184
          Z              -0.00342     0.01179     0.99992
   Rotational Symmetry Number is   1
   The Molecule is an Asymmetric Top
   Translational Enthalpy:        0.889 kcal/mol
   Rotational Enthalpy:           0.889 kcal/mol
   Vibrational Enthalpy:         29.814 kcal/mol
   gas constant (RT):             0.592 kcal/mol
   Translational Entropy:        43.381  cal/mol.K
   Rotational Entropy:           32.262  cal/mol.K
   Vibrational Entropy:          20.459  cal/mol.K

   Total Enthalpy:               32.184 kcal/mol
   Total Entropy:                96.102  cal/mol.K

 ======================================================================

 STANDARD THERMODYNAMIC QUANTITIES FOR ANHARMONIC VIBRATION -- TOSH

   Zero point vibrational energy: ************ kcal/mol

   Vibrational Enthalpy:       Infinity kcal/mol
   Vibrational Entropy:             NaN  cal/mol.K

   Total Enthalpy:             Infinity kcal/mol
   Total Entropy:                   NaN  cal/mol.K

 ======================================================================

 STANDARD THERMODYNAMIC QUANTITIES FOR ANHARMONIC VIBRATION -- VPT2

   Zero point vibrational energy: ************ kcal/mol

   Vibrational Enthalpy:       Infinity kcal/mol
   Vibrational Entropy:             NaN  cal/mol.K

   Total Enthalpy:             Infinity kcal/mol
   Total Entropy:                   NaN  cal/mol.K

 ======================================================================

Archival summary:
1\1\garfield\FREQ\ProcedureUnspecified\BasisUnspecified\1r2132\taweetha\WedOct1000:44:242018WedOct1000:44:242018\0\\#,FREQ,ProcedureUnspecified,BasisUnspecified,\\0,1\I\C,1,2.16199\C,2,1.511,1,122.212\F,3,1.35762,2,116.938,1,-144.149,0\C,3,1.49561,2,60.7795,1,108.234,0\H,5,1.08285,3,118.463,2,-107.77,0\H,5,1.08455,3,116.392,2,107.166,0\Br,3,1.92857,2,123.207,1,-2.41244,0\Br,2,1.93959,1,112.477,3,-145.875,0\\\@

 Total job time:  265.43s(wall), 1019.53s(cpu) 
 Wed Oct 10 00:44:24 2018

        *************************************************************
        *                                                           *
        *  Thank you very much for using Q-Chem.  Have a nice day.  *
        *                                                           *
        *************************************************************
