# Supplementary material for: Geometric and energetic data from ab initio calculations of haloethene, haloimine, halomethylenephosphine, haloiminophosphine, halodiazene, halodiphosphene and halocyclopropane
Source: Data Brief. 2019 Nov 2;27:104738. doi: 10.1016/j.dib.2019.104738 (PMC6861602; doi:10.1016/j.dib.2019.104738)
Supplement: Multimedia component 3 [file mmc3.zip › CCC/B3LYP/BrFCCCII.out]

Q-Chem Developer Version!
                  Welcome to Q-Chem
     A Quantum Leap Into The Future Of Chemistry


 Q-Chem 5.1, Q-Chem, Inc., Pleasanton, CA (2018)

 Yihan Shao,  Zhengting Gan,  E. Epifanovsky,  A. T. B. Gilbert,  M. Wormit,  
 J. Kussmann,  A. W. Lange,  A. Behn,  Jia Deng,  Xintian Feng,  D. Ghosh,  
 M. Goldey,  P. R. Horn,  L. D. Jacobson,  I. Kaliman,  T. Kus,  A. Landau,  
 Jie Liu,  E. I. Proynov,  R. M. Richard,  R. P. Steele,  E. J. Sundstrom,  
 H. L. Woodcock III,  P. M. Zimmerman,  D. Zuev,  B. Albrecht,  E. Alguire,  
 S. A. Baeppler,  D. Barton,  Z. Benda,  Y. A. Bernard,  E. J. Berquist,  
 K. B. Bravaya,  H. Burton,  D. Casanova,  Chun-Min Chang,  Yunqing Chen,  
 A. Chien,  K. D. Closser,  M. P. Coons,  S. Coriani,  S. Dasgupta,  
 A. L. Dempwolff,  M. Diedenhofen,  Hainam Do,  R. G. Edgar,  Po-Tung Fang,  
 S. Faraji,  S. Fatehi,  Qingguo Feng,  K. D. Fenk,  J. Fosso-Tande,  
 Qinghui Ge,  A. Ghysels,  G. Gidofalvi,  J. Gomes,  J. Gonthier,  A. Gunina,  
 D. Hait,  M. W. D. Hanson-Heine,  P. H. P. Harbach,  A. W. Hauser,  
 J. E. Herr,  E. G. Hohenstein,  Z. C. Holden,  Kerwin Hui,  B. C. Huynh,  
 T.-C. Jagau,  Hyunjun Ji,  B. Kaduk,  K. Khistyaev,  Jaehoon Kim,  
 P. Klunzinger,  K. Koh,  D. Kosenkov,  L. Koulias,  T. Kowalczyk,  
 C. M. Krauter,  A. Kunitsa,  Ka Un Lao,  A. Laurent,  K. V. Lawler,  
 Joonho Lee,  D. Lefrancois,  S. Lehtola,  D. S. Levine,  Yi-Pei Li,  
 You-Sheng Lin,  Fenglai Liu,  E. Livshits,  A. Luenser,  P. Manohar,  
 E. Mansoor,  S. F. Manzer,  Shan-Ping Mao,  Yuezhi Mao,  N. Mardirossian,  
 A. V. Marenich,  T. Markovich,  L. A. Martinez-Martinez,  S. A. Maurer,  
 N. J. Mayhall,  S. C. McKenzie,  J.-M. Mewes,  A. F. Morrison,  
 J. W. Mullinax,  K. Nanda,  T. S. Nguyen-Beck,  R. Olivares-Amaya,  
 J. A. Parkhill,  T. M. Perrine,  F. Plasser,  P. Pokhilko,  S. Prager,  
 A. Prociuk,  E. Ramos,  D. R. Rehn,  F. Rob,  M. Schneider,  N. Sergueev,  
 S. M. Sharada,  S. Sharma,  D. W. Small,  T. Stauch,  T. Stein,  
 Yu-Chuan Su,  A. J. W. Thom,  A. Tkatchenko,  T. Tsuchimochi,  N. M. Tubman,  
 L. Vogt,  M. L. Vidal,  O. Vydrov,  M. A. Watson,  J. Wenzel,  
 M. de Wergifosse,  T. A. Wesolowski,  A. White,  J. Witte,  A. Yamada,  
 Jun Yang,  K. Yao,  S. Yeganeh,  S. R. Yost,  Zhi-Qiang You,  A. Zech,  
 Igor Ying Zhang,  Xing Zhang,  Yan Zhao,  Ying Zhu,  B. R. Brooks,  
 G. K. L. Chan,  C. J. Cramer,  M. S. Gordon,  W. J. Hehre,  A. Klamt,  
 M. W. Schmidt,  C. D. Sherrill,  D. G. Truhlar,  A. Aspuru-Guzik,  R. Baer,  
 A. T. Bell,  N. A. Besley,  Jeng-Da Chai,  A. E. DePrince, III,  
 R. A. DiStasio Jr.,  A. Dreuw,  B. D. Dunietz,  T. R. Furlani,  
 Chao-Ping Hsu,  Yousung Jung,  Jing Kong,  D. S. Lambrecht,  WanZhen Liang,  
 C. Ochsenfeld,  V. A. Rassolov,  L. V. Slipchenko,  J. E. Subotnik,  
 T. Van Voorhis,  J. M. Herbert,  A. I. Krylov,  P. M. W. Gill,  M. Head-Gordon

 Contributors to earlier versions of Q-Chem not listed above: 
 R. D. Adamson,  B. Austin,  J. Baker,  G. J. O. Beran,  K. Brandhorst,  
 S. T. Brown,  E. F. C. Byrd,  A. K. Chakraborty,  C.-L. Cheng,  
 Siu Hung Chien,  D. M. Chipman,  D. L. Crittenden,  H. Dachsel,  
 R. J. Doerksen,  A. D. Dutoi,  L. Fusti-Molnar,  W. A. Goddard III,  
 A. Golubeva-Zadorozhnaya,  S. R. Gwaltney,  G. Hawkins,  A. Heyden,  
 S. Hirata,  G. Kedziora,  F. J. Keil,  C. Kelley,  Jihan Kim,  R. A. King,  
 R. Z. Khaliullin,  P. P. Korambath,  W. Kurlancheek,  A. M. Lee,  M. S. Lee,  
 S. V. Levchenko,  Ching Yeh Lin,  D. Liotard,  R. C. Lochan,  I. Lotan,  
 P. E. Maslen,  N. Nair,  D. P. O'Neill,  D. Neuhauser,  E. Neuscamman,  
 C. M. Oana,  R. Olson,  B. Peters,  R. Peverati,  P. A. Pieniazek,  
 Y. M. Rhee,  J. Ritchie,  M. A. Rohrdanz,  E. Rosta,  N. J. Russ,  
 H. F. Schaefer III,  N. E. Schultz,  N. Shenvi,  A. C. Simmonett,  A. Sodt,  
 D. Stuck,  K. S. Thanthiriwatte,  V. Vanovschi,  Tao Wang,  A. Warshel,  
 C. F. Williams,  Q. Wu,  X. Xu,  W. Zhang

 Please cite Q-Chem as follows:
 Y. Shao et al., Mol. Phys. 113, 184-215 (2015)
 DOI: 10.1080/00268976.2014.952696

 Q-Chem 5.1.1 for Intel X86 EM64T Linux

 Parts of Q-Chem use Armadillo 8.300.2 (Tropical Shenanigans).
 http://arma.sourceforge.net/

 Q-Chem begins on Wed Oct 10 00:58:11 2018  

Host: 
0

     Scratch files written to /scratch/taweetham/qchem22409//
Input Ideriv = 2
Curr. Ideriv = -1
Max.  Ideriv = 2

Checking the input file for inconsistencies... 	...done.

--------------------------------------------------------------
User input:
--------------------------------------------------------------
$molecule
0 1
C 
C 1 CC 
C 2 CC 1 60.0
Br 2 CBr 1 ANG  3 pDHA
F 2 CF 1 ANG  3 mDHA
I 3 CI 1 ANG  2 mDHA
I 3 CI 1 ANG  2 pDHA
H 1 CH 2 ANG  3 pDHA
H 1 CH 2 ANG  3 mDHA

CC=1.54
CH=1.09
CF=1.35
CCl=1.77
CBr=1.94
CI=2.14
ANG=118.0
pDHA=107.9
mDHA=-107.9
$end

$rem
   job_type	optimization
   basis	6-311++g**
   method	b3lyp
   mem_total	32000
$end

--------------------------------------------------------------
 ----------------------------------------------------------------
             Standard Nuclear Orientation (Angstroms)
    I     Atom           X                Y                Z
 ----------------------------------------------------------------
    1      C      -0.2400948005    -0.8668382211    -1.6766001414
    2      C      -0.6863408039    -1.3495402125    -0.2839539940
    3      C       0.2601501223    -0.1416587375    -0.4134810917
    4      Br     -2.5211903927    -1.0163302159     0.2507403902
    5      F      -0.1742368243    -2.5097382890     0.1788525936
    6      I      -0.5281585247     1.8028645434     0.0072310273
    7      I       2.3076304573    -0.4038258019     0.1510476570
    8      H       0.4699464101    -1.4827982803    -2.2284467548
    9      H      -0.9744507817    -0.3588298334    -2.3016991503
 ----------------------------------------------------------------
 Molecular Point Group                 C1    NOp =  1
 Largest Abelian Subgroup              C1    NOp =  1
 Nuclear Repulsion Energy =  1733.8431637711 hartrees
 There are       85 alpha and       85 beta electrons
 Requested basis set is 6-311++G(d,p)
 There are 101 shells and 274 basis functions

 Total QAlloc Memory Limit  32000 MB
 Mega-Array Size       188 MB
 MEM_STATIC part       192 MB
 A cutoff of  1.0D-11 yielded   3802 shell pairs
 There are     29633 function pairs (     33276 Cartesian)

 -------------------------------------------------------
 OpenMP Integral Computing Module                       
 Release: version 1.0, May 2013, Q-Chem Inc. Pittsburgh 
 -------------------------------------------------------
 Integral Job Info:
 Integral job number is                      11
 Integral operator is                         1
 short-range coefficients                     0
 long-range coefficients              100000000
 Omega coefficients                           0
 if combine SR and LR in K                    0
 Integral screening is                        0
 Integral computing path is                   2
 max size of driver memory is            800000
 size of driver memory is                593474
 size of scratch memory is             29623520
 max col of scratch BK array               1296
 max len of scratch array in speh3          155
 max len of scratch index in speh4           18
 max int batch size is                      520
 min int batch size is                       52
 fixed nKL is                                45
 max L of basis functions is                  2
 order of int derivative is                   0
 number of shells is                        101
 number of basis is                         291
 number of cartesian basis is               291
 number of contracted shell pairs          3802
 number of primitive shell pairs           7953
 maxK2 (contraction) of shell pair           36
 max number of K2 of shell pair               1
 max number of CS2 of shell pair            479
 max number of PS2 of shell pair            479
 mem total for path MDJ                  553404
 -------------------------------------------------------
 Smallest overlap matrix eigenvalue = 6.11E-05

 Scale SEOQF with 1.000000e-01/1.000000e-01/1.000000e-01

 Standard Electronic Orientation quadrupole field applied
 Nucleus-field energy     =     0.0000000361 hartrees
 Guess from superposition of atomic densities
 Warning:  Energy on first SCF cycle will be non-variational
 SAD guess density has 170.000000 electrons

 -----------------------------------------------------------------------
  General SCF calculation program by
  Eric Jon Sundstrom, Paul Horn, Yuezhi Mao, Dmitri Zuev, Alec White,
  David Stuck, Shaama M.S., Shane Yost, Joonho Lee, David Small,
  Daniel Levine, Susi Lehtola, Hugh Burton, Evgeny Epifanovsky
 -----------------------------------------------------------------------
 Exchange:     0.2000 Hartree-Fock + 0.0800 Slater + 0.7200 B88
 Correlation:  0.1900 VWN1RPA + 0.8100 LYP
 Using SG-1 standard quadrature grid
 using 4 threads for integral computing
 -------------------------------------------------------
 OpenMP Integral computing Module                
 Release: version 2.0, May 2017, Q-Chem Inc. Pleasanton 
 -------------------------------------------------------
 -------------------------------------------------------
 OpenMP BLAS3 based DFT computing Module                
 Release: version 1.0, May 2013, Q-Chem Inc. Pittsburgh 
 -------------------------------------------------------
 A restricted SCF calculation will be
 performed using DIIS
 SCF converges when DIIS error is below 1.0e-08
 ---------------------------------------
  Cycle       Energy         DIIS error
 ---------------------------------------
    1  -16629.5192624442      3.24e-02  
    2  -16628.4899952107      2.80e-03  
    3  -16628.4493329926      3.54e-03  
    4  -16628.5405016138      4.72e-04  
    5  -16628.5419124710      1.81e-04  
    6  -16628.5421369627      5.55e-05  
    7  -16628.5421666552      1.40e-05  
    8  -16628.5421681853      7.95e-06  
    9  -16628.5421687668      1.48e-06  
   10  -16628.5421687873      5.05e-07  
   11  -16628.5421687886      1.64e-07  
   12  -16628.5421687885      4.33e-08  
   13  -16628.5421687886      9.41e-09  Convergence criterion met
 ---------------------------------------
 SCF time:   CPU 86.96s  wall 23.00s 
 SCF   energy in the final basis set =   -16628.5421687886
 Total energy in the final basis set =   -16628.5421687886

 --------------------------------------------------------------

                    Orbital Energies (a.u.)
 --------------------------------------------------------------

 Alpha MOs
 -- Occupied --
***************-482.852-176.317-176.314-165.721-165.718-165.718
*******-165.716-165.716 -62.505 -56.326 -56.321 -56.321 -35.813
-35.811 -31.307 -31.304 -31.300 -31.300 -31.298 -31.298 -24.724
-22.957 -22.956 -22.956 -22.955 -22.953 -22.953 -22.951 -22.951
-22.949 -22.949 -10.352 -10.298 -10.234  -8.714  -6.546  -6.532
 -6.531  -6.363  -6.360  -4.776  -4.773  -4.760  -4.760  -4.758
 -4.757  -2.656  -2.653  -2.652  -2.641  -2.641  -2.041  -2.039
 -2.037  -2.036  -2.034  -2.034  -2.023  -2.022  -2.021  -2.020
 -1.265  -0.917  -0.809  -0.712  -0.666  -0.648  -0.597  -0.534
 -0.516  -0.491  -0.462  -0.436  -0.382  -0.377  -0.358  -0.326
 -0.304  -0.285  -0.278  -0.274  -0.262
 -- Virtual --
 -0.089  -0.075  -0.025  -0.003   0.021   0.026   0.028   0.050
  0.060   0.063   0.070   0.074   0.085   0.086   0.100   0.106
  0.115   0.124   0.129   0.137   0.149   0.157   0.163   0.179
  0.197   0.209   0.216   0.231   0.236   0.242   0.244   0.268
  0.289   0.303   0.337   0.348   0.360   0.368   0.381   0.395
  0.405   0.412   0.419   0.426   0.429   0.456   0.459   0.473
  0.484   0.489   0.505   0.524   0.533   0.558   0.584   0.600
  0.612   0.633   0.650   0.661   0.667   0.683   0.699   0.730
  0.750   0.780   0.815   0.849   0.890   0.900   0.971   1.058
  1.226   1.244   1.291   1.318   1.341   1.355   1.362   1.376
  1.405   1.421   1.447   1.465   1.501   1.525   1.533   1.544
  1.646   1.659   1.733   1.758   1.806   1.849   1.871   1.934
  1.970   2.008   2.033   2.077   2.137   2.157   2.190   2.222
  2.506   2.548   2.652   2.663   2.745   2.779   2.863   2.962
  3.034   3.339   3.473   3.675   3.758   3.785   3.952   3.965
  3.970   3.972   3.988   3.995   4.000   4.021   4.035   4.065
  4.075   4.078   4.121   4.167   4.213   4.239   4.285   4.391
  4.428   4.451   4.829   6.005   6.025   6.037   6.055   6.077
  6.132   6.330   6.407   6.607   6.687   7.563   7.588   7.684
 23.481  23.595  23.805  27.852  27.887  28.344  28.357  28.364
 28.377  28.396  28.404  28.534  28.535  28.537  28.553  28.569
 28.578  28.587  28.630  28.681  28.716  47.915  66.750 127.886
127.896 127.907 127.920 127.929 127.959 151.652 151.681 289.758
289.783 289.9031020.7091901.8141901.845
 --------------------------------------------------------------

          Ground-State Mulliken Net Atomic Charges

     Atom                 Charge (a.u.)
  ----------------------------------------
      1 C                    -0.501197
      2 C                    -0.031039
      3 C                    -0.123200
      4 Br                    0.023969
      5 F                    -0.033650
      6 I                     0.141703
      7 I                     0.144742
      8 H                     0.201533
      9 H                     0.177139
  ----------------------------------------
  Sum of atomic charges =     0.000000

 -----------------------------------------------------------------
                    Cartesian Multipole Moments
 -----------------------------------------------------------------
    Charge (ESU x 10^10)
                 0.0000
    Dipole Moment (Debye)
         X      -0.0985      Y       0.4007      Z      -1.6251
       Tot       1.6766
    Quadrupole Moments (Debye-Ang)
        XX     -95.3482     XY      -2.6850     YY    -100.4003
        XZ       0.7198     YZ       2.9007     ZZ     -95.2583
    Octopole Moments (Debye-Ang^2)
       XXX       8.7424    XXY       5.6932    XYY      -2.3441
       YYY      36.9326    XXZ      13.0451    XYZ      -0.2325
       YYZ       5.0585    XZZ      -0.8904    YZZ       0.5261
       ZZZ       7.6321
    Hexadecapole Moments (Debye-Ang^3)
      XXXX   -1670.6043   XXXY     -21.8110   XXYY    -488.3877
      XYYY     -31.1860   YYYY   -1089.9483   XXXZ       0.3648
      XXYZ      -7.9158   XYYZ      -5.3803   YYYZ       0.9964
      XXZZ    -346.3369   XYZZ      -4.8144   YYZZ    -228.4441
      XZZZ      -0.7190   YZZZ      -3.7005   ZZZZ    -259.3196
 -----------------------------------------------------------------
 Calculating analytic gradient of the SCF energy
 Gradient of SCF Energy
            1           2           3           4           5           6
    1   0.0040693  -0.0104095   0.0139237  -0.0018522   0.0047781  -0.0027404
    2   0.0034921  -0.0216865   0.0160568   0.0132894  -0.0011477  -0.0128206
    3  -0.0155065   0.0226092   0.0058920  -0.0016612  -0.0014336   0.0006648
            7           8           9
    1  -0.0071057   0.0017314  -0.0023948
    2   0.0021557  -0.0008370   0.0014979
    3  -0.0022333  -0.0043919  -0.0039396
 Max gradient component =       2.261E-02
 RMS gradient           =       9.296E-03
 Gradient time:  CPU 22.26 s  wall 5.64 s
 Geometry Optimization Parameters
   NAtoms,    NIC,     NZ,  NCons,   NDum,   NFix, NCnnct, MaxDiis
        9      69       9       0       0       0       0       0


** GEOMETRY OPTIMIZATION IN DELOCALIZED INTERNAL COORDINATES **
   Searching for a Minimum

   Optimization Cycle:   1

                       Coordinates (Angstroms)
     ATOM                X               Y               Z
      1  C        -0.2400948005   -0.8668382211   -1.6766001414
      2  C        -0.6863408039   -1.3495402125   -0.2839539940
      3  C         0.2601501223   -0.1416587375   -0.4134810917
      4  Br       -2.5211903927   -1.0163302159    0.2507403902
      5  F        -0.1742368243   -2.5097382890    0.1788525936
      6  I        -0.5281585247    1.8028645434    0.0072310273
      7  I         2.3076304573   -0.4038258019    0.1510476570
      8  H         0.4699464101   -1.4827982803   -2.2284467548
      9  H        -0.9744507817   -0.3588298334   -2.3016991503
   Point Group: c1    Number of degrees of freedom:    21


   Energy is -16628.542168789


 Attempting to Generate Delocalized Internal Coordinates

 21 Hessian modes will be used to form the next step
  Hessian Eigenvalues:
     0.017401    0.020947    0.030782    0.030782    0.030790    0.033282
     0.086449    0.090060    0.108095    0.108095    0.108252    0.129001
     0.140000    0.145900    0.175927    0.257500    0.268991    0.285189
     0.348126    0.348126    0.550214

 Minimum Search - Taking Simple RFO Step
 Searching for Lamda that Minimizes Along All modes
 Value Taken    Lamda =  -0.01066850
 Calculated Step too Large.  Step scaled by  0.864035
 Step Taken.  Stepsize is  0.300000

                             Maximum     Tolerance    Cnvgd?
         Gradient           0.025766      0.000300      NO
         Displacement       0.201481      0.001200      NO
         Energy change     *********      0.000001      NO


 New Cartesian Coordinates Obtained by Inverse Iteration

 Displacement from previous Coordinates is:  0.478047
 ----------------------------------------------------------------
             Standard Nuclear Orientation (Angstroms)
    I     Atom           X                Y                Z
 ----------------------------------------------------------------
    1      C      -0.2608346719    -0.8488311456    -1.6494270743
    2      C      -0.6923731772    -1.3362064206    -0.2860205784
    3      C       0.2448934246    -0.1282381644    -0.3988169960
    4      Br     -2.5493054664    -1.1785760613     0.2201843112
    5      F      -0.1630151697    -2.4933259791     0.1593418702
    6      I      -0.4358344933     1.9163962022    -0.0668930013
    7      I       2.3159516679    -0.4461381494     0.1637983953
    8      H       0.4478043656    -1.4676920164    -2.1899299065
    9      H      -0.9940316178    -0.3440833135    -2.2685464843
 ----------------------------------------------------------------
 Molecular Point Group                 C1    NOp =  1
 Largest Abelian Subgroup              C1    NOp =  1
 Nuclear Repulsion Energy =  1701.9543848715 hartrees
 There are       85 alpha and       85 beta electrons
 Applying Cartesian multipole field
    Component          Value
    ---------          -----
     (2,0,0)        1.00000E-11
     (0,2,0)        2.00000E-11
     (0,0,2)       -3.00000E-11
 Nucleus-field energy     =     0.0000000388 hartrees
 Requested basis set is 6-311++G(d,p)
 There are 101 shells and 274 basis functions
 A cutoff of  1.0D-11 yielded   3795 shell pairs
 There are     29586 function pairs (     33214 Cartesian)
 Smallest overlap matrix eigenvalue = 5.47E-05
 Guess MOs from SCF MO coefficient file

 -----------------------------------------------------------------------
  General SCF calculation program by
  Eric Jon Sundstrom, Paul Horn, Yuezhi Mao, Dmitri Zuev, Alec White,
  David Stuck, Shaama M.S., Shane Yost, Joonho Lee, David Small,
  Daniel Levine, Susi Lehtola, Hugh Burton, Evgeny Epifanovsky
 -----------------------------------------------------------------------
 Exchange:     0.2000 Hartree-Fock + 0.0800 Slater + 0.7200 B88
 Correlation:  0.1900 VWN1RPA + 0.8100 LYP
 Using SG-1 standard quadrature grid
 using 4 threads for integral computing
 -------------------------------------------------------
 OpenMP Integral computing Module                
 Release: version 2.0, May 2017, Q-Chem Inc. Pleasanton 
 -------------------------------------------------------
 -------------------------------------------------------
 OpenMP BLAS3 based DFT computing Module                
 Release: version 1.0, May 2013, Q-Chem Inc. Pittsburgh 
 -------------------------------------------------------
 A restricted SCF calculation will be
 performed using DIIS
 SCF converges when DIIS error is below 1.0e-08
 ---------------------------------------
  Cycle       Energy         DIIS error
 ---------------------------------------
    1  -16628.5406544875      6.04e-04  
    2  -16628.5457996223      2.52e-04  
    3  -16628.5455169434      3.09e-04  
    4  -16628.5463475867      8.19e-05  
    5  -16628.5464115348      2.22e-05  
    6  -16628.5464154771      8.21e-06  
    7  -16628.5464160048      1.41e-06  
    8  -16628.5464160221      6.29e-07  
    9  -16628.5464160256      9.37e-08  
   10  -16628.5464160254      6.12e-08  
   11  -16628.5464160256      1.53e-08  
   12  -16628.5464160252      5.02e-09  Convergence criterion met
 ---------------------------------------
 SCF time:   CPU 82.59s  wall 21.00s 
 SCF   energy in the final basis set =   -16628.5464160252
 Total energy in the final basis set =   -16628.5464160252

 --------------------------------------------------------------

                    Orbital Energies (a.u.)
 --------------------------------------------------------------

 Alpha MOs
 -- Occupied --
***************-482.852-176.317-176.316-165.721-165.720-165.718
*******-165.718-165.718 -62.505 -56.326 -56.322 -56.321 -35.813
-35.813 -31.307 -31.306 -31.300 -31.300 -31.300 -31.300 -24.722
-22.957 -22.957 -22.956 -22.956 -22.955 -22.955 -22.951 -22.951
-22.951 -22.951 -10.351 -10.302 -10.231  -8.714  -6.546  -6.532
 -6.532  -6.362  -6.362  -4.776  -4.775  -4.760  -4.759  -4.759
 -4.759  -2.657  -2.653  -2.653  -2.641  -2.641  -2.041  -2.041
 -2.036  -2.036  -2.036  -2.036  -2.022  -2.022  -2.022  -2.022
 -1.266  -0.922  -0.811  -0.708  -0.664  -0.648  -0.600  -0.536
 -0.519  -0.491  -0.463  -0.434  -0.378  -0.376  -0.358  -0.321
 -0.305  -0.287  -0.280  -0.275  -0.266
 -- Virtual --
 -0.096  -0.079  -0.025  -0.003   0.021   0.026   0.027   0.052
  0.061   0.067   0.070   0.075   0.084   0.086   0.101   0.107
  0.113   0.124   0.129   0.139   0.151   0.157   0.163   0.179
  0.199   0.213   0.219   0.232   0.235   0.241   0.244   0.268
  0.290   0.299   0.336   0.348   0.362   0.370   0.383   0.395
  0.402   0.413   0.422   0.427   0.430   0.450   0.456   0.468
  0.482   0.490   0.514   0.526   0.541   0.561   0.576   0.593
  0.602   0.632   0.650   0.654   0.665   0.679   0.696   0.730
  0.747   0.780   0.812   0.846   0.886   0.898   0.965   1.072
  1.223   1.248   1.299   1.304   1.334   1.350   1.360   1.375
  1.403   1.416   1.447   1.467   1.500   1.524   1.526   1.545
  1.644   1.658   1.735   1.769   1.822   1.852   1.867   1.944
  1.973   2.014   2.041   2.077   2.140   2.169   2.195   2.222
  2.520   2.556   2.649   2.672   2.752   2.789   2.872   2.964
  3.064   3.358   3.475   3.687   3.760   3.791   3.961   3.964
  3.970   3.974   3.997   4.001   4.007   4.026   4.031   4.060
  4.063   4.073   4.122   4.160   4.216   4.234   4.279   4.393
  4.412   4.442   4.838   6.003   6.024   6.033   6.045   6.070
  6.122   6.331   6.409   6.609   6.693   7.561   7.584   7.679
 23.494  23.613  23.833  27.840  27.883  28.341  28.356  28.360
 28.371  28.389  28.398  28.532  28.533  28.536  28.550  28.566
 28.574  28.583  28.625  28.675  28.709  47.916  66.753 127.883
127.895 127.905 127.913 127.923 127.953 151.641 151.678 289.756
289.777 289.8991020.7111901.8031901.841
 --------------------------------------------------------------

          Ground-State Mulliken Net Atomic Charges

     Atom                 Charge (a.u.)
  ----------------------------------------
      1 C                    -0.514065
      2 C                    -0.058190
      3 C                    -0.071684
      4 Br                    0.021236
      5 F                    -0.030082
      6 I                     0.136327
      7 I                     0.134261
      8 H                     0.204476
      9 H                     0.177722
  ----------------------------------------
  Sum of atomic charges =     0.000000

 -----------------------------------------------------------------
                    Cartesian Multipole Moments
 -----------------------------------------------------------------
    Charge (ESU x 10^10)
                 0.0000
    Dipole Moment (Debye)
         X      -0.0895      Y       0.4307      Z      -1.6588
       Tot       1.7161
    Quadrupole Moments (Debye-Ang)
        XX     -95.5379     XY      -2.1617     YY     -99.8508
        XZ       0.9290     YZ       2.5901     ZZ     -95.4713
    Octopole Moments (Debye-Ang^2)
       XXX       1.9157    XXY       3.1416    XYY      -4.4318
       YYY      41.6033    XXZ      14.7508    XYZ       0.3262
       YYZ       6.7740    XZZ      -3.1524    YZZ       0.9882
       ZZZ      14.4865
    Hexadecapole Moments (Debye-Ang^3)
      XXXX   -1674.0878   XXXY     -39.3410   XXYY    -506.8131
      XYYY     -55.2263   YYYY   -1188.4417   XXXZ      -9.1719
      XXYZ      -5.6302   XYYZ      -7.9687   YYYZ      11.9995
      XXZZ    -347.4534   XYZZ     -12.7061   YYZZ    -247.1979
      XZZZ     -10.4407   YZZZ       9.6440   ZZZZ    -255.8991
 -----------------------------------------------------------------
 Calculating analytic gradient of the SCF energy
 Gradient of SCF Energy
            1           2           3           4           5           6
    1  -0.0016097  -0.0024884   0.0077849  -0.0018973  -0.0004988  -0.0000027
    2   0.0032235  -0.0154807   0.0060803   0.0010796   0.0027125   0.0027688
    3  -0.0072647   0.0125706   0.0036121  -0.0024684  -0.0026342  -0.0008491
            7           8           9
    1  -0.0011208   0.0001922  -0.0003593
    2  -0.0002332   0.0000917  -0.0002425
    3  -0.0014363  -0.0002902  -0.0012398
 Max gradient component =       1.548E-02
 RMS gradient           =       4.789E-03
 Gradient time:  CPU 22.02 s  wall 5.58 s
 Geometry Optimization Parameters
   NAtoms,    NIC,     NZ,  NCons,   NDum,   NFix, NCnnct, MaxDiis
        9      69       9       0       0       0       0       0

 Cartesian Hessian Update
 Hessian Updated using BFGS Update


** GEOMETRY OPTIMIZATION IN DELOCALIZED INTERNAL COORDINATES **
   Searching for a Minimum

   Optimization Cycle:   2

                       Coordinates (Angstroms)
     ATOM                X               Y               Z
      1  C        -0.2608346719   -0.8488311456   -1.6494270743
      2  C        -0.6923731772   -1.3362064206   -0.2860205784
      3  C         0.2448934246   -0.1282381644   -0.3988169960
      4  Br       -2.5493054664   -1.1785760613    0.2201843112
      5  F        -0.1630151697   -2.4933259791    0.1593418702
      6  I        -0.4358344933    1.9163962022   -0.0668930013
      7  I         2.3159516679   -0.4461381494    0.1637983953
      8  H         0.4478043656   -1.4676920164   -2.1899299065
      9  H        -0.9940316178   -0.3440833135   -2.2685464843
   Point Group: c1    Number of degrees of freedom:    21


   Energy is -16628.546416025

 Hessian Updated using BFGS Update

 21 Hessian modes will be used to form the next step
  Hessian Eigenvalues:
     0.017407    0.020952    0.030498    0.030782    0.031709    0.042796
     0.089069    0.089604    0.104872    0.108210    0.116668    0.124282
     0.135521    0.150597    0.175408    0.252335    0.268827    0.282897
     0.347956    0.348328    0.553762

 Minimum Search - Taking Simple RFO Step
 Searching for Lamda that Minimizes Along All modes
 Value Taken    Lamda =  -0.00138473
 Step Taken.  Stepsize is  0.135421

                             Maximum     Tolerance    Cnvgd?
         Gradient           0.009173      0.000300      NO
         Displacement       0.074443      0.001200      NO
         Energy change     -0.004247      0.000001      NO


 New Cartesian Coordinates Obtained by Inverse Iteration

 Displacement from previous Coordinates is:  0.147977
 ----------------------------------------------------------------
             Standard Nuclear Orientation (Angstroms)
    I     Atom           X                Y                Z
 ----------------------------------------------------------------
    1      C      -0.2612439032    -0.8520327623    -1.6627990472
    2      C      -0.6907192730    -1.3218353864    -0.3114514079
    3      C       0.2373985488    -0.1299105684    -0.4198748007
    4      Br     -2.5251745557    -1.1713813878     0.2549866065
    5      F      -0.1571368539    -2.4707904542     0.1581815025
    6      I      -0.4490069687     1.9018596626    -0.0547193985
    7      I       2.3043767292    -0.4593541302     0.1955995439
    8      H       0.4445068353    -1.4789969184    -2.1950962247
    9      H      -0.9897456967    -0.3442531030    -2.2811362379
 ----------------------------------------------------------------
 Molecular Point Group                 C1    NOp =  1
 Largest Abelian Subgroup              C1    NOp =  1
 Nuclear Repulsion Energy =  1708.4465522132 hartrees
 There are       85 alpha and       85 beta electrons
 Applying Cartesian multipole field
    Component          Value
    ---------          -----
     (2,0,0)        1.00000E-11
     (0,2,0)        2.00000E-11
     (0,0,2)       -3.00000E-11
 Nucleus-field energy     =     0.0000000381 hartrees
 Requested basis set is 6-311++G(d,p)
 There are 101 shells and 274 basis functions
 A cutoff of  1.0D-11 yielded   3799 shell pairs
 There are     29631 function pairs (     33268 Cartesian)
 Smallest overlap matrix eigenvalue = 5.21E-05
 Guess MOs from SCF MO coefficient file

 -----------------------------------------------------------------------
  General SCF calculation program by
  Eric Jon Sundstrom, Paul Horn, Yuezhi Mao, Dmitri Zuev, Alec White,
  David Stuck, Shaama M.S., Shane Yost, Joonho Lee, David Small,
  Daniel Levine, Susi Lehtola, Hugh Burton, Evgeny Epifanovsky
 -----------------------------------------------------------------------
 Exchange:     0.2000 Hartree-Fock + 0.0800 Slater + 0.7200 B88
 Correlation:  0.1900 VWN1RPA + 0.8100 LYP
 Using SG-1 standard quadrature grid
 using 4 threads for integral computing
 -------------------------------------------------------
 OpenMP Integral computing Module                
 Release: version 2.0, May 2017, Q-Chem Inc. Pleasanton 
 -------------------------------------------------------
 -------------------------------------------------------
 OpenMP BLAS3 based DFT computing Module                
 Release: version 1.0, May 2013, Q-Chem Inc. Pittsburgh 
 -------------------------------------------------------
 A restricted SCF calculation will be
 performed using DIIS
 SCF converges when DIIS error is below 1.0e-08
 ---------------------------------------
  Cycle       Energy         DIIS error
 ---------------------------------------
    1  -16628.5460346657      2.78e-04  
    2  -16628.5469803165      1.11e-04  
    3  -16628.5469276667      1.38e-04  
    4  -16628.5470750311      3.18e-05  
    5  -16628.5470846139      1.05e-05  
    6  -16628.5470854935      2.89e-06  
    7  -16628.5470855735      5.55e-07  
    8  -16628.5470855760      2.09e-07  
    9  -16628.5470855767      5.19e-08  
   10  -16628.5470855764      2.08e-08  
   11  -16628.5470855764      5.35e-09  Convergence criterion met
 ---------------------------------------
 SCF time:   CPU 76.21s  wall 20.00s 
 SCF   energy in the final basis set =   -16628.5470855764
 Total energy in the final basis set =   -16628.5470855764

 --------------------------------------------------------------

                    Orbital Energies (a.u.)
 --------------------------------------------------------------

 Alpha MOs
 -- Occupied --
***************-482.852-176.317-176.316-165.721-165.720-165.719
*******-165.717-165.717 -62.504 -56.325 -56.321 -56.321 -35.813
-35.812 -31.307 -31.306 -31.300 -31.300 -31.299 -31.299 -24.719
-22.957 -22.956 -22.956 -22.956 -22.955 -22.955 -22.951 -22.951
-22.950 -22.950 -10.349 -10.300 -10.231  -8.713  -6.545  -6.531
 -6.531  -6.363  -6.361  -4.776  -4.775  -4.760  -4.760  -4.759
 -4.758  -2.656  -2.652  -2.652  -2.641  -2.641  -2.041  -2.040
 -2.037  -2.036  -2.035  -2.035  -2.023  -2.022  -2.021  -2.021
 -1.263  -0.929  -0.812  -0.709  -0.664  -0.647  -0.601  -0.538
 -0.519  -0.489  -0.463  -0.435  -0.378  -0.376  -0.360  -0.321
 -0.305  -0.288  -0.279  -0.275  -0.266
 -- Virtual --
 -0.096  -0.081  -0.023  -0.004   0.021   0.027   0.028   0.054
  0.061   0.067   0.070   0.075   0.084   0.086   0.102   0.107
  0.114   0.125   0.129   0.140   0.151   0.158   0.164   0.179
  0.199   0.212   0.220   0.233   0.236   0.244   0.247   0.270
  0.291   0.301   0.338   0.344   0.362   0.371   0.384   0.395
  0.403   0.414   0.421   0.427   0.430   0.451   0.456   0.470
  0.482   0.491   0.516   0.528   0.545   0.563   0.579   0.594
  0.604   0.635   0.650   0.654   0.662   0.675   0.695   0.729
  0.747   0.780   0.813   0.847   0.886   0.900   0.975   1.075
  1.226   1.245   1.300   1.309   1.333   1.350   1.363   1.374
  1.401   1.424   1.454   1.468   1.496   1.526   1.533   1.551
  1.647   1.659   1.736   1.771   1.831   1.854   1.873   1.951
  1.980   2.016   2.043   2.082   2.144   2.175   2.195   2.228
  2.526   2.556   2.653   2.676   2.765   2.799   2.878   2.967
  3.087   3.373   3.471   3.691   3.762   3.795   3.963   3.964
  3.970   3.976   4.000   4.004   4.010   4.028   4.033   4.061
  4.064   4.073   4.124   4.162   4.214   4.234   4.278   4.394
  4.412   4.439   4.845   6.004   6.024   6.034   6.046   6.070
  6.122   6.336   6.410   6.618   6.694   7.562   7.585   7.680
 23.499  23.651  23.849  27.840  27.882  28.342  28.356  28.361
 28.372  28.389  28.398  28.533  28.533  28.536  28.550  28.566
 28.574  28.583  28.625  28.676  28.709  47.919  66.757 127.884
127.895 127.905 127.914 127.924 127.953 151.641 151.676 289.757
289.778 289.9011020.7141901.8031901.840
 --------------------------------------------------------------

          Ground-State Mulliken Net Atomic Charges

     Atom                 Charge (a.u.)
  ----------------------------------------
      1 C                    -0.530725
      2 C                    -0.037044
      3 C                    -0.075951
      4 Br                    0.023301
      5 F                    -0.032425
      6 I                     0.138554
      7 I                     0.130893
      8 H                     0.205301
      9 H                     0.178097
  ----------------------------------------
  Sum of atomic charges =     0.000000

 -----------------------------------------------------------------
                    Cartesian Multipole Moments
 -----------------------------------------------------------------
    Charge (ESU x 10^10)
                 0.0000
    Dipole Moment (Debye)
         X      -0.1258      Y       0.4448      Z      -1.6889
       Tot       1.7510
    Quadrupole Moments (Debye-Ang)
        XX     -95.6822     XY      -2.2018     YY     -99.8494
        XZ       0.9314     YZ       2.7444     ZZ     -95.2004
    Octopole Moments (Debye-Ang^2)
       XXX       2.5764    XXY       3.6549    XYY      -4.2604
       YYY      42.7938    XXZ      14.1200    XYZ       0.2041
       YYZ       5.3526    XZZ      -3.0051    YZZ       1.3058
       ZZZ       9.4989
    Hexadecapole Moments (Debye-Ang^3)
      XXXX   -1660.3555   XXXY     -33.2353   XXYY    -500.7134
      XYYY     -48.4380   YYYY   -1176.1578   XXXZ     -10.7498
      XXYZ      -6.2086   XYYZ      -8.7950   YYYZ      14.0868
      XXZZ    -343.1312   XYZZ     -10.3440   YYZZ    -245.2540
      XZZZ     -11.9382   YZZZ      10.5856   ZZZZ    -260.9807
 -----------------------------------------------------------------
 Calculating analytic gradient of the SCF energy
 Gradient of SCF Energy
            1           2           3           4           5           6
    1  -0.0021119   0.0010621   0.0003286   0.0011049  -0.0012453  -0.0001537
    2   0.0019751  -0.0073384   0.0007808   0.0004494   0.0043414   0.0013289
    3   0.0004899  -0.0000178  -0.0020545  -0.0007286  -0.0005222   0.0009967
            7           8           9
    1   0.0008793  -0.0002287   0.0003646
    2  -0.0011853   0.0002429  -0.0005948
    3   0.0005854   0.0007318   0.0005193
 Max gradient component =       7.338E-03
 RMS gradient           =       1.904E-03
 Gradient time:  CPU 22.02 s  wall 5.58 s
 Geometry Optimization Parameters
   NAtoms,    NIC,     NZ,  NCons,   NDum,   NFix, NCnnct, MaxDiis
        9      69       9       0       0       0       0       0

 Cartesian Hessian Update
 Hessian Updated using BFGS Update


** GEOMETRY OPTIMIZATION IN DELOCALIZED INTERNAL COORDINATES **
   Searching for a Minimum

   Optimization Cycle:   3

                       Coordinates (Angstroms)
     ATOM                X               Y               Z
      1  C        -0.2612439032   -0.8520327623   -1.6627990472
      2  C        -0.6907192730   -1.3218353864   -0.3114514079
      3  C         0.2373985488   -0.1299105684   -0.4198748007
      4  Br       -2.5251745557   -1.1713813878    0.2549866065
      5  F        -0.1571368539   -2.4707904542    0.1581815025
      6  I        -0.4490069687    1.9018596626   -0.0547193985
      7  I         2.3043767292   -0.4593541302    0.1955995439
      8  H         0.4445068353   -1.4789969184   -2.1950962247
      9  H        -0.9897456967   -0.3442531030   -2.2811362379
   Point Group: c1    Number of degrees of freedom:    21


   Energy is -16628.547085576

 Hessian Updated using BFGS Update

 21 Hessian modes will be used to form the next step
  Hessian Eigenvalues:
     0.017412    0.020926    0.028765    0.030784    0.035251    0.050289
     0.081335    0.090056    0.101272    0.109706    0.111429    0.125764
     0.134235    0.151162    0.178354    0.260245    0.268847    0.269649
     0.348192    0.349413    0.550675

 Minimum Search - Taking Simple RFO Step
 Searching for Lamda that Minimizes Along All modes
 Value Taken    Lamda =  -0.00024893
 Step Taken.  Stepsize is  0.064430

                             Maximum     Tolerance    Cnvgd?
         Gradient           0.002573      0.000300      NO
         Displacement       0.032055      0.001200      NO
         Energy change     -0.000670      0.000001      NO


 New Cartesian Coordinates Obtained by Inverse Iteration

 Displacement from previous Coordinates is:  0.067474
 ----------------------------------------------------------------
             Standard Nuclear Orientation (Angstroms)
    I     Atom           X                Y                Z
 ----------------------------------------------------------------
    1      C      -0.2576782139    -0.8533311148    -1.6597464606
    2      C      -0.6925663725    -1.3184380003    -0.3092666546
    3      C       0.2357948595    -0.1326682732    -0.4147507737
    4      Br     -2.5265416819    -1.1692504085     0.2682634739
    5      F      -0.1677934509    -2.4830958750     0.1442824535
    6      I      -0.4496793346     1.8936195775    -0.0651792044
    7      I       2.3041381640    -0.4461123791     0.1924395642
    8      H       0.4473273525    -1.4814853824    -2.1929106087
    9      H      -0.9797464604    -0.3359331925    -2.2794412538
 ----------------------------------------------------------------
 Molecular Point Group                 C1    NOp =  1
 Largest Abelian Subgroup              C1    NOp =  1
 Nuclear Repulsion Energy =  1710.2512038374 hartrees
 There are       85 alpha and       85 beta electrons
 Applying Cartesian multipole field
    Component          Value
    ---------          -----
     (2,0,0)        1.00000E-11
     (0,2,0)        2.00000E-11
     (0,0,2)       -3.00000E-11
 Nucleus-field energy     =     0.0000000380 hartrees
 Requested basis set is 6-311++G(d,p)
 There are 101 shells and 274 basis functions
 A cutoff of  1.0D-11 yielded   3799 shell pairs
 There are     29640 function pairs (     33285 Cartesian)
 Smallest overlap matrix eigenvalue = 5.07E-05
 Guess MOs from SCF MO coefficient file

 -----------------------------------------------------------------------
  General SCF calculation program by
  Eric Jon Sundstrom, Paul Horn, Yuezhi Mao, Dmitri Zuev, Alec White,
  David Stuck, Shaama M.S., Shane Yost, Joonho Lee, David Small,
  Daniel Levine, Susi Lehtola, Hugh Burton, Evgeny Epifanovsky
 -----------------------------------------------------------------------
 Exchange:     0.2000 Hartree-Fock + 0.0800 Slater + 0.7200 B88
 Correlation:  0.1900 VWN1RPA + 0.8100 LYP
 Using SG-1 standard quadrature grid
 using 4 threads for integral computing
 -------------------------------------------------------
 OpenMP Integral computing Module                
 Release: version 2.0, May 2017, Q-Chem Inc. Pleasanton 
 -------------------------------------------------------
 -------------------------------------------------------
 OpenMP BLAS3 based DFT computing Module                
 Release: version 1.0, May 2013, Q-Chem Inc. Pittsburgh 
 -------------------------------------------------------
 A restricted SCF calculation will be
 performed using DIIS
 SCF converges when DIIS error is below 1.0e-08
 ---------------------------------------
  Cycle       Energy         DIIS error
 ---------------------------------------
    1  -16628.5469546039      1.39e-04  
    2  -16628.5471768771      5.50e-05  
    3  -16628.5471353672      8.64e-05  
    4  -16628.5472030137      1.12e-05  
    5  -16628.5472040764      4.64e-06  
    6  -16628.5472042620      1.06e-06  
    7  -16628.5472042721      2.26e-07  
    8  -16628.5472042721      7.19e-08  
    9  -16628.5472042724      2.28e-08  
   10  -16628.5472042722      7.80e-09  Convergence criterion met
 ---------------------------------------
 SCF time:   CPU 69.25s  wall 18.00s 
 SCF   energy in the final basis set =   -16628.5472042722
 Total energy in the final basis set =   -16628.5472042722

 --------------------------------------------------------------

                    Orbital Energies (a.u.)
 --------------------------------------------------------------

 Alpha MOs
 -- Occupied --
***************-482.851-176.317-176.316-165.721-165.720-165.719
*******-165.718-165.718 -62.504 -56.325 -56.321 -56.321 -35.814
-35.812 -31.307 -31.306 -31.301 -31.301 -31.299 -31.299 -24.718
-22.958 -22.956 -22.956 -22.956 -22.955 -22.955 -22.951 -22.951
-22.950 -22.950 -10.349 -10.300 -10.231  -8.713  -6.545  -6.531
 -6.531  -6.363  -6.362  -4.776  -4.775  -4.760  -4.760  -4.759
 -4.759  -2.656  -2.652  -2.652  -2.641  -2.641  -2.042  -2.040
 -2.037  -2.037  -2.036  -2.035  -2.023  -2.023  -2.022  -2.021
 -1.261  -0.930  -0.812  -0.710  -0.664  -0.647  -0.600  -0.537
 -0.518  -0.488  -0.462  -0.436  -0.379  -0.376  -0.360  -0.321
 -0.305  -0.288  -0.279  -0.276  -0.265
 -- Virtual --
 -0.095  -0.081  -0.023  -0.003   0.022   0.027   0.028   0.053
  0.061   0.067   0.070   0.075   0.084   0.086   0.102   0.106
  0.114   0.125   0.129   0.139   0.151   0.158   0.164   0.180
  0.200   0.212   0.219   0.233   0.235   0.244   0.247   0.270
  0.291   0.300   0.337   0.345   0.363   0.370   0.384   0.396
  0.403   0.414   0.421   0.426   0.430   0.451   0.456   0.471
  0.484   0.491   0.514   0.529   0.544   0.563   0.580   0.594
  0.604   0.635   0.651   0.655   0.663   0.677   0.696   0.730
  0.747   0.780   0.812   0.846   0.884   0.900   0.975   1.075
  1.227   1.247   1.301   1.309   1.335   1.351   1.363   1.374
  1.401   1.422   1.452   1.467   1.497   1.527   1.533   1.550
  1.651   1.659   1.737   1.772   1.832   1.856   1.876   1.951
  1.981   2.017   2.043   2.082   2.141   2.175   2.195   2.228
  2.525   2.555   2.651   2.676   2.768   2.800   2.879   2.965
  3.089   3.376   3.467   3.689   3.764   3.796   3.963   3.963
  3.970   3.975   3.999   4.002   4.008   4.027   4.032   4.061
  4.065   4.074   4.124   4.162   4.213   4.234   4.279   4.394
  4.415   4.440   4.842   6.004   6.024   6.034   6.046   6.071
  6.124   6.337   6.411   6.616   6.691   7.561   7.585   7.680
 23.497  23.658  23.849  27.842  27.882  28.342  28.356  28.360
 28.372  28.389  28.399  28.533  28.533  28.536  28.550  28.566
 28.575  28.584  28.626  28.676  28.710  47.919  66.757 127.884
127.895 127.905 127.913 127.924 127.954 151.643 151.677 289.757
289.778 289.9001020.7131901.8051901.840
 --------------------------------------------------------------

          Ground-State Mulliken Net Atomic Charges

     Atom                 Charge (a.u.)
  ----------------------------------------
      1 C                    -0.533037
      2 C                    -0.030847
      3 C                    -0.081305
      4 Br                    0.024033
      5 F                    -0.036826
      6 I                     0.141378
      7 I                     0.132306
      8 H                     0.206655
      9 H                     0.177643
  ----------------------------------------
  Sum of atomic charges =     0.000000

 -----------------------------------------------------------------
                    Cartesian Multipole Moments
 -----------------------------------------------------------------
    Charge (ESU x 10^10)
                 0.0000
    Dipole Moment (Debye)
         X      -0.1020      Y       0.5037      Z      -1.6828
       Tot       1.7595
    Quadrupole Moments (Debye-Ang)
        XX     -95.6593     XY      -2.1995     YY     -99.9422
        XZ       0.8736     YZ       2.7005     ZZ     -95.2079
    Octopole Moments (Debye-Ang^2)
       XXX       3.1131    XXY       3.7034    XYY      -4.1576
       YYY      42.9180    XXZ      14.2900    XYZ       0.3428
       YYZ       5.3805    XZZ      -2.8909    YZZ       1.2023
       ZZZ       9.9830
    Hexadecapole Moments (Debye-Ang^3)
      XXXX   -1660.4131   XXXY     -35.4497   XXYY    -499.9161
      XYYY     -51.4604   YYYY   -1170.9256   XXXZ      -9.3587
      XXYZ      -5.5301   XYYZ      -8.0155   YYYZ      15.2545
      XXZZ    -343.2772   XYZZ     -11.3208   YYZZ    -244.2368
      XZZZ     -10.0039   YZZZ      12.3629   ZZZZ    -261.1443
 -----------------------------------------------------------------
 Calculating analytic gradient of the SCF energy
 Gradient of SCF Energy
            1           2           3           4           5           6
    1  -0.0001924   0.0021387  -0.0018577   0.0002519  -0.0013704   0.0006396
    2   0.0003384  -0.0019640   0.0004714   0.0002872   0.0012270  -0.0006436
    3   0.0016869   0.0000322  -0.0010945  -0.0001096  -0.0009013   0.0000557
            7           8           9
    1   0.0001690   0.0001968   0.0000246
    2  -0.0000431   0.0002796   0.0000472
    3  -0.0000887   0.0000442   0.0003751
 Max gradient component =       2.139E-03
 RMS gradient           =       8.982E-04
 Gradient time:  CPU 22.50 s  wall 5.70 s
 Geometry Optimization Parameters
   NAtoms,    NIC,     NZ,  NCons,   NDum,   NFix, NCnnct, MaxDiis
        9      69       9       0       0       0       0       0

 Cartesian Hessian Update
 Hessian Updated using BFGS Update


** GEOMETRY OPTIMIZATION IN DELOCALIZED INTERNAL COORDINATES **
   Searching for a Minimum

   Optimization Cycle:   4

                       Coordinates (Angstroms)
     ATOM                X               Y               Z
      1  C        -0.2576782139   -0.8533311148   -1.6597464606
      2  C        -0.6925663725   -1.3184380003   -0.3092666546
      3  C         0.2357948595   -0.1326682732   -0.4147507737
      4  Br       -2.5265416819   -1.1692504085    0.2682634739
      5  F        -0.1677934509   -2.4830958750    0.1442824535
      6  I        -0.4496793346    1.8936195775   -0.0651792044
      7  I         2.3041381640   -0.4461123791    0.1924395642
      8  H         0.4473273525   -1.4814853824   -2.1929106087
      9  H        -0.9797464604   -0.3359331925   -2.2794412538
   Point Group: c1    Number of degrees of freedom:    21


   Energy is -16628.547204272

 Hessian Updated using BFGS Update

 21 Hessian modes will be used to form the next step
  Hessian Eigenvalues:
     0.017306    0.021144    0.027698    0.030782    0.037553    0.054783
     0.078420    0.089864    0.098544    0.107239    0.118402    0.127908
     0.136212    0.158044    0.175998    0.255950    0.269232    0.274423
     0.347472    0.348648    0.499271

 Minimum Search - Taking Simple RFO Step
 Searching for Lamda that Minimizes Along All modes
 Value Taken    Lamda =  -0.00004395
 Step Taken.  Stepsize is  0.024801

                             Maximum     Tolerance    Cnvgd?
         Gradient           0.001409      0.000300      NO
         Displacement       0.019289      0.001200      NO
         Energy change     -0.000119      0.000001      NO


 New Cartesian Coordinates Obtained by Inverse Iteration

 Displacement from previous Coordinates is:  0.022094
 ----------------------------------------------------------------
             Standard Nuclear Orientation (Angstroms)
    I     Atom           X                Y                Z
 ----------------------------------------------------------------
    1      C      -0.2571049906    -0.8532327185    -1.6622397483
    2      C      -0.6930900162    -1.3163678638    -0.3094791832
    3      C       0.2373038311    -0.1327095286    -0.4146885279
    4      Br     -2.5279158459    -1.1709407214     0.2704412442
    5      F      -0.1641978918    -2.4810484010     0.1466299229
    6      I      -0.4516876022     1.8943862996    -0.0628921617
    7      I       2.3035714596    -0.4474637318     0.1946070801
    8      H       0.4434620401    -1.4863195536    -2.1956526247
    9      H      -0.9770861222    -0.3329988290    -2.2830354656
 ----------------------------------------------------------------
 Molecular Point Group                 C1    NOp =  1
 Largest Abelian Subgroup              C1    NOp =  1
 Nuclear Repulsion Energy =  1709.5448804517 hartrees
 There are       85 alpha and       85 beta electrons
 Applying Cartesian multipole field
    Component          Value
    ---------          -----
     (2,0,0)        1.00000E-11
     (0,2,0)        2.00000E-11
     (0,0,2)       -3.00000E-11
 Nucleus-field energy     =     0.0000000380 hartrees
 Requested basis set is 6-311++G(d,p)
 There are 101 shells and 274 basis functions
 A cutoff of  1.0D-11 yielded   3798 shell pairs
 There are     29620 function pairs (     33261 Cartesian)
 Smallest overlap matrix eigenvalue = 5.07E-05
 Guess MOs from SCF MO coefficient file

 -----------------------------------------------------------------------
  General SCF calculation program by
  Eric Jon Sundstrom, Paul Horn, Yuezhi Mao, Dmitri Zuev, Alec White,
  David Stuck, Shaama M.S., Shane Yost, Joonho Lee, David Small,
  Daniel Levine, Susi Lehtola, Hugh Burton, Evgeny Epifanovsky
 -----------------------------------------------------------------------
 Exchange:     0.2000 Hartree-Fock + 0.0800 Slater + 0.7200 B88
 Correlation:  0.1900 VWN1RPA + 0.8100 LYP
 Using SG-1 standard quadrature grid
 using 4 threads for integral computing
 -------------------------------------------------------
 OpenMP Integral computing Module                
 Release: version 2.0, May 2017, Q-Chem Inc. Pleasanton 
 -------------------------------------------------------
 -------------------------------------------------------
 OpenMP BLAS3 based DFT computing Module                
 Release: version 1.0, May 2013, Q-Chem Inc. Pittsburgh 
 -------------------------------------------------------
 A restricted SCF calculation will be
 performed using DIIS
 SCF converges when DIIS error is below 1.0e-08
 ---------------------------------------
  Cycle       Energy         DIIS error
 ---------------------------------------
    1  -16628.5472094419      4.45e-05  
    2  -16628.5472301160      1.44e-05  
    3  -16628.5472282259      1.99e-05  
    4  -16628.5472316777      4.72e-06  
    5  -16628.5472318794      1.27e-06  
    6  -16628.5472318902      3.28e-07  
    7  -16628.5472318908      9.27e-08  
    8  -16628.5472318908      3.32e-08  
    9  -16628.5472318910      6.50e-09  Convergence criterion met
 ---------------------------------------
 SCF time:   CPU 62.23s  wall 16.00s 
 SCF   energy in the final basis set =   -16628.5472318910
 Total energy in the final basis set =   -16628.5472318910

 --------------------------------------------------------------

                    Orbital Energies (a.u.)
 --------------------------------------------------------------

 Alpha MOs
 -- Occupied --
***************-482.852-176.317-176.316-165.721-165.720-165.719
*******-165.718-165.718 -62.504 -56.325 -56.321 -56.321 -35.814
-35.812 -31.307 -31.306 -31.301 -31.301 -31.299 -31.299 -24.717
-22.958 -22.956 -22.956 -22.956 -22.955 -22.955 -22.951 -22.951
-22.950 -22.950 -10.349 -10.300 -10.231  -8.713  -6.545  -6.531
 -6.531  -6.363  -6.362  -4.776  -4.775  -4.760  -4.760  -4.759
 -4.759  -2.656  -2.652  -2.652  -2.641  -2.641  -2.042  -2.040
 -2.037  -2.037  -2.036  -2.035  -2.023  -2.023  -2.022  -2.021
 -1.260  -0.930  -0.812  -0.710  -0.664  -0.647  -0.600  -0.537
 -0.518  -0.488  -0.462  -0.436  -0.379  -0.376  -0.360  -0.321
 -0.305  -0.288  -0.279  -0.276  -0.266
 -- Virtual --
 -0.096  -0.081  -0.023  -0.004   0.022   0.027   0.028   0.053
  0.061   0.067   0.070   0.075   0.084   0.086   0.102   0.106
  0.113   0.125   0.129   0.139   0.151   0.157   0.164   0.179
  0.200   0.212   0.219   0.232   0.235   0.244   0.247   0.270
  0.291   0.301   0.337   0.345   0.363   0.370   0.384   0.396
  0.403   0.414   0.421   0.426   0.430   0.451   0.456   0.471
  0.483   0.491   0.514   0.529   0.544   0.562   0.580   0.594
  0.604   0.635   0.650   0.655   0.663   0.677   0.695   0.730
  0.747   0.780   0.812   0.845   0.883   0.900   0.975   1.075
  1.227   1.246   1.300   1.309   1.335   1.351   1.363   1.373
  1.401   1.423   1.452   1.466   1.496   1.527   1.532   1.550
  1.651   1.659   1.737   1.770   1.832   1.855   1.876   1.949
  1.982   2.016   2.043   2.082   2.139   2.174   2.195   2.228
  2.523   2.554   2.650   2.676   2.768   2.799   2.877   2.963
  3.086   3.374   3.465   3.688   3.764   3.796   3.961   3.963
  3.970   3.975   3.997   4.001   4.008   4.026   4.032   4.061
  4.065   4.073   4.124   4.162   4.211   4.234   4.279   4.394
  4.415   4.440   4.840   6.004   6.024   6.034   6.046   6.071
  6.123   6.337   6.411   6.614   6.689   7.561   7.584   7.679
 23.495  23.657  23.846  27.842  27.882  28.342  28.356  28.360
 28.372  28.389  28.399  28.533  28.533  28.536  28.550  28.566
 28.575  28.584  28.625  28.676  28.710  47.918  66.758 127.884
127.895 127.905 127.913 127.924 127.954 151.643 151.676 289.757
289.778 289.9001020.7131901.8051901.840
 --------------------------------------------------------------

          Ground-State Mulliken Net Atomic Charges

     Atom                 Charge (a.u.)
  ----------------------------------------
      1 C                    -0.533679
      2 C                    -0.030018
      3 C                    -0.080415
      4 Br                    0.024422
      5 F                    -0.038334
      6 I                     0.140634
      7 I                     0.133252
      8 H                     0.206532
      9 H                     0.177605
  ----------------------------------------
  Sum of atomic charges =     0.000000

 -----------------------------------------------------------------
                    Cartesian Multipole Moments
 -----------------------------------------------------------------
    Charge (ESU x 10^10)
                 0.0000
    Dipole Moment (Debye)
         X      -0.1031      Y       0.5070      Z      -1.6869
       Tot       1.7645
    Quadrupole Moments (Debye-Ang)
        XX     -95.6382     XY      -2.2047     YY     -99.9656
        XZ       0.8751     YZ       2.7168     ZZ     -95.1881
    Octopole Moments (Debye-Ang^2)
       XXX       3.3243    XXY       3.6781    XYY      -4.1041
       YYY      43.0317    XXZ      14.1980    XYZ       0.3381
       YYZ       5.2138    XZZ      -2.8203    YZZ       1.2112
       ZZZ       9.4398
    Hexadecapole Moments (Debye-Ang^3)
      XXXX   -1660.6907   XXXY     -34.9808   XXYY    -499.9729
      XYYY     -51.1450   YYYY   -1171.9495   XXXZ      -9.4206
      XXYZ      -5.6457   XYYZ      -8.0737   YYYZ      15.3959
      XXZZ    -343.4183   XYZZ     -11.1974   YYZZ    -244.3806
      XZZZ      -9.9864   YZZZ      12.3760   ZZZZ    -261.5653
 -----------------------------------------------------------------
 Calculating analytic gradient of the SCF energy
 Gradient of SCF Energy
            1           2           3           4           5           6
    1   0.0002168   0.0014925  -0.0011170  -0.0004065  -0.0004412   0.0003690
    2   0.0001729  -0.0009720   0.0004196   0.0002701   0.0001696  -0.0001996
    3   0.0004210   0.0000054  -0.0003099   0.0001101  -0.0001801   0.0002880
            7           8           9
    1   0.0000387  -0.0000529  -0.0000994
    2  -0.0001585   0.0000454   0.0002524
    3  -0.0001279  -0.0001774  -0.0000291
 Max gradient component =       1.492E-03
 RMS gradient           =       4.661E-04
 Gradient time:  CPU 22.58 s  wall 5.71 s
 Geometry Optimization Parameters
   NAtoms,    NIC,     NZ,  NCons,   NDum,   NFix, NCnnct, MaxDiis
        9      69       9       0       0       0       0       0

 Cartesian Hessian Update
 Hessian Updated using BFGS Update


** GEOMETRY OPTIMIZATION IN DELOCALIZED INTERNAL COORDINATES **
   Searching for a Minimum

   Optimization Cycle:   5

                       Coordinates (Angstroms)
     ATOM                X               Y               Z
      1  C        -0.2571049906   -0.8532327185   -1.6622397483
      2  C        -0.6930900162   -1.3163678638   -0.3094791832
      3  C         0.2373038311   -0.1327095286   -0.4146885279
      4  Br       -2.5279158459   -1.1709407214    0.2704412442
      5  F        -0.1641978918   -2.4810484010    0.1466299229
      6  I        -0.4516876022    1.8943862996   -0.0628921617
      7  I         2.3035714596   -0.4474637318    0.1946070801
      8  H         0.4434620401   -1.4863195536   -2.1956526247
      9  H        -0.9770861222   -0.3329988290   -2.2830354656
   Point Group: c1    Number of degrees of freedom:    21


   Energy is -16628.547231891

 Hessian Updated using BFGS Update

 21 Hessian modes will be used to form the next step
  Hessian Eigenvalues:
     0.017157    0.021125    0.025984    0.030727    0.037265    0.056434
     0.068996    0.087515    0.090248    0.106681    0.114267    0.127303
     0.134041    0.154236    0.184812    0.268927    0.269600    0.269913
     0.348315    0.351929    0.493261

 Minimum Search - Taking Simple RFO Step
 Searching for Lamda that Minimizes Along All modes
 Value Taken    Lamda =  -0.00001412
 Step Taken.  Stepsize is  0.017103

                             Maximum     Tolerance    Cnvgd?
         Gradient           0.000860      0.000300      NO
         Displacement       0.011753      0.001200      NO
         Energy change     -0.000028      0.000001      NO


 New Cartesian Coordinates Obtained by Inverse Iteration

 Displacement from previous Coordinates is:  0.014036
 ----------------------------------------------------------------
             Standard Nuclear Orientation (Angstroms)
    I     Atom           X                Y                Z
 ----------------------------------------------------------------
    1      C      -0.2574639336    -0.8529217388    -1.6631115203
    2      C      -0.6940765276    -1.3142484283    -0.3096610071
    3      C       0.2389275918    -0.1329954393    -0.4145436357
    4      Br     -2.5270900727    -1.1730815010     0.2725946891
    5      F      -0.1626544081    -2.4799193602     0.1452345480
    6      I      -0.4527149817     1.8948414289    -0.0646485533
    7      I       2.3036277012    -0.4489067592     0.1980636510
    8      H       0.4411927694    -1.4880262171    -2.1963966299
    9      H      -0.9764932769    -0.3314370332    -2.2838410059
 ----------------------------------------------------------------
 Molecular Point Group                 C1    NOp =  1
 Largest Abelian Subgroup              C1    NOp =  1
 Nuclear Repulsion Energy =  1709.2003057453 hartrees
 There are       85 alpha and       85 beta electrons
 Applying Cartesian multipole field
    Component          Value
    ---------          -----
     (2,0,0)        1.00000E-11
     (0,2,0)        2.00000E-11
     (0,0,2)       -3.00000E-11
 Nucleus-field energy     =     0.0000000380 hartrees
 Requested basis set is 6-311++G(d,p)
 There are 101 shells and 274 basis functions
 A cutoff of  1.0D-11 yielded   3798 shell pairs
 There are     29620 function pairs (     33261 Cartesian)
 Smallest overlap matrix eigenvalue = 5.06E-05
 Guess MOs from SCF MO coefficient file

 -----------------------------------------------------------------------
  General SCF calculation program by
  Eric Jon Sundstrom, Paul Horn, Yuezhi Mao, Dmitri Zuev, Alec White,
  David Stuck, Shaama M.S., Shane Yost, Joonho Lee, David Small,
  Daniel Levine, Susi Lehtola, Hugh Burton, Evgeny Epifanovsky
 -----------------------------------------------------------------------
 Exchange:     0.2000 Hartree-Fock + 0.0800 Slater + 0.7200 B88
 Correlation:  0.1900 VWN1RPA + 0.8100 LYP
 Using SG-1 standard quadrature grid
 using 4 threads for integral computing
 -------------------------------------------------------
 OpenMP Integral computing Module                
 Release: version 2.0, May 2017, Q-Chem Inc. Pleasanton 
 -------------------------------------------------------
 -------------------------------------------------------
 OpenMP BLAS3 based DFT computing Module                
 Release: version 1.0, May 2013, Q-Chem Inc. Pittsburgh 
 -------------------------------------------------------
 A restricted SCF calculation will be
 performed using DIIS
 SCF converges when DIIS error is below 1.0e-08
 ---------------------------------------
  Cycle       Energy         DIIS error
 ---------------------------------------
    1  -16628.5472279413      3.39e-05  
    2  -16628.5472397755      1.14e-05  
    3  -16628.5472392545      1.43e-05  
    4  -16628.5472405814      2.34e-06  
    5  -16628.5472406261      1.18e-06  
    6  -16628.5472406370      2.29e-07  
    7  -16628.5472406378      6.60e-08  
    8  -16628.5472406378      1.71e-08  
    9  -16628.5472406381      5.50e-09  Convergence criterion met
 ---------------------------------------
 SCF time:   CPU 62.25s  wall 16.00s 
 SCF   energy in the final basis set =   -16628.5472406381
 Total energy in the final basis set =   -16628.5472406381

 --------------------------------------------------------------

                    Orbital Energies (a.u.)
 --------------------------------------------------------------

 Alpha MOs
 -- Occupied --
***************-482.852-176.317-176.316-165.721-165.720-165.719
*******-165.718-165.718 -62.505 -56.325 -56.321 -56.321 -35.814
-35.813 -31.307 -31.306 -31.301 -31.301 -31.299 -31.299 -24.717
-22.958 -22.957 -22.956 -22.956 -22.955 -22.955 -22.951 -22.951
-22.950 -22.950 -10.349 -10.300 -10.231  -8.713  -6.546  -6.532
 -6.531  -6.363  -6.362  -4.776  -4.775  -4.760  -4.760  -4.759
 -4.759  -2.656  -2.652  -2.652  -2.641  -2.641  -2.042  -2.040
 -2.037  -2.037  -2.036  -2.035  -2.023  -2.023  -2.022  -2.022
 -1.259  -0.929  -0.812  -0.710  -0.664  -0.647  -0.599  -0.536
 -0.517  -0.487  -0.462  -0.436  -0.379  -0.376  -0.360  -0.321
 -0.306  -0.288  -0.279  -0.276  -0.266
 -- Virtual --
 -0.096  -0.081  -0.023  -0.003   0.022   0.027   0.028   0.053
  0.061   0.067   0.070   0.075   0.083   0.086   0.102   0.106
  0.113   0.125   0.129   0.139   0.151   0.157   0.164   0.179
  0.200   0.212   0.219   0.232   0.235   0.244   0.247   0.269
  0.291   0.301   0.337   0.345   0.363   0.370   0.384   0.396
  0.404   0.415   0.421   0.426   0.430   0.451   0.456   0.471
  0.483   0.491   0.515   0.530   0.545   0.562   0.580   0.594
  0.604   0.635   0.650   0.655   0.663   0.677   0.695   0.730
  0.746   0.780   0.812   0.846   0.883   0.900   0.975   1.075
  1.227   1.246   1.301   1.309   1.334   1.351   1.363   1.372
  1.401   1.424   1.453   1.465   1.496   1.528   1.532   1.550
  1.652   1.659   1.737   1.770   1.833   1.855   1.876   1.948
  1.983   2.016   2.043   2.082   2.139   2.174   2.196   2.227
  2.523   2.554   2.650   2.676   2.767   2.799   2.877   2.962
  3.085   3.374   3.463   3.688   3.764   3.796   3.961   3.963
  3.970   3.975   3.995   4.001   4.008   4.026   4.031   4.061
  4.065   4.073   4.124   4.162   4.211   4.234   4.279   4.394
  4.414   4.440   4.840   6.004   6.024   6.034   6.046   6.071
  6.123   6.338   6.411   6.614   6.688   7.561   7.584   7.679
 23.494  23.657  23.845  27.841  27.882  28.342  28.356  28.360
 28.372  28.389  28.399  28.533  28.533  28.536  28.550  28.566
 28.574  28.583  28.626  28.676  28.709  47.918  66.759 127.884
127.895 127.905 127.913 127.924 127.954 151.642 151.676 289.757
289.777 289.9001020.7131901.8041901.840
 --------------------------------------------------------------

          Ground-State Mulliken Net Atomic Charges

     Atom                 Charge (a.u.)
  ----------------------------------------
      1 C                    -0.534490
      2 C                    -0.029772
      3 C                    -0.079684
      4 Br                    0.025455
      5 F                    -0.039358
      6 I                     0.139818
      7 I                     0.133959
      8 H                     0.206560
      9 H                     0.177512
  ----------------------------------------
  Sum of atomic charges =     0.000000

 -----------------------------------------------------------------
                    Cartesian Multipole Moments
 -----------------------------------------------------------------
    Charge (ESU x 10^10)
                 0.0000
    Dipole Moment (Debye)
         X      -0.1078      Y       0.5069      Z      -1.6854
       Tot       1.7633
    Quadrupole Moments (Debye-Ang)
        XX     -95.5952     XY      -2.1964     YY     -99.9932
        XZ       0.8806     YZ       2.7103     ZZ     -95.1786
    Octopole Moments (Debye-Ang^2)
       XXX       3.2922    XXY       3.6410    XYY      -4.1365
       YYY      43.2044    XXZ      14.1861    XYZ       0.3442
       YYZ       5.1244    XZZ      -2.8154    YZZ       1.2371
       ZZZ       9.2063
    Hexadecapole Moments (Debye-Ang^3)
      XXXX   -1660.1486   XXXY     -34.5489   XXYY    -499.8438
      XYYY     -50.8828   YYYY   -1172.9781   XXXZ      -9.8453
      XXYZ      -5.5677   XYYZ      -8.2376   YYYZ      15.8895
      XXZZ    -343.3193   XYZZ     -11.0864   YYZZ    -244.5799
      XZZZ     -10.4666   YZZZ      12.9581   ZZZZ    -262.0131
 -----------------------------------------------------------------
 Calculating analytic gradient of the SCF energy
 Gradient of SCF Energy
            1           2           3           4           5           6
    1   0.0001457   0.0005567  -0.0005039  -0.0001668  -0.0000773   0.0001512
    2  -0.0000263   0.0000178   0.0001116   0.0000887  -0.0002009  -0.0000065
    3  -0.0001441   0.0000232   0.0001331   0.0000550  -0.0000325   0.0002448
            7           8           9
    1   0.0001324  -0.0001164  -0.0001215
    2  -0.0002369   0.0001101   0.0001423
    3  -0.0000458  -0.0001971  -0.0000366
 Max gradient component =       5.567E-04
 RMS gradient           =       1.908E-04
 Gradient time:  CPU 22.64 s  wall 5.73 s
 Geometry Optimization Parameters
   NAtoms,    NIC,     NZ,  NCons,   NDum,   NFix, NCnnct, MaxDiis
        9      69       9       0       0       0       0       0

 Cartesian Hessian Update
 Hessian Updated using BFGS Update


** GEOMETRY OPTIMIZATION IN DELOCALIZED INTERNAL COORDINATES **
   Searching for a Minimum

   Optimization Cycle:   6

                       Coordinates (Angstroms)
     ATOM                X               Y               Z
      1  C        -0.2574639336   -0.8529217388   -1.6631115203
      2  C        -0.6940765276   -1.3142484283   -0.3096610071
      3  C         0.2389275918   -0.1329954393   -0.4145436357
      4  Br       -2.5270900727   -1.1730815010    0.2725946891
      5  F        -0.1626544081   -2.4799193602    0.1452345480
      6  I        -0.4527149817    1.8948414289   -0.0646485533
      7  I         2.3036277012   -0.4489067592    0.1980636510
      8  H         0.4411927694   -1.4880262171   -2.1963966299
      9  H        -0.9764932769   -0.3314370332   -2.2838410059
   Point Group: c1    Number of degrees of freedom:    21


   Energy is -16628.547240638

 Hessian Updated using BFGS Update

 21 Hessian modes will be used to form the next step
  Hessian Eigenvalues:
     0.015260    0.021243    0.023795    0.030944    0.037774    0.056443
     0.060717    0.083119    0.090193    0.106785    0.114532    0.129692
     0.134238    0.154767    0.180890    0.268001    0.269461    0.287597
     0.348619    0.350013    0.505931

 Minimum Search - Taking Simple RFO Step
 Searching for Lamda that Minimizes Along All modes
 Value Taken    Lamda =  -0.00000316
 Step Taken.  Stepsize is  0.010292

                             Maximum     Tolerance    Cnvgd?
         Gradient           0.000300      0.000300      NO
         Displacement       0.006623      0.001200      NO
         Energy change     -0.000009      0.000001      NO


 New Cartesian Coordinates Obtained by Inverse Iteration

 Displacement from previous Coordinates is:  0.008067
 ----------------------------------------------------------------
             Standard Nuclear Orientation (Angstroms)
    I     Atom           X                Y                Z
 ----------------------------------------------------------------
    1      C      -0.2577307228    -0.8527636335    -1.6630537896
    2      C      -0.6949814635    -1.3136843181    -0.3098910095
    3      C       0.2397172507    -0.1333883937    -0.4145972586
    4      Br     -2.5267989403    -1.1743134120     0.2738756528
    5      F      -0.1623318374    -2.4795943366     0.1440231958
    6      I      -0.4530303625     1.8945251747    -0.0659190507
    7      I       2.3033976851    -0.4486771820     0.1987598603
    8      H       0.4401429415    -1.4892756020    -2.1955983080
    9      H      -0.9751296890    -0.3295233449    -2.2839087568
 ----------------------------------------------------------------
 Molecular Point Group                 C1    NOp =  1
 Largest Abelian Subgroup              C1    NOp =  1
 Nuclear Repulsion Energy =  1709.2659732040 hartrees
 There are       85 alpha and       85 beta electrons
 Applying Cartesian multipole field
    Component          Value
    ---------          -----
     (2,0,0)        1.00000E-11
     (0,2,0)        2.00000E-11
     (0,0,2)       -3.00000E-11
 Nucleus-field energy     =     0.0000000380 hartrees
 Requested basis set is 6-311++G(d,p)
 There are 101 shells and 274 basis functions
 A cutoff of  1.0D-11 yielded   3799 shell pairs
 There are     29640 function pairs (     33285 Cartesian)
 Smallest overlap matrix eigenvalue = 5.06E-05
 Guess MOs from SCF MO coefficient file

 -----------------------------------------------------------------------
  General SCF calculation program by
  Eric Jon Sundstrom, Paul Horn, Yuezhi Mao, Dmitri Zuev, Alec White,
  David Stuck, Shaama M.S., Shane Yost, Joonho Lee, David Small,
  Daniel Levine, Susi Lehtola, Hugh Burton, Evgeny Epifanovsky
 -----------------------------------------------------------------------
 Exchange:     0.2000 Hartree-Fock + 0.0800 Slater + 0.7200 B88
 Correlation:  0.1900 VWN1RPA + 0.8100 LYP
 Using SG-1 standard quadrature grid
 using 4 threads for integral computing
 -------------------------------------------------------
 OpenMP Integral computing Module                
 Release: version 2.0, May 2017, Q-Chem Inc. Pleasanton 
 -------------------------------------------------------
 -------------------------------------------------------
 OpenMP BLAS3 based DFT computing Module                
 Release: version 1.0, May 2013, Q-Chem Inc. Pittsburgh 
 -------------------------------------------------------
 A restricted SCF calculation will be
 performed using DIIS
 SCF converges when DIIS error is below 1.0e-08
 ---------------------------------------
  Cycle       Energy         DIIS error
 ---------------------------------------
    1  -16628.5472389349      1.79e-05  
    2  -16628.5472423904      5.28e-06  
    3  -16628.5472422579      7.34e-06  
    4  -16628.5472425599      9.69e-07  
    5  -16628.5472425658      5.78e-07  
    6  -16628.5472425689      1.17e-07  
    7  -16628.5472425693      2.73e-08  
    8  -16628.5472425690      6.41e-09  Convergence criterion met
 ---------------------------------------
 SCF time:   CPU 55.39s  wall 15.00s 
 SCF   energy in the final basis set =   -16628.5472425690
 Total energy in the final basis set =   -16628.5472425690

 --------------------------------------------------------------

                    Orbital Energies (a.u.)
 --------------------------------------------------------------

 Alpha MOs
 -- Occupied --
***************-482.852-176.317-176.316-165.721-165.720-165.719
*******-165.718-165.718 -62.505 -56.325 -56.321 -56.321 -35.814
-35.813 -31.307 -31.306 -31.301 -31.301 -31.299 -31.299 -24.717
-22.958 -22.957 -22.956 -22.956 -22.955 -22.955 -22.951 -22.951
-22.950 -22.950 -10.349 -10.300 -10.231  -8.713  -6.546  -6.532
 -6.531  -6.363  -6.362  -4.776  -4.775  -4.760  -4.760  -4.759
 -4.759  -2.656  -2.652  -2.652  -2.641  -2.641  -2.042  -2.040
 -2.037  -2.037  -2.036  -2.035  -2.023  -2.023  -2.022  -2.022
 -1.259  -0.929  -0.812  -0.710  -0.664  -0.646  -0.599  -0.536
 -0.517  -0.487  -0.462  -0.436  -0.379  -0.376  -0.360  -0.321
 -0.306  -0.288  -0.279  -0.276  -0.266
 -- Virtual --
 -0.096  -0.081  -0.023  -0.003   0.022   0.027   0.028   0.053
  0.061   0.067   0.070   0.075   0.083   0.087   0.102   0.106
  0.113   0.125   0.129   0.139   0.151   0.157   0.164   0.179
  0.200   0.212   0.219   0.232   0.235   0.244   0.247   0.269
  0.291   0.301   0.337   0.345   0.363   0.370   0.384   0.396
  0.404   0.415   0.421   0.426   0.430   0.451   0.456   0.471
  0.483   0.491   0.515   0.530   0.545   0.562   0.580   0.594
  0.604   0.635   0.650   0.655   0.663   0.677   0.695   0.730
  0.746   0.780   0.812   0.846   0.883   0.900   0.975   1.075
  1.227   1.246   1.301   1.309   1.334   1.352   1.364   1.372
  1.401   1.424   1.453   1.465   1.496   1.528   1.532   1.550
  1.652   1.659   1.737   1.770   1.833   1.854   1.876   1.948
  1.983   2.016   2.043   2.082   2.138   2.174   2.196   2.227
  2.524   2.554   2.650   2.676   2.767   2.799   2.877   2.962
  3.085   3.374   3.463   3.689   3.765   3.797   3.961   3.963
  3.970   3.975   3.995   4.001   4.009   4.027   4.031   4.061
  4.065   4.073   4.124   4.163   4.211   4.234   4.279   4.394
  4.414   4.440   4.839   6.004   6.024   6.034   6.046   6.071
  6.123   6.338   6.411   6.614   6.688   7.561   7.584   7.679
 23.494  23.657  23.846  27.841  27.882  28.342  28.356  28.360
 28.372  28.389  28.399  28.533  28.533  28.536  28.550  28.566
 28.574  28.583  28.626  28.676  28.709  47.918  66.759 127.884
127.895 127.905 127.913 127.924 127.954 151.642 151.676 289.756
289.777 289.9001020.7131901.8041901.840
 --------------------------------------------------------------

          Ground-State Mulliken Net Atomic Charges

     Atom                 Charge (a.u.)
  ----------------------------------------
      1 C                    -0.534576
      2 C                    -0.029437
      3 C                    -0.080104
      4 Br                    0.025932
      5 F                    -0.039754
      6 I                     0.139433
      7 I                     0.134413
      8 H                     0.206588
      9 H                     0.177506
  ----------------------------------------
  Sum of atomic charges =     0.000000

 -----------------------------------------------------------------
                    Cartesian Multipole Moments
 -----------------------------------------------------------------
    Charge (ESU x 10^10)
                 0.0000
    Dipole Moment (Debye)
         X      -0.1095      Y       0.5058      Z      -1.6842
       Tot       1.7619
    Quadrupole Moments (Debye-Ang)
        XX     -95.5777     XY      -2.1888     YY    -100.0032
        XZ       0.8798     YZ       2.7044     ZZ     -95.1773
    Octopole Moments (Debye-Ang^2)
       XXX       3.3061    XXY       3.6346    XYY      -4.1426
       YYY      43.2519    XXZ      14.2130    XYZ       0.3542
       YYZ       5.1154    XZZ      -2.8071    YZZ       1.2558
       ZZZ       9.2163
    Hexadecapole Moments (Debye-Ang^3)
      XXXX   -1659.7620   XXXY     -34.5875   XXYY    -499.7245
      XYYY     -51.0314   YYYY   -1173.1132   XXXZ      -9.8977
      XXYZ      -5.5108   XYYZ      -8.2437   YYYZ      16.1403
      XXZZ    -343.2525   XYZZ     -11.1306   YYZZ    -244.6022
      XZZZ     -10.4924   YZZZ      13.2249   ZZZZ    -262.1605
 -----------------------------------------------------------------
 Calculating analytic gradient of the SCF energy
 Gradient of SCF Energy
            1           2           3           4           5           6
    1   0.0000228   0.0000828  -0.0001213   0.0000039   0.0000160   0.0001100
    2  -0.0000430   0.0001882  -0.0000204  -0.0000039  -0.0001876  -0.0000148
    3  -0.0001547  -0.0000541   0.0001653   0.0000201  -0.0000205   0.0001995
            7           8           9
    1   0.0000313  -0.0001066  -0.0000388
    2  -0.0001826   0.0001176   0.0001466
    3  -0.0000762  -0.0001242   0.0000448
 Max gradient component =       1.995E-04
 RMS gradient           =       1.068E-04
 Gradient time:  CPU 22.09 s  wall 5.59 s
 Geometry Optimization Parameters
   NAtoms,    NIC,     NZ,  NCons,   NDum,   NFix, NCnnct, MaxDiis
        9      69       9       0       0       0       0       0

 Cartesian Hessian Update
 Hessian Updated using BFGS Update


** GEOMETRY OPTIMIZATION IN DELOCALIZED INTERNAL COORDINATES **
   Searching for a Minimum

   Optimization Cycle:   7

                       Coordinates (Angstroms)
     ATOM                X               Y               Z
      1  C        -0.2577307228   -0.8527636335   -1.6630537896
      2  C        -0.6949814635   -1.3136843181   -0.3098910095
      3  C         0.2397172507   -0.1333883937   -0.4145972586
      4  Br       -2.5267989403   -1.1743134120    0.2738756528
      5  F        -0.1623318374   -2.4795943366    0.1440231958
      6  I        -0.4530303625    1.8945251747   -0.0659190507
      7  I         2.3033976851   -0.4486771820    0.1987598603
      8  H         0.4401429415   -1.4892756020   -2.1955983080
      9  H        -0.9751296890   -0.3295233449   -2.2839087568
   Point Group: c1    Number of degrees of freedom:    21


   Energy is -16628.547242569

 Hessian Updated using BFGS Update

 21 Hessian modes will be used to form the next step
  Hessian Eigenvalues:
     0.014516    0.021455    0.021965    0.031204    0.037395    0.056479
     0.061798    0.080440    0.090153    0.106615    0.115320    0.127664
     0.134261    0.155387    0.183490    0.253301    0.269568    0.273230
     0.348340    0.351093    0.498178

 Minimum Search - Taking Simple RFO Step
 Searching for Lamda that Minimizes Along All modes
 Value Taken    Lamda =   0.00000000
 Step Taken.  Stepsize is  0.004323

                             Maximum     Tolerance    Cnvgd?
         Gradient           0.000127      0.000300     YES
         Displacement       0.002275      0.001200      NO
         Energy change     -0.000002      0.000001      NO


 New Cartesian Coordinates Obtained by Inverse Iteration

 Displacement from previous Coordinates is:  0.004131
 ----------------------------------------------------------------
             Standard Nuclear Orientation (Angstroms)
    I     Atom           X                Y                Z
 ----------------------------------------------------------------
    1      C      -0.2578008360    -0.8526315758    -1.6629441731
    2      C      -0.6952757306    -1.3136136688    -0.3100309049
    3      C       0.2401333362    -0.1334429822    -0.4147902336
    4      Br     -2.5266372338    -1.1742928210     0.2746959858
    5      F      -0.1624982325    -2.4798177732     0.1427016227
    6      I      -0.4532489230     1.8943868275    -0.0663345142
    7      I       2.3035599505    -0.4482039652     0.1993377312
    8      H       0.4398541484    -1.4898799507    -2.1949482808
    9      H      -0.9748316174    -0.3291991390    -2.2839966972
 ----------------------------------------------------------------
 Molecular Point Group                 C1    NOp =  1
 Largest Abelian Subgroup              C1    NOp =  1
 Nuclear Repulsion Energy =  1709.2601823300 hartrees
 There are       85 alpha and       85 beta electrons
 Applying Cartesian multipole field
    Component          Value
    ---------          -----
     (2,0,0)        1.00000E-11
     (0,2,0)        2.00000E-11
     (0,0,2)       -3.00000E-11
 Nucleus-field energy     =     0.0000000380 hartrees
 Requested basis set is 6-311++G(d,p)
 There are 101 shells and 274 basis functions
 A cutoff of  1.0D-11 yielded   3799 shell pairs
 There are     29640 function pairs (     33285 Cartesian)
 Smallest overlap matrix eigenvalue = 5.06E-05
 Guess MOs from SCF MO coefficient file

 -----------------------------------------------------------------------
  General SCF calculation program by
  Eric Jon Sundstrom, Paul Horn, Yuezhi Mao, Dmitri Zuev, Alec White,
  David Stuck, Shaama M.S., Shane Yost, Joonho Lee, David Small,
  Daniel Levine, Susi Lehtola, Hugh Burton, Evgeny Epifanovsky
 -----------------------------------------------------------------------
 Exchange:     0.2000 Hartree-Fock + 0.0800 Slater + 0.7200 B88
 Correlation:  0.1900 VWN1RPA + 0.8100 LYP
 Using SG-1 standard quadrature grid
 using 4 threads for integral computing
 -------------------------------------------------------
 OpenMP Integral computing Module                
 Release: version 2.0, May 2017, Q-Chem Inc. Pleasanton 
 -------------------------------------------------------
 -------------------------------------------------------
 OpenMP BLAS3 based DFT computing Module                
 Release: version 1.0, May 2013, Q-Chem Inc. Pittsburgh 
 -------------------------------------------------------
 A restricted SCF calculation will be
 performed using DIIS
 SCF converges when DIIS error is below 1.0e-08
 ---------------------------------------
  Cycle       Energy         DIIS error
 ---------------------------------------
    1  -16628.5472420355      8.45e-06  
    2  -16628.5472429067      1.55e-06  
    3  -16628.5472429003      2.07e-06  
    4  -16628.5472429277      4.06e-07  
    5  -16628.5472429288      2.49e-07  
    6  -16628.5472429289      6.91e-08  
    7  -16628.5472429293      1.29e-08  
    8  -16628.5472429292      3.07e-09  Convergence criterion met
 ---------------------------------------
 SCF time:   CPU 55.33s  wall 14.00s 
 SCF   energy in the final basis set =   -16628.5472429292
 Total energy in the final basis set =   -16628.5472429292

 --------------------------------------------------------------

                    Orbital Energies (a.u.)
 --------------------------------------------------------------

 Alpha MOs
 -- Occupied --
***************-482.852-176.317-176.316-165.721-165.720-165.719
*******-165.718-165.718 -62.505 -56.325 -56.321 -56.321 -35.814
-35.813 -31.307 -31.306 -31.301 -31.301 -31.300 -31.299 -24.717
-22.958 -22.957 -22.956 -22.956 -22.955 -22.955 -22.951 -22.951
-22.950 -22.950 -10.349 -10.300 -10.231  -8.714  -6.546  -6.532
 -6.531  -6.363  -6.362  -4.776  -4.775  -4.760  -4.760  -4.759
 -4.759  -2.656  -2.653  -2.652  -2.641  -2.641  -2.041  -2.040
 -2.037  -2.037  -2.036  -2.035  -2.023  -2.023  -2.022  -2.022
 -1.259  -0.929  -0.812  -0.710  -0.664  -0.646  -0.599  -0.536
 -0.517  -0.487  -0.462  -0.436  -0.379  -0.376  -0.360  -0.321
 -0.306  -0.288  -0.279  -0.276  -0.266
 -- Virtual --
 -0.096  -0.081  -0.023  -0.003   0.022   0.027   0.028   0.053
  0.061   0.067   0.070   0.075   0.083   0.087   0.102   0.106
  0.113   0.125   0.129   0.139   0.151   0.157   0.164   0.179
  0.200   0.212   0.219   0.232   0.235   0.244   0.247   0.269
  0.291   0.301   0.337   0.345   0.363   0.370   0.384   0.396
  0.404   0.415   0.421   0.426   0.430   0.451   0.456   0.471
  0.483   0.491   0.515   0.530   0.545   0.562   0.580   0.594
  0.604   0.635   0.650   0.655   0.663   0.677   0.695   0.731
  0.746   0.780   0.812   0.846   0.883   0.900   0.975   1.075
  1.227   1.246   1.301   1.309   1.335   1.352   1.364   1.372
  1.401   1.424   1.453   1.465   1.496   1.528   1.532   1.550
  1.652   1.659   1.737   1.770   1.833   1.854   1.876   1.948
  1.983   2.016   2.042   2.082   2.138   2.174   2.196   2.227
  2.524   2.554   2.650   2.676   2.767   2.799   2.877   2.962
  3.085   3.374   3.463   3.689   3.765   3.797   3.961   3.963
  3.970   3.975   3.995   4.001   4.009   4.027   4.031   4.061
  4.065   4.073   4.124   4.163   4.211   4.234   4.279   4.394
  4.414   4.440   4.840   6.004   6.024   6.034   6.046   6.071
  6.123   6.338   6.411   6.614   6.688   7.561   7.584   7.679
 23.494  23.656  23.846  27.841  27.882  28.342  28.356  28.360
 28.372  28.389  28.399  28.533  28.533  28.536  28.550  28.566
 28.574  28.583  28.626  28.676  28.709  47.918  66.759 127.884
127.895 127.905 127.913 127.924 127.954 151.642 151.676 289.756
289.777 289.9001020.7131901.8041901.840
 --------------------------------------------------------------

          Ground-State Mulliken Net Atomic Charges

     Atom                 Charge (a.u.)
  ----------------------------------------
      1 C                    -0.534906
      2 C                    -0.029176
      3 C                    -0.080109
      4 Br                    0.026072
      5 F                    -0.039785
      6 I                     0.139291
      7 I                     0.134497
      8 H                     0.206603
      9 H                     0.177513
  ----------------------------------------
  Sum of atomic charges =     0.000000

 -----------------------------------------------------------------
                    Cartesian Multipole Moments
 -----------------------------------------------------------------
    Charge (ESU x 10^10)
                 0.0000
    Dipole Moment (Debye)
         X      -0.1100      Y       0.5047      Z      -1.6831
       Tot       1.7606
    Quadrupole Moments (Debye-Ang)
        XX     -95.5735     XY      -2.1871     YY    -100.0060
        XZ       0.8809     YZ       2.7023     ZZ     -95.1770
    Octopole Moments (Debye-Ang^2)
       XXX       3.3018    XXY       3.6281    XYY      -4.1492
       YYY      43.2105    XXZ      14.2162    XYZ       0.3548
       YYZ       5.1031    XZZ      -2.8099    YZZ       1.2438
       ZZZ       9.1874
    Hexadecapole Moments (Debye-Ang^3)
      XXXX   -1659.8492   XXXY     -34.6135   XXYY    -499.7091
      XYYY     -51.0891   YYYY   -1173.0248   XXXZ      -9.9162
      XXYZ      -5.4891   XYYZ      -8.2517   YYYZ      16.2153
      XXZZ    -343.2467   XYZZ     -11.1418   YYZZ    -244.5898
      XZZZ     -10.5123   YZZZ      13.3047   ZZZZ    -262.2548
 -----------------------------------------------------------------
 Calculating analytic gradient of the SCF energy
 Gradient of SCF Energy
            1           2           3           4           5           6
    1  -0.0000038  -0.0000528   0.0000275   0.0000221  -0.0000089   0.0000898
    2  -0.0000065   0.0000882  -0.0000202  -0.0000116  -0.0001089  -0.0000184
    3  -0.0000612  -0.0000432   0.0000613   0.0000241  -0.0001147   0.0001919
            7           8           9
    1   0.0000492  -0.0000771  -0.0000459
    2  -0.0001472   0.0000986   0.0001261
    3  -0.0000499  -0.0000832   0.0000749
 Max gradient component =       1.919E-04
 RMS gradient           =       7.828E-05
 Gradient time:  CPU 22.09 s  wall 5.59 s
 Geometry Optimization Parameters
   NAtoms,    NIC,     NZ,  NCons,   NDum,   NFix, NCnnct, MaxDiis
        9      69       9       0       0       0       0       0

 Cartesian Hessian Update
 Hessian Updated using BFGS Update


** GEOMETRY OPTIMIZATION IN DELOCALIZED INTERNAL COORDINATES **
   Searching for a Minimum

   Optimization Cycle:   8

                       Coordinates (Angstroms)
     ATOM                X               Y               Z
      1  C        -0.2578008360   -0.8526315758   -1.6629441731
      2  C        -0.6952757306   -1.3136136688   -0.3100309049
      3  C         0.2401333362   -0.1334429822   -0.4147902336
      4  Br       -2.5266372338   -1.1742928210    0.2746959858
      5  F        -0.1624982325   -2.4798177732    0.1427016227
      6  I        -0.4532489230    1.8943868275   -0.0663345142
      7  I         2.3035599505   -0.4482039652    0.1993377312
      8  H         0.4398541484   -1.4898799507   -2.1949482808
      9  H        -0.9748316174   -0.3291991390   -2.2839966972
   Point Group: c1    Number of degrees of freedom:    21


   Energy is -16628.547242929

 Hessian Updated using BFGS Update

 21 Hessian modes will be used to form the next step
  Hessian Eigenvalues:
     0.014057    0.021580    0.022155    0.032245    0.035441    0.056144
     0.064507    0.075136    0.090162    0.106669    0.118073    0.125387
     0.134761    0.154915    0.183545    0.246402    0.270237    0.275384
     0.348073    0.351367    0.482665

 Minimum Search - Taking Simple RFO Step
 Searching for Lamda that Minimizes Along All modes
 Value Taken    Lamda =   0.00000000
 Step Taken.  Stepsize is  0.001244

                             Maximum     Tolerance    Cnvgd?
         Gradient           0.000048      0.000300     YES
         Displacement       0.000615      0.001200     YES
         Energy change     -0.000000      0.000001     YES


                       Distance Matrix (Angstroms)
             C (  1)   C (  2)   C (  3)   Br(  4)   F (  5)   I (  6)
   C (  2)  1.494745
   C (  3)  1.524158  1.509559
   Br(  4)  3.000922  1.927486  3.035421
   F (  5)  2.432524  1.359724  2.445073  2.703881
   I (  6)  3.183312  3.226334  2.171243  3.719144  4.388838
   I (  7)  3.192526  3.162500  2.175766  4.885047  3.195638  3.627438
   H (  8)  1.084360  2.207375  2.246947  3.872830  2.609102  4.096571
   H (  9)  1.083430  2.223458  2.237944  3.109532  3.342740  3.183459
             I (  7)   H (  8)
   H (  8)  3.207973
   H (  9)  4.114482  1.832060

 Final energy is   -16628.547242929166     


 ******************************
 **  OPTIMIZATION CONVERGED  **
 ******************************

                       Coordinates (Angstroms)
     ATOM                X               Y               Z
      1  C        -0.2578008360   -0.8526315758   -1.6629441731
      2  C        -0.6952757306   -1.3136136688   -0.3100309049
      3  C         0.2401333362   -0.1334429822   -0.4147902336
      4  Br       -2.5266372338   -1.1742928210    0.2746959858
      5  F        -0.1624982325   -2.4798177732    0.1427016227
      6  I        -0.4532489230    1.8943868275   -0.0663345142
      7  I         2.3035599505   -0.4482039652    0.1993377312
      8  H         0.4398541484   -1.4898799507   -2.1949482808
      9  H        -0.9748316174   -0.3291991390   -2.2839966972

Z-matrix Print:
$molecule
0 1
I 
C  1 2.171243
C  2 1.509559 1 121.408493
F  3 1.359724 2 116.797466 1 -146.842920 0
C  3 1.494745 2 60.969259 1 105.832048 0
H  5 1.083430 3 118.303099 2 -106.815088 0
H  5 1.084360 3 116.815873 2 108.348124 0
Br 3 1.927486 2 123.593574 1 -5.239791 0
I  2 2.175766 1 113.120873 3 -147.177364 0
$end


 --------------------------------------------------------------

                    Orbital Energies (a.u.)
 --------------------------------------------------------------

 Alpha MOs
 -- Occupied --
***************-482.852-176.317-176.316-165.721-165.720-165.719
*******-165.718-165.718 -62.505 -56.325 -56.321 -56.321 -35.814
-35.813 -31.307 -31.306 -31.301 -31.301 -31.300 -31.299 -24.717
-22.958 -22.957 -22.956 -22.956 -22.955 -22.955 -22.951 -22.951
-22.950 -22.950 -10.349 -10.300 -10.231  -8.714  -6.546  -6.532
 -6.531  -6.363  -6.362  -4.776  -4.775  -4.760  -4.760  -4.759
 -4.759  -2.656  -2.653  -2.652  -2.641  -2.641  -2.041  -2.040
 -2.037  -2.037  -2.036  -2.035  -2.023  -2.023  -2.022  -2.022
 -1.259  -0.929  -0.812  -0.710  -0.664  -0.646  -0.599  -0.536
 -0.517  -0.487  -0.462  -0.436  -0.379  -0.376  -0.360  -0.321
 -0.306  -0.288  -0.279  -0.276  -0.266
 -- Virtual --
 -0.096  -0.081  -0.023  -0.003   0.022   0.027   0.028   0.053
  0.061   0.067   0.070   0.075   0.083   0.087   0.102   0.106
  0.113   0.125   0.129   0.139   0.151   0.157   0.164   0.179
  0.200   0.212   0.219   0.232   0.235   0.244   0.247   0.269
  0.291   0.301   0.337   0.345   0.363   0.370   0.384   0.396
  0.404   0.415   0.421   0.426   0.430   0.451   0.456   0.471
  0.483   0.491   0.515   0.530   0.545   0.562   0.580   0.594
  0.604   0.635   0.650   0.655   0.663   0.677   0.695   0.731
  0.746   0.780   0.812   0.846   0.883   0.900   0.975   1.075
  1.227   1.246   1.301   1.309   1.335   1.352   1.364   1.372
  1.401   1.424   1.453   1.465   1.496   1.528   1.532   1.550
  1.652   1.659   1.737   1.770   1.833   1.854   1.876   1.948
  1.983   2.016   2.042   2.082   2.138   2.174   2.196   2.227
  2.524   2.554   2.650   2.676   2.767   2.799   2.877   2.962
  3.085   3.374   3.463   3.689   3.765   3.797   3.961   3.963
  3.970   3.975   3.995   4.001   4.009   4.027   4.031   4.061
  4.065   4.073   4.124   4.163   4.211   4.234   4.279   4.394
  4.414   4.440   4.840   6.004   6.024   6.034   6.046   6.071
  6.123   6.338   6.411   6.614   6.688   7.561   7.584   7.679
 23.494  23.656  23.846  27.841  27.882  28.342  28.356  28.360
 28.372  28.389  28.399  28.533  28.533  28.536  28.550  28.566
 28.574  28.583  28.626  28.676  28.709  47.918  66.759 127.884
127.895 127.905 127.913 127.924 127.954 151.642 151.676 289.756
289.777 289.9001020.7131901.8041901.840
 --------------------------------------------------------------

          Ground-State Mulliken Net Atomic Charges

     Atom                 Charge (a.u.)
  ----------------------------------------
      1 C                    -0.534906
      2 C                    -0.029176
      3 C                    -0.080109
      4 Br                    0.026072
      5 F                    -0.039785
      6 I                     0.139291
      7 I                     0.134497
      8 H                     0.206603
      9 H                     0.177513
  ----------------------------------------
  Sum of atomic charges =     0.000000

 -----------------------------------------------------------------
                    Cartesian Multipole Moments
 -----------------------------------------------------------------
    Charge (ESU x 10^10)
                 0.0000
    Dipole Moment (Debye)
         X      -0.1100      Y       0.5047      Z      -1.6831
       Tot       1.7606
    Quadrupole Moments (Debye-Ang)
        XX     -95.5735     XY      -2.1871     YY    -100.0060
        XZ       0.8809     YZ       2.7023     ZZ     -95.1770
    Octopole Moments (Debye-Ang^2)
       XXX       3.3018    XXY       3.6281    XYY      -4.1492
       YYY      43.2105    XXZ      14.2162    XYZ       0.3548
       YYZ       5.1031    XZZ      -2.8099    YZZ       1.2438
       ZZZ       9.1874
    Hexadecapole Moments (Debye-Ang^3)
      XXXX   -1659.8492   XXXY     -34.6135   XXYY    -499.7091
      XYYY     -51.0891   YYYY   -1173.0248   XXXZ      -9.9162
      XXYZ      -5.4891   XYYZ      -8.2517   YYYZ      16.2153
      XXZZ    -343.2467   XYZZ     -11.1418   YYZZ    -244.5898
      XZZZ     -10.5123   YZZZ      13.3047   ZZZZ    -262.2548
 -----------------------------------------------------------------
Archival summary:
1\1\garfield\OPT\ProcedureUnspecified\BasisUnspecified\2r1132\taweetha\WedOct1001:01:222018WedOct1001:01:222018\0\\#,OPT,ProcedureUnspecified,BasisUnspecified,\\0,1\I\C,1,2.17124\C,2,1.50956,1,121.408\F,3,1.35972,2,116.797,1,-146.843,0\C,3,1.49475,2,60.9693,1,105.832,0\H,5,1.08343,3,118.303,2,-106.815,0\H,5,1.08436,3,116.816,2,108.348,0\Br,3,1.92749,2,123.594,1,-5.23979,0\I,2,2.17577,1,113.121,3,-147.177,0\\\@

 Total job time:  190.71s(wall), 730.58s(cpu) 
 Wed Oct 10 01:01:22 2018

        *************************************************************
        *                                                           *
        *  Thank you very much for using Q-Chem.  Have a nice day.  *
        *                                                           *
        *************************************************************


 
User input: 2 of 2 
 
Q-Chem Developer Version!
                  Welcome to Q-Chem
     A Quantum Leap Into The Future Of Chemistry


 Q-Chem 5.1, Q-Chem, Inc., Pleasanton, CA (2018)

 Yihan Shao,  Zhengting Gan,  E. Epifanovsky,  A. T. B. Gilbert,  M. Wormit,  
 J. Kussmann,  A. W. Lange,  A. Behn,  Jia Deng,  Xintian Feng,  D. Ghosh,  
 M. Goldey,  P. R. Horn,  L. D. Jacobson,  I. Kaliman,  T. Kus,  A. Landau,  
 Jie Liu,  E. I. Proynov,  R. M. Richard,  R. P. Steele,  E. J. Sundstrom,  
 H. L. Woodcock III,  P. M. Zimmerman,  D. Zuev,  B. Albrecht,  E. Alguire,  
 S. A. Baeppler,  D. Barton,  Z. Benda,  Y. A. Bernard,  E. J. Berquist,  
 K. B. Bravaya,  H. Burton,  D. Casanova,  Chun-Min Chang,  Yunqing Chen,  
 A. Chien,  K. D. Closser,  M. P. Coons,  S. Coriani,  S. Dasgupta,  
 A. L. Dempwolff,  M. Diedenhofen,  Hainam Do,  R. G. Edgar,  Po-Tung Fang,  
 S. Faraji,  S. Fatehi,  Qingguo Feng,  K. D. Fenk,  J. Fosso-Tande,  
 Qinghui Ge,  A. Ghysels,  G. Gidofalvi,  J. Gomes,  J. Gonthier,  A. Gunina,  
 D. Hait,  M. W. D. Hanson-Heine,  P. H. P. Harbach,  A. W. Hauser,  
 J. E. Herr,  E. G. Hohenstein,  Z. C. Holden,  Kerwin Hui,  B. C. Huynh,  
 T.-C. Jagau,  Hyunjun Ji,  B. Kaduk,  K. Khistyaev,  Jaehoon Kim,  
 P. Klunzinger,  K. Koh,  D. Kosenkov,  L. Koulias,  T. Kowalczyk,  
 C. M. Krauter,  A. Kunitsa,  Ka Un Lao,  A. Laurent,  K. V. Lawler,  
 Joonho Lee,  D. Lefrancois,  S. Lehtola,  D. S. Levine,  Yi-Pei Li,  
 You-Sheng Lin,  Fenglai Liu,  E. Livshits,  A. Luenser,  P. Manohar,  
 E. Mansoor,  S. F. Manzer,  Shan-Ping Mao,  Yuezhi Mao,  N. Mardirossian,  
 A. V. Marenich,  T. Markovich,  L. A. Martinez-Martinez,  S. A. Maurer,  
 N. J. Mayhall,  S. C. McKenzie,  J.-M. Mewes,  A. F. Morrison,  
 J. W. Mullinax,  K. Nanda,  T. S. Nguyen-Beck,  R. Olivares-Amaya,  
 J. A. Parkhill,  T. M. Perrine,  F. Plasser,  P. Pokhilko,  S. Prager,  
 A. Prociuk,  E. Ramos,  D. R. Rehn,  F. Rob,  M. Schneider,  N. Sergueev,  
 S. M. Sharada,  S. Sharma,  D. W. Small,  T. Stauch,  T. Stein,  
 Yu-Chuan Su,  A. J. W. Thom,  A. Tkatchenko,  T. Tsuchimochi,  N. M. Tubman,  
 L. Vogt,  M. L. Vidal,  O. Vydrov,  M. A. Watson,  J. Wenzel,  
 M. de Wergifosse,  T. A. Wesolowski,  A. White,  J. Witte,  A. Yamada,  
 Jun Yang,  K. Yao,  S. Yeganeh,  S. R. Yost,  Zhi-Qiang You,  A. Zech,  
 Igor Ying Zhang,  Xing Zhang,  Yan Zhao,  Ying Zhu,  B. R. Brooks,  
 G. K. L. Chan,  C. J. Cramer,  M. S. Gordon,  W. J. Hehre,  A. Klamt,  
 M. W. Schmidt,  C. D. Sherrill,  D. G. Truhlar,  A. Aspuru-Guzik,  R. Baer,  
 A. T. Bell,  N. A. Besley,  Jeng-Da Chai,  A. E. DePrince, III,  
 R. A. DiStasio Jr.,  A. Dreuw,  B. D. Dunietz,  T. R. Furlani,  
 Chao-Ping Hsu,  Yousung Jung,  Jing Kong,  D. S. Lambrecht,  WanZhen Liang,  
 C. Ochsenfeld,  V. A. Rassolov,  L. V. Slipchenko,  J. E. Subotnik,  
 T. Van Voorhis,  J. M. Herbert,  A. I. Krylov,  P. M. W. Gill,  M. Head-Gordon

 Contributors to earlier versions of Q-Chem not listed above: 
 R. D. Adamson,  B. Austin,  J. Baker,  G. J. O. Beran,  K. Brandhorst,  
 S. T. Brown,  E. F. C. Byrd,  A. K. Chakraborty,  C.-L. Cheng,  
 Siu Hung Chien,  D. M. Chipman,  D. L. Crittenden,  H. Dachsel,  
 R. J. Doerksen,  A. D. Dutoi,  L. Fusti-Molnar,  W. A. Goddard III,  
 A. Golubeva-Zadorozhnaya,  S. R. Gwaltney,  G. Hawkins,  A. Heyden,  
 S. Hirata,  G. Kedziora,  F. J. Keil,  C. Kelley,  Jihan Kim,  R. A. King,  
 R. Z. Khaliullin,  P. P. Korambath,  W. Kurlancheek,  A. M. Lee,  M. S. Lee,  
 S. V. Levchenko,  Ching Yeh Lin,  D. Liotard,  R. C. Lochan,  I. Lotan,  
 P. E. Maslen,  N. Nair,  D. P. O'Neill,  D. Neuhauser,  E. Neuscamman,  
 C. M. Oana,  R. Olson,  B. Peters,  R. Peverati,  P. A. Pieniazek,  
 Y. M. Rhee,  J. Ritchie,  M. A. Rohrdanz,  E. Rosta,  N. J. Russ,  
 H. F. Schaefer III,  N. E. Schultz,  N. Shenvi,  A. C. Simmonett,  A. Sodt,  
 D. Stuck,  K. S. Thanthiriwatte,  V. Vanovschi,  Tao Wang,  A. Warshel,  
 C. F. Williams,  Q. Wu,  X. Xu,  W. Zhang

 Please cite Q-Chem as follows:
 Y. Shao et al., Mol. Phys. 113, 184-215 (2015)
 DOI: 10.1080/00268976.2014.952696

 Q-Chem 5.1.1 for Intel X86 EM64T Linux

 Parts of Q-Chem use Armadillo 8.300.2 (Tropical Shenanigans).
 http://arma.sourceforge.net/

 Q-Chem begins on Wed Oct 10 01:01:22 2018  

Host: 
0

     Scratch files written to /scratch/taweetham/qchem22409//
The previous job contains 0 fragments, simply inherited here
Input Ideriv = 2
Curr. Ideriv = -1
Max.  Ideriv = 2

Checking the input file for inconsistencies... 	...done.

--------------------------------------------------------------
User input:
--------------------------------------------------------------

$molecule
read
$end

$rem
   job_type 	frequency
   basis 	6-311++g**
   method	b3lyp	
$end


--------------------------------------------------------------
 ----------------------------------------------------------------
             Standard Nuclear Orientation (Angstroms)
    I     Atom           X                Y                Z
 ----------------------------------------------------------------
    1      C      -0.3510393266    -0.7545330407    -1.6841444244
    2      C      -0.8038847124    -1.2364626657    -0.3436452720
    3      C       0.2074423306    -0.1181452576    -0.4167976850
    4      Br     -2.6153682982    -0.9977142287     0.2701357909
    5      F      -0.3457393879    -2.4519670007     0.0582287013
    6      I      -0.3444865822     1.9366685914     0.0161094693
    7      I       2.2515788534    -0.5928962522     0.1577233287
    8      H       0.2965080988    -1.4161695379    -2.2487290652
    9      H      -1.0379632985    -0.1612176421    -2.2756959349
 ----------------------------------------------------------------
 Molecular Point Group                 C1    NOp =  1
 Largest Abelian Subgroup              C1    NOp =  1
 Nuclear Repulsion Energy =  1709.2601823300 hartrees
 There are       85 alpha and       85 beta electrons
 Requested basis set is 6-311++G(d,p)
 There are 101 shells and 274 basis functions

 Total QAlloc Memory Limit   2000 MB
 Mega-Array Size       188 MB
 MEM_STATIC part       192 MB

                       Distance Matrix (Angstroms)
             C (  1)   C (  2)   C (  3)   Br(  4)   F (  5)   I (  6)
   C (  2)  1.494745
   C (  3)  1.524158  1.509559
   Br(  4)  3.000922  1.927486  3.035421
   F (  5)  2.432524  1.359724  2.445073  2.703881
   I (  6)  3.183312  3.226334  2.171243  3.719144  4.388838
   I (  7)  3.192526  3.162500  2.175766  4.885047  3.195638  3.627438
   H (  8)  1.084360  2.207375  2.246947  3.872830  2.609102  4.096571
   H (  9)  1.083430  2.223458  2.237944  3.109532  3.342740  3.183459
             I (  7)   H (  8)
   H (  8)  3.207973
   H (  9)  4.114482  1.832060

 A cutoff of  1.0D-11 yielded   3799 shell pairs
 There are     29640 function pairs (     33285 Cartesian)

 -------------------------------------------------------
 OpenMP Integral Computing Module                       
 Release: version 1.0, May 2013, Q-Chem Inc. Pittsburgh 
 -------------------------------------------------------
 Integral Job Info:
 Integral job number is                      11
 Integral operator is                         1
 short-range coefficients                     0
 long-range coefficients              100000000
 Omega coefficients                           0
 if combine SR and LR in K                    0
 Integral screening is                        0
 Integral computing path is                   2
 max size of driver memory is            800000
 size of driver memory is                593474
 size of scratch memory is             29623520
 max col of scratch BK array               1296
 max len of scratch array in speh3          155
 max len of scratch index in speh4           18
 max int batch size is                      520
 min int batch size is                       52
 fixed nKL is                                45
 max L of basis functions is                  2
 order of int derivative is                   0
 number of shells is                        101
 number of basis is                         291
 number of cartesian basis is               291
 number of contracted shell pairs          3799
 number of primitive shell pairs           7951
 maxK2 (contraction) of shell pair           36
 max number of K2 of shell pair               1
 max number of CS2 of shell pair            477
 max number of PS2 of shell pair            477
 mem total for path MDJ                  553196
 -------------------------------------------------------
 Smallest overlap matrix eigenvalue = 5.06E-05
 Guess from superposition of atomic densities
 Warning:  Energy on first SCF cycle will be non-variational
 SAD guess density has 170.000000 electrons

 -----------------------------------------------------------------------
  General SCF calculation program by
  Eric Jon Sundstrom, Paul Horn, Yuezhi Mao, Dmitri Zuev, Alec White,
  David Stuck, Shaama M.S., Shane Yost, Joonho Lee, David Small,
  Daniel Levine, Susi Lehtola, Hugh Burton, Evgeny Epifanovsky
 -----------------------------------------------------------------------
 Exchange:     0.2000 Hartree-Fock + 0.0800 Slater + 0.7200 B88
 Correlation:  0.1900 VWN1RPA + 0.8100 LYP
 Using SG-1 standard quadrature grid
 using 4 threads for integral computing
 -------------------------------------------------------
 OpenMP Integral computing Module                
 Release: version 2.0, May 2017, Q-Chem Inc. Pleasanton 
 -------------------------------------------------------
 -------------------------------------------------------
 OpenMP BLAS3 based DFT computing Module                
 Release: version 1.0, May 2013, Q-Chem Inc. Pittsburgh 
 -------------------------------------------------------
 A restricted SCF calculation will be
 performed using DIIS
 SCF converges when DIIS error is below 1.0e-08
 ---------------------------------------
  Cycle       Energy         DIIS error
 ---------------------------------------
    1  -16629.5420625352      3.24e-02  
    2  -16628.4941938822      2.82e-03  
    3  -16628.4601504153      3.46e-03  
    4  -16628.5451506584      4.51e-04  
    5  -16628.5463630242      1.76e-04  
    6  -16628.5465576659      5.38e-05  
    7  -16628.5465819539      1.39e-05  
    8  -16628.5465832176      8.01e-06  
    9  -16628.5465838338      1.24e-06  
   10  -16628.5465838502      3.27e-07  
   11  -16628.5465838508      1.36e-07  
   12  -16628.5465838514      4.23e-08  
   13  -16628.5465838509      6.93e-09  Convergence criterion met
 ---------------------------------------
 SCF time:   CPU 86.59s  wall 23.00s 
 SCF   energy in the final basis set =   -16628.5465838509
 Total energy in the final basis set =   -16628.5465838509

 --------------------------------------------------------------

                    Orbital Energies (a.u.)
 --------------------------------------------------------------

 Alpha MOs
 -- Occupied --
***************-482.852-176.317-176.316-165.721-165.720-165.719
*******-165.718-165.718 -62.505 -56.325 -56.321 -56.321 -35.814
-35.813 -31.307 -31.306 -31.301 -31.301 -31.300 -31.299 -24.717
-22.958 -22.957 -22.956 -22.956 -22.955 -22.955 -22.951 -22.951
-22.950 -22.950 -10.349 -10.300 -10.231  -8.714  -6.546  -6.532
 -6.531  -6.363  -6.362  -4.776  -4.775  -4.760  -4.760  -4.759
 -4.759  -2.656  -2.653  -2.652  -2.641  -2.641  -2.042  -2.041
 -2.037  -2.037  -2.036  -2.036  -2.023  -2.023  -2.022  -2.022
 -1.259  -0.929  -0.812  -0.710  -0.664  -0.646  -0.599  -0.536
 -0.517  -0.487  -0.462  -0.436  -0.379  -0.376  -0.360  -0.321
 -0.306  -0.288  -0.279  -0.276  -0.266
 -- Virtual --
 -0.096  -0.081  -0.023  -0.003   0.022   0.027   0.028   0.053
  0.061   0.067   0.070   0.074   0.083   0.086   0.102   0.106
  0.113   0.125   0.129   0.139   0.151   0.157   0.164   0.179
  0.200   0.212   0.219   0.232   0.235   0.244   0.247   0.269
  0.291   0.300   0.337   0.345   0.363   0.370   0.384   0.396
  0.403   0.415   0.421   0.426   0.430   0.451   0.456   0.471
  0.483   0.491   0.515   0.530   0.545   0.562   0.580   0.594
  0.604   0.635   0.650   0.655   0.663   0.677   0.695   0.731
  0.746   0.780   0.812   0.846   0.883   0.900   0.975   1.075
  1.227   1.246   1.301   1.309   1.335   1.352   1.364   1.372
  1.401   1.424   1.453   1.465   1.496   1.528   1.532   1.550
  1.652   1.659   1.737   1.770   1.833   1.854   1.876   1.948
  1.983   2.016   2.042   2.082   2.138   2.174   2.196   2.227
  2.524   2.554   2.650   2.676   2.767   2.799   2.877   2.962
  3.085   3.374   3.463   3.689   3.765   3.797   3.961   3.963
  3.970   3.975   3.995   4.002   4.009   4.027   4.031   4.061
  4.064   4.073   4.124   4.162   4.211   4.234   4.279   4.394
  4.414   4.440   4.840   6.003   6.023   6.034   6.046   6.071
  6.123   6.338   6.411   6.614   6.688   7.561   7.584   7.679
 23.494  23.656  23.846  27.841  27.882  28.342  28.356  28.360
 28.372  28.389  28.399  28.532  28.533  28.536  28.550  28.566
 28.574  28.583  28.626  28.676  28.709  47.918  66.759 127.884
127.895 127.905 127.913 127.924 127.954 151.642 151.676 289.756
289.777 289.9001020.7131901.8041901.840
 --------------------------------------------------------------

          Ground-State Mulliken Net Atomic Charges

     Atom                 Charge (a.u.)
  ----------------------------------------
      1 C                    -0.534658
      2 C                    -0.029901
      3 C                    -0.079579
      4 Br                    0.025883
      5 F                    -0.039832
      6 I                     0.139659
      7 I                     0.134336
      8 H                     0.206620
      9 H                     0.177473
  ----------------------------------------
  Sum of atomic charges =     0.000000

 -----------------------------------------------------------------
                    Cartesian Multipole Moments
 -----------------------------------------------------------------
    Charge (ESU x 10^10)
                 0.0000
    Dipole Moment (Debye)
         X      -0.0926      Y       0.5762      Z      -1.6595
       Tot       1.7591
    Quadrupole Moments (Debye-Ang)
        XX     -95.8606     XY      -2.4841     YY     -99.8699
        XZ       1.0056     YZ       2.4654     ZZ     -95.0212
    Octopole Moments (Debye-Ang^2)
       XXX       9.8152    XXY       1.1004    XYY       0.2087
       YYY      38.6144    XXZ      13.6242    XYZ      -0.2722
       YYZ       6.1552    XZZ      -1.1505    YZZ       0.1265
       ZZZ       7.7878
    Hexadecapole Moments (Debye-Ang^3)
      XXXX   -1668.5730   XXXY     -23.7072   XXYY    -500.5255
      XYYY     -28.7644   YYYY   -1161.2703   XXXZ      -5.8706
      XXYZ     -11.3249   XYYZ      -4.4582   YYYZ       2.0367
      XXZZ    -344.6518   XYZZ      -4.4494   YYZZ    -242.9815
      XZZZ      -1.9874   YZZZ      -3.5538   ZZZZ    -261.0112
 -----------------------------------------------------------------
 Calculating MO derivatives via CPSCF
 D1JvT checksum  = 1023840 64789.7355059996
 D1KAT checksum  = 2656368 2368.3445756396
   1         3          27      0.113373    0.023162
   2         3          27      0.016200    0.003227
   3         3          27      0.001993    0.000540
   4         6          24      0.000201    0.000057
   5        27           3      0.000013    0.000006
   6        30           0      0.000000    0.000000    Roots Converged
 Time for AOints: 62.4 s (CPU) 15.7 s (wall)
 ------------------------------------------------------------------------------
                     AOints        : Timing summary (seconds)
 ------------------------------------------------------------------------------
     job step          cpu (% of tot)      sys (% of tot)     wall (% of tot)
 ------------------------------------------------------------------------------
  cpscf_lag         0.2359E+03 (31.1)   0.1300E-04 (14.9)   0.6029E+02 (30.5)
  iterzp            0.4600E+03 (60.6)   0.7200E-04 (82.8)   0.1210E+03 (61.2)
  make_fx           0.0000E+00 ( 0.0)   0.0000E+00 ( 0.0)   0.0000E+00 ( 0.0)
  AOints            0.6239E+02 ( 8.2)   0.2000E-05 ( 2.3)   0.1569E+02 ( 7.9)
 ------------------------------------------------------------------------------
   Grand Totals     0.7591E+03          0.8700E-04          0.1978E+03
 ------------------------------------------------------------------------------
 Calculating analytic Hessian of the SCF energy
 Polarizability Matrix (a.u.)
            1           2           3
    1-140.2423090   5.6392319  -0.8414752
    2   5.6392319-117.2903252  -3.4946531
    3  -0.8414752  -3.4946531 -90.4547938

 Direct stationary perturbation theory relativistic correction:

 rels  =     210.771488354779
 relv  =    -703.939790887729
 rel2e =      96.557433795389
 E_rel =    -396.610868737561

 Hessian of the SCF Energy
            1           2           3           4           5           6
    1   0.4429990  -0.2233902   0.0068708  -0.0526647   0.0015890   0.0490074
    2  -0.2233902   0.4231726  -0.0020259   0.0059596  -0.0588224   0.0239931
    3   0.0068708  -0.0020259   0.5920223   0.0660265   0.0649126  -0.1893303
    4  -0.0526647   0.0059596   0.0660265   0.3624786   0.0091511  -0.0662170
    5   0.0015890  -0.0588224   0.0649126   0.0091511   0.4372651  -0.1103649
    6   0.0490074   0.0239931  -0.1893303  -0.0662170  -0.1103649   0.3480582
    7  -0.0555654  -0.0015679  -0.0626725  -0.1194314  -0.0832456   0.0113945
    8  -0.0021466  -0.0569591  -0.0716017  -0.0718765  -0.1208465   0.0234975
    9  -0.0364031  -0.0417353  -0.1435749  -0.0085709   0.0010137  -0.0131262
   10  -0.0125521  -0.0049047   0.0037434  -0.1012824   0.0012506   0.0327128
   11   0.0004281   0.0009433   0.0016883   0.0045495  -0.0224906  -0.0036248
   12   0.0198241  -0.0027708  -0.0018821   0.0289408  -0.0015195  -0.0387881
   13  -0.0002977   0.0022324  -0.0000795  -0.0745586   0.0690572  -0.0252138
   14   0.0038246  -0.0126437   0.0145033   0.0522098  -0.2270451   0.0662746
   15  -0.0187030   0.0360306  -0.0080740  -0.0150330   0.0560954  -0.0793942
   16   0.0001110   0.0006841  -0.0017546   0.0015989  -0.0040649  -0.0003153
   17  -0.0024128  -0.0130813  -0.0037734   0.0060885  -0.0131850  -0.0087970
   18   0.0046690  -0.0157988  -0.0014283  -0.0040802   0.0005491  -0.0015888
   19  -0.0106241  -0.0032747  -0.0033353  -0.0174673   0.0054121  -0.0119103
   20  -0.0003246   0.0000651  -0.0018926  -0.0054956   0.0016982  -0.0016724
   21  -0.0162580   0.0039717  -0.0021792   0.0013504  -0.0033180  -0.0014760
   22  -0.1491732   0.1135636   0.0910638  -0.0102835   0.0106754   0.0045831
   23   0.1134455  -0.1510867  -0.0899596  -0.0119923   0.0124212   0.0086280
   24   0.0884258  -0.0881178  -0.1184619   0.0086494  -0.0137419  -0.0141365
   25  -0.1622327   0.1106978  -0.0998626   0.0116102  -0.0098249   0.0059586
   26   0.1089870  -0.1315878   0.0881491   0.0114058  -0.0089949   0.0020658
   27  -0.0974332   0.0864532  -0.1270917  -0.0110659   0.0063734  -0.0102181
            7           8           9          10          11          12
    1  -0.0555654  -0.0021466  -0.0364031  -0.0125521   0.0004281   0.0198241
    2  -0.0015679  -0.0569591  -0.0417353  -0.0049047   0.0009433  -0.0027708
    3  -0.0626725  -0.0716017  -0.1435749   0.0037434   0.0016883  -0.0018821
    4  -0.1194314  -0.0718765  -0.0085709  -0.1012824   0.0045495   0.0289408
    5  -0.0832456  -0.1208465   0.0010137   0.0012506  -0.0224906  -0.0015195
    6   0.0113945   0.0234975  -0.0131262   0.0327128  -0.0036248  -0.0387881
    7   0.2537337   0.0625113   0.0483976  -0.0159011  -0.0075196  -0.0003514
    8   0.0625113   0.2884792   0.0462952   0.0023377   0.0025057   0.0024191
    9   0.0483976   0.0462952   0.2203756   0.0128293   0.0027509  -0.0018032
   10  -0.0159011   0.0023377   0.0128293   0.1597489  -0.0198832  -0.0488786
   11  -0.0075196   0.0025057   0.0027509  -0.0198832   0.0330762   0.0025336
   12  -0.0003514   0.0024191  -0.0018032  -0.0488786   0.0025336   0.0335726
   13   0.0063178  -0.0111475   0.0050613  -0.0273977   0.0286878  -0.0015011
   14   0.0090675  -0.0363178   0.0087846   0.0235355  -0.0114788  -0.0026706
   15   0.0074063  -0.0002522   0.0025241   0.0002513  -0.0044440   0.0063822
   16  -0.0191280   0.0182260   0.0101694  -0.0013999  -0.0051860   0.0002202
   17   0.0100623  -0.0605330  -0.0095430  -0.0021961  -0.0030178   0.0015262
   18   0.0082345  -0.0069158  -0.0203402  -0.0008690   0.0003261   0.0014114
   19  -0.0510914   0.0048593  -0.0151993  -0.0014182  -0.0004845   0.0000088
   20   0.0131820  -0.0168586   0.0100929  -0.0002329  -0.0002330  -0.0001274
   21  -0.0121869   0.0071721  -0.0184314   0.0006785   0.0006051   0.0003372
   22   0.0112417  -0.0114947  -0.0096650  -0.0010949  -0.0004181   0.0024062
   23   0.0108774  -0.0098235  -0.0061558  -0.0015350  -0.0002400   0.0024745
   24   0.0075006  -0.0064426  -0.0125058  -0.0007046  -0.0002921  -0.0004141
   25  -0.0101760   0.0087310  -0.0066193   0.0012975  -0.0001741  -0.0006690
   26  -0.0133674   0.0103536  -0.0115032   0.0016280   0.0009350  -0.0018652
   27  -0.0077227   0.0058285  -0.0131180   0.0002371   0.0004567   0.0011841
           13          14          15          16          17          18
    1  -0.0002977   0.0038246  -0.0187030   0.0001110  -0.0024128   0.0046690
    2   0.0022324  -0.0126437   0.0360306   0.0006841  -0.0130813  -0.0157988
    3  -0.0000795   0.0145033  -0.0080740  -0.0017546  -0.0037734  -0.0014283
    4  -0.0745586   0.0522098  -0.0150330   0.0015989   0.0060885  -0.0040802
    5   0.0690572  -0.2270451   0.0560954  -0.0040649  -0.0131850   0.0005491
    6  -0.0252138   0.0662746  -0.0793942  -0.0003153  -0.0087970  -0.0015888
    7   0.0063178   0.0090675   0.0074063  -0.0191280   0.0100623   0.0082345
    8  -0.0111475  -0.0363178  -0.0002522   0.0182260  -0.0605330  -0.0069158
    9   0.0050613   0.0087846   0.0025241   0.0101694  -0.0095430  -0.0203402
   10  -0.0273977   0.0235355   0.0002513  -0.0013999  -0.0021961  -0.0008690
   11   0.0286878  -0.0114788  -0.0044440  -0.0051860  -0.0030178   0.0003261
   12  -0.0015011  -0.0026706   0.0063822   0.0002202   0.0015262   0.0014114
   13   0.0958430  -0.0836697   0.0225209  -0.0000191  -0.0001416   0.0009704
   14  -0.0836697   0.2913552  -0.0887437  -0.0014672  -0.0026798   0.0022014
   15   0.0225209  -0.0887437   0.0761947  -0.0002049  -0.0007331   0.0004022
   16  -0.0000191  -0.0014672  -0.0002049   0.0282804  -0.0222668  -0.0080910
   17  -0.0001416  -0.0026798  -0.0007331  -0.0222668   0.1018061   0.0194807
   18   0.0009704   0.0022014   0.0004022  -0.0080910   0.0194807   0.0190665
   19  -0.0013682  -0.0010100   0.0017345  -0.0101912   0.0103054  -0.0006387
   20  -0.0047753  -0.0002177  -0.0000311   0.0148067  -0.0092993   0.0016087
   21  -0.0005557  -0.0008812   0.0011002   0.0002626   0.0005904   0.0021287
   22   0.0008639   0.0010446  -0.0034581   0.0001348  -0.0016639  -0.0019686
   23   0.0000145   0.0013541  -0.0029549  -0.0002257  -0.0016708  -0.0022096
   24  -0.0003603   0.0005203   0.0027974   0.0002465   0.0013268  -0.0001042
   25   0.0006167  -0.0035351   0.0054860   0.0006132   0.0022250   0.0017737
   26  -0.0002580  -0.0023264   0.0050331  -0.0005061   0.0016610   0.0007581
   27  -0.0008421   0.0000112  -0.0019324  -0.0005329  -0.0000775   0.0004528
           19          20          21          22          23          24
    1  -0.0106241  -0.0003246  -0.0162580  -0.1491732   0.1134455   0.0884258
    2  -0.0032747   0.0000651   0.0039717   0.1135636  -0.1510867  -0.0881178
    3  -0.0033353  -0.0018926  -0.0021792   0.0910638  -0.0899596  -0.1184619
    4  -0.0174673  -0.0054956   0.0013504  -0.0102835  -0.0119923   0.0086494
    5   0.0054121   0.0016982  -0.0033180   0.0106754   0.0124212  -0.0137419
    6  -0.0119103  -0.0016724  -0.0014760   0.0045831   0.0086280  -0.0141365
    7  -0.0510914   0.0131820  -0.0121869   0.0112417   0.0108774   0.0075006
    8   0.0048593  -0.0168586   0.0071721  -0.0114947  -0.0098235  -0.0064426
    9  -0.0151993   0.0100929  -0.0184314  -0.0096650  -0.0061558  -0.0125058
   10  -0.0014182  -0.0002329   0.0006785  -0.0010949  -0.0015350  -0.0007046
   11  -0.0004845  -0.0002330   0.0006051  -0.0004181  -0.0002400  -0.0002921
   12   0.0000088  -0.0001274   0.0003372   0.0024062   0.0024745  -0.0004141
   13  -0.0013682  -0.0047753  -0.0005557   0.0008639   0.0000145  -0.0003603
   14  -0.0010100  -0.0002177  -0.0008812   0.0010446   0.0013541   0.0005203
   15   0.0017345  -0.0000311   0.0011002  -0.0034581  -0.0029549   0.0027974
   16  -0.0101912   0.0148067   0.0002626   0.0001348  -0.0002257   0.0002465
   17   0.0103054  -0.0092993   0.0005904  -0.0016639  -0.0016708   0.0013268
   18  -0.0006387   0.0016087   0.0021287  -0.0019686  -0.0022096  -0.0001042
   19   0.0923744  -0.0161964   0.0281754   0.0010455   0.0017915  -0.0002962
   20  -0.0161964   0.0241304  -0.0079260  -0.0005768   0.0006641  -0.0003061
   21   0.0281754  -0.0079260   0.0178476   0.0006353   0.0019662   0.0008299
   22   0.0010455  -0.0005768   0.0006353   0.1545458  -0.1193778  -0.0936693
   23   0.0017915   0.0006641   0.0019662  -0.1193778   0.1546281   0.0969689
   24  -0.0002962  -0.0003061   0.0008299  -0.0936693   0.0969689   0.1297808
   25  -0.0012595  -0.0003873  -0.0021015  -0.0072801   0.0070018  -0.0097919
   26  -0.0014028   0.0000508  -0.0021803   0.0082478  -0.0062466   0.0100845
   27   0.0014611   0.0002539  -0.0001570   0.0100726  -0.0087575   0.0122144
           25          26          27
    1  -0.1622327   0.1089870  -0.0974332
    2   0.1106978  -0.1315878   0.0864532
    3  -0.0998626   0.0881491  -0.1270917
    4   0.0116102   0.0114058  -0.0110659
    5  -0.0098249  -0.0089949   0.0063734
    6   0.0059586   0.0020658  -0.0102181
    7  -0.0101760  -0.0133674  -0.0077227
    8   0.0087310   0.0103536   0.0058285
    9  -0.0066193  -0.0115032  -0.0131180
   10   0.0012975   0.0016280   0.0002371
   11  -0.0001741   0.0009350   0.0004567
   12  -0.0006690  -0.0018652   0.0011841
   13   0.0006167  -0.0002580  -0.0008421
   14  -0.0035351  -0.0023264   0.0000112
   15   0.0054860   0.0050331  -0.0019324
   16   0.0006132  -0.0005061  -0.0005329
   17   0.0022250   0.0016610  -0.0000775
   18   0.0017737   0.0007581   0.0004528
   19  -0.0012595  -0.0014028   0.0014611
   20  -0.0003873   0.0000508   0.0002539
   21  -0.0021015  -0.0021803  -0.0001570
   22  -0.0072801   0.0082478   0.0100726
   23   0.0070018  -0.0062466  -0.0087575
   24  -0.0097919   0.0100845   0.0122144
   25   0.1668107  -0.1147343   0.1058260
   26  -0.1147343   0.1361553  -0.0905419
   27   0.1058260  -0.0905419   0.1386660
 Gradient time:  CPU 1008.89 s  wall 263.88 s
 **********************************************************************
 **                                                                  **
 **                       VIBRATIONAL ANALYSIS                       **
 **                       --------------------                       **
 **                                                                  **
 **        VIBRATIONAL FREQUENCIES (CM**-1) AND NORMAL MODES         **
 **     FORCE CONSTANTS (mDYN/ANGSTROM) AND REDUCED MASSES (AMU)     **
 **                  INFRARED INTENSITIES (KM/MOL)                   **
 **                                                                  **
 **********************************************************************


 Mode:                 1                      2                      3
 Frequency:        74.56                  91.93                 111.11
 Force Cnst:      0.0680                 0.2259                 0.3277
 Red. Mass:      20.7459                45.3719                45.0501
 IR Active:          YES                    YES                    YES
 IR Intens:        0.226                  0.051                  0.062
 Raman Active:       YES                    YES                    YES
               X      Y      Z        X      Y      Z        X      Y      Z
 C          0.078 -0.261  0.184    0.109  0.086 -0.206   -0.198 -0.192 -0.156
 C          0.007 -0.064  0.230    0.063  0.024 -0.242   -0.186 -0.160 -0.137
 C          0.006 -0.067  0.117    0.148 -0.078 -0.129   -0.107 -0.236 -0.185
 Br        -0.121  0.152 -0.182    0.253  0.439  0.123   -0.126  0.038  0.048
 F         -0.100  0.011  0.546   -0.097 -0.105 -0.456   -0.268 -0.221 -0.229
 I         -0.059 -0.100  0.083   -0.256 -0.241 -0.023    0.283 -0.275  0.020
 I          0.139  0.047 -0.105    0.080 -0.021  0.073   -0.114  0.344  0.032
 H          0.163 -0.291  0.319    0.031  0.010 -0.208   -0.280 -0.275 -0.158
 H          0.062 -0.406  0.056    0.234  0.229 -0.205   -0.142 -0.124 -0.153
 TransDip   0.006 -0.013 -0.005    0.005  0.002  0.005    0.008  0.003  0.001

 Mode:                 4                      5                      6
 Frequency:       145.21                 232.53                 293.34
 Force Cnst:      0.3283                 0.4834                 0.3344
 Red. Mass:      26.4270                15.1739                 6.5958
 IR Active:          YES                    YES                    YES
 IR Intens:        0.419                  0.420                  2.773
 Raman Active:       YES                    YES                    YES
               X      Y      Z        X      Y      Z        X      Y      Z
 C         -0.097  0.244  0.090   -0.059  0.290 -0.100    0.151  0.282  0.307
 C         -0.203  0.076 -0.011    0.007  0.357 -0.038    0.056  0.033  0.170
 C          0.008 -0.031  0.178    0.047  0.249 -0.121    0.068  0.051  0.408
 Br        -0.287 -0.076  0.081   -0.107 -0.019  0.026    0.020  0.004 -0.021
 F         -0.326 -0.096 -0.398    0.316  0.538  0.095   -0.012 -0.072 -0.061
 I         -0.030  0.028 -0.064    0.015 -0.142 -0.019    0.013 -0.046 -0.034
 I          0.287  0.001  0.048    0.006 -0.016  0.015   -0.053  0.013 -0.032
 H         -0.266  0.145  0.009   -0.178  0.219 -0.151    0.173  0.384  0.217
 H          0.086  0.513  0.147   -0.027  0.398 -0.029    0.201  0.410  0.383
 TransDip   0.013  0.016  0.001   -0.020  0.006 -0.001    0.034  0.037  0.019

 Mode:                 7                      8                      9
 Frequency:       331.20                 351.96                 500.31
 Force Cnst:      0.4828                 0.3028                 0.5569
 Red. Mass:       7.4704                 4.1487                 3.7763
 IR Active:          YES                    YES                    YES
 IR Intens:        3.700                  0.827                  5.364
 Raman Active:       YES                    YES                    YES
               X      Y      Z        X      Y      Z        X      Y      Z
 C         -0.308 -0.044  0.103    0.336 -0.142 -0.024    0.099  0.224 -0.153
 C          0.043 -0.180  0.131    0.050 -0.033 -0.061    0.016 -0.197 -0.204
 C         -0.095 -0.062  0.044    0.073 -0.032  0.026   -0.130 -0.042  0.020
 Br        -0.055  0.068 -0.028   -0.090  0.021  0.044   -0.024  0.011  0.021
 F          0.424 -0.139 -0.123    0.157 -0.012 -0.094    0.036 -0.091  0.164
 I          0.001  0.010 -0.005   -0.001  0.012  0.008    0.002  0.001 -0.004
 I          0.011 -0.005  0.012   -0.018 -0.000 -0.015    0.007 -0.000  0.002
 H         -0.384  0.100 -0.151    0.478 -0.261  0.275    0.280  0.650 -0.445
 H         -0.537 -0.051  0.364    0.535 -0.213 -0.322   -0.076  0.262  0.078
 TransDip  -0.060 -0.003  0.012    0.029 -0.003 -0.001    0.033  0.027 -0.061

 Mode:                10                     11                     12
 Frequency:       539.31                 631.42                 836.78
 Force Cnst:      0.8850                 1.0527                 1.3007
 Red. Mass:       5.1646                 4.4814                 3.1529
 IR Active:          YES                    YES                    YES
 IR Intens:       40.851                 22.763                 53.872
 Raman Active:       YES                    YES                    YES
               X      Y      Z        X      Y      Z        X      Y      Z
 C          0.004  0.070 -0.035    0.022  0.023  0.022   -0.034 -0.187 -0.039
 C          0.244  0.038  0.078    0.203  0.032  0.100    0.217 -0.040 -0.132
 C          0.459 -0.081 -0.195   -0.116  0.417 -0.167    0.028  0.025  0.225
 Br        -0.047 -0.002  0.006   -0.021  0.001  0.008   -0.010 -0.000  0.007
 F         -0.031 -0.111  0.055   -0.045 -0.148 -0.019   -0.066  0.128 -0.049
 I         -0.009  0.009  0.003    0.005 -0.015 -0.002    0.001 -0.000 -0.001
 I         -0.020  0.004 -0.001    0.004 -0.006  0.005   -0.001  0.001 -0.001
 H         -0.382  0.064 -0.477    0.412  0.268  0.184    0.121  0.296 -0.423
 H         -0.133  0.331  0.384   -0.328 -0.548 -0.151   -0.525 -0.329  0.395
 TransDip   0.198 -0.051 -0.006   -0.008  0.153  0.003    0.223 -0.073 -0.008

 Mode:                13                     14                     15
 Frequency:       940.37                 955.40                1014.99
 Force Cnst:      3.6186                 1.7215                 0.9585
 Red. Mass:       6.9454                 3.2010                 1.5792
 IR Active:          YES                    YES                    YES
 IR Intens:       20.416                 34.206                 60.841
 Raman Active:       YES                    YES                    YES
               X      Y      Z        X      Y      Z        X      Y      Z
 C          0.050 -0.082  0.367   -0.180  0.017 -0.097    0.088 -0.095 -0.054
 C         -0.301 -0.238 -0.322    0.026  0.058 -0.205   -0.005  0.067  0.018
 C          0.213  0.278 -0.141    0.133  0.144  0.206   -0.102  0.107  0.034
 Br         0.007  0.002  0.002   -0.004  0.000  0.001    0.001  0.000 -0.000
 F          0.015  0.035  0.012    0.034 -0.112  0.072    0.010 -0.050  0.009
 I         -0.000 -0.002  0.001    0.001 -0.001 -0.001    0.001 -0.001  0.001
 I         -0.000 -0.000  0.000   -0.002  0.000 -0.001    0.001 -0.000 -0.001
 H         -0.205  0.055 -0.085   -0.227 -0.464  0.406   -0.472 -0.295 -0.468
 H         -0.113 -0.014  0.629    0.244  0.047 -0.565    0.220  0.483  0.373
 TransDip  -0.116 -0.077 -0.038    0.071  0.157 -0.074   -0.109  0.224 -0.019

 Mode:                16                     17                     18
 Frequency:      1083.85                1134.12                1293.71
 Force Cnst:      0.9015                 2.1623                 5.3056
 Red. Mass:       1.3025                 2.8533                 5.3803
 IR Active:          YES                    YES                    YES
 IR Intens:        7.809                 35.122                 58.618
 Raman Active:       YES                    YES                    YES
               X      Y      Z        X      Y      Z        X      Y      Z
 C         -0.107 -0.114  0.004   -0.043  0.058  0.099   -0.025 -0.032  0.239
 C         -0.004 -0.001  0.026    0.250 -0.228 -0.030    0.160  0.354 -0.300
 C          0.025  0.030 -0.016   -0.102 -0.001 -0.072   -0.163 -0.193 -0.118
 Br         0.001 -0.000 -0.000   -0.005  0.001  0.001   -0.006 -0.001  0.003
 F         -0.001  0.001 -0.003   -0.052  0.101 -0.018    0.026 -0.098  0.041
 I         -0.000  0.000  0.000    0.000  0.001  0.000   -0.000  0.001  0.000
 I          0.000 -0.000  0.000   -0.000 -0.001  0.000    0.002 -0.000  0.000
 H          0.473  0.499 -0.043   -0.343 -0.442  0.339    0.215  0.050  0.479
 H          0.487  0.508 -0.059    0.473  0.417 -0.126   -0.079  0.160  0.548
 TransDip   0.051  0.073  0.007    0.161 -0.085 -0.055    0.106  0.209 -0.071

 Mode:                19                     20                     21
 Frequency:      1453.99                3128.09                3219.24
 Force Cnst:      1.4761                 6.0751                 6.8279
 Red. Mass:       1.1851                 1.0538                 1.1182
 IR Active:          YES                    YES                    YES
 IR Intens:       22.491                  0.378                  1.457
 Raman Active:       YES                    YES                    YES
               X      Y      Z        X      Y      Z        X      Y      Z
 C          0.002  0.001 -0.113    0.001 -0.006 -0.064   -0.073  0.069 -0.005
 C         -0.024 -0.038  0.021   -0.001 -0.002  0.002   -0.000  0.000 -0.000
 C          0.020  0.022  0.000    0.001  0.001  0.001   -0.000  0.000 -0.000
 Br         0.000  0.000 -0.000   -0.000 -0.000  0.000    0.000 -0.000 -0.000
 F         -0.002  0.006 -0.002   -0.000 -0.000  0.000    0.000 -0.000  0.000
 I         -0.000 -0.000 -0.000    0.000  0.000  0.000    0.000 -0.000 -0.000
 I         -0.000 -0.000  0.000    0.000  0.000  0.000    0.000 -0.000  0.000
 H          0.319 -0.252  0.570   -0.448  0.451  0.370    0.403 -0.407 -0.350
 H         -0.288  0.313  0.559    0.432 -0.377  0.356    0.465 -0.404  0.401
 TransDip  -0.022 -0.046  0.143   -0.012 -0.010  0.012    0.029 -0.025  0.003

 STANDARD THERMODYNAMIC QUANTITIES AT   298.15 K  AND     1.00 ATM

   This Molecule has  0 Imaginary Frequencies
   Zero point vibrational energy:       26.252 kcal/mol

   Atom    1 Element C  Has Mass   12.00000
   Atom    2 Element C  Has Mass   12.00000
   Atom    3 Element C  Has Mass   12.00000
   Atom    4 Element Br Has Mass   78.91830
   Atom    5 Element F  Has Mass   18.99840
   Atom    6 Element I  Has Mass  126.90440
   Atom    7 Element I  Has Mass  126.90440
   Atom    8 Element H  Has Mass    1.00783
   Atom    9 Element H  Has Mass    1.00783
   Molecular Mass:   389.741160 amu
   Principal axes and moments of inertia in amu*Bohr^2:
                             1           2           3
    Eigenvalues --     2841.74641  4527.69697  6966.00725
          X               0.99925     0.03872     0.00118
          Y              -0.03873     0.99918     0.01155
          Z              -0.00074    -0.01158     0.99993
   Rotational Symmetry Number is   1
   The Molecule is an Asymmetric Top
   Translational Enthalpy:        0.889 kcal/mol
   Rotational Enthalpy:           0.889 kcal/mol
   Vibrational Enthalpy:         29.643 kcal/mol
   gas constant (RT):             0.592 kcal/mol
   Translational Entropy:        43.773  cal/mol.K
   Rotational Entropy:           32.860  cal/mol.K
   Vibrational Entropy:          21.641  cal/mol.K

   Total Enthalpy:               32.013 kcal/mol
   Total Entropy:                98.273  cal/mol.K

 ======================================================================

 STANDARD THERMODYNAMIC QUANTITIES FOR ANHARMONIC VIBRATION -- TOSH

   Zero point vibrational energy: ************ kcal/mol

   Vibrational Enthalpy:       Infinity kcal/mol
   Vibrational Entropy:             NaN  cal/mol.K

   Total Enthalpy:             Infinity kcal/mol
   Total Entropy:                   NaN  cal/mol.K

 ======================================================================

 STANDARD THERMODYNAMIC QUANTITIES FOR ANHARMONIC VIBRATION -- VPT2

   Zero point vibrational energy: ************ kcal/mol

   Vibrational Enthalpy:       Infinity kcal/mol
   Vibrational Entropy:             NaN  cal/mol.K

   Total Enthalpy:             Infinity kcal/mol
   Total Entropy:                   NaN  cal/mol.K

 ======================================================================

Archival summary:
1\1\garfield\FREQ\ProcedureUnspecified\BasisUnspecified\2r1132\taweetha\WedOct1001:06:092018WedOct1001:06:092018\0\\#,FREQ,ProcedureUnspecified,BasisUnspecified,\\0,1\I\C,1,2.17124\C,2,1.50956,1,121.408\F,3,1.35972,2,116.797,1,-146.843,0\C,3,1.49475,2,60.9693,1,105.832,0\H,5,1.08343,3,118.303,2,-106.815,0\H,5,1.08436,3,116.816,2,108.348,0\Br,3,1.92749,2,123.594,1,-5.23979,0\I,2,2.17577,1,113.121,3,-147.177,0\\\@

 Total job time:  286.71s(wall), 1095.77s(cpu) 
 Wed Oct 10 01:06:09 2018

        *************************************************************
        *                                                           *
        *  Thank you very much for using Q-Chem.  Have a nice day.  *
        *                                                           *
        *************************************************************
