# Supplementary material for: Geometric and energetic data from ab initio calculations of haloethene, haloimine, halomethylenephosphine, haloiminophosphine, halodiazene, halodiphosphene and halocyclopropane
Source: Data Brief. 2019 Nov 2;27:104738. doi: 10.1016/j.dib.2019.104738 (PMC6861602; doi:10.1016/j.dib.2019.104738)
Supplement: Multimedia component 3 [file mmc3.zip › CCC/B3LYP/BrHCCCBrBr.out]

Q-Chem Developer Version!
                  Welcome to Q-Chem
     A Quantum Leap Into The Future Of Chemistry


 Q-Chem 5.1, Q-Chem, Inc., Pleasanton, CA (2018)

 Yihan Shao,  Zhengting Gan,  E. Epifanovsky,  A. T. B. Gilbert,  M. Wormit,  
 J. Kussmann,  A. W. Lange,  A. Behn,  Jia Deng,  Xintian Feng,  D. Ghosh,  
 M. Goldey,  P. R. Horn,  L. D. Jacobson,  I. Kaliman,  T. Kus,  A. Landau,  
 Jie Liu,  E. I. Proynov,  R. M. Richard,  R. P. Steele,  E. J. Sundstrom,  
 H. L. Woodcock III,  P. M. Zimmerman,  D. Zuev,  B. Albrecht,  E. Alguire,  
 S. A. Baeppler,  D. Barton,  Z. Benda,  Y. A. Bernard,  E. J. Berquist,  
 K. B. Bravaya,  H. Burton,  D. Casanova,  Chun-Min Chang,  Yunqing Chen,  
 A. Chien,  K. D. Closser,  M. P. Coons,  S. Coriani,  S. Dasgupta,  
 A. L. Dempwolff,  M. Diedenhofen,  Hainam Do,  R. G. Edgar,  Po-Tung Fang,  
 S. Faraji,  S. Fatehi,  Qingguo Feng,  K. D. Fenk,  J. Fosso-Tande,  
 Qinghui Ge,  A. Ghysels,  G. Gidofalvi,  J. Gomes,  J. Gonthier,  A. Gunina,  
 D. Hait,  M. W. D. Hanson-Heine,  P. H. P. Harbach,  A. W. Hauser,  
 J. E. Herr,  E. G. Hohenstein,  Z. C. Holden,  Kerwin Hui,  B. C. Huynh,  
 T.-C. Jagau,  Hyunjun Ji,  B. Kaduk,  K. Khistyaev,  Jaehoon Kim,  
 P. Klunzinger,  K. Koh,  D. Kosenkov,  L. Koulias,  T. Kowalczyk,  
 C. M. Krauter,  A. Kunitsa,  Ka Un Lao,  A. Laurent,  K. V. Lawler,  
 Joonho Lee,  D. Lefrancois,  S. Lehtola,  D. S. Levine,  Yi-Pei Li,  
 You-Sheng Lin,  Fenglai Liu,  E. Livshits,  A. Luenser,  P. Manohar,  
 E. Mansoor,  S. F. Manzer,  Shan-Ping Mao,  Yuezhi Mao,  N. Mardirossian,  
 A. V. Marenich,  T. Markovich,  L. A. Martinez-Martinez,  S. A. Maurer,  
 N. J. Mayhall,  S. C. McKenzie,  J.-M. Mewes,  A. F. Morrison,  
 J. W. Mullinax,  K. Nanda,  T. S. Nguyen-Beck,  R. Olivares-Amaya,  
 J. A. Parkhill,  T. M. Perrine,  F. Plasser,  P. Pokhilko,  S. Prager,  
 A. Prociuk,  E. Ramos,  D. R. Rehn,  F. Rob,  M. Schneider,  N. Sergueev,  
 S. M. Sharada,  S. Sharma,  D. W. Small,  T. Stauch,  T. Stein,  
 Yu-Chuan Su,  A. J. W. Thom,  A. Tkatchenko,  T. Tsuchimochi,  N. M. Tubman,  
 L. Vogt,  M. L. Vidal,  O. Vydrov,  M. A. Watson,  J. Wenzel,  
 M. de Wergifosse,  T. A. Wesolowski,  A. White,  J. Witte,  A. Yamada,  
 Jun Yang,  K. Yao,  S. Yeganeh,  S. R. Yost,  Zhi-Qiang You,  A. Zech,  
 Igor Ying Zhang,  Xing Zhang,  Yan Zhao,  Ying Zhu,  B. R. Brooks,  
 G. K. L. Chan,  C. J. Cramer,  M. S. Gordon,  W. J. Hehre,  A. Klamt,  
 M. W. Schmidt,  C. D. Sherrill,  D. G. Truhlar,  A. Aspuru-Guzik,  R. Baer,  
 A. T. Bell,  N. A. Besley,  Jeng-Da Chai,  A. E. DePrince, III,  
 R. A. DiStasio Jr.,  A. Dreuw,  B. D. Dunietz,  T. R. Furlani,  
 Chao-Ping Hsu,  Yousung Jung,  Jing Kong,  D. S. Lambrecht,  WanZhen Liang,  
 C. Ochsenfeld,  V. A. Rassolov,  L. V. Slipchenko,  J. E. Subotnik,  
 T. Van Voorhis,  J. M. Herbert,  A. I. Krylov,  P. M. W. Gill,  M. Head-Gordon

 Contributors to earlier versions of Q-Chem not listed above: 
 R. D. Adamson,  B. Austin,  J. Baker,  G. J. O. Beran,  K. Brandhorst,  
 S. T. Brown,  E. F. C. Byrd,  A. K. Chakraborty,  C.-L. Cheng,  
 Siu Hung Chien,  D. M. Chipman,  D. L. Crittenden,  H. Dachsel,  
 R. J. Doerksen,  A. D. Dutoi,  L. Fusti-Molnar,  W. A. Goddard III,  
 A. Golubeva-Zadorozhnaya,  S. R. Gwaltney,  G. Hawkins,  A. Heyden,  
 S. Hirata,  G. Kedziora,  F. J. Keil,  C. Kelley,  Jihan Kim,  R. A. King,  
 R. Z. Khaliullin,  P. P. Korambath,  W. Kurlancheek,  A. M. Lee,  M. S. Lee,  
 S. V. Levchenko,  Ching Yeh Lin,  D. Liotard,  R. C. Lochan,  I. Lotan,  
 P. E. Maslen,  N. Nair,  D. P. O'Neill,  D. Neuhauser,  E. Neuscamman,  
 C. M. Oana,  R. Olson,  B. Peters,  R. Peverati,  P. A. Pieniazek,  
 Y. M. Rhee,  J. Ritchie,  M. A. Rohrdanz,  E. Rosta,  N. J. Russ,  
 H. F. Schaefer III,  N. E. Schultz,  N. Shenvi,  A. C. Simmonett,  A. Sodt,  
 D. Stuck,  K. S. Thanthiriwatte,  V. Vanovschi,  Tao Wang,  A. Warshel,  
 C. F. Williams,  Q. Wu,  X. Xu,  W. Zhang

 Please cite Q-Chem as follows:
 Y. Shao et al., Mol. Phys. 113, 184-215 (2015)
 DOI: 10.1080/00268976.2014.952696

 Q-Chem 5.1.1 for Intel X86 EM64T Linux

 Parts of Q-Chem use Armadillo 8.300.2 (Tropical Shenanigans).
 http://arma.sourceforge.net/

 Q-Chem begins on Wed Oct 10 01:23:50 2018  

Host: 
0

     Scratch files written to /scratch/taweetham/qchem22691//
Input Ideriv = 2
Curr. Ideriv = -1
Max.  Ideriv = 2

Checking the input file for inconsistencies... 	...done.

--------------------------------------------------------------
User input:
--------------------------------------------------------------
$molecule
0 1
C 
C 1 CC 
C 2 CC 1 60.0
Br 2 CBr 1 ANG  3 pDHA
H 2 CH 1 ANG  3 mDHA
Br 3 CBr 1 ANG  2 mDHA
Br 3 CBr 1 ANG  2 pDHA
H 1 CH 2 ANG  3 pDHA
H 1 CH 2 ANG  3 mDHA

CC=1.54
CH=1.09
CF=1.35
CCl=1.77
CBr=1.94
CI=2.14
ANG=118.0
pDHA=107.9
mDHA=-107.9
$end

$rem
   job_type	optimization
   basis	6-311++g**
   method	b3lyp
   mem_total	32000
$end

--------------------------------------------------------------
 ----------------------------------------------------------------
             Standard Nuclear Orientation (Angstroms)
    I     Atom           X                Y                Z
 ----------------------------------------------------------------
    1      C      -0.0426537975    -0.8424415756    -1.5867286040
    2      C      -0.6087723341    -1.1891361850    -0.1971557738
    3      C       0.5305015033    -0.1615108493    -0.3299763025
    4      Br     -2.3782997367    -0.5346867199     0.2545838293
    5      H      -0.3705914761    -2.1661974299     0.2232264363
    6      Br      0.1093560076     1.7091794914    -0.0354357781
    7      Br      2.3028016346    -0.6842597123     0.2610278184
    8      H       0.5717562086    -1.5890976861    -2.0898240194
    9      H      -0.6606436539    -0.2443302984    -2.2563937721
 ----------------------------------------------------------------
 Molecular Point Group                 C1    NOp =  1
 Largest Abelian Subgroup              C1    NOp =  1
 Nuclear Repulsion Energy =  1030.1115465866 hartrees
 There are       63 alpha and       63 beta electrons
 Requested basis set is 6-311++G(d,p)
 There are 90 shells and 231 basis functions

 Total QAlloc Memory Limit  32000 MB
 Mega-Array Size       188 MB
 MEM_STATIC part       192 MB
 A cutoff of  1.0D-11 yielded   3298 shell pairs
 There are     22889 function pairs (     25279 Cartesian)

 -------------------------------------------------------
 OpenMP Integral Computing Module                       
 Release: version 1.0, May 2013, Q-Chem Inc. Pittsburgh 
 -------------------------------------------------------
 Integral Job Info:
 Integral job number is                      11
 Integral operator is                         1
 short-range coefficients                     0
 long-range coefficients              100000000
 Omega coefficients                           0
 if combine SR and LR in K                    0
 Integral screening is                        0
 Integral computing path is                   2
 max size of driver memory is            800000
 size of driver memory is                593474
 size of scratch memory is             29623520
 max col of scratch BK array               1296
 max len of scratch array in speh3          155
 max len of scratch index in speh4           18
 max int batch size is                      520
 min int batch size is                       52
 fixed nKL is                                45
 max L of basis functions is                  2
 order of int derivative is                   0
 number of shells is                         90
 number of basis is                         243
 number of cartesian basis is               243
 number of contracted shell pairs          3298
 number of primitive shell pairs           8083
 maxK2 (contraction) of shell pair           36
 max number of K2 of shell pair               1
 max number of CS2 of shell pair            350
 max number of PS2 of shell pair            720
 mem total for path MDJ                  544462
 -------------------------------------------------------
 Smallest overlap matrix eigenvalue = 4.23E-05

 Scale SEOQF with 1.000000e-01/1.000000e-01/1.000000e-01

 Standard Electronic Orientation quadrupole field applied
 Nucleus-field energy     =     0.0000000213 hartrees
 Guess from superposition of atomic densities
 Warning:  Energy on first SCF cycle will be non-variational
 SAD guess density has 126.000000 electrons

 -----------------------------------------------------------------------
  General SCF calculation program by
  Eric Jon Sundstrom, Paul Horn, Yuezhi Mao, Dmitri Zuev, Alec White,
  David Stuck, Shaama M.S., Shane Yost, Joonho Lee, David Small,
  Daniel Levine, Susi Lehtola, Hugh Burton, Evgeny Epifanovsky
 -----------------------------------------------------------------------
 Exchange:     0.2000 Hartree-Fock + 0.0800 Slater + 0.7200 B88
 Correlation:  0.1900 VWN1RPA + 0.8100 LYP
 Using SG-1 standard quadrature grid
 using 4 threads for integral computing
 -------------------------------------------------------
 OpenMP Integral computing Module                
 Release: version 2.0, May 2017, Q-Chem Inc. Pleasanton 
 -------------------------------------------------------
 -------------------------------------------------------
 OpenMP BLAS3 based DFT computing Module                
 Release: version 1.0, May 2013, Q-Chem Inc. Pittsburgh 
 -------------------------------------------------------
 A restricted SCF calculation will be
 performed using DIIS
 SCF converges when DIIS error is below 1.0e-08
 ---------------------------------------
  Cycle       Energy         DIIS error
 ---------------------------------------
    1   -7839.3607974672      3.55e-02  
    2   -7838.4921387169      3.22e-03  
    3   -7838.4634062220      3.68e-03  
    4   -7838.5338963516      5.97e-04  
    5   -7838.5362587503      1.84e-04  
    6   -7838.5364379553      8.82e-05  
    7   -7838.5364849904      2.03e-05  
    8   -7838.5364872319      7.44e-06  
    9   -7838.5364875981      1.09e-06  
   10   -7838.5364876060      2.83e-07  
   11   -7838.5364876062      6.92e-08  
   12   -7838.5364876063      1.74e-08  
   13   -7838.5364876064      5.00e-09  Convergence criterion met
 ---------------------------------------
 SCF time:   CPU 73.36s  wall 19.00s 
 SCF   energy in the final basis set =    -7838.5364876064
 Total energy in the final basis set =    -7838.5364876064

 --------------------------------------------------------------

                    Orbital Energies (a.u.)
 --------------------------------------------------------------

 Alpha MOs
 -- Occupied --
*******-482.844-482.841 -62.502 -62.497 -62.494 -56.323 -56.319
-56.319 -56.318 -56.315 -56.314 -56.314 -56.310 -56.310 -10.311
-10.271 -10.227  -8.711  -8.706  -8.703  -6.543  -6.538  -6.535
 -6.529  -6.529  -6.524  -6.524  -6.521  -6.521  -2.654  -2.650
 -2.649  -2.649  -2.646  -2.645  -2.645  -2.641  -2.641  -2.638
 -2.638  -2.633  -2.633  -2.630  -2.630  -0.925  -0.819  -0.791
 -0.781  -0.635  -0.588  -0.517  -0.490  -0.413  -0.403  -0.400
 -0.381  -0.327  -0.315  -0.302  -0.288  -0.286  -0.279
 -- Virtual --
 -0.064  -0.057  -0.015   0.001   0.015   0.018   0.021   0.044
  0.050   0.054   0.059   0.070   0.075   0.081   0.088   0.089
  0.091   0.094   0.101   0.105   0.120   0.126   0.131   0.141
  0.144   0.150   0.166   0.173   0.188   0.195   0.209   0.211
  0.230   0.243   0.256   0.261   0.367   0.378   0.387   0.405
  0.414   0.419   0.423   0.428   0.441   0.446   0.466   0.476
  0.493   0.496   0.537   0.538   0.546   0.550   0.566   0.568
  0.582   0.594   0.621   0.630   0.640   0.645   0.666   0.675
  0.683   0.711   0.721   0.776   0.783   0.802   0.841   0.867
  0.882   0.886   0.937   0.952   1.023   1.091   1.276   1.296
  1.353   1.425   1.458   1.494   1.517   1.529   1.617   1.677
  1.701   1.763   1.775   1.810   1.861   1.932   1.956   2.007
  2.026   2.036   2.051   2.061   2.098   2.131   2.166   2.173
  2.186   2.210   2.249   2.291   2.472   2.521   2.574   2.684
  2.699   2.772   2.804   2.808   2.952   3.066   3.205   3.386
  3.683   3.762   4.001   4.004   4.006   4.012   4.042   4.055
  4.103   4.113   4.119   4.141   4.163   4.251   4.273   4.372
  4.400   4.417   6.599   6.694   6.716   7.565   7.571   7.575
  7.582   7.596   7.639   7.684   7.713   7.723  23.533  23.702
 23.817  47.883  47.960  47.979 289.760 289.764 289.770 289.776
289.793 289.836 289.907 289.931 289.9341020.6681020.7631020.789
 --------------------------------------------------------------

          Ground-State Mulliken Net Atomic Charges

     Atom                 Charge (a.u.)
  ----------------------------------------
      1 C                    -0.521796
      2 C                    -0.159933
      3 C                     0.165948
      4 Br                   -0.082119
      5 H                     0.260503
      6 Br                   -0.017707
      7 Br                   -0.024070
      8 H                     0.180925
      9 H                     0.198249
  ----------------------------------------
  Sum of atomic charges =     0.000000

 -----------------------------------------------------------------
                    Cartesian Multipole Moments
 -----------------------------------------------------------------
    Charge (ESU x 10^10)
                 0.0000
    Dipole Moment (Debye)
         X       0.0853      Y      -1.3203      Z      -1.3073
       Tot       1.8600
    Quadrupole Moments (Debye-Ang)
        XX     -75.7225     XY      -2.3545     YY     -70.7316
        XZ       0.3494     YZ       1.3186     ZZ     -71.7679
    Octopole Moments (Debye-Ang^2)
       XXX       3.8742    XXY       8.2777    XYY       0.4333
       YYY      17.3106    XXZ       9.8934    XYZ       0.2984
       YYZ       5.8431    XZZ       0.1202    YZZ       2.5856
       ZZZ       7.4566
    Hexadecapole Moments (Debye-Ang^3)
      XXXX   -1262.0948   XXXY     -33.6814   XXYY    -327.3879
      XYYY     -12.4176   YYYY    -549.6839   XXXZ       3.1649
      XXYZ      -6.1737   XYYZ      -1.7921   YYYZ      -7.2582
      XXZZ    -260.7170   XYZZ      -6.1173   YYZZ    -135.5818
      XZZZ       2.4485   YZZZ      -5.3385   ZZZZ    -214.3894
 -----------------------------------------------------------------
 Calculating analytic gradient of the SCF energy
 Gradient of SCF Energy
            1           2           3           4           5           6
    1  -0.0017543  -0.0136650   0.0189667  -0.0013642   0.0037231  -0.0073290
    2  -0.0031544  -0.0136039   0.0132577   0.0107424  -0.0064285   0.0007431
    3  -0.0174842   0.0136820   0.0133420  -0.0012269  -0.0007717   0.0011554
            7           8           9
    1   0.0025902   0.0017002  -0.0028677
    2   0.0000804  -0.0020127   0.0003759
    3  -0.0000099  -0.0038282  -0.0048584
 Max gradient component =       1.897E-02
 RMS gradient           =       8.348E-03
 Gradient time:  CPU 17.34 s  wall 4.40 s
 Geometry Optimization Parameters
   NAtoms,    NIC,     NZ,  NCons,   NDum,   NFix, NCnnct, MaxDiis
        9      69       9       0       0       0       0       0


** GEOMETRY OPTIMIZATION IN DELOCALIZED INTERNAL COORDINATES **
   Searching for a Minimum

   Optimization Cycle:   1

                       Coordinates (Angstroms)
     ATOM                X               Y               Z
      1  C        -0.0426537975   -0.8424415756   -1.5867286040
      2  C        -0.6087723341   -1.1891361850   -0.1971557738
      3  C         0.5305015033   -0.1615108493   -0.3299763025
      4  Br       -2.3782997367   -0.5346867199    0.2545838293
      5  H        -0.3705914761   -2.1661974299    0.2232264363
      6  Br        0.1093560076    1.7091794914   -0.0354357781
      7  Br        2.3028016346   -0.6842597123    0.2610278184
      8  H         0.5717562086   -1.5890976861   -2.0898240194
      9  H        -0.6606436539   -0.2443302984   -2.2563937721
   Point Group: c1    Number of degrees of freedom:    21


   Energy is  -7838.536487606


 Attempting to Generate Delocalized Internal Coordinates

 21 Hessian modes will be used to form the next step
  Hessian Eigenvalues:
     0.016341    0.020947    0.023307    0.030304    0.030782    0.032544
     0.083421    0.087153    0.090379    0.107532    0.134223    0.138421
     0.175927    0.175927    0.175927    0.253751    0.264506    0.285189
     0.348126    0.348126    0.348126

 Minimum Search - Taking Simple RFO Step
 Searching for Lamda that Minimizes Along All modes
 Value Taken    Lamda =  -0.00725779
 Step Taken.  Stepsize is  0.282734

                             Maximum     Tolerance    Cnvgd?
         Gradient           0.018432      0.000300      NO
         Displacement       0.175512      0.001200      NO
         Energy change     *********      0.000001      NO


 New Cartesian Coordinates Obtained by Inverse Iteration

 Displacement from previous Coordinates is:  0.421957
 ----------------------------------------------------------------
             Standard Nuclear Orientation (Angstroms)
    I     Atom           X                Y                Z
 ----------------------------------------------------------------
    1      C      -0.0545630631    -0.8195598266    -1.5658692095
    2      C      -0.6100873184    -1.1710312905    -0.1986330308
    3      C       0.5133018967    -0.1549612827    -0.3353333646
    4      Br     -2.4201039770    -0.6760914724     0.2387463082
    5      H      -0.3524779236    -2.1274828806     0.2333854652
    6      Br      0.2142540068     1.7410001520    -0.1077533441
    7      Br      2.2623992973    -0.7206096629     0.2630317262
    8      H       0.5590128006    -1.5648364129    -2.0587524923
    9      H      -0.6582813635    -0.2089082883    -2.2254982241
 ----------------------------------------------------------------
 Molecular Point Group                 C1    NOp =  1
 Largest Abelian Subgroup              C1    NOp =  1
 Nuclear Repulsion Energy =  1022.9502218355 hartrees
 There are       63 alpha and       63 beta electrons
 Applying Cartesian multipole field
    Component          Value
    ---------          -----
     (2,0,0)        1.00000E-11
     (0,2,0)        2.00000E-11
     (0,0,2)       -3.00000E-11
 Nucleus-field energy     =     0.0000000222 hartrees
 Requested basis set is 6-311++G(d,p)
 There are 90 shells and 231 basis functions
 A cutoff of  1.0D-11 yielded   3300 shell pairs
 There are     22899 function pairs (     25289 Cartesian)
 Smallest overlap matrix eigenvalue = 3.84E-05
 Guess MOs from SCF MO coefficient file

 -----------------------------------------------------------------------
  General SCF calculation program by
  Eric Jon Sundstrom, Paul Horn, Yuezhi Mao, Dmitri Zuev, Alec White,
  David Stuck, Shaama M.S., Shane Yost, Joonho Lee, David Small,
  Daniel Levine, Susi Lehtola, Hugh Burton, Evgeny Epifanovsky
 -----------------------------------------------------------------------
 Exchange:     0.2000 Hartree-Fock + 0.0800 Slater + 0.7200 B88
 Correlation:  0.1900 VWN1RPA + 0.8100 LYP
 Using SG-1 standard quadrature grid
 using 4 threads for integral computing
 -------------------------------------------------------
 OpenMP Integral computing Module                
 Release: version 2.0, May 2017, Q-Chem Inc. Pleasanton 
 -------------------------------------------------------
 -------------------------------------------------------
 OpenMP BLAS3 based DFT computing Module                
 Release: version 1.0, May 2013, Q-Chem Inc. Pittsburgh 
 -------------------------------------------------------
 A restricted SCF calculation will be
 performed using DIIS
 SCF converges when DIIS error is below 1.0e-08
 ---------------------------------------
  Cycle       Energy         DIIS error
 ---------------------------------------
    1   -7838.5354912775      6.70e-04  
    2   -7838.5398737544      2.10e-04  
    3   -7838.5396279441      2.86e-04  
    4   -7838.5401771629      6.42e-05  
    5   -7838.5402021569      1.13e-05  
    6   -7838.5402026476      5.90e-06  
    7   -7838.5402028659      1.51e-06  
    8   -7838.5402028776      3.53e-07  
    9   -7838.5402028783      1.09e-07  
   10   -7838.5402028784      2.19e-08  
   11   -7838.5402028785      6.91e-09  Convergence criterion met
 ---------------------------------------
 SCF time:   CPU 64.43s  wall 16.00s 
 SCF   energy in the final basis set =    -7838.5402028785
 Total energy in the final basis set =    -7838.5402028785

 --------------------------------------------------------------

                    Orbital Energies (a.u.)
 --------------------------------------------------------------

 Alpha MOs
 -- Occupied --
*******-482.846-482.842 -62.501 -62.499 -62.495 -56.322 -56.320
-56.318 -56.318 -56.315 -56.315 -56.315 -56.311 -56.311 -10.309
-10.268 -10.222  -8.710  -8.708  -8.704  -6.542  -6.540  -6.536
 -6.528  -6.528  -6.525  -6.525  -6.522  -6.522  -2.653  -2.651
 -2.649  -2.649  -2.647  -2.646  -2.646  -2.642  -2.642  -2.638
 -2.638  -2.635  -2.635  -2.631  -2.631  -0.936  -0.823  -0.792
 -0.784  -0.637  -0.590  -0.522  -0.495  -0.412  -0.407  -0.401
 -0.384  -0.327  -0.312  -0.303  -0.292  -0.288  -0.281
 -- Virtual --
 -0.060  -0.056  -0.014   0.001   0.015   0.018   0.021   0.046
  0.050   0.054   0.059   0.072   0.075   0.083   0.088   0.090
  0.091   0.095   0.102   0.102   0.120   0.125   0.133   0.142
  0.146   0.150   0.167   0.173   0.191   0.196   0.208   0.216
  0.234   0.247   0.258   0.267   0.367   0.376   0.390   0.402
  0.414   0.420   0.423   0.429   0.436   0.446   0.472   0.479
  0.492   0.498   0.536   0.539   0.548   0.562   0.567   0.569
  0.586   0.594   0.622   0.636   0.641   0.648   0.666   0.674
  0.684   0.704   0.720   0.774   0.787   0.800   0.844   0.872
  0.881   0.894   0.950   0.959   1.012   1.107   1.273   1.309
  1.368   1.436   1.461   1.493   1.521   1.539   1.623   1.676
  1.704   1.776   1.792   1.828   1.870   1.952   1.967   2.012
  2.031   2.034   2.059   2.067   2.097   2.141   2.174   2.182
  2.195   2.215   2.254   2.287   2.483   2.537   2.586   2.696
  2.705   2.796   2.820   2.825   2.967   3.104   3.228   3.420
  3.700   3.783   4.002   4.005   4.007   4.011   4.039   4.054
  4.096   4.120   4.128   4.146   4.176   4.267   4.283   4.369
  4.400   4.425   6.610   6.685   6.722   7.565   7.565   7.578
  7.582   7.598   7.640   7.684   7.711   7.716  23.566  23.737
 23.852  47.891  47.952  47.984 289.760 289.764 289.773 289.777
289.794 289.835 289.907 289.923 289.9321020.6781020.7531020.795
 --------------------------------------------------------------

          Ground-State Mulliken Net Atomic Charges

     Atom                 Charge (a.u.)
  ----------------------------------------
      1 C                    -0.510269
      2 C                    -0.175061
      3 C                     0.180314
      4 Br                   -0.080126
      5 H                     0.255560
      6 Br                   -0.013719
      7 Br                   -0.037805
      8 H                     0.181629
      9 H                     0.199477
  ----------------------------------------
  Sum of atomic charges =    -0.000000

 -----------------------------------------------------------------
                    Cartesian Multipole Moments
 -----------------------------------------------------------------
    Charge (ESU x 10^10)
                 0.0000
    Dipole Moment (Debye)
         X       0.1036      Y      -1.2393      Z      -1.3026
       Tot       1.8009
    Quadrupole Moments (Debye-Ang)
        XX     -75.6946     XY      -1.9243     YY     -70.8366
        XZ       0.3943     YZ       1.0548     ZZ     -71.7942
    Octopole Moments (Debye-Ang^2)
       XXX       1.3412    XXY       9.2886    XYY       1.4398
       YYY      25.7166    XXZ      11.2892    XYZ       0.5541
       YYZ       6.9984    XZZ      -0.1365    YZZ       5.1021
       ZZZ      12.1949
    Hexadecapole Moments (Debye-Ang^3)
      XXXX   -1262.9854   XXXY     -55.4151   XXYY    -334.2670
      XYYY     -37.5634   YYYY    -580.7332   XXXZ       1.7010
      XXYZ      -3.9609   XYYZ      -1.2989   YYYZ       1.4284
      XXZZ    -261.1725   XYZZ     -15.0326   YYZZ    -141.1151
      XZZZ       2.0373   YZZZ       4.2404   ZZZZ    -212.4907
 -----------------------------------------------------------------
 Calculating analytic gradient of the SCF energy
 Gradient of SCF Energy
            1           2           3           4           5           6
    1  -0.0044054  -0.0044626   0.0096460  -0.0001063   0.0001451   0.0006481
    2   0.0033031  -0.0083994   0.0031688   0.0007487  -0.0005231   0.0006513
    3  -0.0054121   0.0067997   0.0054066  -0.0022662  -0.0010101  -0.0014133
            7           8           9
    1  -0.0024316   0.0005063   0.0004605
    2   0.0016744   0.0000250  -0.0006490
    3  -0.0016161   0.0007972  -0.0012857
 Max gradient component =       9.646E-03
 RMS gradient           =       3.616E-03
 Gradient time:  CPU 17.32 s  wall 4.39 s
 Geometry Optimization Parameters
   NAtoms,    NIC,     NZ,  NCons,   NDum,   NFix, NCnnct, MaxDiis
        9      69       9       0       0       0       0       0

 Cartesian Hessian Update
 Hessian Updated using BFGS Update


** GEOMETRY OPTIMIZATION IN DELOCALIZED INTERNAL COORDINATES **
   Searching for a Minimum

   Optimization Cycle:   2

                       Coordinates (Angstroms)
     ATOM                X               Y               Z
      1  C        -0.0545630631   -0.8195598266   -1.5658692095
      2  C        -0.6100873184   -1.1710312905   -0.1986330308
      3  C         0.5133018967   -0.1549612827   -0.3353333646
      4  Br       -2.4201039770   -0.6760914724    0.2387463082
      5  H        -0.3524779236   -2.1274828806    0.2333854652
      6  Br        0.2142540068    1.7410001520   -0.1077533441
      7  Br        2.2623992973   -0.7206096629    0.2630317262
      8  H         0.5590128006   -1.5648364129   -2.0587524923
      9  H        -0.6582813635   -0.2089082883   -2.2254982241
   Point Group: c1    Number of degrees of freedom:    21


   Energy is  -7838.540202878

 Hessian Updated using BFGS Update

 19 Hessian modes will be used to form the next step
  Hessian Eigenvalues:
     0.016296    0.020985    0.023084    0.029664    0.030792    0.039285
     0.084613    0.088512    0.090421    0.103353    0.131202    0.134578
     0.174755    0.181512    0.242901    0.264252    0.268886    0.348095
     0.349640

 Minimum Search - Taking Simple RFO Step
 Searching for Lamda that Minimizes Along All modes
 Value Taken    Lamda =  -0.00104761
 Step Taken.  Stepsize is  0.136076

                             Maximum     Tolerance    Cnvgd?
         Gradient           0.005966      0.000300      NO
         Displacement       0.074956      0.001200      NO
         Energy change     -0.003715      0.000001      NO


 New Cartesian Coordinates Obtained by Inverse Iteration

 Displacement from previous Coordinates is:  0.141579
 ----------------------------------------------------------------
             Standard Nuclear Orientation (Angstroms)
    I     Atom           X                Y                Z
 ----------------------------------------------------------------
    1      C      -0.0499584334    -0.8228593988    -1.5786581188
    2      C      -0.6048263802    -1.1586429946    -0.2179698524
    3      C       0.5058271428    -0.1553610085    -0.3576561223
    4      Br     -2.4044827803    -0.6765818776     0.2682497636
    5      H      -0.3380028364    -2.0992895118     0.2385521481
    6      Br      0.1987436742     1.7325558590    -0.0953594985
    7      Br      2.2418818761    -0.7386780024     0.2892171608
    8      H       0.5584984403    -1.5729457487    -2.0689473133
    9      H      -0.6542263473    -0.2106782816    -2.2341043330
 ----------------------------------------------------------------
 Molecular Point Group                 C1    NOp =  1
 Largest Abelian Subgroup              C1    NOp =  1
 Nuclear Repulsion Energy =  1025.6805463958 hartrees
 There are       63 alpha and       63 beta electrons
 Applying Cartesian multipole field
    Component          Value
    ---------          -----
     (2,0,0)        1.00000E-11
     (0,2,0)        2.00000E-11
     (0,0,2)       -3.00000E-11
 Nucleus-field energy     =     0.0000000218 hartrees
 Requested basis set is 6-311++G(d,p)
 There are 90 shells and 231 basis functions
 A cutoff of  1.0D-11 yielded   3301 shell pairs
 There are     22945 function pairs (     25357 Cartesian)
 Smallest overlap matrix eigenvalue = 3.72E-05
 Guess MOs from SCF MO coefficient file

 -----------------------------------------------------------------------
  General SCF calculation program by
  Eric Jon Sundstrom, Paul Horn, Yuezhi Mao, Dmitri Zuev, Alec White,
  David Stuck, Shaama M.S., Shane Yost, Joonho Lee, David Small,
  Daniel Levine, Susi Lehtola, Hugh Burton, Evgeny Epifanovsky
 -----------------------------------------------------------------------
 Exchange:     0.2000 Hartree-Fock + 0.0800 Slater + 0.7200 B88
 Correlation:  0.1900 VWN1RPA + 0.8100 LYP
 Using SG-1 standard quadrature grid
 using 4 threads for integral computing
 -------------------------------------------------------
 OpenMP Integral computing Module                
 Release: version 2.0, May 2017, Q-Chem Inc. Pleasanton 
 -------------------------------------------------------
 -------------------------------------------------------
 OpenMP BLAS3 based DFT computing Module                
 Release: version 1.0, May 2013, Q-Chem Inc. Pittsburgh 
 -------------------------------------------------------
 A restricted SCF calculation will be
 performed using DIIS
 SCF converges when DIIS error is below 1.0e-08
 ---------------------------------------
  Cycle       Energy         DIIS error
 ---------------------------------------
    1   -7838.5398618698      2.94e-04  
    2   -7838.5406146307      8.62e-05  
    3   -7838.5405810801      1.13e-04  
    4   -7838.5406648099      2.69e-05  
    5   -7838.5406695952      5.42e-06  
    6   -7838.5406697291      2.89e-06  
    7   -7838.5406697821      5.60e-07  
    8   -7838.5406697835      1.31e-07  
    9   -7838.5406697837      2.87e-08  
   10   -7838.5406697836      9.10e-09  Convergence criterion met
 ---------------------------------------
 SCF time:   CPU 59.02s  wall 15.00s 
 SCF   energy in the final basis set =    -7838.5406697836
 Total energy in the final basis set =    -7838.5406697836

 --------------------------------------------------------------

                    Orbital Energies (a.u.)
 --------------------------------------------------------------

 Alpha MOs
 -- Occupied --
*******-482.846-482.842 -62.501 -62.499 -62.495 -56.321 -56.320
-56.317 -56.317 -56.316 -56.316 -56.315 -56.311 -56.311 -10.308
-10.266 -10.223  -8.709  -8.708  -8.703  -6.542  -6.540  -6.535
 -6.528  -6.527  -6.526  -6.526  -6.521  -6.521  -2.652  -2.651
 -2.648  -2.648  -2.647  -2.647  -2.646  -2.642  -2.642  -2.637
 -2.637  -2.635  -2.635  -2.631  -2.631  -0.941  -0.822  -0.793
 -0.785  -0.639  -0.590  -0.524  -0.497  -0.414  -0.408  -0.400
 -0.385  -0.327  -0.312  -0.303  -0.292  -0.289  -0.282
 -- Virtual --
 -0.061  -0.057  -0.014   0.001   0.015   0.018   0.022   0.047
  0.051   0.055   0.058   0.072   0.077   0.084   0.088   0.091
  0.091   0.095   0.102   0.102   0.120   0.125   0.133   0.143
  0.146   0.152   0.167   0.173   0.192   0.194   0.207   0.217
  0.234   0.250   0.262   0.271   0.367   0.376   0.390   0.403
  0.414   0.418   0.423   0.430   0.436   0.448   0.471   0.476
  0.492   0.498   0.539   0.542   0.550   0.563   0.568   0.570
  0.587   0.594   0.621   0.637   0.642   0.649   0.668   0.675
  0.683   0.708   0.727   0.775   0.786   0.796   0.841   0.871
  0.886   0.896   0.946   0.959   1.021   1.106   1.271   1.309
  1.370   1.447   1.460   1.504   1.517   1.539   1.627   1.677
  1.703   1.786   1.793   1.839   1.874   1.953   1.970   2.014
  2.032   2.036   2.061   2.070   2.096   2.147   2.173   2.186
  2.200   2.210   2.258   2.297   2.487   2.541   2.586   2.699
  2.707   2.807   2.829   2.836   2.969   3.118   3.244   3.436
  3.703   3.786   4.002   4.006   4.007   4.011   4.040   4.054
  4.100   4.119   4.128   4.146   4.178   4.274   4.282   4.369
  4.404   4.424   6.612   6.685   6.721   7.565   7.565   7.577
  7.582   7.599   7.641   7.682   7.711   7.722  23.581  23.762
 23.864  47.893  47.951  47.984 289.760 289.763 289.772 289.777
289.795 289.835 289.905 289.928 289.9331020.6801020.7521020.795
 --------------------------------------------------------------

          Ground-State Mulliken Net Atomic Charges

     Atom                 Charge (a.u.)
  ----------------------------------------
      1 C                    -0.517018
      2 C                    -0.178698
      3 C                     0.188975
      4 Br                   -0.075363
      5 H                     0.253015
      6 Br                   -0.012254
      7 Br                   -0.039684
      8 H                     0.181522
      9 H                     0.199505
  ----------------------------------------
  Sum of atomic charges =     0.000000

 -----------------------------------------------------------------
                    Cartesian Multipole Moments
 -----------------------------------------------------------------
    Charge (ESU x 10^10)
                 0.0000
    Dipole Moment (Debye)
         X       0.0825      Y      -1.2039      Z      -1.3284
       Tot       1.7947
    Quadrupole Moments (Debye-Ang)
        XX     -75.8477     XY      -1.9472     YY     -70.9008
        XZ       0.3597     YZ       1.1567     ZZ     -71.5918
    Octopole Moments (Debye-Ang^2)
       XXX       1.9605    XXY       9.6975    XYY       1.8233
       YYY      27.2559    XXZ      10.7878    XYZ       0.4527
       YYZ       6.1647    XZZ       0.2029    YZZ       5.3705
       ZZZ       9.0847
    Hexadecapole Moments (Debye-Ang^3)
      XXXX   -1248.5171   XXXY     -50.8150   XXYY    -330.5561
      XYYY     -34.3381   YYYY    -580.8464   XXXZ       1.5458
      XXYZ      -4.2009   XYYZ      -0.9241   YYYZ       3.0648
      XXZZ    -257.5190   XYZZ     -13.8886   YYZZ    -141.2344
      XZZZ       2.6164   YZZZ       5.1256   ZZZZ    -217.0987
 -----------------------------------------------------------------
 Calculating analytic gradient of the SCF energy
 Gradient of SCF Energy
            1           2           3           4           5           6
    1  -0.0023500   0.0003558   0.0012431   0.0012280   0.0001202  -0.0002739
    2   0.0029735  -0.0019823  -0.0015539   0.0001475   0.0012552  -0.0002515
    3   0.0013226  -0.0007238  -0.0022961  -0.0006053   0.0002253   0.0001956
            7           8           9
    1  -0.0012330   0.0002507   0.0006591
    2   0.0001705   0.0000602  -0.0008191
    3   0.0002932   0.0012425   0.0003460
 Max gradient component =       2.973E-03
 RMS gradient           =       1.188E-03
 Gradient time:  CPU 17.67 s  wall 4.48 s
 Geometry Optimization Parameters
   NAtoms,    NIC,     NZ,  NCons,   NDum,   NFix, NCnnct, MaxDiis
        9      69       9       0       0       0       0       0

 Cartesian Hessian Update
 Hessian Updated using BFGS Update


** GEOMETRY OPTIMIZATION IN DELOCALIZED INTERNAL COORDINATES **
   Searching for a Minimum

   Optimization Cycle:   3

                       Coordinates (Angstroms)
     ATOM                X               Y               Z
      1  C        -0.0499584334   -0.8228593988   -1.5786581188
      2  C        -0.6048263802   -1.1586429946   -0.2179698524
      3  C         0.5058271428   -0.1553610085   -0.3576561223
      4  Br       -2.4044827803   -0.6765818776    0.2682497636
      5  H        -0.3380028364   -2.0992895118    0.2385521481
      6  Br        0.1987436742    1.7325558590   -0.0953594985
      7  Br        2.2418818761   -0.7386780024    0.2892171608
      8  H         0.5584984403   -1.5729457487   -2.0689473133
      9  H        -0.6542263473   -0.2106782816   -2.2341043330
   Point Group: c1    Number of degrees of freedom:    21


   Energy is  -7838.540669784

 Hessian Updated using BFGS Update

 21 Hessian modes will be used to form the next step
  Hessian Eigenvalues:
     0.016405    0.020977    0.024025    0.029650    0.032401    0.044479
     0.073610    0.086521    0.090800    0.102111    0.130939    0.134596
     0.175142    0.176601    0.177244    0.258633    0.264500    0.277693
     0.348124    0.348291    0.350480

 Minimum Search - Taking Simple RFO Step
 Searching for Lamda that Minimizes Along All modes
 Value Taken    Lamda =  -0.00011659
 Step Taken.  Stepsize is  0.040626

                             Maximum     Tolerance    Cnvgd?
         Gradient           0.002025      0.000300      NO
         Displacement       0.016109      0.001200      NO
         Energy change     -0.000467      0.000001      NO


 New Cartesian Coordinates Obtained by Inverse Iteration

 Displacement from previous Coordinates is:  0.035181
 ----------------------------------------------------------------
             Standard Nuclear Orientation (Angstroms)
    I     Atom           X                Y                Z
 ----------------------------------------------------------------
    1      C      -0.0466607742    -0.8247327862    -1.5768594981
    2      C      -0.6069066674    -1.1572356770    -0.2155725535
    3      C       0.5044734328    -0.1544160491    -0.3522479592
    4      Br     -2.4112979886    -0.6788395845     0.2705637380
    5      H      -0.3446268536    -2.1038535535     0.2343144909
    6      Br      0.2003253103     1.7356137496    -0.0987339827
    7      Br      2.2491965233    -0.7347247751     0.2848683697
    8      H       0.5592304731    -1.5752721406    -2.0711415022
    9      H      -0.6502790999    -0.2090201485    -2.2318672688
 ----------------------------------------------------------------
 Molecular Point Group                 C1    NOp =  1
 Largest Abelian Subgroup              C1    NOp =  1
 Nuclear Repulsion Energy =  1023.8913452645 hartrees
 There are       63 alpha and       63 beta electrons
 Applying Cartesian multipole field
    Component          Value
    ---------          -----
     (2,0,0)        1.00000E-11
     (0,2,0)        2.00000E-11
     (0,0,2)       -3.00000E-11
 Nucleus-field energy     =     0.0000000219 hartrees
 Requested basis set is 6-311++G(d,p)
 There are 90 shells and 231 basis functions
 A cutoff of  1.0D-11 yielded   3301 shell pairs
 There are     22945 function pairs (     25357 Cartesian)
 Smallest overlap matrix eigenvalue = 3.71E-05
 Guess MOs from SCF MO coefficient file

 -----------------------------------------------------------------------
  General SCF calculation program by
  Eric Jon Sundstrom, Paul Horn, Yuezhi Mao, Dmitri Zuev, Alec White,
  David Stuck, Shaama M.S., Shane Yost, Joonho Lee, David Small,
  Daniel Levine, Susi Lehtola, Hugh Burton, Evgeny Epifanovsky
 -----------------------------------------------------------------------
 Exchange:     0.2000 Hartree-Fock + 0.0800 Slater + 0.7200 B88
 Correlation:  0.1900 VWN1RPA + 0.8100 LYP
 Using SG-1 standard quadrature grid
 using 4 threads for integral computing
 -------------------------------------------------------
 OpenMP Integral computing Module                
 Release: version 2.0, May 2017, Q-Chem Inc. Pleasanton 
 -------------------------------------------------------
 -------------------------------------------------------
 OpenMP BLAS3 based DFT computing Module                
 Release: version 1.0, May 2013, Q-Chem Inc. Pittsburgh 
 -------------------------------------------------------
 A restricted SCF calculation will be
 performed using DIIS
 SCF converges when DIIS error is below 1.0e-08
 ---------------------------------------
  Cycle       Energy         DIIS error
 ---------------------------------------
    1   -7838.5406876278      7.55e-05  
    2   -7838.5407312919      2.60e-05  
    3   -7838.5407256941      3.92e-05  
    4   -7838.5407360463      4.73e-06  
    5   -7838.5407361926      1.33e-06  
    6   -7838.5407362012      6.96e-07  
    7   -7838.5407362044      8.99e-08  
    8   -7838.5407362042      3.32e-08  
    9   -7838.5407362043      9.31e-09  Convergence criterion met
 ---------------------------------------
 SCF time:   CPU 52.88s  wall 13.00s 
 SCF   energy in the final basis set =    -7838.5407362043
 Total energy in the final basis set =    -7838.5407362043

 --------------------------------------------------------------

                    Orbital Energies (a.u.)
 --------------------------------------------------------------

 Alpha MOs
 -- Occupied --
*******-482.847-482.842 -62.501 -62.499 -62.495 -56.321 -56.320
-56.317 -56.317 -56.316 -56.316 -56.315 -56.311 -56.311 -10.309
-10.267 -10.223  -8.709  -8.708  -8.703  -6.541  -6.541  -6.535
 -6.527  -6.527  -6.526  -6.526  -6.522  -6.521  -2.652  -2.651
 -2.648  -2.648  -2.647  -2.647  -2.646  -2.642  -2.642  -2.637
 -2.637  -2.636  -2.635  -2.631  -2.631  -0.940  -0.821  -0.793
 -0.785  -0.638  -0.590  -0.524  -0.496  -0.414  -0.407  -0.399
 -0.385  -0.327  -0.311  -0.303  -0.292  -0.289  -0.283
 -- Virtual --
 -0.061  -0.059  -0.014   0.001   0.015   0.018   0.021   0.047
  0.051   0.055   0.059   0.072   0.077   0.084   0.088   0.091
  0.091   0.095   0.102   0.102   0.120   0.125   0.133   0.142
  0.146   0.151   0.167   0.173   0.192   0.194   0.207   0.217
  0.234   0.249   0.261   0.269   0.367   0.376   0.390   0.403
  0.415   0.418   0.423   0.430   0.435   0.448   0.471   0.477
  0.492   0.498   0.539   0.542   0.549   0.562   0.569   0.570
  0.587   0.593   0.620   0.637   0.641   0.648   0.667   0.674
  0.683   0.707   0.725   0.774   0.785   0.797   0.840   0.869
  0.885   0.894   0.947   0.958   1.018   1.106   1.273   1.308
  1.369   1.444   1.459   1.502   1.517   1.538   1.626   1.678
  1.705   1.783   1.792   1.837   1.871   1.953   1.969   2.013
  2.032   2.036   2.060   2.069   2.095   2.145   2.173   2.185
  2.199   2.209   2.258   2.295   2.486   2.538   2.584   2.698
  2.707   2.803   2.828   2.834   2.967   3.114   3.242   3.433
  3.699   3.782   4.002   4.006   4.007   4.011   4.039   4.053
  4.099   4.118   4.127   4.146   4.177   4.272   4.281   4.369
  4.403   4.424   6.611   6.683   6.720   7.565   7.565   7.577
  7.582   7.598   7.640   7.682   7.711   7.719  23.578  23.759
 23.860  47.892  47.950  47.983 289.760 289.763 289.772 289.777
289.794 289.834 289.905 289.926 289.9321020.6791020.7501020.794
 --------------------------------------------------------------

          Ground-State Mulliken Net Atomic Charges

     Atom                 Charge (a.u.)
  ----------------------------------------
      1 C                    -0.517903
      2 C                    -0.177234
      3 C                     0.191118
      4 Br                   -0.076061
      5 H                     0.252127
      6 Br                   -0.011306
      7 Br                   -0.041841
      8 H                     0.182480
      9 H                     0.198619
  ----------------------------------------
  Sum of atomic charges =     0.000000

 -----------------------------------------------------------------
                    Cartesian Multipole Moments
 -----------------------------------------------------------------
    Charge (ESU x 10^10)
                 0.0000
    Dipole Moment (Debye)
         X       0.0756      Y      -1.2010      Z      -1.3318
       Tot       1.7950
    Quadrupole Moments (Debye-Ang)
        XX     -75.8645     XY      -1.9191     YY     -70.8619
        XZ       0.3256     YZ       1.1716     ZZ     -71.6339
    Octopole Moments (Debye-Ang^2)
       XXX       1.8615    XXY       9.5980    XYY       1.7722
       YYY      27.0373    XXZ      10.8142    XYZ       0.5071
       YYZ       6.1062    XZZ       0.1601    YZZ       5.2859
       ZZZ       9.2554
    Hexadecapole Moments (Debye-Ang^3)
      XXXX   -1254.8767   XXXY     -51.6733   XXYY    -332.0229
      XYYY     -35.1142   YYYY    -581.2134   XXXZ       2.1627
      XXYZ      -4.0415   XYYZ      -0.6771   YYYZ       3.2564
      XXZZ    -258.9179   XYZZ     -14.1968   YYZZ    -141.3182
      XZZZ       3.3732   YZZZ       5.4901   ZZZZ    -216.8364
 -----------------------------------------------------------------
 Calculating analytic gradient of the SCF energy
 Gradient of SCF Energy
            1           2           3           4           5           6
    1  -0.0005815   0.0002450   0.0001041  -0.0001516   0.0000020  -0.0001130
    2   0.0010333  -0.0006946  -0.0003673   0.0001907   0.0001150   0.0002247
    3   0.0007467  -0.0003695  -0.0007066  -0.0000881  -0.0000302   0.0000319
            7           8           9
    1   0.0000633   0.0002980   0.0001338
    2  -0.0000141  -0.0001966  -0.0002911
    3   0.0000690   0.0003610  -0.0000141
 Max gradient component =       1.033E-03
 RMS gradient           =       3.753E-04
 Gradient time:  CPU 17.75 s  wall 4.50 s
 Geometry Optimization Parameters
   NAtoms,    NIC,     NZ,  NCons,   NDum,   NFix, NCnnct, MaxDiis
        9      69       9       0       0       0       0       0

 Cartesian Hessian Update
 Hessian Updated using BFGS Update


** GEOMETRY OPTIMIZATION IN DELOCALIZED INTERNAL COORDINATES **
   Searching for a Minimum

   Optimization Cycle:   4

                       Coordinates (Angstroms)
     ATOM                X               Y               Z
      1  C        -0.0466607742   -0.8247327862   -1.5768594981
      2  C        -0.6069066674   -1.1572356770   -0.2155725535
      3  C         0.5044734328   -0.1544160491   -0.3522479592
      4  Br       -2.4112979886   -0.6788395845    0.2705637380
      5  H        -0.3446268536   -2.1038535535    0.2343144909
      6  Br        0.2003253103    1.7356137496   -0.0987339827
      7  Br        2.2491965233   -0.7347247751    0.2848683697
      8  H         0.5592304731   -1.5752721406   -2.0711415022
      9  H        -0.6502790999   -0.2090201485   -2.2318672688
   Point Group: c1    Number of degrees of freedom:    21


   Energy is  -7838.540736204

 Hessian Updated using BFGS Update

 21 Hessian modes will be used to form the next step
  Hessian Eigenvalues:
     0.016459    0.020998    0.023992    0.028830    0.033591    0.042211
     0.067533    0.086693    0.090135    0.102032    0.131021    0.134204
     0.174930    0.176506    0.188752    0.241900    0.264079    0.275537
     0.346541    0.348139    0.351740

 Minimum Search - Taking Simple RFO Step
 Searching for Lamda that Minimizes Along All modes
 Value Taken    Lamda =  -0.00001134
 Step Taken.  Stepsize is  0.014830

                             Maximum     Tolerance    Cnvgd?
         Gradient           0.000534      0.000300      NO
         Displacement       0.008879      0.001200      NO
         Energy change     -0.000066      0.000001      NO


 New Cartesian Coordinates Obtained by Inverse Iteration

 Displacement from previous Coordinates is:  0.012752
 ----------------------------------------------------------------
             Standard Nuclear Orientation (Angstroms)
    I     Atom           X                Y                Z
 ----------------------------------------------------------------
    1      C      -0.0459704446    -0.8256975369    -1.5776923772
    2      C      -0.6068027605    -1.1564292330    -0.2150478677
    3      C       0.5042197540    -0.1543001020    -0.3515116545
    4      Br     -2.4113972187    -0.6808734223     0.2719078603
    5      H      -0.3447093389    -2.1033214933     0.2350362493
    6      Br      0.2011071138     1.7354245419    -0.1006013070
    7      Br      2.2485495909    -0.7341796766     0.2874480997
    8      H       0.5575025968    -1.5759862316    -2.0749615763
    9      H      -0.6490449370    -0.2071178112    -2.2312535925
 ----------------------------------------------------------------
 Molecular Point Group                 C1    NOp =  1
 Largest Abelian Subgroup              C1    NOp =  1
 Nuclear Repulsion Energy =  1023.8273867096 hartrees
 There are       63 alpha and       63 beta electrons
 Applying Cartesian multipole field
    Component          Value
    ---------          -----
     (2,0,0)        1.00000E-11
     (0,2,0)        2.00000E-11
     (0,0,2)       -3.00000E-11
 Nucleus-field energy     =     0.0000000219 hartrees
 Requested basis set is 6-311++G(d,p)
 There are 90 shells and 231 basis functions
 A cutoff of  1.0D-11 yielded   3301 shell pairs
 There are     22945 function pairs (     25357 Cartesian)
 Smallest overlap matrix eigenvalue = 3.71E-05
 Guess MOs from SCF MO coefficient file

 -----------------------------------------------------------------------
  General SCF calculation program by
  Eric Jon Sundstrom, Paul Horn, Yuezhi Mao, Dmitri Zuev, Alec White,
  David Stuck, Shaama M.S., Shane Yost, Joonho Lee, David Small,
  Daniel Levine, Susi Lehtola, Hugh Burton, Evgeny Epifanovsky
 -----------------------------------------------------------------------
 Exchange:     0.2000 Hartree-Fock + 0.0800 Slater + 0.7200 B88
 Correlation:  0.1900 VWN1RPA + 0.8100 LYP
 Using SG-1 standard quadrature grid
 using 4 threads for integral computing
 -------------------------------------------------------
 OpenMP Integral computing Module                
 Release: version 2.0, May 2017, Q-Chem Inc. Pleasanton 
 -------------------------------------------------------
 -------------------------------------------------------
 OpenMP BLAS3 based DFT computing Module                
 Release: version 1.0, May 2013, Q-Chem Inc. Pittsburgh 
 -------------------------------------------------------
 A restricted SCF calculation will be
 performed using DIIS
 SCF converges when DIIS error is below 1.0e-08
 ---------------------------------------
  Cycle       Energy         DIIS error
 ---------------------------------------
    1   -7838.5407371616      2.62e-05  
    2   -7838.5407425497      5.28e-06  
    3   -7838.5407425308      5.97e-06  
    4   -7838.5407427538      9.67e-07  
    5   -7838.5407427589      4.89e-07  
    6   -7838.5407427601      1.76e-07  
    7   -7838.5407427604      4.37e-08  
    8   -7838.5407427605      1.42e-08  
    9   -7838.5407427604      3.67e-09  Convergence criterion met
 ---------------------------------------
 SCF time:   CPU 53.24s  wall 14.00s 
 SCF   energy in the final basis set =    -7838.5407427604
 Total energy in the final basis set =    -7838.5407427604

 --------------------------------------------------------------

                    Orbital Energies (a.u.)
 --------------------------------------------------------------

 Alpha MOs
 -- Occupied --
*******-482.847-482.842 -62.500 -62.500 -62.495 -56.321 -56.320
-56.317 -56.317 -56.316 -56.316 -56.315 -56.311 -56.311 -10.309
-10.267 -10.223  -8.709  -8.708  -8.703  -6.541  -6.541  -6.535
 -6.527  -6.527  -6.526  -6.526  -6.522  -6.521  -2.652  -2.652
 -2.648  -2.648  -2.647  -2.647  -2.646  -2.642  -2.642  -2.637
 -2.637  -2.636  -2.636  -2.631  -2.631  -0.940  -0.822  -0.793
 -0.785  -0.638  -0.590  -0.523  -0.496  -0.414  -0.407  -0.399
 -0.385  -0.327  -0.311  -0.303  -0.292  -0.289  -0.283
 -- Virtual --
 -0.061  -0.059  -0.014   0.001   0.015   0.018   0.021   0.046
  0.051   0.055   0.059   0.072   0.077   0.084   0.088   0.091
  0.091   0.095   0.102   0.102   0.120   0.125   0.133   0.142
  0.146   0.151   0.166   0.173   0.192   0.194   0.207   0.217
  0.234   0.249   0.261   0.269   0.367   0.376   0.390   0.403
  0.415   0.418   0.423   0.430   0.435   0.448   0.471   0.477
  0.492   0.498   0.539   0.542   0.549   0.562   0.569   0.570
  0.587   0.593   0.620   0.637   0.641   0.648   0.667   0.674
  0.683   0.706   0.725   0.774   0.785   0.797   0.840   0.869
  0.885   0.894   0.947   0.958   1.018   1.106   1.273   1.308
  1.368   1.444   1.459   1.502   1.517   1.538   1.626   1.679
  1.705   1.783   1.791   1.838   1.870   1.953   1.969   2.013
  2.032   2.036   2.060   2.068   2.095   2.145   2.174   2.184
  2.199   2.209   2.258   2.295   2.486   2.537   2.584   2.697
  2.707   2.803   2.828   2.834   2.966   3.113   3.242   3.432
  3.699   3.781   4.002   4.006   4.007   4.011   4.039   4.053
  4.099   4.118   4.127   4.146   4.177   4.271   4.281   4.369
  4.403   4.424   6.611   6.683   6.720   7.565   7.565   7.577
  7.582   7.598   7.640   7.682   7.711   7.719  23.577  23.759
 23.858  47.892  47.950  47.983 289.760 289.763 289.772 289.777
289.794 289.834 289.905 289.926 289.9321020.6801020.7501020.794
 --------------------------------------------------------------

          Ground-State Mulliken Net Atomic Charges

     Atom                 Charge (a.u.)
  ----------------------------------------
      1 C                    -0.517443
      2 C                    -0.177364
      3 C                     0.191128
      4 Br                   -0.075867
      5 H                     0.251879
      6 Br                   -0.011037
      7 Br                   -0.042183
      8 H                     0.182674
      9 H                     0.198213
  ----------------------------------------
  Sum of atomic charges =     0.000000

 -----------------------------------------------------------------
                    Cartesian Multipole Moments
 -----------------------------------------------------------------
    Charge (ESU x 10^10)
                 0.0000
    Dipole Moment (Debye)
         X       0.0750      Y      -1.1976      Z      -1.3319
       Tot       1.7927
    Quadrupole Moments (Debye-Ang)
        XX     -75.8730     XY      -1.9110     YY     -70.8589
        XZ       0.3190     YZ       1.1723     ZZ     -71.6301
    Octopole Moments (Debye-Ang^2)
       XXX       1.8249    XXY       9.6209    XYY       1.7745
       YYY      27.1551    XXZ      10.7949    XYZ       0.5173
       YYZ       6.0416    XZZ       0.1749    YZZ       5.2973
       ZZZ       9.1250
    Hexadecapole Moments (Debye-Ang^3)
      XXXX   -1254.6498   XXXY     -51.9557   XXYY    -332.0181
      XYYY     -35.5079   YYYY    -581.3097   XXXZ       2.0502
      XXYZ      -3.9591   XYYZ      -0.7103   YYYZ       3.5647
      XXZZ    -258.9240   XYZZ     -14.3659   YYZZ    -141.3593
      XZZZ       3.2250   YZZZ       5.8924   ZZZZ    -217.2045
 -----------------------------------------------------------------
 Calculating analytic gradient of the SCF energy
 Gradient of SCF Energy
            1           2           3           4           5           6
    1  -0.0000347   0.0001159  -0.0001660  -0.0000442  -0.0000696  -0.0000024
    2   0.0002095  -0.0001562   0.0001157   0.0000334  -0.0000641  -0.0000226
    3   0.0000640   0.0000291  -0.0000706  -0.0000478   0.0000536  -0.0000046
            7           8           9
    1   0.0000581   0.0000970   0.0000460
    2   0.0000281  -0.0000959  -0.0000480
    3   0.0000468   0.0000857  -0.0001561
 Max gradient component =       2.095E-04
 RMS gradient           =       8.875E-05
 Gradient time:  CPU 17.54 s  wall 4.45 s
 Geometry Optimization Parameters
   NAtoms,    NIC,     NZ,  NCons,   NDum,   NFix, NCnnct, MaxDiis
        9      69       9       0       0       0       0       0

 Cartesian Hessian Update
 Hessian Updated using BFGS Update


** GEOMETRY OPTIMIZATION IN DELOCALIZED INTERNAL COORDINATES **
   Searching for a Minimum

   Optimization Cycle:   5

                       Coordinates (Angstroms)
     ATOM                X               Y               Z
      1  C        -0.0459704446   -0.8256975369   -1.5776923772
      2  C        -0.6068027605   -1.1564292330   -0.2150478677
      3  C         0.5042197540   -0.1543001020   -0.3515116545
      4  Br       -2.4113972187   -0.6808734223    0.2719078603
      5  H        -0.3447093389   -2.1033214933    0.2350362493
      6  Br        0.2011071138    1.7354245419   -0.1006013070
      7  Br        2.2485495909   -0.7341796766    0.2874480997
      8  H         0.5575025968   -1.5759862316   -2.0749615763
      9  H        -0.6490449370   -0.2071178112   -2.2312535925
   Point Group: c1    Number of degrees of freedom:    21


   Energy is  -7838.540742760

 Hessian Updated using BFGS Update

 21 Hessian modes will be used to form the next step
  Hessian Eigenvalues:
     0.016565    0.020982    0.023714    0.024291    0.031431    0.042109
     0.067588    0.086790    0.091362    0.101889    0.128726    0.135854
     0.175712    0.176612    0.188840    0.247490    0.268006    0.278162
     0.348087    0.348513    0.355026

 Minimum Search - Taking Simple RFO Step
 Searching for Lamda that Minimizes Along All modes
 Value Taken    Lamda =  -0.00000122
 Step Taken.  Stepsize is  0.006406

                             Maximum     Tolerance    Cnvgd?
         Gradient           0.000108      0.000300     YES
         Displacement       0.003734      0.001200      NO
         Energy change     -0.000007      0.000001      NO


 New Cartesian Coordinates Obtained by Inverse Iteration

 Displacement from previous Coordinates is:  0.006131
 ----------------------------------------------------------------
             Standard Nuclear Orientation (Angstroms)
    I     Atom           X                Y                Z
 ----------------------------------------------------------------
    1      C      -0.0458684700    -0.8260007211    -1.5778291814
    2      C      -0.6066395083    -1.1561369360    -0.2150461000
    3      C       0.5044341177    -0.1544145085    -0.3514941789
    4      Br     -2.4114626681    -0.6816933920     0.2719297842
    5      H      -0.3440201960    -2.1027711022     0.2351107328
    6      Br      0.2015216876     1.7355739634    -0.1018203100
    7      Br      2.2479583882    -0.7346142914     0.2890044084
    8      H       0.5569423445    -1.5758009747    -2.0764150964
    9      H      -0.6494113398    -0.2066230025    -2.2301162245
 ----------------------------------------------------------------
 Molecular Point Group                 C1    NOp =  1
 Largest Abelian Subgroup              C1    NOp =  1
 Nuclear Repulsion Energy =  1023.7819688427 hartrees
 There are       63 alpha and       63 beta electrons
 Applying Cartesian multipole field
    Component          Value
    ---------          -----
     (2,0,0)        1.00000E-11
     (0,2,0)        2.00000E-11
     (0,0,2)       -3.00000E-11
 Nucleus-field energy     =     0.0000000219 hartrees
 Requested basis set is 6-311++G(d,p)
 There are 90 shells and 231 basis functions
 A cutoff of  1.0D-11 yielded   3301 shell pairs
 There are     22945 function pairs (     25357 Cartesian)
 Smallest overlap matrix eigenvalue = 3.70E-05
 Guess MOs from SCF MO coefficient file

 -----------------------------------------------------------------------
  General SCF calculation program by
  Eric Jon Sundstrom, Paul Horn, Yuezhi Mao, Dmitri Zuev, Alec White,
  David Stuck, Shaama M.S., Shane Yost, Joonho Lee, David Small,
  Daniel Levine, Susi Lehtola, Hugh Burton, Evgeny Epifanovsky
 -----------------------------------------------------------------------
 Exchange:     0.2000 Hartree-Fock + 0.0800 Slater + 0.7200 B88
 Correlation:  0.1900 VWN1RPA + 0.8100 LYP
 Using SG-1 standard quadrature grid
 using 4 threads for integral computing
 -------------------------------------------------------
 OpenMP Integral computing Module                
 Release: version 2.0, May 2017, Q-Chem Inc. Pleasanton 
 -------------------------------------------------------
 -------------------------------------------------------
 OpenMP BLAS3 based DFT computing Module                
 Release: version 1.0, May 2013, Q-Chem Inc. Pittsburgh 
 -------------------------------------------------------
 A restricted SCF calculation will be
 performed using DIIS
 SCF converges when DIIS error is below 1.0e-08
 ---------------------------------------
  Cycle       Energy         DIIS error
 ---------------------------------------
    1   -7838.5407425364      1.05e-05  
    2   -7838.5407434922      1.40e-06  
    3   -7838.5407435016      1.31e-06  
    4   -7838.5407435117      4.57e-07  
    5   -7838.5407435127      1.83e-07  
    6   -7838.5407435129      6.32e-08  
    7   -7838.5407435130      1.83e-08  
    8   -7838.5407435131      4.23e-09  Convergence criterion met
 ---------------------------------------
 SCF time:   CPU 47.11s  wall 12.00s 
 SCF   energy in the final basis set =    -7838.5407435131
 Total energy in the final basis set =    -7838.5407435131

 --------------------------------------------------------------

                    Orbital Energies (a.u.)
 --------------------------------------------------------------

 Alpha MOs
 -- Occupied --
*******-482.847-482.842 -62.500 -62.500 -62.495 -56.321 -56.320
-56.317 -56.317 -56.316 -56.316 -56.315 -56.311 -56.311 -10.309
-10.267 -10.223  -8.709  -8.708  -8.703  -6.541  -6.541  -6.535
 -6.527  -6.527  -6.526  -6.526  -6.522  -6.521  -2.652  -2.651
 -2.648  -2.648  -2.647  -2.647  -2.646  -2.642  -2.642  -2.637
 -2.637  -2.636  -2.636  -2.631  -2.631  -0.940  -0.822  -0.793
 -0.785  -0.638  -0.590  -0.523  -0.496  -0.414  -0.407  -0.399
 -0.385  -0.327  -0.311  -0.303  -0.292  -0.289  -0.283
 -- Virtual --
 -0.061  -0.058  -0.014   0.001   0.015   0.018   0.021   0.046
  0.051   0.055   0.059   0.073   0.077   0.084   0.088   0.091
  0.091   0.095   0.102   0.102   0.120   0.125   0.133   0.142
  0.146   0.151   0.166   0.173   0.192   0.194   0.207   0.217
  0.234   0.249   0.261   0.269   0.367   0.376   0.391   0.403
  0.415   0.419   0.423   0.430   0.435   0.448   0.471   0.477
  0.492   0.498   0.539   0.542   0.549   0.562   0.569   0.570
  0.587   0.593   0.620   0.637   0.641   0.648   0.667   0.673
  0.683   0.706   0.725   0.774   0.785   0.797   0.840   0.869
  0.885   0.894   0.947   0.958   1.018   1.106   1.273   1.308
  1.368   1.444   1.459   1.502   1.517   1.538   1.626   1.679
  1.705   1.783   1.791   1.838   1.870   1.953   1.969   2.013
  2.032   2.036   2.060   2.068   2.095   2.145   2.174   2.184
  2.199   2.209   2.259   2.295   2.486   2.537   2.584   2.697
  2.707   2.803   2.828   2.835   2.966   3.113   3.242   3.432
  3.699   3.781   4.002   4.006   4.007   4.011   4.039   4.053
  4.099   4.118   4.127   4.146   4.177   4.272   4.281   4.369
  4.403   4.424   6.611   6.683   6.720   7.565   7.565   7.577
  7.582   7.598   7.640   7.682   7.711   7.719  23.577  23.759
 23.858  47.892  47.950  47.983 289.760 289.763 289.772 289.777
289.794 289.834 289.905 289.926 289.9321020.6801020.7501020.794
 --------------------------------------------------------------

          Ground-State Mulliken Net Atomic Charges

     Atom                 Charge (a.u.)
  ----------------------------------------
      1 C                    -0.517249
      2 C                    -0.177477
      3 C                     0.191220
      4 Br                   -0.075759
      5 H                     0.251741
      6 Br                   -0.011187
      7 Br                   -0.042082
      8 H                     0.182738
      9 H                     0.198055
  ----------------------------------------
  Sum of atomic charges =     0.000000

 -----------------------------------------------------------------
                    Cartesian Multipole Moments
 -----------------------------------------------------------------
    Charge (ESU x 10^10)
                 0.0000
    Dipole Moment (Debye)
         X       0.0758      Y      -1.1977      Z      -1.3316
       Tot       1.7925
    Quadrupole Moments (Debye-Ang)
        XX     -75.8696     XY      -1.9117     YY     -70.8620
        XZ       0.3195     YZ       1.1719     ZZ     -71.6294
    Octopole Moments (Debye-Ang^2)
       XXX       1.8179    XXY       9.6312    XYY       1.7835
       YYY      27.2244    XXZ      10.7973    XYZ       0.5172
       YYZ       6.0259    XZZ       0.1878    YZZ       5.3064
       ZZZ       9.1111
    Hexadecapole Moments (Debye-Ang^3)
      XXXX   -1254.4067   XXXY     -52.0286   XXYY    -332.0115
      XYYY     -35.6321   YYYY    -581.5618   XXXZ       1.9122
      XXYZ      -3.9171   XYYZ      -0.7562   YYYZ       3.7334
      XXZZ    -258.8789   XYZZ     -14.4179   YYZZ    -141.4106
      XZZZ       3.0476   YZZZ       6.1092   ZZZZ    -217.3558
 -----------------------------------------------------------------
 Calculating analytic gradient of the SCF energy
 Gradient of SCF Energy
            1           2           3           4           5           6
    1   0.0000377   0.0001065  -0.0001505  -0.0000472  -0.0000493  -0.0000080
    2   0.0000122  -0.0000006   0.0000723  -0.0000036  -0.0000133  -0.0000121
    3  -0.0000526   0.0000471   0.0000157  -0.0000412   0.0000157  -0.0000220
            7           8           9
    1   0.0000287   0.0000510   0.0000311
    2   0.0000191  -0.0000197  -0.0000543
    3   0.0000707   0.0000382  -0.0000718
 Max gradient component =       1.505E-04
 RMS gradient           =       5.208E-05
 Gradient time:  CPU 17.56 s  wall 4.45 s
 Geometry Optimization Parameters
   NAtoms,    NIC,     NZ,  NCons,   NDum,   NFix, NCnnct, MaxDiis
        9      69       9       0       0       0       0       0

 Cartesian Hessian Update
 Hessian Updated using BFGS Update


** GEOMETRY OPTIMIZATION IN DELOCALIZED INTERNAL COORDINATES **
   Searching for a Minimum

   Optimization Cycle:   6

                       Coordinates (Angstroms)
     ATOM                X               Y               Z
      1  C        -0.0458684700   -0.8260007211   -1.5778291814
      2  C        -0.6066395083   -1.1561369360   -0.2150461000
      3  C         0.5044341177   -0.1544145085   -0.3514941789
      4  Br       -2.4114626681   -0.6816933920    0.2719297842
      5  H        -0.3440201960   -2.1027711022    0.2351107328
      6  Br        0.2015216876    1.7355739634   -0.1018203100
      7  Br        2.2479583882   -0.7346142914    0.2890044084
      8  H         0.5569423445   -1.5758009747   -2.0764150964
      9  H        -0.6494113398   -0.2066230025   -2.2301162245
   Point Group: c1    Number of degrees of freedom:    21


   Energy is  -7838.540743513

 Hessian Updated using BFGS Update

 21 Hessian modes will be used to form the next step
  Hessian Eigenvalues:
     0.015465    0.019893    0.021901    0.024189    0.031341    0.042147
     0.069161    0.084928    0.090531    0.102483    0.121196    0.134848
     0.173377    0.176575    0.188740    0.254407    0.269202    0.276670
     0.348094    0.348607    0.353640

 Minimum Search - Taking Simple RFO Step
 Searching for Lamda that Minimizes Along All modes
 Value Taken    Lamda =   0.00000000
 Step Taken.  Stepsize is  0.003048

                             Maximum     Tolerance    Cnvgd?
         Gradient           0.000063      0.000300     YES
         Displacement       0.001390      0.001200      NO
         Energy change     -0.000001      0.000001     YES


                       Distance Matrix (Angstroms)
             C (  1)   C (  2)   C (  3)   Br(  4)   H (  5)   Br(  6)
   C (  2)  1.510176
   C (  3)  1.502584  1.502182
   Br(  4)  3.006405  1.928634  3.028058
   H (  5)  2.237362  1.080614  2.204557  2.509011
   Br(  6)  2.966727  3.004652  1.930324  3.579184  3.891533
   Br(  7)  2.958895  2.929245  1.945957  4.659753  2.931401  3.231482
   H (  8)  1.083591  2.234890  2.235721  3.889162  2.536254  3.871763
   H (  9)  1.083223  2.227984  2.205290  3.096894  3.125058  3.004307
             Br(  7)   H (  8)
   H (  8)  3.026936
   H (  9)  3.875499  1.831273

 Final energy is   -7838.5407435130746     


 ******************************
 **  OPTIMIZATION CONVERGED  **
 ******************************

                       Coordinates (Angstroms)
     ATOM                X               Y               Z
      1  C        -0.0458684700   -0.8260007211   -1.5778291814
      2  C        -0.6066395083   -1.1561369360   -0.2150461000
      3  C         0.5044341177   -0.1544145085   -0.3514941789
      4  Br       -2.4114626681   -0.6816933920    0.2719297842
      5  H        -0.3440201960   -2.1027711022    0.2351107328
      6  Br        0.2015216876    1.7355739634   -0.1018203100
      7  Br        2.2479583882   -0.7346142914    0.2890044084
      8  H         0.5569423445   -1.5758009747   -2.0764150964
      9  H        -0.6494113398   -0.2066230025   -2.2301162245

Z-matrix Print:
$molecule
0 1
Br
C  1 1.930324
C  2 1.502182 1 121.674680
H  3 1.080614 2 116.247660 1 -143.018538 0
C  2 1.502584 1 119.058810 3 71.198509 0
H  5 1.083223 2 116.101123 1 -3.984347 0
H  5 1.083591 2 118.754865 1 140.422066 0
Br 3 1.928634 2 123.439033 1 -2.042326 0
Br 2 1.945957 1 112.951570 3 -144.593316 0
$end


 --------------------------------------------------------------

                    Orbital Energies (a.u.)
 --------------------------------------------------------------

 Alpha MOs
 -- Occupied --
*******-482.847-482.842 -62.500 -62.500 -62.495 -56.321 -56.320
-56.317 -56.317 -56.316 -56.316 -56.315 -56.311 -56.311 -10.309
-10.267 -10.223  -8.709  -8.708  -8.703  -6.541  -6.541  -6.535
 -6.527  -6.527  -6.526  -6.526  -6.522  -6.521  -2.652  -2.651
 -2.648  -2.648  -2.647  -2.647  -2.646  -2.642  -2.642  -2.637
 -2.637  -2.636  -2.636  -2.631  -2.631  -0.940  -0.822  -0.793
 -0.785  -0.638  -0.590  -0.523  -0.496  -0.414  -0.407  -0.399
 -0.385  -0.327  -0.311  -0.303  -0.292  -0.289  -0.283
 -- Virtual --
 -0.061  -0.058  -0.014   0.001   0.015   0.018   0.021   0.046
  0.051   0.055   0.059   0.073   0.077   0.084   0.088   0.091
  0.091   0.095   0.102   0.102   0.120   0.125   0.133   0.142
  0.146   0.151   0.166   0.173   0.192   0.194   0.207   0.217
  0.234   0.249   0.261   0.269   0.367   0.376   0.391   0.403
  0.415   0.419   0.423   0.430   0.435   0.448   0.471   0.477
  0.492   0.498   0.539   0.542   0.549   0.562   0.569   0.570
  0.587   0.593   0.620   0.637   0.641   0.648   0.667   0.673
  0.683   0.706   0.725   0.774   0.785   0.797   0.840   0.869
  0.885   0.894   0.947   0.958   1.018   1.106   1.273   1.308
  1.368   1.444   1.459   1.502   1.517   1.538   1.626   1.679
  1.705   1.783   1.791   1.838   1.870   1.953   1.969   2.013
  2.032   2.036   2.060   2.068   2.095   2.145   2.174   2.184
  2.199   2.209   2.259   2.295   2.486   2.537   2.584   2.697
  2.707   2.803   2.828   2.835   2.966   3.113   3.242   3.432
  3.699   3.781   4.002   4.006   4.007   4.011   4.039   4.053
  4.099   4.118   4.127   4.146   4.177   4.272   4.281   4.369
  4.403   4.424   6.611   6.683   6.720   7.565   7.565   7.577
  7.582   7.598   7.640   7.682   7.711   7.719  23.577  23.759
 23.858  47.892  47.950  47.983 289.760 289.763 289.772 289.777
289.794 289.834 289.905 289.926 289.9321020.6801020.7501020.794
 --------------------------------------------------------------

          Ground-State Mulliken Net Atomic Charges

     Atom                 Charge (a.u.)
  ----------------------------------------
      1 C                    -0.517249
      2 C                    -0.177477
      3 C                     0.191220
      4 Br                   -0.075759
      5 H                     0.251741
      6 Br                   -0.011187
      7 Br                   -0.042082
      8 H                     0.182738
      9 H                     0.198055
  ----------------------------------------
  Sum of atomic charges =     0.000000

 -----------------------------------------------------------------
                    Cartesian Multipole Moments
 -----------------------------------------------------------------
    Charge (ESU x 10^10)
                 0.0000
    Dipole Moment (Debye)
         X       0.0758      Y      -1.1977      Z      -1.3316
       Tot       1.7925
    Quadrupole Moments (Debye-Ang)
        XX     -75.8696     XY      -1.9117     YY     -70.8620
        XZ       0.3195     YZ       1.1719     ZZ     -71.6294
    Octopole Moments (Debye-Ang^2)
       XXX       1.8179    XXY       9.6312    XYY       1.7835
       YYY      27.2244    XXZ      10.7973    XYZ       0.5172
       YYZ       6.0259    XZZ       0.1878    YZZ       5.3064
       ZZZ       9.1111
    Hexadecapole Moments (Debye-Ang^3)
      XXXX   -1254.4067   XXXY     -52.0286   XXYY    -332.0115
      XYYY     -35.6321   YYYY    -581.5618   XXXZ       1.9122
      XXYZ      -3.9171   XYYZ      -0.7562   YYYZ       3.7334
      XXZZ    -258.8789   XYZZ     -14.4179   YYZZ    -141.4106
      XZZZ       3.0476   YZZZ       6.1092   ZZZZ    -217.3558
 -----------------------------------------------------------------
Archival summary:
1\1\garfield\OPT\ProcedureUnspecified\BasisUnspecified\r333\taweetha\WedOct1001:25:482018WedOct1001:25:482018\0\\#,OPT,ProcedureUnspecified,BasisUnspecified,\\0,1\Br\C,1,1.93032\C,2,1.50218,1,121.675\H,3,1.08061,2,116.248,1,-143.019,0\C,2,1.50258,1,119.059,3,71.1985,0\H,5,1.08322,2,116.101,1,-3.98435,0\H,5,1.08359,2,118.755,1,140.422,0\Br,3,1.92863,2,123.439,1,-2.04233,0\Br,2,1.94596,1,112.952,3,-144.593,0\\\@

 Total job time:  117.75s(wall), 456.58s(cpu) 
 Wed Oct 10 01:25:48 2018

        *************************************************************
        *                                                           *
        *  Thank you very much for using Q-Chem.  Have a nice day.  *
        *                                                           *
        *************************************************************


 
User input: 2 of 2 
 
Q-Chem Developer Version!
                  Welcome to Q-Chem
     A Quantum Leap Into The Future Of Chemistry


 Q-Chem 5.1, Q-Chem, Inc., Pleasanton, CA (2018)

 Yihan Shao,  Zhengting Gan,  E. Epifanovsky,  A. T. B. Gilbert,  M. Wormit,  
 J. Kussmann,  A. W. Lange,  A. Behn,  Jia Deng,  Xintian Feng,  D. Ghosh,  
 M. Goldey,  P. R. Horn,  L. D. Jacobson,  I. Kaliman,  T. Kus,  A. Landau,  
 Jie Liu,  E. I. Proynov,  R. M. Richard,  R. P. Steele,  E. J. Sundstrom,  
 H. L. Woodcock III,  P. M. Zimmerman,  D. Zuev,  B. Albrecht,  E. Alguire,  
 S. A. Baeppler,  D. Barton,  Z. Benda,  Y. A. Bernard,  E. J. Berquist,  
 K. B. Bravaya,  H. Burton,  D. Casanova,  Chun-Min Chang,  Yunqing Chen,  
 A. Chien,  K. D. Closser,  M. P. Coons,  S. Coriani,  S. Dasgupta,  
 A. L. Dempwolff,  M. Diedenhofen,  Hainam Do,  R. G. Edgar,  Po-Tung Fang,  
 S. Faraji,  S. Fatehi,  Qingguo Feng,  K. D. Fenk,  J. Fosso-Tande,  
 Qinghui Ge,  A. Ghysels,  G. Gidofalvi,  J. Gomes,  J. Gonthier,  A. Gunina,  
 D. Hait,  M. W. D. Hanson-Heine,  P. H. P. Harbach,  A. W. Hauser,  
 J. E. Herr,  E. G. Hohenstein,  Z. C. Holden,  Kerwin Hui,  B. C. Huynh,  
 T.-C. Jagau,  Hyunjun Ji,  B. Kaduk,  K. Khistyaev,  Jaehoon Kim,  
 P. Klunzinger,  K. Koh,  D. Kosenkov,  L. Koulias,  T. Kowalczyk,  
 C. M. Krauter,  A. Kunitsa,  Ka Un Lao,  A. Laurent,  K. V. Lawler,  
 Joonho Lee,  D. Lefrancois,  S. Lehtola,  D. S. Levine,  Yi-Pei Li,  
 You-Sheng Lin,  Fenglai Liu,  E. Livshits,  A. Luenser,  P. Manohar,  
 E. Mansoor,  S. F. Manzer,  Shan-Ping Mao,  Yuezhi Mao,  N. Mardirossian,  
 A. V. Marenich,  T. Markovich,  L. A. Martinez-Martinez,  S. A. Maurer,  
 N. J. Mayhall,  S. C. McKenzie,  J.-M. Mewes,  A. F. Morrison,  
 J. W. Mullinax,  K. Nanda,  T. S. Nguyen-Beck,  R. Olivares-Amaya,  
 J. A. Parkhill,  T. M. Perrine,  F. Plasser,  P. Pokhilko,  S. Prager,  
 A. Prociuk,  E. Ramos,  D. R. Rehn,  F. Rob,  M. Schneider,  N. Sergueev,  
 S. M. Sharada,  S. Sharma,  D. W. Small,  T. Stauch,  T. Stein,  
 Yu-Chuan Su,  A. J. W. Thom,  A. Tkatchenko,  T. Tsuchimochi,  N. M. Tubman,  
 L. Vogt,  M. L. Vidal,  O. Vydrov,  M. A. Watson,  J. Wenzel,  
 M. de Wergifosse,  T. A. Wesolowski,  A. White,  J. Witte,  A. Yamada,  
 Jun Yang,  K. Yao,  S. Yeganeh,  S. R. Yost,  Zhi-Qiang You,  A. Zech,  
 Igor Ying Zhang,  Xing Zhang,  Yan Zhao,  Ying Zhu,  B. R. Brooks,  
 G. K. L. Chan,  C. J. Cramer,  M. S. Gordon,  W. J. Hehre,  A. Klamt,  
 M. W. Schmidt,  C. D. Sherrill,  D. G. Truhlar,  A. Aspuru-Guzik,  R. Baer,  
 A. T. Bell,  N. A. Besley,  Jeng-Da Chai,  A. E. DePrince, III,  
 R. A. DiStasio Jr.,  A. Dreuw,  B. D. Dunietz,  T. R. Furlani,  
 Chao-Ping Hsu,  Yousung Jung,  Jing Kong,  D. S. Lambrecht,  WanZhen Liang,  
 C. Ochsenfeld,  V. A. Rassolov,  L. V. Slipchenko,  J. E. Subotnik,  
 T. Van Voorhis,  J. M. Herbert,  A. I. Krylov,  P. M. W. Gill,  M. Head-Gordon

 Contributors to earlier versions of Q-Chem not listed above: 
 R. D. Adamson,  B. Austin,  J. Baker,  G. J. O. Beran,  K. Brandhorst,  
 S. T. Brown,  E. F. C. Byrd,  A. K. Chakraborty,  C.-L. Cheng,  
 Siu Hung Chien,  D. M. Chipman,  D. L. Crittenden,  H. Dachsel,  
 R. J. Doerksen,  A. D. Dutoi,  L. Fusti-Molnar,  W. A. Goddard III,  
 A. Golubeva-Zadorozhnaya,  S. R. Gwaltney,  G. Hawkins,  A. Heyden,  
 S. Hirata,  G. Kedziora,  F. J. Keil,  C. Kelley,  Jihan Kim,  R. A. King,  
 R. Z. Khaliullin,  P. P. Korambath,  W. Kurlancheek,  A. M. Lee,  M. S. Lee,  
 S. V. Levchenko,  Ching Yeh Lin,  D. Liotard,  R. C. Lochan,  I. Lotan,  
 P. E. Maslen,  N. Nair,  D. P. O'Neill,  D. Neuhauser,  E. Neuscamman,  
 C. M. Oana,  R. Olson,  B. Peters,  R. Peverati,  P. A. Pieniazek,  
 Y. M. Rhee,  J. Ritchie,  M. A. Rohrdanz,  E. Rosta,  N. J. Russ,  
 H. F. Schaefer III,  N. E. Schultz,  N. Shenvi,  A. C. Simmonett,  A. Sodt,  
 D. Stuck,  K. S. Thanthiriwatte,  V. Vanovschi,  Tao Wang,  A. Warshel,  
 C. F. Williams,  Q. Wu,  X. Xu,  W. Zhang

 Please cite Q-Chem as follows:
 Y. Shao et al., Mol. Phys. 113, 184-215 (2015)
 DOI: 10.1080/00268976.2014.952696

 Q-Chem 5.1.1 for Intel X86 EM64T Linux

 Parts of Q-Chem use Armadillo 8.300.2 (Tropical Shenanigans).
 http://arma.sourceforge.net/

 Q-Chem begins on Wed Oct 10 01:25:48 2018  

Host: 
0

     Scratch files written to /scratch/taweetham/qchem22691//
The previous job contains 0 fragments, simply inherited here
Input Ideriv = 2
Curr. Ideriv = -1
Max.  Ideriv = 2

Checking the input file for inconsistencies... 	...done.

--------------------------------------------------------------
User input:
--------------------------------------------------------------

$molecule
read
$end

$rem
   job_type 	frequency
   basis 	6-311++g**
   method	b3lyp	
$end


--------------------------------------------------------------
 ----------------------------------------------------------------
             Standard Nuclear Orientation (Angstroms)
    I     Atom           X                Y                Z
 ----------------------------------------------------------------
    1      C      -0.0956525765    -0.6871848354    -1.6125350779
    2      C      -0.6821936631    -1.0536500187    -0.2700356820
    3      C       0.4964813721    -0.1258790595    -0.3507618295
    4      Br     -2.4509655374    -0.4825208373     0.2446354178
    5      H      -0.4876307452    -2.0401831601     0.1257217613
    6      Br      0.3254488765     1.7635617792     0.0054833213
    7      Br      2.1933307522    -0.8616180716     0.2543310540
    8      H       0.4548621586    -1.4479528048    -2.1532150536
    9      H      -0.6525354039     0.0086189833    -2.2282539286
 ----------------------------------------------------------------
 Molecular Point Group                 C1    NOp =  1
 Largest Abelian Subgroup              C1    NOp =  1
 Nuclear Repulsion Energy =  1023.7819688427 hartrees
 There are       63 alpha and       63 beta electrons
 Requested basis set is 6-311++G(d,p)
 There are 90 shells and 231 basis functions

 Total QAlloc Memory Limit   2000 MB
 Mega-Array Size       188 MB
 MEM_STATIC part       192 MB

                       Distance Matrix (Angstroms)
             C (  1)   C (  2)   C (  3)   Br(  4)   H (  5)   Br(  6)
   C (  2)  1.510176
   C (  3)  1.502584  1.502182
   Br(  4)  3.006405  1.928634  3.028058
   H (  5)  2.237362  1.080614  2.204557  2.509011
   Br(  6)  2.966727  3.004652  1.930324  3.579184  3.891533
   Br(  7)  2.958895  2.929245  1.945957  4.659753  2.931401  3.231482
   H (  8)  1.083591  2.234890  2.235721  3.889162  2.536254  3.871763
   H (  9)  1.083223  2.227984  2.205290  3.096894  3.125058  3.004307
             Br(  7)   H (  8)
   H (  8)  3.026936
   H (  9)  3.875499  1.831273

 A cutoff of  1.0D-11 yielded   3301 shell pairs
 There are     22945 function pairs (     25357 Cartesian)

 -------------------------------------------------------
 OpenMP Integral Computing Module                       
 Release: version 1.0, May 2013, Q-Chem Inc. Pittsburgh 
 -------------------------------------------------------
 Integral Job Info:
 Integral job number is                      11
 Integral operator is                         1
 short-range coefficients                     0
 long-range coefficients              100000000
 Omega coefficients                           0
 if combine SR and LR in K                    0
 Integral screening is                        0
 Integral computing path is                   2
 max size of driver memory is            800000
 size of driver memory is                593474
 size of scratch memory is             29623520
 max col of scratch BK array               1296
 max len of scratch array in speh3          155
 max len of scratch index in speh4           18
 max int batch size is                      520
 min int batch size is                       52
 fixed nKL is                                45
 max L of basis functions is                  2
 order of int derivative is                   0
 number of shells is                         90
 number of basis is                         243
 number of cartesian basis is               243
 number of contracted shell pairs          3301
 number of primitive shell pairs           8090
 maxK2 (contraction) of shell pair           36
 max number of K2 of shell pair               1
 max number of CS2 of shell pair            349
 max number of PS2 of shell pair            705
 mem total for path MDJ                  544462
 -------------------------------------------------------
 Smallest overlap matrix eigenvalue = 3.70E-05
 Guess from superposition of atomic densities
 Warning:  Energy on first SCF cycle will be non-variational
 SAD guess density has 126.000000 electrons

 -----------------------------------------------------------------------
  General SCF calculation program by
  Eric Jon Sundstrom, Paul Horn, Yuezhi Mao, Dmitri Zuev, Alec White,
  David Stuck, Shaama M.S., Shane Yost, Joonho Lee, David Small,
  Daniel Levine, Susi Lehtola, Hugh Burton, Evgeny Epifanovsky
 -----------------------------------------------------------------------
 Exchange:     0.2000 Hartree-Fock + 0.0800 Slater + 0.7200 B88
 Correlation:  0.1900 VWN1RPA + 0.8100 LYP
 Using SG-1 standard quadrature grid
 using 4 threads for integral computing
 -------------------------------------------------------
 OpenMP Integral computing Module                
 Release: version 2.0, May 2017, Q-Chem Inc. Pleasanton 
 -------------------------------------------------------
 -------------------------------------------------------
 OpenMP BLAS3 based DFT computing Module                
 Release: version 1.0, May 2013, Q-Chem Inc. Pittsburgh 
 -------------------------------------------------------
 A restricted SCF calculation will be
 performed using DIIS
 SCF converges when DIIS error is below 1.0e-08
 ---------------------------------------
  Cycle       Energy         DIIS error
 ---------------------------------------
    1   -7839.4730101584      3.66e-02  
    2   -7838.4929527276      3.32e-03  
    3   -7838.4624854078      3.81e-03  
    4   -7838.5376160565      6.46e-04  
    5   -7838.5402960278      2.50e-04  
    6   -7838.5406645503      9.51e-05  
    7   -7838.5407167701      2.66e-05  
    8   -7838.5407210225      5.63e-06  
    9   -7838.5407212295      1.01e-06  
   10   -7838.5407212364      2.39e-07  
   11   -7838.5407212367      5.82e-08  
   12   -7838.5407212367      1.37e-08  
   13   -7838.5407212368      3.86e-09  Convergence criterion met
 ---------------------------------------
 SCF time:   CPU 73.66s  wall 19.00s 
 SCF   energy in the final basis set =    -7838.5407212368
 Total energy in the final basis set =    -7838.5407212368

 --------------------------------------------------------------

                    Orbital Energies (a.u.)
 --------------------------------------------------------------

 Alpha MOs
 -- Occupied --
*******-482.847-482.842 -62.500 -62.500 -62.495 -56.321 -56.320
-56.317 -56.317 -56.316 -56.316 -56.315 -56.311 -56.311 -10.309
-10.267 -10.223  -8.709  -8.708  -8.703  -6.541  -6.541  -6.535
 -6.527  -6.527  -6.526  -6.526  -6.522  -6.521  -2.652  -2.651
 -2.648  -2.648  -2.647  -2.647  -2.646  -2.642  -2.642  -2.637
 -2.637  -2.636  -2.636  -2.631  -2.631  -0.940  -0.822  -0.793
 -0.785  -0.638  -0.590  -0.523  -0.496  -0.414  -0.407  -0.399
 -0.385  -0.327  -0.311  -0.303  -0.292  -0.289  -0.283
 -- Virtual --
 -0.061  -0.058  -0.014   0.001   0.015   0.018   0.021   0.046
  0.051   0.055   0.059   0.072   0.077   0.084   0.088   0.091
  0.091   0.095   0.102   0.102   0.120   0.125   0.133   0.142
  0.146   0.151   0.166   0.173   0.192   0.194   0.207   0.217
  0.234   0.249   0.261   0.269   0.367   0.376   0.391   0.403
  0.415   0.419   0.423   0.430   0.435   0.448   0.471   0.477
  0.492   0.498   0.539   0.542   0.549   0.562   0.569   0.570
  0.587   0.593   0.620   0.637   0.641   0.649   0.667   0.674
  0.683   0.706   0.725   0.774   0.785   0.797   0.840   0.869
  0.885   0.894   0.947   0.958   1.018   1.106   1.273   1.308
  1.368   1.444   1.459   1.502   1.517   1.538   1.626   1.679
  1.705   1.783   1.791   1.838   1.870   1.953   1.969   2.013
  2.032   2.036   2.060   2.068   2.095   2.145   2.173   2.184
  2.199   2.209   2.259   2.295   2.486   2.537   2.584   2.697
  2.707   2.803   2.828   2.835   2.966   3.113   3.242   3.432
  3.699   3.781   4.002   4.006   4.007   4.011   4.039   4.053
  4.099   4.118   4.127   4.146   4.177   4.272   4.281   4.369
  4.403   4.424   6.611   6.683   6.720   7.564   7.565   7.577
  7.582   7.598   7.640   7.682   7.711   7.719  23.577  23.759
 23.858  47.893  47.950  47.983 289.760 289.763 289.772 289.777
289.794 289.834 289.905 289.926 289.9321020.6801020.7501020.794
 --------------------------------------------------------------

          Ground-State Mulliken Net Atomic Charges

     Atom                 Charge (a.u.)
  ----------------------------------------
      1 C                    -0.516908
      2 C                    -0.176749
      3 C                     0.190427
      4 Br                   -0.076053
      5 H                     0.251774
      6 Br                   -0.011241
      7 Br                   -0.041862
      8 H                     0.182710
      9 H                     0.197902
  ----------------------------------------
  Sum of atomic charges =     0.000000

 -----------------------------------------------------------------
                    Cartesian Multipole Moments
 -----------------------------------------------------------------
    Charge (ESU x 10^10)
                 0.0000
    Dipole Moment (Debye)
         X      -0.0037      Y      -1.1239      Z      -1.3976
       Tot       1.7934
    Quadrupole Moments (Debye-Ang)
        XX     -76.1148     XY      -1.5725     YY     -70.8492
        XZ       0.2954     YZ       1.1217     ZZ     -71.5214
    Octopole Moments (Debye-Ang^2)
       XXX       3.0685    XXY       5.7802    XYY       1.9278
       YYY      16.4966    XXZ      10.6710    XYZ       0.2883
       YYZ       6.2973    XZZ       0.4135    YZZ       2.3886
       ZZZ       8.0145
    Hexadecapole Moments (Debye-Ang^3)
      XXXX   -1266.3343   XXXY     -32.9346   XXYY    -327.6485
      XYYY      -6.3492   YYYY    -571.8564   XXXZ      -2.1238
      XXYZ      -7.4202   XYYZ      -0.1111   YYYZ      -3.9350
      XXZZ    -260.8020   XYZZ      -6.2127   YYZZ    -139.5921
      XZZZ       0.7638   YZZZ      -5.1187   ZZZZ    -216.9623
 -----------------------------------------------------------------
 Calculating MO derivatives via CPSCF
 D1JvT checksum  = 798660 51877.3740190660
 D1KAT checksum  = 1896372 2261.9672022444
   1         3          27      0.119742    0.023376
   2         3          27      0.017520    0.003536
   3         3          27      0.002291    0.000621
   4         3          27      0.000173    0.000043
   5        27           3      0.000006    0.000003
   6        30           0      0.000000    0.000000    Roots Converged
 Time for AOints: 37.7 s (CPU) 9.5 s (wall)
 ------------------------------------------------------------------------------
                     AOints        : Timing summary (seconds)
 ------------------------------------------------------------------------------
     job step          cpu (% of tot)      sys (% of tot)     wall (% of tot)
 ------------------------------------------------------------------------------
  cpscf_lag         0.1659E+03 (30.1)   0.1100E-04 (16.9)   0.4221E+02 (29.6)
  iterzp            0.3465E+03 (62.9)   0.5200E-04 (80.0)   0.9021E+02 (63.3)
  make_fx           0.0000E+00 ( 0.0)   0.0000E+00 ( 0.0)   0.0000E+00 ( 0.0)
  AOints            0.3773E+02 ( 6.9)   0.2000E-05 ( 3.1)   0.9499E+01 ( 6.7)
 ------------------------------------------------------------------------------
   Grand Totals     0.5505E+03          0.6500E-04          0.1424E+03
 ------------------------------------------------------------------------------
 Calculating analytic Hessian of the SCF energy
 Polarizability Matrix (a.u.)
            1           2           3
    1-114.0439611   4.8502707  -0.1416273
    2   4.8502707 -91.8709883  -2.4176727
    3  -0.1416273  -2.4176727 -75.5294124

 Direct stationary perturbation theory relativistic correction:

 rels  =      50.404697324437
 relv  =    -171.823970812772
 rel2e =      28.127189585754
 E_rel =     -93.292083902581

 Hessian of the SCF Energy
            1           2           3           4           5           6
    1   0.3726778  -0.2144134   0.0170815  -0.0570007   0.0032762   0.0421400
    2  -0.2144134   0.4960559   0.0086599   0.0083454  -0.0603511   0.0263264
    3   0.0170815   0.0086599   0.6003837   0.0745663   0.0614165  -0.1723303
    4  -0.0570007   0.0083454   0.0745663   0.3806266  -0.0139425  -0.0699579
    5   0.0032762  -0.0603511   0.0614165  -0.0139425   0.5327113  -0.1555892
    6   0.0421400   0.0263264  -0.1723303  -0.0699579  -0.1555892   0.3185864
    7  -0.0529472  -0.0074812  -0.0803599  -0.1446451  -0.0803395   0.0252022
    8  -0.0010034  -0.0674211  -0.0688328  -0.0774160  -0.1169235   0.0262429
    9  -0.0437157  -0.0478378  -0.1658392  -0.0036067   0.0034794  -0.0132750
   10  -0.0119419  -0.0010500   0.0060158  -0.1194762   0.0423673   0.0237297
   11   0.0016764  -0.0013763  -0.0000034   0.0382729  -0.0423441  -0.0071214
   12   0.0205670  -0.0087837  -0.0014085   0.0249120  -0.0089905  -0.0291251
   13  -0.0010435  -0.0019382   0.0028568  -0.0445857   0.0549794  -0.0228764
   14  -0.0041782   0.0048937  -0.0025689   0.0479632  -0.2984995   0.1058151
   15  -0.0069852   0.0265885  -0.0089667  -0.0185727   0.1037945  -0.0793251
   16  -0.0001581  -0.0013644  -0.0020803   0.0025932  -0.0104393  -0.0018526
   17  -0.0031608  -0.0152517  -0.0034354   0.0022333  -0.0189872  -0.0071955
   18   0.0026364  -0.0199068  -0.0010022  -0.0035749   0.0039799  -0.0005348
   19  -0.0129270  -0.0000492  -0.0056044  -0.0206823   0.0066842  -0.0126036
   20   0.0018827   0.0007029  -0.0014128  -0.0036927   0.0021022   0.0000465
   21  -0.0192788   0.0099162  -0.0034790  -0.0003389  -0.0054271   0.0005149
   22  -0.1190243   0.1124710   0.0732546  -0.0078642   0.0146044   0.0037694
   23   0.1104228  -0.1904461  -0.1000094  -0.0080284   0.0129223   0.0057633
   24   0.0697492  -0.0986102  -0.1122852   0.0063526  -0.0120372  -0.0129955
   25  -0.1176350   0.1054801  -0.0857304   0.0110344  -0.0171901   0.0124493
   26   0.1054976  -0.1668061   0.1061862   0.0062648  -0.0106302   0.0057119
   27  -0.0821943   0.1036476  -0.1350726  -0.0097799   0.0093736  -0.0115155
            7           8           9          10          11          12
    1  -0.0529472  -0.0010034  -0.0437157  -0.0119419   0.0016764   0.0205670
    2  -0.0074812  -0.0674211  -0.0478378  -0.0010500  -0.0013763  -0.0087837
    3  -0.0803599  -0.0688328  -0.1658392   0.0060158  -0.0000034  -0.0014085
    4  -0.1446451  -0.0774160  -0.0036067  -0.1194762   0.0382729   0.0249120
    5  -0.0803395  -0.1169235   0.0034794   0.0423673  -0.0423441  -0.0089905
    6   0.0252022   0.0262429  -0.0132750   0.0237297  -0.0071214  -0.0291251
    7   0.3273996   0.0606179   0.0709319  -0.0189071  -0.0054650   0.0004982
    8   0.0606179   0.3456414   0.0591971   0.0075438   0.0034040   0.0046401
    9   0.0709319   0.0591971   0.2676690   0.0093604   0.0027426  -0.0024788
   10  -0.0189071   0.0075438   0.0093604   0.1710856  -0.0488981  -0.0446534
   11  -0.0054650   0.0034040   0.0027426  -0.0488981   0.0397784   0.0118812
   12   0.0004982   0.0046401  -0.0024788  -0.0446534   0.0118812   0.0286242
   13   0.0019083  -0.0191776   0.0070136  -0.0163722   0.0194563  -0.0015713
   14   0.0030679  -0.0139278   0.0073917   0.0018078  -0.0005820  -0.0002771
   15   0.0023525  -0.0103082   0.0016394   0.0065414  -0.0081860   0.0020589
   16  -0.0238535   0.0116017   0.0032611  -0.0015470  -0.0045950   0.0004210
   17   0.0010209  -0.1204013  -0.0226771  -0.0006041  -0.0004853   0.0014560
   18   0.0005192  -0.0186779  -0.0283604  -0.0007679   0.0002608   0.0011185
   19  -0.0889256   0.0208826  -0.0254634  -0.0029516  -0.0000439  -0.0011236
   20   0.0292267  -0.0311584   0.0112080  -0.0007396   0.0003602  -0.0004404
   21  -0.0218049   0.0069705  -0.0342042   0.0005889   0.0003473   0.0003552
   22   0.0100348  -0.0151846  -0.0084412  -0.0017006   0.0001516   0.0028874
   23   0.0084214  -0.0097532  -0.0024731  -0.0017759   0.0006251   0.0024367
   24   0.0085745  -0.0086755  -0.0118516  -0.0010137  -0.0003753  -0.0007387
   25  -0.0100641   0.0121355  -0.0093400   0.0018109  -0.0005552  -0.0019373
   26  -0.0090690   0.0105398  -0.0110308   0.0013488   0.0006202  -0.0019222
   27  -0.0059138   0.0094438  -0.0132992   0.0001988   0.0004541   0.0015944
           13          14          15          16          17          18
    1  -0.0010435  -0.0041782  -0.0069852  -0.0001581  -0.0031608   0.0026364
    2  -0.0019382   0.0048937   0.0265885  -0.0013644  -0.0152517  -0.0199068
    3   0.0028568  -0.0025689  -0.0089667  -0.0020803  -0.0034354  -0.0010022
    4  -0.0445857   0.0479632  -0.0185727   0.0025932   0.0022333  -0.0035749
    5   0.0549794  -0.2984995   0.1037945  -0.0104393  -0.0189872   0.0039799
    6  -0.0228764   0.1058151  -0.0793251  -0.0018526  -0.0071955  -0.0005348
    7   0.0019083   0.0030679   0.0023525  -0.0238535   0.0010209   0.0005192
    8  -0.0191776  -0.0139278  -0.0103082   0.0116017  -0.1204013  -0.0186779
    9   0.0070136   0.0073917   0.0016394   0.0032611  -0.0226771  -0.0283604
   10  -0.0163722   0.0018078   0.0065414  -0.0015470  -0.0006041  -0.0007679
   11   0.0194563  -0.0005820  -0.0081860  -0.0045950  -0.0004853   0.0002608
   12  -0.0015713  -0.0002771   0.0020589   0.0004210   0.0014560   0.0011185
   13   0.0613469  -0.0498865   0.0136562  -0.0011373  -0.0013877   0.0010061
   14  -0.0498865   0.3069848  -0.1098180  -0.0008904  -0.0010963   0.0006753
   15   0.0136562  -0.1098180   0.0837752  -0.0013841  -0.0028170   0.0004732
   16  -0.0011373  -0.0008904  -0.0013841   0.0300720  -0.0116762   0.0012221
   17  -0.0013877  -0.0010963  -0.0028170  -0.0116762   0.1752901   0.0320252
   18   0.0010061   0.0006753   0.0004732   0.0012221   0.0320252   0.0246730
   19  -0.0005347   0.0017835   0.0019614  -0.0067960   0.0137178  -0.0007114
   20  -0.0013829   0.0010318  -0.0000112   0.0186934  -0.0183171   0.0038990
   21  -0.0004042  -0.0003102   0.0006519   0.0002084   0.0019589   0.0027871
   22   0.0012428  -0.0002269  -0.0020526  -0.0001035  -0.0019997  -0.0025462
   23  -0.0001104   0.0003651  -0.0015965  -0.0004661  -0.0015005  -0.0024434
   24   0.0009457   0.0006246   0.0019597   0.0005059   0.0008734  -0.0001989
   25  -0.0008246   0.0005596   0.0044831   0.0009302   0.0018565   0.0022165
   26  -0.0005521   0.0008304   0.0023540  -0.0008637   0.0007493   0.0001879
   27  -0.0006266  -0.0015324  -0.0022665  -0.0003015  -0.0001885   0.0010445
           19          20          21          22          23          24
    1  -0.0129270   0.0018827  -0.0192788  -0.1190243   0.1104228   0.0697492
    2  -0.0000492   0.0007029   0.0099162   0.1124710  -0.1904461  -0.0986102
    3  -0.0056044  -0.0014128  -0.0034790   0.0732546  -0.1000094  -0.1122852
    4  -0.0206823  -0.0036927  -0.0003389  -0.0078642  -0.0080284   0.0063526
    5   0.0066842   0.0021022  -0.0054271   0.0146044   0.0129223  -0.0120372
    6  -0.0126036   0.0000465   0.0005149   0.0037694   0.0057633  -0.0129955
    7  -0.0889256   0.0292267  -0.0218049   0.0100348   0.0084214   0.0085745
    8   0.0208826  -0.0311584   0.0069705  -0.0151846  -0.0097532  -0.0086755
    9  -0.0254634   0.0112080  -0.0342042  -0.0084412  -0.0024731  -0.0118516
   10  -0.0029516  -0.0007396   0.0005889  -0.0017006  -0.0017759  -0.0010137
   11  -0.0000439   0.0003602   0.0003473   0.0001516   0.0006251  -0.0003753
   12  -0.0011236  -0.0004404   0.0003552   0.0028874   0.0024367  -0.0007387
   13  -0.0005347  -0.0013829  -0.0004042   0.0012428  -0.0001104   0.0009457
   14   0.0017835   0.0010318  -0.0003102  -0.0002269   0.0003651   0.0006246
   15   0.0019614  -0.0000112   0.0006519  -0.0020526  -0.0015965   0.0019597
   16  -0.0067960   0.0186934   0.0002084  -0.0001035  -0.0004661   0.0005059
   17   0.0137178  -0.0183171   0.0019589  -0.0019997  -0.0015005   0.0008734
   18  -0.0007114   0.0038990   0.0027871  -0.0025462  -0.0024434  -0.0001989
   19   0.1329432  -0.0431684   0.0430158   0.0019837   0.0018730  -0.0005895
   20  -0.0431684   0.0442563  -0.0131154  -0.0006054   0.0006440  -0.0002389
   21   0.0430158  -0.0131154   0.0323441   0.0012568   0.0020487   0.0012551
   22   0.0019837  -0.0006054   0.0012568   0.1202782  -0.1170894  -0.0761411
   23   0.0018730   0.0006440   0.0020487  -0.1170894   0.1964565   0.1063070
   24  -0.0005895  -0.0002389   0.0012551  -0.0761411   0.1063070   0.1228268
   25  -0.0021097  -0.0002138  -0.0032431  -0.0048470   0.0067531  -0.0083838
   26  -0.0016796   0.0003781  -0.0023888   0.0078789  -0.0093130   0.0121321
   27   0.0011187   0.0000653  -0.0002250   0.0080130  -0.0100332   0.0120283
           25          26          27
    1  -0.1176350   0.1054976  -0.0821943
    2   0.1054801  -0.1668061   0.1036476
    3  -0.0857304   0.1061862  -0.1350726
    4   0.0110344   0.0062648  -0.0097799
    5  -0.0171901  -0.0106302   0.0093736
    6   0.0124493   0.0057119  -0.0115155
    7  -0.0100641  -0.0090690  -0.0059138
    8   0.0121355   0.0105398   0.0094438
    9  -0.0093400  -0.0110308  -0.0132992
   10   0.0018109   0.0013488   0.0001988
   11  -0.0005552   0.0006202   0.0004541
   12  -0.0019373  -0.0019222   0.0015944
   13  -0.0008246  -0.0005521  -0.0006266
   14   0.0005596   0.0008304  -0.0015324
   15   0.0044831   0.0023540  -0.0022665
   16   0.0009302  -0.0008637  -0.0003015
   17   0.0018565   0.0007493  -0.0001885
   18   0.0022165   0.0001879   0.0010445
   19  -0.0021097  -0.0016796   0.0011187
   20  -0.0002138   0.0003781   0.0000653
   21  -0.0032431  -0.0023888  -0.0002250
   22  -0.0048470   0.0078789   0.0080130
   23   0.0067531  -0.0093130  -0.0100332
   24  -0.0083838   0.0121321   0.0120283
   25   0.1217049  -0.1088257   0.0894857
   26  -0.1088257   0.1736315  -0.1112303
   27   0.0894857  -0.1112303   0.1477114
 Gradient time:  CPU 725.00 s  wall 188.24 s
 **********************************************************************
 **                                                                  **
 **                       VIBRATIONAL ANALYSIS                       **
 **                       --------------------                       **
 **                                                                  **
 **        VIBRATIONAL FREQUENCIES (CM**-1) AND NORMAL MODES         **
 **     FORCE CONSTANTS (mDYN/ANGSTROM) AND REDUCED MASSES (AMU)     **
 **                  INFRARED INTENSITIES (KM/MOL)                   **
 **                                                                  **
 **********************************************************************


 Mode:                 1                      2                      3
 Frequency:        96.45                 117.58                 171.85
 Force Cnst:      0.1580                 0.0900                 0.3109
 Red. Mass:      28.8351                11.0475                17.8675
 IR Active:          YES                    YES                    YES
 IR Intens:        0.300                  0.545                  0.267
 Raman Active:       YES                    YES                    YES
               X      Y      Z        X      Y      Z        X      Y      Z
 C          0.058 -0.317  0.077    0.078  0.222 -0.271   -0.127  0.035 -0.270
 C          0.015 -0.164  0.104    0.059  0.039 -0.324   -0.150 -0.067 -0.305
 C          0.031 -0.202  0.033    0.040  0.036 -0.160   -0.082 -0.155 -0.195
 Br         0.120  0.324 -0.067    0.202  0.020  0.087   -0.043  0.020  0.053
 H         -0.147 -0.147  0.226    0.080 -0.030 -0.507   -0.196 -0.148 -0.481
 Br        -0.309 -0.258  0.090   -0.116  0.005 -0.044    0.174 -0.254  0.022
 Br         0.173  0.050 -0.061   -0.117 -0.077  0.086   -0.071  0.262  0.055
 H          0.092 -0.389  0.214    0.051  0.264 -0.358   -0.235  0.006 -0.343
 H          0.076 -0.413 -0.047    0.144  0.344 -0.192   -0.003  0.190 -0.208
 TransDip  -0.002 -0.015  0.008    0.006  0.011 -0.020    0.000 -0.005 -0.016

 Mode:                 4                      5                      6
 Frequency:       208.73                 345.05                 376.53
 Force Cnst:      0.2244                 0.2242                 0.4058
 Red. Mass:       8.7429                 3.1962                 4.8579
 IR Active:          YES                    YES                    YES
 IR Intens:        0.876                  0.302                  4.881
 Raman Active:       YES                    YES                    YES
               X      Y      Z        X      Y      Z        X      Y      Z
 C          0.046  0.295 -0.100   -0.225  0.227  0.130    0.359  0.161  0.153
 C         -0.084  0.137 -0.194   -0.009 -0.035  0.122    0.023  0.035  0.014
 C          0.085 -0.020  0.023   -0.035 -0.012  0.134    0.032  0.017  0.276
 Br        -0.151  0.008  0.052    0.049 -0.004 -0.038   -0.011  0.002  0.014
 H         -0.173  0.008 -0.468    0.010 -0.091 -0.025   -0.038 -0.009 -0.068
 Br        -0.051 -0.026 -0.055    0.000 -0.037 -0.032    0.004 -0.062 -0.033
 Br         0.194 -0.054  0.053    0.001  0.005  0.008   -0.068  0.023 -0.052
 H         -0.131  0.240 -0.206   -0.349  0.386 -0.214    0.514  0.181  0.286
 H          0.282  0.556 -0.017   -0.375  0.400  0.461    0.552  0.199  0.029
 TransDip   0.001  0.012 -0.027   -0.014  0.007  0.009    0.063  0.027  0.016

 Mode:                 7                      8                      9
 Frequency:       433.88                 613.29                 666.50
 Force Cnst:      0.6935                 0.6924                 0.7629
 Red. Mass:       6.2521                 3.1246                 2.9149
 IR Active:          YES                    YES                    YES
 IR Intens:        4.256                 25.413                 53.830
 Raman Active:       YES                    YES                    YES
               X      Y      Z        X      Y      Z        X      Y      Z
 C         -0.022  0.046 -0.009   -0.081 -0.029  0.041   -0.020 -0.058  0.039
 C          0.214  0.394  0.207   -0.252  0.253 -0.030   -0.002  0.077  0.011
 C          0.211  0.252 -0.222   -0.132  0.038  0.085    0.287 -0.253  0.022
 Br        -0.022 -0.013 -0.005    0.054 -0.025 -0.014    0.002 -0.006 -0.004
 H          0.333  0.502  0.403   -0.264  0.202 -0.162   -0.185 -0.068 -0.255
 Br        -0.013 -0.094 -0.000    0.002 -0.009  0.000   -0.008  0.028  0.007
 Br        -0.027 -0.003  0.004    0.016 -0.003 -0.000   -0.029  0.014 -0.011
 H         -0.186 -0.098  0.030   -0.163 -0.408  0.494   -0.569 -0.351 -0.113
 H         -0.118 -0.040 -0.021    0.343 -0.058 -0.371    0.349  0.351  0.175
 TransDip   0.025  0.054  0.028   -0.158  0.030  0.012    0.135 -0.192  0.012

 Mode:                10                     11                     12
 Frequency:       894.14                 929.68                 949.62
 Force Cnst:      1.1978                 1.6111                 1.7435
 Red. Mass:       2.5429                 3.1637                 3.2815
 IR Active:          YES                    YES                    YES
 IR Intens:        9.731                  6.930                  1.298
 Raman Active:       YES                    YES                    YES
               X      Y      Z        X      Y      Z        X      Y      Z
 C         -0.137 -0.009  0.139   -0.040 -0.190 -0.075   -0.070  0.061 -0.223
 C          0.098 -0.084 -0.164    0.109  0.113 -0.209    0.256  0.044  0.157
 C          0.149  0.175  0.059   -0.035  0.055  0.283   -0.133 -0.120  0.152
 Br        -0.011  0.006  0.002   -0.004  0.002  0.004   -0.011  0.005 -0.001
 H          0.027 -0.266 -0.579    0.253  0.360  0.320    0.148 -0.235 -0.467
 Br         0.001 -0.008 -0.003    0.000 -0.005 -0.002    0.001  0.005 -0.001
 Br        -0.006 -0.001 -0.001    0.000  0.000 -0.004   -0.001  0.000 -0.001
 H         -0.034 -0.197  0.507   -0.188  0.020 -0.526   -0.060 -0.285  0.274
 H         -0.091 -0.309 -0.234   -0.187  0.101  0.387    0.116 -0.095 -0.564
 TransDip   0.081  0.036 -0.046    0.065  0.040  0.036    0.031 -0.016 -0.011

 Mode:                13                     14                     15
 Frequency:      1047.28                1081.10                1126.04
 Force Cnst:      0.8619                 0.8956                 1.0097
 Red. Mass:       1.3337                 1.3005                 1.3516
 IR Active:          YES                    YES                    YES
 IR Intens:       39.526                  8.908                 14.544
 Raman Active:       YES                    YES                    YES
               X      Y      Z        X      Y      Z        X      Y      Z
 C          0.025 -0.021  0.037   -0.138 -0.078  0.001   -0.051  0.102 -0.015
 C          0.023 -0.080  0.011    0.018  0.009  0.013   -0.023 -0.066 -0.063
 C         -0.093  0.094 -0.049    0.028 -0.004 -0.010    0.057 -0.070  0.028
 Br        -0.003  0.004 -0.001   -0.000  0.000 -0.000   -0.001  0.001 -0.000
 H          0.408 -0.037 -0.052    0.032  0.017  0.033    0.433  0.311  0.671
 Br         0.001 -0.002  0.001   -0.000  0.000  0.000   -0.001  0.002 -0.000
 Br         0.002 -0.002 -0.000   -0.000  0.000  0.000   -0.001  0.001 -0.000
 H         -0.459 -0.302 -0.057    0.591  0.430  0.028   -0.053 -0.125  0.303
 H          0.542  0.438  0.094    0.537  0.372 -0.098    0.082 -0.072 -0.335
 TransDip  -0.075  0.176 -0.064    0.082  0.048  0.007    0.092 -0.070  0.040

 Mode:                16                     17                     18
 Frequency:      1237.90                1296.68                1460.07
 Force Cnst:      1.4762                 2.1454                 1.4924
 Red. Mass:       1.6350                 2.1657                 1.1882
 IR Active:          YES                    YES                    YES
 IR Intens:       12.256                 15.341                 14.109
 Raman Active:       YES                    YES                    YES
               X      Y      Z        X      Y      Z        X      Y      Z
 C          0.012 -0.010  0.116    0.015 -0.035 -0.116    0.000 -0.009 -0.114
 C          0.016  0.094 -0.056   -0.201 -0.038  0.123   -0.033 -0.020  0.013
 C         -0.077 -0.141 -0.072    0.133  0.084  0.094    0.029  0.026  0.008
 Br        -0.003  0.003  0.000    0.002  0.002 -0.002    0.000  0.000 -0.000
 H          0.768  0.109 -0.401    0.730 -0.083 -0.382    0.035 -0.016 -0.001
 Br        -0.000  0.004  0.001   -0.000 -0.003 -0.001   -0.000 -0.000 -0.000
 Br         0.001  0.000  0.001   -0.002  0.000 -0.001   -0.000  0.000 -0.000
 H          0.198  0.111  0.158    0.043  0.121 -0.342    0.249 -0.297  0.571
 H         -0.201 -0.100  0.230   -0.079 -0.168 -0.203   -0.239  0.375  0.555
 TransDip  -0.092 -0.063  0.005   -0.110  0.036  0.048   -0.001  0.010  0.120

 Mode:                19                     20                     21
 Frequency:      3130.92                3201.47                3221.76
 Force Cnst:      6.0873                 6.5908                 6.8283
 Red. Mass:       1.0540                 1.0914                 1.1165
 IR Active:          YES                    YES                    YES
 IR Intens:        0.342                  2.386                  0.938
 Raman Active:       YES                    YES                    YES
               X      Y      Z        X      Y      Z        X      Y      Z
 C          0.002 -0.007 -0.064   -0.013  0.016 -0.004    0.059 -0.078  0.006
 C         -0.002 -0.000  0.001    0.013 -0.077  0.032    0.003 -0.016  0.007
 C          0.002  0.001  0.001    0.002  0.001  0.001    0.001 -0.000  0.001
 Br        -0.000 -0.000  0.000   -0.000  0.000 -0.000   -0.000  0.000  0.000
 H          0.000 -0.011  0.006   -0.167  0.891 -0.360   -0.034  0.189 -0.080
 Br         0.000  0.000  0.000    0.000  0.000 -0.000   -0.000  0.000  0.000
 Br         0.000  0.000  0.000   -0.000  0.000  0.000   -0.000  0.000 -0.000
 H         -0.378  0.521  0.352    0.064 -0.092 -0.064   -0.335  0.462  0.328
 H          0.350 -0.442  0.372    0.083 -0.099  0.085   -0.366  0.461 -0.409
 TransDip   0.009 -0.009 -0.014    0.036  0.033 -0.010   -0.010  0.013 -0.026

 STANDARD THERMODYNAMIC QUANTITIES AT   298.15 K  AND     1.00 ATM

   This Molecule has  0 Imaginary Frequencies
   Zero point vibrational energy:       32.318 kcal/mol

   Atom    1 Element C  Has Mass   12.00000
   Atom    2 Element C  Has Mass   12.00000
   Atom    3 Element C  Has Mass   12.00000
   Atom    4 Element Br Has Mass   78.91830
   Atom    5 Element H  Has Mass    1.00783
   Atom    6 Element Br Has Mass   78.91830
   Atom    7 Element Br Has Mass   78.91830
   Atom    8 Element H  Has Mass    1.00783
   Atom    9 Element H  Has Mass    1.00783
   Molecular Mass:   275.778390 amu
   Principal axes and moments of inertia in amu*Bohr^2:
                             1           2           3
    Eigenvalues --     1430.23078  3300.73732  4354.72092
          X               1.00000     0.00293     0.00102
          Y              -0.00295     0.99979     0.02023
          Z              -0.00096    -0.02023     0.99979
   Rotational Symmetry Number is   1
   The Molecule is an Asymmetric Top
   Translational Enthalpy:        0.889 kcal/mol
   Rotational Enthalpy:           0.889 kcal/mol
   Vibrational Enthalpy:         34.899 kcal/mol
   gas constant (RT):             0.592 kcal/mol
   Translational Entropy:        42.742  cal/mol.K
   Rotational Entropy:           31.397  cal/mol.K
   Vibrational Entropy:          15.657  cal/mol.K

   Total Enthalpy:               37.269 kcal/mol
   Total Entropy:                89.796  cal/mol.K

 ======================================================================

 STANDARD THERMODYNAMIC QUANTITIES FOR ANHARMONIC VIBRATION -- TOSH

   Zero point vibrational energy: ************ kcal/mol

   Vibrational Enthalpy:       Infinity kcal/mol
   Vibrational Entropy:             NaN  cal/mol.K

   Total Enthalpy:             Infinity kcal/mol
   Total Entropy:                   NaN  cal/mol.K

 ======================================================================

 STANDARD THERMODYNAMIC QUANTITIES FOR ANHARMONIC VIBRATION -- VPT2

   Zero point vibrational energy: ************ kcal/mol

   Vibrational Enthalpy:       Infinity kcal/mol
   Vibrational Entropy:             NaN  cal/mol.K

   Total Enthalpy:             Infinity kcal/mol
   Total Entropy:                   NaN  cal/mol.K

 ======================================================================

Archival summary:
1\1\garfield\FREQ\ProcedureUnspecified\BasisUnspecified\r333\taweetha\WedOct1001:29:152018WedOct1001:29:152018\0\\#,FREQ,ProcedureUnspecified,BasisUnspecified,\\0,1\Br\C,1,1.93032\C,2,1.50218,1,121.675\H,3,1.08061,2,116.248,1,-143.019,0\C,2,1.50258,1,119.059,3,71.1985,0\H,5,1.08322,2,116.101,1,-3.98435,0\H,5,1.08359,2,118.755,1,140.422,0\Br,3,1.92863,2,123.439,1,-2.04233,0\Br,2,1.94596,1,112.952,3,-144.593,0\\\@

 Total job time:  207.35s(wall), 798.89s(cpu) 
 Wed Oct 10 01:29:15 2018

        *************************************************************
        *                                                           *
        *  Thank you very much for using Q-Chem.  Have a nice day.  *
        *                                                           *
        *************************************************************
