# Supplementary material for: Geometric and energetic data from ab initio calculations of haloethene, haloimine, halomethylenephosphine, haloiminophosphine, halodiazene, halodiphosphene and halocyclopropane
Source: Data Brief. 2019 Nov 2;27:104738. doi: 10.1016/j.dib.2019.104738 (PMC6861602; doi:10.1016/j.dib.2019.104738)
Supplement: Multimedia component 3 [file mmc3.zip › CCC/B3LYP/BrHCCCBrI.out]

Q-Chem Developer Version!
                  Welcome to Q-Chem
     A Quantum Leap Into The Future Of Chemistry


 Q-Chem 5.1, Q-Chem, Inc., Pleasanton, CA (2018)

 Yihan Shao,  Zhengting Gan,  E. Epifanovsky,  A. T. B. Gilbert,  M. Wormit,  
 J. Kussmann,  A. W. Lange,  A. Behn,  Jia Deng,  Xintian Feng,  D. Ghosh,  
 M. Goldey,  P. R. Horn,  L. D. Jacobson,  I. Kaliman,  T. Kus,  A. Landau,  
 Jie Liu,  E. I. Proynov,  R. M. Richard,  R. P. Steele,  E. J. Sundstrom,  
 H. L. Woodcock III,  P. M. Zimmerman,  D. Zuev,  B. Albrecht,  E. Alguire,  
 S. A. Baeppler,  D. Barton,  Z. Benda,  Y. A. Bernard,  E. J. Berquist,  
 K. B. Bravaya,  H. Burton,  D. Casanova,  Chun-Min Chang,  Yunqing Chen,  
 A. Chien,  K. D. Closser,  M. P. Coons,  S. Coriani,  S. Dasgupta,  
 A. L. Dempwolff,  M. Diedenhofen,  Hainam Do,  R. G. Edgar,  Po-Tung Fang,  
 S. Faraji,  S. Fatehi,  Qingguo Feng,  K. D. Fenk,  J. Fosso-Tande,  
 Qinghui Ge,  A. Ghysels,  G. Gidofalvi,  J. Gomes,  J. Gonthier,  A. Gunina,  
 D. Hait,  M. W. D. Hanson-Heine,  P. H. P. Harbach,  A. W. Hauser,  
 J. E. Herr,  E. G. Hohenstein,  Z. C. Holden,  Kerwin Hui,  B. C. Huynh,  
 T.-C. Jagau,  Hyunjun Ji,  B. Kaduk,  K. Khistyaev,  Jaehoon Kim,  
 P. Klunzinger,  K. Koh,  D. Kosenkov,  L. Koulias,  T. Kowalczyk,  
 C. M. Krauter,  A. Kunitsa,  Ka Un Lao,  A. Laurent,  K. V. Lawler,  
 Joonho Lee,  D. Lefrancois,  S. Lehtola,  D. S. Levine,  Yi-Pei Li,  
 You-Sheng Lin,  Fenglai Liu,  E. Livshits,  A. Luenser,  P. Manohar,  
 E. Mansoor,  S. F. Manzer,  Shan-Ping Mao,  Yuezhi Mao,  N. Mardirossian,  
 A. V. Marenich,  T. Markovich,  L. A. Martinez-Martinez,  S. A. Maurer,  
 N. J. Mayhall,  S. C. McKenzie,  J.-M. Mewes,  A. F. Morrison,  
 J. W. Mullinax,  K. Nanda,  T. S. Nguyen-Beck,  R. Olivares-Amaya,  
 J. A. Parkhill,  T. M. Perrine,  F. Plasser,  P. Pokhilko,  S. Prager,  
 A. Prociuk,  E. Ramos,  D. R. Rehn,  F. Rob,  M. Schneider,  N. Sergueev,  
 S. M. Sharada,  S. Sharma,  D. W. Small,  T. Stauch,  T. Stein,  
 Yu-Chuan Su,  A. J. W. Thom,  A. Tkatchenko,  T. Tsuchimochi,  N. M. Tubman,  
 L. Vogt,  M. L. Vidal,  O. Vydrov,  M. A. Watson,  J. Wenzel,  
 M. de Wergifosse,  T. A. Wesolowski,  A. White,  J. Witte,  A. Yamada,  
 Jun Yang,  K. Yao,  S. Yeganeh,  S. R. Yost,  Zhi-Qiang You,  A. Zech,  
 Igor Ying Zhang,  Xing Zhang,  Yan Zhao,  Ying Zhu,  B. R. Brooks,  
 G. K. L. Chan,  C. J. Cramer,  M. S. Gordon,  W. J. Hehre,  A. Klamt,  
 M. W. Schmidt,  C. D. Sherrill,  D. G. Truhlar,  A. Aspuru-Guzik,  R. Baer,  
 A. T. Bell,  N. A. Besley,  Jeng-Da Chai,  A. E. DePrince, III,  
 R. A. DiStasio Jr.,  A. Dreuw,  B. D. Dunietz,  T. R. Furlani,  
 Chao-Ping Hsu,  Yousung Jung,  Jing Kong,  D. S. Lambrecht,  WanZhen Liang,  
 C. Ochsenfeld,  V. A. Rassolov,  L. V. Slipchenko,  J. E. Subotnik,  
 T. Van Voorhis,  J. M. Herbert,  A. I. Krylov,  P. M. W. Gill,  M. Head-Gordon

 Contributors to earlier versions of Q-Chem not listed above: 
 R. D. Adamson,  B. Austin,  J. Baker,  G. J. O. Beran,  K. Brandhorst,  
 S. T. Brown,  E. F. C. Byrd,  A. K. Chakraborty,  C.-L. Cheng,  
 Siu Hung Chien,  D. M. Chipman,  D. L. Crittenden,  H. Dachsel,  
 R. J. Doerksen,  A. D. Dutoi,  L. Fusti-Molnar,  W. A. Goddard III,  
 A. Golubeva-Zadorozhnaya,  S. R. Gwaltney,  G. Hawkins,  A. Heyden,  
 S. Hirata,  G. Kedziora,  F. J. Keil,  C. Kelley,  Jihan Kim,  R. A. King,  
 R. Z. Khaliullin,  P. P. Korambath,  W. Kurlancheek,  A. M. Lee,  M. S. Lee,  
 S. V. Levchenko,  Ching Yeh Lin,  D. Liotard,  R. C. Lochan,  I. Lotan,  
 P. E. Maslen,  N. Nair,  D. P. O'Neill,  D. Neuhauser,  E. Neuscamman,  
 C. M. Oana,  R. Olson,  B. Peters,  R. Peverati,  P. A. Pieniazek,  
 Y. M. Rhee,  J. Ritchie,  M. A. Rohrdanz,  E. Rosta,  N. J. Russ,  
 H. F. Schaefer III,  N. E. Schultz,  N. Shenvi,  A. C. Simmonett,  A. Sodt,  
 D. Stuck,  K. S. Thanthiriwatte,  V. Vanovschi,  Tao Wang,  A. Warshel,  
 C. F. Williams,  Q. Wu,  X. Xu,  W. Zhang

 Please cite Q-Chem as follows:
 Y. Shao et al., Mol. Phys. 113, 184-215 (2015)
 DOI: 10.1080/00268976.2014.952696

 Q-Chem 5.1.1 for Intel X86 EM64T Linux

 Parts of Q-Chem use Armadillo 8.300.2 (Tropical Shenanigans).
 http://arma.sourceforge.net/

 Q-Chem begins on Wed Oct 10 01:46:35 2018  

Host: 
0

     Scratch files written to /scratch/taweetham/qchem22971//
Input Ideriv = 2
Curr. Ideriv = -1
Max.  Ideriv = 2

Checking the input file for inconsistencies... 	...done.

--------------------------------------------------------------
User input:
--------------------------------------------------------------
$molecule
0 1
C 
C 1 CC 
C 2 CC 1 60.0
Br 2 CBr 1 ANG  3 pDHA
H 2 CH 1 ANG  3 mDHA
Br 3 CBr 1 ANG  2 mDHA
I 3 CI 1 ANG  2 pDHA
H 1 CH 2 ANG  3 pDHA
H 1 CH 2 ANG  3 mDHA

CC=1.54
CH=1.09
CF=1.35
CCl=1.77
CBr=1.94
CI=2.14
ANG=118.0
pDHA=107.9
mDHA=-107.9
$end

$rem
   job_type	optimization
   basis	6-311++g**
   method	b3lyp
   mem_total	32000
$end

--------------------------------------------------------------
 ----------------------------------------------------------------
             Standard Nuclear Orientation (Angstroms)
    I     Atom           X                Y                Z
 ----------------------------------------------------------------
    1      C      -0.3841154428    -0.7267791156    -1.6496000936
    2      C      -0.8566278370    -1.1702968951    -0.2525947190
    3      C       0.1649857462    -0.0265026100    -0.3927386454
    4      Br     -2.6648985883    -0.7164665266     0.2838704585
    5      H      -0.5030387521    -2.1290421297     0.1267235302
    6      Br     -0.4341593092     1.7810598188    -0.0221401179
    7      I       2.1929659991    -0.4155177014     0.1690116127
    8      H       0.2834943356    -1.3907728000    -2.1986989653
    9      H      -1.0860819239    -0.1770403996    -2.2766012127
 ----------------------------------------------------------------
 Molecular Point Group                 C1    NOp =  1
 Largest Abelian Subgroup              C1    NOp =  1
 Nuclear Repulsion Energy =  1241.4472889393 hartrees
 There are       72 alpha and       72 beta electrons
 Requested basis set is 6-311++G(d,p)
 There are 95 shells and 245 basis functions

 Total QAlloc Memory Limit  32000 MB
 Mega-Array Size       188 MB
 MEM_STATIC part       192 MB
 A cutoff of  1.0D-11 yielded   3564 shell pairs
 There are     24875 function pairs (     27730 Cartesian)

 -------------------------------------------------------
 OpenMP Integral Computing Module                       
 Release: version 1.0, May 2013, Q-Chem Inc. Pittsburgh 
 -------------------------------------------------------
 Integral Job Info:
 Integral job number is                      11
 Integral operator is                         1
 short-range coefficients                     0
 long-range coefficients              100000000
 Omega coefficients                           0
 if combine SR and LR in K                    0
 Integral screening is                        0
 Integral computing path is                   2
 max size of driver memory is            800000
 size of driver memory is                593474
 size of scratch memory is             29623520
 max col of scratch BK array               1296
 max len of scratch array in speh3          155
 max len of scratch index in speh4           18
 max int batch size is                      520
 min int batch size is                       52
 fixed nKL is                                45
 max L of basis functions is                  2
 order of int derivative is                   0
 number of shells is                         95
 number of basis is                         259
 number of cartesian basis is               259
 number of contracted shell pairs          3564
 number of primitive shell pairs           7963
 maxK2 (contraction) of shell pair           36
 max number of K2 of shell pair               1
 max number of CS2 of shell pair            455
 max number of PS2 of shell pair            564
 mem total for path MDJ                  540924
 -------------------------------------------------------
 Smallest overlap matrix eigenvalue = 4.15E-05

 Scale SEOQF with 1.000000e-01/1.000000e-01/1.000000e-01

 Standard Electronic Orientation quadrupole field applied
 Nucleus-field energy     =     0.0000000262 hartrees
 Guess from superposition of atomic densities
 Warning:  Energy on first SCF cycle will be non-variational
 SAD guess density has 144.000000 electrons

 -----------------------------------------------------------------------
  General SCF calculation program by
  Eric Jon Sundstrom, Paul Horn, Yuezhi Mao, Dmitri Zuev, Alec White,
  David Stuck, Shaama M.S., Shane Yost, Joonho Lee, David Small,
  Daniel Levine, Susi Lehtola, Hugh Burton, Evgeny Epifanovsky
 -----------------------------------------------------------------------
 Exchange:     0.2000 Hartree-Fock + 0.0800 Slater + 0.7200 B88
 Correlation:  0.1900 VWN1RPA + 0.8100 LYP
 Using SG-1 standard quadrature grid
 using 4 threads for integral computing
 -------------------------------------------------------
 OpenMP Integral computing Module                
 Release: version 2.0, May 2017, Q-Chem Inc. Pleasanton 
 -------------------------------------------------------
 -------------------------------------------------------
 OpenMP BLAS3 based DFT computing Module                
 Release: version 1.0, May 2013, Q-Chem Inc. Pittsburgh 
 -------------------------------------------------------
 A restricted SCF calculation will be
 performed using DIIS
 SCF converges when DIIS error is below 1.0e-08
 ---------------------------------------
  Cycle       Energy         DIIS error
 ---------------------------------------
    1  -12184.7107417067      3.42e-02  
    2  -12183.8674071212      2.87e-03  
    3  -12183.8363574840      3.39e-03  
    4  -12183.9077221393      5.87e-04  
    5  -12183.9101669989      2.57e-04  
    6  -12183.9106237727      9.36e-05  
    7  -12183.9106811489      2.62e-05  
    8  -12183.9106860039      6.24e-06  
    9  -12183.9106862758      1.08e-06  
   10  -12183.9106862852      3.89e-07  
   11  -12183.9106862856      6.85e-08  
   12  -12183.9106862857      2.68e-08  
   13  -12183.9106862859      4.37e-09  Convergence criterion met
 ---------------------------------------
 SCF time:   CPU 74.76s  wall 19.00s 
 SCF   energy in the final basis set =   -12183.9106862859
 Total energy in the final basis set =   -12183.9106862859

 --------------------------------------------------------------

                    Orbital Energies (a.u.)
 --------------------------------------------------------------

 Alpha MOs
 -- Occupied --
*******-482.843-482.840-176.315-165.719-165.717-165.717 -62.496
-62.493 -56.317 -56.314 -56.312 -56.312 -56.310 -56.310 -35.811
-31.305 -31.299 -31.298 -22.955 -22.954 -22.954 -22.949 -22.949
-10.302 -10.270 -10.226  -8.705  -8.702  -6.537  -6.534  -6.523
 -6.522  -6.520  -6.520  -6.361  -4.774  -4.758  -4.758  -2.648
 -2.645  -2.644  -2.644  -2.641  -2.640  -2.632  -2.632  -2.629
 -2.629  -2.039  -2.035  -2.034  -2.021  -2.021  -0.918  -0.805
 -0.786  -0.684  -0.631  -0.580  -0.505  -0.485  -0.411  -0.397
 -0.383  -0.376  -0.321  -0.299  -0.293  -0.283  -0.275  -0.270
 -- Virtual --
 -0.079  -0.060  -0.016   0.002   0.016   0.021   0.027   0.048
  0.054   0.063   0.066   0.074   0.075   0.085   0.088   0.094
  0.100   0.114   0.120   0.122   0.126   0.135   0.145   0.162
  0.168   0.178   0.190   0.197   0.208   0.224   0.236   0.243
  0.251   0.256   0.265   0.378   0.379   0.388   0.398   0.413
  0.422   0.433   0.438   0.442   0.448   0.459   0.464   0.481
  0.488   0.517   0.536   0.546   0.550   0.568   0.578   0.593
  0.624   0.627   0.635   0.662   0.662   0.672   0.692   0.712
  0.731   0.775   0.798   0.820   0.858   0.865   0.922   0.927
  1.000   1.056   1.218   1.280   1.316   1.347   1.357   1.398
  1.436   1.474   1.500   1.525   1.580   1.621   1.678   1.696
  1.766   1.770   1.819   1.865   1.934   1.970   2.022   2.038
  2.047   2.062   2.130   2.158   2.180   2.188   2.247   2.252
  2.455   2.519   2.571   2.678   2.690   2.765   2.796   2.808
  2.912   3.050   3.204   3.388   3.674   3.747   3.971   3.983
  3.998   4.008   4.031   4.045   4.079   4.090   4.116   4.133
  4.157   4.215   4.252   4.276   4.378   4.405   4.449   6.025
  6.044   6.092   6.632   6.693   7.571   7.575   7.585   7.611
  7.697   7.708  23.540  23.701  23.816  27.878  28.359  28.376
 28.388  28.536  28.545  28.574  28.608  28.690  47.906  47.959
127.898 127.911 127.939 151.672 289.764 289.770 289.777 289.810
289.920 289.9231020.6961020.7611901.835
 --------------------------------------------------------------

          Ground-State Mulliken Net Atomic Charges

     Atom                 Charge (a.u.)
  ----------------------------------------
      1 C                    -0.477126
      2 C                    -0.159311
      3 C                     0.021752
      4 Br                   -0.085659
      5 H                     0.257218
      6 Br                   -0.025807
      7 I                     0.104913
      8 H                     0.169130
      9 H                     0.194891
  ----------------------------------------
  Sum of atomic charges =     0.000000

 -----------------------------------------------------------------
                    Cartesian Multipole Moments
 -----------------------------------------------------------------
    Charge (ESU x 10^10)
                 0.0000
    Dipole Moment (Debye)
         X       0.4360      Y      -1.2534      Z      -1.2645
       Tot       1.8331
    Quadrupole Moments (Debye-Ang)
        XX     -84.2566     XY      -2.4199     YY     -82.0392
        XZ       1.1011     YZ       1.3472     ZZ     -81.9661
    Octopole Moments (Debye-Ang^2)
       XXX      15.1209    XXY       8.4843    XYY       0.4679
       YYY      17.1541    XXZ      11.5722    XYZ      -0.2490
       YYZ       6.6585    XZZ      -0.3011    YZZ       2.6350
       ZZZ       8.1247
    Hexadecapole Moments (Debye-Ang^3)
      XXXX   -1666.3377   XXXY     -37.3422   XXYY    -410.1096
      XYYY     -21.1800   YYYY    -594.7376   XXXZ      -3.1665
      XXYZ      -6.5656   XYYZ      -4.4263   YYYZ      -5.2197
      XXZZ    -338.2687   XYZZ      -6.0527   YYZZ    -148.3096
      XZZZ      -0.8813   YZZZ      -4.4296   ZZZZ    -241.4352
 -----------------------------------------------------------------
 Calculating analytic gradient of the SCF energy
 Gradient of SCF Energy
            1           2           3           4           5           6
    1  -0.0007994  -0.0114507   0.0221714  -0.0023354   0.0050968  -0.0055292
    2  -0.0020741  -0.0149894   0.0144491   0.0103040  -0.0058443  -0.0010395
    3  -0.0172930   0.0149553   0.0137985  -0.0007256  -0.0013609   0.0017659
            7           8           9
    1  -0.0064801   0.0021297  -0.0028030
    2   0.0007752  -0.0019046   0.0003234
    3  -0.0028883  -0.0034624  -0.0047895
 Max gradient component =       2.217E-02
 RMS gradient           =       8.788E-03
 Gradient time:  CPU 18.31 s  wall 4.64 s
 Geometry Optimization Parameters
   NAtoms,    NIC,     NZ,  NCons,   NDum,   NFix, NCnnct, MaxDiis
        9      69       9       0       0       0       0       0


** GEOMETRY OPTIMIZATION IN DELOCALIZED INTERNAL COORDINATES **
   Searching for a Minimum

   Optimization Cycle:   1

                       Coordinates (Angstroms)
     ATOM                X               Y               Z
      1  C        -0.3841154428   -0.7267791156   -1.6496000936
      2  C        -0.8566278370   -1.1702968951   -0.2525947190
      3  C         0.1649857462   -0.0265026100   -0.3927386454
      4  Br       -2.6648985883   -0.7164665266    0.2838704585
      5  H        -0.5030387521   -2.1290421297    0.1267235302
      6  Br       -0.4341593092    1.7810598188   -0.0221401179
      7  I         2.1929659991   -0.4155177014    0.1690116127
      8  H         0.2834943356   -1.3907728000   -2.1986989653
      9  H        -1.0860819239   -0.1770403996   -2.2766012127
   Point Group: c1    Number of degrees of freedom:    21


   Energy is -12183.910686286


 Attempting to Generate Delocalized Internal Coordinates

 21 Hessian modes will be used to form the next step
  Hessian Eigenvalues:
     0.016341    0.020947    0.023307    0.030304    0.030782    0.032544
     0.083421    0.087153    0.090379    0.107532    0.108095    0.134223
     0.138421    0.175927    0.175927    0.253751    0.264506    0.285189
     0.348126    0.348126    0.348126

 Minimum Search - Taking Simple RFO Step
 Searching for Lamda that Minimizes Along All modes
 Value Taken    Lamda =  -0.00668627
 Step Taken.  Stepsize is  0.276291

                             Maximum     Tolerance    Cnvgd?
         Gradient           0.015910      0.000300      NO
         Displacement       0.151810      0.001200      NO
         Energy change     *********      0.000001      NO


 New Cartesian Coordinates Obtained by Inverse Iteration

 Displacement from previous Coordinates is:  0.394856
 ----------------------------------------------------------------
             Standard Nuclear Orientation (Angstroms)
    I     Atom           X                Y                Z
 ----------------------------------------------------------------
    1      C      -0.4002830900    -0.7073513398    -1.6285304329
    2      C      -0.8605170923    -1.1542786077    -0.2553892490
    3      C       0.1494048833    -0.0228934132    -0.3966176424
    4      Br     -2.6926855872    -0.8537819714     0.2620444368
    5      H      -0.4971332219    -2.0940844713     0.1347807161
    6      Br     -0.3524144545     1.8242819055    -0.1017971397
    7      I       2.1979518652    -0.4508029867     0.1874035321
    8      H       0.2608707656    -1.3701314008    -2.1743542504
    9      H      -1.0926698405    -0.1423160738    -2.2403081230
 ----------------------------------------------------------------
 Molecular Point Group                 C1    NOp =  1
 Largest Abelian Subgroup              C1    NOp =  1
 Nuclear Repulsion Energy =  1228.3938267023 hartrees
 There are       72 alpha and       72 beta electrons
 Applying Cartesian multipole field
    Component          Value
    ---------          -----
     (2,0,0)        1.00000E-11
     (0,2,0)        2.00000E-11
     (0,0,2)       -3.00000E-11
 Nucleus-field energy     =     0.0000000274 hartrees
 Requested basis set is 6-311++G(d,p)
 There are 95 shells and 245 basis functions
 A cutoff of  1.0D-11 yielded   3558 shell pairs
 There are     24855 function pairs (     27708 Cartesian)
 Smallest overlap matrix eigenvalue = 3.74E-05
 Guess MOs from SCF MO coefficient file

 -----------------------------------------------------------------------
  General SCF calculation program by
  Eric Jon Sundstrom, Paul Horn, Yuezhi Mao, Dmitri Zuev, Alec White,
  David Stuck, Shaama M.S., Shane Yost, Joonho Lee, David Small,
  Daniel Levine, Susi Lehtola, Hugh Burton, Evgeny Epifanovsky
 -----------------------------------------------------------------------
 Exchange:     0.2000 Hartree-Fock + 0.0800 Slater + 0.7200 B88
 Correlation:  0.1900 VWN1RPA + 0.8100 LYP
 Using SG-1 standard quadrature grid
 using 4 threads for integral computing
 -------------------------------------------------------
 OpenMP Integral computing Module                
 Release: version 2.0, May 2017, Q-Chem Inc. Pleasanton 
 -------------------------------------------------------
 -------------------------------------------------------
 OpenMP BLAS3 based DFT computing Module                
 Release: version 1.0, May 2013, Q-Chem Inc. Pittsburgh 
 -------------------------------------------------------
 A restricted SCF calculation will be
 performed using DIIS
 SCF converges when DIIS error is below 1.0e-08
 ---------------------------------------
  Cycle       Energy         DIIS error
 ---------------------------------------
    1  -12183.9099733317      6.01e-04  
    2  -12183.9139578804      1.54e-04  
    3  -12183.9139325528      1.70e-04  
    4  -12183.9141470044      4.25e-05  
    5  -12183.9141594489      1.31e-05  
    6  -12183.9141600836      6.78e-06  
    7  -12183.9141604085      1.76e-06  
    8  -12183.9141604320      4.51e-07  
    9  -12183.9141604329      9.26e-08  
   10  -12183.9141604329      2.49e-08  
   11  -12183.9141604329      7.75e-09  Convergence criterion met
 ---------------------------------------
 SCF time:   CPU 65.62s  wall 17.00s 
 SCF   energy in the final basis set =   -12183.9141604329
 Total energy in the final basis set =   -12183.9141604329

 --------------------------------------------------------------

                    Orbital Energies (a.u.)
 --------------------------------------------------------------

 Alpha MOs
 -- Occupied --
*******-482.845-482.841-176.314-165.718-165.716-165.716 -62.498
-62.494 -56.319 -56.315 -56.314 -56.314 -56.311 -56.311 -35.811
-31.304 -31.298 -31.297 -22.954 -22.953 -22.953 -22.948 -22.948
-10.302 -10.268 -10.222  -8.707  -8.703  -6.539  -6.535  -6.525
 -6.524  -6.521  -6.521  -6.360  -4.773  -4.757  -4.757  -2.650
 -2.646  -2.646  -2.646  -2.642  -2.642  -2.634  -2.634  -2.631
 -2.631  -2.038  -2.034  -2.033  -2.020  -2.020  -0.927  -0.810
 -0.788  -0.681  -0.633  -0.583  -0.509  -0.489  -0.410  -0.400
 -0.380  -0.379  -0.319  -0.301  -0.295  -0.285  -0.275  -0.272
 -- Virtual --
 -0.084  -0.059  -0.015   0.002   0.016   0.021   0.027   0.049
  0.055   0.064   0.066   0.074   0.078   0.085   0.087   0.092
  0.099   0.114   0.120   0.123   0.126   0.137   0.145   0.162
  0.167   0.179   0.192   0.198   0.213   0.223   0.235   0.245
  0.255   0.263   0.266   0.378   0.380   0.391   0.399   0.410
  0.420   0.431   0.438   0.444   0.449   0.457   0.466   0.481
  0.493   0.518   0.540   0.544   0.557   0.565   0.581   0.596
  0.623   0.629   0.641   0.656   0.666   0.672   0.681   0.701
  0.731   0.775   0.793   0.820   0.857   0.864   0.923   0.941
  0.986   1.067   1.214   1.286   1.322   1.349   1.363   1.402
  1.439   1.485   1.496   1.523   1.578   1.626   1.681   1.701
  1.776   1.787   1.837   1.872   1.952   1.982   2.024   2.040
  2.050   2.059   2.136   2.167   2.183   2.197   2.245   2.263
  2.462   2.532   2.582   2.684   2.697   2.785   2.811   2.820
  2.927   3.083   3.223   3.419   3.689   3.770   3.972   3.983
  3.999   4.005   4.031   4.040   4.070   4.088   4.123   4.130
  4.170   4.213   4.267   4.278   4.369   4.412   4.444   6.024
  6.042   6.086   6.641   6.683   7.565   7.572   7.586   7.604
  7.695   7.698  23.568  23.734  23.849  27.875  28.359  28.374
 28.385  28.537  28.546  28.573  28.607  28.688  47.912  47.950
127.898 127.910 127.938 151.670 289.762 289.767 289.781 289.799
289.909 289.9181020.7051020.7501901.833
 --------------------------------------------------------------

          Ground-State Mulliken Net Atomic Charges

     Atom                 Charge (a.u.)
  ----------------------------------------
      1 C                    -0.472985
      2 C                    -0.189511
      3 C                     0.063161
      4 Br                   -0.082193
      5 H                     0.250349
      6 Br                   -0.025607
      7 I                     0.090608
      8 H                     0.170778
      9 H                     0.195399
  ----------------------------------------
  Sum of atomic charges =     0.000000

 -----------------------------------------------------------------
                    Cartesian Multipole Moments
 -----------------------------------------------------------------
    Charge (ESU x 10^10)
                 0.0000
    Dipole Moment (Debye)
         X       0.3724      Y      -1.1840      Z      -1.2748
       Tot       1.7792
    Quadrupole Moments (Debye-Ang)
        XX     -84.3573     XY      -2.0394     YY     -82.0081
        XZ       1.2143     YZ       1.1024     ZZ     -82.0276
    Octopole Moments (Debye-Ang^2)
       XXX      10.8681    XXY       9.0573    XYY       0.0324
       YYY      26.1413    XXZ      12.7323    XYZ       0.1511
       YYZ       7.5064    XZZ      -1.2494    YZZ       5.1391
       ZZZ      12.0699
    Hexadecapole Moments (Debye-Ang^3)
      XXXX   -1675.8505   XXXY     -52.1195   XXYY    -419.9394
      XYYY     -41.7356   YYYY    -634.6013   XXXZ     -10.8000
      XXYZ      -4.6866   XYYZ      -6.4591   YYYZ       4.7568
      XXZZ    -340.2997   XYZZ     -12.9953   YYZZ    -155.5668
      XZZZ      -9.1313   YZZZ       6.6174   ZZZZ    -239.9786
 -----------------------------------------------------------------
 Calculating analytic gradient of the SCF energy
 Gradient of SCF Energy
            1           2           3           4           5           6
    1  -0.0052819  -0.0042674   0.0096876  -0.0003120   0.0005118   0.0003621
    2   0.0029030  -0.0092537   0.0048220   0.0009267  -0.0002799   0.0015305
    3  -0.0057385   0.0064880   0.0047759  -0.0022331  -0.0011963  -0.0011497
            7           8           9
    1  -0.0014864   0.0006484   0.0001379
    2  -0.0000869   0.0002255  -0.0007871
    3  -0.0008724   0.0010250  -0.0010989
 Max gradient component =       9.688E-03
 RMS gradient           =       3.717E-03
 Gradient time:  CPU 18.14 s  wall 4.60 s
 Geometry Optimization Parameters
   NAtoms,    NIC,     NZ,  NCons,   NDum,   NFix, NCnnct, MaxDiis
        9      69       9       0       0       0       0       0

 Cartesian Hessian Update
 Hessian Updated using BFGS Update


** GEOMETRY OPTIMIZATION IN DELOCALIZED INTERNAL COORDINATES **
   Searching for a Minimum

   Optimization Cycle:   2

                       Coordinates (Angstroms)
     ATOM                X               Y               Z
      1  C        -0.4002830900   -0.7073513398   -1.6285304329
      2  C        -0.8605170923   -1.1542786077   -0.2553892490
      3  C         0.1494048833   -0.0228934132   -0.3966176424
      4  Br       -2.6926855872   -0.8537819714    0.2620444368
      5  H        -0.4971332219   -2.0940844713    0.1347807161
      6  Br       -0.3524144545    1.8242819055   -0.1017971397
      7  I         2.1979518652   -0.4508029867    0.1874035321
      8  H         0.2608707656   -1.3701314008   -2.1743542504
      9  H        -1.0926698405   -0.1423160738   -2.2403081230
   Point Group: c1    Number of degrees of freedom:    21


   Energy is -12183.914160433

 Hessian Updated using BFGS Update

 20 Hessian modes will be used to form the next step
  Hessian Eigenvalues:
     0.016221    0.020956    0.023215    0.029639    0.030934    0.039718
     0.082657    0.088889    0.090769    0.101597    0.107917    0.132372
     0.136589    0.175029    0.177032    0.241268    0.263158    0.271199
     0.348091    0.350579

 Minimum Search - Taking Simple RFO Step
 Searching for Lamda that Minimizes Along All modes
 Value Taken    Lamda =  -0.00103542
 Step Taken.  Stepsize is  0.130841

                             Maximum     Tolerance    Cnvgd?
         Gradient           0.006347      0.000300      NO
         Displacement       0.061210      0.001200      NO
         Energy change     -0.003474      0.000001      NO


 New Cartesian Coordinates Obtained by Inverse Iteration

 Displacement from previous Coordinates is:  0.130374
 ----------------------------------------------------------------
             Standard Nuclear Orientation (Angstroms)
    I     Atom           X                Y                Z
 ----------------------------------------------------------------
    1      C      -0.3957409561    -0.7111846966    -1.6400714634
    2      C      -0.8582028289    -1.1432299471    -0.2735458660
    3      C       0.1399866037    -0.0266435540    -0.4169066009
    4      Br     -2.6760193044    -0.8508841818     0.2922261891
    5      H      -0.4927985847    -2.0705473826     0.1395102855
    6      Br     -0.3693263460     1.8083873446    -0.0910903295
    7      I       2.1895521982    -0.4596006316     0.2103617798
    8      H       0.2566035428    -1.3817287855    -2.1857368780
    9      H      -1.0815300970    -0.1359265245    -2.2475152692
 ----------------------------------------------------------------
 Molecular Point Group                 C1    NOp =  1
 Largest Abelian Subgroup              C1    NOp =  1
 Nuclear Repulsion Energy =  1231.3788360095 hartrees
 There are       72 alpha and       72 beta electrons
 Applying Cartesian multipole field
    Component          Value
    ---------          -----
     (2,0,0)        1.00000E-11
     (0,2,0)        2.00000E-11
     (0,0,2)       -3.00000E-11
 Nucleus-field energy     =     0.0000000269 hartrees
 Requested basis set is 6-311++G(d,p)
 There are 95 shells and 245 basis functions
 A cutoff of  1.0D-11 yielded   3560 shell pairs
 There are     24864 function pairs (     27719 Cartesian)
 Smallest overlap matrix eigenvalue = 3.58E-05
 Guess MOs from SCF MO coefficient file

 -----------------------------------------------------------------------
  General SCF calculation program by
  Eric Jon Sundstrom, Paul Horn, Yuezhi Mao, Dmitri Zuev, Alec White,
  David Stuck, Shaama M.S., Shane Yost, Joonho Lee, David Small,
  Daniel Levine, Susi Lehtola, Hugh Burton, Evgeny Epifanovsky
 -----------------------------------------------------------------------
 Exchange:     0.2000 Hartree-Fock + 0.0800 Slater + 0.7200 B88
 Correlation:  0.1900 VWN1RPA + 0.8100 LYP
 Using SG-1 standard quadrature grid
 using 4 threads for integral computing
 -------------------------------------------------------
 OpenMP Integral computing Module                
 Release: version 2.0, May 2017, Q-Chem Inc. Pleasanton 
 -------------------------------------------------------
 -------------------------------------------------------
 OpenMP BLAS3 based DFT computing Module                
 Release: version 1.0, May 2013, Q-Chem Inc. Pittsburgh 
 -------------------------------------------------------
 A restricted SCF calculation will be
 performed using DIIS
 SCF converges when DIIS error is below 1.0e-08
 ---------------------------------------
  Cycle       Energy         DIIS error
 ---------------------------------------
    1  -12183.9139515982      2.71e-04  
    2  -12183.9145810365      8.08e-05  
    3  -12183.9145432878      1.08e-04  
    4  -12183.9146291597      2.67e-05  
    5  -12183.9146347571      6.10e-06  
    6  -12183.9146349747      2.69e-06  
    7  -12183.9146350270      5.80e-07  
    8  -12183.9146350290      1.40e-07  
    9  -12183.9146350289      3.15e-08  
   10  -12183.9146350290      9.91e-09  Convergence criterion met
 ---------------------------------------
 SCF time:   CPU 59.57s  wall 15.00s 
 SCF   energy in the final basis set =   -12183.9146350290
 Total energy in the final basis set =   -12183.9146350290

 --------------------------------------------------------------

                    Orbital Energies (a.u.)
 --------------------------------------------------------------

 Alpha MOs
 -- Occupied --
*******-482.846-482.841-176.313-165.717-165.715-165.715 -62.498
-62.494 -56.319 -56.315 -56.315 -56.315 -56.310 -56.310 -35.810
-31.303 -31.297 -31.297 -22.954 -22.952 -22.952 -22.948 -22.948
-10.301 -10.266 -10.223  -8.707  -8.703  -6.540  -6.535  -6.525
 -6.525  -6.521  -6.521  -6.359  -4.772  -4.756  -4.756  -2.650
 -2.646  -2.646  -2.645  -2.642  -2.641  -2.635  -2.634  -2.630
 -2.630  -2.037  -2.033  -2.032  -2.019  -2.019  -0.934  -0.810
 -0.790  -0.679  -0.635  -0.584  -0.511  -0.491  -0.412  -0.401
 -0.380  -0.379  -0.319  -0.300  -0.296  -0.285  -0.275  -0.272
 -- Virtual --
 -0.085  -0.059  -0.014   0.002   0.016   0.021   0.027   0.050
  0.057   0.064   0.066   0.075   0.078   0.085   0.087   0.092
  0.099   0.114   0.120   0.123   0.127   0.137   0.145   0.161
  0.167   0.180   0.194   0.197   0.213   0.221   0.236   0.247
  0.258   0.265   0.271   0.377   0.379   0.391   0.399   0.411
  0.419   0.431   0.439   0.444   0.449   0.458   0.464   0.483
  0.493   0.518   0.542   0.544   0.560   0.567   0.581   0.595
  0.625   0.628   0.643   0.660   0.665   0.673   0.683   0.701
  0.729   0.775   0.793   0.817   0.856   0.871   0.928   0.938
  0.994   1.066   1.212   1.282   1.323   1.349   1.369   1.401
  1.449   1.488   1.503   1.520   1.580   1.630   1.683   1.699
  1.782   1.794   1.848   1.875   1.952   1.987   2.026   2.044
  2.052   2.059   2.143   2.170   2.180   2.204   2.254   2.262
  2.468   2.535   2.582   2.685   2.699   2.797   2.821   2.830
  2.935   3.096   3.237   3.434   3.691   3.774   3.973   3.983
  3.999   4.005   4.031   4.041   4.073   4.088   4.123   4.131
  4.173   4.212   4.271   4.282   4.372   4.410   4.442   6.024
  6.042   6.086   6.643   6.684   7.565   7.572   7.586   7.605
  7.694   7.701  23.583  23.760  23.862  27.874  28.360  28.374
 28.386  28.538  28.547  28.573  28.607  28.688  47.914  47.951
127.898 127.910 127.938 151.669 289.762 289.768 289.781 289.800
289.913 289.9161020.7061020.7511901.832
 --------------------------------------------------------------

          Ground-State Mulliken Net Atomic Charges

     Atom                 Charge (a.u.)
  ----------------------------------------
      1 C                    -0.483454
      2 C                    -0.190970
      3 C                     0.074863
      4 Br                   -0.078167
      5 H                     0.249710
      6 Br                   -0.023307
      7 I                     0.084498
      8 H                     0.170971
      9 H                     0.195856
  ----------------------------------------
  Sum of atomic charges =     0.000000

 -----------------------------------------------------------------
                    Cartesian Multipole Moments
 -----------------------------------------------------------------
    Charge (ESU x 10^10)
                 0.0000
    Dipole Moment (Debye)
         X       0.3354      Y      -1.1512      Z      -1.2966
       Tot       1.7661
    Quadrupole Moments (Debye-Ang)
        XX     -84.5510     XY      -2.0605     YY     -82.0451
        XZ       1.1897     YZ       1.1873     ZZ     -81.8192
    Octopole Moments (Debye-Ang^2)
       XXX      11.3098    XXY       9.5922    XYY       0.2171
       YYY      27.6296    XXZ      12.2179    XYZ       0.0600
       YYZ       6.4390    XZZ      -1.0559    YZZ       5.4705
       ZZZ       8.3731
    Hexadecapole Moments (Debye-Ang^3)
      XXXX   -1666.5013   XXXY     -47.6755   XXYY    -416.1513
      XYYY     -37.7562   YYYY    -629.7743   XXXZ     -11.2597
      XXYZ      -4.8849   XYYZ      -6.5667   YYYZ       6.4889
      XXZZ    -337.4248   XYZZ     -11.6320   YYZZ    -154.8188
      XZZZ      -9.3108   YZZZ       7.6778   ZZZZ    -244.6652
 -----------------------------------------------------------------
 Calculating analytic gradient of the SCF energy
 Gradient of SCF Energy
            1           2           3           4           5           6
    1  -0.0025928  -0.0000617   0.0003316   0.0012159  -0.0001163  -0.0001088
    2   0.0022445  -0.0021286  -0.0002806   0.0005290   0.0013574  -0.0004035
    3   0.0013626  -0.0011933  -0.0020132  -0.0006961   0.0002136   0.0002575
            7           8           9
    1   0.0003507   0.0001352   0.0008462
    2  -0.0009481   0.0000750  -0.0004450
    3   0.0003987   0.0011464   0.0005238
 Max gradient component =       2.593E-03
 RMS gradient           =       1.087E-03
 Gradient time:  CPU 18.19 s  wall 4.61 s
 Geometry Optimization Parameters
   NAtoms,    NIC,     NZ,  NCons,   NDum,   NFix, NCnnct, MaxDiis
        9      69       9       0       0       0       0       0

 Cartesian Hessian Update
 Hessian Updated using BFGS Update


** GEOMETRY OPTIMIZATION IN DELOCALIZED INTERNAL COORDINATES **
   Searching for a Minimum

   Optimization Cycle:   3

                       Coordinates (Angstroms)
     ATOM                X               Y               Z
      1  C        -0.3957409561   -0.7111846966   -1.6400714634
      2  C        -0.8582028289   -1.1432299471   -0.2735458660
      3  C         0.1399866037   -0.0266435540   -0.4169066009
      4  Br       -2.6760193044   -0.8508841818    0.2922261891
      5  H        -0.4927985847   -2.0705473826    0.1395102855
      6  Br       -0.3693263460    1.8083873446   -0.0910903295
      7  I         2.1895521982   -0.4596006316    0.2103617798
      8  H         0.2566035428   -1.3817287855   -2.1857368780
      9  H        -1.0815300970   -0.1359265245   -2.2475152692
   Point Group: c1    Number of degrees of freedom:    21


   Energy is -12183.914635029

 Hessian Updated using BFGS Update

 21 Hessian modes will be used to form the next step
  Hessian Eigenvalues:
     0.016609    0.020965    0.023963    0.029183    0.032034    0.043124
     0.072065    0.086713    0.090661    0.102101    0.108868    0.130765
     0.136809    0.175995    0.177622    0.258175    0.266383    0.275244
     0.348120    0.348437    0.351215

 Minimum Search - Taking Simple RFO Step
 Searching for Lamda that Minimizes Along All modes
 Value Taken    Lamda =  -0.00010813
 Step Taken.  Stepsize is  0.041656

                             Maximum     Tolerance    Cnvgd?
         Gradient           0.001912      0.000300      NO
         Displacement       0.016658      0.001200      NO
         Energy change     -0.000475      0.000001      NO


 New Cartesian Coordinates Obtained by Inverse Iteration

 Displacement from previous Coordinates is:  0.035888
 ----------------------------------------------------------------
             Standard Nuclear Orientation (Angstroms)
    I     Atom           X                Y                Z
 ----------------------------------------------------------------
    1      C      -0.3920011158    -0.7126453805    -1.6392078046
    2      C      -0.8592497886    -1.1421190861    -0.2710194611
    3      C       0.1393645239    -0.0268368097    -0.4125388211
    4      Br     -2.6806213129    -0.8531456392     0.2977917222
    5      H      -0.4992731856    -2.0771756315     0.1330191766
    6      Br     -0.3652407431     1.8111591611    -0.0946208589
    7      I       2.1904768040    -0.4520956305     0.2091932291
    8      H       0.2569371117    -1.3842371787    -2.1890492070
    9      H      -1.0778680658    -0.1342621640    -2.2463361277
 ----------------------------------------------------------------
 Molecular Point Group                 C1    NOp =  1
 Largest Abelian Subgroup              C1    NOp =  1
 Nuclear Repulsion Energy =  1230.6021025014 hartrees
 There are       72 alpha and       72 beta electrons
 Applying Cartesian multipole field
    Component          Value
    ---------          -----
     (2,0,0)        1.00000E-11
     (0,2,0)        2.00000E-11
     (0,0,2)       -3.00000E-11
 Nucleus-field energy     =     0.0000000269 hartrees
 Requested basis set is 6-311++G(d,p)
 There are 95 shells and 245 basis functions
 A cutoff of  1.0D-11 yielded   3560 shell pairs
 There are     24864 function pairs (     27719 Cartesian)
 Smallest overlap matrix eigenvalue = 3.55E-05
 Guess MOs from SCF MO coefficient file

 -----------------------------------------------------------------------
  General SCF calculation program by
  Eric Jon Sundstrom, Paul Horn, Yuezhi Mao, Dmitri Zuev, Alec White,
  David Stuck, Shaama M.S., Shane Yost, Joonho Lee, David Small,
  Daniel Levine, Susi Lehtola, Hugh Burton, Evgeny Epifanovsky
 -----------------------------------------------------------------------
 Exchange:     0.2000 Hartree-Fock + 0.0800 Slater + 0.7200 B88
 Correlation:  0.1900 VWN1RPA + 0.8100 LYP
 Using SG-1 standard quadrature grid
 using 4 threads for integral computing
 -------------------------------------------------------
 OpenMP Integral computing Module                
 Release: version 2.0, May 2017, Q-Chem Inc. Pleasanton 
 -------------------------------------------------------
 -------------------------------------------------------
 OpenMP BLAS3 based DFT computing Module                
 Release: version 1.0, May 2013, Q-Chem Inc. Pittsburgh 
 -------------------------------------------------------
 A restricted SCF calculation will be
 performed using DIIS
 SCF converges when DIIS error is below 1.0e-08
 ---------------------------------------
  Cycle       Energy         DIIS error
 ---------------------------------------
    1  -12183.9146559495      6.83e-05  
    2  -12183.9146937633      2.02e-05  
    3  -12183.9146919607      2.61e-05  
    4  -12183.9146970006      4.11e-06  
    5  -12183.9146971134      1.71e-06  
    6  -12183.9146971309      7.27e-07  
    7  -12183.9146971350      1.06e-07  
    8  -12183.9146971350      3.78e-08  
    9  -12183.9146971350      1.05e-08  
   10  -12183.9146971351      2.15e-09  Convergence criterion met
 ---------------------------------------
 SCF time:   CPU 59.55s  wall 15.00s 
 SCF   energy in the final basis set =   -12183.9146971351
 Total energy in the final basis set =   -12183.9146971351

 --------------------------------------------------------------

                    Orbital Energies (a.u.)
 --------------------------------------------------------------

 Alpha MOs
 -- Occupied --
*******-482.846-482.841-176.313-165.717-165.715-165.715 -62.499
-62.494 -56.319 -56.315 -56.315 -56.315 -56.311 -56.310 -35.810
-31.303 -31.297 -31.297 -22.953 -22.952 -22.952 -22.947 -22.947
-10.301 -10.267 -10.223  -8.707  -8.703  -6.540  -6.535  -6.525
 -6.525  -6.521  -6.521  -6.359  -4.772  -4.756  -4.756  -2.650
 -2.646  -2.646  -2.645  -2.642  -2.641  -2.635  -2.635  -2.630
 -2.630  -2.037  -2.033  -2.032  -2.019  -2.019  -0.933  -0.810
 -0.790  -0.679  -0.634  -0.584  -0.510  -0.491  -0.412  -0.400
 -0.380  -0.379  -0.319  -0.300  -0.296  -0.285  -0.275  -0.272
 -- Virtual --
 -0.085  -0.060  -0.015   0.002   0.016   0.021   0.027   0.050
  0.057   0.064   0.066   0.075   0.078   0.085   0.087   0.092
  0.099   0.114   0.120   0.123   0.127   0.137   0.145   0.161
  0.167   0.180   0.194   0.196   0.213   0.221   0.235   0.247
  0.257   0.264   0.271   0.377   0.379   0.391   0.399   0.411
  0.419   0.431   0.440   0.445   0.449   0.458   0.464   0.483
  0.493   0.518   0.542   0.545   0.559   0.567   0.581   0.595
  0.625   0.628   0.642   0.659   0.664   0.672   0.682   0.701
  0.729   0.774   0.792   0.817   0.854   0.869   0.927   0.939
  0.992   1.066   1.213   1.284   1.322   1.348   1.367   1.400
  1.445   1.488   1.501   1.520   1.580   1.629   1.686   1.701
  1.781   1.790   1.847   1.873   1.952   1.987   2.026   2.044
  2.050   2.059   2.141   2.169   2.180   2.204   2.252   2.263
  2.466   2.532   2.580   2.684   2.699   2.793   2.820   2.829
  2.934   3.092   3.236   3.432   3.687   3.770   3.973   3.983
  3.998   4.005   4.031   4.040   4.072   4.089   4.122   4.131
  4.172   4.212   4.270   4.280   4.371   4.410   4.443   6.025
  6.042   6.086   6.643   6.682   7.565   7.572   7.586   7.604
  7.694   7.699  23.581  23.758  23.858  27.875  28.360  28.374
 28.386  28.538  28.547  28.574  28.608  28.688  47.914  47.949
127.898 127.910 127.938 151.669 289.762 289.767 289.781 289.800
289.912 289.9161020.7061020.7491901.833
 --------------------------------------------------------------

          Ground-State Mulliken Net Atomic Charges

     Atom                 Charge (a.u.)
  ----------------------------------------
      1 C                    -0.484863
      2 C                    -0.189691
      3 C                     0.076533
      4 Br                   -0.078967
      5 H                     0.248479
      6 Br                   -0.022982
      7 I                     0.084797
      8 H                     0.171997
      9 H                     0.194699
  ----------------------------------------
  Sum of atomic charges =     0.000000

 -----------------------------------------------------------------
                    Cartesian Multipole Moments
 -----------------------------------------------------------------
    Charge (ESU x 10^10)
                 0.0000
    Dipole Moment (Debye)
         X       0.3409      Y      -1.1527      Z      -1.3018
       Tot       1.7719
    Quadrupole Moments (Debye-Ang)
        XX     -84.5750     XY      -2.0273     YY     -82.0022
        XZ       1.1612     YZ       1.2098     ZZ     -81.8453
    Octopole Moments (Debye-Ang^2)
       XXX      11.3596    XXY       9.4013    XYY       0.1698
       YYY      26.9885    XXZ      12.1877    XYZ       0.1123
       YYZ       6.2979    XZZ      -1.0584    YZZ       5.2365
       ZZZ       8.2609
    Hexadecapole Moments (Debye-Ang^3)
      XXXX   -1669.0734   XXXY     -49.5067   XXYY    -416.9381
      XYYY     -39.8629   YYYY    -629.5485   XXXZ     -10.5028
      XXYZ      -4.6770   XYYZ      -6.1716   YYYZ       6.9440
      XXZZ    -338.0797   XYZZ     -12.4031   YYZZ    -154.9199
      XZZZ      -8.2944   YZZZ       8.2830   ZZZZ    -244.8667
 -----------------------------------------------------------------
 Calculating analytic gradient of the SCF energy
 Gradient of SCF Energy
            1           2           3           4           5           6
    1  -0.0004650   0.0002199  -0.0001873  -0.0000574  -0.0002275   0.0003812
    2   0.0007519  -0.0006828   0.0002806   0.0004056   0.0000426  -0.0001749
    3   0.0008395  -0.0004060  -0.0006784  -0.0000611  -0.0001768   0.0001666
            7           8           9
    1   0.0000203   0.0001459   0.0001700
    2  -0.0005062  -0.0001379   0.0000210
    3  -0.0000174   0.0002519   0.0000817
 Max gradient component =       8.395E-04
 RMS gradient           =       3.650E-04
 Gradient time:  CPU 18.22 s  wall 4.62 s
 Geometry Optimization Parameters
   NAtoms,    NIC,     NZ,  NCons,   NDum,   NFix, NCnnct, MaxDiis
        9      69       9       0       0       0       0       0

 Cartesian Hessian Update
 Hessian Updated using BFGS Update


** GEOMETRY OPTIMIZATION IN DELOCALIZED INTERNAL COORDINATES **
   Searching for a Minimum

   Optimization Cycle:   4

                       Coordinates (Angstroms)
     ATOM                X               Y               Z
      1  C        -0.3920011158   -0.7126453805   -1.6392078046
      2  C        -0.8592497886   -1.1421190861   -0.2710194611
      3  C         0.1393645239   -0.0268368097   -0.4125388211
      4  Br       -2.6806213129   -0.8531456392    0.2977917222
      5  H        -0.4992731856   -2.0771756315    0.1330191766
      6  Br       -0.3652407431    1.8111591611   -0.0946208589
      7  I         2.1904768040   -0.4520956305    0.2091932291
      8  H         0.2569371117   -1.3842371787   -2.1890492070
      9  H        -1.0778680658   -0.1342621640   -2.2463361277
   Point Group: c1    Number of degrees of freedom:    21


   Energy is -12183.914697135

 Hessian Updated using BFGS Update

 21 Hessian modes will be used to form the next step
  Hessian Eigenvalues:
     0.016881    0.020980    0.024147    0.028469    0.033308    0.040789
     0.068066    0.086217    0.090334    0.103030    0.107128    0.130469
     0.137059    0.175544    0.181349    0.238932    0.264311    0.274420
     0.346967    0.348131    0.352292

 Minimum Search - Taking Simple RFO Step
 Searching for Lamda that Minimizes Along All modes
 Value Taken    Lamda =  -0.00001066
 Step Taken.  Stepsize is  0.013294

                             Maximum     Tolerance    Cnvgd?
         Gradient           0.000534      0.000300      NO
         Displacement       0.006521      0.001200      NO
         Energy change     -0.000062      0.000001      NO


 New Cartesian Coordinates Obtained by Inverse Iteration

 Displacement from previous Coordinates is:  0.012495
 ----------------------------------------------------------------
             Standard Nuclear Orientation (Angstroms)
    I     Atom           X                Y                Z
 ----------------------------------------------------------------
    1      C      -0.3913861976    -0.7134416444    -1.6403136482
    2      C      -0.8591692384    -1.1414855669    -0.2705229371
    3      C       0.1398181866    -0.0276130854    -0.4117868184
    4      Br     -2.6808636110    -0.8546245051     0.2988589841
    5      H      -0.4995769827    -2.0767686327     0.1340754109
    6      Br     -0.3647282080     1.8112177762    -0.0956757088
    7      I       2.1906963998    -0.4509040572     0.2117939919
    8      H       0.2547808065    -1.3851290485    -2.1930729189
    9      H      -1.0770469276    -0.1326095951    -2.2461245081
 ----------------------------------------------------------------
 Molecular Point Group                 C1    NOp =  1
 Largest Abelian Subgroup              C1    NOp =  1
 Nuclear Repulsion Energy =  1230.3874187412 hartrees
 There are       72 alpha and       72 beta electrons
 Applying Cartesian multipole field
    Component          Value
    ---------          -----
     (2,0,0)        1.00000E-11
     (0,2,0)        2.00000E-11
     (0,0,2)       -3.00000E-11
 Nucleus-field energy     =     0.0000000269 hartrees
 Requested basis set is 6-311++G(d,p)
 There are 95 shells and 245 basis functions
 A cutoff of  1.0D-11 yielded   3560 shell pairs
 There are     24864 function pairs (     27719 Cartesian)
 Smallest overlap matrix eigenvalue = 3.55E-05
 Guess MOs from SCF MO coefficient file

 -----------------------------------------------------------------------
  General SCF calculation program by
  Eric Jon Sundstrom, Paul Horn, Yuezhi Mao, Dmitri Zuev, Alec White,
  David Stuck, Shaama M.S., Shane Yost, Joonho Lee, David Small,
  Daniel Levine, Susi Lehtola, Hugh Burton, Evgeny Epifanovsky
 -----------------------------------------------------------------------
 Exchange:     0.2000 Hartree-Fock + 0.0800 Slater + 0.7200 B88
 Correlation:  0.1900 VWN1RPA + 0.8100 LYP
 Using SG-1 standard quadrature grid
 using 4 threads for integral computing
 -------------------------------------------------------
 OpenMP Integral computing Module                
 Release: version 2.0, May 2017, Q-Chem Inc. Pleasanton 
 -------------------------------------------------------
 -------------------------------------------------------
 OpenMP BLAS3 based DFT computing Module                
 Release: version 1.0, May 2013, Q-Chem Inc. Pittsburgh 
 -------------------------------------------------------
 A restricted SCF calculation will be
 performed using DIIS
 SCF converges when DIIS error is below 1.0e-08
 ---------------------------------------
  Cycle       Energy         DIIS error
 ---------------------------------------
    1  -12183.9146981540      2.44e-05  
    2  -12183.9147030603      5.78e-06  
    3  -12183.9147027993      8.27e-06  
    4  -12183.9147033156      1.89e-06  
    5  -12183.9147033410      5.23e-07  
    6  -12183.9147033426      1.61e-07  
    7  -12183.9147033429      4.63e-08  
    8  -12183.9147033431      1.63e-08  
    9  -12183.9147033428      3.88e-09  Convergence criterion met
 ---------------------------------------
 SCF time:   CPU 53.61s  wall 14.00s 
 SCF   energy in the final basis set =   -12183.9147033428
 Total energy in the final basis set =   -12183.9147033428

 --------------------------------------------------------------

                    Orbital Energies (a.u.)
 --------------------------------------------------------------

 Alpha MOs
 -- Occupied --
*******-482.846-482.841-176.313-165.717-165.715-165.715 -62.499
-62.494 -56.319 -56.315 -56.315 -56.315 -56.311 -56.310 -35.810
-31.303 -31.297 -31.297 -22.953 -22.952 -22.952 -22.947 -22.947
-10.301 -10.267 -10.223  -8.707  -8.703  -6.540  -6.535  -6.525
 -6.525  -6.521  -6.521  -6.359  -4.772  -4.756  -4.756  -2.650
 -2.646  -2.646  -2.645  -2.642  -2.641  -2.635  -2.635  -2.630
 -2.630  -2.037  -2.033  -2.032  -2.019  -2.019  -0.933  -0.810
 -0.790  -0.680  -0.634  -0.584  -0.510  -0.491  -0.412  -0.400
 -0.380  -0.378  -0.319  -0.300  -0.296  -0.285  -0.275  -0.272
 -- Virtual --
 -0.085  -0.060  -0.015   0.002   0.016   0.021   0.027   0.049
  0.057   0.064   0.066   0.075   0.078   0.085   0.087   0.092
  0.099   0.114   0.120   0.123   0.126   0.137   0.145   0.161
  0.167   0.180   0.195   0.196   0.213   0.220   0.235   0.247
  0.256   0.263   0.271   0.377   0.379   0.391   0.399   0.411
  0.419   0.431   0.440   0.445   0.449   0.458   0.464   0.483
  0.493   0.518   0.542   0.545   0.558   0.567   0.581   0.595
  0.625   0.627   0.642   0.659   0.664   0.672   0.682   0.701
  0.729   0.774   0.792   0.817   0.853   0.869   0.927   0.939
  0.992   1.066   1.213   1.284   1.321   1.348   1.367   1.400
  1.445   1.488   1.501   1.520   1.580   1.629   1.687   1.701
  1.780   1.789   1.847   1.872   1.952   1.987   2.025   2.043
  2.050   2.059   2.141   2.168   2.180   2.203   2.253   2.263
  2.466   2.531   2.580   2.684   2.699   2.793   2.820   2.828
  2.933   3.091   3.235   3.431   3.687   3.769   3.973   3.983
  3.998   4.005   4.031   4.040   4.072   4.089   4.122   4.131
  4.171   4.212   4.270   4.280   4.371   4.409   4.443   6.025
  6.042   6.086   6.643   6.682   7.565   7.572   7.586   7.604
  7.694   7.699  23.580  23.758  23.856  27.875  28.360  28.374
 28.386  28.538  28.547  28.574  28.607  28.688  47.914  47.949
127.898 127.910 127.938 151.669 289.762 289.767 289.781 289.800
289.912 289.9161020.7061020.7491901.833
 --------------------------------------------------------------

          Ground-State Mulliken Net Atomic Charges

     Atom                 Charge (a.u.)
  ----------------------------------------
      1 C                    -0.485051
      2 C                    -0.190223
      3 C                     0.077769
      4 Br                   -0.078762
      5 H                     0.248182
      6 Br                   -0.023440
      7 I                     0.084975
      8 H                     0.172164
      9 H                     0.194387
  ----------------------------------------
  Sum of atomic charges =     0.000000

 -----------------------------------------------------------------
                    Cartesian Multipole Moments
 -----------------------------------------------------------------
    Charge (ESU x 10^10)
                 0.0000
    Dipole Moment (Debye)
         X       0.3430      Y      -1.1542      Z      -1.3017
       Tot       1.7732
    Quadrupole Moments (Debye-Ang)
        XX     -84.5744     XY      -2.0201     YY     -82.0083
        XZ       1.1598     YZ       1.2109     ZZ     -81.8376
    Octopole Moments (Debye-Ang^2)
       XXX      11.3282    XXY       9.3961    XYY       0.1493
       YYY      26.9852    XXZ      12.1458    XYZ       0.1232
       YYZ       6.2092    XZZ      -1.0553    YZZ       5.2083
       ZZZ       8.0094
    Hexadecapole Moments (Debye-Ang^3)
      XXXX   -1669.1806   XXXY     -49.8134   XXYY    -417.0243
      XYYY     -40.3384   YYYY    -629.6931   XXXZ     -10.7995
      XXYZ      -4.6315   XYYZ      -6.2862   YYYZ       7.1550
      XXZZ    -338.1633   XYZZ     -12.5796   YYZZ    -154.9811
      XZZZ      -8.6662   YZZZ       8.5901   ZZZZ    -245.2105
 -----------------------------------------------------------------
 Calculating analytic gradient of the SCF energy
 Gradient of SCF Energy
            1           2           3           4           5           6
    1   0.0000116   0.0001068  -0.0002155  -0.0001081  -0.0002437   0.0003970
    2   0.0001772  -0.0001939   0.0002039   0.0002836  -0.0001016  -0.0000882
    3   0.0000179  -0.0000000  -0.0000220  -0.0000070  -0.0000495   0.0001884
            7           8           9
    1   0.0000803  -0.0000624   0.0000339
    2  -0.0004204  -0.0000448   0.0001841
    3  -0.0000120  -0.0000150  -0.0001006
 Max gradient component =       4.204E-04
 RMS gradient           =       1.688E-04
 Gradient time:  CPU 18.13 s  wall 4.60 s
 Geometry Optimization Parameters
   NAtoms,    NIC,     NZ,  NCons,   NDum,   NFix, NCnnct, MaxDiis
        9      69       9       0       0       0       0       0

 Cartesian Hessian Update
 Hessian Updated using BFGS Update


** GEOMETRY OPTIMIZATION IN DELOCALIZED INTERNAL COORDINATES **
   Searching for a Minimum

   Optimization Cycle:   5

                       Coordinates (Angstroms)
     ATOM                X               Y               Z
      1  C        -0.3913861976   -0.7134416444   -1.6403136482
      2  C        -0.8591692384   -1.1414855669   -0.2705229371
      3  C         0.1398181866   -0.0276130854   -0.4117868184
      4  Br       -2.6808636110   -0.8546245051    0.2988589841
      5  H        -0.4995769827   -2.0767686327    0.1340754109
      6  Br       -0.3647282080    1.8112177762   -0.0956757088
      7  I         2.1906963998   -0.4509040572    0.2117939919
      8  H         0.2547808065   -1.3851290485   -2.1930729189
      9  H        -1.0770469276   -0.1326095951   -2.2461245081
   Point Group: c1    Number of degrees of freedom:    21


   Energy is -12183.914703343

 Hessian Updated using BFGS Update

 21 Hessian modes will be used to form the next step
  Hessian Eigenvalues:
     0.017086    0.020930    0.022895    0.025569    0.032141    0.039648
     0.068473    0.084942    0.091399    0.099032    0.105770    0.131206
     0.132460    0.174739    0.180940    0.253494    0.267471    0.282210
     0.348040    0.349261    0.357438

 Minimum Search - Taking Simple RFO Step
 Searching for Lamda that Minimizes Along All modes
 Value Taken    Lamda =  -0.00000150
 Step Taken.  Stepsize is  0.006449

                             Maximum     Tolerance    Cnvgd?
         Gradient           0.000161      0.000300     YES
         Displacement       0.003302      0.001200      NO
         Energy change     -0.000006      0.000001      NO


 New Cartesian Coordinates Obtained by Inverse Iteration

 Displacement from previous Coordinates is:  0.006599
 ----------------------------------------------------------------
             Standard Nuclear Orientation (Angstroms)
    I     Atom           X                Y                Z
 ----------------------------------------------------------------
    1      C      -0.3913344577    -0.7137190872    -1.6404835585
    2      C      -0.8590120613    -1.1412189484    -0.2705013543
    3      C       0.1403065485    -0.0281107370    -0.4117814819
    4      Br     -2.6804984086    -0.8550936694     0.2993704360
    5      H      -0.4992584848    -2.0765375101     0.1337476999
    6      Br     -0.3647603845     1.8111405139    -0.0971710479
    7      I       2.1903060650    -0.4508750990     0.2136294571
    8      H       0.2538709453    -1.3851340941    -2.1945517246
    9      H      -1.0770955341    -0.1318097278    -2.2450265782
 ----------------------------------------------------------------
 Molecular Point Group                 C1    NOp =  1
 Largest Abelian Subgroup              C1    NOp =  1
 Nuclear Repulsion Energy =  1230.4195339822 hartrees
 There are       72 alpha and       72 beta electrons
 Applying Cartesian multipole field
    Component          Value
    ---------          -----
     (2,0,0)        1.00000E-11
     (0,2,0)        2.00000E-11
     (0,0,2)       -3.00000E-11
 Nucleus-field energy     =     0.0000000269 hartrees
 Requested basis set is 6-311++G(d,p)
 There are 95 shells and 245 basis functions
 A cutoff of  1.0D-11 yielded   3560 shell pairs
 There are     24864 function pairs (     27719 Cartesian)
 Smallest overlap matrix eigenvalue = 3.55E-05
 Guess MOs from SCF MO coefficient file

 -----------------------------------------------------------------------
  General SCF calculation program by
  Eric Jon Sundstrom, Paul Horn, Yuezhi Mao, Dmitri Zuev, Alec White,
  David Stuck, Shaama M.S., Shane Yost, Joonho Lee, David Small,
  Daniel Levine, Susi Lehtola, Hugh Burton, Evgeny Epifanovsky
 -----------------------------------------------------------------------
 Exchange:     0.2000 Hartree-Fock + 0.0800 Slater + 0.7200 B88
 Correlation:  0.1900 VWN1RPA + 0.8100 LYP
 Using SG-1 standard quadrature grid
 using 4 threads for integral computing
 -------------------------------------------------------
 OpenMP Integral computing Module                
 Release: version 2.0, May 2017, Q-Chem Inc. Pleasanton 
 -------------------------------------------------------
 -------------------------------------------------------
 OpenMP BLAS3 based DFT computing Module                
 Release: version 1.0, May 2013, Q-Chem Inc. Pittsburgh 
 -------------------------------------------------------
 A restricted SCF calculation will be
 performed using DIIS
 SCF converges when DIIS error is below 1.0e-08
 ---------------------------------------
  Cycle       Energy         DIIS error
 ---------------------------------------
    1  -12183.9147031523      1.12e-05  
    2  -12183.9147042970      1.95e-06  
    3  -12183.9147042834      2.57e-06  
    4  -12183.9147043302      7.61e-07  
    5  -12183.9147043345      2.29e-07  
    6  -12183.9147043347      7.79e-08  
    7  -12183.9147043348      2.35e-08  
    8  -12183.9147043351      5.16e-09  Convergence criterion met
 ---------------------------------------
 SCF time:   CPU 47.93s  wall 12.00s 
 SCF   energy in the final basis set =   -12183.9147043351
 Total energy in the final basis set =   -12183.9147043351

 --------------------------------------------------------------

                    Orbital Energies (a.u.)
 --------------------------------------------------------------

 Alpha MOs
 -- Occupied --
*******-482.846-482.841-176.313-165.717-165.715-165.715 -62.499
-62.494 -56.319 -56.315 -56.315 -56.315 -56.311 -56.310 -35.810
-31.303 -31.297 -31.297 -22.953 -22.952 -22.952 -22.948 -22.948
-10.301 -10.267 -10.223  -8.707  -8.703  -6.540  -6.535  -6.525
 -6.525  -6.521  -6.521  -6.359  -4.772  -4.756  -4.756  -2.650
 -2.646  -2.646  -2.645  -2.642  -2.641  -2.635  -2.635  -2.630
 -2.630  -2.037  -2.033  -2.032  -2.019  -2.019  -0.933  -0.810
 -0.790  -0.680  -0.634  -0.584  -0.510  -0.491  -0.413  -0.400
 -0.380  -0.378  -0.319  -0.300  -0.296  -0.285  -0.275  -0.272
 -- Virtual --
 -0.085  -0.060  -0.015   0.002   0.016   0.021   0.027   0.049
  0.057   0.064   0.066   0.075   0.078   0.085   0.087   0.092
  0.099   0.114   0.120   0.123   0.126   0.137   0.145   0.161
  0.167   0.180   0.195   0.196   0.213   0.220   0.235   0.248
  0.256   0.263   0.271   0.377   0.379   0.391   0.399   0.411
  0.419   0.431   0.440   0.445   0.449   0.458   0.464   0.483
  0.493   0.518   0.542   0.545   0.558   0.567   0.581   0.595
  0.625   0.627   0.642   0.659   0.664   0.672   0.682   0.701
  0.729   0.774   0.792   0.817   0.853   0.869   0.927   0.939
  0.992   1.066   1.213   1.284   1.321   1.348   1.367   1.400
  1.445   1.488   1.501   1.520   1.580   1.629   1.687   1.702
  1.780   1.789   1.847   1.872   1.952   1.987   2.026   2.043
  2.050   2.059   2.142   2.168   2.180   2.203   2.253   2.263
  2.466   2.531   2.580   2.684   2.699   2.793   2.820   2.829
  2.933   3.091   3.236   3.431   3.687   3.769   3.973   3.983
  3.999   4.005   4.031   4.040   4.072   4.089   4.122   4.131
  4.171   4.212   4.270   4.280   4.371   4.410   4.443   6.025
  6.042   6.086   6.643   6.682   7.565   7.572   7.586   7.604
  7.694   7.699  23.580  23.758  23.856  27.875  28.360  28.374
 28.386  28.538  28.547  28.574  28.607  28.688  47.914  47.949
127.898 127.910 127.938 151.669 289.762 289.767 289.782 289.800
289.912 289.9161020.7061020.7491901.833
 --------------------------------------------------------------

          Ground-State Mulliken Net Atomic Charges

     Atom                 Charge (a.u.)
  ----------------------------------------
      1 C                    -0.484918
      2 C                    -0.190348
      3 C                     0.077885
      4 Br                   -0.078613
      5 H                     0.248042
      6 Br                   -0.023768
      7 I                     0.085241
      8 H                     0.172237
      9 H                     0.194240
  ----------------------------------------
  Sum of atomic charges =     0.000000

 -----------------------------------------------------------------
                    Cartesian Multipole Moments
 -----------------------------------------------------------------
    Charge (ESU x 10^10)
                 0.0000
    Dipole Moment (Debye)
         X       0.3448      Y      -1.1558      Z      -1.3013
       Tot       1.7743
    Quadrupole Moments (Debye-Ang)
        XX     -84.5680     XY      -2.0197     YY     -82.0127
        XZ       1.1619     YZ       1.2107     ZZ     -81.8357
    Octopole Moments (Debye-Ang^2)
       XXX      11.3316    XXY       9.4026    XYY       0.1505
       YYY      27.0119    XXZ      12.1343    XYZ       0.1239
       YYZ       6.1626    XZZ      -1.0378    YZZ       5.2084
       ZZZ       7.9105
    Hexadecapole Moments (Debye-Ang^3)
      XXXX   -1668.6608   XXXY     -49.8260   XXYY    -416.9358
      XYYY     -40.4115   YYYY    -629.7739   XXXZ     -11.0360
      XXYZ      -4.5748   XYYZ      -6.3726   YYYZ       7.3691
      XXZZ    -338.0673   XYZZ     -12.6085   YYZZ    -155.0225
      XZZZ      -8.9809   YZZZ       8.8542   ZZZZ    -245.4249
 -----------------------------------------------------------------
 Calculating analytic gradient of the SCF energy
 Gradient of SCF Energy
            1           2           3           4           5           6
    1   0.0000502   0.0000830  -0.0001683  -0.0000670  -0.0002449   0.0003601
    2   0.0000407   0.0000250   0.0000274   0.0002473  -0.0000660  -0.0000655
    3  -0.0000818   0.0000392   0.0000645  -0.0000139  -0.0000833   0.0001624
            7           8           9
    1   0.0000547  -0.0001053   0.0000374
    2  -0.0004088   0.0000257   0.0001743
    3   0.0000017  -0.0000660  -0.0000227
 Max gradient component =       4.088E-04
 RMS gradient           =       1.452E-04
 Gradient time:  CPU 18.21 s  wall 4.62 s
 Geometry Optimization Parameters
   NAtoms,    NIC,     NZ,  NCons,   NDum,   NFix, NCnnct, MaxDiis
        9      69       9       0       0       0       0       0

 Cartesian Hessian Update
 Hessian Updated using BFGS Update


** GEOMETRY OPTIMIZATION IN DELOCALIZED INTERNAL COORDINATES **
   Searching for a Minimum

   Optimization Cycle:   6

                       Coordinates (Angstroms)
     ATOM                X               Y               Z
      1  C        -0.3913344577   -0.7137190872   -1.6404835585
      2  C        -0.8590120613   -1.1412189484   -0.2705013543
      3  C         0.1403065485   -0.0281107370   -0.4117814819
      4  Br       -2.6804984086   -0.8550936694    0.2993704360
      5  H        -0.4992584848   -2.0765375101    0.1337476999
      6  Br       -0.3647603845    1.8111405139   -0.0971710479
      7  I         2.1903060650   -0.4508750990    0.2136294571
      8  H         0.2538709453   -1.3851340941   -2.1945517246
      9  H        -1.0770955341   -0.1318097278   -2.2450265782
   Point Group: c1    Number of degrees of freedom:    21


   Energy is -12183.914704335

 Hessian Updated using BFGS Update

 21 Hessian modes will be used to form the next step
  Hessian Eigenvalues:
     0.015543    0.019567    0.021180    0.024786    0.032327    0.041312
     0.071373    0.076122    0.089871    0.094726    0.104956    0.125746
     0.132294    0.174173    0.179866    0.256996    0.272324    0.281874
     0.348058    0.349112    0.354881

 Minimum Search - Taking Simple RFO Step
 Searching for Lamda that Minimizes Along All modes
 Value Taken    Lamda =   0.00000000
 Step Taken.  Stepsize is  0.004538

                             Maximum     Tolerance    Cnvgd?
         Gradient           0.000115      0.000300     YES
         Displacement       0.002020      0.001200      NO
         Energy change     -0.000001      0.000001     YES


                       Distance Matrix (Angstroms)
             C (  1)   C (  2)   C (  3)   Br(  4)   H (  5)   Br(  6)
   C (  2)  1.509414
   C (  3)  1.504131  1.502534
   Br(  4)  3.003879  1.929879  3.024331
   H (  5)  2.239825  1.080584  2.214204  2.505427
   Br(  6)  2.959296  2.998459  1.933111  3.553687  3.896852
   I (  7)  3.189309  3.163748  2.184575  4.888300  3.143711  3.426613
   H (  8)  1.083550  2.236062  2.243363  3.887302  2.542876  3.872710
   H (  9)  1.083678  2.228277  2.203091  3.093218  3.126408  2.982576
             I (  7)   H (  8)
   H (  8)  3.228306
   H (  9)  4.101549  1.828891

 Final energy is   -12183.914704335071     


 ******************************
 **  OPTIMIZATION CONVERGED  **
 ******************************

                       Coordinates (Angstroms)
     ATOM                X               Y               Z
      1  C        -0.3913344577   -0.7137190872   -1.6404835585
      2  C        -0.8590120613   -1.1412189484   -0.2705013543
      3  C         0.1403065485   -0.0281107370   -0.4117814819
      4  Br       -2.6804984086   -0.8550936694    0.2993704360
      5  H        -0.4992584848   -2.0765375101    0.1337476999
      6  Br       -0.3647603845    1.8111405139   -0.0971710479
      7  I         2.1903060650   -0.4508750990    0.2136294571
      8  H         0.2538709453   -1.3851340941   -2.1945517246
      9  H        -1.0770955341   -0.1318097278   -2.2450265782

Z-matrix Print:
$molecule
0 1
I 
C  1 2.184575
C  2 1.502534 1 116.989909
H  3 1.080584 2 117.063772 1 0.179636 0
C  2 1.504131 1 118.511257 3 -69.101135 0
H  5 1.083550 2 119.320121 1 -0.990114 0
H  5 1.083678 2 115.760802 1 -145.218233 0
Br 3 1.929879 2 123.070091 1 141.230378 0
Br 2 1.933111 1 112.501679 3 146.876727 0
$end


 --------------------------------------------------------------

                    Orbital Energies (a.u.)
 --------------------------------------------------------------

 Alpha MOs
 -- Occupied --
*******-482.846-482.841-176.313-165.717-165.715-165.715 -62.499
-62.494 -56.319 -56.315 -56.315 -56.315 -56.311 -56.310 -35.810
-31.303 -31.297 -31.297 -22.953 -22.952 -22.952 -22.948 -22.948
-10.301 -10.267 -10.223  -8.707  -8.703  -6.540  -6.535  -6.525
 -6.525  -6.521  -6.521  -6.359  -4.772  -4.756  -4.756  -2.650
 -2.646  -2.646  -2.645  -2.642  -2.641  -2.635  -2.635  -2.630
 -2.630  -2.037  -2.033  -2.032  -2.019  -2.019  -0.933  -0.810
 -0.790  -0.680  -0.634  -0.584  -0.510  -0.491  -0.413  -0.400
 -0.380  -0.378  -0.319  -0.300  -0.296  -0.285  -0.275  -0.272
 -- Virtual --
 -0.085  -0.060  -0.015   0.002   0.016   0.021   0.027   0.049
  0.057   0.064   0.066   0.075   0.078   0.085   0.087   0.092
  0.099   0.114   0.120   0.123   0.126   0.137   0.145   0.161
  0.167   0.180   0.195   0.196   0.213   0.220   0.235   0.248
  0.256   0.263   0.271   0.377   0.379   0.391   0.399   0.411
  0.419   0.431   0.440   0.445   0.449   0.458   0.464   0.483
  0.493   0.518   0.542   0.545   0.558   0.567   0.581   0.595
  0.625   0.627   0.642   0.659   0.664   0.672   0.682   0.701
  0.729   0.774   0.792   0.817   0.853   0.869   0.927   0.939
  0.992   1.066   1.213   1.284   1.321   1.348   1.367   1.400
  1.445   1.488   1.501   1.520   1.580   1.629   1.687   1.702
  1.780   1.789   1.847   1.872   1.952   1.987   2.026   2.043
  2.050   2.059   2.142   2.168   2.180   2.203   2.253   2.263
  2.466   2.531   2.580   2.684   2.699   2.793   2.820   2.829
  2.933   3.091   3.236   3.431   3.687   3.769   3.973   3.983
  3.999   4.005   4.031   4.040   4.072   4.089   4.122   4.131
  4.171   4.212   4.270   4.280   4.371   4.410   4.443   6.025
  6.042   6.086   6.643   6.682   7.565   7.572   7.586   7.604
  7.694   7.699  23.580  23.758  23.856  27.875  28.360  28.374
 28.386  28.538  28.547  28.574  28.607  28.688  47.914  47.949
127.898 127.910 127.938 151.669 289.762 289.767 289.782 289.800
289.912 289.9161020.7061020.7491901.833
 --------------------------------------------------------------

          Ground-State Mulliken Net Atomic Charges

     Atom                 Charge (a.u.)
  ----------------------------------------
      1 C                    -0.484918
      2 C                    -0.190348
      3 C                     0.077885
      4 Br                   -0.078613
      5 H                     0.248042
      6 Br                   -0.023768
      7 I                     0.085241
      8 H                     0.172237
      9 H                     0.194240
  ----------------------------------------
  Sum of atomic charges =     0.000000

 -----------------------------------------------------------------
                    Cartesian Multipole Moments
 -----------------------------------------------------------------
    Charge (ESU x 10^10)
                 0.0000
    Dipole Moment (Debye)
         X       0.3448      Y      -1.1558      Z      -1.3013
       Tot       1.7743
    Quadrupole Moments (Debye-Ang)
        XX     -84.5680     XY      -2.0197     YY     -82.0127
        XZ       1.1619     YZ       1.2107     ZZ     -81.8357
    Octopole Moments (Debye-Ang^2)
       XXX      11.3316    XXY       9.4026    XYY       0.1505
       YYY      27.0119    XXZ      12.1343    XYZ       0.1239
       YYZ       6.1626    XZZ      -1.0378    YZZ       5.2084
       ZZZ       7.9105
    Hexadecapole Moments (Debye-Ang^3)
      XXXX   -1668.6608   XXXY     -49.8260   XXYY    -416.9358
      XYYY     -40.4115   YYYY    -629.7739   XXXZ     -11.0360
      XXYZ      -4.5748   XYYZ      -6.3726   YYYZ       7.3691
      XXZZ    -338.0673   XYZZ     -12.6085   YYZZ    -155.0225
      XZZZ      -8.9809   YZZZ       8.8542   ZZZZ    -245.4249
 -----------------------------------------------------------------
Archival summary:
1\1\garfield\OPT\ProcedureUnspecified\BasisUnspecified\1r233\taweetha\WedOct1001:48:372018WedOct1001:48:372018\0\\#,OPT,ProcedureUnspecified,BasisUnspecified,\\0,1\I\C,1,2.18457\C,2,1.50253,1,116.99\H,3,1.08058,2,117.064,1,0.179636,0\C,2,1.50413,1,118.511,3,-69.1011,0\H,5,1.08355,2,119.32,1,-0.990114,0\H,5,1.08368,2,115.761,1,-145.218,0\Br,3,1.92988,2,123.07,1,141.23,0\Br,2,1.93311,1,112.502,3,146.877,0\\\@

 Total job time:  122.26s(wall), 471.67s(cpu) 
 Wed Oct 10 01:48:37 2018

        *************************************************************
        *                                                           *
        *  Thank you very much for using Q-Chem.  Have a nice day.  *
        *                                                           *
        *************************************************************


 
User input: 2 of 2 
 
Q-Chem Developer Version!
                  Welcome to Q-Chem
     A Quantum Leap Into The Future Of Chemistry


 Q-Chem 5.1, Q-Chem, Inc., Pleasanton, CA (2018)

 Yihan Shao,  Zhengting Gan,  E. Epifanovsky,  A. T. B. Gilbert,  M. Wormit,  
 J. Kussmann,  A. W. Lange,  A. Behn,  Jia Deng,  Xintian Feng,  D. Ghosh,  
 M. Goldey,  P. R. Horn,  L. D. Jacobson,  I. Kaliman,  T. Kus,  A. Landau,  
 Jie Liu,  E. I. Proynov,  R. M. Richard,  R. P. Steele,  E. J. Sundstrom,  
 H. L. Woodcock III,  P. M. Zimmerman,  D. Zuev,  B. Albrecht,  E. Alguire,  
 S. A. Baeppler,  D. Barton,  Z. Benda,  Y. A. Bernard,  E. J. Berquist,  
 K. B. Bravaya,  H. Burton,  D. Casanova,  Chun-Min Chang,  Yunqing Chen,  
 A. Chien,  K. D. Closser,  M. P. Coons,  S. Coriani,  S. Dasgupta,  
 A. L. Dempwolff,  M. Diedenhofen,  Hainam Do,  R. G. Edgar,  Po-Tung Fang,  
 S. Faraji,  S. Fatehi,  Qingguo Feng,  K. D. Fenk,  J. Fosso-Tande,  
 Qinghui Ge,  A. Ghysels,  G. Gidofalvi,  J. Gomes,  J. Gonthier,  A. Gunina,  
 D. Hait,  M. W. D. Hanson-Heine,  P. H. P. Harbach,  A. W. Hauser,  
 J. E. Herr,  E. G. Hohenstein,  Z. C. Holden,  Kerwin Hui,  B. C. Huynh,  
 T.-C. Jagau,  Hyunjun Ji,  B. Kaduk,  K. Khistyaev,  Jaehoon Kim,  
 P. Klunzinger,  K. Koh,  D. Kosenkov,  L. Koulias,  T. Kowalczyk,  
 C. M. Krauter,  A. Kunitsa,  Ka Un Lao,  A. Laurent,  K. V. Lawler,  
 Joonho Lee,  D. Lefrancois,  S. Lehtola,  D. S. Levine,  Yi-Pei Li,  
 You-Sheng Lin,  Fenglai Liu,  E. Livshits,  A. Luenser,  P. Manohar,  
 E. Mansoor,  S. F. Manzer,  Shan-Ping Mao,  Yuezhi Mao,  N. Mardirossian,  
 A. V. Marenich,  T. Markovich,  L. A. Martinez-Martinez,  S. A. Maurer,  
 N. J. Mayhall,  S. C. McKenzie,  J.-M. Mewes,  A. F. Morrison,  
 J. W. Mullinax,  K. Nanda,  T. S. Nguyen-Beck,  R. Olivares-Amaya,  
 J. A. Parkhill,  T. M. Perrine,  F. Plasser,  P. Pokhilko,  S. Prager,  
 A. Prociuk,  E. Ramos,  D. R. Rehn,  F. Rob,  M. Schneider,  N. Sergueev,  
 S. M. Sharada,  S. Sharma,  D. W. Small,  T. Stauch,  T. Stein,  
 Yu-Chuan Su,  A. J. W. Thom,  A. Tkatchenko,  T. Tsuchimochi,  N. M. Tubman,  
 L. Vogt,  M. L. Vidal,  O. Vydrov,  M. A. Watson,  J. Wenzel,  
 M. de Wergifosse,  T. A. Wesolowski,  A. White,  J. Witte,  A. Yamada,  
 Jun Yang,  K. Yao,  S. Yeganeh,  S. R. Yost,  Zhi-Qiang You,  A. Zech,  
 Igor Ying Zhang,  Xing Zhang,  Yan Zhao,  Ying Zhu,  B. R. Brooks,  
 G. K. L. Chan,  C. J. Cramer,  M. S. Gordon,  W. J. Hehre,  A. Klamt,  
 M. W. Schmidt,  C. D. Sherrill,  D. G. Truhlar,  A. Aspuru-Guzik,  R. Baer,  
 A. T. Bell,  N. A. Besley,  Jeng-Da Chai,  A. E. DePrince, III,  
 R. A. DiStasio Jr.,  A. Dreuw,  B. D. Dunietz,  T. R. Furlani,  
 Chao-Ping Hsu,  Yousung Jung,  Jing Kong,  D. S. Lambrecht,  WanZhen Liang,  
 C. Ochsenfeld,  V. A. Rassolov,  L. V. Slipchenko,  J. E. Subotnik,  
 T. Van Voorhis,  J. M. Herbert,  A. I. Krylov,  P. M. W. Gill,  M. Head-Gordon

 Contributors to earlier versions of Q-Chem not listed above: 
 R. D. Adamson,  B. Austin,  J. Baker,  G. J. O. Beran,  K. Brandhorst,  
 S. T. Brown,  E. F. C. Byrd,  A. K. Chakraborty,  C.-L. Cheng,  
 Siu Hung Chien,  D. M. Chipman,  D. L. Crittenden,  H. Dachsel,  
 R. J. Doerksen,  A. D. Dutoi,  L. Fusti-Molnar,  W. A. Goddard III,  
 A. Golubeva-Zadorozhnaya,  S. R. Gwaltney,  G. Hawkins,  A. Heyden,  
 S. Hirata,  G. Kedziora,  F. J. Keil,  C. Kelley,  Jihan Kim,  R. A. King,  
 R. Z. Khaliullin,  P. P. Korambath,  W. Kurlancheek,  A. M. Lee,  M. S. Lee,  
 S. V. Levchenko,  Ching Yeh Lin,  D. Liotard,  R. C. Lochan,  I. Lotan,  
 P. E. Maslen,  N. Nair,  D. P. O'Neill,  D. Neuhauser,  E. Neuscamman,  
 C. M. Oana,  R. Olson,  B. Peters,  R. Peverati,  P. A. Pieniazek,  
 Y. M. Rhee,  J. Ritchie,  M. A. Rohrdanz,  E. Rosta,  N. J. Russ,  
 H. F. Schaefer III,  N. E. Schultz,  N. Shenvi,  A. C. Simmonett,  A. Sodt,  
 D. Stuck,  K. S. Thanthiriwatte,  V. Vanovschi,  Tao Wang,  A. Warshel,  
 C. F. Williams,  Q. Wu,  X. Xu,  W. Zhang

 Please cite Q-Chem as follows:
 Y. Shao et al., Mol. Phys. 113, 184-215 (2015)
 DOI: 10.1080/00268976.2014.952696

 Q-Chem 5.1.1 for Intel X86 EM64T Linux

 Parts of Q-Chem use Armadillo 8.300.2 (Tropical Shenanigans).
 http://arma.sourceforge.net/

 Q-Chem begins on Wed Oct 10 01:48:37 2018  

Host: 
0

     Scratch files written to /scratch/taweetham/qchem22971//
The previous job contains 0 fragments, simply inherited here
Input Ideriv = 2
Curr. Ideriv = -1
Max.  Ideriv = 2

Checking the input file for inconsistencies... 	...done.

--------------------------------------------------------------
User input:
--------------------------------------------------------------

$molecule
read
$end

$rem
   job_type 	frequency
   basis 	6-311++g**
   method	b3lyp	
$end


--------------------------------------------------------------
 ----------------------------------------------------------------
             Standard Nuclear Orientation (Angstroms)
    I     Atom           X                Y                Z
 ----------------------------------------------------------------
    1      C      -0.4416111847    -0.5582931402    -1.6755673974
    2      C      -0.9126896965    -1.0524845811    -0.3293914923
    3      C       0.1262971306     0.0297023663    -0.4129703943
    4      Br     -2.7170153806    -0.7354181128     0.2774954218
    5      H      -0.5846026151    -2.0236965876     0.0123201566
    6      Br     -0.3067222161     1.8632269638     0.0201569446
    7      I       2.1645453987    -0.5062396224     0.1620746024
    8      H       0.1730221187    -1.2173236662    -2.2772187286
    9      H      -1.1104872431     0.0848625844    -2.2353124748
 ----------------------------------------------------------------
 Molecular Point Group                 C1    NOp =  1
 Largest Abelian Subgroup              C1    NOp =  1
 Nuclear Repulsion Energy =  1230.4195339822 hartrees
 There are       72 alpha and       72 beta electrons
 Requested basis set is 6-311++G(d,p)
 There are 95 shells and 245 basis functions

 Total QAlloc Memory Limit   2000 MB
 Mega-Array Size       188 MB
 MEM_STATIC part       192 MB

                       Distance Matrix (Angstroms)
             C (  1)   C (  2)   C (  3)   Br(  4)   H (  5)   Br(  6)
   C (  2)  1.509414
   C (  3)  1.504131  1.502534
   Br(  4)  3.003879  1.929879  3.024331
   H (  5)  2.239825  1.080584  2.214204  2.505427
   Br(  6)  2.959296  2.998459  1.933111  3.553687  3.896852
   I (  7)  3.189309  3.163748  2.184575  4.888300  3.143711  3.426613
   H (  8)  1.083550  2.236062  2.243363  3.887302  2.542876  3.872710
   H (  9)  1.083678  2.228277  2.203091  3.093218  3.126408  2.982576
             I (  7)   H (  8)
   H (  8)  3.228306
   H (  9)  4.101549  1.828891

 A cutoff of  1.0D-11 yielded   3560 shell pairs
 There are     24864 function pairs (     27719 Cartesian)

 -------------------------------------------------------
 OpenMP Integral Computing Module                       
 Release: version 1.0, May 2013, Q-Chem Inc. Pittsburgh 
 -------------------------------------------------------
 Integral Job Info:
 Integral job number is                      11
 Integral operator is                         1
 short-range coefficients                     0
 long-range coefficients              100000000
 Omega coefficients                           0
 if combine SR and LR in K                    0
 Integral screening is                        0
 Integral computing path is                   2
 max size of driver memory is            800000
 size of driver memory is                593474
 size of scratch memory is             29623520
 max col of scratch BK array               1296
 max len of scratch array in speh3          155
 max len of scratch index in speh4           18
 max int batch size is                      520
 min int batch size is                       52
 fixed nKL is                                45
 max L of basis functions is                  2
 order of int derivative is                   0
 number of shells is                         95
 number of basis is                         259
 number of cartesian basis is               259
 number of contracted shell pairs          3560
 number of primitive shell pairs           7956
 maxK2 (contraction) of shell pair           36
 max number of K2 of shell pair               1
 max number of CS2 of shell pair            453
 max number of PS2 of shell pair            570
 mem total for path MDJ                  540924
 -------------------------------------------------------
 Smallest overlap matrix eigenvalue = 3.55E-05
 Guess from superposition of atomic densities
 Warning:  Energy on first SCF cycle will be non-variational
 SAD guess density has 144.000000 electrons

 -----------------------------------------------------------------------
  General SCF calculation program by
  Eric Jon Sundstrom, Paul Horn, Yuezhi Mao, Dmitri Zuev, Alec White,
  David Stuck, Shaama M.S., Shane Yost, Joonho Lee, David Small,
  Daniel Levine, Susi Lehtola, Hugh Burton, Evgeny Epifanovsky
 -----------------------------------------------------------------------
 Exchange:     0.2000 Hartree-Fock + 0.0800 Slater + 0.7200 B88
 Correlation:  0.1900 VWN1RPA + 0.8100 LYP
 Using SG-1 standard quadrature grid
 using 4 threads for integral computing
 -------------------------------------------------------
 OpenMP Integral computing Module                
 Release: version 2.0, May 2017, Q-Chem Inc. Pleasanton 
 -------------------------------------------------------
 -------------------------------------------------------
 OpenMP BLAS3 based DFT computing Module                
 Release: version 1.0, May 2013, Q-Chem Inc. Pittsburgh 
 -------------------------------------------------------
 A restricted SCF calculation will be
 performed using DIIS
 SCF converges when DIIS error is below 1.0e-08
 ---------------------------------------
  Cycle       Energy         DIIS error
 ---------------------------------------
    1  -12184.7878864971      3.47e-02  
    2  -12183.8673729981      2.98e-03  
    3  -12183.8315395739      3.57e-03  
    4  -12183.9103780922      6.85e-04  
    5  -12183.9137083309      3.03e-04  
    6  -12183.9143532685      8.84e-05  
    7  -12183.9144042330      2.82e-05  
    8  -12183.9144098577      5.66e-06  
    9  -12183.9144100817      1.01e-06  
   10  -12183.9144100901      2.77e-07  
   11  -12183.9144100902      6.44e-08  
   12  -12183.9144100904      1.96e-08  
   13  -12183.9144100905      5.27e-09  Convergence criterion met
 ---------------------------------------
 SCF time:   CPU 74.80s  wall 19.00s 
 SCF   energy in the final basis set =   -12183.9144100905
 Total energy in the final basis set =   -12183.9144100905

 --------------------------------------------------------------

                    Orbital Energies (a.u.)
 --------------------------------------------------------------

 Alpha MOs
 -- Occupied --
*******-482.846-482.841-176.313-165.717-165.715-165.715 -62.499
-62.494 -56.319 -56.315 -56.315 -56.315 -56.311 -56.310 -35.810
-31.303 -31.297 -31.297 -22.954 -22.952 -22.952 -22.948 -22.948
-10.301 -10.267 -10.223  -8.707  -8.703  -6.540  -6.535  -6.525
 -6.525  -6.521  -6.521  -6.359  -4.772  -4.756  -4.756  -2.650
 -2.646  -2.646  -2.645  -2.642  -2.641  -2.635  -2.635  -2.630
 -2.630  -2.037  -2.033  -2.032  -2.019  -2.019  -0.933  -0.810
 -0.790  -0.680  -0.634  -0.584  -0.510  -0.491  -0.412  -0.400
 -0.380  -0.378  -0.319  -0.300  -0.296  -0.285  -0.275  -0.272
 -- Virtual --
 -0.085  -0.060  -0.015   0.002   0.016   0.021   0.027   0.049
  0.057   0.064   0.066   0.075   0.078   0.085   0.087   0.092
  0.099   0.114   0.120   0.123   0.126   0.137   0.145   0.160
  0.167   0.180   0.195   0.196   0.213   0.221   0.235   0.248
  0.256   0.263   0.271   0.377   0.379   0.391   0.399   0.411
  0.419   0.431   0.440   0.445   0.449   0.458   0.464   0.483
  0.493   0.518   0.542   0.545   0.558   0.567   0.581   0.595
  0.625   0.627   0.642   0.659   0.664   0.672   0.682   0.701
  0.729   0.774   0.792   0.817   0.853   0.869   0.927   0.939
  0.992   1.066   1.213   1.284   1.321   1.348   1.367   1.400
  1.445   1.488   1.501   1.520   1.580   1.629   1.687   1.702
  1.780   1.789   1.847   1.872   1.952   1.987   2.026   2.043
  2.050   2.059   2.142   2.168   2.180   2.203   2.253   2.263
  2.466   2.531   2.580   2.684   2.699   2.793   2.820   2.829
  2.933   3.091   3.236   3.431   3.687   3.769   3.973   3.983
  3.998   4.005   4.031   4.040   4.072   4.089   4.122   4.131
  4.171   4.212   4.270   4.280   4.371   4.410   4.443   6.024
  6.041   6.086   6.643   6.682   7.565   7.572   7.586   7.604
  7.694   7.699  23.580  23.758  23.856  27.875  28.360  28.374
 28.386  28.538  28.547  28.574  28.608  28.688  47.914  47.949
127.898 127.910 127.938 151.669 289.762 289.767 289.782 289.800
289.912 289.9161020.7061020.7491901.833
 --------------------------------------------------------------

          Ground-State Mulliken Net Atomic Charges

     Atom                 Charge (a.u.)
  ----------------------------------------
      1 C                    -0.484121
      2 C                    -0.190075
      3 C                     0.076356
      4 Br                   -0.078536
      5 H                     0.248171
      6 Br                   -0.023568
      7 I                     0.085448
      8 H                     0.172193
      9 H                     0.194132
  ----------------------------------------
  Sum of atomic charges =     0.000000

 -----------------------------------------------------------------
                    Cartesian Multipole Moments
 -----------------------------------------------------------------
    Charge (ESU x 10^10)
                 0.0000
    Dipole Moment (Debye)
         X       0.2900      Y      -1.0839      Z      -1.3732
       Tot       1.7733
    Quadrupole Moments (Debye-Ang)
        XX     -84.6955     XY      -1.9593     YY     -82.0914
        XZ       1.1256     YZ       1.1220     ZZ     -81.7136
    Octopole Moments (Debye-Ang^2)
       XXX      15.0309    XXY       5.0875    XYY       1.1470
       YYY      16.5426    XXZ      12.4096    XYZ      -0.0109
       YYZ       7.1052    XZZ      -0.2432    YZZ       2.4985
       ZZZ       8.6194
    Hexadecapole Moments (Debye-Ang^3)
      XXXX   -1675.6852   XXXY     -33.3798   XXYY    -414.6844
      XYYY     -16.4777   YYYY    -623.0709   XXXZ      -8.0821
      XXYZ      -8.6804   XYYZ      -3.7895   YYYZ      -1.1108
      XXZZ    -339.4823   XYZZ      -5.9226   YYZZ    -153.8600
      XZZZ      -2.8910   YZZZ      -3.8638   ZZZZ    -244.5489
 -----------------------------------------------------------------
 Calculating MO derivatives via CPSCF
 D1JvT checksum  = 876528 54698.2328288995
 D1KAT checksum  = 2160972 2172.6371620423
   1         3          27      0.117002    0.024455
   2         3          27      0.016220    0.003613
   3         3          27      0.002091    0.000650
   4         3          27      0.000182    0.000056
   5        27           3      0.000009    0.000005
   6        30           0      0.000000    0.000000    Roots Converged
 Time for AOints: 44.5 s (CPU) 11.2 s (wall)
 ------------------------------------------------------------------------------
                     AOints        : Timing summary (seconds)
 ------------------------------------------------------------------------------
     job step          cpu (% of tot)      sys (% of tot)     wall (% of tot)
 ------------------------------------------------------------------------------
  cpscf_lag         0.1858E+03 (30.7)   0.1000E-04 (14.9)   0.4741E+02 (30.1)
  iterzp            0.3747E+03 (61.9)   0.5500E-04 (82.1)   0.9825E+02 (62.4)
  make_fx           0.0000E+00 ( 0.0)   0.0000E+00 ( 0.0)   0.0000E+00 ( 0.0)
  AOints            0.4447E+02 ( 7.3)   0.2000E-05 ( 3.0)   0.1119E+02 ( 7.1)
 ------------------------------------------------------------------------------
   Grand Totals     0.6056E+03          0.6700E-04          0.1574E+03
 ------------------------------------------------------------------------------
 Calculating analytic Hessian of the SCF energy
 Polarizability Matrix (a.u.)
            1           2           3
    1-134.8763693   4.0359142  -0.8086006
    2   4.0359142 -98.7584675  -2.4636196
    3  -0.8086006  -2.4636196 -83.8905845

 Direct stationary perturbation theory relativistic correction:

 rels  =     130.562204657935
 relv  =    -437.146043241130
 rel2e =      61.675175515791
 E_rel =    -244.908663067404

 Hessian of the SCF Energy
            1           2           3           4           5           6
    1   0.4273399  -0.2216172   0.0115213  -0.0541860   0.0043365   0.0336197
    2  -0.2216172   0.4371407   0.0150428   0.0075520  -0.0629823   0.0352615
    3   0.0115213   0.0150428   0.5977489   0.0611966   0.0756583  -0.1731025
    4  -0.0541860   0.0075520   0.0611966   0.3613232  -0.0340643  -0.0528993
    5   0.0043365  -0.0629823   0.0756583  -0.0340643   0.5409982  -0.1535772
    6   0.0336197   0.0352615  -0.1731025  -0.0528993  -0.1535772   0.3094056
    7  -0.0557005  -0.0041791  -0.0754287  -0.1223747  -0.0790691   0.0237340
    8  -0.0011290  -0.0624204  -0.0748341  -0.0788255  -0.1383014   0.0267334
    9  -0.0456212  -0.0451323  -0.1637912  -0.0001632  -0.0001706  -0.0110835
   10  -0.0105974  -0.0029122   0.0059386  -0.1113356   0.0274832   0.0270939
   11  -0.0004974  -0.0012204   0.0007112   0.0225740  -0.0326826  -0.0047722
   12   0.0218797  -0.0058856  -0.0027813   0.0277767  -0.0068307  -0.0314064
   13  -0.0004659  -0.0016150   0.0027103  -0.0635440   0.0898119  -0.0324345
   14  -0.0043984   0.0029331  -0.0013041   0.0832698  -0.2899471   0.0897656
   15  -0.0109220   0.0262011  -0.0078519  -0.0283613   0.0878278  -0.0680572
   16   0.0001052  -0.0001281  -0.0017734   0.0027620  -0.0075910  -0.0012360
   17  -0.0005996  -0.0145464  -0.0045818   0.0055687  -0.0200392  -0.0073004
   18   0.0057642  -0.0203148  -0.0025262  -0.0042693   0.0033230  -0.0004734
   19  -0.0124378  -0.0027292  -0.0030401  -0.0167199   0.0023871  -0.0112074
   20   0.0006557   0.0004681  -0.0019051  -0.0052896   0.0016587  -0.0006409
   21  -0.0158264   0.0049699  -0.0016808   0.0005522  -0.0043876  -0.0003400
   22  -0.1399066   0.1092528   0.0913674  -0.0079036   0.0110852   0.0031992
   23   0.1076362  -0.1534141  -0.0967804  -0.0108682   0.0135427   0.0078336
   24   0.0879514  -0.0961039  -0.1283342   0.0074104  -0.0104250  -0.0136708
   25  -0.1541511   0.1163759  -0.0924920   0.0119785  -0.0143794   0.0101303
   26   0.1156133  -0.1459583   0.0879932   0.0100830  -0.0122469   0.0066964
   27  -0.0883667   0.0859614  -0.1176807  -0.0112427   0.0085820  -0.0112717
            7           8           9          10          11          12
    1  -0.0557005  -0.0011290  -0.0456212  -0.0105974  -0.0004974   0.0218797
    2  -0.0041791  -0.0624204  -0.0451323  -0.0029122  -0.0012204  -0.0058856
    3  -0.0754287  -0.0748341  -0.1637912   0.0059386   0.0007112  -0.0027813
    4  -0.1223747  -0.0788255  -0.0001632  -0.1113356   0.0225740   0.0277767
    5  -0.0790691  -0.1383014  -0.0001706   0.0274832  -0.0326826  -0.0068307
    6   0.0237340   0.0267334  -0.0110835   0.0270939  -0.0047722  -0.0314064
    7   0.2587348   0.0645260   0.0535773  -0.0193838  -0.0085355  -0.0000102
    8   0.0645260   0.3362588   0.0652699   0.0035558   0.0028764   0.0045107
    9   0.0535773   0.0652699   0.2475693   0.0100852   0.0045992  -0.0024498
   10  -0.0193838   0.0035558   0.0100852   0.1629837  -0.0249521  -0.0502556
   11  -0.0085355   0.0028764   0.0045992  -0.0249521   0.0294113   0.0068126
   12  -0.0000102   0.0045107  -0.0024498  -0.0502556   0.0068126   0.0326231
   13   0.0034451  -0.0178068   0.0050332  -0.0188232   0.0171396   0.0000804
   14   0.0053497  -0.0150226   0.0068070  -0.0008270   0.0019022  -0.0002732
   15   0.0042082  -0.0096498   0.0011085   0.0083378  -0.0078898   0.0014184
   16  -0.0271376   0.0273263   0.0074687  -0.0011670  -0.0053234   0.0003434
   17   0.0146106  -0.1125359  -0.0242706  -0.0009029  -0.0017118   0.0015421
   18   0.0033531  -0.0202094  -0.0284264  -0.0007897   0.0001506   0.0012664
   19  -0.0368100   0.0048556  -0.0122123  -0.0020781  -0.0000345  -0.0006537
   20   0.0092537  -0.0118355   0.0079209  -0.0010661   0.0000484  -0.0003946
   21  -0.0093074   0.0060703  -0.0167825   0.0005908   0.0004458   0.0002870
   22   0.0103670  -0.0123577  -0.0096436  -0.0012944  -0.0002518   0.0025114
   23   0.0102704  -0.0094602  -0.0036394  -0.0017560   0.0002589   0.0028647
   24   0.0080355  -0.0068261  -0.0124783  -0.0010329  -0.0004453  -0.0007031
   25  -0.0111402   0.0098553  -0.0085240   0.0016957  -0.0001190  -0.0016721
   26  -0.0122268   0.0104407  -0.0113841   0.0013773   0.0011175  -0.0023459
   27  -0.0081616   0.0089351  -0.0136661   0.0000318   0.0003880   0.0017457
           13          14          15          16          17          18
    1  -0.0004659  -0.0043984  -0.0109220   0.0001052  -0.0005996   0.0057642
    2  -0.0016150   0.0029331   0.0262011  -0.0001281  -0.0145464  -0.0203148
    3   0.0027103  -0.0013041  -0.0078519  -0.0017734  -0.0045818  -0.0025262
    4  -0.0635440   0.0832698  -0.0283613   0.0027620   0.0055687  -0.0042693
    5   0.0898119  -0.2899471   0.0878278  -0.0075910  -0.0200392   0.0033230
    6  -0.0324345   0.0897656  -0.0680572  -0.0012360  -0.0073004  -0.0004734
    7   0.0034451   0.0053497   0.0042082  -0.0271376   0.0146106   0.0033531
    8  -0.0178068  -0.0150226  -0.0096498   0.0273263  -0.1125359  -0.0202094
    9   0.0050332   0.0068070   0.0011085   0.0074687  -0.0242706  -0.0284264
   10  -0.0188232  -0.0008270   0.0083378  -0.0011670  -0.0009029  -0.0007897
   11   0.0171396   0.0019022  -0.0078898  -0.0053234  -0.0017118   0.0001506
   12   0.0000804  -0.0002732   0.0014184   0.0003434   0.0015421   0.0012664
   13   0.0798708  -0.0840965   0.0234764  -0.0007826  -0.0017485   0.0010463
   14  -0.0840965   0.2994228  -0.0947234  -0.0007480  -0.0013371   0.0007890
   15   0.0234764  -0.0947234   0.0726678  -0.0009581  -0.0031892   0.0004268
   16  -0.0007826  -0.0007480  -0.0009581   0.0359671  -0.0299505  -0.0047590
   17  -0.0017485  -0.0013371  -0.0031892  -0.0299505   0.1628050   0.0365230
   18   0.0010463   0.0007890   0.0004268  -0.0047590   0.0365230   0.0263989
   19  -0.0000523   0.0013764   0.0017283  -0.0110201   0.0129565  -0.0003902
   20  -0.0008207   0.0010877   0.0002307   0.0173152  -0.0118459   0.0019376
   21  -0.0000984  -0.0001932   0.0006195   0.0007646   0.0005557   0.0025084
   22   0.0010265  -0.0000555  -0.0016049   0.0002491  -0.0017606  -0.0024166
   23  -0.0002238   0.0002467  -0.0018471  -0.0003660  -0.0018298  -0.0028647
   24   0.0007409   0.0005999   0.0019675   0.0004219   0.0009671  -0.0002263
   25  -0.0006743   0.0001295   0.0040956   0.0010239   0.0018261   0.0024613
   26  -0.0006402   0.0007144   0.0030396  -0.0005346   0.0010410   0.0006657
   27  -0.0005546  -0.0014677  -0.0022995  -0.0002720  -0.0002459   0.0010519
           19          20          21          22          23          24
    1  -0.0124378   0.0006557  -0.0158264  -0.1399066   0.1076362   0.0879514
    2  -0.0027292   0.0004681   0.0049699   0.1092528  -0.1534141  -0.0961039
    3  -0.0030401  -0.0019051  -0.0016808   0.0913674  -0.0967804  -0.1283342
    4  -0.0167199  -0.0052896   0.0005522  -0.0079036  -0.0108682   0.0074104
    5   0.0023871   0.0016587  -0.0043876   0.0110852   0.0135427  -0.0104250
    6  -0.0112074  -0.0006409  -0.0003400   0.0031992   0.0078336  -0.0136708
    7  -0.0368100   0.0092537  -0.0093074   0.0103670   0.0102704   0.0080355
    8   0.0048556  -0.0118355   0.0060703  -0.0123577  -0.0094602  -0.0068261
    9  -0.0122123   0.0079209  -0.0167825  -0.0096436  -0.0036394  -0.0124783
   10  -0.0020781  -0.0010661   0.0005908  -0.0012944  -0.0017560  -0.0010329
   11  -0.0000345   0.0000484   0.0004458  -0.0002518   0.0002589  -0.0004453
   12  -0.0006537  -0.0003946   0.0002870   0.0025114   0.0028647  -0.0007031
   13  -0.0000523  -0.0008207  -0.0000984   0.0010265  -0.0002238   0.0007409
   14   0.0013764   0.0010877  -0.0001932  -0.0000555   0.0002467   0.0005999
   15   0.0017283   0.0002307   0.0006195  -0.0016049  -0.0018471   0.0019675
   16  -0.0110201   0.0173152   0.0007646   0.0002491  -0.0003660   0.0004219
   17   0.0129565  -0.0118459   0.0005557  -0.0017606  -0.0018298   0.0009671
   18  -0.0003902   0.0019376   0.0025084  -0.0024166  -0.0028647  -0.0002263
   19   0.0791622  -0.0191314   0.0247917   0.0014688   0.0019500  -0.0002178
   20  -0.0191314   0.0197972  -0.0070435  -0.0006161   0.0005414  -0.0002800
   21   0.0247917  -0.0070435   0.0146442   0.0007486   0.0017022   0.0008611
   22   0.0014688  -0.0006161   0.0007486   0.1428474  -0.1137382  -0.0946522
   23   0.0019500   0.0005414   0.0017022  -0.1137382   0.1575542   0.1028204
   24  -0.0002178  -0.0002800   0.0008611  -0.0946522   0.1028204   0.1406477
   25  -0.0015128  -0.0003007  -0.0022156  -0.0068543   0.0070955  -0.0086572
   26  -0.0016304   0.0000800  -0.0021196   0.0084418  -0.0074397   0.0096930
   27   0.0012013   0.0001749  -0.0001170   0.0104908  -0.0100894   0.0119365
           25          26          27
    1  -0.1541511   0.1156133  -0.0883667
    2   0.1163759  -0.1459583   0.0859614
    3  -0.0924920   0.0879932  -0.1176807
    4   0.0119785   0.0100830  -0.0112427
    5  -0.0143794  -0.0122469   0.0085820
    6   0.0101303   0.0066964  -0.0112717
    7  -0.0111402  -0.0122268  -0.0081616
    8   0.0098553   0.0104407   0.0089351
    9  -0.0085240  -0.0113841  -0.0136661
   10   0.0016957   0.0013773   0.0000318
   11  -0.0001190   0.0011175   0.0003880
   12  -0.0016721  -0.0023459   0.0017457
   13  -0.0006743  -0.0006402  -0.0005546
   14   0.0001295   0.0007144  -0.0014677
   15   0.0040956   0.0030396  -0.0022995
   16   0.0010239  -0.0005346  -0.0002720
   17   0.0018261   0.0010410  -0.0002459
   18   0.0024613   0.0006657   0.0010519
   19  -0.0015128  -0.0016304   0.0012013
   20  -0.0003007   0.0000800   0.0001749
   21  -0.0022156  -0.0021196  -0.0001170
   22  -0.0068543   0.0084418   0.0104908
   23   0.0070955  -0.0074397  -0.0100894
   24  -0.0086572   0.0096930   0.0119365
   25   0.1596345  -0.1204833   0.0968738
   26  -0.1204833   0.1522512  -0.0922384
   27   0.0968738  -0.0922384   0.1303008
 Gradient time:  CPU 794.66 s  wall 207.39 s
 **********************************************************************
 **                                                                  **
 **                       VIBRATIONAL ANALYSIS                       **
 **                       --------------------                       **
 **                                                                  **
 **        VIBRATIONAL FREQUENCIES (CM**-1) AND NORMAL MODES         **
 **     FORCE CONSTANTS (mDYN/ANGSTROM) AND REDUCED MASSES (AMU)     **
 **                  INFRARED INTENSITIES (KM/MOL)                   **
 **                                                                  **
 **********************************************************************


 Mode:                 1                      2                      3
 Frequency:        86.63                 105.53                 136.88
 Force Cnst:      0.0715                 0.1346                 0.3191
 Red. Mass:      16.1774                20.5128                28.9053
 IR Active:          YES                    YES                    YES
 IR Intens:        0.348                  0.127                  0.094
 Raman Active:       YES                    YES                    YES
               X      Y      Z        X      Y      Z        X      Y      Z
 C         -0.014  0.311 -0.182    0.059  0.104 -0.301   -0.167 -0.100 -0.224
 C          0.063  0.138 -0.220    0.066 -0.025 -0.338   -0.145 -0.148 -0.233
 C          0.023  0.176 -0.128    0.076 -0.061 -0.224   -0.042 -0.251 -0.209
 Br         0.132 -0.191  0.088    0.274  0.205  0.070   -0.044 -0.010  0.035
 H          0.195  0.126 -0.382    0.014 -0.098 -0.497   -0.208 -0.215 -0.355
 Br         0.092  0.192 -0.078   -0.213 -0.183  0.005    0.360 -0.256  0.040
 I         -0.147 -0.068  0.050   -0.058 -0.017  0.044   -0.158  0.215  0.022
 H         -0.050  0.387 -0.303    0.023  0.109 -0.344   -0.277 -0.142 -0.294
 H         -0.030  0.400 -0.062    0.121  0.206 -0.255   -0.103  0.029 -0.154
 TransDip   0.003  0.015 -0.011    0.004 -0.003 -0.010    0.001 -0.007 -0.007

 Mode:                 4                      5                      6
 Frequency:       173.92                 327.74                 347.04
 Force Cnst:      0.1268                 0.3115                 0.2321
 Red. Mass:       7.1153                 4.9214                 3.2714
 IR Active:          YES                    YES                    YES
 IR Intens:        1.255                  5.354                  0.449
 Raman Active:       YES                    YES                    YES
               X      Y      Z        X      Y      Z        X      Y      Z
 C         -0.101  0.264 -0.176    0.323  0.232  0.140    0.262 -0.187 -0.146
 C         -0.151  0.093 -0.248    0.025  0.072 -0.002    0.011  0.039 -0.120
 C         -0.017 -0.013 -0.082    0.132 -0.008  0.280    0.039  0.021 -0.130
 Br        -0.123 -0.019  0.066   -0.029 -0.001  0.019   -0.050 -0.003  0.040
 H         -0.196 -0.016 -0.510   -0.056 -0.006 -0.145   -0.012  0.086  0.032
 Br        -0.018 -0.033 -0.047    0.004 -0.066 -0.041   -0.005  0.034  0.033
 I          0.117 -0.006  0.043   -0.037  0.009 -0.027   -0.002 -0.002 -0.006
 H         -0.245  0.222 -0.280    0.365  0.220  0.197    0.417 -0.339  0.174
 H          0.050  0.504 -0.082    0.546  0.402  0.076    0.415 -0.319 -0.481
 TransDip  -0.013  0.014 -0.030    0.071  0.022  0.003    0.019 -0.005 -0.009

 Mode:                 7                      8                      9
 Frequency:       419.52                 572.76                 618.14
 Force Cnst:      0.6539                 0.8373                 0.5916
 Red. Mass:       6.3062                 4.3317                 2.6280
 IR Active:          YES                    YES                    YES
 IR Intens:        3.638                 56.801                 18.396
 Raman Active:       YES                    YES                    YES
               X      Y      Z        X      Y      Z        X      Y      Z
 C         -0.056  0.038 -0.012    0.005 -0.012 -0.014   -0.072 -0.080  0.042
 C          0.198  0.379  0.214    0.243 -0.191 -0.006   -0.175  0.180  0.005
 C          0.204  0.277 -0.245    0.357 -0.184 -0.081    0.187 -0.147  0.032
 Br        -0.035 -0.014 -0.004   -0.054  0.013  0.011    0.030 -0.014 -0.013
 H          0.298  0.484  0.402    0.112 -0.269 -0.088   -0.298  0.053 -0.238
 Br        -0.001 -0.091 -0.002   -0.016  0.042  0.007   -0.010  0.020  0.008
 I         -0.009 -0.003  0.005   -0.011  0.002 -0.001   -0.004  0.003 -0.003
 H         -0.222 -0.099 -0.028   -0.290  0.147 -0.499   -0.435 -0.540  0.173
 H         -0.177 -0.051  0.028   -0.165  0.219  0.456    0.363  0.258 -0.084
 TransDip   0.034  0.042  0.028    0.214 -0.110 -0.017    0.019 -0.136  0.010

 Mode:                10                     11                     12
 Frequency:       881.93                 917.32                 944.43
 Force Cnst:      1.3039                 1.6524                 1.3589
 Red. Mass:       2.8452                 3.3329                 2.5858
 IR Active:          YES                    YES                    YES
 IR Intens:        7.420                  7.832                  1.157
 Raman Active:       YES                    YES                    YES
               X      Y      Z        X      Y      Z        X      Y      Z
 C         -0.145 -0.056  0.138   -0.031 -0.181 -0.143   -0.076  0.074 -0.165
 C          0.090 -0.057 -0.204    0.120  0.152 -0.164    0.215  0.049  0.155
 C          0.118  0.216  0.095   -0.054 -0.005  0.299   -0.090 -0.126  0.089
 Br        -0.010  0.004  0.003   -0.005  0.002  0.004   -0.009  0.003 -0.001
 H          0.030 -0.209 -0.574    0.240  0.370  0.323    0.078 -0.242 -0.522
 Br         0.003 -0.009 -0.003    0.001 -0.003 -0.001    0.000  0.005 -0.001
 I         -0.001 -0.001  0.000    0.000  0.001 -0.002   -0.001 -0.000 -0.000
 H          0.023 -0.215  0.483   -0.232 -0.009 -0.541    0.010 -0.294  0.330
 H         -0.093 -0.338 -0.241   -0.150  0.106  0.330    0.138 -0.043 -0.550
 TransDip   0.060  0.047 -0.043    0.076  0.039  0.029    0.019 -0.007 -0.028

 Mode:                13                     14                     15
 Frequency:      1040.07                1085.33                1119.47
 Force Cnst:      0.8349                 0.8944                 0.9694
 Red. Mass:       1.3100                 1.2888                 1.3129
 IR Active:          YES                    YES                    YES
 IR Intens:       41.545                  9.436                  9.551
 Raman Active:       YES                    YES                    YES
               X      Y      Z        X      Y      Z        X      Y      Z
 C          0.022 -0.037  0.043   -0.131 -0.083 -0.003   -0.053  0.101 -0.010
 C          0.039 -0.070  0.007    0.008  0.007  0.012   -0.015 -0.072 -0.061
 C         -0.092  0.081 -0.046    0.035 -0.007 -0.007    0.047 -0.053  0.021
 Br        -0.003  0.004 -0.000    0.000 -0.000 -0.000   -0.002  0.001 -0.000
 H          0.341 -0.016 -0.114    0.035  0.043  0.095    0.451  0.323  0.634
 Br         0.002 -0.002  0.001   -0.000  0.000 -0.000   -0.001  0.001 -0.000
 I          0.000 -0.001 -0.000    0.000  0.000  0.000   -0.000  0.000  0.000
 H         -0.387 -0.310 -0.072    0.570  0.519  0.053   -0.089 -0.213  0.300
 H          0.523  0.551  0.124    0.440  0.388 -0.145    0.076 -0.043 -0.333
 TransDip  -0.110  0.162 -0.066    0.086  0.044  0.021    0.087 -0.039  0.026

 Mode:                16                     17                     18
 Frequency:      1234.64                1288.67                1461.78
 Force Cnst:      1.6050                 1.9041                 1.4655
 Red. Mass:       1.7871                 1.9460                 1.1640
 IR Active:          YES                    YES                    YES
 IR Intens:        6.415                 22.009                 13.950
 Raman Active:       YES                    YES                    YES
               X      Y      Z        X      Y      Z        X      Y      Z
 C          0.016 -0.015  0.135    0.017 -0.027 -0.111   -0.003 -0.004 -0.109
 C          0.019  0.108 -0.068   -0.174 -0.061  0.122   -0.025 -0.022  0.010
 C         -0.069 -0.155 -0.080    0.101  0.082  0.077    0.020  0.025  0.004
 Br        -0.004  0.003  0.001    0.000  0.003 -0.001    0.000  0.000 -0.000
 H          0.715  0.232 -0.415    0.756  0.036 -0.437    0.025 -0.011  0.002
 Br        -0.001  0.004  0.001    0.000 -0.002 -0.000    0.000 -0.000 -0.000
 I          0.001  0.000  0.000   -0.000  0.000 -0.000    0.000 -0.000  0.000
 H          0.191  0.131  0.175    0.024  0.119 -0.290    0.312 -0.283  0.547
 H         -0.165 -0.126  0.253   -0.085 -0.151 -0.149   -0.258  0.315  0.586
 TransDip  -0.052 -0.062  0.007   -0.141  0.016  0.050   -0.001  0.006  0.119

 Mode:                19                     20                     21
 Frequency:      3129.14                3201.29                3218.67
 Force Cnst:      6.0790                 6.5912                 6.8126
 Red. Mass:       1.0537                 1.0916                 1.1161
 IR Active:          YES                    YES                    YES
 IR Intens:        0.354                  2.357                  1.123
 Raman Active:       YES                    YES                    YES
               X      Y      Z        X      Y      Z        X      Y      Z
 C         -0.002 -0.002 -0.064   -0.017  0.017 -0.002   -0.068  0.069  0.002
 C         -0.002 -0.001  0.001    0.023 -0.076  0.028   -0.006  0.018 -0.007
 C          0.001  0.002  0.001    0.001  0.001  0.001   -0.001 -0.000 -0.001
 Br        -0.000 -0.000  0.000   -0.000  0.000 -0.000    0.000 -0.000 -0.000
 H          0.000 -0.008  0.005   -0.289  0.872 -0.309    0.069 -0.211  0.079
 Br         0.000  0.000  0.000    0.000  0.000 -0.000    0.000 -0.000 -0.000
 I          0.000  0.000  0.000    0.000  0.000  0.000    0.000 -0.000  0.000
 H         -0.412  0.440  0.381    0.087 -0.097 -0.086    0.385 -0.412 -0.374
 H          0.435 -0.421  0.347    0.107 -0.098  0.084    0.425 -0.410  0.358
 TransDip   0.006 -0.008 -0.016    0.029  0.038 -0.012    0.015 -0.015  0.027

 STANDARD THERMODYNAMIC QUANTITIES AT   298.15 K  AND     1.00 ATM

   This Molecule has  0 Imaginary Frequencies
   Zero point vibrational energy:       31.895 kcal/mol

   Atom    1 Element C  Has Mass   12.00000
   Atom    2 Element C  Has Mass   12.00000
   Atom    3 Element C  Has Mass   12.00000
   Atom    4 Element Br Has Mass   78.91830
   Atom    5 Element H  Has Mass    1.00783
   Atom    6 Element Br Has Mass   78.91830
   Atom    7 Element I  Has Mass  126.90440
   Atom    8 Element H  Has Mass    1.00783
   Atom    9 Element H  Has Mass    1.00783
   Molecular Mass:   323.764490 amu
   Principal axes and moments of inertia in amu*Bohr^2:
                             1           2           3
    Eigenvalues --     1528.68826  4478.02363  5604.67896
          X               0.99991     0.01353     0.00207
          Y              -0.01356     0.99974     0.01852
          Z              -0.00182    -0.01855     0.99983
   Rotational Symmetry Number is   1
   The Molecule is an Asymmetric Top
   Translational Enthalpy:        0.889 kcal/mol
   Rotational Enthalpy:           0.889 kcal/mol
   Vibrational Enthalpy:         34.649 kcal/mol
   gas constant (RT):             0.592 kcal/mol
   Translational Entropy:        43.220  cal/mol.K
   Rotational Entropy:           32.017  cal/mol.K
   Vibrational Entropy:          17.266  cal/mol.K

   Total Enthalpy:               37.019 kcal/mol
   Total Entropy:                92.503  cal/mol.K

 ======================================================================

 STANDARD THERMODYNAMIC QUANTITIES FOR ANHARMONIC VIBRATION -- TOSH

   Zero point vibrational energy: ************ kcal/mol

   Vibrational Enthalpy:       Infinity kcal/mol
   Vibrational Entropy:             NaN  cal/mol.K

   Total Enthalpy:             Infinity kcal/mol
   Total Entropy:                   NaN  cal/mol.K

 ======================================================================

 STANDARD THERMODYNAMIC QUANTITIES FOR ANHARMONIC VIBRATION -- VPT2

   Zero point vibrational energy: ************ kcal/mol

   Vibrational Enthalpy:       Infinity kcal/mol
   Vibrational Entropy:             NaN  cal/mol.K

   Total Enthalpy:             Infinity kcal/mol
   Total Entropy:                   NaN  cal/mol.K

 ======================================================================

Archival summary:
1\1\garfield\FREQ\ProcedureUnspecified\BasisUnspecified\1r233\taweetha\WedOct1001:52:242018WedOct1001:52:242018\0\\#,FREQ,ProcedureUnspecified,BasisUnspecified,\\0,1\I\C,1,2.18457\C,2,1.50253,1,116.99\H,3,1.08058,2,117.064,1,0.179636,0\C,2,1.50413,1,118.511,3,-69.1011,0\H,5,1.08355,2,119.32,1,-0.990114,0\H,5,1.08368,2,115.761,1,-145.218,0\Br,3,1.92988,2,123.07,1,141.23,0\Br,2,1.93311,1,112.502,3,146.877,0\\\@

 Total job time:  226.93s(wall), 869.72s(cpu) 
 Wed Oct 10 01:52:24 2018

        *************************************************************
        *                                                           *
        *  Thank you very much for using Q-Chem.  Have a nice day.  *
        *                                                           *
        *************************************************************
