# Supplementary material for: Geometric and energetic data from ab initio calculations of haloethene, haloimine, halomethylenephosphine, haloiminophosphine, halodiazene, halodiphosphene and halocyclopropane
Source: Data Brief. 2019 Nov 2;27:104738. doi: 10.1016/j.dib.2019.104738 (PMC6861602; doi:10.1016/j.dib.2019.104738)
Supplement: Multimedia component 3 [file mmc3.zip › CCC/B3LYP/BrHCCCClBr.out]

Q-Chem Developer Version!
                  Welcome to Q-Chem
     A Quantum Leap Into The Future Of Chemistry


 Q-Chem 5.1, Q-Chem, Inc., Pleasanton, CA (2018)

 Yihan Shao,  Zhengting Gan,  E. Epifanovsky,  A. T. B. Gilbert,  M. Wormit,  
 J. Kussmann,  A. W. Lange,  A. Behn,  Jia Deng,  Xintian Feng,  D. Ghosh,  
 M. Goldey,  P. R. Horn,  L. D. Jacobson,  I. Kaliman,  T. Kus,  A. Landau,  
 Jie Liu,  E. I. Proynov,  R. M. Richard,  R. P. Steele,  E. J. Sundstrom,  
 H. L. Woodcock III,  P. M. Zimmerman,  D. Zuev,  B. Albrecht,  E. Alguire,  
 S. A. Baeppler,  D. Barton,  Z. Benda,  Y. A. Bernard,  E. J. Berquist,  
 K. B. Bravaya,  H. Burton,  D. Casanova,  Chun-Min Chang,  Yunqing Chen,  
 A. Chien,  K. D. Closser,  M. P. Coons,  S. Coriani,  S. Dasgupta,  
 A. L. Dempwolff,  M. Diedenhofen,  Hainam Do,  R. G. Edgar,  Po-Tung Fang,  
 S. Faraji,  S. Fatehi,  Qingguo Feng,  K. D. Fenk,  J. Fosso-Tande,  
 Qinghui Ge,  A. Ghysels,  G. Gidofalvi,  J. Gomes,  J. Gonthier,  A. Gunina,  
 D. Hait,  M. W. D. Hanson-Heine,  P. H. P. Harbach,  A. W. Hauser,  
 J. E. Herr,  E. G. Hohenstein,  Z. C. Holden,  Kerwin Hui,  B. C. Huynh,  
 T.-C. Jagau,  Hyunjun Ji,  B. Kaduk,  K. Khistyaev,  Jaehoon Kim,  
 P. Klunzinger,  K. Koh,  D. Kosenkov,  L. Koulias,  T. Kowalczyk,  
 C. M. Krauter,  A. Kunitsa,  Ka Un Lao,  A. Laurent,  K. V. Lawler,  
 Joonho Lee,  D. Lefrancois,  S. Lehtola,  D. S. Levine,  Yi-Pei Li,  
 You-Sheng Lin,  Fenglai Liu,  E. Livshits,  A. Luenser,  P. Manohar,  
 E. Mansoor,  S. F. Manzer,  Shan-Ping Mao,  Yuezhi Mao,  N. Mardirossian,  
 A. V. Marenich,  T. Markovich,  L. A. Martinez-Martinez,  S. A. Maurer,  
 N. J. Mayhall,  S. C. McKenzie,  J.-M. Mewes,  A. F. Morrison,  
 J. W. Mullinax,  K. Nanda,  T. S. Nguyen-Beck,  R. Olivares-Amaya,  
 J. A. Parkhill,  T. M. Perrine,  F. Plasser,  P. Pokhilko,  S. Prager,  
 A. Prociuk,  E. Ramos,  D. R. Rehn,  F. Rob,  M. Schneider,  N. Sergueev,  
 S. M. Sharada,  S. Sharma,  D. W. Small,  T. Stauch,  T. Stein,  
 Yu-Chuan Su,  A. J. W. Thom,  A. Tkatchenko,  T. Tsuchimochi,  N. M. Tubman,  
 L. Vogt,  M. L. Vidal,  O. Vydrov,  M. A. Watson,  J. Wenzel,  
 M. de Wergifosse,  T. A. Wesolowski,  A. White,  J. Witte,  A. Yamada,  
 Jun Yang,  K. Yao,  S. Yeganeh,  S. R. Yost,  Zhi-Qiang You,  A. Zech,  
 Igor Ying Zhang,  Xing Zhang,  Yan Zhao,  Ying Zhu,  B. R. Brooks,  
 G. K. L. Chan,  C. J. Cramer,  M. S. Gordon,  W. J. Hehre,  A. Klamt,  
 M. W. Schmidt,  C. D. Sherrill,  D. G. Truhlar,  A. Aspuru-Guzik,  R. Baer,  
 A. T. Bell,  N. A. Besley,  Jeng-Da Chai,  A. E. DePrince, III,  
 R. A. DiStasio Jr.,  A. Dreuw,  B. D. Dunietz,  T. R. Furlani,  
 Chao-Ping Hsu,  Yousung Jung,  Jing Kong,  D. S. Lambrecht,  WanZhen Liang,  
 C. Ochsenfeld,  V. A. Rassolov,  L. V. Slipchenko,  J. E. Subotnik,  
 T. Van Voorhis,  J. M. Herbert,  A. I. Krylov,  P. M. W. Gill,  M. Head-Gordon

 Contributors to earlier versions of Q-Chem not listed above: 
 R. D. Adamson,  B. Austin,  J. Baker,  G. J. O. Beran,  K. Brandhorst,  
 S. T. Brown,  E. F. C. Byrd,  A. K. Chakraborty,  C.-L. Cheng,  
 Siu Hung Chien,  D. M. Chipman,  D. L. Crittenden,  H. Dachsel,  
 R. J. Doerksen,  A. D. Dutoi,  L. Fusti-Molnar,  W. A. Goddard III,  
 A. Golubeva-Zadorozhnaya,  S. R. Gwaltney,  G. Hawkins,  A. Heyden,  
 S. Hirata,  G. Kedziora,  F. J. Keil,  C. Kelley,  Jihan Kim,  R. A. King,  
 R. Z. Khaliullin,  P. P. Korambath,  W. Kurlancheek,  A. M. Lee,  M. S. Lee,  
 S. V. Levchenko,  Ching Yeh Lin,  D. Liotard,  R. C. Lochan,  I. Lotan,  
 P. E. Maslen,  N. Nair,  D. P. O'Neill,  D. Neuhauser,  E. Neuscamman,  
 C. M. Oana,  R. Olson,  B. Peters,  R. Peverati,  P. A. Pieniazek,  
 Y. M. Rhee,  J. Ritchie,  M. A. Rohrdanz,  E. Rosta,  N. J. Russ,  
 H. F. Schaefer III,  N. E. Schultz,  N. Shenvi,  A. C. Simmonett,  A. Sodt,  
 D. Stuck,  K. S. Thanthiriwatte,  V. Vanovschi,  Tao Wang,  A. Warshel,  
 C. F. Williams,  Q. Wu,  X. Xu,  W. Zhang

 Please cite Q-Chem as follows:
 Y. Shao et al., Mol. Phys. 113, 184-215 (2015)
 DOI: 10.1080/00268976.2014.952696

 Q-Chem 5.1.1 for Intel X86 EM64T Linux

 Parts of Q-Chem use Armadillo 8.300.2 (Tropical Shenanigans).
 http://arma.sourceforge.net/

 Q-Chem begins on Thu Oct 11 00:10:34 2018  

Host: 
0

     Scratch files written to /scratch/taweetham/qchem30430//
Input Ideriv = 2
Curr. Ideriv = -1
Max.  Ideriv = 2

Checking the input file for inconsistencies... 	...done.

--------------------------------------------------------------
User input:
--------------------------------------------------------------
$molecule
0 1
C 
C 1 CC 
C 2 CC 1 60.0
Br 2 CBr 1 ANG  3 pDHA
H 2 CH 1 ANG  3 mDHA
Cl 3 CCl 1 ANG  2 mDHA
Br 3 CBr 1 ANG  2 pDHA
H 1 CH 2 ANG  3 pDHA
H 1 CH 2 ANG  3 mDHA

CC=1.54
CH=1.09
CF=1.35
CCl=1.77
CBr=1.94
CI=2.14
ANG=118.0
pDHA=107.9
mDHA=-107.9
$end

$rem
   job_type	optimization
   basis	6-311++g**
   method	b3lyp
   mem_total	32000
$end

--------------------------------------------------------------
 ----------------------------------------------------------------
             Standard Nuclear Orientation (Angstroms)
    I     Atom           X                Y                Z
 ----------------------------------------------------------------
    1      C      -0.0248365688    -0.5515714486    -1.5819012573
    2      C      -0.5875417303    -0.8867651771    -0.1881265031
    3      C       0.5414202599     0.1504727870    -0.3336676672
    4      Br     -2.3635416405    -0.2445066685     0.2556395696
    5      H      -0.3396386374    -1.8561485651     0.2442389715
    6      Cl      0.1401388713     1.8564940048    -0.0859483676
    7      Br      2.3188196499    -0.3472339207     0.2636090205
    8      H       0.5970272229    -1.2981929187    -2.0758059088
    9      H      -0.6487314897     0.0320470540    -2.2588388993
 ----------------------------------------------------------------
 Molecular Point Group                 C1    NOp =  1
 Largest Abelian Subgroup              C1    NOp =  1
 Nuclear Repulsion Energy =   764.4802334997 hartrees
 There are       54 alpha and       54 beta electrons
 Requested basis set is 6-311++G(d,p)
 There are 84 shells and 213 basis functions

 Total QAlloc Memory Limit  32000 MB
 Mega-Array Size       188 MB
 MEM_STATIC part       192 MB
 A cutoff of  1.0D-11 yielded   2971 shell pairs
 There are     20172 function pairs (     22105 Cartesian)
 Smallest overlap matrix eigenvalue = 3.00E-05

 Scale SEOQF with 1.000000e-01/1.000000e-01/1.000000e-01

 Standard Electronic Orientation quadrupole field applied
 Nucleus-field energy     =     0.0000000161 hartrees
 Guess from superposition of atomic densities
 Warning:  Energy on first SCF cycle will be non-variational
 SAD guess density has 108.000000 electrons

 -----------------------------------------------------------------------
  General SCF calculation program by
  Eric Jon Sundstrom, Paul Horn, Yuezhi Mao, Dmitri Zuev, Alec White,
  David Stuck, Shaama M.S., Shane Yost, Joonho Lee, David Small,
  Daniel Levine, Susi Lehtola, Hugh Burton, Evgeny Epifanovsky
 -----------------------------------------------------------------------
 Exchange:     0.2000 Hartree-Fock + 0.0800 Slater + 0.7200 B88
 Correlation:  0.1900 VWN1RPA + 0.8100 LYP
 Using SG-1 standard quadrature grid
 A restricted SCF calculation will be
 performed using DIIS
 SCF converges when DIIS error is below 1.0e-08
 ---------------------------------------
  Cycle       Energy         DIIS error
 ---------------------------------------
    1   -5725.5091801369      3.68e-02  
    2   -5724.5746394892      3.28e-03  
    3   -5724.5471717161      3.86e-03  
    4   -5724.6169745857      5.66e-04  
    5   -5724.6186976231      1.91e-04  
    6   -5724.6188704961      7.41e-05  
    7   -5724.6189006449      9.31e-06  
    8   -5724.6189010499      3.65e-06  
    9   -5724.6189011175      1.65e-06  
   10   -5724.6189011311      4.50e-07  
   11   -5724.6189011321      9.65e-08  
   12   -5724.6189011322      2.35e-08  
   13   -5724.6189011323      6.15e-09  Convergence criterion met
 ---------------------------------------
 SCF time:   CPU 55.40s  wall 55.00s 
 SCF   energy in the final basis set =    -5724.6189011323
 Total energy in the final basis set =    -5724.6189011323

 --------------------------------------------------------------

                    Orbital Energies (a.u.)
 --------------------------------------------------------------

 Alpha MOs
 -- Occupied --
*******-482.841-101.570 -62.502 -62.494 -56.323 -56.319 -56.319
-56.315 -56.311 -56.311 -10.317 -10.271 -10.226  -9.485  -8.711
 -8.703  -7.250  -7.239  -7.239  -6.543  -6.535  -6.529  -6.529
 -6.521  -6.521  -2.654  -2.650  -2.650  -2.646  -2.642  -2.642
 -2.639  -2.639  -2.631  -2.631  -0.939  -0.846  -0.810  -0.781
 -0.636  -0.593  -0.520  -0.500  -0.422  -0.417  -0.404  -0.389
 -0.339  -0.322  -0.312  -0.300  -0.289  -0.282
 -- Virtual --
 -0.058  -0.046  -0.013   0.006   0.017   0.019   0.025   0.045
  0.052   0.057   0.060   0.071   0.080   0.085   0.088   0.092
  0.095   0.100   0.109   0.116   0.127   0.134   0.137   0.143
  0.149   0.150   0.174   0.176   0.189   0.193   0.211   0.215
  0.244   0.245   0.254   0.262   0.378   0.384   0.399   0.408
  0.419   0.422   0.428   0.448   0.460   0.467   0.474   0.487
  0.498   0.517   0.535   0.543   0.544   0.557   0.581   0.599
  0.609   0.637   0.642   0.647   0.656   0.672   0.702   0.730
  0.781   0.795   0.801   0.841   0.846   0.866   0.891   0.907
  0.928   0.953   1.006   1.051   1.113   1.158   1.284   1.308
  1.362   1.438   1.489   1.497   1.518   1.530   1.618   1.679
  1.708   1.763   1.788   1.825   1.867   1.945   1.971   2.025
  2.027   2.053   2.072   2.111   2.143   2.175   2.191   2.213
  2.240   2.297   2.367   2.458   2.500   2.530   2.577   2.703
  2.709   2.780   2.806   2.817   2.997   3.067   3.237   3.388
  3.687   3.810   4.011   4.012   4.032   4.040   4.094   4.130
  4.156   4.206   4.251   4.375   4.392   6.638   6.709   7.564
  7.577   7.592   7.602   7.673   7.696   9.746  23.521  23.702
 23.820  25.883  26.049  26.453  47.915  47.973 215.735 289.760
289.772 289.787 289.796 289.896 289.9121020.7081020.781
 --------------------------------------------------------------

          Ground-State Mulliken Net Atomic Charges

     Atom                 Charge (a.u.)
  ----------------------------------------
      1 C                    -0.596714
      2 C                    -0.165437
      3 C                     0.049841
      4 Br                   -0.123407
      5 H                     0.267893
      6 Cl                    0.239288
      7 Br                   -0.042021
      8 H                     0.182611
      9 H                     0.187947
  ----------------------------------------
  Sum of atomic charges =     0.000000

 -----------------------------------------------------------------
                    Cartesian Multipole Moments
 -----------------------------------------------------------------
    Charge (ESU x 10^10)
                 0.0000
    Dipole Moment (Debye)
         X       0.1476      Y      -1.4537      Z      -1.3380
       Tot       1.9812
    Quadrupole Moments (Debye-Ang)
        XX     -69.8149     XY      -2.1087     YY     -66.6025
        XZ       0.3669     YZ       0.7463     ZZ     -65.8752
    Octopole Moments (Debye-Ang^2)
       XXX       1.8196    XXY      -1.3472    XYY      -0.7262
       YYY     -12.0023    XXZ      10.1450    XYZ       0.5187
       YYZ       6.1042    XZZ      -0.4802    YZZ      -5.6717
       ZZZ       8.3686
    Hexadecapole Moments (Debye-Ang^3)
      XXXX   -1252.5349   XXXY     -33.2901   XXYY    -295.4002
      XYYY     -12.6252   YYYY    -392.8309   XXXZ       4.1605
      XXYZ      -2.6290   XYYZ      -1.3920   YYYZ      -2.6050
      XXZZ    -257.9746   XYZZ      -6.7498   YYZZ    -106.0280
      XZZZ       2.9432   YZZZ      -1.4770   ZZZZ    -206.3332
 -----------------------------------------------------------------
 Calculating analytic gradient of the SCF energy
 Gradient of SCF Energy
            1           2           3           4           5           6
    1  -0.0022916  -0.0135635   0.0196809  -0.0022894   0.0038092  -0.0064740
    2  -0.0027793  -0.0126287   0.0149749   0.0093134  -0.0063984  -0.0001720
    3  -0.0171228   0.0134123   0.0140871  -0.0014101  -0.0004769   0.0006560
            7           8           9
    1   0.0022094   0.0018852  -0.0029661
    2  -0.0001072  -0.0020809  -0.0001218
    3  -0.0002732  -0.0038670  -0.0050054
 Max gradient component =       1.968E-02
 RMS gradient           =       8.374E-03
 Gradient time:  CPU 15.05 s  wall 15.05 s
 Geometry Optimization Parameters
   NAtoms,    NIC,     NZ,  NCons,   NDum,   NFix, NCnnct, MaxDiis
        9      69       9       0       0       0       0       0


** GEOMETRY OPTIMIZATION IN DELOCALIZED INTERNAL COORDINATES **
   Searching for a Minimum

   Optimization Cycle:   1

                       Coordinates (Angstroms)
     ATOM                X               Y               Z
      1  C        -0.0248365688   -0.5515714486   -1.5819012573
      2  C        -0.5875417303   -0.8867651771   -0.1881265031
      3  C         0.5414202599    0.1504727870   -0.3336676672
      4  Br       -2.3635416405   -0.2445066685    0.2556395696
      5  H        -0.3396386374   -1.8561485651    0.2442389715
      6  Cl        0.1401388713    1.8564940048   -0.0859483676
      7  Br        2.3188196499   -0.3472339207    0.2636090205
      8  H         0.5970272229   -1.2981929187   -2.0758059088
      9  H        -0.6487314897    0.0320470540   -2.2588388993
   Point Group: c1    Number of degrees of freedom:    21


   Energy is  -5724.618901132


 Attempting to Generate Delocalized Internal Coordinates

 21 Hessian modes will be used to form the next step
  Hessian Eigenvalues:
     0.016341    0.020947    0.023307    0.030304    0.030782    0.032544
     0.083421    0.087153    0.090379    0.107532    0.134223    0.138421
     0.175927    0.175927    0.253751    0.264506    0.285189    0.286300
     0.348126    0.348126    0.348126

 Minimum Search - Taking Simple RFO Step
 Searching for Lamda that Minimizes Along All modes
 Value Taken    Lamda =  -0.00587806
 Step Taken.  Stepsize is  0.244372

                             Maximum     Tolerance    Cnvgd?
         Gradient           0.015458      0.000300      NO
         Displacement       0.136905      0.001200      NO
         Energy change     *********      0.000001      NO


 New Cartesian Coordinates Obtained by Inverse Iteration

 Displacement from previous Coordinates is:  0.339480
 ----------------------------------------------------------------
             Standard Nuclear Orientation (Angstroms)
    I     Atom           X                Y                Z
 ----------------------------------------------------------------
    1      C      -0.0340025751    -0.5349618230    -1.5659515175
    2      C      -0.5870535653    -0.8706059830    -0.1931462930
    3      C       0.5256715516     0.1520283745    -0.3446060168
    4      Br     -2.3892680725    -0.3567376136     0.2506970438
    5      H      -0.3251536086    -1.8190747411     0.2532098791
    6      Cl      0.2173156541     1.8811991975    -0.1474953272
    7      Br      2.2810659015    -0.3813079367     0.2682239947
    8      H       0.5840030958    -1.2824945331    -2.0492415503
    9      H      -0.6394624442     0.0665502057    -2.2324912546
 ----------------------------------------------------------------
 Molecular Point Group                 C1    NOp =  1
 Largest Abelian Subgroup              C1    NOp =  1
 Nuclear Repulsion Energy =   763.7780396898 hartrees
 There are       54 alpha and       54 beta electrons
 Applying Cartesian multipole field
    Component          Value
    ---------          -----
     (2,0,0)        1.00000E-11
     (0,2,0)        2.00000E-11
     (0,0,2)       -3.00000E-11
 Nucleus-field energy     =     0.0000000164 hartrees
 Requested basis set is 6-311++G(d,p)
 There are 84 shells and 213 basis functions
 A cutoff of  1.0D-11 yielded   2972 shell pairs
 There are     20210 function pairs (     22163 Cartesian)
 Smallest overlap matrix eigenvalue = 2.83E-05
 Guess MOs from SCF MO coefficient file

 -----------------------------------------------------------------------
  General SCF calculation program by
  Eric Jon Sundstrom, Paul Horn, Yuezhi Mao, Dmitri Zuev, Alec White,
  David Stuck, Shaama M.S., Shane Yost, Joonho Lee, David Small,
  Daniel Levine, Susi Lehtola, Hugh Burton, Evgeny Epifanovsky
 -----------------------------------------------------------------------
 Exchange:     0.2000 Hartree-Fock + 0.0800 Slater + 0.7200 B88
 Correlation:  0.1900 VWN1RPA + 0.8100 LYP
 Using SG-1 standard quadrature grid
 A restricted SCF calculation will be
 performed using DIIS
 SCF converges when DIIS error is below 1.0e-08
 ---------------------------------------
  Cycle       Energy         DIIS error
 ---------------------------------------
    1   -5724.6184531609      6.34e-04  
    2   -5724.6219045378      2.02e-04  
    3   -5724.6217069597      2.77e-04  
    4   -5724.6221446533      4.87e-05  
    5   -5724.6221567899      1.07e-05  
    6   -5724.6221571859      4.68e-06  
    7   -5724.6221573030      1.43e-06  
    8   -5724.6221573113      2.71e-07  
    9   -5724.6221573118      1.02e-07  
   10   -5724.6221573117      1.91e-08  
   11   -5724.6221573118      6.00e-09  Convergence criterion met
 ---------------------------------------
 SCF time:   CPU 48.88s  wall 49.00s 
 SCF   energy in the final basis set =    -5724.6221573118
 Total energy in the final basis set =    -5724.6221573118

 --------------------------------------------------------------

                    Orbital Energies (a.u.)
 --------------------------------------------------------------

 Alpha MOs
 -- Occupied --
*******-482.842-101.571 -62.501 -62.495 -56.322 -56.318 -56.318
-56.316 -56.311 -56.311 -10.315 -10.268 -10.222  -9.486  -8.710
 -8.704  -7.251  -7.240  -7.240  -6.542  -6.536  -6.528  -6.528
 -6.522  -6.522  -2.653  -2.649  -2.649  -2.647  -2.642  -2.642
 -2.638  -2.638  -2.631  -2.631  -0.948  -0.851  -0.810  -0.785
 -0.638  -0.595  -0.525  -0.505  -0.423  -0.417  -0.408  -0.392
 -0.339  -0.322  -0.311  -0.303  -0.290  -0.283
 -- Virtual --
 -0.056  -0.043  -0.013   0.006   0.017   0.019   0.025   0.047
  0.052   0.058   0.060   0.073   0.081   0.086   0.087   0.092
  0.095   0.102   0.109   0.114   0.128   0.135   0.138   0.145
  0.150   0.151   0.174   0.176   0.192   0.194   0.210   0.220
  0.244   0.251   0.257   0.268   0.379   0.382   0.400   0.407
  0.418   0.421   0.428   0.447   0.458   0.471   0.476   0.491
  0.498   0.516   0.536   0.544   0.548   0.570   0.584   0.598
  0.614   0.642   0.644   0.648   0.663   0.673   0.700   0.732
  0.780   0.787   0.801   0.841   0.847   0.868   0.898   0.909
  0.927   0.955   1.017   1.050   1.114   1.166   1.282   1.317
  1.378   1.451   1.492   1.500   1.521   1.539   1.623   1.679
  1.712   1.779   1.802   1.839   1.876   1.966   1.981   2.029
  2.037   2.059   2.079   2.124   2.148   2.183   2.200   2.217
  2.247   2.300   2.357   2.473   2.500   2.544   2.592   2.708
  2.722   2.807   2.823   2.832   3.003   3.106   3.264   3.421
  3.705   3.829   4.011   4.014   4.035   4.039   4.097   4.135
  4.163   4.219   4.273   4.378   4.392   6.645   6.708   7.564
  7.579   7.591   7.605   7.677   7.691   9.745  23.556  23.739
 23.853  25.881  26.033  26.446  47.920  47.972 215.734 289.760
289.774 289.786 289.799 289.900 289.9081020.7141020.779
 --------------------------------------------------------------

          Ground-State Mulliken Net Atomic Charges

     Atom                 Charge (a.u.)
  ----------------------------------------
      1 C                    -0.577073
      2 C                    -0.194397
      3 C                     0.055885
      4 Br                   -0.118321
      5 H                     0.263794
      6 Cl                    0.254151
      7 Br                   -0.056147
      8 H                     0.184357
      9 H                     0.187750
  ----------------------------------------
  Sum of atomic charges =     0.000000

 -----------------------------------------------------------------
                    Cartesian Multipole Moments
 -----------------------------------------------------------------
    Charge (ESU x 10^10)
                 0.0000
    Dipole Moment (Debye)
         X       0.1238      Y      -1.4004      Z      -1.3318
       Tot       1.9365
    Quadrupole Moments (Debye-Ang)
        XX     -69.8142     XY      -1.8506     YY     -66.6990
        XZ       0.3732     YZ       0.5736     ZZ     -65.8426
    Octopole Moments (Debye-Ang^2)
       XXX       1.2339    XXY      -0.2248    XYY       0.4148
       YYY      -4.9728    XXZ      10.9455    XYZ       0.6681
       YYZ       6.6152    XZZ      -0.1638    YZZ      -3.3801
       ZZZ      10.8291
    Hexadecapole Moments (Debye-Ang^3)
      XXXX   -1246.4740   XXXY     -46.3480   XXYY    -298.1376
      XYYY     -28.2400   YYYY    -406.8034   XXXZ       3.3641
      XXYZ      -1.1753   XYYZ      -0.7814   YYYZ       4.0280
      XXZZ    -256.8690   XYZZ     -12.3121   YYZZ    -108.4617
      XZZZ       3.0897   YZZZ       5.3686   ZZZZ    -205.6506
 -----------------------------------------------------------------
 Calculating analytic gradient of the SCF energy
 Gradient of SCF Energy
            1           2           3           4           5           6
    1  -0.0043384  -0.0041342   0.0089881   0.0003691   0.0003000   0.0002111
    2   0.0028093  -0.0081272   0.0039342   0.0011084  -0.0004260   0.0001459
    3  -0.0051607   0.0062170   0.0054125  -0.0021217  -0.0008253  -0.0013941
            7           8           9
    1  -0.0024152   0.0004831   0.0005363
    2   0.0011748   0.0000475  -0.0006669
    3  -0.0014885   0.0006286  -0.0012679
 Max gradient component =       8.988E-03
 RMS gradient           =       3.453E-03
 Gradient time:  CPU 15.13 s  wall 15.13 s
 Geometry Optimization Parameters
   NAtoms,    NIC,     NZ,  NCons,   NDum,   NFix, NCnnct, MaxDiis
        9      69       9       0       0       0       0       0

 Cartesian Hessian Update
 Hessian Updated using BFGS Update


** GEOMETRY OPTIMIZATION IN DELOCALIZED INTERNAL COORDINATES **
   Searching for a Minimum

   Optimization Cycle:   2

                       Coordinates (Angstroms)
     ATOM                X               Y               Z
      1  C        -0.0340025751   -0.5349618230   -1.5659515175
      2  C        -0.5870535653   -0.8706059830   -0.1931462930
      3  C         0.5256715516    0.1520283745   -0.3446060168
      4  Br       -2.3892680725   -0.3567376136    0.2506970438
      5  H        -0.3251536086   -1.8190747411    0.2532098791
      6  Cl        0.2173156541    1.8811991975   -0.1474953272
      7  Br        2.2810659015   -0.3813079367    0.2682239947
      8  H         0.5840030958   -1.2824945331   -2.0492415503
      9  H        -0.6394624442    0.0665502057   -2.2324912546
   Point Group: c1    Number of degrees of freedom:    21


   Energy is  -5724.622157312

 Hessian Updated using BFGS Update

 20 Hessian modes will be used to form the next step
  Hessian Eigenvalues:
     0.016298    0.021027    0.023116    0.029522    0.030826    0.037149
     0.083814    0.088032    0.090256    0.102761    0.130926    0.134262
     0.174909    0.182674    0.241278    0.262290    0.267286    0.286454
     0.348114    0.350754

 Minimum Search - Taking Simple RFO Step
 Searching for Lamda that Minimizes Along All modes
 Value Taken    Lamda =  -0.00087611
 Step Taken.  Stepsize is  0.122508

                             Maximum     Tolerance    Cnvgd?
         Gradient           0.005849      0.000300      NO
         Displacement       0.061361      0.001200      NO
         Energy change     -0.003256      0.000001      NO


 New Cartesian Coordinates Obtained by Inverse Iteration

 Displacement from previous Coordinates is:  0.120361
 ----------------------------------------------------------------
             Standard Nuclear Orientation (Angstroms)
    I     Atom           X                Y                Z
 ----------------------------------------------------------------
    1      C      -0.0293522237    -0.5375414367    -1.5763172870
    2      C      -0.5827497294    -0.8586715648    -0.2103966459
    3      C       0.5187722833     0.1509967850    -0.3644788700
    4      Br     -2.3786590361    -0.3623047399     0.2766737151
    5      H      -0.3136932476    -1.7937714457     0.2558419881
    6      Cl      0.2076380008     1.8759755113    -0.1390663284
    7      Br      2.2644919912    -0.3961259858     0.2920261983
    8      H       0.5826156539    -1.2903334477    -2.0573861510
    9      H      -0.6359477550     0.0663714716    -2.2376976610
 ----------------------------------------------------------------
 Molecular Point Group                 C1    NOp =  1
 Largest Abelian Subgroup              C1    NOp =  1
 Nuclear Repulsion Energy =   765.0702278777 hartrees
 There are       54 alpha and       54 beta electrons
 Applying Cartesian multipole field
    Component          Value
    ---------          -----
     (2,0,0)        1.00000E-11
     (0,2,0)        2.00000E-11
     (0,0,2)       -3.00000E-11
 Nucleus-field energy     =     0.0000000161 hartrees
 Requested basis set is 6-311++G(d,p)
 There are 84 shells and 213 basis functions
 A cutoff of  1.0D-11 yielded   2968 shell pairs
 There are     20178 function pairs (     22128 Cartesian)
 Smallest overlap matrix eigenvalue = 2.75E-05
 Guess MOs from SCF MO coefficient file

 -----------------------------------------------------------------------
  General SCF calculation program by
  Eric Jon Sundstrom, Paul Horn, Yuezhi Mao, Dmitri Zuev, Alec White,
  David Stuck, Shaama M.S., Shane Yost, Joonho Lee, David Small,
  Daniel Levine, Susi Lehtola, Hugh Burton, Evgeny Epifanovsky
 -----------------------------------------------------------------------
 Exchange:     0.2000 Hartree-Fock + 0.0800 Slater + 0.7200 B88
 Correlation:  0.1900 VWN1RPA + 0.8100 LYP
 Using SG-1 standard quadrature grid
 A restricted SCF calculation will be
 performed using DIIS
 SCF converges when DIIS error is below 1.0e-08
 ---------------------------------------
  Cycle       Energy         DIIS error
 ---------------------------------------
    1   -5724.6218472791      2.86e-04  
    2   -5724.6224955793      7.96e-05  
    3   -5724.6224789825      9.83e-05  
    4   -5724.6225320677      2.46e-05  
    5   -5724.6225355127      4.56e-06  
    6   -5724.6225355856      2.39e-06  
    7   -5724.6225356156      5.93e-07  
    8   -5724.6225356171      1.14e-07  
    9   -5724.6225356172      2.35e-08  
   10   -5724.6225356172      6.93e-09  Convergence criterion met
 ---------------------------------------
 SCF time:   CPU 44.54s  wall 45.00s 
 SCF   energy in the final basis set =    -5724.6225356172
 Total energy in the final basis set =    -5724.6225356172

 --------------------------------------------------------------

                    Orbital Energies (a.u.)
 --------------------------------------------------------------

 Alpha MOs
 -- Occupied --
*******-482.842-101.572 -62.501 -62.495 -56.321 -56.317 -56.317
-56.315 -56.311 -56.311 -10.315 -10.266 -10.223  -9.486  -8.709
 -8.704  -7.251  -7.241  -7.240  -6.542  -6.536  -6.528  -6.527
 -6.522  -6.522  -2.652  -2.648  -2.648  -2.646  -2.642  -2.642
 -2.637  -2.637  -2.631  -2.631  -0.952  -0.853  -0.810  -0.786
 -0.640  -0.595  -0.527  -0.507  -0.424  -0.417  -0.407  -0.393
 -0.340  -0.322  -0.311  -0.303  -0.291  -0.284
 -- Virtual --
 -0.058  -0.044  -0.013   0.006   0.017   0.020   0.025   0.049
  0.052   0.058   0.060   0.073   0.082   0.087   0.088   0.093
  0.095   0.102   0.109   0.115   0.128   0.135   0.138   0.146
  0.150   0.152   0.173   0.176   0.191   0.195   0.210   0.221
  0.244   0.254   0.260   0.271   0.379   0.382   0.400   0.407
  0.419   0.420   0.429   0.447   0.458   0.471   0.475   0.493
  0.498   0.513   0.534   0.546   0.552   0.572   0.585   0.598
  0.614   0.643   0.643   0.650   0.665   0.674   0.703   0.736
  0.778   0.788   0.797   0.840   0.846   0.867   0.899   0.907
  0.927   0.958   1.015   1.056   1.116   1.165   1.281   1.318
  1.379   1.458   1.494   1.506   1.518   1.539   1.625   1.682
  1.710   1.789   1.802   1.849   1.880   1.969   1.984   2.030
  2.040   2.060   2.081   2.125   2.148   2.189   2.201   2.217
  2.254   2.301   2.361   2.472   2.504   2.548   2.593   2.711
  2.726   2.817   2.833   2.840   3.002   3.118   3.283   3.436
  3.707   3.830   4.011   4.014   4.034   4.040   4.100   4.134
  4.165   4.218   4.278   4.378   4.395   6.644   6.708   7.564
  7.579   7.591   7.605   7.675   7.695   9.746  23.571  23.763
 23.865  25.883  26.031  26.446  47.919  47.972 215.734 289.760
289.774 289.787 289.800 289.898 289.9121020.7131020.779
 --------------------------------------------------------------

          Ground-State Mulliken Net Atomic Charges

     Atom                 Charge (a.u.)
  ----------------------------------------
      1 C                    -0.595882
      2 C                    -0.193679
      3 C                     0.074131
      4 Br                   -0.114572
      5 H                     0.263190
      6 Cl                    0.253790
      7 Br                   -0.058428
      8 H                     0.183893
      9 H                     0.187558
  ----------------------------------------
  Sum of atomic charges =     0.000000

 -----------------------------------------------------------------
                    Cartesian Multipole Moments
 -----------------------------------------------------------------
    Charge (ESU x 10^10)
                 0.0000
    Dipole Moment (Debye)
         X       0.1028      Y      -1.3744      Z      -1.3658
       Tot       1.9404
    Quadrupole Moments (Debye-Ang)
        XX     -69.9492     XY      -1.8511     YY     -66.7407
        XZ       0.3410     YZ       0.6411     ZZ     -65.6694
    Octopole Moments (Debye-Ang^2)
       XXX       1.4053    XXY       0.0404    XYY       0.7032
       YYY      -3.6237    XXZ      10.5945    XYZ       0.5902
       YYZ       5.8741    XZZ       0.0420    YZZ      -3.1193
       ZZZ       8.3345
    Hexadecapole Moments (Debye-Ang^3)
      XXXX   -1236.0779   XXXY     -43.5794   XXYY    -295.5704
      XYYY     -26.5021   YYYY    -406.9148   XXXZ       3.2069
      XXYZ      -1.3251   XYYZ      -0.5314   YYYZ       5.1449
      XXZZ    -254.0957   XYZZ     -11.7816   YYZZ    -108.7884
      XZZZ       3.5473   YZZZ       5.9797   ZZZZ    -209.8183
 -----------------------------------------------------------------
 Calculating analytic gradient of the SCF energy
 Gradient of SCF Energy
            1           2           3           4           5           6
    1  -0.0019442   0.0006153   0.0008415   0.0010425   0.0000867  -0.0004918
    2   0.0023834  -0.0015969  -0.0014055   0.0003098   0.0011608  -0.0001553
    3   0.0014819  -0.0008919  -0.0024836  -0.0004867   0.0001450   0.0004146
            7           8           9
    1  -0.0009456   0.0001863   0.0006093
    2  -0.0000069   0.0000353  -0.0007247
    3   0.0003368   0.0011086   0.0003752
 Max gradient component =       2.484E-03
 RMS gradient           =       1.068E-03
 Gradient time:  CPU 15.14 s  wall 15.14 s
 Geometry Optimization Parameters
   NAtoms,    NIC,     NZ,  NCons,   NDum,   NFix, NCnnct, MaxDiis
        9      69       9       0       0       0       0       0

 Cartesian Hessian Update
 Hessian Updated using BFGS Update


** GEOMETRY OPTIMIZATION IN DELOCALIZED INTERNAL COORDINATES **
   Searching for a Minimum

   Optimization Cycle:   3

                       Coordinates (Angstroms)
     ATOM                X               Y               Z
      1  C        -0.0293522237   -0.5375414367   -1.5763172870
      2  C        -0.5827497294   -0.8586715648   -0.2103966459
      3  C         0.5187722833    0.1509967850   -0.3644788700
      4  Br       -2.3786590361   -0.3623047399    0.2766737151
      5  H        -0.3136932476   -1.7937714457    0.2558419881
      6  Cl        0.2076380008    1.8759755113   -0.1390663284
      7  Br        2.2644919912   -0.3961259858    0.2920261983
      8  H         0.5826156539   -1.2903334477   -2.0573861510
      9  H        -0.6359477550    0.0663714716   -2.2376976610
   Point Group: c1    Number of degrees of freedom:    21


   Energy is  -5724.622535617

 Hessian Updated using BFGS Update

 21 Hessian modes will be used to form the next step
  Hessian Eigenvalues:
     0.016436    0.021010    0.023839    0.029361    0.032176    0.042532
     0.073655    0.086826    0.090798    0.100395    0.129481    0.134510
     0.176314    0.178177    0.258968    0.263536    0.279445    0.286515
     0.348124    0.348339    0.352017

 Minimum Search - Taking Simple RFO Step
 Searching for Lamda that Minimizes Along All modes
 Value Taken    Lamda =  -0.00010698
 Step Taken.  Stepsize is  0.041355

                             Maximum     Tolerance    Cnvgd?
         Gradient           0.002217      0.000300      NO
         Displacement       0.016660      0.001200      NO
         Energy change     -0.000378      0.000001      NO


 New Cartesian Coordinates Obtained by Inverse Iteration

 Displacement from previous Coordinates is:  0.037802
 ----------------------------------------------------------------
             Standard Nuclear Orientation (Angstroms)
    I     Atom           X                Y                Z
 ----------------------------------------------------------------
    1      C      -0.0268470689    -0.5383724097    -1.5740486114
    2      C      -0.5851422871    -0.8575582128    -0.2075166091
    3      C       0.5175267972     0.1518285896    -0.3586651316
    4      Br     -2.3864929869    -0.3679136800     0.2778873858
    5      H      -0.3197937079    -1.7981778485     0.2525896320
    6      Cl      0.2128986607     1.8795752936    -0.1454257723
    7      Br      2.2708312173    -0.3925982724     0.2882606000
    8      H       0.5831445226    -1.2911275255    -2.0590739904
    9      H      -0.6330092096     0.0689392129    -2.2348085448
 ----------------------------------------------------------------
 Molecular Point Group                 C1    NOp =  1
 Largest Abelian Subgroup              C1    NOp =  1
 Nuclear Repulsion Energy =   763.5940322662 hartrees
 There are       54 alpha and       54 beta electrons
 Applying Cartesian multipole field
    Component          Value
    ---------          -----
     (2,0,0)        1.00000E-11
     (0,2,0)        2.00000E-11
     (0,0,2)       -3.00000E-11
 Nucleus-field energy     =     0.0000000162 hartrees
 Requested basis set is 6-311++G(d,p)
 There are 84 shells and 213 basis functions
 A cutoff of  1.0D-11 yielded   2967 shell pairs
 There are     20169 function pairs (     22119 Cartesian)
 Smallest overlap matrix eigenvalue = 2.76E-05
 Guess MOs from SCF MO coefficient file

 -----------------------------------------------------------------------
  General SCF calculation program by
  Eric Jon Sundstrom, Paul Horn, Yuezhi Mao, Dmitri Zuev, Alec White,
  David Stuck, Shaama M.S., Shane Yost, Joonho Lee, David Small,
  Daniel Levine, Susi Lehtola, Hugh Burton, Evgeny Epifanovsky
 -----------------------------------------------------------------------
 Exchange:     0.2000 Hartree-Fock + 0.0800 Slater + 0.7200 B88
 Correlation:  0.1900 VWN1RPA + 0.8100 LYP
 Using SG-1 standard quadrature grid
 A restricted SCF calculation will be
 performed using DIIS
 SCF converges when DIIS error is below 1.0e-08
 ---------------------------------------
  Cycle       Energy         DIIS error
 ---------------------------------------
    1   -5724.6225308009      8.59e-05  
    2   -5724.6225901232      2.75e-05  
    3   -5724.6225859607      3.93e-05  
    4   -5724.6225946840      5.69e-06  
    5   -5724.6225948651      1.29e-06  
    6   -5724.6225948712      7.67e-07  
    7   -5724.6225948744      9.20e-08  
    8   -5724.6225948744      3.30e-08  
    9   -5724.6225948745      1.03e-08  
   10   -5724.6225948745      3.25e-09  Convergence criterion met
 ---------------------------------------
 SCF time:   CPU 44.46s  wall 45.00s 
 SCF   energy in the final basis set =    -5724.6225948745
 Total energy in the final basis set =    -5724.6225948745

 --------------------------------------------------------------

                    Orbital Energies (a.u.)
 --------------------------------------------------------------

 Alpha MOs
 -- Occupied --
*******-482.842-101.572 -62.501 -62.495 -56.321 -56.317 -56.317
-56.316 -56.312 -56.311 -10.315 -10.267 -10.223  -9.487  -8.709
 -8.704  -7.252  -7.241  -7.241  -6.541  -6.536  -6.527  -6.527
 -6.522  -6.522  -2.652  -2.648  -2.648  -2.647  -2.643  -2.642
 -2.637  -2.637  -2.631  -2.631  -0.951  -0.853  -0.809  -0.786
 -0.639  -0.595  -0.526  -0.506  -0.424  -0.416  -0.407  -0.392
 -0.339  -0.322  -0.311  -0.303  -0.291  -0.284
 -- Virtual --
 -0.059  -0.044  -0.013   0.006   0.017   0.019   0.025   0.049
  0.052   0.058   0.060   0.074   0.082   0.087   0.088   0.092
  0.094   0.102   0.109   0.114   0.127   0.135   0.138   0.146
  0.150   0.152   0.173   0.176   0.191   0.195   0.210   0.220
  0.244   0.254   0.260   0.269   0.379   0.382   0.400   0.407
  0.419   0.420   0.429   0.447   0.458   0.471   0.475   0.493
  0.498   0.514   0.533   0.546   0.551   0.572   0.585   0.598
  0.614   0.642   0.643   0.649   0.664   0.673   0.701   0.734
  0.778   0.786   0.797   0.839   0.846   0.866   0.898   0.906
  0.927   0.957   1.015   1.053   1.114   1.165   1.283   1.316
  1.379   1.455   1.494   1.504   1.518   1.538   1.624   1.682
  1.712   1.785   1.802   1.847   1.877   1.969   1.983   2.029
  2.040   2.059   2.080   2.124   2.149   2.188   2.200   2.217
  2.252   2.301   2.359   2.473   2.502   2.546   2.591   2.710
  2.724   2.814   2.831   2.838   3.001   3.114   3.280   3.434
  3.704   3.827   4.010   4.014   4.034   4.040   4.098   4.133
  4.163   4.218   4.276   4.378   4.393   6.643   6.706   7.564
  7.579   7.591   7.605   7.675   7.693   9.745  23.568  23.759
 23.861  25.883  26.029  26.445  47.919  47.971 215.733 289.760
289.774 289.786 289.799 289.898 289.9101020.7121020.778
 --------------------------------------------------------------

          Ground-State Mulliken Net Atomic Charges

     Atom                 Charge (a.u.)
  ----------------------------------------
      1 C                    -0.590196
      2 C                    -0.196750
      3 C                     0.074439
      4 Br                   -0.114583
      5 H                     0.261512
      6 Cl                    0.254632
      7 Br                   -0.060593
      8 H                     0.185035
      9 H                     0.186503
  ----------------------------------------
  Sum of atomic charges =     0.000000

 -----------------------------------------------------------------
                    Cartesian Multipole Moments
 -----------------------------------------------------------------
    Charge (ESU x 10^10)
                 0.0000
    Dipole Moment (Debye)
         X       0.0951      Y      -1.3734      Z      -1.3655
       Tot       1.9391
    Quadrupole Moments (Debye-Ang)
        XX     -69.9550     XY      -1.8222     YY     -66.7183
        XZ       0.3126     YZ       0.6470     ZZ     -65.7144
    Octopole Moments (Debye-Ang^2)
       XXX       1.2958    XXY      -0.0102    XYY       0.6843
       YYY      -3.6175    XXZ      10.6316    XYZ       0.6396
       YYZ       5.8658    XZZ       0.0030    YZZ      -3.1316
       ZZZ       8.5758
    Hexadecapole Moments (Debye-Ang^3)
      XXXX   -1242.3944   XXXY     -45.0053   XXYY    -297.1500
      XYYY     -27.9519   YYYY    -407.6880   XXXZ       3.6854
      XXYZ      -1.1300   XYYZ      -0.2981   YYYZ       5.4588
      XXZZ    -255.5107   XYZZ     -12.3213   YYZZ    -108.9395
      XZZZ       4.1535   YZZZ       6.5441   ZZZZ    -209.5363
 -----------------------------------------------------------------
 Calculating analytic gradient of the SCF energy
 Gradient of SCF Energy
            1           2           3           4           5           6
    1  -0.0004999   0.0004088  -0.0000759  -0.0002317  -0.0000662  -0.0000502
    2   0.0009596  -0.0006061  -0.0004052   0.0001722   0.0000905   0.0002506
    3   0.0007977  -0.0004248  -0.0006912  -0.0000651  -0.0000341   0.0000075
            7           8           9
    1   0.0001189   0.0002869   0.0001094
    2  -0.0000325  -0.0001593  -0.0002698
    3   0.0000764   0.0003539  -0.0000203
 Max gradient component =       9.596E-04
 RMS gradient           =       3.690E-04
 Gradient time:  CPU 15.11 s  wall 15.11 s
 Geometry Optimization Parameters
   NAtoms,    NIC,     NZ,  NCons,   NDum,   NFix, NCnnct, MaxDiis
        9      69       9       0       0       0       0       0

 Cartesian Hessian Update
 Hessian Updated using BFGS Update


** GEOMETRY OPTIMIZATION IN DELOCALIZED INTERNAL COORDINATES **
   Searching for a Minimum

   Optimization Cycle:   4

                       Coordinates (Angstroms)
     ATOM                X               Y               Z
      1  C        -0.0268470689   -0.5383724097   -1.5740486114
      2  C        -0.5851422871   -0.8575582128   -0.2075166091
      3  C         0.5175267972    0.1518285896   -0.3586651316
      4  Br       -2.3864929869   -0.3679136800    0.2778873858
      5  H        -0.3197937079   -1.7981778485    0.2525896320
      6  Cl        0.2128986607    1.8795752936   -0.1454257723
      7  Br        2.2708312173   -0.3925982724    0.2882606000
      8  H         0.5831445226   -1.2911275255   -2.0590739904
      9  H        -0.6330092096    0.0689392129   -2.2348085448
   Point Group: c1    Number of degrees of freedom:    21


   Energy is  -5724.622594874

 Hessian Updated using BFGS Update

 21 Hessian modes will be used to form the next step
  Hessian Eigenvalues:
     0.016550    0.021034    0.023786    0.028180    0.032579    0.042444
     0.070220    0.086532    0.090107    0.100550    0.130470    0.133937
     0.176212    0.186350    0.240893    0.263842    0.275688    0.288214
     0.347012    0.348140    0.352130

 Minimum Search - Taking Simple RFO Step
 Searching for Lamda that Minimizes Along All modes
 Value Taken    Lamda =  -0.00001023
 Step Taken.  Stepsize is  0.013844

                             Maximum     Tolerance    Cnvgd?
         Gradient           0.000497      0.000300      NO
         Displacement       0.008054      0.001200      NO
         Energy change     -0.000059      0.000001      NO


 New Cartesian Coordinates Obtained by Inverse Iteration

 Displacement from previous Coordinates is:  0.012229
 ----------------------------------------------------------------
             Standard Nuclear Orientation (Angstroms)
    I     Atom           X                Y                Z
 ----------------------------------------------------------------
    1      C      -0.0263061570    -0.5393438102    -1.5750067188
    2      C      -0.5850641862    -0.8568781048    -0.2070135570
    3      C       0.5174844768     0.1518753596    -0.3581174310
    4      Br     -2.3862959191    -0.3695624633     0.2789670149
    5      H      -0.3195215943    -1.7975024247     0.2535772448
    6      Cl      0.2133448212     1.8794173719    -0.1467316001
    7      Br      2.2700362652    -0.3920009507     0.2907727467
    8      H       0.5811575363    -1.2922149619    -2.0627694681
    9      H      -0.6317193057     0.0708051313    -2.2344792731
 ----------------------------------------------------------------
 Molecular Point Group                 C1    NOp =  1
 Largest Abelian Subgroup              C1    NOp =  1
 Nuclear Repulsion Energy =   763.5837320983 hartrees
 There are       54 alpha and       54 beta electrons
 Applying Cartesian multipole field
    Component          Value
    ---------          -----
     (2,0,0)        1.00000E-11
     (0,2,0)        2.00000E-11
     (0,0,2)       -3.00000E-11
 Nucleus-field energy     =     0.0000000162 hartrees
 Requested basis set is 6-311++G(d,p)
 There are 84 shells and 213 basis functions
 A cutoff of  1.0D-11 yielded   2967 shell pairs
 There are     20169 function pairs (     22119 Cartesian)
 Smallest overlap matrix eigenvalue = 2.76E-05
 Guess MOs from SCF MO coefficient file

 -----------------------------------------------------------------------
  General SCF calculation program by
  Eric Jon Sundstrom, Paul Horn, Yuezhi Mao, Dmitri Zuev, Alec White,
  David Stuck, Shaama M.S., Shane Yost, Joonho Lee, David Small,
  Daniel Levine, Susi Lehtola, Hugh Burton, Evgeny Epifanovsky
 -----------------------------------------------------------------------
 Exchange:     0.2000 Hartree-Fock + 0.0800 Slater + 0.7200 B88
 Correlation:  0.1900 VWN1RPA + 0.8100 LYP
 Using SG-1 standard quadrature grid
 A restricted SCF calculation will be
 performed using DIIS
 SCF converges when DIIS error is below 1.0e-08
 ---------------------------------------
  Cycle       Energy         DIIS error
 ---------------------------------------
    1   -5724.6225959170      2.55e-05  
    2   -5724.6226006684      5.72e-06  
    3   -5724.6226006491      6.33e-06  
    4   -5724.6226008654      1.08e-06  
    5   -5724.6226008708      5.25e-07  
    6   -5724.6226008721      1.53e-07  
    7   -5724.6226008723      3.09e-08  
    8   -5724.6226008722      1.19e-08  
    9   -5724.6226008723      3.26e-09  Convergence criterion met
 ---------------------------------------
 SCF time:   CPU 40.06s  wall 40.00s 
 SCF   energy in the final basis set =    -5724.6226008723
 Total energy in the final basis set =    -5724.6226008723

 --------------------------------------------------------------

                    Orbital Energies (a.u.)
 --------------------------------------------------------------

 Alpha MOs
 -- Occupied --
*******-482.842-101.572 -62.501 -62.495 -56.321 -56.317 -56.317
-56.316 -56.312 -56.311 -10.315 -10.267 -10.223  -9.487  -8.709
 -8.704  -7.252  -7.241  -7.241  -6.541  -6.536  -6.527  -6.527
 -6.522  -6.522  -2.652  -2.648  -2.648  -2.647  -2.643  -2.642
 -2.637  -2.637  -2.631  -2.631  -0.951  -0.853  -0.809  -0.786
 -0.639  -0.595  -0.526  -0.506  -0.425  -0.416  -0.407  -0.392
 -0.339  -0.322  -0.311  -0.303  -0.291  -0.284
 -- Virtual --
 -0.059  -0.044  -0.013   0.006   0.017   0.019   0.025   0.048
  0.052   0.058   0.060   0.074   0.082   0.087   0.088   0.092
  0.094   0.102   0.109   0.114   0.127   0.135   0.138   0.145
  0.150   0.152   0.173   0.176   0.191   0.196   0.210   0.220
  0.244   0.254   0.260   0.269   0.379   0.382   0.400   0.407
  0.419   0.420   0.429   0.447   0.458   0.471   0.475   0.493
  0.498   0.514   0.533   0.546   0.551   0.572   0.585   0.598
  0.614   0.642   0.643   0.649   0.664   0.673   0.701   0.734
  0.778   0.786   0.797   0.839   0.846   0.866   0.898   0.906
  0.927   0.957   1.015   1.053   1.115   1.165   1.282   1.316
  1.378   1.455   1.493   1.504   1.518   1.538   1.624   1.682
  1.712   1.784   1.801   1.848   1.876   1.969   1.983   2.029
  2.040   2.059   2.080   2.124   2.149   2.188   2.200   2.217
  2.252   2.301   2.359   2.473   2.502   2.544   2.591   2.710
  2.724   2.814   2.831   2.838   3.001   3.113   3.279   3.433
  3.704   3.826   4.010   4.014   4.034   4.040   4.099   4.134
  4.162   4.218   4.276   4.378   4.393   6.643   6.706   7.564
  7.579   7.591   7.605   7.675   7.693   9.745  23.567  23.758
 23.859  25.883  26.029  26.445  47.919  47.971 215.733 289.760
289.774 289.786 289.799 289.898 289.9101020.7121020.778
 --------------------------------------------------------------

          Ground-State Mulliken Net Atomic Charges

     Atom                 Charge (a.u.)
  ----------------------------------------
      1 C                    -0.589383
      2 C                    -0.197502
      3 C                     0.074914
      4 Br                   -0.114258
      5 H                     0.261313
      6 Cl                    0.254420
      7 Br                   -0.060727
      8 H                     0.185163
      9 H                     0.186059
  ----------------------------------------
  Sum of atomic charges =     0.000000

 -----------------------------------------------------------------
                    Cartesian Multipole Moments
 -----------------------------------------------------------------
    Charge (ESU x 10^10)
                 0.0000
    Dipole Moment (Debye)
         X       0.0946      Y      -1.3711      Z      -1.3649
       Tot       1.9370
    Quadrupole Moments (Debye-Ang)
        XX     -69.9612     XY      -1.8176     YY     -66.7162
        XZ       0.3076     YZ       0.6483     ZZ     -65.7097
    Octopole Moments (Debye-Ang^2)
       XXX       1.2782    XXY       0.0049    XYY       0.6915
       YYY      -3.5348    XXZ      10.6027    XYZ       0.6456
       YYZ       5.8015    XZZ       0.0228    YZZ      -3.1265
       ZZZ       8.4154
    Hexadecapole Moments (Debye-Ang^3)
      XXXX   -1241.9237   XXXY     -45.2152   XXYY    -297.0900
      XYYY     -28.2670   YYYY    -407.7070   XXXZ       3.5456
      XXYZ      -1.0991   XYYZ      -0.3444   YYYZ       5.6070
      XXZZ    -255.4718   XYZZ     -12.4511   YYZZ    -108.9715
      XZZZ       3.9674   YZZZ       6.7583   ZZZZ    -209.8946
 -----------------------------------------------------------------
 Calculating analytic gradient of the SCF energy
 Gradient of SCF Energy
            1           2           3           4           5           6
    1  -0.0000639   0.0001515  -0.0001639  -0.0000483  -0.0001031   0.0000308
    2   0.0002315  -0.0001952   0.0000474   0.0000242  -0.0000547   0.0000717
    3   0.0000369   0.0000333  -0.0000746  -0.0000633   0.0000728   0.0000099
            7           8           9
    1   0.0000413   0.0000933   0.0000623
    2   0.0000253  -0.0001021  -0.0000480
    3   0.0000475   0.0000951  -0.0001576
 Max gradient component =       2.315E-04
 RMS gradient           =       9.655E-05
 Gradient time:  CPU 15.08 s  wall 15.08 s
 Geometry Optimization Parameters
   NAtoms,    NIC,     NZ,  NCons,   NDum,   NFix, NCnnct, MaxDiis
        9      69       9       0       0       0       0       0

 Cartesian Hessian Update
 Hessian Updated using BFGS Update


** GEOMETRY OPTIMIZATION IN DELOCALIZED INTERNAL COORDINATES **
   Searching for a Minimum

   Optimization Cycle:   5

                       Coordinates (Angstroms)
     ATOM                X               Y               Z
      1  C        -0.0263061570   -0.5393438102   -1.5750067188
      2  C        -0.5850641862   -0.8568781048   -0.2070135570
      3  C         0.5174844768    0.1518753596   -0.3581174310
      4  Br       -2.3862959191   -0.3695624633    0.2789670149
      5  H        -0.3195215943   -1.7975024247    0.2535772448
      6  Cl        0.2133448212    1.8794173719   -0.1467316001
      7  Br        2.2700362652   -0.3920009507    0.2907727467
      8  H         0.5811575363   -1.2922149619   -2.0627694681
      9  H        -0.6317193057    0.0708051313   -2.2344792731
   Point Group: c1    Number of degrees of freedom:    21


   Energy is  -5724.622600872

 Hessian Updated using BFGS Update

 21 Hessian modes will be used to form the next step
  Hessian Eigenvalues:
     0.016905    0.021017    0.022675    0.023981    0.031294    0.042546
     0.068785    0.085711    0.091798    0.100590    0.125572    0.135164
     0.176113    0.187105    0.249151    0.266728    0.281038    0.286685
     0.348048    0.348341    0.356127

 Minimum Search - Taking Simple RFO Step
 Searching for Lamda that Minimizes Along All modes
 Value Taken    Lamda =  -0.00000141
 Step Taken.  Stepsize is  0.006756

                             Maximum     Tolerance    Cnvgd?
         Gradient           0.000136      0.000300     YES
         Displacement       0.004217      0.001200      NO
         Energy change     -0.000006      0.000001      NO


 New Cartesian Coordinates Obtained by Inverse Iteration

 Displacement from previous Coordinates is:  0.006247
 ----------------------------------------------------------------
             Standard Nuclear Orientation (Angstroms)
    I     Atom           X                Y                Z
 ----------------------------------------------------------------
    1      C      -0.0261387711    -0.5397186079    -1.5751767364
    2      C      -0.5849389845    -0.8565097863    -0.2070365813
    3      C       0.5177105633     0.1517218771    -0.3581251619
    4      Br     -2.3862349534    -0.3700274857     0.2792361119
    5      H      -0.3187982622    -1.7969345824     0.2534729621
    6      Cl      0.2134811502     1.8792191019    -0.1479979288
    7      Br      2.2694359336    -0.3923334222     0.2924918571
    8      H       0.5806555717    -1.2920866711    -2.0643169438
    9      H      -0.6320563102     0.0712647238    -2.2333486206
 ----------------------------------------------------------------
 Molecular Point Group                 C1    NOp =  1
 Largest Abelian Subgroup              C1    NOp =  1
 Nuclear Repulsion Energy =   763.6018591178 hartrees
 There are       54 alpha and       54 beta electrons
 Applying Cartesian multipole field
    Component          Value
    ---------          -----
     (2,0,0)        1.00000E-11
     (0,2,0)        2.00000E-11
     (0,0,2)       -3.00000E-11
 Nucleus-field energy     =     0.0000000162 hartrees
 Requested basis set is 6-311++G(d,p)
 There are 84 shells and 213 basis functions
 A cutoff of  1.0D-11 yielded   2967 shell pairs
 There are     20169 function pairs (     22119 Cartesian)
 Smallest overlap matrix eigenvalue = 2.76E-05
 Guess MOs from SCF MO coefficient file

 -----------------------------------------------------------------------
  General SCF calculation program by
  Eric Jon Sundstrom, Paul Horn, Yuezhi Mao, Dmitri Zuev, Alec White,
  David Stuck, Shaama M.S., Shane Yost, Joonho Lee, David Small,
  Daniel Levine, Susi Lehtola, Hugh Burton, Evgeny Epifanovsky
 -----------------------------------------------------------------------
 Exchange:     0.2000 Hartree-Fock + 0.0800 Slater + 0.7200 B88
 Correlation:  0.1900 VWN1RPA + 0.8100 LYP
 Using SG-1 standard quadrature grid
 A restricted SCF calculation will be
 performed using DIIS
 SCF converges when DIIS error is below 1.0e-08
 ---------------------------------------
  Cycle       Energy         DIIS error
 ---------------------------------------
    1   -5724.6226005908      1.15e-05  
    2   -5724.6226016787      1.87e-06  
    3   -5724.6226016729      2.44e-06  
    4   -5724.6226017045      6.26e-07  
    5   -5724.6226017066      1.77e-07  
    6   -5724.6226017067      5.41e-08  
    7   -5724.6226017067      1.11e-08  
    8   -5724.6226017067      4.98e-09  Convergence criterion met
 ---------------------------------------
 SCF time:   CPU 35.66s  wall 36.00s 
 SCF   energy in the final basis set =    -5724.6226017067
 Total energy in the final basis set =    -5724.6226017067

 --------------------------------------------------------------

                    Orbital Energies (a.u.)
 --------------------------------------------------------------

 Alpha MOs
 -- Occupied --
*******-482.842-101.572 -62.501 -62.495 -56.321 -56.317 -56.317
-56.316 -56.312 -56.312 -10.315 -10.267 -10.223  -9.487  -8.709
 -8.704  -7.252  -7.241  -7.241  -6.541  -6.536  -6.527  -6.527
 -6.522  -6.522  -2.652  -2.648  -2.648  -2.647  -2.643  -2.642
 -2.637  -2.637  -2.631  -2.631  -0.951  -0.853  -0.809  -0.786
 -0.640  -0.595  -0.526  -0.506  -0.425  -0.416  -0.407  -0.392
 -0.339  -0.322  -0.311  -0.303  -0.291  -0.284
 -- Virtual --
 -0.059  -0.044  -0.013   0.006   0.017   0.019   0.025   0.048
  0.052   0.058   0.060   0.074   0.082   0.087   0.088   0.092
  0.094   0.102   0.109   0.114   0.127   0.135   0.138   0.145
  0.150   0.152   0.173   0.176   0.191   0.196   0.210   0.220
  0.244   0.254   0.260   0.269   0.379   0.382   0.400   0.407
  0.419   0.420   0.429   0.447   0.457   0.471   0.475   0.493
  0.498   0.514   0.533   0.546   0.551   0.573   0.585   0.598
  0.614   0.642   0.643   0.649   0.664   0.673   0.701   0.734
  0.778   0.786   0.797   0.839   0.846   0.866   0.898   0.906
  0.927   0.957   1.015   1.054   1.115   1.165   1.282   1.317
  1.378   1.455   1.494   1.504   1.518   1.538   1.625   1.682
  1.712   1.784   1.801   1.848   1.876   1.969   1.983   2.029
  2.040   2.059   2.080   2.124   2.149   2.188   2.200   2.217
  2.252   2.301   2.359   2.473   2.502   2.544   2.591   2.711
  2.723   2.814   2.831   2.838   3.001   3.113   3.280   3.433
  3.704   3.826   4.010   4.014   4.034   4.040   4.099   4.133
  4.162   4.218   4.276   4.378   4.393   6.643   6.706   7.564
  7.579   7.591   7.605   7.675   7.693   9.745  23.567  23.759
 23.859  25.883  26.029  26.445  47.919  47.971 215.733 289.760
289.774 289.786 289.799 289.898 289.9101020.7121020.778
 --------------------------------------------------------------

          Ground-State Mulliken Net Atomic Charges

     Atom                 Charge (a.u.)
  ----------------------------------------
      1 C                    -0.589477
      2 C                    -0.197773
      3 C                     0.075501
      4 Br                   -0.114124
      5 H                     0.261157
      6 Cl                    0.254170
      7 Br                   -0.060542
      8 H                     0.185251
      9 H                     0.185838
  ----------------------------------------
  Sum of atomic charges =     0.000000

 -----------------------------------------------------------------
                    Cartesian Multipole Moments
 -----------------------------------------------------------------
    Charge (ESU x 10^10)
                 0.0000
    Dipole Moment (Debye)
         X       0.0952      Y      -1.3706      Z      -1.3644
       Tot       1.9362
    Quadrupole Moments (Debye-Ang)
        XX     -69.9572     XY      -1.8186     YY     -66.7187
        XZ       0.3075     YZ       0.6494     ZZ     -65.7087
    Octopole Moments (Debye-Ang^2)
       XXX       1.2812    XXY       0.0169    XYY       0.7006
       YYY      -3.4770    XXZ      10.5937    XYZ       0.6449
       YYZ       5.7746    XZZ       0.0399    YZZ      -3.1190
       ZZZ       8.3622
    Hexadecapole Moments (Debye-Ang^3)
      XXXX   -1241.6147   XXXY     -45.2152   XXYY    -297.0310
      XYYY     -28.3080   YYYY    -407.7204   XXXZ       3.4102
      XXYZ      -1.0711   XYYZ      -0.3903   YYYZ       5.7233
      XXZZ    -255.4091   XYZZ     -12.4732   YYZZ    -108.9910
      XZZZ       3.7926   YZZZ       6.9180   ZZZZ    -210.0825
 -----------------------------------------------------------------
 Calculating analytic gradient of the SCF energy
 Gradient of SCF Energy
            1           2           3           4           5           6
    1   0.0000410   0.0001074  -0.0001486  -0.0000469  -0.0000657   0.0000146
    2   0.0000102   0.0000147   0.0000557   0.0000029  -0.0000095  -0.0000241
    3  -0.0000707   0.0000550   0.0000267  -0.0000486   0.0000201  -0.0000220
            7           8           9
    1   0.0000113   0.0000539   0.0000330
    2   0.0000195  -0.0000154  -0.0000539
    3   0.0000737   0.0000364  -0.0000706
 Max gradient component =       1.486E-04
 RMS gradient           =       5.358E-05
 Gradient time:  CPU 15.08 s  wall 15.08 s
 Geometry Optimization Parameters
   NAtoms,    NIC,     NZ,  NCons,   NDum,   NFix, NCnnct, MaxDiis
        9      69       9       0       0       0       0       0

 Cartesian Hessian Update
 Hessian Updated using BFGS Update


** GEOMETRY OPTIMIZATION IN DELOCALIZED INTERNAL COORDINATES **
   Searching for a Minimum

   Optimization Cycle:   6

                       Coordinates (Angstroms)
     ATOM                X               Y               Z
      1  C        -0.0261387711   -0.5397186079   -1.5751767364
      2  C        -0.5849389845   -0.8565097863   -0.2070365813
      3  C         0.5177105633    0.1517218771   -0.3581251619
      4  Br       -2.3862349534   -0.3700274857    0.2792361119
      5  H        -0.3187982622   -1.7969345824    0.2534729621
      6  Cl        0.2134811502    1.8792191019   -0.1479979288
      7  Br        2.2694359336   -0.3923334222    0.2924918571
      8  H         0.5806555717   -1.2920866711   -2.0643169438
      9  H        -0.6320563102    0.0712647238   -2.2333486206
   Point Group: c1    Number of degrees of freedom:    21


   Energy is  -5724.622601707

 Hessian Updated using BFGS Update

 21 Hessian modes will be used to form the next step
  Hessian Eigenvalues:
     0.015710    0.020348    0.021731    0.023943    0.031378    0.042627
     0.070773    0.081567    0.090762    0.101235    0.116898    0.134737
     0.176123    0.187175    0.254370    0.272156    0.277109    0.293562
     0.348072    0.348490    0.354456

 Minimum Search - Taking Simple RFO Step
 Searching for Lamda that Minimizes Along All modes
 Value Taken    Lamda =   0.00000000
 Step Taken.  Stepsize is  0.002908

                             Maximum     Tolerance    Cnvgd?
         Gradient           0.000063      0.000300     YES
         Displacement       0.001417      0.001200      NO
         Energy change     -0.000001      0.000001     YES


                       Distance Matrix (Angstroms)
             C (  1)   C (  2)   C (  3)   Br(  4)   H (  5)   Cl(  6)
   C (  2)  1.511430
   C (  3)  1.501691  1.501731
   Br(  4)  3.006276  1.928158  3.018502
   H (  5)  2.238348  1.080416  2.207048  2.512175
   Cl(  6)  2.818779  2.850469  1.766623  3.464125  3.736122
   Br(  7)  2.963034  2.934697  1.946238  4.655743  2.945061  3.095308
   H (  8)  1.083289  2.235582  2.235986  3.891641  2.536935  3.723476
   H (  9)  1.083341  2.229109  2.201113  3.095959  3.126113  2.886576
             Br(  7)   H (  8)
   H (  8)  3.035800
   H (  9)  3.874719  1.832476

 Final energy is   -5724.6226017067183     


 ******************************
 **  OPTIMIZATION CONVERGED  **
 ******************************

                       Coordinates (Angstroms)
     ATOM                X               Y               Z
      1  C        -0.0261387711   -0.5397186079   -1.5751767364
      2  C        -0.5849389845   -0.8565097863   -0.2070365813
      3  C         0.5177105633    0.1517218771   -0.3581251619
      4  Br       -2.3862349534   -0.3700274857    0.2792361119
      5  H        -0.3187982622   -1.7969345824    0.2534729621
      6  Cl        0.2134811502    1.8792191019   -0.1479979288
      7  Br        2.2694359336   -0.3923334222    0.2924918571
      8  H         0.5806555717   -1.2920866711   -2.0643169438
      9  H        -0.6320563102    0.0712647238   -2.2333486206

Z-matrix Print:
$molecule
0 1
Br
C  1 1.946238
C  2 1.501691 1 117.916266
H  3 1.083289 2 118.873237 1 -1.734520 0
H  3 1.083341 2 115.801785 1 -146.109384 0
C  2 1.501731 1 116.075633 3 68.746089 0
H  6 1.080416 2 116.513048 1 0.300739 0
Cl 2 1.766623 1 112.866644 3 -144.909137 0
Br 6 1.928158 2 122.814723 1 141.265948 0
$end


 --------------------------------------------------------------

                    Orbital Energies (a.u.)
 --------------------------------------------------------------

 Alpha MOs
 -- Occupied --
*******-482.842-101.572 -62.501 -62.495 -56.321 -56.317 -56.317
-56.316 -56.312 -56.312 -10.315 -10.267 -10.223  -9.487  -8.709
 -8.704  -7.252  -7.241  -7.241  -6.541  -6.536  -6.527  -6.527
 -6.522  -6.522  -2.652  -2.648  -2.648  -2.647  -2.643  -2.642
 -2.637  -2.637  -2.631  -2.631  -0.951  -0.853  -0.809  -0.786
 -0.640  -0.595  -0.526  -0.506  -0.425  -0.416  -0.407  -0.392
 -0.339  -0.322  -0.311  -0.303  -0.291  -0.284
 -- Virtual --
 -0.059  -0.044  -0.013   0.006   0.017   0.019   0.025   0.048
  0.052   0.058   0.060   0.074   0.082   0.087   0.088   0.092
  0.094   0.102   0.109   0.114   0.127   0.135   0.138   0.145
  0.150   0.152   0.173   0.176   0.191   0.196   0.210   0.220
  0.244   0.254   0.260   0.269   0.379   0.382   0.400   0.407
  0.419   0.420   0.429   0.447   0.457   0.471   0.475   0.493
  0.498   0.514   0.533   0.546   0.551   0.573   0.585   0.598
  0.614   0.642   0.643   0.649   0.664   0.673   0.701   0.734
  0.778   0.786   0.797   0.839   0.846   0.866   0.898   0.906
  0.927   0.957   1.015   1.054   1.115   1.165   1.282   1.317
  1.378   1.455   1.494   1.504   1.518   1.538   1.625   1.682
  1.712   1.784   1.801   1.848   1.876   1.969   1.983   2.029
  2.040   2.059   2.080   2.124   2.149   2.188   2.200   2.217
  2.252   2.301   2.359   2.473   2.502   2.544   2.591   2.711
  2.723   2.814   2.831   2.838   3.001   3.113   3.280   3.433
  3.704   3.826   4.010   4.014   4.034   4.040   4.099   4.133
  4.162   4.218   4.276   4.378   4.393   6.643   6.706   7.564
  7.579   7.591   7.605   7.675   7.693   9.745  23.567  23.759
 23.859  25.883  26.029  26.445  47.919  47.971 215.733 289.760
289.774 289.786 289.799 289.898 289.9101020.7121020.778
 --------------------------------------------------------------

          Ground-State Mulliken Net Atomic Charges

     Atom                 Charge (a.u.)
  ----------------------------------------
      1 C                    -0.589477
      2 C                    -0.197773
      3 C                     0.075501
      4 Br                   -0.114124
      5 H                     0.261157
      6 Cl                    0.254170
      7 Br                   -0.060542
      8 H                     0.185251
      9 H                     0.185838
  ----------------------------------------
  Sum of atomic charges =     0.000000

 -----------------------------------------------------------------
                    Cartesian Multipole Moments
 -----------------------------------------------------------------
    Charge (ESU x 10^10)
                 0.0000
    Dipole Moment (Debye)
         X       0.0952      Y      -1.3706      Z      -1.3644
       Tot       1.9362
    Quadrupole Moments (Debye-Ang)
        XX     -69.9572     XY      -1.8186     YY     -66.7187
        XZ       0.3075     YZ       0.6494     ZZ     -65.7087
    Octopole Moments (Debye-Ang^2)
       XXX       1.2812    XXY       0.0169    XYY       0.7006
       YYY      -3.4770    XXZ      10.5937    XYZ       0.6449
       YYZ       5.7746    XZZ       0.0399    YZZ      -3.1190
       ZZZ       8.3622
    Hexadecapole Moments (Debye-Ang^3)
      XXXX   -1241.6147   XXXY     -45.2152   XXYY    -297.0310
      XYYY     -28.3080   YYYY    -407.7204   XXXZ       3.4102
      XXYZ      -1.0711   XYYZ      -0.3903   YYYZ       5.7233
      XXZZ    -255.4091   XYZZ     -12.4732   YYZZ    -108.9910
      XZZZ       3.7926   YZZZ       6.9180   ZZZZ    -210.0825
 -----------------------------------------------------------------
Archival summary:
1\1\garfield\OPT\ProcedureUnspecified\BasisUnspecified\r2l133\taweetha\ThuOct1100:16:342018ThuOct1100:16:342018\0\\#,OPT,ProcedureUnspecified,BasisUnspecified,\\0,1\Br\C,1,1.94624\C,2,1.50169,1,117.916\H,3,1.08329,2,118.873,1,-1.73452,0\H,3,1.08334,2,115.802,1,-146.109,0\C,2,1.50173,1,116.076,3,68.7461,0\H,6,1.08042,2,116.513,1,0.300739,0\Cl,2,1.76662,1,112.867,3,-144.909,0\Br,6,1.92816,2,122.815,1,141.266,0\\\@

 Total job time:  360.20s(wall), 360.16s(cpu) 
 Thu Oct 11 00:16:34 2018

        *************************************************************
        *                                                           *
        *  Thank you very much for using Q-Chem.  Have a nice day.  *
        *                                                           *
        *************************************************************


 
User input: 2 of 2 
 
Q-Chem Developer Version!
                  Welcome to Q-Chem
     A Quantum Leap Into The Future Of Chemistry


 Q-Chem 5.1, Q-Chem, Inc., Pleasanton, CA (2018)

 Yihan Shao,  Zhengting Gan,  E. Epifanovsky,  A. T. B. Gilbert,  M. Wormit,  
 J. Kussmann,  A. W. Lange,  A. Behn,  Jia Deng,  Xintian Feng,  D. Ghosh,  
 M. Goldey,  P. R. Horn,  L. D. Jacobson,  I. Kaliman,  T. Kus,  A. Landau,  
 Jie Liu,  E. I. Proynov,  R. M. Richard,  R. P. Steele,  E. J. Sundstrom,  
 H. L. Woodcock III,  P. M. Zimmerman,  D. Zuev,  B. Albrecht,  E. Alguire,  
 S. A. Baeppler,  D. Barton,  Z. Benda,  Y. A. Bernard,  E. J. Berquist,  
 K. B. Bravaya,  H. Burton,  D. Casanova,  Chun-Min Chang,  Yunqing Chen,  
 A. Chien,  K. D. Closser,  M. P. Coons,  S. Coriani,  S. Dasgupta,  
 A. L. Dempwolff,  M. Diedenhofen,  Hainam Do,  R. G. Edgar,  Po-Tung Fang,  
 S. Faraji,  S. Fatehi,  Qingguo Feng,  K. D. Fenk,  J. Fosso-Tande,  
 Qinghui Ge,  A. Ghysels,  G. Gidofalvi,  J. Gomes,  J. Gonthier,  A. Gunina,  
 D. Hait,  M. W. D. Hanson-Heine,  P. H. P. Harbach,  A. W. Hauser,  
 J. E. Herr,  E. G. Hohenstein,  Z. C. Holden,  Kerwin Hui,  B. C. Huynh,  
 T.-C. Jagau,  Hyunjun Ji,  B. Kaduk,  K. Khistyaev,  Jaehoon Kim,  
 P. Klunzinger,  K. Koh,  D. Kosenkov,  L. Koulias,  T. Kowalczyk,  
 C. M. Krauter,  A. Kunitsa,  Ka Un Lao,  A. Laurent,  K. V. Lawler,  
 Joonho Lee,  D. Lefrancois,  S. Lehtola,  D. S. Levine,  Yi-Pei Li,  
 You-Sheng Lin,  Fenglai Liu,  E. Livshits,  A. Luenser,  P. Manohar,  
 E. Mansoor,  S. F. Manzer,  Shan-Ping Mao,  Yuezhi Mao,  N. Mardirossian,  
 A. V. Marenich,  T. Markovich,  L. A. Martinez-Martinez,  S. A. Maurer,  
 N. J. Mayhall,  S. C. McKenzie,  J.-M. Mewes,  A. F. Morrison,  
 J. W. Mullinax,  K. Nanda,  T. S. Nguyen-Beck,  R. Olivares-Amaya,  
 J. A. Parkhill,  T. M. Perrine,  F. Plasser,  P. Pokhilko,  S. Prager,  
 A. Prociuk,  E. Ramos,  D. R. Rehn,  F. Rob,  M. Schneider,  N. Sergueev,  
 S. M. Sharada,  S. Sharma,  D. W. Small,  T. Stauch,  T. Stein,  
 Yu-Chuan Su,  A. J. W. Thom,  A. Tkatchenko,  T. Tsuchimochi,  N. M. Tubman,  
 L. Vogt,  M. L. Vidal,  O. Vydrov,  M. A. Watson,  J. Wenzel,  
 M. de Wergifosse,  T. A. Wesolowski,  A. White,  J. Witte,  A. Yamada,  
 Jun Yang,  K. Yao,  S. Yeganeh,  S. R. Yost,  Zhi-Qiang You,  A. Zech,  
 Igor Ying Zhang,  Xing Zhang,  Yan Zhao,  Ying Zhu,  B. R. Brooks,  
 G. K. L. Chan,  C. J. Cramer,  M. S. Gordon,  W. J. Hehre,  A. Klamt,  
 M. W. Schmidt,  C. D. Sherrill,  D. G. Truhlar,  A. Aspuru-Guzik,  R. Baer,  
 A. T. Bell,  N. A. Besley,  Jeng-Da Chai,  A. E. DePrince, III,  
 R. A. DiStasio Jr.,  A. Dreuw,  B. D. Dunietz,  T. R. Furlani,  
 Chao-Ping Hsu,  Yousung Jung,  Jing Kong,  D. S. Lambrecht,  WanZhen Liang,  
 C. Ochsenfeld,  V. A. Rassolov,  L. V. Slipchenko,  J. E. Subotnik,  
 T. Van Voorhis,  J. M. Herbert,  A. I. Krylov,  P. M. W. Gill,  M. Head-Gordon

 Contributors to earlier versions of Q-Chem not listed above: 
 R. D. Adamson,  B. Austin,  J. Baker,  G. J. O. Beran,  K. Brandhorst,  
 S. T. Brown,  E. F. C. Byrd,  A. K. Chakraborty,  C.-L. Cheng,  
 Siu Hung Chien,  D. M. Chipman,  D. L. Crittenden,  H. Dachsel,  
 R. J. Doerksen,  A. D. Dutoi,  L. Fusti-Molnar,  W. A. Goddard III,  
 A. Golubeva-Zadorozhnaya,  S. R. Gwaltney,  G. Hawkins,  A. Heyden,  
 S. Hirata,  G. Kedziora,  F. J. Keil,  C. Kelley,  Jihan Kim,  R. A. King,  
 R. Z. Khaliullin,  P. P. Korambath,  W. Kurlancheek,  A. M. Lee,  M. S. Lee,  
 S. V. Levchenko,  Ching Yeh Lin,  D. Liotard,  R. C. Lochan,  I. Lotan,  
 P. E. Maslen,  N. Nair,  D. P. O'Neill,  D. Neuhauser,  E. Neuscamman,  
 C. M. Oana,  R. Olson,  B. Peters,  R. Peverati,  P. A. Pieniazek,  
 Y. M. Rhee,  J. Ritchie,  M. A. Rohrdanz,  E. Rosta,  N. J. Russ,  
 H. F. Schaefer III,  N. E. Schultz,  N. Shenvi,  A. C. Simmonett,  A. Sodt,  
 D. Stuck,  K. S. Thanthiriwatte,  V. Vanovschi,  Tao Wang,  A. Warshel,  
 C. F. Williams,  Q. Wu,  X. Xu,  W. Zhang

 Please cite Q-Chem as follows:
 Y. Shao et al., Mol. Phys. 113, 184-215 (2015)
 DOI: 10.1080/00268976.2014.952696

 Q-Chem 5.1.1 for Intel X86 EM64T Linux

 Parts of Q-Chem use Armadillo 8.300.2 (Tropical Shenanigans).
 http://arma.sourceforge.net/

 Q-Chem begins on Thu Oct 11 00:16:34 2018  

Host: 
0

     Scratch files written to /scratch/taweetham/qchem30430//
The previous job contains 0 fragments, simply inherited here
Input Ideriv = 2
Curr. Ideriv = -1
Max.  Ideriv = 2

Checking the input file for inconsistencies... 	...done.

--------------------------------------------------------------
User input:
--------------------------------------------------------------

$molecule
read
$end

$rem
   job_type 	frequency
   basis 	6-311++g**
   method	b3lyp	
$end


--------------------------------------------------------------
 ----------------------------------------------------------------
             Standard Nuclear Orientation (Angstroms)
    I     Atom           X                Y                Z
 ----------------------------------------------------------------
    1      C      -0.0257405678    -0.3494029728    -1.6179745378
    2      C      -0.5974682592    -0.7672947551    -0.2827158668
    3      C       0.5375582666     0.2140422566    -0.3450642996
    4      Br     -2.3831278254    -0.2674233726     0.2458121297
    5      H      -0.3629018355    -1.7527922455     0.0928796738
    6      Cl      0.2889396419     1.9252399667     0.0168014599
    7      Br      2.2693427315    -0.4417741551     0.2538245450
    8      H       0.5574472846    -1.0749960469    -2.1719798077
    9      H      -0.6101377137     0.3365551562    -2.2192800725
 ----------------------------------------------------------------
 Molecular Point Group                 C1    NOp =  1
 Largest Abelian Subgroup              C1    NOp =  1
 Nuclear Repulsion Energy =   763.6018591178 hartrees
 There are       54 alpha and       54 beta electrons
 Requested basis set is 6-311++G(d,p)
 There are 84 shells and 213 basis functions

 Total QAlloc Memory Limit   2000 MB
 Mega-Array Size       188 MB
 MEM_STATIC part       192 MB

                       Distance Matrix (Angstroms)
             C (  1)   C (  2)   C (  3)   Br(  4)   H (  5)   Cl(  6)
   C (  2)  1.511430
   C (  3)  1.501691  1.501731
   Br(  4)  3.006276  1.928158  3.018502
   H (  5)  2.238348  1.080416  2.207048  2.512175
   Cl(  6)  2.818779  2.850469  1.766623  3.464125  3.736122
   Br(  7)  2.963034  2.934697  1.946238  4.655743  2.945061  3.095308
   H (  8)  1.083289  2.235582  2.235986  3.891641  2.536935  3.723476
   H (  9)  1.083341  2.229109  2.201113  3.095959  3.126113  2.886576
             Br(  7)   H (  8)
   H (  8)  3.035800
   H (  9)  3.874719  1.832476

 A cutoff of  1.0D-11 yielded   2967 shell pairs
 There are     20169 function pairs (     22119 Cartesian)
 Smallest overlap matrix eigenvalue = 2.76E-05
 Guess from superposition of atomic densities
 Warning:  Energy on first SCF cycle will be non-variational
 SAD guess density has 108.000000 electrons

 -----------------------------------------------------------------------
  General SCF calculation program by
  Eric Jon Sundstrom, Paul Horn, Yuezhi Mao, Dmitri Zuev, Alec White,
  David Stuck, Shaama M.S., Shane Yost, Joonho Lee, David Small,
  Daniel Levine, Susi Lehtola, Hugh Burton, Evgeny Epifanovsky
 -----------------------------------------------------------------------
 Exchange:     0.2000 Hartree-Fock + 0.0800 Slater + 0.7200 B88
 Correlation:  0.1900 VWN1RPA + 0.8100 LYP
 Using SG-1 standard quadrature grid
 A restricted SCF calculation will be
 performed using DIIS
 SCF converges when DIIS error is below 1.0e-08
 ---------------------------------------
  Cycle       Energy         DIIS error
 ---------------------------------------
    1   -5725.6181215335      3.80e-02  
    2   -5724.5757642171      3.37e-03  
    3   -5724.5492553522      3.91e-03  
    4   -5724.6205400646      5.80e-04  
    5   -5724.6223539518      2.22e-04  
    6   -5724.6225927557      8.53e-05  
    7   -5724.6226293253      2.25e-05  
    8   -5724.6226319661      6.75e-06  
    9   -5724.6226322082      1.12e-06  
   10   -5724.6226322150      3.15e-07  
   11   -5724.6226322155      9.04e-08  
   12   -5724.6226322156      2.03e-08  
   13   -5724.6226322157      5.59e-09  Convergence criterion met
 ---------------------------------------
 SCF time:   CPU 55.57s  wall 55.00s 
 SCF   energy in the final basis set =    -5724.6226322157
 Total energy in the final basis set =    -5724.6226322157

 --------------------------------------------------------------

                    Orbital Energies (a.u.)
 --------------------------------------------------------------

 Alpha MOs
 -- Occupied --
*******-482.842-101.572 -62.501 -62.495 -56.321 -56.317 -56.317
-56.316 -56.312 -56.312 -10.315 -10.267 -10.223  -9.487  -8.709
 -8.704  -7.252  -7.241  -7.241  -6.541  -6.536  -6.527  -6.527
 -6.522  -6.522  -2.652  -2.648  -2.648  -2.647  -2.642  -2.642
 -2.637  -2.637  -2.631  -2.631  -0.951  -0.853  -0.809  -0.786
 -0.640  -0.595  -0.526  -0.506  -0.425  -0.416  -0.407  -0.392
 -0.339  -0.322  -0.311  -0.303  -0.291  -0.284
 -- Virtual --
 -0.059  -0.044  -0.013   0.006   0.017   0.019   0.025   0.048
  0.052   0.058   0.060   0.074   0.082   0.087   0.088   0.092
  0.094   0.102   0.109   0.114   0.127   0.135   0.138   0.145
  0.150   0.152   0.173   0.176   0.191   0.196   0.210   0.220
  0.244   0.254   0.260   0.269   0.379   0.382   0.400   0.407
  0.419   0.420   0.429   0.447   0.457   0.471   0.475   0.493
  0.498   0.514   0.533   0.546   0.551   0.572   0.585   0.598
  0.614   0.642   0.643   0.649   0.664   0.673   0.701   0.734
  0.778   0.786   0.797   0.839   0.846   0.866   0.898   0.906
  0.927   0.957   1.015   1.053   1.115   1.165   1.282   1.317
  1.378   1.455   1.494   1.504   1.518   1.538   1.625   1.682
  1.712   1.784   1.801   1.848   1.876   1.969   1.983   2.029
  2.040   2.059   2.080   2.124   2.149   2.188   2.200   2.217
  2.252   2.301   2.359   2.473   2.502   2.544   2.591   2.710
  2.723   2.814   2.831   2.838   3.001   3.113   3.280   3.433
  3.704   3.826   4.010   4.014   4.034   4.040   4.099   4.133
  4.162   4.218   4.276   4.378   4.393   6.643   6.706   7.564
  7.579   7.591   7.605   7.675   7.693   9.745  23.567  23.759
 23.859  25.883  26.029  26.445  47.919  47.971 215.733 289.760
289.774 289.786 289.799 289.898 289.9101020.7121020.778
 --------------------------------------------------------------

          Ground-State Mulliken Net Atomic Charges

     Atom                 Charge (a.u.)
  ----------------------------------------
      1 C                    -0.587971
      2 C                    -0.197463
      3 C                     0.073540
      4 Br                   -0.113999
      5 H                     0.261281
      6 Cl                    0.254383
      7 Br                   -0.060699
      8 H                     0.185169
      9 H                     0.185759
  ----------------------------------------
  Sum of atomic charges =     0.000000

 -----------------------------------------------------------------
                    Cartesian Multipole Moments
 -----------------------------------------------------------------
    Charge (ESU x 10^10)
                 0.0000
    Dipole Moment (Debye)
         X       0.0530      Y      -1.2477      Z      -1.4806
       Tot       1.9370
    Quadrupole Moments (Debye-Ang)
        XX     -70.0724     XY      -1.7485     YY     -66.8288
        XZ       0.1447     YZ       0.4775     ZZ     -65.5990
    Octopole Moments (Debye-Ang^2)
       XXX      -1.8291    XXY      -4.3545    XYY      -0.6504
       YYY     -14.7404    XXZ      10.6900    XYZ       0.5567
       YYZ       6.0219    XZZ      -0.8895    YZZ      -5.9565
       ZZZ       7.8409
    Hexadecapole Moments (Debye-Ang^3)
      XXXX   -1246.7775   XXXY     -33.9190   XXYY    -295.5289
      XYYY     -12.7339   YYYY    -407.7374   XXXZ      -0.2627
      XXYZ      -4.1739   XYYZ      -0.1241   YYYZ      -0.5223
      XXZZ    -256.6316   XYZZ      -8.0431   YYZZ    -108.6839
      XZZZ       0.8316   YZZZ      -3.0676   ZZZZ    -209.5158
 -----------------------------------------------------------------
 Calculating MO derivatives via CPSCF
   1         3          27      0.129242    0.024980
   2         3          27      0.018895    0.003693
   3         3          27      0.002087    0.000584
   4         3          27      0.000147    0.000039
   5        27           3      0.000005    0.000002
   6        30           0      0.000000    0.000000    Roots Converged
 Time for AOints: 28.2 s (CPU) 28.2 s (wall)
 ------------------------------------------------------------------------------
                     AOints        : Timing summary (seconds)
 ------------------------------------------------------------------------------
     job step          cpu (% of tot)      sys (% of tot)     wall (% of tot)
 ------------------------------------------------------------------------------
  cpscf_lag         0.1951E+03 (41.6)   0.2990E-03 (16.1)   0.1951E+03 (41.6)
  iterzp            0.2453E+03 (52.3)   0.1554E-02 (83.9)   0.2453E+03 (52.3)
  make_fx           0.0000E+00 ( 0.0)   0.0000E+00 ( 0.0)   0.0000E+00 ( 0.0)
  AOints            0.2820E+02 ( 6.0)   0.0000E+00 ( 0.0)   0.2820E+02 ( 6.0)
 ------------------------------------------------------------------------------
   Grand Totals     0.4690E+03          0.1853E-02          0.4690E+03
 ------------------------------------------------------------------------------
 Calculating analytic Hessian of the SCF energy
 Polarizability Matrix (a.u.)
            1           2           3
    1-109.3415380   4.0854547   0.1416654
    2   4.0854547 -79.4633615  -1.8954446
    3   0.1416654  -1.8954446 -70.9459475

 Direct stationary perturbation theory relativistic correction:

 rels  =      34.387845457393
 relv  =    -117.060864423168
 rel2e =      19.068606181196
 E_rel =     -63.604412784579

 Hessian of the SCF Energy
            1           2           3           4           5           6
    1   0.3919773  -0.2197429   0.0126512  -0.0579102   0.0024092   0.0413103
    2  -0.2197429   0.4820728   0.0090868   0.0077216  -0.0615175   0.0301690
    3   0.0126512   0.0090868   0.6001272   0.0714433   0.0667087  -0.1688746
    4  -0.0579102   0.0077216   0.0714433   0.3850534  -0.0169266  -0.0652812
    5   0.0024092  -0.0615175   0.0667087  -0.0169266   0.5415275  -0.1536318
    6   0.0413103   0.0301690  -0.1688746  -0.0652812  -0.1536318   0.3127713
    7  -0.0530391  -0.0054124  -0.0772780  -0.1398815  -0.0790013   0.0230177
    8  -0.0005652  -0.0671547  -0.0700378  -0.0803877  -0.1239192   0.0241462
    9  -0.0439846  -0.0442049  -0.1689635  -0.0042721  -0.0009498  -0.0139103
   10  -0.0116601  -0.0017336   0.0059218  -0.1236904   0.0367368   0.0261178
   11   0.0009075  -0.0012452   0.0002030   0.0331757  -0.0385313  -0.0062500
   12   0.0209099  -0.0080071  -0.0015556   0.0271395  -0.0079320  -0.0303557
   13  -0.0008057  -0.0021872   0.0030347  -0.0500701   0.0658530  -0.0257401
   14  -0.0042444   0.0041408  -0.0020967   0.0583560  -0.2986760   0.1005734
   15  -0.0081225   0.0265973  -0.0086420  -0.0214641   0.0989523  -0.0752165
   16   0.0001679  -0.0008717  -0.0021450   0.0038569  -0.0115441  -0.0021535
   17  -0.0013607  -0.0167094  -0.0056437   0.0042514  -0.0232599  -0.0071504
   18   0.0050134  -0.0241675  -0.0019962  -0.0043859   0.0041563  -0.0000135
   19  -0.0131896  -0.0010403  -0.0052997  -0.0205910   0.0053837  -0.0131009
   20   0.0017638   0.0008358  -0.0016091  -0.0045545   0.0025119  -0.0004340
   21  -0.0196198   0.0085608  -0.0031776  -0.0001080  -0.0052035   0.0002601
   22  -0.1291221   0.1143269   0.0796156  -0.0081747   0.0136763   0.0039021
   23   0.1119723  -0.1778315  -0.0984828  -0.0091195   0.0132571   0.0064723
   24   0.0759020  -0.0972998  -0.1159866   0.0068421  -0.0110090  -0.0132500
   25  -0.1264184   0.1089396  -0.0879440   0.0114076  -0.0165870   0.0119279
   26   0.1088603  -0.1625910   0.1018716   0.0074836  -0.0113927   0.0061052
   27  -0.0840599   0.0992653  -0.1309313  -0.0099137   0.0089088  -0.0114108
            7           8           9          10          11          12
    1  -0.0530391  -0.0005652  -0.0439846  -0.0116601   0.0009075   0.0209099
    2  -0.0054124  -0.0671547  -0.0442049  -0.0017336  -0.0012452  -0.0080071
    3  -0.0772780  -0.0700378  -0.1689635   0.0059218   0.0002030  -0.0015556
    4  -0.1398815  -0.0803877  -0.0042721  -0.1236904   0.0331757   0.0271395
    5  -0.0790013  -0.1239192  -0.0009498   0.0367368  -0.0385313  -0.0079320
    6   0.0230177   0.0241462  -0.0139103   0.0261178  -0.0062500  -0.0303557
    7   0.3367526   0.0546061   0.0722464  -0.0194880  -0.0065174   0.0000550
    8   0.0546061   0.3663958   0.0654614   0.0069419   0.0029840   0.0045674
    9   0.0722464   0.0654614   0.2818758   0.0099552   0.0033744  -0.0024750
   10  -0.0194880   0.0069419   0.0099552   0.1755809  -0.0411868  -0.0472019
   11  -0.0065174   0.0029840   0.0033744  -0.0411868   0.0352521   0.0101451
   12   0.0000550   0.0045674  -0.0024750  -0.0472019   0.0101451   0.0300008
   13   0.0035069  -0.0180773   0.0061503  -0.0168412   0.0187269  -0.0011833
   14   0.0044453  -0.0140568   0.0071660   0.0009323   0.0002488  -0.0003481
   15   0.0031180  -0.0104257   0.0013734   0.0067361  -0.0078888   0.0018176
   16  -0.0323984   0.0191447   0.0048350  -0.0012841  -0.0046443   0.0004698
   17   0.0051726  -0.1348595  -0.0278457  -0.0003565  -0.0002957   0.0015787
   18   0.0007233  -0.0226060  -0.0365659  -0.0009675   0.0001576   0.0011821
   19  -0.0954381   0.0205864  -0.0281341  -0.0028328  -0.0000941  -0.0010377
   20   0.0271380  -0.0305946   0.0101422  -0.0009062   0.0003196  -0.0004875
   21  -0.0245315   0.0067483  -0.0362080   0.0004232   0.0003218   0.0003846
   22   0.0103388  -0.0140410  -0.0079930  -0.0016307   0.0000026   0.0028142
   23   0.0092991  -0.0096850  -0.0020536  -0.0018413   0.0005290   0.0025901
   24   0.0090255  -0.0080603  -0.0116293  -0.0011044  -0.0004030  -0.0007030
   25  -0.0103532   0.0117921  -0.0088030   0.0018464  -0.0003701  -0.0019656
   26  -0.0097300   0.0108900  -0.0110900   0.0014133   0.0007387  -0.0021066
   27  -0.0063766   0.0102066  -0.0134972   0.0001199   0.0003399   0.0017042
           13          14          15          16          17          18
    1  -0.0008057  -0.0042444  -0.0081225   0.0001679  -0.0013607   0.0050134
    2  -0.0021872   0.0041408   0.0265973  -0.0008717  -0.0167094  -0.0241675
    3   0.0030347  -0.0020967  -0.0086420  -0.0021450  -0.0056437  -0.0019962
    4  -0.0500701   0.0583560  -0.0214641   0.0038569   0.0042514  -0.0043859
    5   0.0658530  -0.2986760   0.0989523  -0.0115441  -0.0232599   0.0041563
    6  -0.0257401   0.1005734  -0.0752165  -0.0021535  -0.0071504  -0.0000135
    7   0.0035069   0.0044453   0.0031180  -0.0323984   0.0051726   0.0007233
    8  -0.0180773  -0.0140568  -0.0104257   0.0191447  -0.1348595  -0.0226060
    9   0.0061503   0.0071660   0.0013734   0.0048350  -0.0278457  -0.0365659
   10  -0.0168412   0.0009323   0.0067361  -0.0012841  -0.0003565  -0.0009675
   11   0.0187269   0.0002488  -0.0078888  -0.0046443  -0.0002957   0.0001576
   12  -0.0011833  -0.0003481   0.0018176   0.0004698   0.0015787   0.0011821
   13   0.0654843  -0.0603520   0.0168379  -0.0011888  -0.0019954   0.0010376
   14  -0.0603520   0.3076018  -0.1048818  -0.0010480  -0.0014924   0.0007525
   15   0.0168379  -0.1048818   0.0796489  -0.0015750  -0.0033694   0.0005302
   16  -0.0011888  -0.0010480  -0.0015750   0.0397038  -0.0218108  -0.0001987
   17  -0.0019954  -0.0014924  -0.0033694  -0.0218108   0.1961095   0.0399418
   18   0.0010376   0.0007525   0.0005302  -0.0001987   0.0399418   0.0324706
   19  -0.0005332   0.0016432   0.0020749  -0.0098966   0.0166862  -0.0006764
   20  -0.0012851   0.0010493   0.0001328   0.0220266  -0.0187366   0.0042495
   21  -0.0004605  -0.0003358   0.0006954   0.0006182   0.0020884   0.0033357
   22   0.0012847  -0.0001171  -0.0020274   0.0000002  -0.0024520  -0.0030951
   23  -0.0000790   0.0003840  -0.0017529  -0.0004672  -0.0018588  -0.0030910
   24   0.0008900   0.0006537   0.0020237   0.0005530   0.0006441  -0.0003884
   25  -0.0008369   0.0003847   0.0044221   0.0010391   0.0018652   0.0025493
   26  -0.0006040   0.0008004   0.0026363  -0.0007853   0.0011028   0.0006070
   27  -0.0005666  -0.0014831  -0.0022308  -0.0004036  -0.0002437   0.0014454
           19          20          21          22          23          24
    1  -0.0131896   0.0017638  -0.0196198  -0.1291221   0.1119723   0.0759020
    2  -0.0010403   0.0008358   0.0085608   0.1143269  -0.1778315  -0.0972998
    3  -0.0052997  -0.0016091  -0.0031776   0.0796156  -0.0984828  -0.1159866
    4  -0.0205910  -0.0045545  -0.0001080  -0.0081747  -0.0091195   0.0068421
    5   0.0053837   0.0025119  -0.0052035   0.0136763   0.0132571  -0.0110090
    6  -0.0131009  -0.0004340   0.0002601   0.0039021   0.0064723  -0.0132500
    7  -0.0954381   0.0271380  -0.0245315   0.0103388   0.0092991   0.0090255
    8   0.0205864  -0.0305946   0.0067483  -0.0140410  -0.0096850  -0.0080603
    9  -0.0281341   0.0101422  -0.0362080  -0.0079930  -0.0020536  -0.0116293
   10  -0.0028328  -0.0009062   0.0004232  -0.0016307  -0.0018413  -0.0011044
   11  -0.0000941   0.0003196   0.0003218   0.0000026   0.0005290  -0.0004030
   12  -0.0010377  -0.0004875   0.0003846   0.0028142   0.0025901  -0.0007030
   13  -0.0005332  -0.0012851  -0.0004605   0.0012847  -0.0000790   0.0008900
   14   0.0016432   0.0010493  -0.0003358  -0.0001171   0.0003840   0.0006537
   15   0.0020749   0.0001328   0.0006954  -0.0020274  -0.0017529   0.0020237
   16  -0.0098966   0.0220266   0.0006182   0.0000002  -0.0004672   0.0005530
   17   0.0166862  -0.0187366   0.0020884  -0.0024520  -0.0018588   0.0006441
   18  -0.0006764   0.0042495   0.0033357  -0.0030951  -0.0030910  -0.0003884
   19   0.1424886  -0.0433832   0.0455939   0.0019470   0.0019457  -0.0004828
   20  -0.0433832   0.0436784  -0.0118912  -0.0004976   0.0006838  -0.0001912
   21   0.0455939  -0.0118912   0.0335820   0.0011674   0.0021196   0.0013725
   22   0.0019470  -0.0004976   0.0011674   0.1307965  -0.1186272  -0.0829173
   23   0.0019457   0.0006838   0.0021196  -0.1186272   0.1831661   0.1043011
   24  -0.0004828  -0.0001912   0.0013725  -0.0829173   0.1043011   0.1264617
   25  -0.0019543  -0.0003020  -0.0030829  -0.0054395   0.0069169  -0.0087082
   26  -0.0017277   0.0002525  -0.0024084   0.0077291  -0.0086447   0.0113644
   27   0.0010627   0.0000885  -0.0002447   0.0085336  -0.0101029   0.0120993
           25          26          27
    1  -0.1264184   0.1088603  -0.0840599
    2   0.1089396  -0.1625910   0.0992653
    3  -0.0879440   0.1018716  -0.1309313
    4   0.0114076   0.0074836  -0.0099137
    5  -0.0165870  -0.0113927   0.0089088
    6   0.0119279   0.0061052  -0.0114108
    7  -0.0103532  -0.0097300  -0.0063766
    8   0.0117921   0.0108900   0.0102066
    9  -0.0088030  -0.0110900  -0.0134972
   10   0.0018464   0.0014133   0.0001199
   11  -0.0003701   0.0007387   0.0003399
   12  -0.0019656  -0.0021066   0.0017042
   13  -0.0008369  -0.0006040  -0.0005666
   14   0.0003847   0.0008004  -0.0014831
   15   0.0044221   0.0026363  -0.0022308
   16   0.0010391  -0.0007853  -0.0004036
   17   0.0018652   0.0011028  -0.0002437
   18   0.0025493   0.0006070   0.0014454
   19  -0.0019543  -0.0017277   0.0010627
   20  -0.0003020   0.0002525   0.0000885
   21  -0.0030829  -0.0024084  -0.0002447
   22  -0.0054395   0.0077291   0.0085336
   23   0.0069169  -0.0086447  -0.0101029
   24  -0.0087082   0.0113644   0.0120993
   25   0.1307093  -0.1126394   0.0916042
   26  -0.1126394   0.1688439  -0.1069795
   27   0.0916042  -0.1069795   0.1430658
 Gradient time:  CPU 578.03 s  wall 578.05 s
 **********************************************************************
 **                                                                  **
 **                       VIBRATIONAL ANALYSIS                       **
 **                       --------------------                       **
 **                                                                  **
 **        VIBRATIONAL FREQUENCIES (CM**-1) AND NORMAL MODES         **
 **     FORCE CONSTANTS (mDYN/ANGSTROM) AND REDUCED MASSES (AMU)     **
 **                  INFRARED INTENSITIES (KM/MOL)                   **
 **                                                                  **
 **********************************************************************


 Mode:                 1                      2                      3
 Frequency:       114.18                 132.03                 208.04
 Force Cnst:      0.0838                 0.2176                 0.2021
 Red. Mass:      10.9118                21.1906                 7.9252
 IR Active:          YES                    YES                    YES
 IR Intens:        0.588                  0.226                  1.092
 Raman Active:       YES                    YES                    YES
               X      Y      Z        X      Y      Z        X      Y      Z
 C         -0.019 -0.285  0.231   -0.055  0.056  0.251    0.048 -0.122  0.210
 C         -0.034 -0.138  0.268   -0.021  0.179  0.296    0.148  0.000  0.286
 C         -0.023 -0.136  0.159    0.030  0.167  0.155   -0.026  0.161  0.105
 Br        -0.098  0.102 -0.091   -0.254 -0.176 -0.045    0.124 -0.009 -0.058
 H         -0.129 -0.102  0.424    0.058  0.241  0.410    0.251  0.125  0.543
 Cl        -0.101 -0.151  0.154    0.444  0.277 -0.063   -0.109  0.187  0.033
 Br         0.156  0.060 -0.089    0.066 -0.012 -0.046   -0.106 -0.076 -0.060
 H          0.031 -0.322  0.332   -0.091  0.035  0.242    0.229 -0.041  0.300
 H         -0.061 -0.405  0.137   -0.110  0.016  0.257   -0.177 -0.378  0.137
 TransDip  -0.003 -0.017  0.018   -0.009  0.005  0.011    0.007 -0.000  0.033

 Mode:                 4                      5                      6
 Frequency:       232.67                 356.09                 412.59
 Force Cnst:      0.6132                 0.2146                 0.4992
 Red. Mass:      19.2252                 2.8723                 4.9771
 IR Active:          YES                    YES                    YES
 IR Intens:        0.264                  1.402                  2.595
 Raman Active:       YES                    YES                    YES
               X      Y      Z        X      Y      Z        X      Y      Z
 C         -0.153 -0.307 -0.032    0.316 -0.124 -0.058    0.192  0.233  0.197
 C         -0.012 -0.217  0.043    0.016  0.045 -0.093   -0.051 -0.101  0.007
 C         -0.108 -0.145 -0.111    0.035  0.028 -0.017   -0.027 -0.111  0.343
 Br         0.104 -0.002 -0.034   -0.043  0.002  0.035    0.016  0.004 -0.002
 H          0.024 -0.147  0.208   -0.016  0.078  0.011   -0.138 -0.209 -0.218
 Cl         0.405 -0.174  0.174    0.004  0.016  0.039    0.022 -0.084 -0.100
 Br        -0.237  0.192 -0.030   -0.027  0.004 -0.026   -0.049  0.023 -0.039
 H         -0.075 -0.255 -0.018    0.491 -0.246  0.284    0.247  0.352  0.105
 H         -0.329 -0.459 -0.037    0.503 -0.257 -0.391    0.345  0.440  0.292
 TransDip  -0.010 -0.011  0.007    0.037  0.006 -0.005    0.046  0.012  0.019

 Mode:                 7                      8                      9
 Frequency:       494.40                 614.26                 703.42
 Force Cnst:      1.1973                 0.6553                 0.8840
 Red. Mass:       8.3140                 2.9477                 3.0322
 IR Active:          YES                    YES                    YES
 IR Intens:        9.289                 20.040                 71.596
 Raman Active:       YES                    YES                    YES
               X      Y      Z        X      Y      Z        X      Y      Z
 C         -0.050 -0.132 -0.039   -0.078 -0.035  0.043   -0.016 -0.080  0.033
 C         -0.234 -0.399 -0.252   -0.248  0.256 -0.014    0.022  0.027 -0.008
 C         -0.275 -0.167  0.144   -0.085  0.001  0.079    0.305 -0.226  0.013
 Br         0.026  0.010  0.005    0.053 -0.022 -0.015   -0.004 -0.002 -0.002
 H         -0.292 -0.453 -0.342   -0.281  0.193 -0.169   -0.163 -0.121 -0.273
 Cl         0.020  0.261  0.031    0.002 -0.019  0.002   -0.024  0.081  0.022
 Br         0.051 -0.011  0.009    0.011  0.000 -0.002   -0.028  0.010 -0.010
 H          0.205  0.022  0.019   -0.212 -0.453  0.453   -0.549 -0.350 -0.181
 H         -0.029 -0.189 -0.126    0.369  0.012 -0.332    0.302  0.352  0.223
 TransDip  -0.065 -0.065 -0.033   -0.142  0.005  0.016    0.174 -0.208 -0.004

 Mode:                10                     11                     12
 Frequency:       898.82                 934.55                 955.07
 Force Cnst:      0.9846                 2.0415                 1.8360
 Red. Mass:       2.0686                 3.9674                 3.4162
 IR Active:          YES                    YES                    YES
 IR Intens:        7.922                  9.495                  1.087
 Raman Active:       YES                    YES                    YES
               X      Y      Z        X      Y      Z        X      Y      Z
 C          0.116 -0.022 -0.132   -0.061 -0.205 -0.042   -0.068  0.058 -0.232
 C         -0.082  0.079  0.111    0.134  0.119 -0.270    0.253  0.047  0.161
 C         -0.120 -0.152 -0.017   -0.017  0.101  0.322   -0.138 -0.134  0.161
 Br         0.009 -0.004 -0.001   -0.007  0.003  0.005   -0.011  0.005 -0.001
 H         -0.001  0.275  0.569    0.299  0.359  0.237    0.191 -0.215 -0.468
 Cl        -0.002  0.018  0.007    0.002 -0.023 -0.008    0.004  0.015 -0.003
 Br         0.005  0.001 -0.000   -0.001  0.000 -0.005   -0.001  0.000 -0.001
 H         -0.018  0.183 -0.544   -0.208 -0.010 -0.458   -0.083 -0.309  0.233
 H          0.054  0.300  0.289   -0.241  0.013  0.383    0.147 -0.039 -0.549
 TransDip  -0.067 -0.033  0.050    0.072  0.058  0.036    0.018 -0.028 -0.006

 Mode:                13                     14                     15
 Frequency:      1052.56                1082.03                1127.93
 Force Cnst:      0.8701                 0.9100                 1.0419
 Red. Mass:       1.3330                 1.3192                 1.3899
 IR Active:          YES                    YES                    YES
 IR Intens:       39.761                 10.284                 19.499
 Raman Active:       YES                    YES                    YES
               X      Y      Z        X      Y      Z        X      Y      Z
 C          0.010 -0.024  0.042   -0.138 -0.084 -0.003   -0.058  0.103 -0.014
 C          0.020 -0.082  0.003    0.019  0.019  0.011   -0.022 -0.061 -0.065
 C         -0.092  0.092 -0.053    0.035 -0.010 -0.005    0.070 -0.080  0.029
 Br        -0.003  0.004 -0.001   -0.000 -0.000 -0.000   -0.001  0.001 -0.000
 H          0.446  0.007 -0.008   -0.013  0.016  0.028    0.404  0.319  0.682
 Cl         0.004 -0.006  0.003   -0.001  0.001 -0.000   -0.003  0.005 -0.001
 Br         0.002 -0.002  0.000   -0.000  0.000  0.000   -0.002  0.001 -0.000
 H         -0.381 -0.275 -0.035    0.613  0.484  0.040   -0.020 -0.112  0.309
 H          0.563  0.476  0.078    0.474  0.354 -0.096    0.060 -0.081 -0.342
 TransDip  -0.085  0.169 -0.072    0.092  0.043  0.015    0.114 -0.070  0.046

 Mode:                16                     17                     18
 Frequency:      1239.31                1302.68                1459.08
 Force Cnst:      1.4412                 2.2752                 1.5001
 Red. Mass:       1.5926                 2.2755                 1.1960
 IR Active:          YES                    YES                    YES
 IR Intens:       15.109                 15.052                 14.370
 Raman Active:       YES                    YES                    YES
               X      Y      Z        X      Y      Z        X      Y      Z
 C          0.015 -0.012  0.108    0.014 -0.033 -0.119   -0.000 -0.008 -0.116
 C          0.004  0.094 -0.045   -0.205 -0.053  0.124   -0.034 -0.022  0.012
 C         -0.063 -0.143 -0.074    0.140  0.098  0.101    0.030  0.029  0.010
 Br        -0.003  0.003  0.000    0.002  0.002 -0.002    0.000  0.000 -0.000
 H          0.758  0.136 -0.416    0.714 -0.051 -0.374    0.038 -0.014 -0.001
 Cl        -0.002  0.009  0.003   -0.001 -0.008 -0.002   -0.000 -0.001 -0.000
 Br         0.001  0.000  0.001   -0.002  0.000 -0.001   -0.000  0.000 -0.000
 H          0.197  0.120  0.148    0.036  0.140 -0.358    0.262 -0.296  0.564
 H         -0.206 -0.120  0.223   -0.061 -0.170 -0.226   -0.255  0.354  0.563
 TransDip  -0.100 -0.074  0.004   -0.095  0.054  0.060    0.001  0.016  0.120

 Mode:                19                     20                     21
 Frequency:      3131.86                3205.29                3224.02
 Force Cnst:      6.0901                 6.6079                 6.8393
 Red. Mass:       1.0538                 1.0916                 1.1168
 IR Active:          YES                    YES                    YES
 IR Intens:        0.295                  2.325                  0.833
 Raman Active:       YES                    YES                    YES
               X      Y      Z        X      Y      Z        X      Y      Z
 C          0.001 -0.004 -0.064   -0.014  0.017 -0.003    0.062 -0.075  0.003
 C         -0.002 -0.001  0.001    0.016 -0.077  0.030    0.004 -0.018  0.007
 C          0.002  0.002  0.001    0.001  0.001  0.001    0.001  0.000  0.001
 Br        -0.000 -0.000  0.000   -0.000  0.000 -0.000   -0.000  0.000  0.000
 H         -0.000 -0.008  0.005   -0.202  0.888 -0.341   -0.045  0.204 -0.082
 Cl         0.000  0.000  0.000    0.000  0.000 -0.000   -0.000  0.000  0.000
 Br         0.000  0.000  0.000   -0.000  0.000  0.000   -0.000  0.000 -0.000
 H         -0.392  0.488  0.353    0.077 -0.099 -0.074   -0.363  0.451  0.342
 H          0.377 -0.445  0.373    0.091 -0.101  0.087   -0.375  0.442 -0.389
 TransDip   0.011 -0.005 -0.012    0.035  0.033 -0.009   -0.008  0.015 -0.024

 STANDARD THERMODYNAMIC QUANTITIES AT   298.15 K  AND     1.00 ATM

   This Molecule has  0 Imaginary Frequencies
   Zero point vibrational energy:       32.710 kcal/mol

   Atom    1 Element C  Has Mass   12.00000
   Atom    2 Element C  Has Mass   12.00000
   Atom    3 Element C  Has Mass   12.00000
   Atom    4 Element Br Has Mass   78.91830
   Atom    5 Element H  Has Mass    1.00783
   Atom    6 Element Cl Has Mass   34.96885
   Atom    7 Element Br Has Mass   78.91830
   Atom    8 Element H  Has Mass    1.00783
   Atom    9 Element H  Has Mass    1.00783
   Molecular Mass:   231.828940 amu
   Principal axes and moments of inertia in amu*Bohr^2:
                             1           2           3
    Eigenvalues --      775.45909  3282.23318  3679.25147
          X               0.99999     0.00363     0.00030
          Y              -0.00364     0.99965     0.02604
          Z              -0.00021    -0.02605     0.99966
   Rotational Symmetry Number is   1
   The Molecule is an Asymmetric Top
   Translational Enthalpy:        0.889 kcal/mol
   Rotational Enthalpy:           0.889 kcal/mol
   Vibrational Enthalpy:         35.121 kcal/mol
   gas constant (RT):             0.592 kcal/mol
   Translational Entropy:        42.224  cal/mol.K
   Rotational Entropy:           30.616  cal/mol.K
   Vibrational Entropy:          14.137  cal/mol.K

   Total Enthalpy:               37.491 kcal/mol
   Total Entropy:                86.977  cal/mol.K

 ======================================================================

 STANDARD THERMODYNAMIC QUANTITIES FOR ANHARMONIC VIBRATION -- TOSH

   Zero point vibrational energy: ************ kcal/mol

   Vibrational Enthalpy:       Infinity kcal/mol
   Vibrational Entropy:             NaN  cal/mol.K

   Total Enthalpy:             Infinity kcal/mol
   Total Entropy:                   NaN  cal/mol.K

 ======================================================================

 STANDARD THERMODYNAMIC QUANTITIES FOR ANHARMONIC VIBRATION -- VPT2

   Zero point vibrational energy: ************ kcal/mol

   Vibrational Enthalpy:       Infinity kcal/mol
   Vibrational Entropy:             NaN  cal/mol.K

   Total Enthalpy:             Infinity kcal/mol
   Total Entropy:                   NaN  cal/mol.K

 ======================================================================

Archival summary:
1\1\garfield\FREQ\ProcedureUnspecified\BasisUnspecified\r2l133\taweetha\ThuOct1100:27:082018ThuOct1100:27:082018\0\\#,FREQ,ProcedureUnspecified,BasisUnspecified,\\0,1\Br\C,1,1.94624\C,2,1.50169,1,117.916\H,3,1.08329,2,118.873,1,-1.73452,0\H,3,1.08334,2,115.802,1,-146.109,0\C,2,1.50173,1,116.076,3,68.7461,0\H,6,1.08042,2,116.513,1,0.300739,0\Cl,2,1.76662,1,112.867,3,-144.909,0\Br,6,1.92816,2,122.815,1,141.266,0\\\@

 Total job time:  633.73s(wall), 633.71s(cpu) 
 Thu Oct 11 00:27:08 2018

        *************************************************************
        *                                                           *
        *  Thank you very much for using Q-Chem.  Have a nice day.  *
        *                                                           *
        *************************************************************
