# Supplementary material for: Geometric and energetic data from ab initio calculations of haloethene, haloimine, halomethylenephosphine, haloiminophosphine, halodiazene, halodiphosphene and halocyclopropane
Source: Data Brief. 2019 Nov 2;27:104738. doi: 10.1016/j.dib.2019.104738 (PMC6861602; doi:10.1016/j.dib.2019.104738)
Supplement: Multimedia component 3 [file mmc3.zip › CCC/B3LYP/BrHCCCClI.out]

Q-Chem Developer Version!
                  Welcome to Q-Chem
     A Quantum Leap Into The Future Of Chemistry


 Q-Chem 5.1, Q-Chem, Inc., Pleasanton, CA (2018)

 Yihan Shao,  Zhengting Gan,  E. Epifanovsky,  A. T. B. Gilbert,  M. Wormit,  
 J. Kussmann,  A. W. Lange,  A. Behn,  Jia Deng,  Xintian Feng,  D. Ghosh,  
 M. Goldey,  P. R. Horn,  L. D. Jacobson,  I. Kaliman,  T. Kus,  A. Landau,  
 Jie Liu,  E. I. Proynov,  R. M. Richard,  R. P. Steele,  E. J. Sundstrom,  
 H. L. Woodcock III,  P. M. Zimmerman,  D. Zuev,  B. Albrecht,  E. Alguire,  
 S. A. Baeppler,  D. Barton,  Z. Benda,  Y. A. Bernard,  E. J. Berquist,  
 K. B. Bravaya,  H. Burton,  D. Casanova,  Chun-Min Chang,  Yunqing Chen,  
 A. Chien,  K. D. Closser,  M. P. Coons,  S. Coriani,  S. Dasgupta,  
 A. L. Dempwolff,  M. Diedenhofen,  Hainam Do,  R. G. Edgar,  Po-Tung Fang,  
 S. Faraji,  S. Fatehi,  Qingguo Feng,  K. D. Fenk,  J. Fosso-Tande,  
 Qinghui Ge,  A. Ghysels,  G. Gidofalvi,  J. Gomes,  J. Gonthier,  A. Gunina,  
 D. Hait,  M. W. D. Hanson-Heine,  P. H. P. Harbach,  A. W. Hauser,  
 J. E. Herr,  E. G. Hohenstein,  Z. C. Holden,  Kerwin Hui,  B. C. Huynh,  
 T.-C. Jagau,  Hyunjun Ji,  B. Kaduk,  K. Khistyaev,  Jaehoon Kim,  
 P. Klunzinger,  K. Koh,  D. Kosenkov,  L. Koulias,  T. Kowalczyk,  
 C. M. Krauter,  A. Kunitsa,  Ka Un Lao,  A. Laurent,  K. V. Lawler,  
 Joonho Lee,  D. Lefrancois,  S. Lehtola,  D. S. Levine,  Yi-Pei Li,  
 You-Sheng Lin,  Fenglai Liu,  E. Livshits,  A. Luenser,  P. Manohar,  
 E. Mansoor,  S. F. Manzer,  Shan-Ping Mao,  Yuezhi Mao,  N. Mardirossian,  
 A. V. Marenich,  T. Markovich,  L. A. Martinez-Martinez,  S. A. Maurer,  
 N. J. Mayhall,  S. C. McKenzie,  J.-M. Mewes,  A. F. Morrison,  
 J. W. Mullinax,  K. Nanda,  T. S. Nguyen-Beck,  R. Olivares-Amaya,  
 J. A. Parkhill,  T. M. Perrine,  F. Plasser,  P. Pokhilko,  S. Prager,  
 A. Prociuk,  E. Ramos,  D. R. Rehn,  F. Rob,  M. Schneider,  N. Sergueev,  
 S. M. Sharada,  S. Sharma,  D. W. Small,  T. Stauch,  T. Stein,  
 Yu-Chuan Su,  A. J. W. Thom,  A. Tkatchenko,  T. Tsuchimochi,  N. M. Tubman,  
 L. Vogt,  M. L. Vidal,  O. Vydrov,  M. A. Watson,  J. Wenzel,  
 M. de Wergifosse,  T. A. Wesolowski,  A. White,  J. Witte,  A. Yamada,  
 Jun Yang,  K. Yao,  S. Yeganeh,  S. R. Yost,  Zhi-Qiang You,  A. Zech,  
 Igor Ying Zhang,  Xing Zhang,  Yan Zhao,  Ying Zhu,  B. R. Brooks,  
 G. K. L. Chan,  C. J. Cramer,  M. S. Gordon,  W. J. Hehre,  A. Klamt,  
 M. W. Schmidt,  C. D. Sherrill,  D. G. Truhlar,  A. Aspuru-Guzik,  R. Baer,  
 A. T. Bell,  N. A. Besley,  Jeng-Da Chai,  A. E. DePrince, III,  
 R. A. DiStasio Jr.,  A. Dreuw,  B. D. Dunietz,  T. R. Furlani,  
 Chao-Ping Hsu,  Yousung Jung,  Jing Kong,  D. S. Lambrecht,  WanZhen Liang,  
 C. Ochsenfeld,  V. A. Rassolov,  L. V. Slipchenko,  J. E. Subotnik,  
 T. Van Voorhis,  J. M. Herbert,  A. I. Krylov,  P. M. W. Gill,  M. Head-Gordon

 Contributors to earlier versions of Q-Chem not listed above: 
 R. D. Adamson,  B. Austin,  J. Baker,  G. J. O. Beran,  K. Brandhorst,  
 S. T. Brown,  E. F. C. Byrd,  A. K. Chakraborty,  C.-L. Cheng,  
 Siu Hung Chien,  D. M. Chipman,  D. L. Crittenden,  H. Dachsel,  
 R. J. Doerksen,  A. D. Dutoi,  L. Fusti-Molnar,  W. A. Goddard III,  
 A. Golubeva-Zadorozhnaya,  S. R. Gwaltney,  G. Hawkins,  A. Heyden,  
 S. Hirata,  G. Kedziora,  F. J. Keil,  C. Kelley,  Jihan Kim,  R. A. King,  
 R. Z. Khaliullin,  P. P. Korambath,  W. Kurlancheek,  A. M. Lee,  M. S. Lee,  
 S. V. Levchenko,  Ching Yeh Lin,  D. Liotard,  R. C. Lochan,  I. Lotan,  
 P. E. Maslen,  N. Nair,  D. P. O'Neill,  D. Neuhauser,  E. Neuscamman,  
 C. M. Oana,  R. Olson,  B. Peters,  R. Peverati,  P. A. Pieniazek,  
 Y. M. Rhee,  J. Ritchie,  M. A. Rohrdanz,  E. Rosta,  N. J. Russ,  
 H. F. Schaefer III,  N. E. Schultz,  N. Shenvi,  A. C. Simmonett,  A. Sodt,  
 D. Stuck,  K. S. Thanthiriwatte,  V. Vanovschi,  Tao Wang,  A. Warshel,  
 C. F. Williams,  Q. Wu,  X. Xu,  W. Zhang

 Please cite Q-Chem as follows:
 Y. Shao et al., Mol. Phys. 113, 184-215 (2015)
 DOI: 10.1080/00268976.2014.952696

 Q-Chem 5.1.1 for Intel X86 EM64T Linux

 Parts of Q-Chem use Armadillo 8.300.2 (Tropical Shenanigans).
 http://arma.sourceforge.net/

 Q-Chem begins on Thu Oct 11 00:02:41 2018  

Host: 
0

     Scratch files written to /scratch/taweetham/qchem502//
Input Ideriv = 2
Curr. Ideriv = -1
Max.  Ideriv = 2

Checking the input file for inconsistencies... 	...done.

--------------------------------------------------------------
User input:
--------------------------------------------------------------
$molecule
0 1
C 
C 1 CC 
C 2 CC 1 60.0
Br 2 CBr 1 ANG  3 pDHA
H 2 CH 1 ANG  3 mDHA
Cl 3 CCl 1 ANG  2 mDHA
I 3 CI 1 ANG  2 pDHA
H 1 CH 2 ANG  3 pDHA
H 1 CH 2 ANG  3 mDHA

CC=1.54
CH=1.09
CF=1.35
CCl=1.77
CBr=1.94
CI=2.14
ANG=118.0
pDHA=107.9
mDHA=-107.9
$end

$rem
   job_type	optimization
   basis	6-311++g**
   method	b3lyp
   mem_total	32000
$end

--------------------------------------------------------------
 ----------------------------------------------------------------
             Standard Nuclear Orientation (Angstroms)
    I     Atom           X                Y                Z
 ----------------------------------------------------------------
    1      C       0.4725694852    -0.4248117577     1.6498968029
    2      C       0.9639515820    -0.8522702647     0.2543958678
    3      C      -0.1066656000     0.2462813436     0.3906427518
    4      Br      2.7506380195    -0.3217791115    -0.2840562754
    5      H       0.6525824662    -1.8269078122    -0.1214111633
    6      Cl      0.3673684782     1.9165377083     0.0464983503
    7      I      -2.1157324100    -0.2330021985    -0.1693017450
    8      H      -0.1653606874    -1.1153703722     2.2015070774
    9      H       1.1498683340     0.1573266377     2.2747817188
 ----------------------------------------------------------------
 Molecular Point Group                 C1    NOp =  1
 Largest Abelian Subgroup              C1    NOp =  1
 Nuclear Repulsion Energy =   932.3530059429 hartrees
 There are       63 alpha and       63 beta electrons
 Requested basis set is 6-311++G(d,p)
 There are 89 shells and 227 basis functions

 Total QAlloc Memory Limit  32000 MB
 Mega-Array Size       188 MB
 MEM_STATIC part       192 MB
 A cutoff of  1.0D-11 yielded   3239 shell pairs
 There are     22230 function pairs (     24636 Cartesian)
 Smallest overlap matrix eigenvalue = 4.07E-05

 Scale SEOQF with 1.000000e-01/1.000000e-01/1.000000e-01

 Standard Electronic Orientation quadrupole field applied
 Nucleus-field energy     =     0.0000000206 hartrees
 Guess from superposition of atomic densities
 Warning:  Energy on first SCF cycle will be non-variational
 SAD guess density has 126.000000 electrons

 -----------------------------------------------------------------------
  General SCF calculation program by
  Eric Jon Sundstrom, Paul Horn, Yuezhi Mao, Dmitri Zuev, Alec White,
  David Stuck, Shaama M.S., Shane Yost, Joonho Lee, David Small,
  Daniel Levine, Susi Lehtola, Hugh Burton, Evgeny Epifanovsky
 -----------------------------------------------------------------------
 Exchange:     0.2000 Hartree-Fock + 0.0800 Slater + 0.7200 B88
 Correlation:  0.1900 VWN1RPA + 0.8100 LYP
 Using SG-1 standard quadrature grid
 A restricted SCF calculation will be
 performed using DIIS
 SCF converges when DIIS error is below 1.0e-08
 ---------------------------------------
  Cycle       Energy         DIIS error
 ---------------------------------------
    1  -10070.8585286972      3.53e-02  
    2  -10069.9498953952      2.87e-03  
    3  -10069.9223766366      3.46e-03  
    4  -10069.9908856066      4.98e-04  
    5  -10069.9923523824      2.26e-04  
    6  -10069.9926497362      8.15e-05  
    7  -10069.9926869605      2.31e-05  
    8  -10069.9926903371      7.28e-06  
    9  -10069.9926906444      1.38e-06  
   10  -10069.9926906569      5.10e-07  
   11  -10069.9926906583      6.77e-08  
   12  -10069.9926906583      1.94e-08  
   13  -10069.9926906582      5.59e-09  Convergence criterion met
 ---------------------------------------
 SCF time:   CPU 81.82s  wall 82.00s 
 SCF   energy in the final basis set =   -10069.9926906582
 Total energy in the final basis set =   -10069.9926906582

 --------------------------------------------------------------

                    Orbital Energies (a.u.)
 --------------------------------------------------------------

 Alpha MOs
 -- Occupied --
*******-482.841-176.315-165.719-165.717-165.717-101.569 -62.493
-56.314 -56.310 -56.310 -35.812 -31.305 -31.299 -31.299 -22.955
-22.954 -22.954 -22.949 -22.949 -10.308 -10.270 -10.225  -9.484
 -8.702  -7.249  -7.238  -7.238  -6.534  -6.520  -6.520  -6.361
 -4.774  -4.758  -4.758  -2.645  -2.641  -2.641  -2.630  -2.630
 -2.039  -2.035  -2.034  -2.021  -2.021  -0.932  -0.844  -0.791
 -0.686  -0.632  -0.584  -0.506  -0.497  -0.419  -0.404  -0.396
 -0.386  -0.332  -0.312  -0.300  -0.288  -0.279  -0.271
 -- Virtual --
 -0.076  -0.048  -0.012   0.007   0.018   0.026   0.029   0.051
  0.053   0.066   0.071   0.078   0.079   0.089   0.095   0.104
  0.109   0.119   0.124   0.126   0.131   0.135   0.147   0.161
  0.171   0.178   0.194   0.197   0.218   0.224   0.238   0.252
  0.255   0.259   0.265   0.380   0.391   0.396   0.416   0.423
  0.431   0.435   0.442   0.445   0.461   0.485   0.489   0.495
  0.498   0.512   0.554   0.555   0.578   0.597   0.616   0.626
  0.633   0.649   0.667   0.680   0.696   0.735   0.788   0.796
  0.817   0.851   0.869   0.897   0.923   0.948   0.989   1.029
  1.104   1.129   1.230   1.282   1.326   1.353   1.366   1.421
  1.450   1.489   1.506   1.527   1.580   1.623   1.680   1.705
  1.768   1.785   1.831   1.872   1.947   1.981   2.037   2.053
  2.104   2.163   2.178   2.193   2.219   2.289   2.340   2.452
  2.485   2.528   2.573   2.693   2.705   2.773   2.805   2.808
  2.949   3.055   3.238   3.389   3.681   3.795   3.979   3.994
  4.012   4.040   4.056   4.116   4.132   4.161   4.252   4.254
  4.388   4.436   6.027   6.048   6.093   6.673   7.573   7.594
  7.691   9.744  23.529  23.702  23.819  25.875  25.987  26.433
 27.879  28.361  28.378  28.388  28.539  28.545  28.573  28.606
 28.689  47.943 127.899 127.912 127.939 151.672 215.733 289.769
289.789 289.9101020.7411901.836
 --------------------------------------------------------------

          Ground-State Mulliken Net Atomic Charges

     Atom                 Charge (a.u.)
  ----------------------------------------
      1 C                    -0.519798
      2 C                    -0.118679
      3 C                    -0.217625
      4 Br                   -0.127092
      5 H                     0.267314
      6 Cl                    0.238475
      7 I                     0.120112
      8 H                     0.174532
      9 H                     0.182761
  ----------------------------------------
  Sum of atomic charges =     0.000000

 -----------------------------------------------------------------
                    Cartesian Multipole Moments
 -----------------------------------------------------------------
    Charge (ESU x 10^10)
                 0.0000
    Dipole Moment (Debye)
         X      -0.4302      Y      -1.3619      Z       1.3179
       Tot       1.9434
    Quadrupole Moments (Debye-Ang)
        XX     -78.7302     XY       1.7886     YY     -77.4905
        XZ       1.2841     YZ      -0.7289     ZZ     -76.0758
    Octopole Moments (Debye-Ang^2)
       XXX     -21.7252    XXY      -1.6789    XYY      -2.3285
       YYY     -13.6483    XXZ     -11.5538    XYZ       0.0347
       YYZ      -6.6516    XZZ      -1.4756    YZZ      -5.8084
       ZZZ      -8.6465
    Hexadecapole Moments (Debye-Ang^3)
      XXXX   -1659.8221   XXXY      30.3232   XXYY    -374.4449
      XYYY       5.1336   YYYY    -425.9992   XXXZ      -6.1638
      XXYZ       3.5283   XYYZ      -4.0132   YYYZ       0.7678
      XXZZ    -334.6198   XYZZ       3.5163   YYZZ    -116.6204
      XZZZ      -1.7442   YZZZ       1.3897   ZZZZ    -233.5520
 -----------------------------------------------------------------
 Calculating analytic gradient of the SCF energy
 Gradient of SCF Energy
            1           2           3           4           5           6
    1   0.0015317   0.0122133  -0.0224504   0.0024929  -0.0047372   0.0045058
    2  -0.0014312  -0.0135906   0.0152394   0.0089517  -0.0061181  -0.0018418
    3   0.0169854  -0.0145430  -0.0141096   0.0008504   0.0011234  -0.0011922
            7           8           9
    1   0.0057846  -0.0021785   0.0028379
    2   0.0007630  -0.0020122   0.0000398
    3   0.0023395   0.0035733   0.0049730
 Max gradient component =       2.245E-02
 RMS gradient           =       8.694E-03
 Gradient time:  CPU 22.16 s  wall 22.17 s
 Geometry Optimization Parameters
   NAtoms,    NIC,     NZ,  NCons,   NDum,   NFix, NCnnct, MaxDiis
        9      69       9       0       0       0       0       0


** GEOMETRY OPTIMIZATION IN DELOCALIZED INTERNAL COORDINATES **
   Searching for a Minimum

   Optimization Cycle:   1

                       Coordinates (Angstroms)
     ATOM                X               Y               Z
      1  C         0.4725694852   -0.4248117577    1.6498968029
      2  C         0.9639515820   -0.8522702647    0.2543958678
      3  C        -0.1066656000    0.2462813436    0.3906427518
      4  Br        2.7506380195   -0.3217791115   -0.2840562754
      5  H         0.6525824662   -1.8269078122   -0.1214111633
      6  Cl        0.3673684782    1.9165377083    0.0464983503
      7  I        -2.1157324100   -0.2330021985   -0.1693017450
      8  H        -0.1653606874   -1.1153703722    2.2015070774
      9  H         1.1498683340    0.1573266377    2.2747817188
   Point Group: c1    Number of degrees of freedom:    21


   Energy is -10069.992690658


 Attempting to Generate Delocalized Internal Coordinates

 21 Hessian modes will be used to form the next step
  Hessian Eigenvalues:
     0.016341    0.020947    0.023307    0.030304    0.030782    0.032544
     0.083421    0.087153    0.090379    0.107532    0.108095    0.134223
     0.138421    0.175927    0.253751    0.264506    0.285189    0.286300
     0.348126    0.348126    0.348126

 Minimum Search - Taking Simple RFO Step
 Searching for Lamda that Minimizes Along All modes
 Value Taken    Lamda =  -0.00537801
 Step Taken.  Stepsize is  0.237584

                             Maximum     Tolerance    Cnvgd?
         Gradient           0.014269      0.000300      NO
         Displacement       0.122745      0.001200      NO
         Energy change     *********      0.000001      NO


 New Cartesian Coordinates Obtained by Inverse Iteration

 Displacement from previous Coordinates is:  0.313556
 ----------------------------------------------------------------
             Standard Nuclear Orientation (Angstroms)
    I     Atom           X                Y                Z
 ----------------------------------------------------------------
    1      C       0.4838767768    -0.4108269542     1.6321393478
    2      C       0.9660593231    -0.8378107911     0.2597069637
    3      C      -0.0922654122     0.2459464364     0.3981919631
    4      Br      2.7733209635    -0.4283714376    -0.2690409030
    5      H       0.6492250950    -1.7942482709    -0.1299538157
    6      Cl      0.3088555980     1.9465551831     0.1127031211
    7      I      -2.1192530203    -0.2643386639    -0.1818612194
    8      H      -0.1463849649    -1.1021745173     2.1786936565
    9      H       1.1457853088     0.1912731883     2.2423742712
 ----------------------------------------------------------------
 Molecular Point Group                 C1    NOp =  1
 Largest Abelian Subgroup              C1    NOp =  1
 Nuclear Repulsion Energy =   926.8491810145 hartrees
 There are       63 alpha and       63 beta electrons
 Applying Cartesian multipole field
    Component          Value
    ---------          -----
     (2,0,0)        1.00000E-11
     (0,2,0)        2.00000E-11
     (0,0,2)       -3.00000E-11
 Nucleus-field energy     =     0.0000000211 hartrees
 Requested basis set is 6-311++G(d,p)
 There are 89 shells and 227 basis functions
 A cutoff of  1.0D-11 yielded   3232 shell pairs
 There are     22180 function pairs (     24581 Cartesian)
 Smallest overlap matrix eigenvalue = 3.89E-05
 Guess MOs from SCF MO coefficient file

 -----------------------------------------------------------------------
  General SCF calculation program by
  Eric Jon Sundstrom, Paul Horn, Yuezhi Mao, Dmitri Zuev, Alec White,
  David Stuck, Shaama M.S., Shane Yost, Joonho Lee, David Small,
  Daniel Levine, Susi Lehtola, Hugh Burton, Evgeny Epifanovsky
 -----------------------------------------------------------------------
 Exchange:     0.2000 Hartree-Fock + 0.0800 Slater + 0.7200 B88
 Correlation:  0.1900 VWN1RPA + 0.8100 LYP
 Using SG-1 standard quadrature grid
 A restricted SCF calculation will be
 performed using DIIS
 SCF converges when DIIS error is below 1.0e-08
 ---------------------------------------
  Cycle       Energy         DIIS error
 ---------------------------------------
    1  -10069.9924381674      5.87e-04  
    2  -10069.9955624605      1.50e-04  
    3  -10069.9955051291      1.80e-04  
    4  -10069.9957133976      3.78e-05  
    5  -10069.9957216573      1.26e-05  
    6  -10069.9957222688      5.69e-06  
    7  -10069.9957224649      1.51e-06  
    8  -10069.9957224782      3.24e-07  
    9  -10069.9957224788      9.23e-08  
   10  -10069.9957224789      1.70e-08  
   11  -10069.9957224790      5.18e-09  Convergence criterion met
 ---------------------------------------
 SCF time:   CPU 71.73s  wall 72.00s 
 SCF   energy in the final basis set =   -10069.9957224790
 Total energy in the final basis set =   -10069.9957224790

 --------------------------------------------------------------

                    Orbital Energies (a.u.)
 --------------------------------------------------------------

 Alpha MOs
 -- Occupied --
*******-482.842-176.314-165.718-165.716-165.716-101.571 -62.494
-56.315 -56.311 -56.311 -35.811 -31.304 -31.298 -31.298 -22.954
-22.953 -22.953 -22.948 -22.948 -10.307 -10.268 -10.222  -9.485
 -8.703  -7.250  -7.240  -7.239  -6.535  -6.521  -6.521  -6.360
 -4.772  -4.757  -4.757  -2.646  -2.642  -2.642  -2.631  -2.631
 -2.038  -2.034  -2.033  -2.020  -2.020  -0.940  -0.849  -0.795
 -0.683  -0.634  -0.587  -0.511  -0.501  -0.419  -0.407  -0.395
 -0.388  -0.331  -0.315  -0.300  -0.289  -0.279  -0.272
 -- Virtual --
 -0.081  -0.046  -0.012   0.007   0.018   0.025   0.029   0.052
  0.055   0.066   0.071   0.079   0.082   0.088   0.095   0.104
  0.109   0.119   0.124   0.126   0.131   0.137   0.148   0.162
  0.171   0.180   0.195   0.200   0.218   0.226   0.236   0.253
  0.259   0.265   0.268   0.380   0.390   0.397   0.415   0.425
  0.431   0.432   0.443   0.447   0.461   0.485   0.490   0.493
  0.500   0.514   0.554   0.557   0.581   0.601   0.615   0.627
  0.632   0.656   0.669   0.679   0.691   0.732   0.781   0.788
  0.816   0.857   0.869   0.891   0.921   0.953   0.996   1.031
  1.101   1.131   1.226   1.286   1.331   1.358   1.370   1.428
  1.454   1.495   1.509   1.524   1.580   1.628   1.681   1.709
  1.785   1.795   1.846   1.878   1.967   1.991   2.046   2.058
  2.116   2.172   2.181   2.205   2.225   2.292   2.329   2.468
  2.478   2.539   2.588   2.698   2.712   2.796   2.819   2.824
  2.958   3.088   3.261   3.421   3.697   3.815   3.980   3.995
  4.011   4.037   4.054   4.118   4.129   4.173   4.250   4.276
  4.387   4.432   6.026   6.047   6.089   6.674   7.572   7.593
  7.685   9.742  23.559  23.737  23.852  25.874  25.962  26.421
 27.877  28.360  28.378  28.387  28.540  28.545  28.573  28.606
 28.687  47.943 127.899 127.911 127.938 151.671 215.730 289.767
289.788 289.9051020.7411901.835
 --------------------------------------------------------------

          Ground-State Mulliken Net Atomic Charges

     Atom                 Charge (a.u.)
  ----------------------------------------
      1 C                    -0.520098
      2 C                    -0.161911
      3 C                    -0.166783
      4 Br                   -0.120836
      5 H                     0.262248
      6 Cl                    0.241109
      7 I                     0.106871
      8 H                     0.176566
      9 H                     0.182833
  ----------------------------------------
  Sum of atomic charges =     0.000000

 -----------------------------------------------------------------
                    Cartesian Multipole Moments
 -----------------------------------------------------------------
    Charge (ESU x 10^10)
                 0.0000
    Dipole Moment (Debye)
         X      -0.3450      Y      -1.3204      Z       1.3204
       Tot       1.8989
    Quadrupole Moments (Debye-Ang)
        XX     -78.7518     XY       1.5615     YY     -77.5286
        XZ       1.3263     YZ      -0.5595     ZZ     -76.0930
    Octopole Moments (Debye-Ang^2)
       XXX     -19.4227    XXY      -0.7151    XYY      -2.5198
       YYY      -6.0999    XXZ     -12.2954    XYZ       0.3104
       YYZ      -7.0461    XZZ      -1.1605    YZZ      -3.4740
       ZZZ     -10.9066
    Hexadecapole Moments (Debye-Ang^3)
      XXXX   -1669.2867   XXXY      39.9555   XXYY    -380.9177
      XYYY      18.8179   YYYY    -442.9058   XXXZ     -11.4073
      XXYZ       2.4517   XYYZ      -5.1241   YYYZ      -6.1536
      XXZZ    -336.6216   XYZZ       8.1476   YYZZ    -119.5170
      XZZZ      -7.1531   YZZZ      -5.9498   ZZZZ    -232.1827
 -----------------------------------------------------------------
 Calculating analytic gradient of the SCF energy
 Gradient of SCF Energy
            1           2           3           4           5           6
    1   0.0048244   0.0043120  -0.0095514   0.0000006  -0.0005833   0.0000793
    2   0.0027406  -0.0086943   0.0048166   0.0013160  -0.0001538   0.0006185
    3   0.0053492  -0.0057829  -0.0050168   0.0020588   0.0010313   0.0013176
            7           8           9
    1   0.0019200  -0.0006847  -0.0003169
    2  -0.0001110   0.0001855  -0.0007182
    3   0.0007240  -0.0008523   0.0011710
 Max gradient component =       9.551E-03
 RMS gradient           =       3.567E-03
 Gradient time:  CPU 22.11 s  wall 22.11 s
 Geometry Optimization Parameters
   NAtoms,    NIC,     NZ,  NCons,   NDum,   NFix, NCnnct, MaxDiis
        9      69       9       0       0       0       0       0

 Cartesian Hessian Update
 Hessian Updated using BFGS Update


** GEOMETRY OPTIMIZATION IN DELOCALIZED INTERNAL COORDINATES **
   Searching for a Minimum

   Optimization Cycle:   2

                       Coordinates (Angstroms)
     ATOM                X               Y               Z
      1  C         0.4838767768   -0.4108269542    1.6321393478
      2  C         0.9660593231   -0.8378107911    0.2597069637
      3  C        -0.0922654122    0.2459464364    0.3981919631
      4  Br        2.7733209635   -0.4283714376   -0.2690409030
      5  H         0.6492250950   -1.7942482709   -0.1299538157
      6  Cl        0.3088555980    1.9465551831    0.1127031211
      7  I        -2.1192530203   -0.2643386639   -0.1818612194
      8  H        -0.1463849649   -1.1021745173    2.1786936565
      9  H         1.1457853088    0.1912731883    2.2423742712
   Point Group: c1    Number of degrees of freedom:    21


   Energy is -10069.995722479

 Hessian Updated using BFGS Update

 20 Hessian modes will be used to form the next step
  Hessian Eigenvalues:
     0.016194    0.020994    0.023244    0.029727    0.030999    0.037732
     0.081324    0.088406    0.090706    0.100412    0.107858    0.131317
     0.136524    0.177253    0.239235    0.261859    0.268247    0.286491
     0.348108    0.352143

 Minimum Search - Taking Simple RFO Step
 Searching for Lamda that Minimizes Along All modes
 Value Taken    Lamda =  -0.00086750
 Step Taken.  Stepsize is  0.117696

                             Maximum     Tolerance    Cnvgd?
         Gradient           0.006192      0.000300      NO
         Displacement       0.055966      0.001200      NO
         Energy change     -0.003032      0.000001      NO


 New Cartesian Coordinates Obtained by Inverse Iteration

 Displacement from previous Coordinates is:  0.105215
 ----------------------------------------------------------------
             Standard Nuclear Orientation (Angstroms)
    I     Atom           X                Y                Z
 ----------------------------------------------------------------
    1      C       0.4794370523    -0.4142368787     1.6410725412
    2      C       0.9641920474    -0.8269957408     0.2755701206
    3      C      -0.0830780737     0.2427769116     0.4157884543
    4      Br      2.7620550180    -0.4319901620    -0.2926818030
    5      H       0.6465725999    -1.7734479151    -0.1334280558
    6      Cl      0.3207048564     1.9370361322     0.1032711822
    7      I      -2.1153717136    -0.2702756135    -0.2000647115
    8      H      -0.1413998433    -1.1134414697     2.1871496017
    9      H       1.1361077244     0.1965789087     2.2462760557
 ----------------------------------------------------------------
 Molecular Point Group                 C1    NOp =  1
 Largest Abelian Subgroup              C1    NOp =  1
 Nuclear Repulsion Energy =   927.6129105922 hartrees
 There are       63 alpha and       63 beta electrons
 Applying Cartesian multipole field
    Component          Value
    ---------          -----
     (2,0,0)        1.00000E-11
     (0,2,0)        2.00000E-11
     (0,0,2)       -3.00000E-11
 Nucleus-field energy     =     0.0000000209 hartrees
 Requested basis set is 6-311++G(d,p)
 There are 89 shells and 227 basis functions
 A cutoff of  1.0D-11 yielded   3230 shell pairs
 There are     22173 function pairs (     24574 Cartesian)
 Smallest overlap matrix eigenvalue = 3.70E-05
 Guess MOs from SCF MO coefficient file

 -----------------------------------------------------------------------
  General SCF calculation program by
  Eric Jon Sundstrom, Paul Horn, Yuezhi Mao, Dmitri Zuev, Alec White,
  David Stuck, Shaama M.S., Shane Yost, Joonho Lee, David Small,
  Daniel Levine, Susi Lehtola, Hugh Burton, Evgeny Epifanovsky
 -----------------------------------------------------------------------
 Exchange:     0.2000 Hartree-Fock + 0.0800 Slater + 0.7200 B88
 Correlation:  0.1900 VWN1RPA + 0.8100 LYP
 Using SG-1 standard quadrature grid
 A restricted SCF calculation will be
 performed using DIIS
 SCF converges when DIIS error is below 1.0e-08
 ---------------------------------------
  Cycle       Energy         DIIS error
 ---------------------------------------
    1  -10069.9955364605      2.64e-04  
    2  -10069.9960817798      7.17e-05  
    3  -10069.9960691087      8.55e-05  
    4  -10069.9961145705      2.33e-05  
    5  -10069.9961181828      5.61e-06  
    6  -10069.9961183310      2.48e-06  
    7  -10069.9961183692      5.43e-07  
    8  -10069.9961183708      1.06e-07  
    9  -10069.9961183708      2.99e-08  
   10  -10069.9961183708      8.53e-09  Convergence criterion met
 ---------------------------------------
 SCF time:   CPU 65.42s  wall 65.00s 
 SCF   energy in the final basis set =   -10069.9961183708
 Total energy in the final basis set =   -10069.9961183708

 --------------------------------------------------------------

                    Orbital Energies (a.u.)
 --------------------------------------------------------------

 Alpha MOs
 -- Occupied --
*******-482.841-176.313-165.717-165.715-165.715-101.571 -62.494
-56.315 -56.311 -56.311 -35.810 -31.303 -31.297 -31.297 -22.954
-22.952 -22.952 -22.948 -22.948 -10.307 -10.266 -10.223  -9.485
 -8.703  -7.251  -7.240  -7.240  -6.535  -6.521  -6.521  -6.359
 -4.772  -4.757  -4.756  -2.646  -2.642  -2.642  -2.631  -2.631
 -2.037  -2.033  -2.032  -2.019  -2.019  -0.945  -0.850  -0.796
 -0.681  -0.635  -0.588  -0.513  -0.503  -0.421  -0.407  -0.393
 -0.389  -0.331  -0.316  -0.300  -0.289  -0.278  -0.273
 -- Virtual --
 -0.083  -0.047  -0.012   0.007   0.018   0.026   0.029   0.052
  0.058   0.066   0.071   0.080   0.082   0.088   0.096   0.103
  0.109   0.119   0.125   0.127   0.131   0.137   0.148   0.162
  0.171   0.181   0.196   0.199   0.217   0.227   0.236   0.253
  0.262   0.267   0.272   0.380   0.389   0.398   0.416   0.425
  0.430   0.432   0.443   0.447   0.460   0.485   0.492   0.493
  0.499   0.515   0.557   0.559   0.583   0.601   0.613   0.628
  0.633   0.659   0.668   0.679   0.692   0.730   0.780   0.788
  0.815   0.855   0.869   0.891   0.922   0.956   0.995   1.036
  1.102   1.130   1.224   1.284   1.332   1.357   1.374   1.426
  1.462   1.503   1.510   1.521   1.582   1.631   1.684   1.708
  1.794   1.797   1.857   1.882   1.968   1.996   2.049   2.062
  2.118   2.174   2.184   2.210   2.227   2.293   2.333   2.468
  2.482   2.543   2.589   2.700   2.714   2.806   2.828   2.832
  2.963   3.099   3.279   3.436   3.699   3.818   3.981   3.995
  4.010   4.037   4.055   4.119   4.128   4.175   4.249   4.282
  4.387   4.429   6.026   6.046   6.088   6.673   7.572   7.594
  7.684   9.742  23.575  23.761  23.864  25.876  25.963  26.422
 27.876  28.361  28.377  28.386  28.540  28.546  28.573  28.606
 28.687  47.942 127.899 127.911 127.938 151.670 215.731 289.767
289.789 289.9041020.7401901.833
 --------------------------------------------------------------

          Ground-State Mulliken Net Atomic Charges

     Atom                 Charge (a.u.)
  ----------------------------------------
      1 C                    -0.537548
      2 C                    -0.163236
      3 C                    -0.142590
      4 Br                   -0.117429
      5 H                     0.262545
      6 Cl                    0.239140
      7 I                     0.100097
      8 H                     0.176621
      9 H                     0.182399
  ----------------------------------------
  Sum of atomic charges =     0.000000

 -----------------------------------------------------------------
                    Cartesian Multipole Moments
 -----------------------------------------------------------------
    Charge (ESU x 10^10)
                 0.0000
    Dipole Moment (Debye)
         X      -0.3079      Y      -1.2965      Z       1.3491
       Tot       1.8962
    Quadrupole Moments (Debye-Ang)
        XX     -78.9160     XY       1.5510     YY     -77.5438
        XZ       1.3126     YZ      -0.6164     ZZ     -75.9205
    Octopole Moments (Debye-Ang^2)
       XXX     -19.3342    XXY      -0.4528    XYY      -2.5565
       YYY      -4.9804    XXZ     -11.9654    XYZ       0.2425
       YYZ      -6.2043    XZZ      -1.1444    YZZ      -3.2468
       ZZZ      -8.1262
    Hexadecapole Moments (Debye-Ang^3)
      XXXX   -1663.9134   XXXY      37.4039   XXYY    -378.9700
      XYYY      17.2110   YYYY    -441.0303   XXXZ     -11.8618
      XXYZ       2.6577   XYYZ      -5.1271   YYYZ      -6.9672
      XXZZ    -334.7730   XYZZ       7.6056   YYZZ    -119.3592
      XZZZ      -7.2274   YZZZ      -6.3512   ZZZZ    -235.8758
 -----------------------------------------------------------------
 Calculating analytic gradient of the SCF energy
 Gradient of SCF Energy
            1           2           3           4           5           6
    1   0.0019501  -0.0000481  -0.0006960  -0.0010147   0.0000893   0.0005650
    2   0.0017074  -0.0015332  -0.0005436   0.0005512   0.0012556  -0.0000917
    3  -0.0016107   0.0015189   0.0017716   0.0006379  -0.0001621  -0.0004422
            7           8           9
    1   0.0001742  -0.0001548  -0.0008650
    2  -0.0008725  -0.0000519  -0.0004213
    3  -0.0001473  -0.0010651  -0.0005011
 Max gradient component =       1.950E-03
 RMS gradient           =       9.606E-04
 Gradient time:  CPU 22.09 s  wall 22.10 s
 Geometry Optimization Parameters
   NAtoms,    NIC,     NZ,  NCons,   NDum,   NFix, NCnnct, MaxDiis
        9      69       9       0       0       0       0       0

 Cartesian Hessian Update
 Hessian Updated using BFGS Update


** GEOMETRY OPTIMIZATION IN DELOCALIZED INTERNAL COORDINATES **
   Searching for a Minimum

   Optimization Cycle:   3

                       Coordinates (Angstroms)
     ATOM                X               Y               Z
      1  C         0.4794370523   -0.4142368787    1.6410725412
      2  C         0.9641920474   -0.8269957408    0.2755701206
      3  C        -0.0830780737    0.2427769116    0.4157884543
      4  Br        2.7620550180   -0.4319901620   -0.2926818030
      5  H         0.6465725999   -1.7734479151   -0.1334280558
      6  Cl        0.3207048564    1.9370361322    0.1032711822
      7  I        -2.1153717136   -0.2702756135   -0.2000647115
      8  H        -0.1413998433   -1.1134414697    2.1871496017
      9  H         1.1361077244    0.1965789087    2.2462760557
   Point Group: c1    Number of degrees of freedom:    21


   Energy is -10069.996118371

 Hessian Updated using BFGS Update

 21 Hessian modes will be used to form the next step
  Hessian Eigenvalues:
     0.016773    0.020984    0.023774    0.028866    0.031728    0.040927
     0.071346    0.087247    0.090715    0.099645    0.108117    0.128488
     0.136951    0.177385    0.258951    0.265194    0.279031    0.286787
     0.348124    0.348612    0.353407

 Minimum Search - Taking Simple RFO Step
 Searching for Lamda that Minimizes Along All modes
 Value Taken    Lamda =  -0.00009922
 Step Taken.  Stepsize is  0.041923

                             Maximum     Tolerance    Cnvgd?
         Gradient           0.002488      0.000300      NO
         Displacement       0.016548      0.001200      NO
         Energy change     -0.000396      0.000001      NO


 New Cartesian Coordinates Obtained by Inverse Iteration

 Displacement from previous Coordinates is:  0.038260
 ----------------------------------------------------------------
             Standard Nuclear Orientation (Angstroms)
    I     Atom           X                Y                Z
 ----------------------------------------------------------------
    1      C       0.4772148813    -0.4148740821     1.6405195118
    2      C       0.9652865826    -0.8261230932     0.2729735358
    3      C      -0.0823499448     0.2425980045     0.4121309762
    4      Br      2.7669976954    -0.4372408747    -0.2979801988
    5      H       0.6522050444    -1.7791640366    -0.1277311854
    6      Cl      0.3129584446     1.9404031068     0.1106303259
    7      I      -2.1174684643    -0.2641749423    -0.2034840279
    8      H      -0.1407105533    -1.1138288464     2.1913694550
    9      H       1.1350859820     0.1984089369     2.2445249926
 ----------------------------------------------------------------
 Molecular Point Group                 C1    NOp =  1
 Largest Abelian Subgroup              C1    NOp =  1
 Nuclear Repulsion Energy =   926.5215838640 hartrees
 There are       63 alpha and       63 beta electrons
 Applying Cartesian multipole field
    Component          Value
    ---------          -----
     (2,0,0)        1.00000E-11
     (0,2,0)        2.00000E-11
     (0,0,2)       -3.00000E-11
 Nucleus-field energy     =     0.0000000209 hartrees
 Requested basis set is 6-311++G(d,p)
 There are 89 shells and 227 basis functions
 A cutoff of  1.0D-11 yielded   3230 shell pairs
 There are     22173 function pairs (     24574 Cartesian)
 Smallest overlap matrix eigenvalue = 3.70E-05
 Guess MOs from SCF MO coefficient file

 -----------------------------------------------------------------------
  General SCF calculation program by
  Eric Jon Sundstrom, Paul Horn, Yuezhi Mao, Dmitri Zuev, Alec White,
  David Stuck, Shaama M.S., Shane Yost, Joonho Lee, David Small,
  Daniel Levine, Susi Lehtola, Hugh Burton, Evgeny Epifanovsky
 -----------------------------------------------------------------------
 Exchange:     0.2000 Hartree-Fock + 0.0800 Slater + 0.7200 B88
 Correlation:  0.1900 VWN1RPA + 0.8100 LYP
 Using SG-1 standard quadrature grid
 A restricted SCF calculation will be
 performed using DIIS
 SCF converges when DIIS error is below 1.0e-08
 ---------------------------------------
  Cycle       Energy         DIIS error
 ---------------------------------------
    1  -10069.9961212358      7.70e-05  
    2  -10069.9961710200      2.29e-05  
    3  -10069.9961680180      3.19e-05  
    4  -10069.9961746217      5.54e-06  
    5  -10069.9961748069      1.84e-06  
    6  -10069.9961748254      6.87e-07  
    7  -10069.9961748283      1.00e-07  
    8  -10069.9961748284      3.86e-08  
    9  -10069.9961748284      8.14e-09  Convergence criterion met
 ---------------------------------------
 SCF time:   CPU 58.70s  wall 59.00s 
 SCF   energy in the final basis set =   -10069.9961748284
 Total energy in the final basis set =   -10069.9961748284

 --------------------------------------------------------------

                    Orbital Energies (a.u.)
 --------------------------------------------------------------

 Alpha MOs
 -- Occupied --
*******-482.842-176.313-165.717-165.715-165.715-101.571 -62.494
-56.315 -56.311 -56.311 -35.810 -31.303 -31.297 -31.297 -22.953
-22.952 -22.952 -22.947 -22.947 -10.307 -10.267 -10.223  -9.486
 -8.703  -7.251  -7.240  -7.240  -6.535  -6.521  -6.521  -6.359
 -4.771  -4.756  -4.756  -2.646  -2.642  -2.642  -2.631  -2.631
 -2.037  -2.033  -2.032  -2.019  -2.019  -0.944  -0.850  -0.796
 -0.681  -0.635  -0.588  -0.512  -0.503  -0.421  -0.406  -0.393
 -0.389  -0.331  -0.316  -0.300  -0.289  -0.278  -0.273
 -- Virtual --
 -0.084  -0.047  -0.012   0.007   0.018   0.025   0.029   0.052
  0.057   0.066   0.072   0.080   0.082   0.088   0.096   0.103
  0.109   0.119   0.125   0.126   0.131   0.137   0.148   0.162
  0.171   0.181   0.196   0.199   0.216   0.227   0.236   0.253
  0.261   0.266   0.271   0.381   0.388   0.398   0.417   0.425
  0.430   0.432   0.444   0.447   0.460   0.485   0.492   0.493
  0.499   0.515   0.557   0.558   0.583   0.601   0.613   0.628
  0.632   0.658   0.667   0.678   0.691   0.729   0.779   0.787
  0.814   0.855   0.869   0.889   0.921   0.956   0.995   1.036
  1.101   1.130   1.225   1.286   1.331   1.357   1.373   1.426
  1.458   1.501   1.509   1.521   1.582   1.630   1.685   1.711
  1.790   1.796   1.855   1.880   1.968   1.995   2.048   2.061
  2.117   2.174   2.183   2.210   2.227   2.292   2.331   2.468
  2.481   2.540   2.586   2.700   2.712   2.803   2.827   2.830
  2.963   3.095   3.276   3.434   3.696   3.814   3.981   3.995
  4.010   4.036   4.055   4.118   4.126   4.174   4.249   4.280
  4.387   4.429   6.026   6.046   6.088   6.672   7.571   7.593
  7.683   9.742  23.573  23.758  23.860  25.876  25.961  26.421
 27.875  28.361  28.377  28.386  28.541  28.546  28.573  28.606
 28.686  47.941 127.899 127.911 127.938 151.670 215.730 289.767
289.789 289.9031020.7391901.833
 --------------------------------------------------------------

          Ground-State Mulliken Net Atomic Charges

     Atom                 Charge (a.u.)
  ----------------------------------------
      1 C                    -0.536718
      2 C                    -0.165652
      3 C                    -0.138265
      4 Br                   -0.117570
      5 H                     0.260789
      6 Cl                    0.239127
      7 I                     0.099468
      8 H                     0.177750
      9 H                     0.181071
  ----------------------------------------
  Sum of atomic charges =     0.000000

 -----------------------------------------------------------------
                    Cartesian Multipole Moments
 -----------------------------------------------------------------
    Charge (ESU x 10^10)
                 0.0000
    Dipole Moment (Debye)
         X      -0.3034      Y      -1.2965      Z       1.3532
       Tot       1.8984
    Quadrupole Moments (Debye-Ang)
        XX     -78.9347     XY       1.5083     YY     -77.5192
        XZ       1.2991     YZ      -0.6328     ZZ     -75.9407
    Octopole Moments (Debye-Ang^2)
       XXX     -19.1612    XXY      -0.5780    XYY      -2.4802
       YYY      -5.2920    XXZ     -11.8801    XYZ       0.2791
       YYZ      -5.9962    XZZ      -1.1067    YZZ      -3.3907
       ZZZ      -7.7264
    Hexadecapole Moments (Debye-Ang^3)
      XXXX   -1667.5729   XXXY      39.3447   XXYY    -380.0646
      XYYY      19.5202   YYYY    -441.4717   XXXZ     -11.8026
      XXYZ       2.4217   XYYZ      -5.0060   YYYZ      -7.5883
      XXZZ    -335.5712   XYZZ       8.4574   YYZZ    -119.6565
      XZZZ      -7.0893   YZZZ      -7.2102   ZZZZ    -236.4582
 -----------------------------------------------------------------
 Calculating analytic gradient of the SCF energy
 Gradient of SCF Energy
            1           2           3           4           5           6
    1   0.0003589  -0.0002978   0.0000028   0.0001733   0.0003023  -0.0002399
    2   0.0006352  -0.0004184   0.0001076   0.0003391   0.0000238   0.0000121
    3  -0.0009146   0.0006588   0.0005139   0.0000776   0.0001321  -0.0001048
            7           8           9
    1   0.0000937  -0.0002153  -0.0001781
    2  -0.0005445  -0.0001239  -0.0000311
    3  -0.0000333  -0.0002899  -0.0000398
 Max gradient component =       9.146E-04
 RMS gradient           =       3.420E-04
 Gradient time:  CPU 22.52 s  wall 22.55 s
 Geometry Optimization Parameters
   NAtoms,    NIC,     NZ,  NCons,   NDum,   NFix, NCnnct, MaxDiis
        9      69       9       0       0       0       0       0

 Cartesian Hessian Update
 Hessian Updated using BFGS Update


** GEOMETRY OPTIMIZATION IN DELOCALIZED INTERNAL COORDINATES **
   Searching for a Minimum

   Optimization Cycle:   4

                       Coordinates (Angstroms)
     ATOM                X               Y               Z
      1  C         0.4772148813   -0.4148740821    1.6405195118
      2  C         0.9652865826   -0.8261230932    0.2729735358
      3  C        -0.0823499448    0.2425980045    0.4121309762
      4  Br        2.7669976954   -0.4372408747   -0.2979801988
      5  H         0.6522050444   -1.7791640366   -0.1277311854
      6  Cl        0.3129584446    1.9404031068    0.1106303259
      7  I        -2.1174684643   -0.2641749423   -0.2034840279
      8  H        -0.1407105533   -1.1138288464    2.1913694550
      9  H         1.1350859820    0.1984089369    2.2445249926
   Point Group: c1    Number of degrees of freedom:    21


   Energy is -10069.996174828

 Hessian Updated using BFGS Update

 21 Hessian modes will be used to form the next step
  Hessian Eigenvalues:
     0.017444    0.021030    0.023674    0.027616    0.032305    0.039806
     0.069157    0.086736    0.090412    0.099514    0.107564    0.126019
     0.137127    0.182769    0.238950    0.264100    0.276292    0.286174
     0.347489    0.348127    0.353755

 Minimum Search - Taking Simple RFO Step
 Searching for Lamda that Minimizes Along All modes
 Value Taken    Lamda =  -0.00001105
 Step Taken.  Stepsize is  0.014149

                             Maximum     Tolerance    Cnvgd?
         Gradient           0.000620      0.000300      NO
         Displacement       0.007905      0.001200      NO
         Energy change     -0.000056      0.000001      NO


 New Cartesian Coordinates Obtained by Inverse Iteration

 Displacement from previous Coordinates is:  0.014620
 ----------------------------------------------------------------
             Standard Nuclear Orientation (Angstroms)
    I     Atom           X                Y                Z
 ----------------------------------------------------------------
    1      C       0.4769655427    -0.4157659308     1.6418219990
    2      C       0.9652783517    -0.8258552558     0.2723458486
    3      C      -0.0825682253     0.2416698725     0.4117306913
    4      Br      2.7669861340    -0.4382291871    -0.2988055953
    5      H       0.6522809810    -1.7789501770    -0.1288846979
    6      Cl      0.3121566916     1.9396537301     0.1114439322
    7      I      -2.1181091256    -0.2619596573    -0.2067785628
    8      H      -0.1377193705    -1.1150967573     2.1956472248
    9      H       1.1339486882     0.2005375357     2.2444325455
 ----------------------------------------------------------------
 Molecular Point Group                 C1    NOp =  1
 Largest Abelian Subgroup              C1    NOp =  1
 Nuclear Repulsion Energy =   926.3835854179 hartrees
 There are       63 alpha and       63 beta electrons
 Applying Cartesian multipole field
    Component          Value
    ---------          -----
     (2,0,0)        1.00000E-11
     (0,2,0)        2.00000E-11
     (0,0,2)       -3.00000E-11
 Nucleus-field energy     =     0.0000000209 hartrees
 Requested basis set is 6-311++G(d,p)
 There are 89 shells and 227 basis functions
 A cutoff of  1.0D-11 yielded   3230 shell pairs
 There are     22173 function pairs (     24574 Cartesian)
 Smallest overlap matrix eigenvalue = 3.69E-05
 Guess MOs from SCF MO coefficient file

 -----------------------------------------------------------------------
  General SCF calculation program by
  Eric Jon Sundstrom, Paul Horn, Yuezhi Mao, Dmitri Zuev, Alec White,
  David Stuck, Shaama M.S., Shane Yost, Joonho Lee, David Small,
  Daniel Levine, Susi Lehtola, Hugh Burton, Evgeny Epifanovsky
 -----------------------------------------------------------------------
 Exchange:     0.2000 Hartree-Fock + 0.0800 Slater + 0.7200 B88
 Correlation:  0.1900 VWN1RPA + 0.8100 LYP
 Using SG-1 standard quadrature grid
 A restricted SCF calculation will be
 performed using DIIS
 SCF converges when DIIS error is below 1.0e-08
 ---------------------------------------
  Cycle       Energy         DIIS error
 ---------------------------------------
    1  -10069.9961751667      2.65e-05  
    2  -10069.9961807079      7.10e-06  
    3  -10069.9961805826      8.43e-06  
    4  -10069.9961810382      2.36e-06  
    5  -10069.9961810726      5.86e-07  
    6  -10069.9961810746      1.95e-07  
    7  -10069.9961810749      3.85e-08  
    8  -10069.9961810750      1.92e-08  
    9  -10069.9961810749      3.13e-09  Convergence criterion met
 ---------------------------------------
 SCF time:   CPU 61.46s  wall 61.00s 
 SCF   energy in the final basis set =   -10069.9961810749
 Total energy in the final basis set =   -10069.9961810749

 --------------------------------------------------------------

                    Orbital Energies (a.u.)
 --------------------------------------------------------------

 Alpha MOs
 -- Occupied --
*******-482.842-176.313-165.717-165.715-165.715-101.571 -62.494
-56.315 -56.311 -56.311 -35.810 -31.303 -31.297 -31.297 -22.953
-22.952 -22.952 -22.947 -22.947 -10.307 -10.267 -10.223  -9.486
 -8.703  -7.251  -7.240  -7.240  -6.535  -6.521  -6.521  -6.359
 -4.771  -4.756  -4.756  -2.646  -2.642  -2.642  -2.631  -2.631
 -2.037  -2.032  -2.032  -2.019  -2.019  -0.944  -0.850  -0.796
 -0.681  -0.635  -0.588  -0.512  -0.503  -0.421  -0.407  -0.393
 -0.388  -0.331  -0.316  -0.300  -0.289  -0.278  -0.273
 -- Virtual --
 -0.084  -0.047  -0.012   0.007   0.018   0.025   0.029   0.052
  0.057   0.066   0.072   0.080   0.082   0.088   0.096   0.103
  0.109   0.119   0.125   0.126   0.131   0.137   0.148   0.162
  0.171   0.181   0.196   0.198   0.216   0.227   0.236   0.253
  0.260   0.266   0.271   0.381   0.388   0.398   0.417   0.426
  0.430   0.432   0.444   0.447   0.460   0.485   0.492   0.493
  0.499   0.515   0.557   0.558   0.582   0.601   0.613   0.628
  0.631   0.658   0.667   0.678   0.690   0.729   0.779   0.787
  0.814   0.855   0.869   0.889   0.921   0.956   0.995   1.036
  1.101   1.130   1.225   1.285   1.331   1.357   1.373   1.426
  1.457   1.501   1.508   1.521   1.582   1.630   1.686   1.711
  1.789   1.796   1.856   1.878   1.968   1.995   2.048   2.061
  2.117   2.174   2.183   2.209   2.227   2.292   2.331   2.468
  2.481   2.538   2.586   2.700   2.712   2.803   2.826   2.829
  2.962   3.094   3.276   3.433   3.695   3.813   3.981   3.995
  4.010   4.036   4.055   4.118   4.126   4.173   4.249   4.280
  4.386   4.429   6.026   6.046   6.088   6.672   7.571   7.593
  7.683   9.742  23.572  23.758  23.858  25.876  25.961  26.421
 27.875  28.361  28.377  28.386  28.541  28.546  28.573  28.606
 28.686  47.941 127.899 127.911 127.938 151.670 215.730 289.767
289.789 289.9031020.7391901.833
 --------------------------------------------------------------

          Ground-State Mulliken Net Atomic Charges

     Atom                 Charge (a.u.)
  ----------------------------------------
      1 C                    -0.536990
      2 C                    -0.166659
      3 C                    -0.135661
      4 Br                   -0.117349
      5 H                     0.260707
      6 Cl                    0.238038
      7 I                     0.099337
      8 H                     0.177921
      9 H                     0.180657
  ----------------------------------------
  Sum of atomic charges =     0.000000

 -----------------------------------------------------------------
                    Cartesian Multipole Moments
 -----------------------------------------------------------------
    Charge (ESU x 10^10)
                 0.0000
    Dipole Moment (Debye)
         X      -0.3015      Y      -1.2961      Z       1.3534
       Tot       1.8980
    Quadrupole Moments (Debye-Ang)
        XX     -78.9402     XY       1.4983     YY     -77.5218
        XZ       1.2997     YZ      -0.6350     ZZ     -75.9307
    Octopole Moments (Debye-Ang^2)
       XXX     -19.0644    XXY      -0.5830    XYY      -2.4391
       YYY      -5.3703    XXZ     -11.8249    XYZ       0.2871
       YYZ      -5.8881    XZZ      -1.0951    YZZ      -3.4379
       ZZZ      -7.4028
    Hexadecapole Moments (Debye-Ang^3)
      XXXX   -1667.8638   XXXY      39.7531   XXYY    -380.1457
      XYYY      20.0994   YYYY    -441.1682   XXXZ     -12.2031
      XXYZ       2.4040   XYYZ      -5.1722   YYYZ      -7.6811
      XXZZ    -335.6963   XYZZ       8.6718   YYZZ    -119.6509
      XZZZ      -7.6048   YZZZ      -7.3733   ZZZZ    -236.8446
 -----------------------------------------------------------------
 Calculating analytic gradient of the SCF energy
 Gradient of SCF Energy
            1           2           3           4           5           6
    1  -0.0000009  -0.0001128   0.0001627   0.0001223   0.0003127  -0.0003604
    2   0.0001458  -0.0001454   0.0002750   0.0002503  -0.0000764  -0.0001194
    3   0.0000045   0.0000557  -0.0000712   0.0000918   0.0000015  -0.0001308
            7           8           9
    1  -0.0000087   0.0000059  -0.0001209
    2  -0.0004412  -0.0000619   0.0001733
    3  -0.0000670  -0.0000230   0.0001384
 Max gradient component =       4.412E-04
 RMS gradient           =       1.704E-04
 Gradient time:  CPU 23.05 s  wall 23.07 s
 Geometry Optimization Parameters
   NAtoms,    NIC,     NZ,  NCons,   NDum,   NFix, NCnnct, MaxDiis
        9      69       9       0       0       0       0       0

 Cartesian Hessian Update
 Hessian Updated using BFGS Update


** GEOMETRY OPTIMIZATION IN DELOCALIZED INTERNAL COORDINATES **
   Searching for a Minimum

   Optimization Cycle:   5

                       Coordinates (Angstroms)
     ATOM                X               Y               Z
      1  C         0.4769655427   -0.4157659308    1.6418219990
      2  C         0.9652783517   -0.8258552558    0.2723458486
      3  C        -0.0825682253    0.2416698725    0.4117306913
      4  Br        2.7669861340   -0.4382291871   -0.2988055953
      5  H         0.6522809810   -1.7789501770   -0.1288846979
      6  Cl        0.3121566916    1.9396537301    0.1114439322
      7  I        -2.1181091256   -0.2619596573   -0.2067785628
      8  H        -0.1377193705   -1.1150967573    2.1956472248
      9  H         1.1339486882    0.2005375357    2.2444325455
   Point Group: c1    Number of degrees of freedom:    21


   Energy is -10069.996181075

 Hessian Updated using BFGS Update

 21 Hessian modes will be used to form the next step
  Hessian Eigenvalues:
     0.018184    0.021041    0.022036    0.024927    0.031807    0.039614
     0.069617    0.083896    0.091593    0.099507    0.105122    0.123514
     0.130849    0.181754    0.250868    0.267066    0.280204    0.294761
     0.348071    0.349076    0.358583

 Minimum Search - Taking Simple RFO Step
 Searching for Lamda that Minimizes Along All modes
 Value Taken    Lamda =  -0.00000155
 Step Taken.  Stepsize is  0.006350

                             Maximum     Tolerance    Cnvgd?
         Gradient           0.000201      0.000300     YES
         Displacement       0.003214      0.001200      NO
         Energy change     -0.000006      0.000001      NO


 New Cartesian Coordinates Obtained by Inverse Iteration

 Displacement from previous Coordinates is:  0.007167
 ----------------------------------------------------------------
             Standard Nuclear Orientation (Angstroms)
    I     Atom           X                Y                Z
 ----------------------------------------------------------------
    1      C       0.4769292740    -0.4161340429     1.6421203702
    2      C       0.9651390241    -0.8257489598     0.2723914534
    3      C      -0.0829527838     0.2410477161     0.4119171822
    4      Br      2.7663988282    -0.4379331839    -0.2994920887
    5      H       0.6519205148    -1.7789670830    -0.1282063767
    6      Cl      0.3122486920     1.9392656748     0.1126265765
    7      I      -2.1178875652    -0.2613888612    -0.2090732977
    8      H      -0.1367647471    -1.1151792299     2.1972574548
    9      H       1.1341884309     0.2010421428     2.2434121114
 ----------------------------------------------------------------
 Molecular Point Group                 C1    NOp =  1
 Largest Abelian Subgroup              C1    NOp =  1
 Nuclear Repulsion Energy =   926.4405537514 hartrees
 There are       63 alpha and       63 beta electrons
 Applying Cartesian multipole field
    Component          Value
    ---------          -----
     (2,0,0)        1.00000E-11
     (0,2,0)        2.00000E-11
     (0,0,2)       -3.00000E-11
 Nucleus-field energy     =     0.0000000209 hartrees
 Requested basis set is 6-311++G(d,p)
 There are 89 shells and 227 basis functions
 A cutoff of  1.0D-11 yielded   3230 shell pairs
 There are     22173 function pairs (     24574 Cartesian)
 Smallest overlap matrix eigenvalue = 3.69E-05
 Guess MOs from SCF MO coefficient file

 -----------------------------------------------------------------------
  General SCF calculation program by
  Eric Jon Sundstrom, Paul Horn, Yuezhi Mao, Dmitri Zuev, Alec White,
  David Stuck, Shaama M.S., Shane Yost, Joonho Lee, David Small,
  Daniel Levine, Susi Lehtola, Hugh Burton, Evgeny Epifanovsky
 -----------------------------------------------------------------------
 Exchange:     0.2000 Hartree-Fock + 0.0800 Slater + 0.7200 B88
 Correlation:  0.1900 VWN1RPA + 0.8100 LYP
 Using SG-1 standard quadrature grid
 A restricted SCF calculation will be
 performed using DIIS
 SCF converges when DIIS error is below 1.0e-08
 ---------------------------------------
  Cycle       Energy         DIIS error
 ---------------------------------------
    1  -10069.9961808368      1.21e-05  
    2  -10069.9961820768      2.53e-06  
    3  -10069.9961820816      2.61e-06  
    4  -10069.9961821220      9.50e-07  
    5  -10069.9961821278      2.12e-07  
    6  -10069.9961821282      9.79e-08  
    7  -10069.9961821283      2.05e-08  
    8  -10069.9961821284      6.51e-09  Convergence criterion met
 ---------------------------------------
 SCF time:   CPU 52.99s  wall 53.00s 
 SCF   energy in the final basis set =   -10069.9961821284
 Total energy in the final basis set =   -10069.9961821284

 --------------------------------------------------------------

                    Orbital Energies (a.u.)
 --------------------------------------------------------------

 Alpha MOs
 -- Occupied --
*******-482.842-176.313-165.717-165.715-165.715-101.571 -62.494
-56.315 -56.311 -56.311 -35.810 -31.303 -31.297 -31.297 -22.953
-22.952 -22.952 -22.947 -22.947 -10.307 -10.267 -10.223  -9.486
 -8.703  -7.251  -7.240  -7.240  -6.535  -6.521  -6.521  -6.359
 -4.771  -4.756  -4.756  -2.646  -2.642  -2.642  -2.631  -2.631
 -2.037  -2.032  -2.032  -2.019  -2.019  -0.944  -0.850  -0.796
 -0.681  -0.635  -0.588  -0.512  -0.503  -0.421  -0.407  -0.393
 -0.388  -0.331  -0.316  -0.300  -0.289  -0.278  -0.273
 -- Virtual --
 -0.084  -0.047  -0.012   0.007   0.018   0.025   0.029   0.052
  0.057   0.066   0.072   0.080   0.082   0.088   0.096   0.103
  0.109   0.119   0.125   0.126   0.131   0.137   0.148   0.162
  0.171   0.181   0.196   0.198   0.216   0.227   0.236   0.253
  0.260   0.266   0.271   0.381   0.388   0.398   0.417   0.426
  0.430   0.432   0.444   0.447   0.460   0.485   0.493   0.493
  0.499   0.515   0.557   0.558   0.582   0.601   0.613   0.628
  0.631   0.658   0.667   0.678   0.690   0.729   0.779   0.787
  0.814   0.855   0.869   0.890   0.921   0.956   0.995   1.036
  1.101   1.130   1.225   1.285   1.331   1.357   1.373   1.426
  1.457   1.501   1.508   1.521   1.582   1.630   1.686   1.711
  1.789   1.796   1.856   1.878   1.968   1.995   2.048   2.060
  2.117   2.174   2.183   2.209   2.227   2.292   2.331   2.468
  2.481   2.538   2.586   2.700   2.711   2.803   2.826   2.829
  2.963   3.094   3.276   3.433   3.695   3.813   3.981   3.995
  4.010   4.036   4.055   4.118   4.126   4.173   4.249   4.280
  4.386   4.429   6.026   6.046   6.088   6.672   7.571   7.593
  7.683   9.742  23.572  23.758  23.858  25.876  25.962  26.421
 27.875  28.361  28.377  28.386  28.541  28.546  28.573  28.606
 28.686  47.941 127.899 127.911 127.938 151.670 215.730 289.767
289.789 289.9031020.7391901.833
 --------------------------------------------------------------

          Ground-State Mulliken Net Atomic Charges

     Atom                 Charge (a.u.)
  ----------------------------------------
      1 C                    -0.537129
      2 C                    -0.166542
      3 C                    -0.134991
      4 Br                   -0.117238
      5 H                     0.260613
      6 Cl                    0.237300
      7 I                     0.099508
      8 H                     0.178031
      9 H                     0.180447
  ----------------------------------------
  Sum of atomic charges =     0.000000

 -----------------------------------------------------------------
                    Cartesian Multipole Moments
 -----------------------------------------------------------------
    Charge (ESU x 10^10)
                 0.0000
    Dipole Moment (Debye)
         X      -0.3019      Y      -1.2976      Z       1.3532
       Tot       1.8990
    Quadrupole Moments (Debye-Ang)
        XX     -78.9348     XY       1.4969     YY     -77.5253
        XZ       1.3026     YZ      -0.6380     ZZ     -75.9272
    Octopole Moments (Debye-Ang^2)
       XXX     -19.0385    XXY      -0.5835    XYY      -2.4286
       YYY      -5.4186    XXZ     -11.7931    XYZ       0.2835
       YYZ      -5.8194    XZZ      -1.1041    YZZ      -3.4617
       ZZZ      -7.2221
    Hexadecapole Moments (Debye-Ang^3)
      XXXX   -1667.3668   XXXY      39.7581   XXYY    -380.0332
      XYYY      20.1439   YYYY    -441.0021   XXXZ     -12.4601
      XXYZ       2.3710   XYYZ      -5.2772   YYYZ      -7.7929
      XXZZ    -335.5930   XYZZ       8.6930   YYZZ    -119.6598
      XZZZ      -7.9549   YZZZ      -7.5230   ZZZZ    -237.1050
 -----------------------------------------------------------------
 Calculating analytic gradient of the SCF energy
 Gradient of SCF Energy
            1           2           3           4           5           6
    1  -0.0000656  -0.0000655   0.0001941   0.0000824   0.0002884  -0.0003384
    2   0.0000238   0.0000252   0.0001328   0.0002607  -0.0000348  -0.0001446
    3   0.0001049  -0.0000192  -0.0001183   0.0000944   0.0000676  -0.0001175
            7           8           9
    1  -0.0000332   0.0000465  -0.0001086
    2  -0.0004236   0.0000114   0.0001492
    3  -0.0000956   0.0000292   0.0000544
 Max gradient component =       4.236E-04
 RMS gradient           =       1.542E-04
 Gradient time:  CPU 22.14 s  wall 22.15 s
 Geometry Optimization Parameters
   NAtoms,    NIC,     NZ,  NCons,   NDum,   NFix, NCnnct, MaxDiis
        9      69       9       0       0       0       0       0

 Cartesian Hessian Update
 Hessian Updated using BFGS Update


** GEOMETRY OPTIMIZATION IN DELOCALIZED INTERNAL COORDINATES **
   Searching for a Minimum

   Optimization Cycle:   6

                       Coordinates (Angstroms)
     ATOM                X               Y               Z
      1  C         0.4769292740   -0.4161340429    1.6421203702
      2  C         0.9651390241   -0.8257489598    0.2723914534
      3  C        -0.0829527838    0.2410477161    0.4119171822
      4  Br        2.7663988282   -0.4379331839   -0.2994920887
      5  H         0.6519205148   -1.7789670830   -0.1282063767
      6  Cl        0.3122486920    1.9392656748    0.1126265765
      7  I        -2.1178875652   -0.2613888612   -0.2090732977
      8  H        -0.1367647471   -1.1151792299    2.1972574548
      9  H         1.1341884309    0.2010421428    2.2434121114
   Point Group: c1    Number of degrees of freedom:    21


   Energy is -10069.996182128

 Hessian Updated using BFGS Update

 21 Hessian modes will be used to form the next step
  Hessian Eigenvalues:
     0.015177    0.019623    0.021214    0.024288    0.031920    0.040745
     0.069963    0.075566    0.090108    0.099343    0.100243    0.123535
     0.128008    0.181247    0.255504    0.270276    0.277396    0.295410
     0.348065    0.348652    0.358912

 Minimum Search - Taking Simple RFO Step
 Searching for Lamda that Minimizes Along All modes
 Value Taken    Lamda =   0.00000000
 Step Taken.  Stepsize is  0.005800

                             Maximum     Tolerance    Cnvgd?
         Gradient           0.000131      0.000300     YES
         Displacement       0.002587      0.001200      NO
         Energy change     -0.000001      0.000001      NO


 New Cartesian Coordinates Obtained by Inverse Iteration

 Displacement from previous Coordinates is:  0.006016
 ----------------------------------------------------------------
             Standard Nuclear Orientation (Angstroms)
    I     Atom           X                Y                Z
 ----------------------------------------------------------------
    1      C       0.4769852432    -0.4163483404     1.6422366203
    2      C       0.9650891463    -0.8258358245     0.2725282219
    3      C      -0.0834753837     0.2404931570     0.4121743391
    4      Br      2.7659791748    -0.4378651847    -0.2999451685
    5      H       0.6513516360    -1.7790140376    -0.1277279425
    6      Cl      0.3124246548     1.9390634880     0.1136759107
    7      I      -2.1174454986    -0.2608847969    -0.2107313972
    8      H      -0.1356621273    -1.1156114785     2.1982164926
    9      H       1.1339728223     0.2020071905     2.2425263088
 ----------------------------------------------------------------
 Molecular Point Group                 C1    NOp =  1
 Largest Abelian Subgroup              C1    NOp =  1
 Nuclear Repulsion Energy =   926.5163391747 hartrees
 There are       63 alpha and       63 beta electrons
 Applying Cartesian multipole field
    Component          Value
    ---------          -----
     (2,0,0)        1.00000E-11
     (0,2,0)        2.00000E-11
     (0,0,2)       -3.00000E-11
 Nucleus-field energy     =     0.0000000209 hartrees
 Requested basis set is 6-311++G(d,p)
 There are 89 shells and 227 basis functions
 A cutoff of  1.0D-11 yielded   3230 shell pairs
 There are     22173 function pairs (     24574 Cartesian)
 Smallest overlap matrix eigenvalue = 3.69E-05
 Guess MOs from SCF MO coefficient file

 -----------------------------------------------------------------------
  General SCF calculation program by
  Eric Jon Sundstrom, Paul Horn, Yuezhi Mao, Dmitri Zuev, Alec White,
  David Stuck, Shaama M.S., Shane Yost, Joonho Lee, David Small,
  Daniel Levine, Susi Lehtola, Hugh Burton, Evgeny Epifanovsky
 -----------------------------------------------------------------------
 Exchange:     0.2000 Hartree-Fock + 0.0800 Slater + 0.7200 B88
 Correlation:  0.1900 VWN1RPA + 0.8100 LYP
 Using SG-1 standard quadrature grid
 A restricted SCF calculation will be
 performed using DIIS
 SCF converges when DIIS error is below 1.0e-08
 ---------------------------------------
  Cycle       Energy         DIIS error
 ---------------------------------------
    1  -10069.9961815165      1.12e-05  
    2  -10069.9961825793      2.17e-06  
    3  -10069.9961825709      2.64e-06  
    4  -10069.9961826128      8.84e-07  
    5  -10069.9961826180      1.65e-07  
    6  -10069.9961826181      6.26e-08  
    7  -10069.9961826181      9.42e-09  Convergence criterion met
 ---------------------------------------
 SCF time:   CPU 46.00s  wall 46.00s 
 SCF   energy in the final basis set =   -10069.9961826181
 Total energy in the final basis set =   -10069.9961826181

 --------------------------------------------------------------

                    Orbital Energies (a.u.)
 --------------------------------------------------------------

 Alpha MOs
 -- Occupied --
*******-482.842-176.313-165.717-165.715-165.715-101.571 -62.494
-56.315 -56.311 -56.311 -35.810 -31.303 -31.297 -31.297 -22.953
-22.952 -22.952 -22.947 -22.947 -10.307 -10.267 -10.223  -9.485
 -8.703  -7.251  -7.240  -7.240  -6.535  -6.521  -6.521  -6.359
 -4.771  -4.756  -4.756  -2.646  -2.642  -2.642  -2.631  -2.631
 -2.037  -2.033  -2.032  -2.019  -2.019  -0.944  -0.850  -0.796
 -0.681  -0.635  -0.588  -0.512  -0.502  -0.422  -0.407  -0.393
 -0.388  -0.331  -0.316  -0.300  -0.289  -0.278  -0.273
 -- Virtual --
 -0.084  -0.047  -0.012   0.007   0.018   0.025   0.029   0.052
  0.057   0.066   0.072   0.080   0.082   0.088   0.096   0.103
  0.109   0.119   0.125   0.126   0.131   0.137   0.148   0.162
  0.171   0.181   0.196   0.198   0.216   0.227   0.236   0.253
  0.260   0.266   0.271   0.381   0.388   0.398   0.417   0.426
  0.430   0.432   0.444   0.447   0.460   0.485   0.493   0.493
  0.499   0.515   0.557   0.558   0.582   0.601   0.613   0.628
  0.631   0.658   0.667   0.678   0.690   0.729   0.779   0.787
  0.814   0.855   0.869   0.890   0.921   0.956   0.995   1.036
  1.101   1.130   1.225   1.285   1.331   1.357   1.373   1.426
  1.457   1.501   1.508   1.521   1.582   1.630   1.686   1.711
  1.789   1.796   1.856   1.878   1.968   1.995   2.048   2.060
  2.117   2.174   2.182   2.210   2.227   2.293   2.332   2.468
  2.481   2.538   2.586   2.700   2.712   2.803   2.826   2.829
  2.963   3.094   3.276   3.433   3.695   3.813   3.981   3.995
  4.010   4.036   4.055   4.119   4.126   4.173   4.249   4.280
  4.386   4.429   6.026   6.046   6.088   6.672   7.571   7.593
  7.683   9.742  23.572  23.758  23.858  25.877  25.962  26.421
 27.875  28.361  28.377  28.386  28.541  28.546  28.573  28.606
 28.686  47.941 127.899 127.911 127.938 151.670 215.730 289.767
289.789 289.9031020.7391901.833
 --------------------------------------------------------------

          Ground-State Mulliken Net Atomic Charges

     Atom                 Charge (a.u.)
  ----------------------------------------
      1 C                    -0.537242
      2 C                    -0.166372
      3 C                    -0.134549
      4 Br                   -0.117180
      5 H                     0.260549
      6 Cl                    0.236510
      7 I                     0.099853
      8 H                     0.178083
      9 H                     0.180348
  ----------------------------------------
  Sum of atomic charges =     0.000000

 -----------------------------------------------------------------
                    Cartesian Multipole Moments
 -----------------------------------------------------------------
    Charge (ESU x 10^10)
                 0.0000
    Dipole Moment (Debye)
         X      -0.3039      Y      -1.2998      Z       1.3530
       Tot       1.9006
    Quadrupole Moments (Debye-Ang)
        XX     -78.9299     XY       1.4971     YY     -77.5291
        XZ       1.3058     YZ      -0.6395     ZZ     -75.9247
    Octopole Moments (Debye-Ang^2)
       XXX     -19.0539    XXY      -0.5819    XYY      -2.4322
       YYY      -5.4623    XXZ     -11.7770    XYZ       0.2805
       YYZ      -5.7714    XZZ      -1.1219    YZZ      -3.4775
       ZZZ      -7.1063
    Hexadecapole Moments (Debye-Ang^3)
      XXXX   -1666.8128   XXXY      39.8025   XXYY    -379.9260
      XYYY      20.2235   YYYY    -440.9423   XXXZ     -12.6462
      XXYZ       2.3435   XYYZ      -5.3518   YYYZ      -7.8922
      XXZZ    -335.4847   XYZZ       8.7224   YYZZ    -119.6678
      XZZZ      -8.2096   YZZZ      -7.6390   ZZZZ    -237.2938
 -----------------------------------------------------------------
 Calculating analytic gradient of the SCF energy
 Gradient of SCF Energy
            1           2           3           4           5           6
    1  -0.0000623   0.0000124   0.0000936   0.0000605   0.0002356  -0.0002985
    2  -0.0000011   0.0000500  -0.0000024   0.0002737  -0.0000088  -0.0001008
    3   0.0000870  -0.0000195  -0.0000753   0.0001075   0.0000883  -0.0001191
            7           8           9
    1   0.0000076   0.0000724  -0.0001213
    2  -0.0004017   0.0000198   0.0001713
    3  -0.0000968   0.0000417  -0.0000137
 Max gradient component =       4.017E-04
 RMS gradient           =       1.386E-04
 Gradient time:  CPU 21.99 s  wall 22.00 s
 Geometry Optimization Parameters
   NAtoms,    NIC,     NZ,  NCons,   NDum,   NFix, NCnnct, MaxDiis
        9      69       9       0       0       0       0       0

 Cartesian Hessian Update
 Hessian Updated using BFGS Update


** GEOMETRY OPTIMIZATION IN DELOCALIZED INTERNAL COORDINATES **
   Searching for a Minimum

   Optimization Cycle:   7

                       Coordinates (Angstroms)
     ATOM                X               Y               Z
      1  C         0.4769852432   -0.4163483404    1.6422366203
      2  C         0.9650891463   -0.8258358245    0.2725282219
      3  C        -0.0834753837    0.2404931570    0.4121743391
      4  Br        2.7659791748   -0.4378651847   -0.2999451685
      5  H         0.6513516360   -1.7790140376   -0.1277279425
      6  Cl        0.3124246548    1.9390634880    0.1136759107
      7  I        -2.1174454986   -0.2608847969   -0.2107313972
      8  H        -0.1356621273   -1.1156114785    2.1982164926
      9  H         1.1339728223    0.2020071905    2.2425263088
   Point Group: c1    Number of degrees of freedom:    21


   Energy is -10069.996182618

 Hessian Updated using BFGS Update

 21 Hessian modes will be used to form the next step
  Hessian Eigenvalues:
     0.013948    0.019493    0.021208    0.024315    0.032480    0.040353
     0.061969    0.075416    0.089536    0.097530    0.102476    0.126260
     0.127408    0.181014    0.250590    0.262265    0.276384    0.290324
     0.348103    0.348820    0.361496

 Minimum Search - Taking Simple RFO Step
 Searching for Lamda that Minimizes Along All modes
 Value Taken    Lamda =   0.00000000
 Step Taken.  Stepsize is  0.002090

                             Maximum     Tolerance    Cnvgd?
         Gradient           0.000066      0.000300     YES
         Displacement       0.001307      0.001200      NO
         Energy change     -0.000000      0.000001     YES


                       Distance Matrix (Angstroms)
             C (  1)   C (  2)   C (  3)   Br(  4)   H (  5)   Cl(  6)
   C (  2)  1.510638
   C (  3)  1.502867  1.502014
   Br(  4)  3.002004  1.929107  3.014411
   H (  5)  2.240544  1.080363  2.215824  2.509978
   Cl(  6)  2.812747  2.845325  1.769457  3.441047  3.741290
   I (  7)  3.191979  3.170919  2.185504  4.887445  3.158772  3.293825
   H (  8)  1.083245  2.236940  2.243143  3.888402  2.543523  3.725202
   H (  9)  1.083672  2.228424  2.198602  3.088210  3.126575  2.867806
             I (  7)   H (  8)
   H (  8)  3.234355
   H (  9)  4.099325  1.830316

 Final energy is   -10069.996182618119     


 ******************************
 **  OPTIMIZATION CONVERGED  **
 ******************************

                       Coordinates (Angstroms)
     ATOM                X               Y               Z
      1  C         0.4769852432   -0.4163483404    1.6422366203
      2  C         0.9650891463   -0.8258358245    0.2725282219
      3  C        -0.0834753837    0.2404931570    0.4121743391
      4  Br        2.7659791748   -0.4378651847   -0.2999451685
      5  H         0.6513516360   -1.7790140376   -0.1277279425
      6  Cl        0.3124246548    1.9390634880    0.1136759107
      7  I        -2.1174454986   -0.2608847969   -0.2107313972
      8  H        -0.1356621273   -1.1156114785    2.1982164926
      9  H         1.1339728223    0.2020071905    2.2425263088

Z-matrix Print:
$molecule
0 1
I 
C  1 2.185504
C  2 1.502014 1 117.408860
H  3 1.080363 2 117.262718 1 -0.024633 0
C  2 1.502867 1 118.690904 3 -69.436747 0
H  5 1.083245 2 119.426343 1 -0.466820 0
H  5 1.083672 2 115.473155 1 -144.724759 0
Cl 2 1.769457 1 112.356416 3 146.509510 0
Br 3 1.929107 2 122.447004 1 141.143859 0
$end


 --------------------------------------------------------------

                    Orbital Energies (a.u.)
 --------------------------------------------------------------

 Alpha MOs
 -- Occupied --
*******-482.842-176.313-165.717-165.715-165.715-101.571 -62.494
-56.315 -56.311 -56.311 -35.810 -31.303 -31.297 -31.297 -22.953
-22.952 -22.952 -22.947 -22.947 -10.307 -10.267 -10.223  -9.485
 -8.703  -7.251  -7.240  -7.240  -6.535  -6.521  -6.521  -6.359
 -4.771  -4.756  -4.756  -2.646  -2.642  -2.642  -2.631  -2.631
 -2.037  -2.033  -2.032  -2.019  -2.019  -0.944  -0.850  -0.796
 -0.681  -0.635  -0.588  -0.512  -0.502  -0.422  -0.407  -0.393
 -0.388  -0.331  -0.316  -0.300  -0.289  -0.278  -0.273
 -- Virtual --
 -0.084  -0.047  -0.012   0.007   0.018   0.025   0.029   0.052
  0.057   0.066   0.072   0.080   0.082   0.088   0.096   0.103
  0.109   0.119   0.125   0.126   0.131   0.137   0.148   0.162
  0.171   0.181   0.196   0.198   0.216   0.227   0.236   0.253
  0.260   0.266   0.271   0.381   0.388   0.398   0.417   0.426
  0.430   0.432   0.444   0.447   0.460   0.485   0.493   0.493
  0.499   0.515   0.557   0.558   0.582   0.601   0.613   0.628
  0.631   0.658   0.667   0.678   0.690   0.729   0.779   0.787
  0.814   0.855   0.869   0.890   0.921   0.956   0.995   1.036
  1.101   1.130   1.225   1.285   1.331   1.357   1.373   1.426
  1.457   1.501   1.508   1.521   1.582   1.630   1.686   1.711
  1.789   1.796   1.856   1.878   1.968   1.995   2.048   2.060
  2.117   2.174   2.182   2.210   2.227   2.293   2.332   2.468
  2.481   2.538   2.586   2.700   2.712   2.803   2.826   2.829
  2.963   3.094   3.276   3.433   3.695   3.813   3.981   3.995
  4.010   4.036   4.055   4.119   4.126   4.173   4.249   4.280
  4.386   4.429   6.026   6.046   6.088   6.672   7.571   7.593
  7.683   9.742  23.572  23.758  23.858  25.877  25.962  26.421
 27.875  28.361  28.377  28.386  28.541  28.546  28.573  28.606
 28.686  47.941 127.899 127.911 127.938 151.670 215.730 289.767
289.789 289.9031020.7391901.833
 --------------------------------------------------------------

          Ground-State Mulliken Net Atomic Charges

     Atom                 Charge (a.u.)
  ----------------------------------------
      1 C                    -0.537242
      2 C                    -0.166372
      3 C                    -0.134549
      4 Br                   -0.117180
      5 H                     0.260549
      6 Cl                    0.236510
      7 I                     0.099853
      8 H                     0.178083
      9 H                     0.180348
  ----------------------------------------
  Sum of atomic charges =     0.000000

 -----------------------------------------------------------------
                    Cartesian Multipole Moments
 -----------------------------------------------------------------
    Charge (ESU x 10^10)
                 0.0000
    Dipole Moment (Debye)
         X      -0.3039      Y      -1.2998      Z       1.3530
       Tot       1.9006
    Quadrupole Moments (Debye-Ang)
        XX     -78.9299     XY       1.4971     YY     -77.5291
        XZ       1.3058     YZ      -0.6395     ZZ     -75.9247
    Octopole Moments (Debye-Ang^2)
       XXX     -19.0539    XXY      -0.5819    XYY      -2.4322
       YYY      -5.4623    XXZ     -11.7770    XYZ       0.2805
       YYZ      -5.7714    XZZ      -1.1219    YZZ      -3.4775
       ZZZ      -7.1063
    Hexadecapole Moments (Debye-Ang^3)
      XXXX   -1666.8128   XXXY      39.8025   XXYY    -379.9260
      XYYY      20.2235   YYYY    -440.9423   XXXZ     -12.6462
      XXYZ       2.3435   XYYZ      -5.3518   YYYZ      -7.8922
      XXZZ    -335.4847   XYZZ       8.7224   YYZZ    -119.6678
      XZZZ      -8.2096   YZZZ      -7.6390   ZZZZ    -237.2938
 -----------------------------------------------------------------
Archival summary:
1\1\TWL02\OPT\ProcedureUnspecified\BasisUnspecified\1r1l133\taweetha\ThuOct1100:12:372018ThuOct1100:12:372018\0\\#,OPT,ProcedureUnspecified,BasisUnspecified,\\0,1\I\C,1,2.1855\C,2,1.50201,1,117.409\H,3,1.08036,2,117.263,1,-0.0246335,0\C,2,1.50287,1,118.691,3,-69.4367,0\H,5,1.08324,2,119.426,1,-0.46682,0\H,5,1.08367,2,115.473,1,-144.725,0\Cl,2,1.76946,1,112.356,3,146.51,0\Br,3,1.92911,2,122.447,1,141.144,0\\\@

 Total job time:  595.87s(wall), 595.28s(cpu) 
 Thu Oct 11 00:12:37 2018

        *************************************************************
        *                                                           *
        *  Thank you very much for using Q-Chem.  Have a nice day.  *
        *                                                           *
        *************************************************************


 
User input: 2 of 2 
 
Q-Chem Developer Version!
                  Welcome to Q-Chem
     A Quantum Leap Into The Future Of Chemistry


 Q-Chem 5.1, Q-Chem, Inc., Pleasanton, CA (2018)

 Yihan Shao,  Zhengting Gan,  E. Epifanovsky,  A. T. B. Gilbert,  M. Wormit,  
 J. Kussmann,  A. W. Lange,  A. Behn,  Jia Deng,  Xintian Feng,  D. Ghosh,  
 M. Goldey,  P. R. Horn,  L. D. Jacobson,  I. Kaliman,  T. Kus,  A. Landau,  
 Jie Liu,  E. I. Proynov,  R. M. Richard,  R. P. Steele,  E. J. Sundstrom,  
 H. L. Woodcock III,  P. M. Zimmerman,  D. Zuev,  B. Albrecht,  E. Alguire,  
 S. A. Baeppler,  D. Barton,  Z. Benda,  Y. A. Bernard,  E. J. Berquist,  
 K. B. Bravaya,  H. Burton,  D. Casanova,  Chun-Min Chang,  Yunqing Chen,  
 A. Chien,  K. D. Closser,  M. P. Coons,  S. Coriani,  S. Dasgupta,  
 A. L. Dempwolff,  M. Diedenhofen,  Hainam Do,  R. G. Edgar,  Po-Tung Fang,  
 S. Faraji,  S. Fatehi,  Qingguo Feng,  K. D. Fenk,  J. Fosso-Tande,  
 Qinghui Ge,  A. Ghysels,  G. Gidofalvi,  J. Gomes,  J. Gonthier,  A. Gunina,  
 D. Hait,  M. W. D. Hanson-Heine,  P. H. P. Harbach,  A. W. Hauser,  
 J. E. Herr,  E. G. Hohenstein,  Z. C. Holden,  Kerwin Hui,  B. C. Huynh,  
 T.-C. Jagau,  Hyunjun Ji,  B. Kaduk,  K. Khistyaev,  Jaehoon Kim,  
 P. Klunzinger,  K. Koh,  D. Kosenkov,  L. Koulias,  T. Kowalczyk,  
 C. M. Krauter,  A. Kunitsa,  Ka Un Lao,  A. Laurent,  K. V. Lawler,  
 Joonho Lee,  D. Lefrancois,  S. Lehtola,  D. S. Levine,  Yi-Pei Li,  
 You-Sheng Lin,  Fenglai Liu,  E. Livshits,  A. Luenser,  P. Manohar,  
 E. Mansoor,  S. F. Manzer,  Shan-Ping Mao,  Yuezhi Mao,  N. Mardirossian,  
 A. V. Marenich,  T. Markovich,  L. A. Martinez-Martinez,  S. A. Maurer,  
 N. J. Mayhall,  S. C. McKenzie,  J.-M. Mewes,  A. F. Morrison,  
 J. W. Mullinax,  K. Nanda,  T. S. Nguyen-Beck,  R. Olivares-Amaya,  
 J. A. Parkhill,  T. M. Perrine,  F. Plasser,  P. Pokhilko,  S. Prager,  
 A. Prociuk,  E. Ramos,  D. R. Rehn,  F. Rob,  M. Schneider,  N. Sergueev,  
 S. M. Sharada,  S. Sharma,  D. W. Small,  T. Stauch,  T. Stein,  
 Yu-Chuan Su,  A. J. W. Thom,  A. Tkatchenko,  T. Tsuchimochi,  N. M. Tubman,  
 L. Vogt,  M. L. Vidal,  O. Vydrov,  M. A. Watson,  J. Wenzel,  
 M. de Wergifosse,  T. A. Wesolowski,  A. White,  J. Witte,  A. Yamada,  
 Jun Yang,  K. Yao,  S. Yeganeh,  S. R. Yost,  Zhi-Qiang You,  A. Zech,  
 Igor Ying Zhang,  Xing Zhang,  Yan Zhao,  Ying Zhu,  B. R. Brooks,  
 G. K. L. Chan,  C. J. Cramer,  M. S. Gordon,  W. J. Hehre,  A. Klamt,  
 M. W. Schmidt,  C. D. Sherrill,  D. G. Truhlar,  A. Aspuru-Guzik,  R. Baer,  
 A. T. Bell,  N. A. Besley,  Jeng-Da Chai,  A. E. DePrince, III,  
 R. A. DiStasio Jr.,  A. Dreuw,  B. D. Dunietz,  T. R. Furlani,  
 Chao-Ping Hsu,  Yousung Jung,  Jing Kong,  D. S. Lambrecht,  WanZhen Liang,  
 C. Ochsenfeld,  V. A. Rassolov,  L. V. Slipchenko,  J. E. Subotnik,  
 T. Van Voorhis,  J. M. Herbert,  A. I. Krylov,  P. M. W. Gill,  M. Head-Gordon

 Contributors to earlier versions of Q-Chem not listed above: 
 R. D. Adamson,  B. Austin,  J. Baker,  G. J. O. Beran,  K. Brandhorst,  
 S. T. Brown,  E. F. C. Byrd,  A. K. Chakraborty,  C.-L. Cheng,  
 Siu Hung Chien,  D. M. Chipman,  D. L. Crittenden,  H. Dachsel,  
 R. J. Doerksen,  A. D. Dutoi,  L. Fusti-Molnar,  W. A. Goddard III,  
 A. Golubeva-Zadorozhnaya,  S. R. Gwaltney,  G. Hawkins,  A. Heyden,  
 S. Hirata,  G. Kedziora,  F. J. Keil,  C. Kelley,  Jihan Kim,  R. A. King,  
 R. Z. Khaliullin,  P. P. Korambath,  W. Kurlancheek,  A. M. Lee,  M. S. Lee,  
 S. V. Levchenko,  Ching Yeh Lin,  D. Liotard,  R. C. Lochan,  I. Lotan,  
 P. E. Maslen,  N. Nair,  D. P. O'Neill,  D. Neuhauser,  E. Neuscamman,  
 C. M. Oana,  R. Olson,  B. Peters,  R. Peverati,  P. A. Pieniazek,  
 Y. M. Rhee,  J. Ritchie,  M. A. Rohrdanz,  E. Rosta,  N. J. Russ,  
 H. F. Schaefer III,  N. E. Schultz,  N. Shenvi,  A. C. Simmonett,  A. Sodt,  
 D. Stuck,  K. S. Thanthiriwatte,  V. Vanovschi,  Tao Wang,  A. Warshel,  
 C. F. Williams,  Q. Wu,  X. Xu,  W. Zhang

 Please cite Q-Chem as follows:
 Y. Shao et al., Mol. Phys. 113, 184-215 (2015)
 DOI: 10.1080/00268976.2014.952696

 Q-Chem 5.1.1 for Intel X86 EM64T Linux

 Parts of Q-Chem use Armadillo 8.300.2 (Tropical Shenanigans).
 http://arma.sourceforge.net/

 Q-Chem begins on Thu Oct 11 00:12:37 2018  

Host: 
0

     Scratch files written to /scratch/taweetham/qchem502//
The previous job contains 0 fragments, simply inherited here
Input Ideriv = 2
Curr. Ideriv = -1
Max.  Ideriv = 2

Checking the input file for inconsistencies... 	...done.

--------------------------------------------------------------
User input:
--------------------------------------------------------------

$molecule
read
$end

$rem
   job_type 	frequency
   basis 	6-311++g**
   method	b3lyp	
$end


--------------------------------------------------------------
 ----------------------------------------------------------------
             Standard Nuclear Orientation (Angstroms)
    I     Atom           X                Y                Z
 ----------------------------------------------------------------
    1      C       0.4991490448    -0.2153761539     1.6768820171
    2      C       0.9867960142    -0.7368520207     0.3456082398
    3      C      -0.0843629017     0.3148041117     0.3974162001
    4      Br      2.7745527224    -0.3635628228    -0.2757073174
    5      H       0.6916916868    -1.7289959932     0.0361753681
    6      Cl      0.2713738561     1.9874335128    -0.0572722283
    7      I      -2.1108740564    -0.2849575130    -0.1593282396
    8      H      -0.0938428093    -0.8743771409     2.2993751620
    9      H       1.1462823291     0.4689947803     2.2127914204
 ----------------------------------------------------------------
 Molecular Point Group                 C1    NOp =  1
 Largest Abelian Subgroup              C1    NOp =  1
 Nuclear Repulsion Energy =   926.5163391747 hartrees
 There are       63 alpha and       63 beta electrons
 Requested basis set is 6-311++G(d,p)
 There are 89 shells and 227 basis functions

 Total QAlloc Memory Limit   2000 MB
 Mega-Array Size       188 MB
 MEM_STATIC part       192 MB

                       Distance Matrix (Angstroms)
             C (  1)   C (  2)   C (  3)   Br(  4)   H (  5)   Cl(  6)
   C (  2)  1.510638
   C (  3)  1.502867  1.502014
   Br(  4)  3.002004  1.929107  3.014411
   H (  5)  2.240544  1.080363  2.215824  2.509978
   Cl(  6)  2.812747  2.845325  1.769457  3.441047  3.741290
   I (  7)  3.191979  3.170919  2.185504  4.887445  3.158772  3.293825
   H (  8)  1.083245  2.236940  2.243143  3.888402  2.543523  3.725202
   H (  9)  1.083672  2.228424  2.198602  3.088210  3.126575  2.867806
             I (  7)   H (  8)
   H (  8)  3.234355
   H (  9)  4.099325  1.830316

 A cutoff of  1.0D-11 yielded   3230 shell pairs
 There are     22173 function pairs (     24574 Cartesian)
 Smallest overlap matrix eigenvalue = 3.69E-05
 Guess from superposition of atomic densities
 Warning:  Energy on first SCF cycle will be non-variational
 SAD guess density has 126.000000 electrons

 -----------------------------------------------------------------------
  General SCF calculation program by
  Eric Jon Sundstrom, Paul Horn, Yuezhi Mao, Dmitri Zuev, Alec White,
  David Stuck, Shaama M.S., Shane Yost, Joonho Lee, David Small,
  Daniel Levine, Susi Lehtola, Hugh Burton, Evgeny Epifanovsky
 -----------------------------------------------------------------------
 Exchange:     0.2000 Hartree-Fock + 0.0800 Slater + 0.7200 B88
 Correlation:  0.1900 VWN1RPA + 0.8100 LYP
 Using SG-1 standard quadrature grid
 A restricted SCF calculation will be
 performed using DIIS
 SCF converges when DIIS error is below 1.0e-08
 ---------------------------------------
  Cycle       Energy         DIIS error
 ---------------------------------------
    1  -10070.9324520363      3.59e-02  
    2  -10069.9502295325      2.97e-03  
    3  -10069.9205199954      3.58e-03  
    4  -10069.9937060703      5.74e-04  
    5  -10069.9956089999      2.78e-04  
    6  -10069.9960645512      8.50e-05  
    7  -10069.9961056635      2.68e-05  
    8  -10069.9961102623      6.40e-06  
    9  -10069.9961104919      1.24e-06  
   10  -10069.9961105012      4.24e-07  
   11  -10069.9961105023      8.15e-08  
   12  -10069.9961105024      1.87e-08  
   13  -10069.9961105024      5.50e-09  Convergence criterion met
 ---------------------------------------
 SCF time:   CPU 81.26s  wall 81.00s 
 SCF   energy in the final basis set =   -10069.9961105024
 Total energy in the final basis set =   -10069.9961105024

 --------------------------------------------------------------

                    Orbital Energies (a.u.)
 --------------------------------------------------------------

 Alpha MOs
 -- Occupied --
*******-482.842-176.313-165.717-165.715-165.715-101.571 -62.494
-56.315 -56.311 -56.311 -35.810 -31.303 -31.297 -31.297 -22.953
-22.952 -22.952 -22.947 -22.947 -10.307 -10.267 -10.223  -9.486
 -8.703  -7.251  -7.240  -7.240  -6.535  -6.521  -6.521  -6.359
 -4.771  -4.756  -4.756  -2.646  -2.642  -2.642  -2.631  -2.631
 -2.037  -2.032  -2.032  -2.019  -2.019  -0.944  -0.850  -0.796
 -0.681  -0.635  -0.588  -0.512  -0.502  -0.422  -0.406  -0.393
 -0.388  -0.331  -0.316  -0.300  -0.289  -0.278  -0.273
 -- Virtual --
 -0.084  -0.047  -0.012   0.007   0.018   0.025   0.029   0.052
  0.057   0.066   0.072   0.080   0.082   0.088   0.096   0.103
  0.109   0.119   0.125   0.126   0.131   0.137   0.148   0.161
  0.171   0.181   0.196   0.198   0.216   0.227   0.236   0.253
  0.260   0.266   0.271   0.381   0.388   0.399   0.417   0.426
  0.430   0.432   0.444   0.447   0.460   0.484   0.493   0.493
  0.499   0.515   0.557   0.558   0.582   0.601   0.613   0.628
  0.632   0.658   0.667   0.678   0.690   0.729   0.779   0.787
  0.814   0.855   0.869   0.890   0.921   0.956   0.995   1.036
  1.101   1.130   1.225   1.285   1.330   1.356   1.373   1.426
  1.457   1.501   1.508   1.521   1.582   1.630   1.686   1.711
  1.789   1.796   1.856   1.878   1.968   1.995   2.047   2.060
  2.117   2.174   2.182   2.210   2.227   2.293   2.332   2.468
  2.481   2.538   2.586   2.700   2.712   2.803   2.826   2.829
  2.963   3.094   3.276   3.433   3.695   3.813   3.981   3.995
  4.010   4.036   4.055   4.119   4.126   4.174   4.249   4.280
  4.386   4.429   6.026   6.046   6.088   6.672   7.571   7.593
  7.683   9.742  23.572  23.758  23.858  25.877  25.962  26.421
 27.875  28.361  28.377  28.387  28.541  28.546  28.573  28.606
 28.686  47.941 127.899 127.911 127.938 151.670 215.730 289.767
289.789 289.9031020.7391901.833
 --------------------------------------------------------------

          Ground-State Mulliken Net Atomic Charges

     Atom                 Charge (a.u.)
  ----------------------------------------
      1 C                    -0.535398
      2 C                    -0.166686
      3 C                    -0.137500
      4 Br                   -0.117082
      5 H                     0.260766
      6 Cl                    0.237730
      7 I                     0.100034
      8 H                     0.177932
      9 H                     0.180204
  ----------------------------------------
  Sum of atomic charges =     0.000000

 -----------------------------------------------------------------
                    Cartesian Multipole Moments
 -----------------------------------------------------------------
    Charge (ESU x 10^10)
                 0.0000
    Dipole Moment (Debye)
         X      -0.2665      Y      -1.1779      Z       1.4678
       Tot       1.9008
    Quadrupole Moments (Debye-Ang)
        XX     -78.9742     XY       1.5648     YY     -77.6537
        XZ       1.2048     YZ      -0.4244     ZZ     -75.8190
    Octopole Moments (Debye-Ang^2)
       XXX     -19.6534    XXY      -5.0922    XYY      -2.3519
       YYY     -16.4529    XXZ     -12.1657    XYZ       0.3163
       YYZ      -6.4174    XZZ      -1.0734    YZZ      -6.0801
       ZZZ      -8.0115
    Hexadecapole Moments (Debye-Ang^3)
      XXXX   -1670.1763   XXXY      26.3547   XXYY    -378.5468
      XYYY       3.4108   YYYY    -443.3364   XXXZ     -10.9180
      XXYZ       5.5317   XYYZ      -2.9288   YYYZ      -1.5229
      XXZZ    -336.6200   XYZZ       4.0284   YYZZ    -119.4020
      XZZZ      -3.8135   YZZZ       2.7208   ZZZZ    -236.4929
 -----------------------------------------------------------------
 Calculating MO derivatives via CPSCF
   1         3          27      0.126240    0.026295
   2         3          27      0.017514    0.003711
   3         3          27      0.002045    0.000675
   4         5          25      0.000173    0.000059
   5        27           3      0.000008    0.000005
   6        30           0      0.000000    0.000000    Roots Converged
 Time for AOints: 50.1 s (CPU) 100.2 s (wall)
 ------------------------------------------------------------------------------
                     AOints        : Timing summary (seconds)
 ------------------------------------------------------------------------------
     job step          cpu (% of tot)      sys (% of tot)     wall (% of tot)
 ------------------------------------------------------------------------------
  cpscf_lag         0.2677E+03 (41.1)   0.3740E-03 (16.1)   0.4023E+03 (36.7)
  iterzp            0.3326E+03 (51.1)   0.1942E-02 (83.7)   0.5933E+03 (54.1)
  make_fx           0.0000E+00 ( 0.0)   0.0000E+00 ( 0.0)   0.0000E+00 ( 0.0)
  AOints            0.5007E+02 ( 7.7)   0.1000E-05 ( 0.0)   0.1002E+03 ( 9.1)
 ------------------------------------------------------------------------------
   Grand Totals     0.6510E+03          0.2319E-02          0.1097E+04
 ------------------------------------------------------------------------------
 Calculating analytic Hessian of the SCF energy
 Polarizability Matrix (a.u.)
            1           2           3
    1-129.3046644  -4.4057979  -0.5237263
    2  -4.4057979 -86.9653317   1.8776706
    3  -0.5237263   1.8776706 -79.4896178

 Direct stationary perturbation theory relativistic correction:

 rels  =     114.545393141365
 relv  =    -381.942343448699
 rel2e =      52.175956056883
 E_rel =    -215.220994250451

 Hessian of the SCF Energy
            1           2           3           4           5           6
    1   0.4138976   0.2215732   0.0052218  -0.0543824  -0.0029505   0.0350843
    2   0.2215732   0.4554066  -0.0127074  -0.0056995  -0.0667722  -0.0375777
    3   0.0052218  -0.0127074   0.5995937   0.0632374  -0.0768744  -0.1682108
    4  -0.0543824  -0.0056995   0.0632374   0.3641445   0.0270771  -0.0603284
    5  -0.0029505  -0.0667722  -0.0768744   0.0270771   0.5566670   0.1424268
    6   0.0350843  -0.0375777  -0.1682108  -0.0603284   0.1424268   0.2994266
    7  -0.0562458   0.0017296  -0.0779423  -0.1293539   0.0780025   0.0229402
    8   0.0009654  -0.0611414   0.0691956   0.0814084  -0.1334666  -0.0213157
    9  -0.0499033   0.0373606  -0.1682438  -0.0012552   0.0058346  -0.0117033
   10  -0.0105090   0.0028598   0.0058687  -0.1125735  -0.0299670   0.0291925
   11   0.0007524  -0.0009296  -0.0005551  -0.0258680  -0.0335856   0.0064765
   12   0.0217109   0.0066209  -0.0030550   0.0296795   0.0083154  -0.0323839
   13  -0.0007005   0.0015535   0.0026808  -0.0586249  -0.0830179  -0.0266724
   14   0.0039600   0.0023122   0.0009752  -0.0758732  -0.3020391  -0.0830858
   15  -0.0100651  -0.0268499  -0.0070752  -0.0229128  -0.0813410  -0.0620613
   16   0.0002095   0.0007927  -0.0021027   0.0035619   0.0099491  -0.0022345
   17   0.0001082  -0.0150884   0.0067692  -0.0064195  -0.0238632   0.0077821
   18   0.0069833   0.0249052  -0.0042069  -0.0047556  -0.0032995   0.0000448
   19  -0.0128359   0.0026692  -0.0029399  -0.0166727  -0.0029496  -0.0116688
   20  -0.0017078   0.0005974   0.0017904   0.0045692   0.0020372   0.0001254
   21  -0.0156391  -0.0051215  -0.0014288   0.0003460   0.0041947  -0.0005395
   22  -0.1330537  -0.1061631   0.0917510  -0.0079406  -0.0116687   0.0039113
   23  -0.1042982  -0.1543488   0.1009835   0.0104771   0.0135567  -0.0086215
   24   0.0881987   0.1005549  -0.1355646   0.0067886   0.0096396  -0.0137977
   25  -0.1463796  -0.1193153  -0.0857747   0.0118417   0.0155250   0.0097757
   26  -0.1184027  -0.1600358  -0.0895769  -0.0096716  -0.0125342  -0.0062102
   27  -0.0815917  -0.0871851  -0.1118087  -0.0107996  -0.0088962  -0.0107748
            7           8           9          10          11          12
    1  -0.0562458   0.0009654  -0.0499033  -0.0105090   0.0007524   0.0217109
    2   0.0017296  -0.0611414   0.0373606   0.0028598  -0.0009296   0.0066209
    3  -0.0779423   0.0691956  -0.1682438   0.0058687  -0.0005551  -0.0030550
    4  -0.1293539   0.0814084  -0.0012552  -0.1125735  -0.0258680   0.0296795
    5   0.0780025  -0.1334666   0.0058346  -0.0299670  -0.0335856   0.0083154
    6   0.0229402  -0.0213157  -0.0117033   0.0291925   0.0064765  -0.0323839
    7   0.2669743  -0.0656616   0.0560646  -0.0200482   0.0078377  -0.0001781
    8  -0.0656616   0.3447416  -0.0710105  -0.0044887   0.0024567  -0.0044411
    9   0.0560646  -0.0710105   0.2605926   0.0109331  -0.0045413  -0.0023075
   10  -0.0200482  -0.0044887   0.0109331   0.1639922   0.0293451  -0.0523919
   11   0.0078377   0.0024567  -0.0045413   0.0293451   0.0300623  -0.0090941
   12  -0.0001781  -0.0044411  -0.0023075  -0.0523919  -0.0090941   0.0339293
   13   0.0036500   0.0181342   0.0044847  -0.0177746  -0.0177246   0.0005477
   14  -0.0051367  -0.0140276  -0.0059867   0.0003887   0.0014979   0.0002805
   15   0.0042739   0.0100532   0.0006742   0.0078973   0.0081818   0.0011054
   16  -0.0335374  -0.0281406   0.0087186  -0.0013882   0.0053540   0.0003655
   17  -0.0113009  -0.1301425   0.0313738   0.0005589  -0.0009894  -0.0016258
   18   0.0026648   0.0257197  -0.0375066  -0.0009228  -0.0001485   0.0013455
   19  -0.0302580  -0.0034562  -0.0106936  -0.0020295  -0.0001095  -0.0006022
   20  -0.0069595  -0.0101758  -0.0059550   0.0010199   0.0000869   0.0003876
   21  -0.0077807  -0.0042803  -0.0155434   0.0004740  -0.0003636   0.0003176
   22   0.0102096   0.0123695  -0.0095971  -0.0013739   0.0002884   0.0026284
   23  -0.0096264  -0.0089798   0.0025098   0.0016577   0.0002670  -0.0028191
   24   0.0080143   0.0065441  -0.0122191  -0.0011618   0.0003907  -0.0006418
   25  -0.0113904  -0.0111303  -0.0087519   0.0017048   0.0001245  -0.0017598
   26   0.0111154   0.0107353   0.0104146  -0.0013744   0.0011339   0.0023755
   27  -0.0080567  -0.0104650  -0.0137431   0.0001109  -0.0003464   0.0016905
           13          14          15          16          17          18
    1  -0.0007005   0.0039600  -0.0100651   0.0002095   0.0001082   0.0069833
    2   0.0015535   0.0023122  -0.0268499   0.0007927  -0.0150884   0.0249052
    3   0.0026808   0.0009752  -0.0070752  -0.0021027   0.0067692  -0.0042069
    4  -0.0586249  -0.0758732  -0.0229128   0.0035619  -0.0064195  -0.0047556
    5  -0.0830179  -0.3020391  -0.0813410   0.0099491  -0.0238632  -0.0032995
    6  -0.0266724  -0.0830858  -0.0620613  -0.0022345   0.0077821   0.0000448
    7   0.0036500  -0.0051367   0.0042739  -0.0335374  -0.0113009   0.0026648
    8   0.0181342  -0.0140276   0.0100532  -0.0281406  -0.1301425   0.0257197
    9   0.0044847  -0.0059867   0.0006742   0.0087186   0.0313738  -0.0375066
   10  -0.0177746   0.0003887   0.0078973  -0.0013882   0.0005589  -0.0009228
   11  -0.0177246   0.0014979   0.0081818   0.0053540  -0.0009894  -0.0001485
   12   0.0005477   0.0002805   0.0011054   0.0003655  -0.0016258   0.0013455
   13   0.0739793   0.0771292   0.0178834  -0.0009816   0.0023833   0.0011127
   14   0.0771292   0.3119291   0.0875811   0.0008681  -0.0015157  -0.0007729
   15   0.0178834   0.0875811   0.0665958  -0.0013585   0.0036919   0.0004357
   16  -0.0009816   0.0008681  -0.0013585   0.0424033   0.0293429  -0.0049469
   17   0.0023833  -0.0015157   0.0036919   0.0293429   0.1861774  -0.0472074
   18   0.0011127  -0.0007729   0.0004357  -0.0049469  -0.0472074   0.0359410
   19  -0.0000176  -0.0013109   0.0018466  -0.0117963  -0.0150850   0.0002316
   20   0.0008387   0.0007831  -0.0001975  -0.0193470  -0.0138762  -0.0017376
   21  -0.0001962   0.0001813   0.0006620   0.0013930  -0.0003532   0.0028546
   22   0.0011738  -0.0000124  -0.0017840   0.0002127   0.0022448  -0.0032009
   23   0.0001405   0.0003798   0.0019038   0.0005077  -0.0019405   0.0033747
   24   0.0007719  -0.0005057   0.0019042   0.0005558  -0.0007314  -0.0004583
   25  -0.0007039  -0.0000127   0.0042191   0.0013161  -0.0018329   0.0028337
   26   0.0005630   0.0006802  -0.0030234   0.0006731   0.0012385  -0.0008338
   27  -0.0006125   0.0013330  -0.0022408  -0.0003903   0.0003008   0.0015503
           19          20          21          22          23          24
    1  -0.0128359  -0.0017078  -0.0156391  -0.1330537  -0.1042982   0.0881987
    2   0.0026692   0.0005974  -0.0051215  -0.1061631  -0.1543488   0.1005549
    3  -0.0029399   0.0017904  -0.0014288   0.0917510   0.1009835  -0.1355646
    4  -0.0166727   0.0045692   0.0003460  -0.0079406   0.0104771   0.0067886
    5  -0.0029496   0.0020372   0.0041947  -0.0116687   0.0135567   0.0096396
    6  -0.0116688   0.0001254  -0.0005395   0.0039113  -0.0086215  -0.0137977
    7  -0.0302580  -0.0069595  -0.0077807   0.0102096  -0.0096264   0.0080143
    8  -0.0034562  -0.0101758  -0.0042803   0.0123695  -0.0089798   0.0065441
    9  -0.0106936  -0.0059550  -0.0155434  -0.0095971   0.0025098  -0.0122191
   10  -0.0020295   0.0010199   0.0004740  -0.0013739   0.0016577  -0.0011618
   11  -0.0001095   0.0000869  -0.0003636   0.0002884   0.0002670   0.0003907
   12  -0.0006022   0.0003876   0.0003176   0.0026284  -0.0028191  -0.0006418
   13  -0.0000176   0.0008387  -0.0001962   0.0011738   0.0001405   0.0007719
   14  -0.0013109   0.0007831   0.0001813  -0.0000124   0.0003798  -0.0005057
   15   0.0018466  -0.0001975   0.0006620  -0.0017840   0.0019038   0.0019042
   16  -0.0117963  -0.0193470   0.0013930   0.0002127   0.0005077   0.0005558
   17  -0.0150850  -0.0138762  -0.0003532   0.0022448  -0.0019405  -0.0007314
   18   0.0002316  -0.0017376   0.0028546  -0.0032009   0.0033747  -0.0004583
   19   0.0735534   0.0206932   0.0228173   0.0015651  -0.0019817  -0.0001396
   20   0.0206932   0.0199271   0.0054129   0.0006700   0.0004940   0.0002853
   21   0.0228173   0.0054129   0.0129176   0.0008347  -0.0016082   0.0009220
   22   0.0015651   0.0006700   0.0008347   0.1355098   0.1102949  -0.0949581
   23  -0.0019817   0.0004940  -0.0016082   0.1102949   0.1584459  -0.1068035
   24  -0.0001396   0.0002853   0.0009220  -0.0949581  -0.1068035   0.1478871
   25  -0.0015084   0.0002234  -0.0022491  -0.0063028  -0.0071716  -0.0080697
   26   0.0015306   0.0001262   0.0019379  -0.0080234  -0.0078743  -0.0093738
   27   0.0011487  -0.0001116  -0.0001621   0.0104145   0.0110805   0.0119682
           25          26          27
    1  -0.1463796  -0.1184027  -0.0815917
    2  -0.1193153  -0.1600358  -0.0871851
    3  -0.0857747  -0.0895769  -0.1118087
    4   0.0118417  -0.0096716  -0.0107996
    5   0.0155250  -0.0125342  -0.0088962
    6   0.0097757  -0.0062102  -0.0107748
    7  -0.0113904   0.0111154  -0.0080567
    8  -0.0111303   0.0107353  -0.0104650
    9  -0.0087519   0.0104146  -0.0137431
   10   0.0017048  -0.0013744   0.0001109
   11   0.0001245   0.0011339  -0.0003464
   12  -0.0017598   0.0023755   0.0016905
   13  -0.0007039   0.0005630  -0.0006125
   14  -0.0000127   0.0006802   0.0013330
   15   0.0042191  -0.0030234  -0.0022408
   16   0.0013161   0.0006731  -0.0003903
   17  -0.0018329   0.0012385   0.0003008
   18   0.0028337  -0.0008338   0.0015503
   19  -0.0015084   0.0015306   0.0011487
   20   0.0002234   0.0001262  -0.0001116
   21  -0.0022491   0.0019379  -0.0001621
   22  -0.0063028  -0.0080234   0.0104145
   23  -0.0071716  -0.0078743   0.0110805
   24  -0.0080697  -0.0093738   0.0119682
   25   0.1514226   0.1235900   0.0897766
   26   0.1235900   0.1665304   0.0942900
   27   0.0897766   0.0942900   0.1235205
 Gradient time:  CPU 827.79 s  wall 1429.81 s
 **********************************************************************
 **                                                                  **
 **                       VIBRATIONAL ANALYSIS                       **
 **                       --------------------                       **
 **                                                                  **
 **        VIBRATIONAL FREQUENCIES (CM**-1) AND NORMAL MODES         **
 **     FORCE CONSTANTS (mDYN/ANGSTROM) AND REDUCED MASSES (AMU)     **
 **                  INFRARED INTENSITIES (KM/MOL)                   **
 **                                                                  **
 **********************************************************************


 Mode:                 1                      2                      3
 Frequency:        86.87                 125.87                 175.15
 Force Cnst:      0.0561                 0.1846                 0.1299
 Red. Mass:      12.6113                19.7772                 7.1893
 IR Active:          YES                    YES                    YES
 IR Intens:        0.308                  0.228                  1.537
 Raman Active:       YES                    YES                    YES
               X      Y      Z        X      Y      Z        X      Y      Z
 C         -0.012  0.276  0.238    0.015  0.123 -0.229   -0.121 -0.193 -0.215
 C         -0.078  0.138  0.266   -0.012  0.219 -0.269   -0.171 -0.056 -0.276
 C         -0.054  0.151  0.197   -0.004  0.257 -0.160   -0.030  0.071 -0.142
 Br        -0.179 -0.090 -0.092    0.204 -0.200  0.029   -0.123  0.013  0.067
 H         -0.176  0.120  0.419   -0.137  0.290 -0.379   -0.231  0.041 -0.529
 Cl        -0.058  0.142  0.137   -0.307  0.389  0.114    0.026  0.084 -0.076
 I          0.142 -0.043 -0.054   -0.042 -0.043  0.019    0.103 -0.010  0.046
 H          0.036  0.324  0.334    0.019  0.122 -0.227   -0.277 -0.138 -0.309
 H         -0.020  0.364  0.135    0.076  0.065 -0.228    0.044 -0.422 -0.123
 TransDip  -0.005  0.012  0.013    0.007  0.009 -0.010   -0.021 -0.011 -0.032

 Mode:                 4                      5                      6
 Frequency:       187.11                 335.58                 381.04
 Force Cnst:      0.5590                 0.2331                 0.3301
 Red. Mass:      27.0996                 3.5138                 3.8585
 IR Active:          YES                    YES                    YES
 IR Intens:        0.095                  5.255                  1.309
 Raman Active:       YES                    YES                    YES
               X      Y      Z        X      Y      Z        X      Y      Z
 C         -0.097  0.213 -0.066    0.381 -0.026  0.001   -0.054 -0.249  0.193
 C         -0.073  0.188 -0.061    0.009 -0.049 -0.094   -0.035  0.068  0.056
 C          0.061  0.307 -0.093    0.109  0.033  0.118    0.032  0.120  0.260
 Br        -0.028  0.027 -0.008   -0.050  0.001  0.039    0.030 -0.003 -0.021
 H         -0.157  0.224 -0.087   -0.076 -0.015 -0.123   -0.095  0.169 -0.204
 Cl         0.664  0.251  0.121   -0.008  0.031 -0.019    0.000  0.071 -0.110
 I         -0.152 -0.158 -0.006   -0.022 -0.005 -0.021   -0.011 -0.006 -0.006
 H         -0.200  0.247 -0.132    0.493  0.085  0.224   -0.199 -0.385 -0.083
 H         -0.066  0.129  0.002    0.650 -0.087 -0.241   -0.016 -0.518  0.495
 TransDip   0.000  0.010 -0.001    0.073 -0.004 -0.004    0.034 -0.000  0.012

 Mode:                 7                      8                      9
 Frequency:       468.43                 596.44                 641.34
 Force Cnst:      0.9429                 0.7690                 0.7604
 Red. Mass:       7.2932                 3.6688                 3.1379
 IR Active:          YES                    YES                    YES
 IR Intens:        9.712                 36.583                 51.677
 Raman Active:       YES                    YES                    YES
               X      Y      Z        X      Y      Z        X      Y      Z
 C         -0.037 -0.089  0.016    0.045 -0.010 -0.038   -0.079  0.111  0.026
 C          0.259 -0.328  0.237    0.259  0.294 -0.047   -0.088 -0.081 -0.031
 C          0.343 -0.153 -0.204    0.162  0.072 -0.071    0.284  0.198  0.006
 Br        -0.045  0.005 -0.004   -0.056 -0.020  0.018    0.011  0.008 -0.008
 H          0.283 -0.360  0.302    0.222  0.289  0.018   -0.261  0.057 -0.299
 Cl        -0.028  0.203 -0.022   -0.017 -0.076  0.010   -0.036 -0.099  0.033
 I         -0.016 -0.001  0.001   -0.004  0.001  0.001   -0.004 -0.002 -0.002
 H         -0.353  0.040 -0.145    0.042 -0.415 -0.475   -0.527  0.480 -0.015
 H         -0.118 -0.162  0.208   -0.322 -0.006  0.397    0.298 -0.268  0.060
 TransDip   0.092 -0.030  0.025    0.182  0.061 -0.026    0.119  0.197 -0.016

 Mode:                10                     11                     12
 Frequency:       890.44                 920.84                 950.17
 Force Cnst:      1.0686                 2.0062                 1.4550
 Red. Mass:       2.2875                 4.0156                 2.7354
 IR Active:          YES                    YES                    YES
 IR Intens:        5.846                  9.366                  1.248
 Raman Active:       YES                    YES                    YES
               X      Y      Z        X      Y      Z        X      Y      Z
 C          0.123 -0.009 -0.141   -0.063  0.196 -0.119   -0.071 -0.078 -0.176
 C         -0.069 -0.064  0.151    0.148 -0.156 -0.223    0.221 -0.030  0.160
 C         -0.103  0.184 -0.049   -0.040 -0.039  0.341   -0.103  0.135  0.097
 Br         0.008  0.004 -0.002   -0.007 -0.003  0.005   -0.009 -0.004 -0.001
 H          0.001 -0.214  0.563    0.298 -0.355  0.257    0.110  0.224 -0.530
 Cl        -0.006 -0.023  0.010    0.004  0.018 -0.007    0.002 -0.016 -0.001
 I          0.001 -0.001 -0.000    0.000 -0.000 -0.002   -0.001  0.000 -0.000
 H         -0.069 -0.198 -0.524   -0.243  0.016 -0.486   -0.035  0.319  0.281
 H          0.089 -0.327  0.299   -0.205 -0.020  0.329    0.165 -0.012 -0.540
 TransDip  -0.044  0.046  0.044    0.079 -0.049  0.031    0.008  0.024 -0.025

 Mode:                13                     14                     15
 Frequency:      1040.67                1084.25                1119.98
 Force Cnst:      0.8474                 0.8996                 0.9787
 Red. Mass:       1.3280                 1.2987                 1.3242
 IR Active:          YES                    YES                    YES
 IR Intens:       42.278                 11.366                 11.677
 Raman Active:       YES                    YES                    YES
               X      Y      Z        X      Y      Z        X      Y      Z
 C          0.020  0.040  0.049   -0.135  0.081 -0.005   -0.051 -0.104 -0.009
 C          0.031  0.073 -0.003    0.012 -0.009  0.010   -0.020  0.069 -0.062
 C         -0.088 -0.090 -0.047    0.034  0.007 -0.006    0.050  0.059  0.020
 Br        -0.003 -0.004 -0.000   -0.000  0.000 -0.000   -0.001 -0.001 -0.000
 H          0.369  0.008 -0.098    0.024 -0.036  0.090    0.453 -0.288  0.657
 Cl         0.004  0.005  0.003   -0.001 -0.001 -0.000   -0.002 -0.003 -0.000
 I         -0.000  0.000 -0.000    0.000  0.000  0.000   -0.000 -0.000  0.000
 H         -0.391  0.291 -0.073    0.587 -0.502  0.064   -0.080  0.202  0.289
 H          0.539 -0.521  0.143    0.452 -0.375 -0.132    0.068  0.038 -0.338
 TransDip  -0.114 -0.158 -0.074    0.093 -0.050  0.025    0.099  0.036  0.028

 Mode:                16                     17                     18
 Frequency:      1235.87                1290.77                1461.34
 Force Cnst:      1.5184                 2.0674                 1.4748
 Red. Mass:       1.6873                 2.1061                 1.1722
 IR Active:          YES                    YES                    YES
 IR Intens:        8.720                 21.759                 14.194
 Raman Active:       YES                    YES                    YES
               X      Y      Z        X      Y      Z        X      Y      Z
 C          0.017  0.018  0.121    0.015  0.025 -0.120   -0.004  0.001 -0.111
 C          0.009 -0.103 -0.053   -0.187  0.066  0.126   -0.027  0.022  0.010
 C         -0.062  0.149 -0.081    0.114 -0.092  0.088    0.022 -0.027  0.006
 Br        -0.004 -0.003  0.001    0.001 -0.003 -0.001    0.000 -0.000 -0.000
 H          0.732 -0.214 -0.413    0.736 -0.015 -0.423    0.027  0.012  0.000
 Cl        -0.002 -0.009  0.003   -0.000  0.007 -0.002    0.000  0.001 -0.000
 I          0.000 -0.000  0.000   -0.000 -0.000 -0.000    0.000  0.000  0.000
 H          0.201 -0.124  0.165    0.025 -0.142 -0.315    0.307  0.311  0.538
 H         -0.176  0.136  0.232   -0.081  0.145 -0.179   -0.244 -0.305  0.592
 TransDip  -0.065  0.068  0.009   -0.129 -0.045  0.060   -0.001 -0.010  0.120

 Mode:                19                     20                     21
 Frequency:      3130.57                3205.00                3221.12
 Force Cnst:      6.0852                 6.6085                 6.8225
 Red. Mass:       1.0538                 1.0919                 1.1160
 IR Active:          YES                    YES                    YES
 IR Intens:        0.281                  2.194                  0.997
 Raman Active:       YES                    YES                    YES
               X      Y      Z        X      Y      Z        X      Y      Z
 C         -0.004 -0.002 -0.064    0.017  0.019  0.001   -0.065 -0.071  0.006
 C         -0.002  0.001  0.001   -0.021 -0.077 -0.025   -0.005 -0.020 -0.006
 C          0.002 -0.002  0.001   -0.001  0.001 -0.001   -0.001  0.000 -0.001
 Br        -0.000  0.000  0.000    0.000  0.000  0.000    0.000  0.000 -0.000
 H         -0.000  0.006  0.004    0.257  0.887  0.277    0.067  0.235  0.077
 Cl         0.000 -0.000  0.000   -0.000  0.000  0.000    0.000  0.000 -0.000
 I          0.000 -0.000  0.000    0.000  0.000 -0.000    0.000  0.000  0.000
 H         -0.388 -0.432  0.388   -0.094 -0.108  0.100    0.377  0.419 -0.394
 H          0.430  0.456  0.340   -0.109 -0.110 -0.085    0.400  0.424  0.335
 TransDip   0.007  0.004 -0.015   -0.031  0.035  0.009    0.012  0.017  0.024

 STANDARD THERMODYNAMIC QUANTITIES AT   298.15 K  AND     1.00 ATM

   This Molecule has  0 Imaginary Frequencies
   Zero point vibrational energy:       32.235 kcal/mol

   Atom    1 Element C  Has Mass   12.00000
   Atom    2 Element C  Has Mass   12.00000
   Atom    3 Element C  Has Mass   12.00000
   Atom    4 Element Br Has Mass   78.91830
   Atom    5 Element H  Has Mass    1.00783
   Atom    6 Element Cl Has Mass   34.96885
   Atom    7 Element I  Has Mass  126.90440
   Atom    8 Element H  Has Mass    1.00783
   Atom    9 Element H  Has Mass    1.00783
   Molecular Mass:   279.815040 amu
   Principal axes and moments of inertia in amu*Bohr^2:
                             1           2           3
    Eigenvalues --      811.67896  4452.50782  4862.63642
          X               0.99999    -0.00414     0.00265
          Y               0.00420     0.99974    -0.02247
          Z              -0.00255     0.02248     0.99974
   Rotational Symmetry Number is   1
   The Molecule is an Asymmetric Top
   Translational Enthalpy:        0.889 kcal/mol
   Rotational Enthalpy:           0.889 kcal/mol
   Vibrational Enthalpy:         34.837 kcal/mol
   gas constant (RT):             0.592 kcal/mol
   Translational Entropy:        42.785  cal/mol.K
   Rotational Entropy:           31.241  cal/mol.K
   Vibrational Entropy:          15.892  cal/mol.K

   Total Enthalpy:               37.207 kcal/mol
   Total Entropy:                89.918  cal/mol.K

 ======================================================================

 STANDARD THERMODYNAMIC QUANTITIES FOR ANHARMONIC VIBRATION -- TOSH

   Zero point vibrational energy: ************ kcal/mol

   Vibrational Enthalpy:       Infinity kcal/mol
   Vibrational Entropy:             NaN  cal/mol.K

   Total Enthalpy:             Infinity kcal/mol
   Total Entropy:                   NaN  cal/mol.K

 ======================================================================

 STANDARD THERMODYNAMIC QUANTITIES FOR ANHARMONIC VIBRATION -- VPT2

   Zero point vibrational energy: ************ kcal/mol

   Vibrational Enthalpy:       Infinity kcal/mol
   Vibrational Entropy:             NaN  cal/mol.K

   Total Enthalpy:             Infinity kcal/mol
   Total Entropy:                   NaN  cal/mol.K

 ======================================================================

Archival summary:
1\1\TWL02\FREQ\ProcedureUnspecified\BasisUnspecified\1r1l133\taweetha\ThuOct1100:37:482018ThuOct1100:37:482018\0\\#,FREQ,ProcedureUnspecified,BasisUnspecified,\\0,1\I\C,1,2.1855\C,2,1.50201,1,117.409\H,3,1.08036,2,117.263,1,-0.0246335,0\C,2,1.50287,1,118.691,3,-69.4367,0\H,5,1.08324,2,119.426,1,-0.46682,0\H,5,1.08367,2,115.473,1,-144.725,0\Cl,2,1.76946,1,112.356,3,146.51,0\Br,3,1.92911,2,122.447,1,141.144,0\\\@

 Total job time:  1511.31s(wall), 909.23s(cpu) 
 Thu Oct 11 00:37:48 2018

        *************************************************************
        *                                                           *
        *  Thank you very much for using Q-Chem.  Have a nice day.  *
        *                                                           *
        *************************************************************
