# Supplementary material for: Geometric and energetic data from ab initio calculations of haloethene, haloimine, halomethylenephosphine, haloiminophosphine, halodiazene, halodiphosphene and halocyclopropane
Source: Data Brief. 2019 Nov 2;27:104738. doi: 10.1016/j.dib.2019.104738 (PMC6861602; doi:10.1016/j.dib.2019.104738)
Supplement: Multimedia component 3 [file mmc3.zip › CCC/B3LYP/BrHCCCFBr.out]

Q-Chem Developer Version!
                  Welcome to Q-Chem
     A Quantum Leap Into The Future Of Chemistry


 Q-Chem 5.1, Q-Chem, Inc., Pleasanton, CA (2018)

 Yihan Shao,  Zhengting Gan,  E. Epifanovsky,  A. T. B. Gilbert,  M. Wormit,  
 J. Kussmann,  A. W. Lange,  A. Behn,  Jia Deng,  Xintian Feng,  D. Ghosh,  
 M. Goldey,  P. R. Horn,  L. D. Jacobson,  I. Kaliman,  T. Kus,  A. Landau,  
 Jie Liu,  E. I. Proynov,  R. M. Richard,  R. P. Steele,  E. J. Sundstrom,  
 H. L. Woodcock III,  P. M. Zimmerman,  D. Zuev,  B. Albrecht,  E. Alguire,  
 S. A. Baeppler,  D. Barton,  Z. Benda,  Y. A. Bernard,  E. J. Berquist,  
 K. B. Bravaya,  H. Burton,  D. Casanova,  Chun-Min Chang,  Yunqing Chen,  
 A. Chien,  K. D. Closser,  M. P. Coons,  S. Coriani,  S. Dasgupta,  
 A. L. Dempwolff,  M. Diedenhofen,  Hainam Do,  R. G. Edgar,  Po-Tung Fang,  
 S. Faraji,  S. Fatehi,  Qingguo Feng,  K. D. Fenk,  J. Fosso-Tande,  
 Qinghui Ge,  A. Ghysels,  G. Gidofalvi,  J. Gomes,  J. Gonthier,  A. Gunina,  
 D. Hait,  M. W. D. Hanson-Heine,  P. H. P. Harbach,  A. W. Hauser,  
 J. E. Herr,  E. G. Hohenstein,  Z. C. Holden,  Kerwin Hui,  B. C. Huynh,  
 T.-C. Jagau,  Hyunjun Ji,  B. Kaduk,  K. Khistyaev,  Jaehoon Kim,  
 P. Klunzinger,  K. Koh,  D. Kosenkov,  L. Koulias,  T. Kowalczyk,  
 C. M. Krauter,  A. Kunitsa,  Ka Un Lao,  A. Laurent,  K. V. Lawler,  
 Joonho Lee,  D. Lefrancois,  S. Lehtola,  D. S. Levine,  Yi-Pei Li,  
 You-Sheng Lin,  Fenglai Liu,  E. Livshits,  A. Luenser,  P. Manohar,  
 E. Mansoor,  S. F. Manzer,  Shan-Ping Mao,  Yuezhi Mao,  N. Mardirossian,  
 A. V. Marenich,  T. Markovich,  L. A. Martinez-Martinez,  S. A. Maurer,  
 N. J. Mayhall,  S. C. McKenzie,  J.-M. Mewes,  A. F. Morrison,  
 J. W. Mullinax,  K. Nanda,  T. S. Nguyen-Beck,  R. Olivares-Amaya,  
 J. A. Parkhill,  T. M. Perrine,  F. Plasser,  P. Pokhilko,  S. Prager,  
 A. Prociuk,  E. Ramos,  D. R. Rehn,  F. Rob,  M. Schneider,  N. Sergueev,  
 S. M. Sharada,  S. Sharma,  D. W. Small,  T. Stauch,  T. Stein,  
 Yu-Chuan Su,  A. J. W. Thom,  A. Tkatchenko,  T. Tsuchimochi,  N. M. Tubman,  
 L. Vogt,  M. L. Vidal,  O. Vydrov,  M. A. Watson,  J. Wenzel,  
 M. de Wergifosse,  T. A. Wesolowski,  A. White,  J. Witte,  A. Yamada,  
 Jun Yang,  K. Yao,  S. Yeganeh,  S. R. Yost,  Zhi-Qiang You,  A. Zech,  
 Igor Ying Zhang,  Xing Zhang,  Yan Zhao,  Ying Zhu,  B. R. Brooks,  
 G. K. L. Chan,  C. J. Cramer,  M. S. Gordon,  W. J. Hehre,  A. Klamt,  
 M. W. Schmidt,  C. D. Sherrill,  D. G. Truhlar,  A. Aspuru-Guzik,  R. Baer,  
 A. T. Bell,  N. A. Besley,  Jeng-Da Chai,  A. E. DePrince, III,  
 R. A. DiStasio Jr.,  A. Dreuw,  B. D. Dunietz,  T. R. Furlani,  
 Chao-Ping Hsu,  Yousung Jung,  Jing Kong,  D. S. Lambrecht,  WanZhen Liang,  
 C. Ochsenfeld,  V. A. Rassolov,  L. V. Slipchenko,  J. E. Subotnik,  
 T. Van Voorhis,  J. M. Herbert,  A. I. Krylov,  P. M. W. Gill,  M. Head-Gordon

 Contributors to earlier versions of Q-Chem not listed above: 
 R. D. Adamson,  B. Austin,  J. Baker,  G. J. O. Beran,  K. Brandhorst,  
 S. T. Brown,  E. F. C. Byrd,  A. K. Chakraborty,  C.-L. Cheng,  
 Siu Hung Chien,  D. M. Chipman,  D. L. Crittenden,  H. Dachsel,  
 R. J. Doerksen,  A. D. Dutoi,  L. Fusti-Molnar,  W. A. Goddard III,  
 A. Golubeva-Zadorozhnaya,  S. R. Gwaltney,  G. Hawkins,  A. Heyden,  
 S. Hirata,  G. Kedziora,  F. J. Keil,  C. Kelley,  Jihan Kim,  R. A. King,  
 R. Z. Khaliullin,  P. P. Korambath,  W. Kurlancheek,  A. M. Lee,  M. S. Lee,  
 S. V. Levchenko,  Ching Yeh Lin,  D. Liotard,  R. C. Lochan,  I. Lotan,  
 P. E. Maslen,  N. Nair,  D. P. O'Neill,  D. Neuhauser,  E. Neuscamman,  
 C. M. Oana,  R. Olson,  B. Peters,  R. Peverati,  P. A. Pieniazek,  
 Y. M. Rhee,  J. Ritchie,  M. A. Rohrdanz,  E. Rosta,  N. J. Russ,  
 H. F. Schaefer III,  N. E. Schultz,  N. Shenvi,  A. C. Simmonett,  A. Sodt,  
 D. Stuck,  K. S. Thanthiriwatte,  V. Vanovschi,  Tao Wang,  A. Warshel,  
 C. F. Williams,  Q. Wu,  X. Xu,  W. Zhang

 Please cite Q-Chem as follows:
 Y. Shao et al., Mol. Phys. 113, 184-215 (2015)
 DOI: 10.1080/00268976.2014.952696

 Q-Chem 5.1.1 for Intel X86 EM64T Linux

 Parts of Q-Chem use Armadillo 8.300.2 (Tropical Shenanigans).
 http://arma.sourceforge.net/

 Q-Chem begins on Wed Oct 10 02:47:45 2018  

Host: 
0

     Scratch files written to /scratch/taweetham/qchem23809//
Input Ideriv = 2
Curr. Ideriv = -1
Max.  Ideriv = 2

Checking the input file for inconsistencies... 	...done.

--------------------------------------------------------------
User input:
--------------------------------------------------------------
$molecule
0 1
C 
C 1 CC 
C 2 CC 1 60.0
Br 2 CBr 1 ANG  3 pDHA
H 2 CH 1 ANG  3 mDHA
F 3 CF 1 ANG  2 mDHA
Br 3 CBr 1 ANG  2 pDHA
H 1 CH 2 ANG  3 pDHA
H 1 CH 2 ANG  3 mDHA

CC=1.54
CH=1.09
CF=1.35
CCl=1.77
CBr=1.94
CI=2.14
ANG=118.0
pDHA=107.9
mDHA=-107.9
$end

$rem
   job_type	optimization
   basis	6-311++g**
   method	b3lyp
   mem_total	32000
$end

--------------------------------------------------------------
 ----------------------------------------------------------------
             Standard Nuclear Orientation (Angstroms)
    I     Atom           X                Y                Z
 ----------------------------------------------------------------
    1      C      -0.0202910711    -0.7217735197    -1.4563527851
    2      C      -0.5820808587    -0.7289135131    -0.0224974036
    3      C       0.5428363900     0.2512473593    -0.4038710363
    4      Br     -2.3607219368    -0.0085910098     0.2624085574
    5      H      -0.3304942896    -1.5715827023     0.6214846115
    6      F       0.2316051350     1.5597641199    -0.5197114137
    7      Br      2.3220045578    -0.0884846340     0.2909259151
    8      H       0.6046478606    -1.5596976361    -1.7652775442
    9      H      -0.6462782833    -0.3123111641    -2.2491835297
 ----------------------------------------------------------------
 Molecular Point Group                 C1    NOp =  1
 Largest Abelian Subgroup              C1    NOp =  1
 Nuclear Repulsion Energy =   653.3286244334 hartrees
 There are       50 alpha and       50 beta electrons
 Requested basis set is 6-311++G(d,p)
 There are 77 shells and 205 basis functions

 Total QAlloc Memory Limit  32000 MB
 Mega-Array Size       188 MB
 MEM_STATIC part       192 MB
 A cutoff of  1.0D-11 yielded   2531 shell pairs
 There are     18722 function pairs (     20533 Cartesian)

 -------------------------------------------------------
 OpenMP Integral Computing Module                       
 Release: version 1.0, May 2013, Q-Chem Inc. Pittsburgh 
 -------------------------------------------------------
 Integral Job Info:
 Integral job number is                      11
 Integral operator is                         1
 short-range coefficients                     0
 long-range coefficients              100000000
 Omega coefficients                           0
 if combine SR and LR in K                    0
 Integral screening is                        0
 Integral computing path is                   2
 max size of driver memory is            800000
 size of driver memory is                593474
 size of scratch memory is             29623520
 max col of scratch BK array               1296
 max len of scratch array in speh3          155
 max len of scratch index in speh4           18
 max int batch size is                      520
 min int batch size is                       52
 fixed nKL is                                45
 max L of basis functions is                  2
 order of int derivative is                   0
 number of shells is                         77
 number of basis is                         215
 number of cartesian basis is               215
 number of contracted shell pairs          2531
 number of primitive shell pairs           6381
 maxK2 (contraction) of shell pair           36
 max number of K2 of shell pair               1
 max number of CS2 of shell pair            300
 max number of PS2 of shell pair            564
 mem total for path MDJ                  530726
 -------------------------------------------------------
 Smallest overlap matrix eigenvalue = 7.41E-05

 Scale SEOQF with 1.000000e-01/1.000000e-01/1.000000e-01

 Standard Electronic Orientation quadrupole field applied
 Nucleus-field energy     =     0.0000000131 hartrees
 Guess from superposition of atomic densities
 Warning:  Energy on first SCF cycle will be non-variational
 SAD guess density has 100.000000 electrons

 -----------------------------------------------------------------------
  General SCF calculation program by
  Eric Jon Sundstrom, Paul Horn, Yuezhi Mao, Dmitri Zuev, Alec White,
  David Stuck, Shaama M.S., Shane Yost, Joonho Lee, David Small,
  Daniel Levine, Susi Lehtola, Hugh Burton, Evgeny Epifanovsky
 -----------------------------------------------------------------------
 Exchange:     0.2000 Hartree-Fock + 0.0800 Slater + 0.7200 B88
 Correlation:  0.1900 VWN1RPA + 0.8100 LYP
 Using SG-1 standard quadrature grid
 using 4 threads for integral computing
 -------------------------------------------------------
 OpenMP Integral computing Module                
 Release: version 2.0, May 2017, Q-Chem Inc. Pleasanton 
 -------------------------------------------------------
 -------------------------------------------------------
 OpenMP BLAS3 based DFT computing Module                
 Release: version 1.0, May 2013, Q-Chem Inc. Pittsburgh 
 -------------------------------------------------------
 A restricted SCF calculation will be
 performed using DIIS
 SCF converges when DIIS error is below 1.0e-08
 ---------------------------------------
  Cycle       Energy         DIIS error
 ---------------------------------------
    1   -5365.1302722024      3.84e-02  
    2   -5364.2084280832      3.97e-03  
    3   -5364.1656489961      4.94e-03  
    4   -5364.2644776927      6.41e-04  
    5   -5364.2661605848      2.16e-04  
    6   -5364.2663538091      7.21e-05  
    7   -5364.2663818637      1.23e-05  
    8   -5364.2663824988      6.21e-06  
    9   -5364.2663826775      1.21e-06  
   10   -5364.2663826846      4.04e-07  
   11   -5364.2663826851      1.53e-07  
   12   -5364.2663826851      2.55e-08  
   13   -5364.2663826852      8.02e-09  Convergence criterion met
 ---------------------------------------
 SCF time:   CPU 48.03s  wall 12.00s 
 SCF   energy in the final basis set =    -5364.2663826852
 Total energy in the final basis set =    -5364.2663826852

 --------------------------------------------------------------

                    Orbital Energies (a.u.)
 --------------------------------------------------------------

 Alpha MOs
 -- Occupied --
*******-482.843 -62.503 -62.495 -56.324 -56.320 -56.320 -56.316
-56.312 -56.312 -24.716 -10.342 -10.268 -10.224  -8.712  -8.704
 -6.544  -6.536  -6.530  -6.530  -6.522  -6.522  -2.654  -2.651
 -2.650  -2.647  -2.643  -2.643  -2.640  -2.640  -2.631  -2.631
 -1.257  -0.910  -0.815  -0.782  -0.642  -0.629  -0.545  -0.531
 -0.496  -0.466  -0.431  -0.405  -0.367  -0.355  -0.318  -0.310
 -0.292  -0.282
 -- Virtual --
 -0.055  -0.028  -0.012   0.010   0.016   0.026   0.046   0.054
  0.055   0.060   0.062   0.075   0.083   0.087   0.094   0.099
  0.108   0.115   0.118   0.134   0.142   0.147   0.154   0.157
  0.160   0.171   0.196   0.213   0.235   0.247   0.253   0.260
  0.305   0.361   0.363   0.380   0.385   0.402   0.409   0.420
  0.430   0.435   0.457   0.471   0.480   0.498   0.504   0.528
  0.532   0.547   0.576   0.596   0.601   0.621   0.641   0.646
  0.662   0.672   0.696   0.705   0.752   0.784   0.800   0.853
  0.865   0.885   0.910   0.975   1.033   1.248   1.288   1.289
  1.349   1.396   1.445   1.462   1.492   1.511   1.515   1.542
  1.617   1.679   1.709   1.760   1.777   1.816   1.869   1.940
  1.945   1.967   2.027   2.048   2.054   2.072   2.120   2.144
  2.168   2.192   2.213   2.273   2.478   2.523   2.572   2.677
  2.686   2.756   2.796   2.802   2.961   3.057   3.201   3.360
  3.681   3.740   3.781   3.795   3.987   3.995   4.012   4.016
  4.033   4.038   4.097   4.129   4.159   4.219   4.253   4.386
  4.395   4.839   6.334   6.412   6.580   6.688   6.704   7.559
  7.572   7.578   7.594   7.676   7.696  23.548  23.703  23.819
 47.900  47.962  66.756 289.755 289.766 289.773 289.788 289.897
289.9121020.6891020.767
 --------------------------------------------------------------

          Ground-State Mulliken Net Atomic Charges

     Atom                 Charge (a.u.)
  ----------------------------------------
      1 C                    -0.402578
      2 C                    -0.075431
      3 C                    -0.015338
      4 Br                   -0.076934
      5 H                     0.249437
      6 F                    -0.036511
      7 Br                   -0.014041
      8 H                     0.171706
      9 H                     0.199688
  ----------------------------------------
  Sum of atomic charges =    -0.000000

 -----------------------------------------------------------------
                    Cartesian Multipole Moments
 -----------------------------------------------------------------
    Charge (ESU x 10^10)
                 0.0000
    Dipole Moment (Debye)
         X       0.2760      Y      -1.9899      Z      -0.9477
       Tot       2.2213
    Quadrupole Moments (Debye-Ang)
        XX     -61.6617     XY      -1.5701     YY     -60.4575
        XZ       0.6948     YZ       0.8516     ZZ     -58.0113
    Octopole Moments (Debye-Ang^2)
       XXX       3.0247    XXY       5.9107    XYY       0.6643
       YYY       1.8745    XXZ       8.6302    XYZ       0.4627
       YYZ       5.4684    XZZ      -0.2222    YZZ       0.1409
       ZZZ       7.2089
    Hexadecapole Moments (Debye-Ang^3)
      XXXX   -1239.2474   XXXY     -26.9144   XXYY    -254.3578
      XYYY      -7.2173   YYYY    -197.0008   XXXZ      10.1099
      XXYZ      -1.9648   XYYZ      -2.0040   YYYZ      -5.0364
      XXZZ    -252.8439   XYZZ      -3.6782   YYZZ     -64.2079
      XZZZ       6.1881   YZZZ      -3.6349   ZZZZ    -190.9530
 -----------------------------------------------------------------
 Calculating analytic gradient of the SCF energy
 Gradient of SCF Energy
            1           2           3           4           5           6
    1  -0.0055256  -0.0155535   0.0232780  -0.0044830   0.0045457  -0.0051861
    2  -0.0091995  -0.0108765   0.0301832   0.0044208  -0.0057959   0.0006319
    3  -0.0141765   0.0118162   0.0118539  -0.0019621   0.0013265  -0.0010303
            7           8           9
    1   0.0030740   0.0024535  -0.0026031
    2  -0.0047957  -0.0026648  -0.0019034
    3  -0.0000812  -0.0027485  -0.0049981
 Max gradient component =       3.018E-02
 RMS gradient           =       9.862E-03
 Gradient time:  CPU 11.54 s  wall 2.95 s
 Geometry Optimization Parameters
   NAtoms,    NIC,     NZ,  NCons,   NDum,   NFix, NCnnct, MaxDiis
        9      69       9       0       0       0       0       0


** GEOMETRY OPTIMIZATION IN DELOCALIZED INTERNAL COORDINATES **
   Searching for a Minimum

   Optimization Cycle:   1

                       Coordinates (Angstroms)
     ATOM                X               Y               Z
      1  C        -0.0202910711   -0.7217735197   -1.4563527851
      2  C        -0.5820808587   -0.7289135131   -0.0224974036
      3  C         0.5428363900    0.2512473593   -0.4038710363
      4  Br       -2.3607219368   -0.0085910098    0.2624085574
      5  H        -0.3304942896   -1.5715827023    0.6214846115
      6  F         0.2316051350    1.5597641199   -0.5197114137
      7  Br        2.3220045578   -0.0884846340    0.2909259151
      8  H         0.6046478606   -1.5596976361   -1.7652775442
      9  H        -0.6462782833   -0.3123111641   -2.2491835297
   Point Group: c1    Number of degrees of freedom:    21


   Energy is  -5364.266382685


 Attempting to Generate Delocalized Internal Coordinates

 21 Hessian modes will be used to form the next step
  Hessian Eigenvalues:
     0.016341    0.020947    0.023307    0.030304    0.030782    0.032544
     0.083421    0.087153    0.090379    0.107532    0.134223    0.138421
     0.175927    0.175927    0.253751    0.264506    0.285189    0.348126
     0.348126    0.348126    0.550214

 Minimum Search - Taking Simple RFO Step
 Searching for Lamda that Minimizes Along All modes
 Value Taken    Lamda =  -0.00467802
 Step Taken.  Stepsize is  0.173961

                             Maximum     Tolerance    Cnvgd?
         Gradient           0.016308      0.000300      NO
         Displacement       0.084846      0.001200      NO
         Energy change     *********      0.000001      NO


 New Cartesian Coordinates Obtained by Inverse Iteration

 Displacement from previous Coordinates is:  0.168376
 ----------------------------------------------------------------
             Standard Nuclear Orientation (Angstroms)
    I     Atom           X                Y                Z
 ----------------------------------------------------------------
    1      C      -0.0193190770    -0.7192962391    -1.4547243136
    2      C      -0.5747206676    -0.7266523666    -0.0355734714
    3      C       0.5274125632     0.2248522992    -0.4211773559
    4      Br     -2.3383568288    -0.0282189709     0.2856440891
    5      H      -0.3311149284    -1.5511112447     0.6190733718
    6      F       0.2415130109     1.5365452090    -0.5450896485
    7      Br      2.2884870612    -0.0781217275     0.3063014339
    8      H       0.5931093896    -1.5596490124    -1.7595799193
    9      H      -0.6257830191    -0.2786906473    -2.2369488148
 ----------------------------------------------------------------
 Molecular Point Group                 C1    NOp =  1
 Largest Abelian Subgroup              C1    NOp =  1
 Nuclear Repulsion Energy =   659.3071367566 hartrees
 There are       50 alpha and       50 beta electrons
 Applying Cartesian multipole field
    Component          Value
    ---------          -----
     (2,0,0)        1.00000E-11
     (0,2,0)        2.00000E-11
     (0,0,2)       -3.00000E-11
 Nucleus-field energy     =     0.0000000126 hartrees
 Requested basis set is 6-311++G(d,p)
 There are 77 shells and 205 basis functions
 A cutoff of  1.0D-11 yielded   2539 shell pairs
 There are     18818 function pairs (     20657 Cartesian)
 Smallest overlap matrix eigenvalue = 6.27E-05
 Guess MOs from SCF MO coefficient file

 -----------------------------------------------------------------------
  General SCF calculation program by
  Eric Jon Sundstrom, Paul Horn, Yuezhi Mao, Dmitri Zuev, Alec White,
  David Stuck, Shaama M.S., Shane Yost, Joonho Lee, David Small,
  Daniel Levine, Susi Lehtola, Hugh Burton, Evgeny Epifanovsky
 -----------------------------------------------------------------------
 Exchange:     0.2000 Hartree-Fock + 0.0800 Slater + 0.7200 B88
 Correlation:  0.1900 VWN1RPA + 0.8100 LYP
 Using SG-1 standard quadrature grid
 using 4 threads for integral computing
 -------------------------------------------------------
 OpenMP Integral computing Module                
 Release: version 2.0, May 2017, Q-Chem Inc. Pleasanton 
 -------------------------------------------------------
 -------------------------------------------------------
 OpenMP BLAS3 based DFT computing Module                
 Release: version 1.0, May 2013, Q-Chem Inc. Pittsburgh 
 -------------------------------------------------------
 A restricted SCF calculation will be
 performed using DIIS
 SCF converges when DIIS error is below 1.0e-08
 ---------------------------------------
  Cycle       Energy         DIIS error
 ---------------------------------------
    1   -5364.2678889782      4.70e-04  
    2   -5364.2690538590      2.33e-04  
    3   -5364.2690118006      2.52e-04  
    4   -5364.2693185311      2.52e-05  
    5   -5364.2693209684      6.73e-06  
    6   -5364.2693210912      2.00e-06  
    7   -5364.2693211100      8.28e-07  
    8   -5364.2693211121      1.56e-07  
    9   -5364.2693211123      6.69e-08  
   10   -5364.2693211123      1.31e-08  
   11   -5364.2693211123      3.15e-09  Convergence criterion met
 ---------------------------------------
 SCF time:   CPU 42.46s  wall 11.00s 
 SCF   energy in the final basis set =    -5364.2693211123
 Total energy in the final basis set =    -5364.2693211123

 --------------------------------------------------------------

                    Orbital Energies (a.u.)
 --------------------------------------------------------------

 Alpha MOs
 -- Occupied --
*******-482.842 -62.502 -62.495 -56.322 -56.318 -56.318 -56.316
-56.312 -56.311 -24.714 -10.338 -10.265 -10.221  -8.710  -8.704
 -6.542  -6.536  -6.529  -6.528  -6.522  -6.522  -2.653  -2.649
 -2.649  -2.646  -2.643  -2.643  -2.638  -2.638  -2.631  -2.631
 -1.257  -0.923  -0.817  -0.786  -0.644  -0.631  -0.549  -0.534
 -0.497  -0.466  -0.433  -0.406  -0.369  -0.359  -0.317  -0.310
 -0.292  -0.282
 -- Virtual --
 -0.053  -0.023  -0.012   0.010   0.017   0.026   0.049   0.054
  0.056   0.061   0.062   0.076   0.085   0.088   0.096   0.098
  0.109   0.116   0.120   0.137   0.144   0.147   0.153   0.158
  0.163   0.172   0.199   0.214   0.236   0.257   0.260   0.266
  0.308   0.362   0.362   0.380   0.385   0.403   0.408   0.419
  0.431   0.436   0.458   0.469   0.482   0.500   0.503   0.530
  0.536   0.552   0.580   0.600   0.605   0.626   0.642   0.649
  0.666   0.678   0.701   0.709   0.755   0.782   0.805   0.859
  0.871   0.889   0.914   0.984   1.040   1.251   1.292   1.298
  1.359   1.403   1.450   1.469   1.490   1.516   1.523   1.546
  1.625   1.686   1.717   1.776   1.791   1.838   1.878   1.951
  1.953   1.974   2.037   2.052   2.059   2.080   2.132   2.153
  2.179   2.204   2.214   2.285   2.500   2.537   2.581   2.680
  2.696   2.782   2.817   2.823   2.974   3.097   3.231   3.393
  3.694   3.750   3.786   3.802   3.995   4.004   4.013   4.021
  4.036   4.042   4.104   4.136   4.170   4.228   4.281   4.389
  4.400   4.858   6.339   6.413   6.595   6.699   6.709   7.560
  7.574   7.580   7.597   7.677   7.703  23.590  23.751  23.854
 47.908  47.965  66.759 289.756 289.769 289.775 289.791 289.898
289.9191020.6981020.770
 --------------------------------------------------------------

          Ground-State Mulliken Net Atomic Charges

     Atom                 Charge (a.u.)
  ----------------------------------------
      1 C                    -0.409268
      2 C                    -0.078537
      3 C                    -0.011740
      4 Br                   -0.071891
      5 H                     0.250165
      6 F                    -0.038174
      7 Br                   -0.015855
      8 H                     0.172639
      9 H                     0.202661
  ----------------------------------------
  Sum of atomic charges =     0.000000

 -----------------------------------------------------------------
                    Cartesian Multipole Moments
 -----------------------------------------------------------------
    Charge (ESU x 10^10)
                 0.0000
    Dipole Moment (Debye)
         X       0.2283      Y      -1.9850      Z      -0.9725
       Tot       2.2222
    Quadrupole Moments (Debye-Ang)
        XX     -61.7511     XY      -1.5095     YY     -60.4458
        XZ       0.6341     YZ       0.8632     ZZ     -57.8120
    Octopole Moments (Debye-Ang^2)
       XXX       3.0339    XXY       6.4021    XYY       0.8129
       YYY       2.9174    XXZ       8.4827    XYZ       0.5460
       YYZ       4.9526    XZZ       0.0739    YZZ       0.6084
       ZZZ       5.6987
    Hexadecapole Moments (Debye-Ang^3)
      XXXX   -1213.4486   XXXY     -28.1993   XXYY    -249.3601
      XYYY     -10.7072   YYYY    -193.4657   XXXZ      10.8075
      XXYZ      -1.4442   XYYZ      -1.5456   YYYZ      -4.0789
      XXZZ    -247.5502   XYZZ      -5.0193   YYZZ     -64.1439
      XZZZ       7.4255   YZZZ      -3.4071   ZZZZ    -193.4725
 -----------------------------------------------------------------
 Calculating analytic gradient of the SCF energy
 Gradient of SCF Energy
            1           2           3           4           5           6
    1  -0.0042198  -0.0043253   0.0078113   0.0016795   0.0013267  -0.0011505
    2  -0.0014115  -0.0062536   0.0130464   0.0010857  -0.0000497  -0.0036795
    3  -0.0035105   0.0042872   0.0030990  -0.0017188  -0.0002564   0.0001633
            7           8           9
    1  -0.0022894   0.0006684   0.0004991
    2  -0.0019350   0.0002692  -0.0010720
    3  -0.0012264   0.0001266  -0.0009641
 Max gradient component =       1.305E-02
 RMS gradient           =       3.782E-03
 Gradient time:  CPU 11.61 s  wall 2.96 s
 Geometry Optimization Parameters
   NAtoms,    NIC,     NZ,  NCons,   NDum,   NFix, NCnnct, MaxDiis
        9      69       9       0       0       0       0       0

 Cartesian Hessian Update
 Hessian Updated using BFGS Update


** GEOMETRY OPTIMIZATION IN DELOCALIZED INTERNAL COORDINATES **
   Searching for a Minimum

   Optimization Cycle:   2

                       Coordinates (Angstroms)
     ATOM                X               Y               Z
      1  C        -0.0193190770   -0.7192962391   -1.4547243136
      2  C        -0.5747206676   -0.7266523666   -0.0355734714
      3  C         0.5274125632    0.2248522992   -0.4211773559
      4  Br       -2.3383568288   -0.0282189709    0.2856440891
      5  H        -0.3311149284   -1.5511112447    0.6190733718
      6  F         0.2415130109    1.5365452090   -0.5450896485
      7  Br        2.2884870612   -0.0781217275    0.3063014339
      8  H         0.5931093896   -1.5596490124   -1.7595799193
      9  H        -0.6257830191   -0.2786906473   -2.2369488148
   Point Group: c1    Number of degrees of freedom:    21


   Energy is  -5364.269321112

 Hessian Updated using BFGS Update

 20 Hessian modes will be used to form the next step
  Hessian Eigenvalues:
     0.016422    0.021087    0.023340    0.029487    0.030852    0.032154
     0.082841    0.084350    0.089549    0.102095    0.120944    0.137978
     0.175671    0.185783    0.248380    0.259328    0.270846    0.348109
     0.352944    0.559493

 Minimum Search - Taking Simple RFO Step
 Searching for Lamda that Minimizes Along All modes
 Value Taken    Lamda =  -0.00081881
 Step Taken.  Stepsize is  0.107286

                             Maximum     Tolerance    Cnvgd?
         Gradient           0.007091      0.000300      NO
         Displacement       0.057849      0.001200      NO
         Energy change     -0.002938      0.000001      NO


 New Cartesian Coordinates Obtained by Inverse Iteration

 Displacement from previous Coordinates is:  0.096251
 ----------------------------------------------------------------
             Standard Nuclear Orientation (Angstroms)
    I     Atom           X                Y                Z
 ----------------------------------------------------------------
    1      C      -0.0144118579    -0.7182100950    -1.4549410460
    2      C      -0.5727352853    -0.7209774846    -0.0414045254
    3      C       0.5248250231     0.2131345026    -0.4272639162
    4      Br     -2.3446379483    -0.0435828727     0.3025637403
    5      H      -0.3387128186    -1.5484325403     0.6109847589
    6      F       0.2555995316     1.5312743263    -0.5636120363
    7      Br      2.2898019273    -0.0628188052     0.3219534187
    8      H       0.5817175067    -1.5681805816    -1.7620749027
    9      H      -0.6202185747    -0.2625491496    -2.2282801202
 ----------------------------------------------------------------
 Molecular Point Group                 C1    NOp =  1
 Largest Abelian Subgroup              C1    NOp =  1
 Nuclear Repulsion Energy =   658.2532757114 hartrees
 There are       50 alpha and       50 beta electrons
 Applying Cartesian multipole field
    Component          Value
    ---------          -----
     (2,0,0)        1.00000E-11
     (0,2,0)        2.00000E-11
     (0,0,2)       -3.00000E-11
 Nucleus-field energy     =     0.0000000125 hartrees
 Requested basis set is 6-311++G(d,p)
 There are 77 shells and 205 basis functions
 A cutoff of  1.0D-11 yielded   2537 shell pairs
 There are     18796 function pairs (     20629 Cartesian)
 Smallest overlap matrix eigenvalue = 5.82E-05
 Guess MOs from SCF MO coefficient file

 -----------------------------------------------------------------------
  General SCF calculation program by
  Eric Jon Sundstrom, Paul Horn, Yuezhi Mao, Dmitri Zuev, Alec White,
  David Stuck, Shaama M.S., Shane Yost, Joonho Lee, David Small,
  Daniel Levine, Susi Lehtola, Hugh Burton, Evgeny Epifanovsky
 -----------------------------------------------------------------------
 Exchange:     0.2000 Hartree-Fock + 0.0800 Slater + 0.7200 B88
 Correlation:  0.1900 VWN1RPA + 0.8100 LYP
 Using SG-1 standard quadrature grid
 using 4 threads for integral computing
 -------------------------------------------------------
 OpenMP Integral computing Module                
 Release: version 2.0, May 2017, Q-Chem Inc. Pleasanton 
 -------------------------------------------------------
 -------------------------------------------------------
 OpenMP BLAS3 based DFT computing Module                
 Release: version 1.0, May 2013, Q-Chem Inc. Pittsburgh 
 -------------------------------------------------------
 A restricted SCF calculation will be
 performed using DIIS
 SCF converges when DIIS error is below 1.0e-08
 ---------------------------------------
  Cycle       Energy         DIIS error
 ---------------------------------------
    1   -5364.2692206372      2.71e-04  
    2   -5364.2697438732      7.08e-05  
    3   -5364.2697349206      9.04e-05  
    4   -5364.2697649949      1.57e-05  
    5   -5364.2697660387      4.58e-06  
    6   -5364.2697661010      1.45e-06  
    7   -5364.2697661089      4.48e-07  
    8   -5364.2697661098      1.24e-07  
    9   -5364.2697661099      2.60e-08  
   10   -5364.2697661099      8.46e-09  Convergence criterion met
 ---------------------------------------
 SCF time:   CPU 38.56s  wall 10.00s 
 SCF   energy in the final basis set =    -5364.2697661099
 Total energy in the final basis set =    -5364.2697661099

 --------------------------------------------------------------

                    Orbital Energies (a.u.)
 --------------------------------------------------------------

 Alpha MOs
 -- Occupied --
*******-482.843 -62.501 -62.495 -56.321 -56.317 -56.317 -56.316
-56.312 -56.312 -24.713 -10.338 -10.264 -10.221  -8.709  -8.704
 -6.541  -6.536  -6.528  -6.527  -6.522  -6.522  -2.652  -2.648
 -2.648  -2.647  -2.643  -2.643  -2.637  -2.637  -2.632  -2.632
 -1.255  -0.928  -0.816  -0.788  -0.645  -0.631  -0.550  -0.535
 -0.496  -0.466  -0.433  -0.406  -0.369  -0.360  -0.316  -0.310
 -0.293  -0.284
 -- Virtual --
 -0.056  -0.024  -0.012   0.010   0.017   0.026   0.050   0.054
  0.055   0.061   0.061   0.077   0.085   0.088   0.096   0.097
  0.109   0.116   0.121   0.138   0.144   0.147   0.153   0.157
  0.165   0.172   0.201   0.214   0.235   0.258   0.263   0.268
  0.309   0.360   0.364   0.381   0.385   0.403   0.408   0.419
  0.432   0.436   0.459   0.469   0.483   0.500   0.503   0.532
  0.538   0.554   0.580   0.601   0.606   0.627   0.642   0.648
  0.665   0.678   0.699   0.711   0.753   0.780   0.803   0.857
  0.868   0.884   0.913   0.984   1.043   1.254   1.294   1.301
  1.359   1.403   1.449   1.471   1.487   1.514   1.521   1.547
  1.624   1.689   1.723   1.777   1.793   1.844   1.879   1.954
  1.959   1.975   2.039   2.050   2.059   2.080   2.133   2.157
  2.182   2.210   2.210   2.283   2.507   2.539   2.579   2.680
  2.698   2.787   2.823   2.831   2.974   3.104   3.242   3.405
  3.694   3.750   3.783   3.804   3.994   4.006   4.012   4.022
  4.035   4.041   4.104   4.135   4.170   4.226   4.287   4.390
  4.399   4.860   6.341   6.412   6.599   6.697   6.706   7.560
  7.574   7.580   7.596   7.676   7.700  23.599  23.769  23.867
 47.908  47.962  66.760 289.756 289.769 289.775 289.791 289.897
289.9161020.6991020.767
 --------------------------------------------------------------

          Ground-State Mulliken Net Atomic Charges

     Atom                 Charge (a.u.)
  ----------------------------------------
      1 C                    -0.418129
      2 C                    -0.077196
      3 C                     0.002196
      4 Br                   -0.069751
      5 H                     0.247623
      6 F                    -0.042849
      7 Br                   -0.019445
      8 H                     0.174231
      9 H                     0.203320
  ----------------------------------------
  Sum of atomic charges =     0.000000

 -----------------------------------------------------------------
                    Cartesian Multipole Moments
 -----------------------------------------------------------------
    Charge (ESU x 10^10)
                 0.0000
    Dipole Moment (Debye)
         X       0.1779      Y      -2.0181      Z      -0.9948
       Tot       2.2570
    Quadrupole Moments (Debye-Ang)
        XX     -61.8069     XY      -1.4594     YY     -60.4556
        XZ       0.6089     YZ       0.9378     ZZ     -57.7707
    Octopole Moments (Debye-Ang^2)
       XXX       2.6366    XXY       6.5365    XYY       0.7769
       YYY       2.8405    XXZ       8.2929    XYZ       0.6281
       YYZ       4.4112    XZZ       0.0950    YZZ       0.6277
       ZZZ       4.3075
    Hexadecapole Moments (Debye-Ang^3)
      XXXX   -1217.2326   XXXY     -30.6154   XXYY    -250.4400
      XYYY     -14.6524   YYYY    -192.1835   XXXZ      10.9652
      XXYZ      -1.0786   XYYZ      -1.3867   YYYZ      -3.3262
      XXZZ    -248.1741   XYZZ      -6.4240   YYZZ     -64.3541
      XZZZ       7.9471   YZZZ      -2.9423   ZZZZ    -196.2724
 -----------------------------------------------------------------
 Calculating analytic gradient of the SCF energy
 Gradient of SCF Energy
            1           2           3           4           5           6
    1  -0.0010495   0.0019401  -0.0014493   0.0002593  -0.0001416   0.0005098
    2   0.0020532  -0.0018711   0.0017589   0.0002928   0.0003802  -0.0018967
    3   0.0016445  -0.0002553  -0.0013809  -0.0004103  -0.0004734   0.0002154
            7           8           9
    1  -0.0004484   0.0002276   0.0001519
    2  -0.0005165   0.0004077  -0.0006083
    3  -0.0002223   0.0005877   0.0002946
 Max gradient component =       2.053E-03
 RMS gradient           =       1.030E-03
 Gradient time:  CPU 11.61 s  wall 2.96 s
 Geometry Optimization Parameters
   NAtoms,    NIC,     NZ,  NCons,   NDum,   NFix, NCnnct, MaxDiis
        9      69       9       0       0       0       0       0

 Cartesian Hessian Update
 Hessian Updated using BFGS Update


** GEOMETRY OPTIMIZATION IN DELOCALIZED INTERNAL COORDINATES **
   Searching for a Minimum

   Optimization Cycle:   3

                       Coordinates (Angstroms)
     ATOM                X               Y               Z
      1  C        -0.0144118579   -0.7182100950   -1.4549410460
      2  C        -0.5727352853   -0.7209774846   -0.0414045254
      3  C         0.5248250231    0.2131345026   -0.4272639162
      4  Br       -2.3446379483   -0.0435828727    0.3025637403
      5  H        -0.3387128186   -1.5484325403    0.6109847589
      6  F         0.2555995316    1.5312743263   -0.5636120363
      7  Br        2.2898019273   -0.0628188052    0.3219534187
      8  H         0.5817175067   -1.5681805816   -1.7620749027
      9  H        -0.6202185747   -0.2625491496   -2.2282801202
   Point Group: c1    Number of degrees of freedom:    21


   Energy is  -5364.269766110

 Hessian Updated using BFGS Update

 21 Hessian modes will be used to form the next step
  Hessian Eigenvalues:
     0.016307    0.021193    0.023045    0.027555    0.030869    0.032155
     0.075478    0.085432    0.089432    0.095993    0.122376    0.138521
     0.175604    0.187049    0.255302    0.261343    0.299117    0.348106
     0.348130    0.356109    0.550847

 Minimum Search - Taking Simple RFO Step
 Searching for Lamda that Minimizes Along All modes
 Value Taken    Lamda =  -0.00007701
 Step Taken.  Stepsize is  0.039244

                             Maximum     Tolerance    Cnvgd?
         Gradient           0.002329      0.000300      NO
         Displacement       0.024119      0.001200      NO
         Energy change     -0.000445      0.000001      NO


 New Cartesian Coordinates Obtained by Inverse Iteration

 Displacement from previous Coordinates is:  0.036468
 ----------------------------------------------------------------
             Standard Nuclear Orientation (Angstroms)
    I     Atom           X                Y                Z
 ----------------------------------------------------------------
    1      C      -0.0131272129    -0.7208865536    -1.4575218902
    2      C      -0.5740120858    -0.7198124258    -0.0422127962
    3      C       0.5257791510     0.2106654652    -0.4275481124
    4      Br     -2.3465645915    -0.0468411519     0.3092218780
    5      H      -0.3401659226    -1.5466042973     0.6123391189
    6      F       0.2564457845     1.5309245665    -0.5656703163
    7      Br      2.2914864076    -0.0562821376     0.3271874965
    8      H       0.5755549232    -1.5753806336    -1.7676092515
    9      H      -0.6141689497    -0.2561255320    -2.2302607554
 ----------------------------------------------------------------
 Molecular Point Group                 C1    NOp =  1
 Largest Abelian Subgroup              C1    NOp =  1
 Nuclear Repulsion Energy =   657.5587479760 hartrees
 There are       50 alpha and       50 beta electrons
 Applying Cartesian multipole field
    Component          Value
    ---------          -----
     (2,0,0)        1.00000E-11
     (0,2,0)        2.00000E-11
     (0,0,2)       -3.00000E-11
 Nucleus-field energy     =     0.0000000125 hartrees
 Requested basis set is 6-311++G(d,p)
 There are 77 shells and 205 basis functions
 A cutoff of  1.0D-11 yielded   2536 shell pairs
 There are     18792 function pairs (     20625 Cartesian)
 Smallest overlap matrix eigenvalue = 5.80E-05
 Guess MOs from SCF MO coefficient file

 -----------------------------------------------------------------------
  General SCF calculation program by
  Eric Jon Sundstrom, Paul Horn, Yuezhi Mao, Dmitri Zuev, Alec White,
  David Stuck, Shaama M.S., Shane Yost, Joonho Lee, David Small,
  Daniel Levine, Susi Lehtola, Hugh Burton, Evgeny Epifanovsky
 -----------------------------------------------------------------------
 Exchange:     0.2000 Hartree-Fock + 0.0800 Slater + 0.7200 B88
 Correlation:  0.1900 VWN1RPA + 0.8100 LYP
 Using SG-1 standard quadrature grid
 using 4 threads for integral computing
 -------------------------------------------------------
 OpenMP Integral computing Module                
 Release: version 2.0, May 2017, Q-Chem Inc. Pleasanton 
 -------------------------------------------------------
 -------------------------------------------------------
 OpenMP BLAS3 based DFT computing Module                
 Release: version 1.0, May 2013, Q-Chem Inc. Pittsburgh 
 -------------------------------------------------------
 A restricted SCF calculation will be
 performed using DIIS
 SCF converges when DIIS error is below 1.0e-08
 ---------------------------------------
  Cycle       Energy         DIIS error
 ---------------------------------------
    1   -5364.2697733012      7.60e-05  
    2   -5364.2698140915      1.97e-05  
    3   -5364.2698133162      2.41e-05  
    4   -5364.2698160717      4.09e-06  
    5   -5364.2698161502      1.43e-06  
    6   -5364.2698161574      4.84e-07  
    7   -5364.2698161585      1.19e-07  
    8   -5364.2698161586      4.10e-08  
    9   -5364.2698161586      8.33e-09  Convergence criterion met
 ---------------------------------------
 SCF time:   CPU 34.69s  wall 9.00s 
 SCF   energy in the final basis set =    -5364.2698161586
 Total energy in the final basis set =    -5364.2698161586

 --------------------------------------------------------------

                    Orbital Energies (a.u.)
 --------------------------------------------------------------

 Alpha MOs
 -- Occupied --
*******-482.843 -62.501 -62.496 -56.321 -56.317 -56.317 -56.316
-56.312 -56.312 -24.712 -10.338 -10.265 -10.222  -8.709  -8.704
 -6.541  -6.536  -6.528  -6.527  -6.522  -6.522  -2.652  -2.648
 -2.648  -2.647  -2.643  -2.643  -2.637  -2.637  -2.632  -2.632
 -1.254  -0.928  -0.816  -0.788  -0.645  -0.630  -0.550  -0.534
 -0.495  -0.465  -0.433  -0.406  -0.369  -0.360  -0.316  -0.310
 -0.293  -0.284
 -- Virtual --
 -0.056  -0.024  -0.012   0.010   0.017   0.026   0.050   0.054
  0.055   0.061   0.061   0.077   0.085   0.088   0.096   0.097
  0.109   0.116   0.121   0.137   0.143   0.147   0.152   0.157
  0.165   0.171   0.201   0.214   0.234   0.258   0.263   0.267
  0.309   0.360   0.364   0.382   0.385   0.403   0.408   0.419
  0.432   0.437   0.460   0.469   0.484   0.499   0.503   0.532
  0.538   0.554   0.580   0.601   0.606   0.626   0.642   0.647
  0.664   0.678   0.699   0.710   0.752   0.779   0.803   0.855
  0.868   0.882   0.913   0.984   1.043   1.252   1.294   1.301
  1.360   1.403   1.448   1.470   1.486   1.514   1.520   1.548
  1.624   1.689   1.723   1.777   1.792   1.845   1.877   1.954
  1.959   1.974   2.039   2.049   2.058   2.079   2.133   2.157
  2.181   2.208   2.209   2.283   2.507   2.536   2.577   2.679
  2.697   2.786   2.822   2.830   2.971   3.103   3.239   3.403
  3.692   3.747   3.782   3.804   3.993   4.005   4.012   4.021
  4.034   4.040   4.103   4.135   4.168   4.224   4.285   4.389
  4.399   4.858   6.341   6.412   6.599   6.695   6.703   7.559
  7.574   7.579   7.596   7.676   7.699  23.597  23.767  23.864
 47.908  47.961  66.761 289.756 289.769 289.774 289.791 289.897
289.9151020.6991020.766
 --------------------------------------------------------------

          Ground-State Mulliken Net Atomic Charges

     Atom                 Charge (a.u.)
  ----------------------------------------
      1 C                    -0.419006
      2 C                    -0.077218
      3 C                     0.004845
      4 Br                   -0.069111
      5 H                     0.246904
      6 F                    -0.044369
      7 Br                   -0.019793
      8 H                     0.174435
      9 H                     0.203312
  ----------------------------------------
  Sum of atomic charges =     0.000000

 -----------------------------------------------------------------
                    Cartesian Multipole Moments
 -----------------------------------------------------------------
    Charge (ESU x 10^10)
                 0.0000
    Dipole Moment (Debye)
         X       0.1740      Y      -2.0287      Z      -0.9990
       Tot       2.2680
    Quadrupole Moments (Debye-Ang)
        XX     -61.8144     XY      -1.4519     YY     -60.4698
        XZ       0.5960     YZ       0.9587     ZZ     -57.7493
    Octopole Moments (Debye-Ang^2)
       XXX       2.5833    XXY       6.5426    XYY       0.7739
       YYY       2.6632    XXZ       8.2184    XYZ       0.6549
       YYZ       4.1867    XZZ       0.1087    YZZ       0.5633
       ZZZ       3.7083
    Hexadecapole Moments (Debye-Ang^3)
      XXXX   -1218.8220   XXXY     -31.4551   XXYY    -250.9009
      XYYY     -15.9301   YYYY    -192.1923   XXXZ      11.1026
      XXYZ      -1.0407   XYYZ      -1.3265   YYYZ      -3.2857
      XXZZ    -248.5905   XYZZ      -6.8905   YYZZ     -64.4891
      XZZZ       8.1617   YZZZ      -3.0029   ZZZZ    -197.4448
 -----------------------------------------------------------------
 Calculating analytic gradient of the SCF energy
 Gradient of SCF Energy
            1           2           3           4           5           6
    1  -0.0002468   0.0014465  -0.0016901  -0.0000400  -0.0002598   0.0004403
    2   0.0008894  -0.0009584   0.0005884   0.0000730   0.0001706  -0.0004874
    3   0.0005658  -0.0000649  -0.0012826  -0.0000339   0.0001181   0.0004756
            7           8           9
    1   0.0002066   0.0000571   0.0000861
    2  -0.0001934   0.0000388  -0.0001211
    3   0.0000384   0.0001866  -0.0000030
 Max gradient component =       1.690E-03
 RMS gradient           =       6.072E-04
 Gradient time:  CPU 11.59 s  wall 2.96 s
 Geometry Optimization Parameters
   NAtoms,    NIC,     NZ,  NCons,   NDum,   NFix, NCnnct, MaxDiis
        9      69       9       0       0       0       0       0

 Cartesian Hessian Update
 Hessian Updated using BFGS Update


** GEOMETRY OPTIMIZATION IN DELOCALIZED INTERNAL COORDINATES **
   Searching for a Minimum

   Optimization Cycle:   4

                       Coordinates (Angstroms)
     ATOM                X               Y               Z
      1  C        -0.0131272129   -0.7208865536   -1.4575218902
      2  C        -0.5740120858   -0.7198124258   -0.0422127962
      3  C         0.5257791510    0.2106654652   -0.4275481124
      4  Br       -2.3465645915   -0.0468411519    0.3092218780
      5  H        -0.3401659226   -1.5466042973    0.6123391189
      6  F         0.2564457845    1.5309245665   -0.5656703163
      7  Br        2.2914864076   -0.0562821376    0.3271874965
      8  H         0.5755549232   -1.5753806336   -1.7676092515
      9  H        -0.6141689497   -0.2561255320   -2.2302607554
   Point Group: c1    Number of degrees of freedom:    21


   Energy is  -5364.269816159

 Hessian Updated using BFGS Update

 21 Hessian modes will be used to form the next step
  Hessian Eigenvalues:
     0.016876    0.019935    0.021262    0.024725    0.031600    0.032189
     0.068934    0.086540    0.089655    0.093817    0.125824    0.138164
     0.176248    0.189377    0.252600    0.260945    0.281211    0.347862
     0.348131    0.354540    0.532761

 Minimum Search - Taking Simple RFO Step
 Searching for Lamda that Minimizes Along All modes
 Value Taken    Lamda =  -0.00002820
 Step Taken.  Stepsize is  0.030298

                             Maximum     Tolerance    Cnvgd?
         Gradient           0.000701      0.000300      NO
         Displacement       0.012315      0.001200      NO
         Energy change     -0.000050      0.000001      NO


 New Cartesian Coordinates Obtained by Inverse Iteration

 Displacement from previous Coordinates is:  0.025877
 ----------------------------------------------------------------
             Standard Nuclear Orientation (Angstroms)
    I     Atom           X                Y                Z
 ----------------------------------------------------------------
    1      C      -0.0122178111    -0.7223204327    -1.4578806068
    2      C      -0.5754287352    -0.7186613937    -0.0421022994
    3      C       0.5273772262     0.2091665694    -0.4258059066
    4      Br     -2.3476096745    -0.0483097828     0.3139751160
    5      H      -0.3412197546    -1.5479608553     0.6097919456
    6      F       0.2575960077     1.5299861577    -0.5716680142
    7      Br      2.2920926775    -0.0516290143     0.3317691605
    8      H       0.5723254272    -1.5785687606    -1.7710791932
    9      H      -0.6116878592    -0.2520451879    -2.2290748307
 ----------------------------------------------------------------
 Molecular Point Group                 C1    NOp =  1
 Largest Abelian Subgroup              C1    NOp =  1
 Nuclear Repulsion Energy =   657.1882852559 hartrees
 There are       50 alpha and       50 beta electrons
 Applying Cartesian multipole field
    Component          Value
    ---------          -----
     (2,0,0)        1.00000E-11
     (0,2,0)        2.00000E-11
     (0,0,2)       -3.00000E-11
 Nucleus-field energy     =     0.0000000125 hartrees
 Requested basis set is 6-311++G(d,p)
 There are 77 shells and 205 basis functions
 A cutoff of  1.0D-11 yielded   2536 shell pairs
 There are     18792 function pairs (     20625 Cartesian)
 Smallest overlap matrix eigenvalue = 5.79E-05
 Guess MOs from SCF MO coefficient file

 -----------------------------------------------------------------------
  General SCF calculation program by
  Eric Jon Sundstrom, Paul Horn, Yuezhi Mao, Dmitri Zuev, Alec White,
  David Stuck, Shaama M.S., Shane Yost, Joonho Lee, David Small,
  Daniel Levine, Susi Lehtola, Hugh Burton, Evgeny Epifanovsky
 -----------------------------------------------------------------------
 Exchange:     0.2000 Hartree-Fock + 0.0800 Slater + 0.7200 B88
 Correlation:  0.1900 VWN1RPA + 0.8100 LYP
 Using SG-1 standard quadrature grid
 using 4 threads for integral computing
 -------------------------------------------------------
 OpenMP Integral computing Module                
 Release: version 2.0, May 2017, Q-Chem Inc. Pleasanton 
 -------------------------------------------------------
 -------------------------------------------------------
 OpenMP BLAS3 based DFT computing Module                
 Release: version 1.0, May 2013, Q-Chem Inc. Pittsburgh 
 -------------------------------------------------------
 A restricted SCF calculation will be
 performed using DIIS
 SCF converges when DIIS error is below 1.0e-08
 ---------------------------------------
  Cycle       Energy         DIIS error
 ---------------------------------------
    1   -5364.2697971066      6.77e-05  
    2   -5364.2698312440      1.54e-05  
    3   -5364.2698309658      1.86e-05  
    4   -5364.2698322894      2.80e-06  
    5   -5364.2698323232      1.07e-06  
    6   -5364.2698323282      3.37e-07  
    7   -5364.2698323286      9.73e-08  
    8   -5364.2698323287      3.67e-08  
    9   -5364.2698323288      5.44e-09  Convergence criterion met
 ---------------------------------------
 SCF time:   CPU 34.68s  wall 9.00s 
 SCF   energy in the final basis set =    -5364.2698323288
 Total energy in the final basis set =    -5364.2698323288

 --------------------------------------------------------------

                    Orbital Energies (a.u.)
 --------------------------------------------------------------

 Alpha MOs
 -- Occupied --
*******-482.843 -62.501 -62.496 -56.321 -56.317 -56.317 -56.316
-56.312 -56.312 -24.712 -10.338 -10.265 -10.222  -8.710  -8.704
 -6.541  -6.536  -6.528  -6.527  -6.522  -6.522  -2.652  -2.649
 -2.648  -2.647  -2.643  -2.643  -2.637  -2.637  -2.632  -2.632
 -1.253  -0.927  -0.816  -0.788  -0.645  -0.630  -0.550  -0.534
 -0.495  -0.464  -0.433  -0.406  -0.369  -0.360  -0.316  -0.310
 -0.293  -0.284
 -- Virtual --
 -0.056  -0.024  -0.012   0.010   0.017   0.026   0.050   0.054
  0.055   0.061   0.061   0.077   0.085   0.088   0.096   0.097
  0.108   0.116   0.121   0.137   0.143   0.147   0.152   0.157
  0.165   0.171   0.201   0.215   0.233   0.257   0.262   0.267
  0.309   0.360   0.364   0.382   0.385   0.403   0.408   0.419
  0.432   0.437   0.460   0.469   0.484   0.499   0.503   0.532
  0.538   0.553   0.580   0.601   0.607   0.626   0.643   0.647
  0.664   0.678   0.698   0.711   0.752   0.778   0.803   0.855
  0.867   0.882   0.913   0.984   1.043   1.253   1.294   1.301
  1.359   1.403   1.448   1.469   1.485   1.513   1.519   1.548
  1.624   1.690   1.724   1.776   1.791   1.844   1.875   1.954
  1.960   1.974   2.039   2.049   2.058   2.078   2.132   2.158
  2.180   2.207   2.209   2.283   2.506   2.535   2.577   2.679
  2.697   2.786   2.821   2.829   2.970   3.102   3.238   3.402
  3.691   3.746   3.781   3.805   3.992   4.004   4.012   4.021
  4.033   4.040   4.103   4.134   4.168   4.223   4.284   4.389
  4.398   4.857   6.342   6.412   6.598   6.694   6.703   7.559
  7.574   7.579   7.596   7.675   7.698  23.595  23.765  23.862
 47.908  47.961  66.761 289.755 289.769 289.774 289.790 289.897
289.9141020.6991020.766
 --------------------------------------------------------------

          Ground-State Mulliken Net Atomic Charges

     Atom                 Charge (a.u.)
  ----------------------------------------
      1 C                    -0.420149
      2 C                    -0.076550
      3 C                     0.006372
      4 Br                   -0.068598
      5 H                     0.245907
      6 F                    -0.045666
      7 Br                   -0.018956
      8 H                     0.174445
      9 H                     0.203195
  ----------------------------------------
  Sum of atomic charges =     0.000000

 -----------------------------------------------------------------
                    Cartesian Multipole Moments
 -----------------------------------------------------------------
    Charge (ESU x 10^10)
                 0.0000
    Dipole Moment (Debye)
         X       0.1765      Y      -2.0361      Z      -0.9918
       Tot       2.2717
    Quadrupole Moments (Debye-Ang)
        XX     -61.7800     XY      -1.4490     YY     -60.4752
        XZ       0.5922     YZ       0.9799     ZZ     -57.7630
    Octopole Moments (Debye-Ang^2)
       XXX       2.6042    XXY       6.5201    XYY       0.7692
       YYY       2.4820    XXZ       8.1389    XYZ       0.6695
       YYZ       4.0341    XZZ       0.1262    YZZ       0.5094
       ZZZ       3.2887
    Hexadecapole Moments (Debye-Ang^3)
      XXXX   -1219.2682   XXXY     -32.0267   XXYY    -251.0831
      XYYY     -16.7425   YYYY    -192.1016   XXXZ      11.1391
      XXYZ      -0.9725   XYYZ      -1.2991   YYYZ      -3.1809
      XXZZ    -248.7728   XYZZ      -7.1968   YYZZ     -64.6122
      XZZZ       8.2262   YZZZ      -2.9244   ZZZZ    -198.3924
 -----------------------------------------------------------------
 Calculating analytic gradient of the SCF energy
 Gradient of SCF Energy
            1           2           3           4           5           6
    1   0.0002031   0.0006256  -0.0010347  -0.0001219  -0.0002322   0.0003277
    2   0.0000313  -0.0002029   0.0001657  -0.0000578  -0.0001199   0.0001342
    3  -0.0001947   0.0001788  -0.0001455   0.0001507   0.0000898   0.0000822
            7           8           9
    1   0.0003443   0.0000526  -0.0001644
    2  -0.0000178   0.0000499   0.0000173
    3   0.0000297  -0.0001285  -0.0000625
 Max gradient component =       1.035E-03
 RMS gradient           =       2.780E-04
 Gradient time:  CPU 11.59 s  wall 2.96 s
 Geometry Optimization Parameters
   NAtoms,    NIC,     NZ,  NCons,   NDum,   NFix, NCnnct, MaxDiis
        9      69       9       0       0       0       0       0

 Cartesian Hessian Update
 Hessian Updated using BFGS Update


** GEOMETRY OPTIMIZATION IN DELOCALIZED INTERNAL COORDINATES **
   Searching for a Minimum

   Optimization Cycle:   5

                       Coordinates (Angstroms)
     ATOM                X               Y               Z
      1  C        -0.0122178111   -0.7223204327   -1.4578806068
      2  C        -0.5754287352   -0.7186613937   -0.0421022994
      3  C         0.5273772262    0.2091665694   -0.4258059066
      4  Br       -2.3476096745   -0.0483097828    0.3139751160
      5  H        -0.3412197546   -1.5479608553    0.6097919456
      6  F         0.2575960077    1.5299861577   -0.5716680142
      7  Br        2.2920926775   -0.0516290143    0.3317691605
      8  H         0.5723254272   -1.5785687606   -1.7710791932
      9  H        -0.6116878592   -0.2520451879   -2.2290748307
   Point Group: c1    Number of degrees of freedom:    21


   Energy is  -5364.269832329

 Hessian Updated using BFGS Update

 21 Hessian modes will be used to form the next step
  Hessian Eigenvalues:
     0.013955    0.020070    0.021379    0.024638    0.031904    0.035732
     0.064642    0.084401    0.088190    0.095004    0.120487    0.133862
     0.175488    0.185185    0.253794    0.260940    0.300322    0.347991
     0.348235    0.360701    0.540155

 Minimum Search - Taking Simple RFO Step
 Searching for Lamda that Minimizes Along All modes
 Value Taken    Lamda =  -0.00000676
 Step Taken.  Stepsize is  0.015693

                             Maximum     Tolerance    Cnvgd?
         Gradient           0.000468      0.000300      NO
         Displacement       0.009420      0.001200      NO
         Energy change     -0.000016      0.000001      NO


 New Cartesian Coordinates Obtained by Inverse Iteration

 Displacement from previous Coordinates is:  0.012017
 ----------------------------------------------------------------
             Standard Nuclear Orientation (Angstroms)
    I     Atom           X                Y                Z
 ----------------------------------------------------------------
    1      C      -0.0121700287    -0.7230108406    -1.4580552462
    2      C      -0.5757170254    -0.7181408478    -0.0425876346
    3      C       0.5285406029     0.2083611486    -0.4258586361
    4      Br     -2.3471276139    -0.0480299982     0.3149817801
    5      H      -0.3395002852    -1.5474275807     0.6086667586
    6      F       0.2558169499     1.5289159595    -0.5722073986
    7      Br      2.2914971263    -0.0502160597     0.3336072139
    8      H       0.5696444954    -1.5808774602    -1.7716909675
    9      H      -0.6097567174    -0.2499170210    -2.2289304983
 ----------------------------------------------------------------
 Molecular Point Group                 C1    NOp =  1
 Largest Abelian Subgroup              C1    NOp =  1
 Nuclear Repulsion Energy =   657.2664362839 hartrees
 There are       50 alpha and       50 beta electrons
 Applying Cartesian multipole field
    Component          Value
    ---------          -----
     (2,0,0)        1.00000E-11
     (0,2,0)        2.00000E-11
     (0,0,2)       -3.00000E-11
 Nucleus-field energy     =     0.0000000125 hartrees
 Requested basis set is 6-311++G(d,p)
 There are 77 shells and 205 basis functions
 A cutoff of  1.0D-11 yielded   2536 shell pairs
 There are     18792 function pairs (     20625 Cartesian)
 Smallest overlap matrix eigenvalue = 5.78E-05
 Guess MOs from SCF MO coefficient file

 -----------------------------------------------------------------------
  General SCF calculation program by
  Eric Jon Sundstrom, Paul Horn, Yuezhi Mao, Dmitri Zuev, Alec White,
  David Stuck, Shaama M.S., Shane Yost, Joonho Lee, David Small,
  Daniel Levine, Susi Lehtola, Hugh Burton, Evgeny Epifanovsky
 -----------------------------------------------------------------------
 Exchange:     0.2000 Hartree-Fock + 0.0800 Slater + 0.7200 B88
 Correlation:  0.1900 VWN1RPA + 0.8100 LYP
 Using SG-1 standard quadrature grid
 using 4 threads for integral computing
 -------------------------------------------------------
 OpenMP Integral computing Module                
 Release: version 2.0, May 2017, Q-Chem Inc. Pleasanton 
 -------------------------------------------------------
 -------------------------------------------------------
 OpenMP BLAS3 based DFT computing Module                
 Release: version 1.0, May 2013, Q-Chem Inc. Pittsburgh 
 -------------------------------------------------------
 A restricted SCF calculation will be
 performed using DIIS
 SCF converges when DIIS error is below 1.0e-08
 ---------------------------------------
  Cycle       Energy         DIIS error
 ---------------------------------------
    1   -5364.2698294859      2.96e-05  
    2   -5364.2698360760      7.65e-06  
    3   -5364.2698359752      1.02e-05  
    4   -5364.2698362917      1.13e-06  
    5   -5364.2698362960      5.14e-07  
    6   -5364.2698362972      1.44e-07  
    7   -5364.2698362973      3.67e-08  
    8   -5364.2698362972      1.41e-08  
    9   -5364.2698362972      1.57e-09  Convergence criterion met
 ---------------------------------------
 SCF time:   CPU 34.68s  wall 9.00s 
 SCF   energy in the final basis set =    -5364.2698362972
 Total energy in the final basis set =    -5364.2698362972

 --------------------------------------------------------------

                    Orbital Energies (a.u.)
 --------------------------------------------------------------

 Alpha MOs
 -- Occupied --
*******-482.843 -62.501 -62.496 -56.322 -56.317 -56.317 -56.316
-56.312 -56.312 -24.712 -10.338 -10.265 -10.222  -8.710  -8.704
 -6.542  -6.536  -6.528  -6.528  -6.522  -6.522  -2.652  -2.649
 -2.648  -2.647  -2.643  -2.643  -2.638  -2.638  -2.632  -2.632
 -1.253  -0.927  -0.816  -0.788  -0.645  -0.630  -0.550  -0.534
 -0.495  -0.464  -0.433  -0.406  -0.369  -0.360  -0.316  -0.310
 -0.293  -0.284
 -- Virtual --
 -0.056  -0.024  -0.012   0.010   0.017   0.026   0.050   0.054
  0.055   0.061   0.061   0.077   0.085   0.088   0.096   0.097
  0.108   0.116   0.121   0.137   0.143   0.147   0.152   0.157
  0.165   0.171   0.201   0.215   0.233   0.257   0.262   0.267
  0.309   0.360   0.364   0.382   0.385   0.403   0.408   0.419
  0.432   0.437   0.460   0.469   0.484   0.499   0.504   0.531
  0.538   0.553   0.581   0.601   0.607   0.626   0.643   0.647
  0.663   0.678   0.698   0.711   0.751   0.778   0.803   0.855
  0.867   0.882   0.913   0.984   1.043   1.252   1.294   1.302
  1.360   1.403   1.448   1.469   1.485   1.513   1.519   1.549
  1.625   1.690   1.723   1.777   1.792   1.844   1.875   1.954
  1.960   1.973   2.038   2.049   2.058   2.078   2.133   2.158
  2.180   2.207   2.209   2.283   2.506   2.535   2.577   2.680
  2.697   2.786   2.821   2.829   2.969   3.103   3.238   3.402
  3.691   3.745   3.781   3.805   3.993   4.004   4.012   4.021
  4.033   4.040   4.103   4.134   4.168   4.223   4.284   4.389
  4.398   4.857   6.342   6.412   6.598   6.694   6.703   7.559
  7.574   7.579   7.596   7.675   7.698  23.594  23.765  23.862
 47.908  47.961  66.761 289.755 289.769 289.774 289.790 289.897
289.9151020.6991020.766
 --------------------------------------------------------------

          Ground-State Mulliken Net Atomic Charges

     Atom                 Charge (a.u.)
  ----------------------------------------
      1 C                    -0.420156
      2 C                    -0.076853
      3 C                     0.006658
      4 Br                   -0.068443
      5 H                     0.245590
      6 F                    -0.046111
      7 Br                   -0.018254
      8 H                     0.174364
      9 H                     0.203206
  ----------------------------------------
  Sum of atomic charges =     0.000000

 -----------------------------------------------------------------
                    Cartesian Multipole Moments
 -----------------------------------------------------------------
    Charge (ESU x 10^10)
                 0.0000
    Dipole Moment (Debye)
         X       0.1841      Y      -2.0375      Z      -0.9905
       Tot       2.2730
    Quadrupole Moments (Debye-Ang)
        XX     -61.7630     XY      -1.4500     YY     -60.4743
        XZ       0.5958     YZ       0.9849     ZZ     -57.7624
    Octopole Moments (Debye-Ang^2)
       XXX       2.6480    XXY       6.5132    XYY       0.7844
       YYY       2.4043    XXZ       8.1255    XYZ       0.6650
       YYZ       3.9763    XZZ       0.1491    YZZ       0.4923
       ZZZ       3.1636
    Hexadecapole Moments (Debye-Ang^3)
      XXXX   -1218.6072   XXXY     -32.0670   XXYY    -250.9642
      XYYY     -16.8537   YYYY    -191.9910   XXXZ      11.0621
      XXYZ      -0.9824   XYYZ      -1.3271   YYYZ      -3.1849
      XXZZ    -248.6705   XYZZ      -7.2359   YYZZ     -64.6258
      XZZZ       8.1193   YZZZ      -2.9830   ZZZZ    -198.6495
 -----------------------------------------------------------------
 Calculating analytic gradient of the SCF energy
 Gradient of SCF Energy
            1           2           3           4           5           6
    1   0.0002076   0.0001907  -0.0003055  -0.0000703  -0.0000253   0.0000153
    2  -0.0002138   0.0000787   0.0000347  -0.0000826  -0.0000758   0.0001364
    3  -0.0002456   0.0001209  -0.0000845   0.0001250   0.0000648   0.0001745
            7           8           9
    1   0.0001470  -0.0000389  -0.0001205
    2   0.0000005   0.0000299   0.0000920
    3  -0.0000073  -0.0001495   0.0000017
 Max gradient component =       3.055E-04
 RMS gradient           =       1.312E-04
 Gradient time:  CPU 11.58 s  wall 2.96 s
 Geometry Optimization Parameters
   NAtoms,    NIC,     NZ,  NCons,   NDum,   NFix, NCnnct, MaxDiis
        9      69       9       0       0       0       0       0

 Cartesian Hessian Update
 Hessian Updated using BFGS Update


** GEOMETRY OPTIMIZATION IN DELOCALIZED INTERNAL COORDINATES **
   Searching for a Minimum

   Optimization Cycle:   6

                       Coordinates (Angstroms)
     ATOM                X               Y               Z
      1  C        -0.0121700287   -0.7230108406   -1.4580552462
      2  C        -0.5757170254   -0.7181408478   -0.0425876346
      3  C         0.5285406029    0.2083611486   -0.4258586361
      4  Br       -2.3471276139   -0.0480299982    0.3149817801
      5  H        -0.3395002852   -1.5474275807    0.6086667586
      6  F         0.2558169499    1.5289159595   -0.5722073986
      7  Br        2.2914971263   -0.0502160597    0.3336072139
      8  H         0.5696444954   -1.5808774602   -1.7716909675
      9  H        -0.6097567174   -0.2499170210   -2.2289304983
   Point Group: c1    Number of degrees of freedom:    21


   Energy is  -5364.269836297

 Hessian Updated using BFGS Update

 21 Hessian modes will be used to form the next step
  Hessian Eigenvalues:
     0.012666    0.019892    0.021407    0.024598    0.031891    0.039875
     0.066386    0.076268    0.087976    0.094632    0.115130    0.132987
     0.174978    0.181921    0.257044    0.262079    0.289370    0.348025
     0.348103    0.354926    0.538663

 Minimum Search - Taking Simple RFO Step
 Searching for Lamda that Minimizes Along All modes
 Value Taken    Lamda =  -0.00000166
 Step Taken.  Stepsize is  0.006687

                             Maximum     Tolerance    Cnvgd?
         Gradient           0.000248      0.000300     YES
         Displacement       0.003497      0.001200      NO
         Energy change     -0.000004      0.000001      NO


 New Cartesian Coordinates Obtained by Inverse Iteration

 Displacement from previous Coordinates is:  0.005304
 ----------------------------------------------------------------
             Standard Nuclear Orientation (Angstroms)
    I     Atom           X                Y                Z
 ----------------------------------------------------------------
    1      C      -0.0124261701    -0.7228534544    -1.4575806450
    2      C      -0.5760990013    -0.7182527040    -0.0426374416
    3      C       0.5287830477     0.2081190009    -0.4254955618
    4      Br     -2.3469041438    -0.0479330182     0.3154773565
    5      H      -0.3389962917    -1.5479752874     0.6076596605
    6      F       0.2554348238     1.5283667866    -0.5735753875
    7      Br      2.2911991516    -0.0498931148     0.3337805614
    8      H       0.5690637284    -1.5809822959    -1.7709616816
    9      H      -0.6088276407    -0.2489386129    -2.2287414894
 ----------------------------------------------------------------
 Molecular Point Group                 C1    NOp =  1
 Largest Abelian Subgroup              C1    NOp =  1
 Nuclear Repulsion Energy =   657.3345344998 hartrees
 There are       50 alpha and       50 beta electrons
 Applying Cartesian multipole field
    Component          Value
    ---------          -----
     (2,0,0)        1.00000E-11
     (0,2,0)        2.00000E-11
     (0,0,2)       -3.00000E-11
 Nucleus-field energy     =     0.0000000125 hartrees
 Requested basis set is 6-311++G(d,p)
 There are 77 shells and 205 basis functions
 A cutoff of  1.0D-11 yielded   2536 shell pairs
 There are     18792 function pairs (     20625 Cartesian)
 Smallest overlap matrix eigenvalue = 5.78E-05
 Guess MOs from SCF MO coefficient file

 -----------------------------------------------------------------------
  General SCF calculation program by
  Eric Jon Sundstrom, Paul Horn, Yuezhi Mao, Dmitri Zuev, Alec White,
  David Stuck, Shaama M.S., Shane Yost, Joonho Lee, David Small,
  Daniel Levine, Susi Lehtola, Hugh Burton, Evgeny Epifanovsky
 -----------------------------------------------------------------------
 Exchange:     0.2000 Hartree-Fock + 0.0800 Slater + 0.7200 B88
 Correlation:  0.1900 VWN1RPA + 0.8100 LYP
 Using SG-1 standard quadrature grid
 using 4 threads for integral computing
 -------------------------------------------------------
 OpenMP Integral computing Module                
 Release: version 2.0, May 2017, Q-Chem Inc. Pleasanton 
 -------------------------------------------------------
 -------------------------------------------------------
 OpenMP BLAS3 based DFT computing Module                
 Release: version 1.0, May 2013, Q-Chem Inc. Pittsburgh 
 -------------------------------------------------------
 A restricted SCF calculation will be
 performed using DIIS
 SCF converges when DIIS error is below 1.0e-08
 ---------------------------------------
  Cycle       Energy         DIIS error
 ---------------------------------------
    1   -5364.2698355427      1.46e-05  
    2   -5364.2698371534      3.77e-06  
    3   -5364.2698371019      5.54e-06  
    4   -5364.2698372114      5.07e-07  
    5   -5364.2698372123      2.65e-07  
    6   -5364.2698372125      5.48e-08  
    7   -5364.2698372124      2.35e-08  
    8   -5364.2698372124      2.84e-09  Convergence criterion met
 ---------------------------------------
 SCF time:   CPU 30.84s  wall 8.00s 
 SCF   energy in the final basis set =    -5364.2698372124
 Total energy in the final basis set =    -5364.2698372124

 --------------------------------------------------------------

                    Orbital Energies (a.u.)
 --------------------------------------------------------------

 Alpha MOs
 -- Occupied --
*******-482.843 -62.501 -62.496 -56.322 -56.318 -56.317 -56.316
-56.312 -56.312 -24.711 -10.338 -10.265 -10.222  -8.710  -8.704
 -6.542  -6.536  -6.528  -6.528  -6.522  -6.522  -2.652  -2.649
 -2.648  -2.647  -2.643  -2.643  -2.638  -2.638  -2.632  -2.632
 -1.253  -0.927  -0.816  -0.788  -0.645  -0.630  -0.549  -0.534
 -0.495  -0.464  -0.433  -0.406  -0.369  -0.360  -0.316  -0.310
 -0.293  -0.284
 -- Virtual --
 -0.056  -0.024  -0.012   0.010   0.017   0.026   0.050   0.054
  0.055   0.061   0.061   0.077   0.085   0.088   0.096   0.097
  0.108   0.116   0.121   0.137   0.143   0.147   0.152   0.157
  0.165   0.171   0.201   0.215   0.233   0.257   0.262   0.267
  0.309   0.360   0.364   0.382   0.385   0.403   0.408   0.419
  0.432   0.437   0.460   0.469   0.484   0.499   0.504   0.532
  0.538   0.553   0.581   0.601   0.607   0.626   0.643   0.647
  0.663   0.678   0.698   0.711   0.751   0.778   0.803   0.855
  0.867   0.882   0.913   0.984   1.043   1.252   1.294   1.302
  1.360   1.404   1.448   1.469   1.485   1.513   1.519   1.549
  1.625   1.689   1.723   1.777   1.792   1.844   1.875   1.954
  1.961   1.973   2.039   2.049   2.058   2.078   2.133   2.158
  2.180   2.208   2.209   2.283   2.506   2.535   2.577   2.680
  2.697   2.786   2.821   2.829   2.970   3.103   3.239   3.403
  3.691   3.746   3.782   3.805   3.993   4.005   4.012   4.021
  4.033   4.040   4.103   4.134   4.168   4.223   4.284   4.390
  4.398   4.857   6.342   6.413   6.598   6.694   6.703   7.559
  7.574   7.579   7.596   7.675   7.698  23.594  23.765  23.862
 47.909  47.961  66.761 289.755 289.769 289.774 289.790 289.897
289.9151020.6991020.766
 --------------------------------------------------------------

          Ground-State Mulliken Net Atomic Charges

     Atom                 Charge (a.u.)
  ----------------------------------------
      1 C                    -0.420427
      2 C                    -0.076768
      3 C                     0.006744
      4 Br                   -0.068467
      5 H                     0.245499
      6 F                    -0.046272
      7 Br                   -0.017900
      8 H                     0.174274
      9 H                     0.203316
  ----------------------------------------
  Sum of atomic charges =     0.000000

 -----------------------------------------------------------------
                    Cartesian Multipole Moments
 -----------------------------------------------------------------
    Charge (ESU x 10^10)
                 0.0000
    Dipole Moment (Debye)
         X       0.1867      Y      -2.0374      Z      -0.9886
       Tot       2.2723
    Quadrupole Moments (Debye-Ang)
        XX     -61.7543     XY      -1.4510     YY     -60.4719
        XZ       0.5970     YZ       0.9851     ZZ     -57.7669
    Octopole Moments (Debye-Ang^2)
       XXX       2.6827    XXY       6.5126    XYY       0.7897
       YYY       2.3866    XXZ       8.1202    XYZ       0.6621
       YYZ       3.9707    XZZ       0.1575    YZZ       0.4978
       ZZZ       3.1399
    Hexadecapole Moments (Debye-Ang^3)
      XXXX   -1218.2919   XXXY     -32.0938   XXYY    -250.8987
      XYYY     -16.8786   YYYY    -191.9274   XXXZ      11.0969
      XXYZ      -0.9687   XYYZ      -1.3066   YYYZ      -3.1550
      XXZZ    -248.6239   XYZZ      -7.2453   YYZZ     -64.6354
      XZZZ       8.1559   YZZZ      -2.9718   ZZZZ    -198.6817
 -----------------------------------------------------------------
 Calculating analytic gradient of the SCF energy
 Gradient of SCF Energy
            1           2           3           4           5           6
    1   0.0000610   0.0000213  -0.0000454   0.0000171   0.0000584  -0.0000385
    2  -0.0000787   0.0000032   0.0000482  -0.0000892  -0.0000576   0.0000227
    3  -0.0000868   0.0000591   0.0000543   0.0000840  -0.0000171   0.0000471
            7           8           9
    1   0.0000238  -0.0000282  -0.0000694
    2  -0.0000039   0.0000672   0.0000882
    3  -0.0000742  -0.0001052   0.0000386
 Max gradient component =       1.052E-04
 RMS gradient           =       5.832E-05
 Gradient time:  CPU 11.59 s  wall 2.96 s
 Geometry Optimization Parameters
   NAtoms,    NIC,     NZ,  NCons,   NDum,   NFix, NCnnct, MaxDiis
        9      69       9       0       0       0       0       0

 Cartesian Hessian Update
 Hessian Updated using BFGS Update


** GEOMETRY OPTIMIZATION IN DELOCALIZED INTERNAL COORDINATES **
   Searching for a Minimum

   Optimization Cycle:   7

                       Coordinates (Angstroms)
     ATOM                X               Y               Z
      1  C        -0.0124261701   -0.7228534544   -1.4575806450
      2  C        -0.5760990013   -0.7182527040   -0.0426374416
      3  C         0.5287830477    0.2081190009   -0.4254955618
      4  Br       -2.3469041438   -0.0479330182    0.3154773565
      5  H        -0.3389962917   -1.5479752874    0.6076596605
      6  F         0.2554348238    1.5283667866   -0.5735753875
      7  Br        2.2911991516   -0.0498931148    0.3337805614
      8  H         0.5690637284   -1.5809822959   -1.7709616816
      9  H        -0.6088276407   -0.2489386129   -2.2287414894
   Point Group: c1    Number of degrees of freedom:    21


   Energy is  -5364.269837212

 Hessian Updated using BFGS Update

 21 Hessian modes will be used to form the next step
  Hessian Eigenvalues:
     0.013397    0.019475    0.021550    0.024725    0.029750    0.042039
     0.064371    0.071607    0.087371    0.095098    0.118248    0.134049
     0.175330    0.182825    0.248729    0.259737    0.279517    0.347793
     0.348148    0.353594    0.536677

 Minimum Search - Taking Simple RFO Step
 Searching for Lamda that Minimizes Along All modes
 Value Taken    Lamda =   0.00000000
 Step Taken.  Stepsize is  0.001902

                             Maximum     Tolerance    Cnvgd?
         Gradient           0.000045      0.000300     YES
         Displacement       0.000929      0.001200     YES
         Energy change     -0.000001      0.000001     YES


                       Distance Matrix (Angstroms)
             C (  1)   C (  2)   C (  3)   Br(  4)   H (  5)   F (  6)
   C (  2)  1.523093
   C (  3)  1.491582  1.491814
   Br(  4)  3.008162  1.926999  2.980634
   H (  5)  2.247819  1.080529  2.214569  2.523329
   F (  6)  2.433353  2.453700  1.356356  3.169748  3.348514
   Br(  7)  2.994752  2.968130  1.936280  4.638140  3.039274  2.731032
   H (  8)  1.082923  2.245619  2.238925  3.899530  2.546272  3.346662
   H (  9)  1.083965  2.236152  2.180540  3.087776  3.131370  2.577855
             Br(  7)   H (  8)
   H (  8)  3.120885
   H (  9)  3.875086  1.836118

 Final energy is   -5364.2698372123923     


 ******************************
 **  OPTIMIZATION CONVERGED  **
 ******************************

                       Coordinates (Angstroms)
     ATOM                X               Y               Z
      1  C        -0.0124261701   -0.7228534544   -1.4575806450
      2  C        -0.5760990013   -0.7182527040   -0.0426374416
      3  C         0.5287830477    0.2081190009   -0.4254955618
      4  Br       -2.3469041438   -0.0479330182    0.3154773565
      5  H        -0.3389962917   -1.5479752874    0.6076596605
      6  F         0.2554348238    1.5283667866   -0.5735753875
      7  Br        2.2911991516   -0.0498931148    0.3337805614
      8  H         0.5690637284   -1.5809822959   -1.7709616816
      9  H        -0.6088276407   -0.2489386129   -2.2287414894

Z-matrix Print:
$molecule
0 1
Br
C  1 1.936280
F  2 1.356356 1 110.851693
C  2 1.491582 1 121.226600 3 143.623862 0
H  4 1.082923 2 119.999506 1 2.089577 0
H  4 1.083965 2 114.772700 1 -143.087594 0
C  2 1.491814 1 119.389570 3 -143.897947 0
H  7 1.080529 2 117.954455 1 -3.632186 0
Br 7 1.926999 2 120.816027 1 138.277700 0
$end


 --------------------------------------------------------------

                    Orbital Energies (a.u.)
 --------------------------------------------------------------

 Alpha MOs
 -- Occupied --
*******-482.843 -62.501 -62.496 -56.322 -56.318 -56.317 -56.316
-56.312 -56.312 -24.711 -10.338 -10.265 -10.222  -8.710  -8.704
 -6.542  -6.536  -6.528  -6.528  -6.522  -6.522  -2.652  -2.649
 -2.648  -2.647  -2.643  -2.643  -2.638  -2.638  -2.632  -2.632
 -1.253  -0.927  -0.816  -0.788  -0.645  -0.630  -0.549  -0.534
 -0.495  -0.464  -0.433  -0.406  -0.369  -0.360  -0.316  -0.310
 -0.293  -0.284
 -- Virtual --
 -0.056  -0.024  -0.012   0.010   0.017   0.026   0.050   0.054
  0.055   0.061   0.061   0.077   0.085   0.088   0.096   0.097
  0.108   0.116   0.121   0.137   0.143   0.147   0.152   0.157
  0.165   0.171   0.201   0.215   0.233   0.257   0.262   0.267
  0.309   0.360   0.364   0.382   0.385   0.403   0.408   0.419
  0.432   0.437   0.460   0.469   0.484   0.499   0.504   0.532
  0.538   0.553   0.581   0.601   0.607   0.626   0.643   0.647
  0.663   0.678   0.698   0.711   0.751   0.778   0.803   0.855
  0.867   0.882   0.913   0.984   1.043   1.252   1.294   1.302
  1.360   1.404   1.448   1.469   1.485   1.513   1.519   1.549
  1.625   1.689   1.723   1.777   1.792   1.844   1.875   1.954
  1.961   1.973   2.039   2.049   2.058   2.078   2.133   2.158
  2.180   2.208   2.209   2.283   2.506   2.535   2.577   2.680
  2.697   2.786   2.821   2.829   2.970   3.103   3.239   3.403
  3.691   3.746   3.782   3.805   3.993   4.005   4.012   4.021
  4.033   4.040   4.103   4.134   4.168   4.223   4.284   4.390
  4.398   4.857   6.342   6.413   6.598   6.694   6.703   7.559
  7.574   7.579   7.596   7.675   7.698  23.594  23.765  23.862
 47.909  47.961  66.761 289.755 289.769 289.774 289.790 289.897
289.9151020.6991020.766
 --------------------------------------------------------------

          Ground-State Mulliken Net Atomic Charges

     Atom                 Charge (a.u.)
  ----------------------------------------
      1 C                    -0.420427
      2 C                    -0.076768
      3 C                     0.006744
      4 Br                   -0.068467
      5 H                     0.245499
      6 F                    -0.046272
      7 Br                   -0.017900
      8 H                     0.174274
      9 H                     0.203316
  ----------------------------------------
  Sum of atomic charges =     0.000000

 -----------------------------------------------------------------
                    Cartesian Multipole Moments
 -----------------------------------------------------------------
    Charge (ESU x 10^10)
                 0.0000
    Dipole Moment (Debye)
         X       0.1867      Y      -2.0374      Z      -0.9886
       Tot       2.2723
    Quadrupole Moments (Debye-Ang)
        XX     -61.7543     XY      -1.4510     YY     -60.4719
        XZ       0.5970     YZ       0.9851     ZZ     -57.7669
    Octopole Moments (Debye-Ang^2)
       XXX       2.6827    XXY       6.5126    XYY       0.7897
       YYY       2.3866    XXZ       8.1202    XYZ       0.6621
       YYZ       3.9707    XZZ       0.1575    YZZ       0.4978
       ZZZ       3.1399
    Hexadecapole Moments (Debye-Ang^3)
      XXXX   -1218.2919   XXXY     -32.0938   XXYY    -250.8987
      XYYY     -16.8786   YYYY    -191.9274   XXXZ      11.0969
      XXYZ      -0.9687   XYYZ      -1.3066   YYYZ      -3.1550
      XXZZ    -248.6239   XYZZ      -7.2453   YYZZ     -64.6354
      XZZZ       8.1559   YZZZ      -2.9718   ZZZZ    -198.6817
 -----------------------------------------------------------------
Archival summary:
1\1\garfield\OPT\ProcedureUnspecified\BasisUnspecified\r2133\taweetha\WedOct1002:49:142018WedOct1002:49:142018\0\\#,OPT,ProcedureUnspecified,BasisUnspecified,\\0,1\Br\C,1,1.93628\F,2,1.35636,1,110.852\C,2,1.49158,1,121.227,3,143.624,0\H,4,1.08292,2,120,1,2.08958,0\H,4,1.08396,2,114.773,1,-143.088,0\C,2,1.49181,1,119.39,3,-143.898,0\H,7,1.08053,2,117.954,1,-3.63219,0\Br,7,1.927,2,120.816,1,138.278,0\\\@

 Total job time:  89.49s(wall), 346.43s(cpu) 
 Wed Oct 10 02:49:14 2018

        *************************************************************
        *                                                           *
        *  Thank you very much for using Q-Chem.  Have a nice day.  *
        *                                                           *
        *************************************************************


 
User input: 2 of 2 
 
Q-Chem Developer Version!
                  Welcome to Q-Chem
     A Quantum Leap Into The Future Of Chemistry


 Q-Chem 5.1, Q-Chem, Inc., Pleasanton, CA (2018)

 Yihan Shao,  Zhengting Gan,  E. Epifanovsky,  A. T. B. Gilbert,  M. Wormit,  
 J. Kussmann,  A. W. Lange,  A. Behn,  Jia Deng,  Xintian Feng,  D. Ghosh,  
 M. Goldey,  P. R. Horn,  L. D. Jacobson,  I. Kaliman,  T. Kus,  A. Landau,  
 Jie Liu,  E. I. Proynov,  R. M. Richard,  R. P. Steele,  E. J. Sundstrom,  
 H. L. Woodcock III,  P. M. Zimmerman,  D. Zuev,  B. Albrecht,  E. Alguire,  
 S. A. Baeppler,  D. Barton,  Z. Benda,  Y. A. Bernard,  E. J. Berquist,  
 K. B. Bravaya,  H. Burton,  D. Casanova,  Chun-Min Chang,  Yunqing Chen,  
 A. Chien,  K. D. Closser,  M. P. Coons,  S. Coriani,  S. Dasgupta,  
 A. L. Dempwolff,  M. Diedenhofen,  Hainam Do,  R. G. Edgar,  Po-Tung Fang,  
 S. Faraji,  S. Fatehi,  Qingguo Feng,  K. D. Fenk,  J. Fosso-Tande,  
 Qinghui Ge,  A. Ghysels,  G. Gidofalvi,  J. Gomes,  J. Gonthier,  A. Gunina,  
 D. Hait,  M. W. D. Hanson-Heine,  P. H. P. Harbach,  A. W. Hauser,  
 J. E. Herr,  E. G. Hohenstein,  Z. C. Holden,  Kerwin Hui,  B. C. Huynh,  
 T.-C. Jagau,  Hyunjun Ji,  B. Kaduk,  K. Khistyaev,  Jaehoon Kim,  
 P. Klunzinger,  K. Koh,  D. Kosenkov,  L. Koulias,  T. Kowalczyk,  
 C. M. Krauter,  A. Kunitsa,  Ka Un Lao,  A. Laurent,  K. V. Lawler,  
 Joonho Lee,  D. Lefrancois,  S. Lehtola,  D. S. Levine,  Yi-Pei Li,  
 You-Sheng Lin,  Fenglai Liu,  E. Livshits,  A. Luenser,  P. Manohar,  
 E. Mansoor,  S. F. Manzer,  Shan-Ping Mao,  Yuezhi Mao,  N. Mardirossian,  
 A. V. Marenich,  T. Markovich,  L. A. Martinez-Martinez,  S. A. Maurer,  
 N. J. Mayhall,  S. C. McKenzie,  J.-M. Mewes,  A. F. Morrison,  
 J. W. Mullinax,  K. Nanda,  T. S. Nguyen-Beck,  R. Olivares-Amaya,  
 J. A. Parkhill,  T. M. Perrine,  F. Plasser,  P. Pokhilko,  S. Prager,  
 A. Prociuk,  E. Ramos,  D. R. Rehn,  F. Rob,  M. Schneider,  N. Sergueev,  
 S. M. Sharada,  S. Sharma,  D. W. Small,  T. Stauch,  T. Stein,  
 Yu-Chuan Su,  A. J. W. Thom,  A. Tkatchenko,  T. Tsuchimochi,  N. M. Tubman,  
 L. Vogt,  M. L. Vidal,  O. Vydrov,  M. A. Watson,  J. Wenzel,  
 M. de Wergifosse,  T. A. Wesolowski,  A. White,  J. Witte,  A. Yamada,  
 Jun Yang,  K. Yao,  S. Yeganeh,  S. R. Yost,  Zhi-Qiang You,  A. Zech,  
 Igor Ying Zhang,  Xing Zhang,  Yan Zhao,  Ying Zhu,  B. R. Brooks,  
 G. K. L. Chan,  C. J. Cramer,  M. S. Gordon,  W. J. Hehre,  A. Klamt,  
 M. W. Schmidt,  C. D. Sherrill,  D. G. Truhlar,  A. Aspuru-Guzik,  R. Baer,  
 A. T. Bell,  N. A. Besley,  Jeng-Da Chai,  A. E. DePrince, III,  
 R. A. DiStasio Jr.,  A. Dreuw,  B. D. Dunietz,  T. R. Furlani,  
 Chao-Ping Hsu,  Yousung Jung,  Jing Kong,  D. S. Lambrecht,  WanZhen Liang,  
 C. Ochsenfeld,  V. A. Rassolov,  L. V. Slipchenko,  J. E. Subotnik,  
 T. Van Voorhis,  J. M. Herbert,  A. I. Krylov,  P. M. W. Gill,  M. Head-Gordon

 Contributors to earlier versions of Q-Chem not listed above: 
 R. D. Adamson,  B. Austin,  J. Baker,  G. J. O. Beran,  K. Brandhorst,  
 S. T. Brown,  E. F. C. Byrd,  A. K. Chakraborty,  C.-L. Cheng,  
 Siu Hung Chien,  D. M. Chipman,  D. L. Crittenden,  H. Dachsel,  
 R. J. Doerksen,  A. D. Dutoi,  L. Fusti-Molnar,  W. A. Goddard III,  
 A. Golubeva-Zadorozhnaya,  S. R. Gwaltney,  G. Hawkins,  A. Heyden,  
 S. Hirata,  G. Kedziora,  F. J. Keil,  C. Kelley,  Jihan Kim,  R. A. King,  
 R. Z. Khaliullin,  P. P. Korambath,  W. Kurlancheek,  A. M. Lee,  M. S. Lee,  
 S. V. Levchenko,  Ching Yeh Lin,  D. Liotard,  R. C. Lochan,  I. Lotan,  
 P. E. Maslen,  N. Nair,  D. P. O'Neill,  D. Neuhauser,  E. Neuscamman,  
 C. M. Oana,  R. Olson,  B. Peters,  R. Peverati,  P. A. Pieniazek,  
 Y. M. Rhee,  J. Ritchie,  M. A. Rohrdanz,  E. Rosta,  N. J. Russ,  
 H. F. Schaefer III,  N. E. Schultz,  N. Shenvi,  A. C. Simmonett,  A. Sodt,  
 D. Stuck,  K. S. Thanthiriwatte,  V. Vanovschi,  Tao Wang,  A. Warshel,  
 C. F. Williams,  Q. Wu,  X. Xu,  W. Zhang

 Please cite Q-Chem as follows:
 Y. Shao et al., Mol. Phys. 113, 184-215 (2015)
 DOI: 10.1080/00268976.2014.952696

 Q-Chem 5.1.1 for Intel X86 EM64T Linux

 Parts of Q-Chem use Armadillo 8.300.2 (Tropical Shenanigans).
 http://arma.sourceforge.net/

 Q-Chem begins on Wed Oct 10 02:49:14 2018  

Host: 
0

     Scratch files written to /scratch/taweetham/qchem23809//
The previous job contains 0 fragments, simply inherited here
Input Ideriv = 2
Curr. Ideriv = -1
Max.  Ideriv = 2

Checking the input file for inconsistencies... 	...done.

--------------------------------------------------------------
User input:
--------------------------------------------------------------

$molecule
read
$end

$rem
   job_type 	frequency
   basis 	6-311++g**
   method	b3lyp	
$end


--------------------------------------------------------------
 ----------------------------------------------------------------
             Standard Nuclear Orientation (Angstroms)
    I     Atom           X                Y                Z
 ----------------------------------------------------------------
    1      C      -0.0157400580     0.5871867382    -1.5403314106
    2      C      -0.5849727440    -0.4305116983    -0.5604964561
    3      C       0.5383131494     0.4661252809    -0.1607713662
    4      Br     -2.3445832501    -0.2038645426     0.1916521168
    5      H      -0.3658195439    -1.4763855730    -0.7206941291
    6      F       0.2899077670     1.4834781311     0.7011967572
    7      Br      2.2925861963    -0.2907657661     0.1535899326
    8      H       0.5511289774     0.2177237145    -2.3858370910
    9      H      -0.6001845396     1.4826175579    -1.7181159263
 ----------------------------------------------------------------
 Molecular Point Group                 C1    NOp =  1
 Largest Abelian Subgroup              C1    NOp =  1
 Nuclear Repulsion Energy =   657.3345344998 hartrees
 There are       50 alpha and       50 beta electrons
 Requested basis set is 6-311++G(d,p)
 There are 77 shells and 205 basis functions

 Total QAlloc Memory Limit   2000 MB
 Mega-Array Size       188 MB
 MEM_STATIC part       192 MB

                       Distance Matrix (Angstroms)
             C (  1)   C (  2)   C (  3)   Br(  4)   H (  5)   F (  6)
   C (  2)  1.523093
   C (  3)  1.491582  1.491814
   Br(  4)  3.008162  1.926999  2.980634
   H (  5)  2.247819  1.080529  2.214569  2.523329
   F (  6)  2.433353  2.453700  1.356356  3.169748  3.348514
   Br(  7)  2.994752  2.968130  1.936280  4.638140  3.039274  2.731032
   H (  8)  1.082923  2.245619  2.238925  3.899530  2.546272  3.346662
   H (  9)  1.083965  2.236152  2.180540  3.087776  3.131370  2.577855
             Br(  7)   H (  8)
   H (  8)  3.120885
   H (  9)  3.875086  1.836118

 A cutoff of  1.0D-11 yielded   2536 shell pairs
 There are     18792 function pairs (     20625 Cartesian)

 -------------------------------------------------------
 OpenMP Integral Computing Module                       
 Release: version 1.0, May 2013, Q-Chem Inc. Pittsburgh 
 -------------------------------------------------------
 Integral Job Info:
 Integral job number is                      11
 Integral operator is                         1
 short-range coefficients                     0
 long-range coefficients              100000000
 Omega coefficients                           0
 if combine SR and LR in K                    0
 Integral screening is                        0
 Integral computing path is                   2
 max size of driver memory is            800000
 size of driver memory is                593474
 size of scratch memory is             29623520
 max col of scratch BK array               1296
 max len of scratch array in speh3          155
 max len of scratch index in speh4           18
 max int batch size is                      520
 min int batch size is                       52
 fixed nKL is                                45
 max L of basis functions is                  2
 order of int derivative is                   0
 number of shells is                         77
 number of basis is                         215
 number of cartesian basis is               215
 number of contracted shell pairs          2536
 number of primitive shell pairs           6398
 maxK2 (contraction) of shell pair           36
 max number of K2 of shell pair               1
 max number of CS2 of shell pair            301
 max number of PS2 of shell pair            564
 mem total for path MDJ                  530726
 -------------------------------------------------------
 Smallest overlap matrix eigenvalue = 5.78E-05
 Guess from superposition of atomic densities
 Warning:  Energy on first SCF cycle will be non-variational
 SAD guess density has 100.000000 electrons

 -----------------------------------------------------------------------
  General SCF calculation program by
  Eric Jon Sundstrom, Paul Horn, Yuezhi Mao, Dmitri Zuev, Alec White,
  David Stuck, Shaama M.S., Shane Yost, Joonho Lee, David Small,
  Daniel Levine, Susi Lehtola, Hugh Burton, Evgeny Epifanovsky
 -----------------------------------------------------------------------
 Exchange:     0.2000 Hartree-Fock + 0.0800 Slater + 0.7200 B88
 Correlation:  0.1900 VWN1RPA + 0.8100 LYP
 Using SG-1 standard quadrature grid
 using 4 threads for integral computing
 -------------------------------------------------------
 OpenMP Integral computing Module                
 Release: version 2.0, May 2017, Q-Chem Inc. Pleasanton 
 -------------------------------------------------------
 -------------------------------------------------------
 OpenMP BLAS3 based DFT computing Module                
 Release: version 1.0, May 2013, Q-Chem Inc. Pittsburgh 
 -------------------------------------------------------
 A restricted SCF calculation will be
 performed using DIIS
 SCF converges when DIIS error is below 1.0e-08
 ---------------------------------------
  Cycle       Energy         DIIS error
 ---------------------------------------
    1   -5365.2473534316      3.97e-02  
    2   -5364.2117702672      4.00e-03  
    3   -5364.1773853318      4.78e-03  
    4   -5364.2682236065      5.95e-04  
    5   -5364.2697093697      1.91e-04  
    6   -5364.2698541572      6.81e-05  
    7   -5364.2698772189      8.21e-06  
    8   -5364.2698775470      2.16e-06  
    9   -5364.2698775608      1.15e-06  
   10   -5364.2698775678      3.63e-07  
   11   -5364.2698775682      5.61e-08  
   12   -5364.2698775682      2.25e-08  
   13   -5364.2698775682      7.78e-09  Convergence criterion met
 ---------------------------------------
 SCF time:   CPU 48.33s  wall 13.00s 
 SCF   energy in the final basis set =    -5364.2698775682
 Total energy in the final basis set =    -5364.2698775682

 --------------------------------------------------------------

                    Orbital Energies (a.u.)
 --------------------------------------------------------------

 Alpha MOs
 -- Occupied --
*******-482.843 -62.501 -62.496 -56.322 -56.318 -56.317 -56.316
-56.312 -56.312 -24.711 -10.338 -10.265 -10.222  -8.710  -8.704
 -6.542  -6.536  -6.528  -6.528  -6.522  -6.522  -2.652  -2.649
 -2.648  -2.647  -2.643  -2.643  -2.638  -2.638  -2.632  -2.632
 -1.253  -0.927  -0.816  -0.788  -0.645  -0.630  -0.549  -0.534
 -0.495  -0.464  -0.433  -0.406  -0.369  -0.360  -0.316  -0.310
 -0.293  -0.284
 -- Virtual --
 -0.056  -0.024  -0.012   0.010   0.017   0.026   0.050   0.054
  0.055   0.061   0.061   0.077   0.085   0.088   0.096   0.097
  0.108   0.116   0.121   0.137   0.143   0.147   0.152   0.157
  0.165   0.171   0.201   0.215   0.233   0.257   0.262   0.267
  0.309   0.360   0.364   0.382   0.385   0.402   0.408   0.419
  0.432   0.437   0.460   0.469   0.484   0.499   0.504   0.532
  0.538   0.553   0.580   0.601   0.607   0.626   0.643   0.647
  0.664   0.678   0.698   0.711   0.752   0.778   0.803   0.855
  0.867   0.882   0.913   0.984   1.043   1.252   1.294   1.302
  1.360   1.404   1.448   1.469   1.485   1.513   1.519   1.549
  1.625   1.689   1.723   1.777   1.792   1.844   1.875   1.954
  1.960   1.974   2.038   2.049   2.058   2.078   2.133   2.158
  2.180   2.208   2.209   2.283   2.506   2.535   2.577   2.680
  2.697   2.786   2.821   2.829   2.970   3.103   3.239   3.403
  3.691   3.746   3.782   3.805   3.993   4.005   4.012   4.021
  4.033   4.040   4.103   4.134   4.168   4.224   4.284   4.390
  4.398   4.857   6.342   6.413   6.598   6.695   6.703   7.559
  7.574   7.579   7.596   7.675   7.698  23.594  23.765  23.862
 47.909  47.961  66.761 289.755 289.769 289.774 289.790 289.897
289.9151020.6991020.766
 --------------------------------------------------------------

          Ground-State Mulliken Net Atomic Charges

     Atom                 Charge (a.u.)
  ----------------------------------------
      1 C                    -0.419439
      2 C                    -0.079196
      3 C                     0.007502
      4 Br                   -0.067695
      5 H                     0.245617
      6 F                    -0.046367
      7 Br                   -0.017944
      8 H                     0.174326
      9 H                     0.203197
  ----------------------------------------
  Sum of atomic charges =     0.000000

 -----------------------------------------------------------------
                    Cartesian Multipole Moments
 -----------------------------------------------------------------
    Charge (ESU x 10^10)
                 0.0000
    Dipole Moment (Debye)
         X       0.1515      Y      -0.6802      Z      -2.1607
       Tot       2.2703
    Quadrupole Moments (Debye-Ang)
        XX     -61.8068     XY      -1.4161     YY     -60.0076
        XZ      -0.6409     YZ      -1.4209     ZZ     -58.1386
    Octopole Moments (Debye-Ang^2)
       XXX       2.1604    XXY      -2.8568    XYY      -0.5251
       YYY      -7.9280    XXZ      11.2261    XYZ       0.1435
       YYZ       1.0236    XZZ       0.7979    YZZ      -0.4801
       ZZZ       9.3151
    Hexadecapole Moments (Debye-Ang^3)
      XXXX   -1220.4006   XXXY     -22.7008   XXYY    -248.3101
      XYYY      -6.4935   YYYY    -188.5530   XXXZ     -10.7265
      XXYZ      -0.3958   XYYZ       1.8942   YYYZ       2.2005
      XXZZ    -251.1852   XYZZ      -3.4418   YYZZ     -65.2008
      XZZZ      -6.8564   YZZZ       2.2141   ZZZZ    -200.5984
 -----------------------------------------------------------------
 Calculating MO derivatives via CPSCF
 D1JvT checksum  = 632016 44034.6646211573
 D1KAT checksum  = 1436724 2336.4988464552
   1         3          27      0.127175    0.025232
   2         3          27      0.017779    0.003628
   3         3          27      0.002017    0.000632
   4         4          26      0.000143    0.000040
   5        28           2      0.000004    0.000002
   6        30           0      0.000000    0.000000    Roots Converged
 Time for AOints: 24.6 s (CPU) 6.2 s (wall)
 ------------------------------------------------------------------------------
                     AOints        : Timing summary (seconds)
 ------------------------------------------------------------------------------
     job step          cpu (% of tot)      sys (% of tot)     wall (% of tot)
 ------------------------------------------------------------------------------
  cpscf_lag         0.1123E+03 (29.2)   0.9000E-05 (18.0)   0.2863E+02 (28.7)
  iterzp            0.2474E+03 (64.3)   0.3900E-04 (78.0)   0.6457E+02 (64.8)
  make_fx           0.0000E+00 ( 0.0)   0.0000E+00 ( 0.0)   0.0000E+00 ( 0.0)
  AOints            0.2456E+02 ( 6.4)   0.1000E-05 ( 2.0)   0.6178E+01 ( 6.2)
 ------------------------------------------------------------------------------
   Grand Totals     0.3846E+03          0.5000E-04          0.9971E+02
 ------------------------------------------------------------------------------
 Calculating analytic Hessian of the SCF energy
 Polarizability Matrix (a.u.)
            1           2           3
    1-101.6187666   2.5773029   1.6572181
    2   2.5773029 -59.8788751   2.6397521
    3   1.6572181   2.6397521 -63.9232964

 Direct stationary perturbation theory relativistic correction:

 rels  =      33.661392500193
 relv  =    -114.235195531893
 rel2e =      18.279447675911
 E_rel =     -62.294355355790

 Hessian of the SCF Energy
            1           2           3           4           5           6
    1   0.3845640  -0.2017928  -0.0881714  -0.0550328  -0.0152671   0.0338195
    2  -0.2017928   0.4955350  -0.0308713  -0.0231666  -0.1201185   0.0472443
    3  -0.0881714  -0.0308713   0.5959373   0.0617437   0.0837431  -0.0974699
    4  -0.0550328  -0.0231666   0.0617437   0.3797476   0.0248709  -0.0570004
    5  -0.0152671  -0.1201185   0.0837431   0.0248709   0.6229828   0.0319631
    6   0.0338195   0.0472443  -0.0974699  -0.0570004   0.0319631   0.2340891
    7  -0.0542618   0.0341530  -0.0729399  -0.1546573  -0.0812936  -0.0136416
    8   0.0222154  -0.0531040  -0.0001004  -0.0822758  -0.1072505  -0.0296116
    9  -0.0512481   0.0327344  -0.1983807  -0.0427870  -0.0541651  -0.0349912
   10  -0.0106519  -0.0052155   0.0043289  -0.1133191   0.0200464   0.0393306
   11  -0.0088426   0.0019262   0.0021053   0.0166891  -0.0311893  -0.0079779
   12   0.0187981  -0.0061470  -0.0052776   0.0387968  -0.0097738  -0.0386071
   13  -0.0013580  -0.0027658   0.0022339  -0.0499428   0.0652600   0.0088698
   14  -0.0001106  -0.0092154  -0.0021357   0.0575088  -0.3314634  -0.0457113
   15  -0.0086999   0.0260568   0.0051189   0.0082081  -0.0469755  -0.0435784
   16   0.0001223   0.0000504  -0.0023852   0.0076694  -0.0144958  -0.0121856
   17  -0.0019636   0.0058050  -0.0082134   0.0102089  -0.0290222  -0.0190067
   18   0.0121980  -0.0316843  -0.0284314  -0.0029034  -0.0098603  -0.0032918
   19  -0.0131504  -0.0008342  -0.0046856  -0.0181090   0.0106760  -0.0113634
   20   0.0099451  -0.0011075  -0.0017278  -0.0043463   0.0047212   0.0020242
   21  -0.0159488   0.0069484   0.0011247  -0.0022174  -0.0020475  -0.0017348
   22  -0.1242716   0.0607735   0.1230674  -0.0080035   0.0104441   0.0100101
   23   0.0598956  -0.0803130  -0.0805180  -0.0107769   0.0087979   0.0186497
   24   0.1189634  -0.0800486  -0.2201058   0.0013960   0.0017232  -0.0089769
   25  -0.1259599   0.1387979  -0.0231919   0.0116474  -0.0202409   0.0021610
   26   0.1359206  -0.2394080   0.0377182   0.0112879  -0.0174578   0.0024262
   27  -0.0197108   0.0357673  -0.0525154  -0.0052364   0.0053928  -0.0054390
            7           8           9          10          11          12
    1  -0.0542618   0.0222154  -0.0512481  -0.0106519  -0.0088426   0.0187981
    2   0.0341530  -0.0531040   0.0327344  -0.0052155   0.0019262  -0.0061470
    3  -0.0729399  -0.0001004  -0.1983807   0.0043289   0.0021053  -0.0052776
    4  -0.1546573  -0.0822758  -0.0427870  -0.1133191   0.0166891   0.0387968
    5  -0.0812936  -0.1072505  -0.0541651   0.0200464  -0.0311893  -0.0097738
    6  -0.0136416  -0.0296116  -0.0349912   0.0393306  -0.0079779  -0.0386071
    7   0.3791856   0.0110545   0.0854978  -0.0208683  -0.0053530  -0.0028228
    8   0.0110545   0.3833861   0.1168911   0.0029994  -0.0017876   0.0052049
    9   0.0854978   0.1168911   0.4380196   0.0155519   0.0041762   0.0015132
   10  -0.0208683   0.0029994   0.0155519   0.1612870  -0.0167734  -0.0623558
   11  -0.0053530  -0.0017876   0.0041762  -0.0167734   0.0244374   0.0083010
   12  -0.0028228   0.0052049   0.0015132  -0.0623558   0.0083010   0.0414105
   13   0.0057006  -0.0168170  -0.0033005  -0.0154242   0.0172437   0.0081348
   14   0.0029725  -0.0080321   0.0018027  -0.0021024   0.0039859   0.0009866
   15   0.0071491  -0.0134989  -0.0040278   0.0062022  -0.0068388  -0.0023659
   16  -0.0600781   0.0344754   0.0305010   0.0015855  -0.0024919  -0.0006404
   17   0.0156807  -0.1793721  -0.1139342   0.0014489   0.0011434   0.0015093
   18   0.0108151  -0.1045369  -0.1514059  -0.0017165  -0.0002354   0.0018757
   19  -0.0944221   0.0210691  -0.0216298  -0.0027748   0.0003916  -0.0005495
   20   0.0238252  -0.0322933   0.0104713  -0.0008116   0.0004214  -0.0006802
   21  -0.0165806   0.0075747  -0.0312161  -0.0003478   0.0002076   0.0002916
   22   0.0106718  -0.0092595  -0.0105069  -0.0016699  -0.0013949   0.0025938
   23   0.0040786  -0.0069749   0.0020435  -0.0008601  -0.0005847   0.0026319
   24   0.0127200  -0.0051227  -0.0119289  -0.0019368  -0.0003596   0.0005110
   25  -0.0112705   0.0165385  -0.0020784   0.0018357   0.0005314  -0.0019551
   26  -0.0051178   0.0054284  -0.0000199   0.0012682   0.0016474  -0.0020326
   27  -0.0101972   0.0231998  -0.0075822   0.0009432   0.0006216   0.0006486
           13          14          15          16          17          18
    1  -0.0013580  -0.0001106  -0.0086999   0.0001223  -0.0019636   0.0121980
    2  -0.0027658  -0.0092154   0.0260568   0.0000504   0.0058050  -0.0316843
    3   0.0022339  -0.0021357   0.0051189  -0.0023852  -0.0082134  -0.0284314
    4  -0.0499428   0.0575088   0.0082081   0.0076694   0.0102089  -0.0029034
    5   0.0652600  -0.3314634  -0.0469755  -0.0144958  -0.0290222  -0.0098603
    6   0.0088698  -0.0457113  -0.0435784  -0.0121856  -0.0190067  -0.0032918
    7   0.0057006   0.0029725   0.0071491  -0.0600781   0.0156807   0.0108151
    8  -0.0168170  -0.0080321  -0.0134989   0.0344754  -0.1793721  -0.1045369
    9  -0.0033005   0.0018027  -0.0040278   0.0305010  -0.1139342  -0.1514059
   10  -0.0154242  -0.0021024   0.0062022   0.0015855   0.0014489  -0.0017165
   11   0.0172437   0.0039859  -0.0068388  -0.0024919   0.0011434  -0.0002354
   12   0.0081348   0.0009866  -0.0023659  -0.0006404   0.0015093   0.0018757
   13   0.0620473  -0.0574304  -0.0144831  -0.0017916  -0.0042949  -0.0006493
   14  -0.0574304   0.3430245   0.0449402  -0.0001953  -0.0000398   0.0004315
   15  -0.0144831   0.0449402   0.0452924  -0.0030973  -0.0056538  -0.0015648
   16  -0.0017916  -0.0001953  -0.0030973   0.0667017  -0.0413016  -0.0258312
   17  -0.0042949  -0.0000398  -0.0056538  -0.0413016   0.2189280   0.1546748
   18  -0.0006493   0.0004315  -0.0015648  -0.0258312   0.1546748   0.1789124
   19   0.0001566   0.0002772   0.0025745  -0.0157569   0.0220061   0.0107683
   20  -0.0004122   0.0008458   0.0004863   0.0251880  -0.0180484  -0.0061239
   21  -0.0007853  -0.0000918   0.0008443   0.0132376  -0.0076489   0.0040203
   22   0.0014617   0.0009960  -0.0019379   0.0001717  -0.0013231  -0.0069663
   23  -0.0005724   0.0013539  -0.0021942  -0.0009824  -0.0000895  -0.0041455
   24   0.0008473   0.0002363   0.0012825   0.0005345   0.0001586  -0.0034786
   25  -0.0008495  -0.0019158   0.0040844   0.0013760  -0.0004614   0.0042854
   26  -0.0002111  -0.0004594   0.0036779  -0.0002469   0.0006956   0.0014799
   27  -0.0008675  -0.0004585  -0.0010012  -0.0001334  -0.0018857   0.0033641
           19          20          21          22          23          24
    1  -0.0131504   0.0099451  -0.0159488  -0.1242716   0.0598956   0.1189634
    2  -0.0008342  -0.0011075   0.0069484   0.0607735  -0.0803130  -0.0800486
    3  -0.0046856  -0.0017278   0.0011247   0.1230674  -0.0805180  -0.2201058
    4  -0.0181090  -0.0043463  -0.0022174  -0.0080035  -0.0107769   0.0013960
    5   0.0106760   0.0047212  -0.0020475   0.0104441   0.0087979   0.0017232
    6  -0.0113634   0.0020242  -0.0017348   0.0100101   0.0186497  -0.0089769
    7  -0.0944221   0.0238252  -0.0165806   0.0106718   0.0040786   0.0127200
    8   0.0210691  -0.0322933   0.0075747  -0.0092595  -0.0069749  -0.0051227
    9  -0.0216298   0.0104713  -0.0312161  -0.0105069   0.0020435  -0.0119289
   10  -0.0027748  -0.0008116  -0.0003478  -0.0016699  -0.0008601  -0.0019368
   11   0.0003916   0.0004214   0.0002076  -0.0013949  -0.0005847  -0.0003596
   12  -0.0005495  -0.0006802   0.0002916   0.0025938   0.0026319   0.0005110
   13   0.0001566  -0.0004122  -0.0007853   0.0014617  -0.0005724   0.0008473
   14   0.0002772   0.0008458  -0.0000918   0.0009960   0.0013539   0.0002363
   15   0.0025745   0.0004863   0.0008443  -0.0019379  -0.0021942   0.0012825
   16  -0.0157569   0.0251880   0.0132376   0.0001717  -0.0009824   0.0005345
   17   0.0220061  -0.0180484  -0.0076489  -0.0013231  -0.0000895   0.0001586
   18   0.0107683  -0.0061239   0.0040203  -0.0069663  -0.0041455  -0.0034786
   19   0.1438876  -0.0536147   0.0245525   0.0018661   0.0018688   0.0002217
   20  -0.0536147   0.0444630  -0.0045076  -0.0006700   0.0002119  -0.0005857
   21   0.0245525  -0.0045076   0.0259405   0.0009064   0.0012920   0.0017629
   22   0.0018661  -0.0006700   0.0009064   0.1250448  -0.0621456  -0.1285711
   23   0.0018688   0.0002119   0.0012920  -0.0621456   0.0818618   0.0817373
   24   0.0002217  -0.0005857   0.0017629  -0.1285711   0.0817373   0.2331301
   25  -0.0016972   0.0008964  -0.0028167  -0.0052711   0.0094944  -0.0041750
   26  -0.0018400   0.0007859  -0.0017269   0.0025795  -0.0042633   0.0022612
   27   0.0001112   0.0006434  -0.0010334   0.0114045  -0.0194967   0.0078036
           25          26          27
    1  -0.1259599   0.1359206  -0.0197108
    2   0.1387979  -0.2394080   0.0357673
    3  -0.0231919   0.0377182  -0.0525154
    4   0.0116474   0.0112879  -0.0052364
    5  -0.0202409  -0.0174578   0.0053928
    6   0.0021610   0.0024262  -0.0054390
    7  -0.0112705  -0.0051178  -0.0101972
    8   0.0165385   0.0054284   0.0231998
    9  -0.0020784  -0.0000199  -0.0075822
   10   0.0018357   0.0012682   0.0009432
   11   0.0005314   0.0016474   0.0006216
   12  -0.0019551  -0.0020326   0.0006486
   13  -0.0008495  -0.0002111  -0.0008675
   14  -0.0019158  -0.0004594  -0.0004585
   15   0.0040844   0.0036779  -0.0010012
   16   0.0013760  -0.0002469  -0.0001334
   17  -0.0004614   0.0006956  -0.0018857
   18   0.0042854   0.0014799   0.0033641
   19  -0.0016972  -0.0018400   0.0001112
   20   0.0008964   0.0007859   0.0006434
   21  -0.0028167  -0.0017269  -0.0010334
   22  -0.0052711   0.0025795   0.0114045
   23   0.0094944  -0.0042633  -0.0194967
   24  -0.0041750   0.0022612   0.0078036
   25   0.1301892  -0.1436405   0.0236863
   26  -0.1436405   0.2530312  -0.0437840
   27   0.0236863  -0.0437840   0.0557550
 Gradient time:  CPU 508.76 s  wall 132.37 s
 **********************************************************************
 **                                                                  **
 **                       VIBRATIONAL ANALYSIS                       **
 **                       --------------------                       **
 **                                                                  **
 **        VIBRATIONAL FREQUENCIES (CM**-1) AND NORMAL MODES         **
 **     FORCE CONSTANTS (mDYN/ANGSTROM) AND REDUCED MASSES (AMU)     **
 **                  INFRARED INTENSITIES (KM/MOL)                   **
 **                                                                  **
 **********************************************************************


 Mode:                 1                      2                      3
 Frequency:       115.51                 140.92                 213.18
 Force Cnst:      0.0947                 0.1788                 0.1950
 Red. Mass:      12.0412                15.2787                 7.2840
 IR Active:          YES                    YES                    YES
 IR Intens:        0.380                  0.547                  1.442
 Raman Active:       YES                    YES                    YES
               X      Y      Z        X      Y      Z        X      Y      Z
 C         -0.016 -0.300  0.188    0.013  0.103  0.135   -0.026  0.179 -0.130
 C         -0.030 -0.213  0.262    0.042  0.223  0.269   -0.149  0.125 -0.247
 C         -0.008 -0.169  0.187    0.109  0.248  0.106    0.044 -0.110 -0.172
 Br        -0.171  0.078 -0.075   -0.160 -0.135 -0.047   -0.126 -0.016  0.058
 H         -0.106 -0.250  0.394    0.185  0.235  0.381   -0.276  0.140 -0.534
 F          0.019 -0.169  0.187    0.437  0.475 -0.072    0.044 -0.120 -0.157
 Br         0.176  0.078 -0.076    0.028 -0.072 -0.021    0.139  0.007  0.072
 H          0.035 -0.345  0.242   -0.087  0.047  0.093   -0.230  0.136 -0.250
 H         -0.072 -0.359  0.076    0.022  0.114  0.147    0.231  0.388  0.067
 TransDip  -0.005 -0.015  0.012   -0.018  0.002  0.016   -0.012  0.019 -0.031

 Mode:                 4                      5                      6
 Frequency:       313.89                 353.73                 478.57
 Force Cnst:      0.7590                 0.2287                 0.5335
 Red. Mass:      13.0750                 3.1028                 3.9533
 IR Active:          YES                    YES                    YES
 IR Intens:        1.425                  1.858                  6.595
 Raman Active:       YES                    YES                    YES
               X      Y      Z        X      Y      Z        X      Y      Z
 C         -0.238 -0.081 -0.059    0.337 -0.059 -0.068    0.106  0.081  0.264
 C         -0.051 -0.124 -0.051    0.005  0.062 -0.081   -0.074 -0.090 -0.007
 C          0.041 -0.167 -0.151    0.032 -0.026  0.033    0.013 -0.253  0.161
 Br         0.031  0.004 -0.027   -0.037 -0.013  0.032    0.020  0.003 -0.008
 H         -0.089 -0.129 -0.090   -0.046  0.043 -0.023   -0.155 -0.069 -0.269
 F          0.612 -0.241  0.083    0.057 -0.038  0.051    0.010  0.039 -0.189
 Br        -0.131  0.112  0.048   -0.046  0.029 -0.024   -0.030  0.022 -0.017
 H         -0.395  0.058 -0.228    0.533 -0.296  0.164   -0.020  0.257  0.110
 H         -0.327 -0.093  0.165    0.537  0.003 -0.400    0.306  0.285  0.643
 TransDip  -0.037 -0.004 -0.009    0.043  0.002 -0.007    0.058 -0.031  0.049

 Mode:                 7                      8                      9
 Frequency:       581.56                 621.76                 811.44
 Force Cnst:      0.9694                 0.7281                 1.3302
 Red. Mass:       4.8650                 3.1967                 3.4287
 IR Active:          YES                    YES                    YES
 IR Intens:       39.531                  0.779                 83.565
 Raman Active:       YES                    YES                    YES
               X      Y      Z        X      Y      Z        X      Y      Z
 C          0.098  0.090  0.004   -0.038 -0.023  0.018   -0.079 -0.192  0.006
 C          0.359 -0.072  0.136   -0.093  0.268  0.247    0.079  0.033 -0.198
 C          0.269  0.056 -0.132    0.116 -0.033 -0.028    0.268 -0.057  0.066
 Br        -0.060  0.010  0.018    0.029 -0.012 -0.022   -0.011  0.003  0.004
 H          0.369 -0.083  0.228   -0.156  0.290  0.058   -0.065  0.044 -0.488
 F         -0.056 -0.136 -0.088   -0.044 -0.116 -0.043   -0.048  0.123  0.110
 Br        -0.038  0.007 -0.003   -0.014  0.007 -0.004   -0.013  0.003 -0.006
 H         -0.078  0.449 -0.270   -0.414 -0.551 -0.000   -0.536 -0.271 -0.273
 H         -0.185 -0.007  0.437    0.410  0.250 -0.065    0.193  0.041  0.286
 TransDip   0.199  0.022  0.022    0.003 -0.006  0.028    0.240 -0.132 -0.103

 Mode:                10                     11                     12
 Frequency:       899.99                 983.48                 996.98
 Force Cnst:      0.7031                 2.3078                 1.4575
 Red. Mass:       1.4733                 4.0496                 2.4887
 IR Active:          YES                    YES                    YES
 IR Intens:        3.421                  4.611                 25.216
 Raman Active:       YES                    YES                    YES
               X      Y      Z        X      Y      Z        X      Y      Z
 C          0.070 -0.062 -0.117   -0.090  0.083 -0.155   -0.041 -0.086  0.120
 C         -0.051  0.077 -0.003    0.280  0.090  0.002   -0.004  0.195 -0.157
 C         -0.058 -0.070  0.033   -0.178 -0.183  0.279    0.069  0.055  0.123
 Br         0.005 -0.002 -0.000   -0.012  0.006  0.004   -0.000 -0.003  0.002
 H          0.093  0.020  0.578    0.555  0.181 -0.227   -0.020  0.128  0.336
 F         -0.006  0.016  0.029    0.026 -0.019 -0.054    0.007 -0.087 -0.089
 Br         0.003  0.001 -0.001    0.001  0.001 -0.002   -0.001  0.001 -0.000
 H         -0.151  0.377 -0.460   -0.239 -0.367 -0.058    0.289  0.187  0.225
 H          0.004  0.022  0.489   -0.046  0.066 -0.365   -0.583 -0.482 -0.065
 TransDip  -0.020 -0.026  0.049   -0.030 -0.007  0.061    0.087  0.061  0.120

 Mode:                13                     14                     15
 Frequency:      1064.06                1085.06                1147.63
 Force Cnst:      0.9143                 1.0754                 1.3556
 Red. Mass:       1.3706                 1.5503                 1.7469
 IR Active:          YES                    YES                    YES
 IR Intens:       31.999                 31.657                 71.335
 Raman Active:       YES                    YES                    YES
               X      Y      Z        X      Y      Z        X      Y      Z
 C         -0.117 -0.086  0.027   -0.091 -0.026 -0.110   -0.065  0.128 -0.006
 C          0.029  0.001 -0.050    0.035  0.044  0.090   -0.035 -0.047 -0.061
 C         -0.032  0.069 -0.009    0.065 -0.101  0.018    0.132 -0.133 -0.013
 Br        -0.002  0.002  0.001    0.001 -0.003 -0.001    0.000 -0.001 -0.001
 H          0.406  0.042  0.177   -0.505 -0.019 -0.216    0.095 -0.161  0.807
 F          0.008 -0.029 -0.016   -0.011  0.033  0.015   -0.018  0.042  0.023
 Br         0.002 -0.001  0.000   -0.002  0.001 -0.000   -0.003  0.001 -0.000
 H          0.311  0.145  0.216    0.628  0.480  0.142    0.031 -0.179  0.189
 H          0.626  0.429  0.173   -0.002  0.045 -0.054    0.043  0.123 -0.403
 TransDip   0.027  0.171  0.054    0.134 -0.117  0.030    0.229 -0.142  0.025

 Mode:                16                     17                     18
 Frequency:      1256.51                1333.77                1457.17
 Force Cnst:      1.2724                 3.5227                 1.6469
 Red. Mass:       1.3678                 3.3610                 1.3164
 IR Active:          YES                    YES                    YES
 IR Intens:       16.911                 43.457                 23.502
 Raman Active:       YES                    YES                    YES
               X      Y      Z        X      Y      Z        X      Y      Z
 C          0.013 -0.015  0.012   -0.009  0.022 -0.124   -0.005  0.050 -0.121
 C         -0.087  0.031  0.041   -0.198 -0.142  0.054   -0.047 -0.035 -0.001
 C          0.036 -0.103 -0.083    0.172  0.157  0.266    0.046  0.044  0.055
 Br        -0.001  0.003  0.001    0.003  0.001 -0.001    0.000  0.000 -0.000
 H          0.814  0.267 -0.301    0.337 -0.018 -0.201    0.049 -0.019 -0.011
 F         -0.012  0.031  0.027    0.006 -0.058 -0.055    0.001 -0.011 -0.008
 Br        -0.000  0.001  0.000   -0.004  0.001 -0.002   -0.001  0.000 -0.000
 H          0.206  0.114  0.087   -0.115  0.441 -0.415    0.269 -0.534  0.330
 H         -0.219 -0.181 -0.022    0.134  0.070 -0.483   -0.242  0.046  0.665
 TransDip  -0.076 -0.107  0.008    0.021  0.140  0.157    0.027 -0.001  0.153

 Mode:                19                     20                     21
 Frequency:      3131.22                3204.25                3225.24
 Force Cnst:      6.0880                 6.6039                 6.8477
 Red. Mass:       1.0539                 1.0917                 1.1173
 IR Active:          YES                    YES                    YES
 IR Intens:        0.244                  2.285                  0.723
 Raman Active:       YES                    YES                    YES
               X      Y      Z        X      Y      Z        X      Y      Z
 C          0.003 -0.031  0.057   -0.013  0.015  0.006    0.061 -0.067 -0.038
 C          0.002  0.001 -0.000    0.015 -0.083 -0.012    0.003 -0.016 -0.003
 C         -0.002 -0.001 -0.002    0.002  0.000  0.001    0.001 -0.000  0.001
 Br         0.000  0.000 -0.000   -0.000  0.000  0.000   -0.000  0.000  0.000
 H          0.001  0.007 -0.001   -0.191  0.948  0.145   -0.038  0.193  0.026
 F         -0.000  0.000 -0.000    0.000  0.000  0.000   -0.000  0.000  0.000
 Br        -0.000 -0.000 -0.000   -0.000  0.000  0.000   -0.000  0.000 -0.000
 H          0.362 -0.246 -0.527    0.071 -0.048 -0.108   -0.371  0.244  0.554
 H         -0.396  0.598 -0.110    0.076 -0.108  0.021   -0.360  0.551 -0.115
 TransDip  -0.015 -0.002  0.003    0.040  0.027  0.006   -0.006  0.023 -0.013

 STANDARD THERMODYNAMIC QUANTITIES AT   298.15 K  AND     1.00 ATM

   This Molecule has  0 Imaginary Frequencies
   Zero point vibrational energy:       33.475 kcal/mol

   Atom    1 Element C  Has Mass   12.00000
   Atom    2 Element C  Has Mass   12.00000
   Atom    3 Element C  Has Mass   12.00000
   Atom    4 Element Br Has Mass   78.91830
   Atom    5 Element H  Has Mass    1.00783
   Atom    6 Element F  Has Mass   18.99840
   Atom    7 Element Br Has Mass   78.91830
   Atom    8 Element H  Has Mass    1.00783
   Atom    9 Element H  Has Mass    1.00783
   Molecular Mass:   215.858490 amu
   Principal axes and moments of inertia in amu*Bohr^2:
                             1           2           3
    Eigenvalues --      430.99582  3262.44929  3300.77377
          X               1.00000     0.00144     0.00050
          Y              -0.00129     0.97317    -0.23010
          Z              -0.00082     0.23010     0.97317
   Rotational Symmetry Number is   1
   The Molecule is an Asymmetric Top
   Translational Enthalpy:        0.889 kcal/mol
   Rotational Enthalpy:           0.889 kcal/mol
   Vibrational Enthalpy:         35.693 kcal/mol
   gas constant (RT):             0.592 kcal/mol
   Translational Entropy:        42.011  cal/mol.K
   Rotational Entropy:           29.918  cal/mol.K
   Vibrational Entropy:          12.876  cal/mol.K

   Total Enthalpy:               38.063 kcal/mol
   Total Entropy:                84.806  cal/mol.K

 ======================================================================

 STANDARD THERMODYNAMIC QUANTITIES FOR ANHARMONIC VIBRATION -- TOSH

   Zero point vibrational energy: ************ kcal/mol

   Vibrational Enthalpy:       Infinity kcal/mol
   Vibrational Entropy:             NaN  cal/mol.K

   Total Enthalpy:             Infinity kcal/mol
   Total Entropy:                   NaN  cal/mol.K

 ======================================================================

 STANDARD THERMODYNAMIC QUANTITIES FOR ANHARMONIC VIBRATION -- VPT2

   Zero point vibrational energy: ************ kcal/mol

   Vibrational Enthalpy:       Infinity kcal/mol
   Vibrational Entropy:             NaN  cal/mol.K

   Total Enthalpy:             Infinity kcal/mol
   Total Entropy:                   NaN  cal/mol.K

 ======================================================================

Archival summary:
1\1\garfield\FREQ\ProcedureUnspecified\BasisUnspecified\r2133\taweetha\WedOct1002:51:392018WedOct1002:51:392018\0\\#,FREQ,ProcedureUnspecified,BasisUnspecified,\\0,1\Br\C,1,1.93628\F,2,1.35636,1,110.852\C,2,1.49158,1,121.227,3,143.624,0\H,4,1.08292,2,120,1,2.08958,0\H,4,1.08396,2,114.773,1,-143.088,0\C,2,1.49181,1,119.39,3,-143.898,0\H,7,1.08053,2,117.954,1,-3.63219,0\Br,7,1.927,2,120.816,1,138.278,0\\\@

 Total job time:  144.93s(wall), 557.29s(cpu) 
 Wed Oct 10 02:51:39 2018

        *************************************************************
        *                                                           *
        *  Thank you very much for using Q-Chem.  Have a nice day.  *
        *                                                           *
        *************************************************************
