# Supplementary material for: Geometric and energetic data from ab initio calculations of haloethene, haloimine, halomethylenephosphine, haloiminophosphine, halodiazene, halodiphosphene and halocyclopropane
Source: Data Brief. 2019 Nov 2;27:104738. doi: 10.1016/j.dib.2019.104738 (PMC6861602; doi:10.1016/j.dib.2019.104738)
Supplement: Multimedia component 3 [file mmc3.zip › CCC/B3LYP/BrHCCCFI.out]

Q-Chem Developer Version!
                  Welcome to Q-Chem
     A Quantum Leap Into The Future Of Chemistry


 Q-Chem 5.1, Q-Chem, Inc., Pleasanton, CA (2018)

 Yihan Shao,  Zhengting Gan,  E. Epifanovsky,  A. T. B. Gilbert,  M. Wormit,  
 J. Kussmann,  A. W. Lange,  A. Behn,  Jia Deng,  Xintian Feng,  D. Ghosh,  
 M. Goldey,  P. R. Horn,  L. D. Jacobson,  I. Kaliman,  T. Kus,  A. Landau,  
 Jie Liu,  E. I. Proynov,  R. M. Richard,  R. P. Steele,  E. J. Sundstrom,  
 H. L. Woodcock III,  P. M. Zimmerman,  D. Zuev,  B. Albrecht,  E. Alguire,  
 S. A. Baeppler,  D. Barton,  Z. Benda,  Y. A. Bernard,  E. J. Berquist,  
 K. B. Bravaya,  H. Burton,  D. Casanova,  Chun-Min Chang,  Yunqing Chen,  
 A. Chien,  K. D. Closser,  M. P. Coons,  S. Coriani,  S. Dasgupta,  
 A. L. Dempwolff,  M. Diedenhofen,  Hainam Do,  R. G. Edgar,  Po-Tung Fang,  
 S. Faraji,  S. Fatehi,  Qingguo Feng,  K. D. Fenk,  J. Fosso-Tande,  
 Qinghui Ge,  A. Ghysels,  G. Gidofalvi,  J. Gomes,  J. Gonthier,  A. Gunina,  
 D. Hait,  M. W. D. Hanson-Heine,  P. H. P. Harbach,  A. W. Hauser,  
 J. E. Herr,  E. G. Hohenstein,  Z. C. Holden,  Kerwin Hui,  B. C. Huynh,  
 T.-C. Jagau,  Hyunjun Ji,  B. Kaduk,  K. Khistyaev,  Jaehoon Kim,  
 P. Klunzinger,  K. Koh,  D. Kosenkov,  L. Koulias,  T. Kowalczyk,  
 C. M. Krauter,  A. Kunitsa,  Ka Un Lao,  A. Laurent,  K. V. Lawler,  
 Joonho Lee,  D. Lefrancois,  S. Lehtola,  D. S. Levine,  Yi-Pei Li,  
 You-Sheng Lin,  Fenglai Liu,  E. Livshits,  A. Luenser,  P. Manohar,  
 E. Mansoor,  S. F. Manzer,  Shan-Ping Mao,  Yuezhi Mao,  N. Mardirossian,  
 A. V. Marenich,  T. Markovich,  L. A. Martinez-Martinez,  S. A. Maurer,  
 N. J. Mayhall,  S. C. McKenzie,  J.-M. Mewes,  A. F. Morrison,  
 J. W. Mullinax,  K. Nanda,  T. S. Nguyen-Beck,  R. Olivares-Amaya,  
 J. A. Parkhill,  T. M. Perrine,  F. Plasser,  P. Pokhilko,  S. Prager,  
 A. Prociuk,  E. Ramos,  D. R. Rehn,  F. Rob,  M. Schneider,  N. Sergueev,  
 S. M. Sharada,  S. Sharma,  D. W. Small,  T. Stauch,  T. Stein,  
 Yu-Chuan Su,  A. J. W. Thom,  A. Tkatchenko,  T. Tsuchimochi,  N. M. Tubman,  
 L. Vogt,  M. L. Vidal,  O. Vydrov,  M. A. Watson,  J. Wenzel,  
 M. de Wergifosse,  T. A. Wesolowski,  A. White,  J. Witte,  A. Yamada,  
 Jun Yang,  K. Yao,  S. Yeganeh,  S. R. Yost,  Zhi-Qiang You,  A. Zech,  
 Igor Ying Zhang,  Xing Zhang,  Yan Zhao,  Ying Zhu,  B. R. Brooks,  
 G. K. L. Chan,  C. J. Cramer,  M. S. Gordon,  W. J. Hehre,  A. Klamt,  
 M. W. Schmidt,  C. D. Sherrill,  D. G. Truhlar,  A. Aspuru-Guzik,  R. Baer,  
 A. T. Bell,  N. A. Besley,  Jeng-Da Chai,  A. E. DePrince, III,  
 R. A. DiStasio Jr.,  A. Dreuw,  B. D. Dunietz,  T. R. Furlani,  
 Chao-Ping Hsu,  Yousung Jung,  Jing Kong,  D. S. Lambrecht,  WanZhen Liang,  
 C. Ochsenfeld,  V. A. Rassolov,  L. V. Slipchenko,  J. E. Subotnik,  
 T. Van Voorhis,  J. M. Herbert,  A. I. Krylov,  P. M. W. Gill,  M. Head-Gordon

 Contributors to earlier versions of Q-Chem not listed above: 
 R. D. Adamson,  B. Austin,  J. Baker,  G. J. O. Beran,  K. Brandhorst,  
 S. T. Brown,  E. F. C. Byrd,  A. K. Chakraborty,  C.-L. Cheng,  
 Siu Hung Chien,  D. M. Chipman,  D. L. Crittenden,  H. Dachsel,  
 R. J. Doerksen,  A. D. Dutoi,  L. Fusti-Molnar,  W. A. Goddard III,  
 A. Golubeva-Zadorozhnaya,  S. R. Gwaltney,  G. Hawkins,  A. Heyden,  
 S. Hirata,  G. Kedziora,  F. J. Keil,  C. Kelley,  Jihan Kim,  R. A. King,  
 R. Z. Khaliullin,  P. P. Korambath,  W. Kurlancheek,  A. M. Lee,  M. S. Lee,  
 S. V. Levchenko,  Ching Yeh Lin,  D. Liotard,  R. C. Lochan,  I. Lotan,  
 P. E. Maslen,  N. Nair,  D. P. O'Neill,  D. Neuhauser,  E. Neuscamman,  
 C. M. Oana,  R. Olson,  B. Peters,  R. Peverati,  P. A. Pieniazek,  
 Y. M. Rhee,  J. Ritchie,  M. A. Rohrdanz,  E. Rosta,  N. J. Russ,  
 H. F. Schaefer III,  N. E. Schultz,  N. Shenvi,  A. C. Simmonett,  A. Sodt,  
 D. Stuck,  K. S. Thanthiriwatte,  V. Vanovschi,  Tao Wang,  A. Warshel,  
 C. F. Williams,  Q. Wu,  X. Xu,  W. Zhang

 Please cite Q-Chem as follows:
 Y. Shao et al., Mol. Phys. 113, 184-215 (2015)
 DOI: 10.1080/00268976.2014.952696

 Q-Chem 5.1.1 for Intel X86 EM64T Linux

 Parts of Q-Chem use Armadillo 8.300.2 (Tropical Shenanigans).
 http://arma.sourceforge.net/

 Q-Chem begins on Wed Oct 10 03:08:46 2018  

Host: 
0

     Scratch files written to /scratch/taweetham/qchem24087//
Input Ideriv = 2
Curr. Ideriv = -1
Max.  Ideriv = 2

Checking the input file for inconsistencies... 	...done.

--------------------------------------------------------------
User input:
--------------------------------------------------------------
$molecule
0 1
C 
C 1 CC 
C 2 CC 1 60.0
Br 2 CBr 1 ANG  3 pDHA
H 2 CH 1 ANG  3 mDHA
F 3 CF 1 ANG  2 mDHA
I 3 CI 1 ANG  2 pDHA
H 1 CH 2 ANG  3 pDHA
H 1 CH 2 ANG  3 mDHA

CC=1.54
CH=1.09
CF=1.35
CCl=1.77
CBr=1.94
CI=2.14
ANG=118.0
pDHA=107.9
mDHA=-107.9
$end

$rem
   job_type	optimization
   basis	6-311++g**
   method	b3lyp
   mem_total	32000
$end

--------------------------------------------------------------
 ----------------------------------------------------------------
             Standard Nuclear Orientation (Angstroms)
    I     Atom           X                Y                Z
 ----------------------------------------------------------------
    1      C       0.5110559215    -0.0495376638     1.6656881683
    2      C       1.0104897212    -0.6367163092     0.3325013405
    3      C      -0.0809277147     0.4497475383     0.3345722224
    4      Br      2.7866980948    -0.1430154790    -0.2716040345
    5      H       0.7177997111    -1.6560420548     0.0806927179
    6      F       0.2562011561     1.6881148798    -0.0841048035
    7      I      -2.0804777645    -0.1330537630    -0.1571006785
    8      H      -0.1135461191    -0.6786382053     2.2998843522
    9      H       1.1771166370     0.6180761511     2.2122729444
 ----------------------------------------------------------------
 Molecular Point Group                 C1    NOp =  1
 Largest Abelian Subgroup              C1    NOp =  1
 Nuclear Repulsion Energy =   802.5789044933 hartrees
 There are       59 alpha and       59 beta electrons
 Requested basis set is 6-311++G(d,p)
 There are 82 shells and 219 basis functions

 Total QAlloc Memory Limit  32000 MB
 Mega-Array Size       188 MB
 MEM_STATIC part       192 MB
 A cutoff of  1.0D-11 yielded   2783 shell pairs
 There are     20667 function pairs (     22920 Cartesian)

 -------------------------------------------------------
 OpenMP Integral Computing Module                       
 Release: version 1.0, May 2013, Q-Chem Inc. Pittsburgh 
 -------------------------------------------------------
 Integral Job Info:
 Integral job number is                      11
 Integral operator is                         1
 short-range coefficients                     0
 long-range coefficients              100000000
 Omega coefficients                           0
 if combine SR and LR in K                    0
 Integral screening is                        0
 Integral computing path is                   2
 max size of driver memory is            800000
 size of driver memory is                593474
 size of scratch memory is             29623520
 max col of scratch BK array               1296
 max len of scratch array in speh3          155
 max len of scratch index in speh4           18
 max int batch size is                      520
 min int batch size is                       52
 fixed nKL is                                45
 max L of basis functions is                  2
 order of int derivative is                   0
 number of shells is                         82
 number of basis is                         231
 number of cartesian basis is               231
 number of contracted shell pairs          2783
 number of primitive shell pairs           6263
 maxK2 (contraction) of shell pair           36
 max number of K2 of shell pair               1
 max number of CS2 of shell pair            307
 max number of PS2 of shell pair            468
 mem total for path MDJ                  533436
 -------------------------------------------------------
 Smallest overlap matrix eigenvalue = 7.30E-05

 Scale SEOQF with 1.000000e-01/1.000000e-01/1.000000e-01

 Standard Electronic Orientation quadrupole field applied
 Nucleus-field energy     =     0.0000000173 hartrees
 Guess from superposition of atomic densities
 Warning:  Energy on first SCF cycle will be non-variational
 SAD guess density has 118.000000 electrons

 -----------------------------------------------------------------------
  General SCF calculation program by
  Eric Jon Sundstrom, Paul Horn, Yuezhi Mao, Dmitri Zuev, Alec White,
  David Stuck, Shaama M.S., Shane Yost, Joonho Lee, David Small,
  Daniel Levine, Susi Lehtola, Hugh Burton, Evgeny Epifanovsky
 -----------------------------------------------------------------------
 Exchange:     0.2000 Hartree-Fock + 0.0800 Slater + 0.7200 B88
 Correlation:  0.1900 VWN1RPA + 0.8100 LYP
 Using SG-1 standard quadrature grid
 using 4 threads for integral computing
 -------------------------------------------------------
 OpenMP Integral computing Module                
 Release: version 2.0, May 2017, Q-Chem Inc. Pleasanton 
 -------------------------------------------------------
 -------------------------------------------------------
 OpenMP BLAS3 based DFT computing Module                
 Release: version 1.0, May 2013, Q-Chem Inc. Pittsburgh 
 -------------------------------------------------------
 A restricted SCF calculation will be
 performed using DIIS
 SCF converges when DIIS error is below 1.0e-08
 ---------------------------------------
  Cycle       Energy         DIIS error
 ---------------------------------------
    1   -9710.4785371804      3.67e-02  
    2   -9709.5844863740      3.49e-03  
    3   -9709.5447118641      4.38e-03  
    4   -9709.6378592220      5.20e-04  
    5   -9709.6391287287      2.01e-04  
    6   -9709.6393362263      6.58e-05  
    7   -9709.6393615897      1.28e-05  
    8   -9709.6393622874      5.84e-06  
    9   -9709.6393624648      1.40e-06  
   10   -9709.6393624760      4.25e-07  
   11   -9709.6393624769      1.85e-07  
   12   -9709.6393624770      2.31e-08  
   13   -9709.6393624769      5.22e-09  Convergence criterion met
 ---------------------------------------
 SCF time:   CPU 49.84s  wall 13.00s 
 SCF   energy in the final basis set =    -9709.6393624769
 Total energy in the final basis set =    -9709.6393624769

 --------------------------------------------------------------

                    Orbital Energies (a.u.)
 --------------------------------------------------------------

 Alpha MOs
 -- Occupied --
*******-482.842-176.315-165.719-165.717-165.717 -62.494 -56.315
-56.311 -56.311 -35.812 -31.305 -31.299 -31.299 -24.714 -22.956
-22.954 -22.954 -22.950 -22.950 -10.332 -10.267 -10.223  -8.703
 -6.535  -6.521  -6.521  -6.361  -4.774  -4.759  -4.758  -2.646
 -2.642  -2.642  -2.631  -2.631  -2.039  -2.035  -2.034  -2.022
 -2.022  -1.255  -0.903  -0.794  -0.694  -0.634  -0.621  -0.541
 -0.516  -0.493  -0.463  -0.419  -0.403  -0.356  -0.344  -0.302
 -0.294  -0.282  -0.271
 -- Virtual --
 -0.072  -0.035  -0.010   0.011   0.020   0.031   0.052   0.055
  0.056   0.068   0.073   0.083   0.089   0.094   0.109   0.114
  0.118   0.132   0.136   0.142   0.152   0.164   0.178   0.197
  0.209   0.225   0.228   0.243   0.251   0.259   0.269   0.302
  0.318   0.357   0.369   0.388   0.398   0.413   0.425   0.429
  0.433   0.445   0.462   0.484   0.496   0.503   0.533   0.550
  0.583   0.599   0.604   0.631   0.642   0.644   0.660   0.677
  0.692   0.711   0.766   0.781   0.831   0.846   0.894   0.944
  1.019   1.200   1.243   1.281   1.315   1.334   1.365   1.386
  1.392   1.429   1.463   1.479   1.507   1.529   1.597   1.617
  1.686   1.700   1.767   1.774   1.824   1.873   1.944   1.953
  1.997   2.041   2.061   2.116   2.158   2.175   2.192   2.246
  2.461   2.521   2.569   2.673   2.681   2.747   2.791   2.797
  2.912   3.048   3.204   3.361   3.674   3.728   3.780   3.797
  3.975   3.987   3.997   4.003   4.013   4.037   4.058   4.119
  4.133   4.163   4.253   4.262   4.391   4.429   4.835   6.017
  6.026   6.087   6.329   6.373   6.640   6.685   7.569   7.588
  7.691  23.556  23.703  23.819  27.869  28.355  28.360  28.387
 28.537  28.544  28.574  28.602  28.691  47.939  66.757 127.894
127.900 127.938 151.664 289.765 289.782 289.9081020.7361901.827
 --------------------------------------------------------------

          Ground-State Mulliken Net Atomic Charges

     Atom                 Charge (a.u.)
  ----------------------------------------
      1 C                    -0.377186
      2 C                    -0.068350
      3 C                    -0.115261
      4 Br                   -0.088593
      5 H                     0.249625
      6 F                    -0.038009
      7 I                     0.082083
      8 H                     0.156007
      9 H                     0.199684
  ----------------------------------------
  Sum of atomic charges =     0.000000

 -----------------------------------------------------------------
                    Cartesian Multipole Moments
 -----------------------------------------------------------------
    Charge (ESU x 10^10)
                 0.0000
    Dipole Moment (Debye)
         X      -0.5035      Y      -1.4395      Z       1.5750
       Tot       2.1923
    Quadrupole Moments (Debye-Ang)
        XX     -70.8435     XY       1.2811     YY     -71.2930
        XZ       1.1788     YZ       0.2978     ZZ     -68.0036
    Octopole Moments (Debye-Ang^2)
       XXX     -18.0094    XXY       1.8161    XYY      -2.6554
       YYY      -4.8461    XXZ     -11.4293    XYZ       0.7322
       YYZ      -4.6155    XZZ      -0.3785    YZZ       1.2039
       ZZZ      -8.6765
    Hexadecapole Moments (Debye-Ang^3)
      XXXX   -1643.7373   XXXY      35.2739   XXYY    -329.3737
      XYYY       2.9226   YYYY    -213.3105   XXXZ     -12.1764
      XXYZ       2.3301   XYYZ      -2.1892   YYYZ       1.3984
      XXZZ    -329.8148   XYZZ       6.5619   YYZZ     -73.6422
      XZZZ      -4.2926   YZZZ       0.9509   ZZZZ    -222.3431
 -----------------------------------------------------------------
 Calculating analytic gradient of the SCF energy
 Gradient of SCF Energy
            1           2           3           4           5           6
    1   0.0045234   0.0140897  -0.0251487   0.0047764  -0.0051845   0.0020031
    2  -0.0022991  -0.0147227   0.0232086   0.0046280  -0.0058057  -0.0020961
    3   0.0161323  -0.0083376  -0.0206145  -0.0002665   0.0012450   0.0009328
            7           8           9
    1   0.0050677  -0.0026365   0.0025094
    2  -0.0015030  -0.0016189   0.0002090
    3   0.0023257   0.0034988   0.0050839
 Max gradient component =       2.515E-02
 RMS gradient           =       9.756E-03
 Gradient time:  CPU 12.34 s  wall 3.15 s
 Geometry Optimization Parameters
   NAtoms,    NIC,     NZ,  NCons,   NDum,   NFix, NCnnct, MaxDiis
        9      69       9       0       0       0       0       0


** GEOMETRY OPTIMIZATION IN DELOCALIZED INTERNAL COORDINATES **
   Searching for a Minimum

   Optimization Cycle:   1

                       Coordinates (Angstroms)
     ATOM                X               Y               Z
      1  C         0.5110559215   -0.0495376638    1.6656881683
      2  C         1.0104897212   -0.6367163092    0.3325013405
      3  C        -0.0809277147    0.4497475383    0.3345722224
      4  Br        2.7866980948   -0.1430154790   -0.2716040345
      5  H         0.7177997111   -1.6560420548    0.0806927179
      6  F         0.2562011561    1.6881148798   -0.0841048035
      7  I        -2.0804777645   -0.1330537630   -0.1571006785
      8  H        -0.1135461191   -0.6786382053    2.2998843522
      9  H         1.1771166370    0.6180761511    2.2122729444
   Point Group: c1    Number of degrees of freedom:    21


   Energy is  -9709.639362477


 Attempting to Generate Delocalized Internal Coordinates

 21 Hessian modes will be used to form the next step
  Hessian Eigenvalues:
     0.016341    0.020947    0.023307    0.030304    0.030782    0.032544
     0.083421    0.087153    0.090379    0.107532    0.108095    0.134223
     0.138421    0.175927    0.253751    0.264506    0.285189    0.348126
     0.348126    0.348126    0.550214

 Minimum Search - Taking Simple RFO Step
 Searching for Lamda that Minimizes Along All modes
 Value Taken    Lamda =  -0.00405201
 Step Taken.  Stepsize is  0.158416

                             Maximum     Tolerance    Cnvgd?
         Gradient           0.016125      0.000300      NO
         Displacement       0.085757      0.001200      NO
         Energy change     *********      0.000001      NO


 New Cartesian Coordinates Obtained by Inverse Iteration

 Displacement from previous Coordinates is:  0.138261
 ----------------------------------------------------------------
             Standard Nuclear Orientation (Angstroms)
    I     Atom           X                Y                Z
 ----------------------------------------------------------------
    1      C       0.5114946071    -0.0491392967     1.6591528351
    2      C       1.0081744452    -0.6300042975     0.3431376007
    3      C      -0.0651952803     0.4309494805     0.3531432604
    4      Br      2.7707823120    -0.1643487804    -0.2704413116
    5      H       0.7309301864    -1.6386159794     0.0739090975
    6      F       0.2601986859     1.6772050147    -0.0566597112
    7      I      -2.0892217857    -0.1277905190    -0.1654954226
    8      H      -0.1010746427    -0.6817813565     2.2902289197
    9      H       1.1583211154     0.6424608286     2.1858269612
 ----------------------------------------------------------------
 Molecular Point Group                 C1    NOp =  1
 Largest Abelian Subgroup              C1    NOp =  1
 Nuclear Repulsion Energy =   804.1724314689 hartrees
 There are       59 alpha and       59 beta electrons
 Applying Cartesian multipole field
    Component          Value
    ---------          -----
     (2,0,0)        1.00000E-11
     (0,2,0)        2.00000E-11
     (0,0,2)       -3.00000E-11
 Nucleus-field energy     =     0.0000000172 hartrees
 Requested basis set is 6-311++G(d,p)
 There are 82 shells and 219 basis functions
 A cutoff of  1.0D-11 yielded   2784 shell pairs
 There are     20672 function pairs (     22925 Cartesian)
 Smallest overlap matrix eigenvalue = 6.38E-05
 Guess MOs from SCF MO coefficient file

 -----------------------------------------------------------------------
  General SCF calculation program by
  Eric Jon Sundstrom, Paul Horn, Yuezhi Mao, Dmitri Zuev, Alec White,
  David Stuck, Shaama M.S., Shane Yost, Joonho Lee, David Small,
  Daniel Levine, Susi Lehtola, Hugh Burton, Evgeny Epifanovsky
 -----------------------------------------------------------------------
 Exchange:     0.2000 Hartree-Fock + 0.0800 Slater + 0.7200 B88
 Correlation:  0.1900 VWN1RPA + 0.8100 LYP
 Using SG-1 standard quadrature grid
 using 4 threads for integral computing
 -------------------------------------------------------
 OpenMP Integral computing Module                
 Release: version 2.0, May 2017, Q-Chem Inc. Pleasanton 
 -------------------------------------------------------
 -------------------------------------------------------
 OpenMP BLAS3 based DFT computing Module                
 Release: version 1.0, May 2013, Q-Chem Inc. Pittsburgh 
 -------------------------------------------------------
 A restricted SCF calculation will be
 performed using DIIS
 SCF converges when DIIS error is below 1.0e-08
 ---------------------------------------
  Cycle       Energy         DIIS error
 ---------------------------------------
    1   -9709.6409428311      4.20e-04  
    2   -9709.6418217508      1.73e-04  
    3   -9709.6417667583      2.00e-04  
    4   -9709.6419843139      2.85e-05  
    5   -9709.6419884439      8.04e-06  
    6   -9709.6419887212      3.20e-06  
    7   -9709.6419887782      7.83e-07  
    8   -9709.6419887816      2.42e-07  
    9   -9709.6419887819      7.25e-08  
   10   -9709.6419887818      1.89e-08  
   11   -9709.6419887819      5.97e-09  Convergence criterion met
 ---------------------------------------
 SCF time:   CPU 43.76s  wall 12.00s 
 SCF   energy in the final basis set =    -9709.6419887819
 Total energy in the final basis set =    -9709.6419887819

 --------------------------------------------------------------

                    Orbital Energies (a.u.)
 --------------------------------------------------------------

 Alpha MOs
 -- Occupied --
*******-482.842-176.314-165.718-165.716-165.716 -62.495 -56.315
-56.311 -56.311 -35.810 -31.304 -31.298 -31.297 -24.712 -22.954
-22.953 -22.953 -22.948 -22.948 -10.330 -10.264 -10.220  -8.703
 -6.535  -6.521  -6.521  -6.360  -4.772  -4.757  -4.757  -2.646
 -2.642  -2.642  -2.631  -2.631  -2.038  -2.033  -2.033  -2.020
 -2.020  -1.254  -0.917  -0.798  -0.691  -0.638  -0.622  -0.545
 -0.520  -0.493  -0.463  -0.422  -0.403  -0.357  -0.347  -0.302
 -0.293  -0.282  -0.272
 -- Virtual --
 -0.075  -0.032  -0.010   0.011   0.020   0.032   0.053   0.055
  0.059   0.068   0.073   0.085   0.090   0.094   0.110   0.115
  0.120   0.133   0.137   0.144   0.152   0.165   0.178   0.198
  0.212   0.225   0.235   0.245   0.254   0.261   0.274   0.307
  0.318   0.358   0.370   0.388   0.396   0.412   0.425   0.429
  0.433   0.446   0.463   0.484   0.497   0.505   0.538   0.553
  0.586   0.603   0.607   0.629   0.644   0.647   0.661   0.678
  0.693   0.715   0.764   0.780   0.835   0.852   0.899   0.948
  1.022   1.198   1.250   1.284   1.317   1.340   1.368   1.385
  1.399   1.431   1.469   1.485   1.517   1.528   1.600   1.622
  1.694   1.705   1.783   1.786   1.843   1.881   1.954   1.963
  2.001   2.048   2.067   2.130   2.170   2.182   2.202   2.254
  2.478   2.534   2.579   2.674   2.690   2.771   2.810   2.815
  2.930   3.081   3.228   3.393   3.684   3.739   3.783   3.803
  3.976   3.991   3.998   4.010   4.013   4.038   4.060   4.123
  4.133   4.174   4.264   4.281   4.393   4.426   4.850   6.018
  6.026   6.087   6.332   6.374   6.646   6.693   7.569   7.589
  7.693  23.591  23.748  23.852  27.867  28.356  28.361  28.387
 28.538  28.545  28.575  28.602  28.691  47.942  66.759 127.895
127.901 127.938 151.663 289.765 289.784 289.9101020.7401901.826
 --------------------------------------------------------------

          Ground-State Mulliken Net Atomic Charges

     Atom                 Charge (a.u.)
  ----------------------------------------
      1 C                    -0.388729
      2 C                    -0.078238
      3 C                    -0.089155
      4 Br                   -0.082813
      5 H                     0.250590
      6 F                    -0.042234
      7 I                     0.070844
      8 H                     0.157907
      9 H                     0.201827
  ----------------------------------------
  Sum of atomic charges =     0.000000

 -----------------------------------------------------------------
                    Cartesian Multipole Moments
 -----------------------------------------------------------------
    Charge (ESU x 10^10)
                 0.0000
    Dipole Moment (Debye)
         X      -0.3958      Y      -1.4329      Z       1.5952
       Tot       2.1805
    Quadrupole Moments (Debye-Ang)
        XX     -70.8903     XY       1.1668     YY     -71.2823
        XZ       1.1679     YZ       0.3417     ZZ     -67.8840
    Octopole Moments (Debye-Ang^2)
       XXX     -16.0781    XXY       2.1312    XYY      -1.9188
       YYY      -3.7841    XXZ     -11.6910    XYZ       0.8008
       YYZ      -4.4808    XZZ       0.1274    YZZ       1.5690
       ZZZ      -8.5937
    Hexadecapole Moments (Debye-Ang^3)
      XXXX   -1640.0467   XXXY      36.5308   XXYY    -328.9970
      XYYY       6.3288   YYYY    -211.8867   XXXZ     -13.9182
      XXYZ       2.2245   XYYZ      -2.8178   YYYZ       0.3063
      XXZZ    -328.8601   XYZZ       7.6759   YYZZ     -72.8576
      XZZZ      -6.8022   YZZZ      -0.0469   ZZZZ    -221.6763
 -----------------------------------------------------------------
 Calculating analytic gradient of the SCF energy
 Gradient of SCF Energy
            1           2           3           4           5           6
    1   0.0041936   0.0054919  -0.0085793  -0.0017082  -0.0015257   0.0012489
    2  -0.0003117  -0.0071985   0.0106421   0.0016906   0.0003766  -0.0028133
    3   0.0039866  -0.0017508  -0.0075748   0.0016319   0.0003192   0.0014897
            7           8           9
    1   0.0021851  -0.0008329  -0.0004734
    2  -0.0018200   0.0001259  -0.0006916
    3   0.0010953  -0.0003817   0.0011845
 Max gradient component =       1.064E-02
 RMS gradient           =       3.838E-03
 Gradient time:  CPU 12.40 s  wall 3.16 s
 Geometry Optimization Parameters
   NAtoms,    NIC,     NZ,  NCons,   NDum,   NFix, NCnnct, MaxDiis
        9      69       9       0       0       0       0       0

 Cartesian Hessian Update
 Hessian Updated using BFGS Update


** GEOMETRY OPTIMIZATION IN DELOCALIZED INTERNAL COORDINATES **
   Searching for a Minimum

   Optimization Cycle:   2

                       Coordinates (Angstroms)
     ATOM                X               Y               Z
      1  C         0.5114946071   -0.0491392967    1.6591528351
      2  C         1.0081744452   -0.6300042975    0.3431376007
      3  C        -0.0651952803    0.4309494805    0.3531432604
      4  Br        2.7707823120   -0.1643487804   -0.2704413116
      5  H         0.7309301864   -1.6386159794    0.0739090975
      6  F         0.2601986859    1.6772050147   -0.0566597112
      7  I        -2.0892217857   -0.1277905190   -0.1654954226
      8  H        -0.1010746427   -0.6817813565    2.2902289197
      9  H         1.1583211154    0.6424608286    2.1858269612
   Point Group: c1    Number of degrees of freedom:    21


   Energy is  -9709.641988782

 Hessian Updated using BFGS Update

 20 Hessian modes will be used to form the next step
  Hessian Eigenvalues:
     0.016417    0.021075    0.023248    0.029778    0.030745    0.032460
     0.079546    0.084298    0.089879    0.097747    0.108136    0.121983
     0.138292    0.183510    0.250064    0.258133    0.272113    0.348120
     0.356991    0.551338

 Minimum Search - Taking Simple RFO Step
 Searching for Lamda that Minimizes Along All modes
 Value Taken    Lamda =  -0.00091458
 Step Taken.  Stepsize is  0.111920

                             Maximum     Tolerance    Cnvgd?
         Gradient           0.007183      0.000300      NO
         Displacement       0.063012      0.001200      NO
         Energy change     -0.002626      0.000001      NO


 New Cartesian Coordinates Obtained by Inverse Iteration

 Displacement from previous Coordinates is:  0.100145
 ----------------------------------------------------------------
             Standard Nuclear Orientation (Angstroms)
    I     Atom           X                Y                Z
 ----------------------------------------------------------------
    1      C       0.5058696034    -0.0494088966     1.6586203497
    2      C       1.0079681340    -0.6242969484     0.3470973885
    3      C      -0.0600817224     0.4190793517     0.3623809765
    4      Br      2.7764532618    -0.1788076298    -0.2819362268
    5      H       0.7481002833    -1.6372387975     0.0815367854
    6      F       0.2514007538     1.6745099748    -0.0428548573
    7      I      -2.1019761790    -0.1090696160    -0.1795408132
    8      H      -0.0894766284    -0.6922067813     2.2943267422
    9      H       1.1461521369     0.6563744374     2.1731718841
 ----------------------------------------------------------------
 Molecular Point Group                 C1    NOp =  1
 Largest Abelian Subgroup              C1    NOp =  1
 Nuclear Repulsion Energy =   802.0500891381 hartrees
 There are       59 alpha and       59 beta electrons
 Applying Cartesian multipole field
    Component          Value
    ---------          -----
     (2,0,0)        1.00000E-11
     (0,2,0)        2.00000E-11
     (0,0,2)       -3.00000E-11
 Nucleus-field energy     =     0.0000000173 hartrees
 Requested basis set is 6-311++G(d,p)
 There are 82 shells and 219 basis functions
 A cutoff of  1.0D-11 yielded   2781 shell pairs
 There are     20662 function pairs (     22915 Cartesian)
 Smallest overlap matrix eigenvalue = 5.91E-05
 Guess MOs from SCF MO coefficient file

 -----------------------------------------------------------------------
  General SCF calculation program by
  Eric Jon Sundstrom, Paul Horn, Yuezhi Mao, Dmitri Zuev, Alec White,
  David Stuck, Shaama M.S., Shane Yost, Joonho Lee, David Small,
  Daniel Levine, Susi Lehtola, Hugh Burton, Evgeny Epifanovsky
 -----------------------------------------------------------------------
 Exchange:     0.2000 Hartree-Fock + 0.0800 Slater + 0.7200 B88
 Correlation:  0.1900 VWN1RPA + 0.8100 LYP
 Using SG-1 standard quadrature grid
 using 4 threads for integral computing
 -------------------------------------------------------
 OpenMP Integral computing Module                
 Release: version 2.0, May 2017, Q-Chem Inc. Pleasanton 
 -------------------------------------------------------
 -------------------------------------------------------
 OpenMP BLAS3 based DFT computing Module                
 Release: version 1.0, May 2013, Q-Chem Inc. Pittsburgh 
 -------------------------------------------------------
 A restricted SCF calculation will be
 performed using DIIS
 SCF converges when DIIS error is below 1.0e-08
 ---------------------------------------
  Cycle       Energy         DIIS error
 ---------------------------------------
    1   -9709.6419537582      2.80e-04  
    2   -9709.6424726200      6.55e-05  
    3   -9709.6424709612      7.61e-05  
    4   -9709.6424935415      1.71e-05  
    5   -9709.6424949164      4.67e-06  
    6   -9709.6424950118      1.86e-06  
    7   -9709.6424950293      5.09e-07  
    8   -9709.6424950308      1.38e-07  
    9   -9709.6424950308      3.54e-08  
   10   -9709.6424950308      1.11e-08  
   11   -9709.6424950308      4.08e-09  Convergence criterion met
 ---------------------------------------
 SCF time:   CPU 43.70s  wall 11.00s 
 SCF   energy in the final basis set =    -9709.6424950308
 Total energy in the final basis set =    -9709.6424950308

 --------------------------------------------------------------

                    Orbital Energies (a.u.)
 --------------------------------------------------------------

 Alpha MOs
 -- Occupied --
*******-482.842-176.313-165.717-165.715-165.715 -62.495 -56.316
-56.311 -56.311 -35.809 -31.303 -31.297 -31.296 -24.712 -22.953
-22.952 -22.952 -22.947 -22.947 -10.330 -10.265 -10.220  -8.704
 -6.536  -6.522  -6.522  -6.359  -4.771  -4.756  -4.756  -2.647
 -2.643  -2.642  -2.631  -2.631  -2.037  -2.032  -2.032  -2.019
 -2.019  -1.252  -0.923  -0.799  -0.689  -0.639  -0.622  -0.547
 -0.521  -0.493  -0.462  -0.423  -0.403  -0.357  -0.348  -0.302
 -0.292  -0.282  -0.273
 -- Virtual --
 -0.078  -0.033  -0.010   0.011   0.020   0.032   0.052   0.055
  0.060   0.067   0.073   0.087   0.091   0.093   0.110   0.115
  0.120   0.134   0.138   0.143   0.152   0.165   0.177   0.197
  0.212   0.224   0.237   0.245   0.256   0.262   0.275   0.309
  0.318   0.358   0.371   0.388   0.396   0.412   0.425   0.430
  0.435   0.446   0.464   0.484   0.498   0.506   0.537   0.554
  0.586   0.603   0.610   0.628   0.642   0.646   0.660   0.676
  0.691   0.715   0.760   0.778   0.832   0.850   0.898   0.949
  1.023   1.196   1.251   1.286   1.316   1.344   1.367   1.381
  1.400   1.429   1.470   1.486   1.516   1.529   1.598   1.622
  1.696   1.714   1.783   1.790   1.850   1.882   1.958   1.967
  2.000   2.049   2.068   2.131   2.173   2.185   2.207   2.254
  2.484   2.535   2.577   2.673   2.693   2.776   2.817   2.823
  2.936   3.088   3.236   3.405   3.683   3.739   3.781   3.805
  3.977   3.990   3.997   4.011   4.013   4.037   4.059   4.122
  4.129   4.175   4.263   4.289   4.392   4.425   4.853   6.018
  6.026   6.085   6.334   6.374   6.646   6.691   7.569   7.589
  7.690  23.601  23.768  23.866  27.866  28.356  28.361  28.386
 28.539  28.545  28.575  28.601  28.690  47.939  66.760 127.896
127.901 127.938 151.662 289.764 289.784 289.9071020.7371901.825
 --------------------------------------------------------------

          Ground-State Mulliken Net Atomic Charges

     Atom                 Charge (a.u.)
  ----------------------------------------
      1 C                    -0.398042
      2 C                    -0.079912
      3 C                    -0.070539
      4 Br                   -0.080569
      5 H                     0.248668
      6 F                    -0.045934
      7 I                     0.064371
      8 H                     0.160388
      9 H                     0.201571
  ----------------------------------------
  Sum of atomic charges =     0.000000

 -----------------------------------------------------------------
                    Cartesian Multipole Moments
 -----------------------------------------------------------------
    Charge (ESU x 10^10)
                 0.0000
    Dipole Moment (Debye)
         X      -0.3335      Y      -1.4531      Z       1.6339
       Tot       2.2119
    Quadrupole Moments (Debye-Ang)
        XX     -70.9534     XY       1.0513     YY     -71.3095
        XZ       1.1789     YZ       0.3019     ZZ     -67.7949
    Octopole Moments (Debye-Ang^2)
       XXX     -15.0451    XXY       2.0379    XYY      -1.4016
       YYY      -4.5449    XXZ     -11.5632    XYZ       0.8437
       YYZ      -3.8492    XZZ       0.4294    YZZ       1.2628
       ZZZ      -6.9723
    Hexadecapole Moments (Debye-Ang^3)
      XXXX   -1651.3120   XXXY      39.9088   XXYY    -331.6191
      XYYY      11.7542   YYYY    -211.0386   XXXZ     -14.6131
      XXYZ       2.1407   XYYZ      -3.0284   YYYZ      -0.3515
      XXZZ    -330.8617   XYZZ       9.5167   YYZZ     -72.7205
      XZZZ      -7.7755   YZZZ      -0.7862   ZZZZ    -222.8370
 -----------------------------------------------------------------
 Calculating analytic gradient of the SCF energy
 Gradient of SCF Energy
            1           2           3           4           5           6
    1   0.0004567  -0.0016050   0.0013464   0.0000508   0.0003027  -0.0000393
    2   0.0004151  -0.0009554   0.0022228   0.0006449   0.0007423  -0.0011435
    3  -0.0025076   0.0015346   0.0003454   0.0004377   0.0001760   0.0006102
            7           8           9
    1   0.0002780  -0.0002487  -0.0005416
    2  -0.0013671  -0.0000231  -0.0005360
    3   0.0004083  -0.0007994  -0.0002051
 Max gradient component =       2.508E-03
 RMS gradient           =       9.773E-04
 Gradient time:  CPU 12.36 s  wall 3.15 s
 Geometry Optimization Parameters
   NAtoms,    NIC,     NZ,  NCons,   NDum,   NFix, NCnnct, MaxDiis
        9      69       9       0       0       0       0       0

 Cartesian Hessian Update
 Hessian Updated using BFGS Update


** GEOMETRY OPTIMIZATION IN DELOCALIZED INTERNAL COORDINATES **
   Searching for a Minimum

   Optimization Cycle:   3

                       Coordinates (Angstroms)
     ATOM                X               Y               Z
      1  C         0.5058696034   -0.0494088966    1.6586203497
      2  C         1.0079681340   -0.6242969484    0.3470973885
      3  C        -0.0600817224    0.4190793517    0.3623809765
      4  Br        2.7764532618   -0.1788076298   -0.2819362268
      5  H         0.7481002833   -1.6372387975    0.0815367854
      6  F         0.2514007538    1.6745099748   -0.0428548573
      7  I        -2.1019761790   -0.1090696160   -0.1795408132
      8  H        -0.0894766284   -0.6922067813    2.2943267422
      9  H         1.1461521369    0.6563744374    2.1731718841
   Point Group: c1    Number of degrees of freedom:    21


   Energy is  -9709.642495031

 Hessian Updated using BFGS Update

 21 Hessian modes will be used to form the next step
  Hessian Eigenvalues:
     0.016310    0.021087    0.022780    0.028426    0.030919    0.032481
     0.069371    0.084458    0.089565    0.093013    0.108460    0.117662
     0.139705    0.186532    0.255096    0.263893    0.305770    0.348126
     0.348199    0.362234    0.546941

 Minimum Search - Taking Simple RFO Step
 Searching for Lamda that Minimizes Along All modes
 Value Taken    Lamda =  -0.00010475
 Step Taken.  Stepsize is  0.041056

                             Maximum     Tolerance    Cnvgd?
         Gradient           0.002928      0.000300      NO
         Displacement       0.026609      0.001200      NO
         Energy change     -0.000506      0.000001      NO


 New Cartesian Coordinates Obtained by Inverse Iteration

 Displacement from previous Coordinates is:  0.049579
 ----------------------------------------------------------------
             Standard Nuclear Orientation (Angstroms)
    I     Atom           X                Y                Z
 ----------------------------------------------------------------
    1      C       0.5054430675    -0.0508072834     1.6631990809
    2      C       1.0089912924    -0.6242628142     0.3480103457
    3      C      -0.0613756143     0.4145920993     0.3647522694
    4      Br      2.7748880859    -0.1807230997    -0.2896360709
    5      H       0.7531708124    -1.6390718223     0.0826155507
    6      F       0.2481578964     1.6720690620    -0.0411202505
    7      I      -2.1054882752    -0.0986802618    -0.1927092790
    8      H      -0.0816577826    -0.6966332768     2.3040330185
    9      H       1.1422801608     0.6624524912     2.1736575643
 ----------------------------------------------------------------
 Molecular Point Group                 C1    NOp =  1
 Largest Abelian Subgroup              C1    NOp =  1
 Nuclear Repulsion Energy =   801.3915855594 hartrees
 There are       59 alpha and       59 beta electrons
 Applying Cartesian multipole field
    Component          Value
    ---------          -----
     (2,0,0)        1.00000E-11
     (0,2,0)        2.00000E-11
     (0,0,2)       -3.00000E-11
 Nucleus-field energy     =     0.0000000172 hartrees
 Requested basis set is 6-311++G(d,p)
 There are 82 shells and 219 basis functions
 A cutoff of  1.0D-11 yielded   2776 shell pairs
 There are     20647 function pairs (     22900 Cartesian)
 Smallest overlap matrix eigenvalue = 5.87E-05
 Guess MOs from SCF MO coefficient file

 -----------------------------------------------------------------------
  General SCF calculation program by
  Eric Jon Sundstrom, Paul Horn, Yuezhi Mao, Dmitri Zuev, Alec White,
  David Stuck, Shaama M.S., Shane Yost, Joonho Lee, David Small,
  Daniel Levine, Susi Lehtola, Hugh Burton, Evgeny Epifanovsky
 -----------------------------------------------------------------------
 Exchange:     0.2000 Hartree-Fock + 0.0800 Slater + 0.7200 B88
 Correlation:  0.1900 VWN1RPA + 0.8100 LYP
 Using SG-1 standard quadrature grid
 using 4 threads for integral computing
 -------------------------------------------------------
 OpenMP Integral computing Module                
 Release: version 2.0, May 2017, Q-Chem Inc. Pleasanton 
 -------------------------------------------------------
 -------------------------------------------------------
 OpenMP BLAS3 based DFT computing Module                
 Release: version 1.0, May 2013, Q-Chem Inc. Pittsburgh 
 -------------------------------------------------------
 A restricted SCF calculation will be
 performed using DIIS
 SCF converges when DIIS error is below 1.0e-08
 ---------------------------------------
  Cycle       Energy         DIIS error
 ---------------------------------------
    1   -9709.6425025269      9.07e-05  
    2   -9709.6425642229      2.46e-05  
    3   -9709.6425639372      2.63e-05  
    4   -9709.6425678204      7.14e-06  
    5   -9709.6425681304      1.85e-06  
    6   -9709.6425681452      7.75e-07  
    7   -9709.6425681481      1.34e-07  
    8   -9709.6425681482      6.16e-08  
    9   -9709.6425681482      1.02e-08  
   10   -9709.6425681482      3.34e-09  Convergence criterion met
 ---------------------------------------
 SCF time:   CPU 39.68s  wall 10.00s 
 SCF   energy in the final basis set =    -9709.6425681482
 Total energy in the final basis set =    -9709.6425681482

 --------------------------------------------------------------

                    Orbital Energies (a.u.)
 --------------------------------------------------------------

 Alpha MOs
 -- Occupied --
*******-482.842-176.313-165.717-165.714-165.714 -62.495 -56.316
-56.312 -56.312 -35.809 -31.302 -31.296 -31.296 -24.711 -22.953
-22.951 -22.951 -22.947 -22.947 -10.330 -10.265 -10.221  -8.704
 -6.536  -6.522  -6.522  -6.358  -4.771  -4.756  -4.756  -2.647
 -2.643  -2.642  -2.631  -2.631  -2.036  -2.032  -2.032  -2.019
 -2.019  -1.252  -0.922  -0.799  -0.689  -0.640  -0.622  -0.546
 -0.521  -0.493  -0.461  -0.422  -0.403  -0.357  -0.348  -0.302
 -0.292  -0.282  -0.273
 -- Virtual --
 -0.078  -0.033  -0.010   0.011   0.020   0.032   0.052   0.054
  0.059   0.067   0.073   0.087   0.091   0.093   0.110   0.115
  0.120   0.133   0.138   0.143   0.152   0.165   0.177   0.197
  0.212   0.223   0.236   0.245   0.256   0.261   0.274   0.309
  0.318   0.358   0.371   0.388   0.397   0.412   0.426   0.430
  0.436   0.446   0.464   0.484   0.497   0.506   0.536   0.554
  0.586   0.602   0.610   0.627   0.642   0.645   0.660   0.675
  0.691   0.715   0.759   0.777   0.831   0.850   0.898   0.950
  1.023   1.196   1.249   1.285   1.315   1.346   1.367   1.380
  1.400   1.428   1.469   1.485   1.515   1.530   1.596   1.621
  1.696   1.715   1.782   1.788   1.851   1.880   1.957   1.967
  1.998   2.048   2.068   2.129   2.172   2.185   2.206   2.253
  2.483   2.532   2.575   2.672   2.693   2.775   2.815   2.822
  2.934   3.086   3.233   3.404   3.681   3.736   3.779   3.806
  3.978   3.990   3.997   4.010   4.012   4.037   4.059   4.122
  4.127   4.174   4.263   4.288   4.391   4.425   4.852   6.018
  6.026   6.084   6.334   6.374   6.645   6.690   7.568   7.589
  7.689  23.599  23.767  23.863  27.866  28.356  28.361  28.386
 28.539  28.545  28.575  28.601  28.689  47.939  66.761 127.896
127.901 127.938 151.662 289.764 289.784 289.9071020.7361901.825
 --------------------------------------------------------------

          Ground-State Mulliken Net Atomic Charges

     Atom                 Charge (a.u.)
  ----------------------------------------
      1 C                    -0.399215
      2 C                    -0.080455
      3 C                    -0.068061
      4 Br                   -0.079527
      5 H                     0.248030
      6 F                    -0.046117
      7 I                     0.063501
      8 H                     0.160681
      9 H                     0.201161
  ----------------------------------------
  Sum of atomic charges =     0.000000

 -----------------------------------------------------------------
                    Cartesian Multipole Moments
 -----------------------------------------------------------------
    Charge (ESU x 10^10)
                 0.0000
    Dipole Moment (Debye)
         X      -0.3187      Y      -1.4619      Z       1.6455
       Tot       2.2241
    Quadrupole Moments (Debye-Ang)
        XX     -70.9660     XY       1.0110     YY     -71.3233
        XZ       1.1981     YZ       0.2902     ZZ     -67.7441
    Octopole Moments (Debye-Ang^2)
       XXX     -14.6311    XXY       1.9395    XYY      -1.1710
       YYY      -5.2343    XXZ     -11.3357    XYZ       0.8496
       YYZ      -3.3485    XZZ       0.5489    YZZ       1.0072
       ZZZ      -5.4716
    Hexadecapole Moments (Debye-Ang^3)
      XXXX   -1652.9026   XXXY      41.3663   XXYY    -332.0118
      XYYY      13.9456   YYYY    -210.4971   XXXZ     -15.6077
      XXYZ       2.1202   XYYZ      -3.4690   YYYZ      -0.4180
      XXZZ    -331.1392   XYZZ      10.3021   YYZZ     -72.8976
      XZZZ      -9.1394   YZZZ      -0.9394   ZZZZ    -224.5491
 -----------------------------------------------------------------
 Calculating analytic gradient of the SCF energy
 Gradient of SCF Energy
            1           2           3           4           5           6
    1  -0.0003039  -0.0013698   0.0020590   0.0000876   0.0006260  -0.0004691
    2   0.0000515  -0.0002088   0.0013021   0.0003360   0.0002419  -0.0004976
    3  -0.0010654   0.0007994   0.0005343   0.0002023  -0.0002351  -0.0000588
            7           8           9
    1  -0.0002787  -0.0000462  -0.0003048
    2  -0.0010562  -0.0001296  -0.0000394
    3   0.0000639  -0.0002625   0.0000220
 Max gradient component =       2.059E-03
 RMS gradient           =       6.812E-04
 Gradient time:  CPU 12.39 s  wall 3.16 s
 Geometry Optimization Parameters
   NAtoms,    NIC,     NZ,  NCons,   NDum,   NFix, NCnnct, MaxDiis
        9      69       9       0       0       0       0       0

 Cartesian Hessian Update
 Hessian Updated using BFGS Update


** GEOMETRY OPTIMIZATION IN DELOCALIZED INTERNAL COORDINATES **
   Searching for a Minimum

   Optimization Cycle:   4

                       Coordinates (Angstroms)
     ATOM                X               Y               Z
      1  C         0.5054430675   -0.0508072834    1.6631990809
      2  C         1.0089912924   -0.6242628142    0.3480103457
      3  C        -0.0613756143    0.4145920993    0.3647522694
      4  Br        2.7748880859   -0.1807230997   -0.2896360709
      5  H         0.7531708124   -1.6390718223    0.0826155507
      6  F         0.2481578964    1.6720690620   -0.0411202505
      7  I        -2.1054882752   -0.0986802618   -0.1927092790
      8  H        -0.0816577826   -0.6966332768    2.3040330185
      9  H         1.1422801608    0.6624524912    2.1736575643
   Point Group: c1    Number of degrees of freedom:    21


   Energy is  -9709.642568148

 Hessian Updated using BFGS Update

 21 Hessian modes will be used to form the next step
  Hessian Eigenvalues:
     0.016775    0.018579    0.021099    0.025541    0.031066    0.032482
     0.063742    0.085160    0.088136    0.092496    0.108900    0.115041
     0.140932    0.186225    0.253346    0.259224    0.283042    0.348088
     0.348260    0.358405    0.541073

 Minimum Search - Taking Simple RFO Step
 Searching for Lamda that Minimizes Along All modes
 Value Taken    Lamda =  -0.00005720
 Step Taken.  Stepsize is  0.043425

                             Maximum     Tolerance    Cnvgd?
         Gradient           0.001023      0.000300      NO
         Displacement       0.023579      0.001200      NO
         Energy change     -0.000073      0.000001      NO


 New Cartesian Coordinates Obtained by Inverse Iteration

 Displacement from previous Coordinates is:  0.051081
 ----------------------------------------------------------------
             Standard Nuclear Orientation (Angstroms)
    I     Atom           X                Y                Z
 ----------------------------------------------------------------
    1      C       0.5055929235    -0.0525255027     1.6662019394
    2      C       1.0101689409    -0.6251548743     0.3483859942
    3      C      -0.0644150696     0.4092166506     0.3659124401
    4      Br      2.7723417281    -0.1796935642    -0.2980919505
    5      H       0.7569703601    -1.6426117509     0.0886939517
    6      F       0.2451588580     1.6696768988    -0.0353545077
    7      I      -2.1065303636    -0.0876192343    -0.2069608136
    8      H      -0.0746053178    -0.6997033873     2.3121834326
    9      H       1.1397275838     0.6673498586     2.1718317430
 ----------------------------------------------------------------
 Molecular Point Group                 C1    NOp =  1
 Largest Abelian Subgroup              C1    NOp =  1
 Nuclear Repulsion Energy =   801.2318452317 hartrees
 There are       59 alpha and       59 beta electrons
 Applying Cartesian multipole field
    Component          Value
    ---------          -----
     (2,0,0)        1.00000E-11
     (0,2,0)        2.00000E-11
     (0,0,2)       -3.00000E-11
 Nucleus-field energy     =     0.0000000172 hartrees
 Requested basis set is 6-311++G(d,p)
 There are 82 shells and 219 basis functions
 A cutoff of  1.0D-11 yielded   2775 shell pairs
 There are     20644 function pairs (     22897 Cartesian)
 Smallest overlap matrix eigenvalue = 5.85E-05
 Guess MOs from SCF MO coefficient file

 -----------------------------------------------------------------------
  General SCF calculation program by
  Eric Jon Sundstrom, Paul Horn, Yuezhi Mao, Dmitri Zuev, Alec White,
  David Stuck, Shaama M.S., Shane Yost, Joonho Lee, David Small,
  Daniel Levine, Susi Lehtola, Hugh Burton, Evgeny Epifanovsky
 -----------------------------------------------------------------------
 Exchange:     0.2000 Hartree-Fock + 0.0800 Slater + 0.7200 B88
 Correlation:  0.1900 VWN1RPA + 0.8100 LYP
 Using SG-1 standard quadrature grid
 using 4 threads for integral computing
 -------------------------------------------------------
 OpenMP Integral computing Module                
 Release: version 2.0, May 2017, Q-Chem Inc. Pleasanton 
 -------------------------------------------------------
 -------------------------------------------------------
 OpenMP BLAS3 based DFT computing Module                
 Release: version 1.0, May 2013, Q-Chem Inc. Pittsburgh 
 -------------------------------------------------------
 A restricted SCF calculation will be
 performed using DIIS
 SCF converges when DIIS error is below 1.0e-08
 ---------------------------------------
  Cycle       Energy         DIIS error
 ---------------------------------------
    1   -9709.6425294843      9.66e-05  
    2   -9709.6425999281      2.55e-05  
    3   -9709.6426005889      2.57e-05  
    4   -9709.6426034728      5.28e-06  
    5   -9709.6426036074      1.47e-06  
    6   -9709.6426036183      6.73e-07  
    7   -9709.6426036207      1.54e-07  
    8   -9709.6426036208      6.29e-08  
    9   -9709.6426036209      1.13e-08  
   10   -9709.6426036207      3.51e-09  Convergence criterion met
 ---------------------------------------
 SCF time:   CPU 39.66s  wall 11.00s 
 SCF   energy in the final basis set =    -9709.6426036207
 Total energy in the final basis set =    -9709.6426036207

 --------------------------------------------------------------

                    Orbital Energies (a.u.)
 --------------------------------------------------------------

 Alpha MOs
 -- Occupied --
*******-482.842-176.313-165.717-165.714-165.714 -62.495 -56.316
-56.312 -56.312 -35.809 -31.302 -31.296 -31.296 -24.710 -22.953
-22.951 -22.951 -22.947 -22.947 -10.330 -10.265 -10.221  -8.704
 -6.536  -6.522  -6.522  -6.358  -4.771  -4.756  -4.756  -2.647
 -2.643  -2.643  -2.631  -2.631  -2.036  -2.032  -2.032  -2.019
 -2.019  -1.251  -0.921  -0.799  -0.689  -0.639  -0.621  -0.546
 -0.521  -0.492  -0.461  -0.422  -0.403  -0.357  -0.348  -0.302
 -0.292  -0.282  -0.273
 -- Virtual --
 -0.078  -0.033  -0.010   0.011   0.020   0.032   0.052   0.054
  0.059   0.067   0.073   0.087   0.090   0.093   0.110   0.115
  0.120   0.133   0.138   0.143   0.152   0.165   0.177   0.197
  0.212   0.222   0.236   0.244   0.257   0.261   0.273   0.309
  0.318   0.358   0.371   0.388   0.397   0.413   0.426   0.430
  0.437   0.446   0.464   0.485   0.498   0.506   0.536   0.554
  0.586   0.600   0.611   0.627   0.641   0.645   0.661   0.675
  0.691   0.714   0.758   0.777   0.830   0.850   0.898   0.952
  1.023   1.196   1.248   1.285   1.314   1.347   1.366   1.378
  1.400   1.427   1.469   1.485   1.513   1.531   1.594   1.621
  1.697   1.716   1.780   1.788   1.850   1.878   1.957   1.968
  1.997   2.048   2.067   2.129   2.172   2.185   2.205   2.253
  2.483   2.531   2.574   2.672   2.692   2.773   2.814   2.822
  2.933   3.084   3.231   3.402   3.679   3.734   3.779   3.806
  3.978   3.989   3.997   4.009   4.012   4.037   4.059   4.122
  4.126   4.174   4.262   4.286   4.391   4.426   4.850   6.018
  6.026   6.084   6.335   6.375   6.644   6.689   7.568   7.589
  7.689  23.597  23.765  23.860  27.866  28.356  28.361  28.386
 28.539  28.545  28.575  28.600  28.689  47.939  66.761 127.896
127.901 127.938 151.662 289.764 289.784 289.9061020.7361901.825
 --------------------------------------------------------------

          Ground-State Mulliken Net Atomic Charges

     Atom                 Charge (a.u.)
  ----------------------------------------
      1 C                    -0.400026
      2 C                    -0.079124
      3 C                    -0.068744
      4 Br                   -0.078878
      5 H                     0.247183
      6 F                    -0.046288
      7 I                     0.064319
      8 H                     0.160714
      9 H                     0.200843
  ----------------------------------------
  Sum of atomic charges =     0.000000

 -----------------------------------------------------------------
                    Cartesian Multipole Moments
 -----------------------------------------------------------------
    Charge (ESU x 10^10)
                 0.0000
    Dipole Moment (Debye)
         X      -0.3182      Y      -1.4740      Z       1.6488
       Tot       2.2344
    Quadrupole Moments (Debye-Ang)
        XX     -70.9442     XY       0.9761     YY     -71.3342
        XZ       1.2202     YZ       0.2621     ZZ     -67.7107
    Octopole Moments (Debye-Ang^2)
       XXX     -14.4195    XXY       1.8175    XYY      -1.0037
       YYY      -6.1330    XXZ     -11.0568    XYZ       0.8362
       YYZ      -2.8123    XZZ       0.5892    YZZ       0.6977
       ZZZ      -3.9153
    Hexadecapole Moments (Debye-Ang^3)
      XXXX   -1652.1634   XXXY      42.6831   XXYY    -331.9156
      XYYY      15.8482   YYYY    -209.8458   XXXZ     -16.5960
      XXYZ       2.0360   XYYZ      -3.9292   YYYZ      -0.5186
      XXZZ    -330.9334   XYZZ      10.9852   YYZZ     -73.0872
      XZZZ     -10.5809   YZZZ      -1.0662   ZZZZ    -226.3475
 -----------------------------------------------------------------
 Calculating analytic gradient of the SCF energy
 Gradient of SCF Energy
            1           2           3           4           5           6
    1  -0.0005855  -0.0007232   0.0015926   0.0002127   0.0006769  -0.0008458
    2  -0.0001495   0.0000523   0.0005731   0.0003040  -0.0001105  -0.0002054
    3   0.0002807  -0.0000839  -0.0001487   0.0000133  -0.0001311  -0.0000766
            7           8           9
    1  -0.0003044   0.0000024  -0.0000258
    2  -0.0006209   0.0000016   0.0001553
    3  -0.0000887   0.0001138   0.0001213
 Max gradient component =       1.593E-03
 RMS gradient           =       4.631E-04
 Gradient time:  CPU 12.41 s  wall 3.16 s
 Geometry Optimization Parameters
   NAtoms,    NIC,     NZ,  NCons,   NDum,   NFix, NCnnct, MaxDiis
        9      69       9       0       0       0       0       0

 Cartesian Hessian Update
 Hessian Updated using BFGS Update


** GEOMETRY OPTIMIZATION IN DELOCALIZED INTERNAL COORDINATES **
   Searching for a Minimum

   Optimization Cycle:   5

                       Coordinates (Angstroms)
     ATOM                X               Y               Z
      1  C         0.5055929235   -0.0525255027    1.6662019394
      2  C         1.0101689409   -0.6251548743    0.3483859942
      3  C        -0.0644150696    0.4092166506    0.3659124401
      4  Br        2.7723417281   -0.1796935642   -0.2980919505
      5  H         0.7569703601   -1.6426117509    0.0886939517
      6  F         0.2451588580    1.6696768988   -0.0353545077
      7  I        -2.1065303636   -0.0876192343   -0.2069608136
      8  H        -0.0746053178   -0.6997033873    2.3121834326
      9  H         1.1397275838    0.6673498586    2.1718317430
   Point Group: c1    Number of degrees of freedom:    21


   Energy is  -9709.642603621

 Hessian Updated using BFGS Update

 21 Hessian modes will be used to form the next step
  Hessian Eigenvalues:
     0.013445    0.017819    0.021100    0.025005    0.031755    0.032846
     0.063105    0.084097    0.085252    0.093614    0.104663    0.116978
     0.133923    0.186056    0.255732    0.257345    0.302890    0.348111
     0.348410    0.367856    0.538814

 Minimum Search - Taking Simple RFO Step
 Searching for Lamda that Minimizes Along All modes
 Value Taken    Lamda =  -0.00001827
 Step Taken.  Stepsize is  0.028710

                             Maximum     Tolerance    Cnvgd?
         Gradient           0.000746      0.000300      NO
         Displacement       0.013442      0.001200      NO
         Energy change     -0.000035      0.000001      NO


 New Cartesian Coordinates Obtained by Inverse Iteration

 Displacement from previous Coordinates is:  0.029442
 ----------------------------------------------------------------
             Standard Nuclear Orientation (Angstroms)
    I     Atom           X                Y                Z
 ----------------------------------------------------------------
    1      C       0.5061574287    -0.0534577064     1.6676804874
    2      C       1.0103969602    -0.6254735143     0.3493299775
    3      C      -0.0669919685     0.4065050530     0.3675308899
    4      Br      2.7696065889    -0.1776570050    -0.3022309416
    5      H       0.7561085016    -1.6433896538     0.0921622248
    6      F       0.2467394118     1.6670086771    -0.0334769844
    7      I      -2.1057304339    -0.0824600707    -0.2146521370
    8      H      -0.0688718207    -0.7032071949     2.3157065248
    9      H       1.1369949752     0.6710665094     2.1707521879
 ----------------------------------------------------------------
 Molecular Point Group                 C1    NOp =  1
 Largest Abelian Subgroup              C1    NOp =  1
 Nuclear Repulsion Energy =   801.5020653731 hartrees
 There are       59 alpha and       59 beta electrons
 Applying Cartesian multipole field
    Component          Value
    ---------          -----
     (2,0,0)        1.00000E-11
     (0,2,0)        2.00000E-11
     (0,0,2)       -3.00000E-11
 Nucleus-field energy     =     0.0000000171 hartrees
 Requested basis set is 6-311++G(d,p)
 There are 82 shells and 219 basis functions
 A cutoff of  1.0D-11 yielded   2775 shell pairs
 There are     20644 function pairs (     22897 Cartesian)
 Smallest overlap matrix eigenvalue = 5.85E-05
 Guess MOs from SCF MO coefficient file

 -----------------------------------------------------------------------
  General SCF calculation program by
  Eric Jon Sundstrom, Paul Horn, Yuezhi Mao, Dmitri Zuev, Alec White,
  David Stuck, Shaama M.S., Shane Yost, Joonho Lee, David Small,
  Daniel Levine, Susi Lehtola, Hugh Burton, Evgeny Epifanovsky
 -----------------------------------------------------------------------
 Exchange:     0.2000 Hartree-Fock + 0.0800 Slater + 0.7200 B88
 Correlation:  0.1900 VWN1RPA + 0.8100 LYP
 Using SG-1 standard quadrature grid
 using 4 threads for integral computing
 -------------------------------------------------------
 OpenMP Integral computing Module                
 Release: version 2.0, May 2017, Q-Chem Inc. Pleasanton 
 -------------------------------------------------------
 -------------------------------------------------------
 OpenMP BLAS3 based DFT computing Module                
 Release: version 1.0, May 2013, Q-Chem Inc. Pittsburgh 
 -------------------------------------------------------
 A restricted SCF calculation will be
 performed using DIIS
 SCF converges when DIIS error is below 1.0e-08
 ---------------------------------------
  Cycle       Energy         DIIS error
 ---------------------------------------
    1   -9709.6425866335      5.97e-05  
    2   -9709.6426139636      1.64e-05  
    3   -9709.6426138576      1.93e-05  
    4   -9709.6426152219      3.41e-06  
    5   -9709.6426152780      1.06e-06  
    6   -9709.6426152839      5.15e-07  
    7   -9709.6426152854      6.40e-08  
    8   -9709.6426152855      3.47e-08  
    9   -9709.6426152855      6.04e-09  Convergence criterion met
 ---------------------------------------
 SCF time:   CPU 35.86s  wall 9.00s 
 SCF   energy in the final basis set =    -9709.6426152855
 Total energy in the final basis set =    -9709.6426152855

 --------------------------------------------------------------

                    Orbital Energies (a.u.)
 --------------------------------------------------------------

 Alpha MOs
 -- Occupied --
*******-482.842-176.313-165.717-165.715-165.714 -62.495 -56.316
-56.312 -56.312 -35.809 -31.303 -31.296 -31.296 -24.710 -22.953
-22.952 -22.951 -22.947 -22.947 -10.330 -10.265 -10.222  -8.704
 -6.536  -6.522  -6.522  -6.359  -4.771  -4.756  -4.756  -2.647
 -2.643  -2.642  -2.631  -2.631  -2.037  -2.032  -2.032  -2.019
 -2.019  -1.250  -0.921  -0.799  -0.690  -0.639  -0.621  -0.546
 -0.520  -0.492  -0.460  -0.423  -0.403  -0.357  -0.348  -0.302
 -0.292  -0.282  -0.273
 -- Virtual --
 -0.078  -0.033  -0.010   0.011   0.020   0.032   0.053   0.054
  0.059   0.067   0.073   0.087   0.090   0.093   0.110   0.115
  0.120   0.133   0.138   0.143   0.152   0.165   0.177   0.197
  0.212   0.222   0.236   0.244   0.257   0.261   0.273   0.309
  0.317   0.358   0.371   0.388   0.397   0.414   0.426   0.430
  0.437   0.446   0.464   0.485   0.497   0.506   0.536   0.554
  0.586   0.600   0.612   0.627   0.642   0.644   0.661   0.675
  0.691   0.714   0.757   0.777   0.830   0.850   0.897   0.953
  1.023   1.197   1.247   1.285   1.314   1.348   1.366   1.378
  1.401   1.427   1.468   1.486   1.513   1.532   1.593   1.621
  1.697   1.715   1.780   1.788   1.849   1.878   1.957   1.968
  1.997   2.047   2.067   2.129   2.172   2.185   2.205   2.253
  2.483   2.530   2.573   2.673   2.692   2.773   2.814   2.821
  2.933   3.085   3.231   3.402   3.678   3.734   3.779   3.807
  3.978   3.989   3.997   4.010   4.012   4.037   4.059   4.122
  4.125   4.174   4.263   4.286   4.391   4.426   4.850   6.018
  6.026   6.085   6.336   6.375   6.643   6.689   7.568   7.589
  7.689  23.596  23.765  23.859  27.866  28.356  28.361  28.386
 28.539  28.545  28.575  28.600  28.689  47.939  66.762 127.896
127.901 127.938 151.662 289.764 289.784 289.9071020.7371901.825
 --------------------------------------------------------------

          Ground-State Mulliken Net Atomic Charges

     Atom                 Charge (a.u.)
  ----------------------------------------
      1 C                    -0.400082
      2 C                    -0.078785
      3 C                    -0.069657
      4 Br                   -0.078646
      5 H                     0.246863
      6 F                    -0.046655
      7 I                     0.065533
      8 H                     0.160541
      9 H                     0.200888
  ----------------------------------------
  Sum of atomic charges =     0.000000

 -----------------------------------------------------------------
                    Cartesian Multipole Moments
 -----------------------------------------------------------------
    Charge (ESU x 10^10)
                 0.0000
    Dipole Moment (Debye)
         X      -0.3289      Y      -1.4799      Z       1.6515
       Tot       2.2419
    Quadrupole Moments (Debye-Ang)
        XX     -70.9321     XY       0.9665     YY     -71.3328
        XZ       1.2398     YZ       0.2496     ZZ     -67.6887
    Octopole Moments (Debye-Ang^2)
       XXX     -14.4097    XXY       1.7518    XYY      -0.9643
       YYY      -6.6034    XXZ     -10.9228    XYZ       0.8195
       YYZ      -2.5185    XZZ       0.5830    YZZ       0.5303
       ZZZ      -3.1166
    Hexadecapole Moments (Debye-Ang^3)
      XXXX   -1650.1773   XXXY      43.0818   XXYY    -331.4925
      XYYY      16.4538   YYYY    -209.3582   XXXZ     -17.1496
      XXYZ       2.0025   XYYZ      -4.1952   YYYZ      -0.5092
      XXZZ    -330.5092   XYZZ      11.1982   YYZZ     -73.1262
      XZZZ     -11.3948   YZZZ      -1.0724   ZZZZ    -227.3591
 -----------------------------------------------------------------
 Calculating analytic gradient of the SCF energy
 Gradient of SCF Energy
            1           2           3           4           5           6
    1  -0.0004359  -0.0001985   0.0007206   0.0001763   0.0004494  -0.0006205
    2  -0.0001885   0.0001057   0.0003004   0.0003991  -0.0000881  -0.0002417
    3   0.0005527  -0.0002786  -0.0000104   0.0000238  -0.0001110  -0.0002646
            7           8           9
    1  -0.0001411   0.0001229  -0.0000731
    2  -0.0004746  -0.0000496   0.0002373
    3  -0.0001290   0.0001692   0.0000479
 Max gradient component =       7.206E-04
 RMS gradient           =       3.084E-04
 Gradient time:  CPU 12.47 s  wall 3.18 s
 Geometry Optimization Parameters
   NAtoms,    NIC,     NZ,  NCons,   NDum,   NFix, NCnnct, MaxDiis
        9      69       9       0       0       0       0       0

 Cartesian Hessian Update
 Hessian Updated using BFGS Update


** GEOMETRY OPTIMIZATION IN DELOCALIZED INTERNAL COORDINATES **
   Searching for a Minimum

   Optimization Cycle:   6

                       Coordinates (Angstroms)
     ATOM                X               Y               Z
      1  C         0.5061574287   -0.0534577064    1.6676804874
      2  C         1.0103969602   -0.6254735143    0.3493299775
      3  C        -0.0669919685    0.4065050530    0.3675308899
      4  Br        2.7696065889   -0.1776570050   -0.3022309416
      5  H         0.7561085016   -1.6433896538    0.0921622248
      6  F         0.2467394118    1.6670086771   -0.0334769844
      7  I        -2.1057304339   -0.0824600707   -0.2146521370
      8  H        -0.0688718207   -0.7032071949    2.3157065248
      9  H         1.1369949752    0.6710665094    2.1707521879
   Point Group: c1    Number of degrees of freedom:    21


   Energy is  -9709.642615285

 Hessian Updated using BFGS Update

 21 Hessian modes will be used to form the next step
  Hessian Eigenvalues:
     0.010718    0.018042    0.021106    0.024772    0.032316    0.036124
     0.064313    0.073973    0.085804    0.092734    0.101772    0.117495
     0.127728    0.185635    0.255886    0.259345    0.298535    0.348114
     0.348265    0.362144    0.536580

 Minimum Search - Taking Simple RFO Step
 Searching for Lamda that Minimizes Along All modes
 Value Taken    Lamda =  -0.00000773
 Step Taken.  Stepsize is  0.018508

                             Maximum     Tolerance    Cnvgd?
         Gradient           0.000470      0.000300      NO
         Displacement       0.009162      0.001200      NO
         Energy change     -0.000012      0.000001      NO


 New Cartesian Coordinates Obtained by Inverse Iteration

 Displacement from previous Coordinates is:  0.016698
 ----------------------------------------------------------------
             Standard Nuclear Orientation (Angstroms)
    I     Atom           X                Y                Z
 ----------------------------------------------------------------
    1      C       0.5067272027    -0.0536234087     1.6672191325
    2      C       1.0108847625    -0.6258621375     0.3497944539
    3      C      -0.0684139204     0.4049972665     0.3676704917
    4      Br      2.7680771438    -0.1773124399    -0.3049310875
    5      H       0.7556812394    -1.6442524435     0.0957817156
    6      F       0.2476018074     1.6668453644    -0.0295375625
    7      I      -2.1048415425    -0.0806737500    -0.2181791165
    8      H      -0.0666096655    -0.7044387086     2.3155748323
    9      H       1.1353026159     0.6732553516     2.1694093697
 ----------------------------------------------------------------
 Molecular Point Group                 C1    NOp =  1
 Largest Abelian Subgroup              C1    NOp =  1
 Nuclear Repulsion Energy =   801.7035196676 hartrees
 There are       59 alpha and       59 beta electrons
 Applying Cartesian multipole field
    Component          Value
    ---------          -----
     (2,0,0)        1.00000E-11
     (0,2,0)        2.00000E-11
     (0,0,2)       -3.00000E-11
 Nucleus-field energy     =     0.0000000171 hartrees
 Requested basis set is 6-311++G(d,p)
 There are 82 shells and 219 basis functions
 A cutoff of  1.0D-11 yielded   2774 shell pairs
 There are     20641 function pairs (     22894 Cartesian)
 Smallest overlap matrix eigenvalue = 5.85E-05
 Guess MOs from SCF MO coefficient file

 -----------------------------------------------------------------------
  General SCF calculation program by
  Eric Jon Sundstrom, Paul Horn, Yuezhi Mao, Dmitri Zuev, Alec White,
  David Stuck, Shaama M.S., Shane Yost, Joonho Lee, David Small,
  Daniel Levine, Susi Lehtola, Hugh Burton, Evgeny Epifanovsky
 -----------------------------------------------------------------------
 Exchange:     0.2000 Hartree-Fock + 0.0800 Slater + 0.7200 B88
 Correlation:  0.1900 VWN1RPA + 0.8100 LYP
 Using SG-1 standard quadrature grid
 using 4 threads for integral computing
 -------------------------------------------------------
 OpenMP Integral computing Module                
 Release: version 2.0, May 2017, Q-Chem Inc. Pleasanton 
 -------------------------------------------------------
 -------------------------------------------------------
 OpenMP BLAS3 based DFT computing Module                
 Release: version 1.0, May 2013, Q-Chem Inc. Pittsburgh 
 -------------------------------------------------------
 A restricted SCF calculation will be
 performed using DIIS
 SCF converges when DIIS error is below 1.0e-08
 ---------------------------------------
  Cycle       Energy         DIIS error
 ---------------------------------------
    1   -9709.6426063355      4.02e-05  
    2   -9709.6426189943      1.02e-05  
    3   -9709.6426186781      1.41e-05  
    4   -9709.6426194567      1.85e-06  
    5   -9709.6426194732      7.98e-07  
    6   -9709.6426194764      2.43e-07  
    7   -9709.6426194769      4.25e-08  
    8   -9709.6426194768      1.86e-08  
    9   -9709.6426194768      3.39e-09  Convergence criterion met
 ---------------------------------------
 SCF time:   CPU 35.71s  wall 10.00s 
 SCF   energy in the final basis set =    -9709.6426194768
 Total energy in the final basis set =    -9709.6426194768

 --------------------------------------------------------------

                    Orbital Energies (a.u.)
 --------------------------------------------------------------

 Alpha MOs
 -- Occupied --
*******-482.842-176.313-165.717-165.715-165.715 -62.495 -56.316
-56.312 -56.311 -35.809 -31.303 -31.297 -31.296 -24.710 -22.953
-22.952 -22.952 -22.947 -22.947 -10.330 -10.265 -10.221  -8.704
 -6.536  -6.522  -6.522  -6.359  -4.771  -4.756  -4.756  -2.647
 -2.643  -2.642  -2.631  -2.631  -2.037  -2.032  -2.032  -2.019
 -2.019  -1.250  -0.921  -0.799  -0.690  -0.639  -0.620  -0.545
 -0.520  -0.492  -0.460  -0.423  -0.403  -0.357  -0.348  -0.302
 -0.292  -0.282  -0.273
 -- Virtual --
 -0.077  -0.033  -0.010   0.011   0.020   0.032   0.053   0.054
  0.059   0.067   0.073   0.087   0.090   0.093   0.110   0.115
  0.120   0.133   0.138   0.143   0.152   0.165   0.177   0.197
  0.212   0.222   0.236   0.244   0.257   0.261   0.273   0.309
  0.317   0.358   0.371   0.388   0.397   0.414   0.426   0.430
  0.437   0.446   0.465   0.485   0.497   0.506   0.536   0.554
  0.586   0.600   0.612   0.627   0.642   0.644   0.661   0.675
  0.691   0.714   0.758   0.777   0.830   0.849   0.898   0.953
  1.024   1.197   1.248   1.286   1.314   1.349   1.366   1.378
  1.401   1.427   1.468   1.487   1.513   1.533   1.592   1.621
  1.698   1.714   1.780   1.789   1.848   1.878   1.957   1.969
  1.997   2.047   2.067   2.130   2.172   2.185   2.205   2.253
  2.483   2.531   2.573   2.674   2.692   2.774   2.815   2.821
  2.933   3.086   3.231   3.402   3.678   3.734   3.779   3.808
  3.978   3.989   3.997   4.010   4.013   4.037   4.059   4.122
  4.125   4.174   4.263   4.286   4.391   4.427   4.850   6.018
  6.026   6.085   6.336   6.376   6.643   6.689   7.569   7.589
  7.689  23.596  23.764  23.860  27.866  28.356  28.361  28.387
 28.539  28.544  28.575  28.600  28.689  47.939  66.763 127.896
127.901 127.938 151.662 289.764 289.784 289.9071020.7371901.825
 --------------------------------------------------------------

          Ground-State Mulliken Net Atomic Charges

     Atom                 Charge (a.u.)
  ----------------------------------------
      1 C                    -0.400414
      2 C                    -0.078295
      3 C                    -0.069930
      4 Br                   -0.078666
      5 H                     0.246559
      6 F                    -0.047279
      7 I                     0.066547
      8 H                     0.160363
      9 H                     0.201115
  ----------------------------------------
  Sum of atomic charges =     0.000000

 -----------------------------------------------------------------
                    Cartesian Multipole Moments
 -----------------------------------------------------------------
    Charge (ESU x 10^10)
                 0.0000
    Dipole Moment (Debye)
         X      -0.3375      Y      -1.4850      Z       1.6496
       Tot       2.2451
    Quadrupole Moments (Debye-Ang)
        XX     -70.9133     XY       0.9636     YY     -71.3335
        XZ       1.2475     YZ       0.2390     ZZ     -67.6860
    Octopole Moments (Debye-Ang^2)
       XXX     -14.4647    XXY       1.7339    XYY      -0.9655
       YYY      -6.7679    XXZ     -10.8471    XYZ       0.8053
       YYZ      -2.3740    XZZ       0.5665    YZZ       0.4875
       ZZZ      -2.7530
    Hexadecapole Moments (Debye-Ang^3)
      XXXX   -1648.7107   XXXY      43.2818   XXYY    -331.2120
      XYYY      16.7180   YYYY    -209.2961   XXXZ     -17.3222
      XXYZ       1.9497   XYYZ      -4.2679   YYYZ      -0.6218
      XXZZ    -330.1823   XYZZ      11.2898   YYZZ     -73.1561
      XZZZ     -11.6600   YZZZ      -1.1409   ZZZZ    -227.7867
 -----------------------------------------------------------------
 Calculating analytic gradient of the SCF energy
 Gradient of SCF Energy
            1           2           3           4           5           6
    1  -0.0001197   0.0001118   0.0000871   0.0000517   0.0003303  -0.0004356
    2   0.0000046  -0.0000197  -0.0000555   0.0004458  -0.0000155  -0.0001016
    3   0.0002445  -0.0001699  -0.0001543   0.0000677   0.0000474  -0.0000065
            7           8           9
    1  -0.0000106   0.0000956  -0.0001106
    2  -0.0004394  -0.0000153   0.0001965
    3  -0.0000855   0.0000717  -0.0000151
 Max gradient component =       4.458E-04
 RMS gradient           =       1.860E-04
 Gradient time:  CPU 12.33 s  wall 3.14 s
 Geometry Optimization Parameters
   NAtoms,    NIC,     NZ,  NCons,   NDum,   NFix, NCnnct, MaxDiis
        9      69       9       0       0       0       0       0

 Cartesian Hessian Update
 Hessian Updated using BFGS Update


** GEOMETRY OPTIMIZATION IN DELOCALIZED INTERNAL COORDINATES **
   Searching for a Minimum

   Optimization Cycle:   7

                       Coordinates (Angstroms)
     ATOM                X               Y               Z
      1  C         0.5067272027   -0.0536234087    1.6672191325
      2  C         1.0108847625   -0.6258621375    0.3497944539
      3  C        -0.0684139204    0.4049972665    0.3676704917
      4  Br        2.7680771438   -0.1773124399   -0.3049310875
      5  H         0.7556812394   -1.6442524435    0.0957817156
      6  F         0.2476018074    1.6668453644   -0.0295375625
      7  I        -2.1048415425   -0.0806737500   -0.2181791165
      8  H        -0.0666096655   -0.7044387086    2.3155748323
      9  H         1.1353026159    0.6732553516    2.1694093697
   Point Group: c1    Number of degrees of freedom:    21


   Energy is  -9709.642619477

 Hessian Updated using BFGS Update

 21 Hessian modes will be used to form the next step
  Hessian Eigenvalues:
     0.011197    0.018473    0.021092    0.024822    0.031929    0.038453
     0.063769    0.067184    0.085833    0.092261    0.101041    0.113697
     0.132528    0.185891    0.253751    0.258053    0.280841    0.348038
     0.348162    0.356395    0.534792

 Minimum Search - Taking Simple RFO Step
 Searching for Lamda that Minimizes Along All modes
 Value Taken    Lamda =  -0.00000101
 Step Taken.  Stepsize is  0.004093

                             Maximum     Tolerance    Cnvgd?
         Gradient           0.000191      0.000300     YES
         Displacement       0.002286      0.001200      NO
         Energy change     -0.000004      0.000001      NO


 New Cartesian Coordinates Obtained by Inverse Iteration

 Displacement from previous Coordinates is:  0.003966
 ----------------------------------------------------------------
             Standard Nuclear Orientation (Angstroms)
    I     Atom           X                Y                Z
 ----------------------------------------------------------------
    1      C       0.5068134710    -0.0534683077     1.6670449930
    2      C       1.0108925428    -0.6255268209     0.3500472235
    3      C      -0.0685523108     0.4053239507     0.3678476076
    4      Br      2.7679690414    -0.1775338653    -0.3051741742
    5      H       0.7550919585    -1.6436924711     0.0960227754
    6      F       0.2483938896     1.6668728401    -0.0299142949
    7      I      -2.1044563571    -0.0814432831    -0.2176430281
    8      H      -0.0666027616    -0.7048934567     2.3147036583
    9      H       1.1348601696     0.6732965083     2.1698674686
 ----------------------------------------------------------------
 Molecular Point Group                 C1    NOp =  1
 Largest Abelian Subgroup              C1    NOp =  1
 Nuclear Repulsion Energy =   801.7593786772 hartrees
 There are       59 alpha and       59 beta electrons
 Applying Cartesian multipole field
    Component          Value
    ---------          -----
     (2,0,0)        1.00000E-11
     (0,2,0)        2.00000E-11
     (0,0,2)       -3.00000E-11
 Nucleus-field energy     =     0.0000000171 hartrees
 Requested basis set is 6-311++G(d,p)
 There are 82 shells and 219 basis functions
 A cutoff of  1.0D-11 yielded   2774 shell pairs
 There are     20641 function pairs (     22894 Cartesian)
 Smallest overlap matrix eigenvalue = 5.85E-05
 Guess MOs from SCF MO coefficient file

 -----------------------------------------------------------------------
  General SCF calculation program by
  Eric Jon Sundstrom, Paul Horn, Yuezhi Mao, Dmitri Zuev, Alec White,
  David Stuck, Shaama M.S., Shane Yost, Joonho Lee, David Small,
  Daniel Levine, Susi Lehtola, Hugh Burton, Evgeny Epifanovsky
 -----------------------------------------------------------------------
 Exchange:     0.2000 Hartree-Fock + 0.0800 Slater + 0.7200 B88
 Correlation:  0.1900 VWN1RPA + 0.8100 LYP
 Using SG-1 standard quadrature grid
 using 4 threads for integral computing
 -------------------------------------------------------
 OpenMP Integral computing Module                
 Release: version 2.0, May 2017, Q-Chem Inc. Pleasanton 
 -------------------------------------------------------
 -------------------------------------------------------
 OpenMP BLAS3 based DFT computing Module                
 Release: version 1.0, May 2013, Q-Chem Inc. Pittsburgh 
 -------------------------------------------------------
 A restricted SCF calculation will be
 performed using DIIS
 SCF converges when DIIS error is below 1.0e-08
 ---------------------------------------
  Cycle       Energy         DIIS error
 ---------------------------------------
    1   -9709.6426193459      9.07e-06  
    2   -9709.6426200101      2.21e-06  
    3   -9709.6426199910      2.92e-06  
    4   -9709.6426200400      6.70e-07  
    5   -9709.6426200422      1.34e-07  
    6   -9709.6426200424      5.75e-08  
    7   -9709.6426200423      1.35e-08  
    8   -9709.6426200422      4.94e-09  Convergence criterion met
 ---------------------------------------
 SCF time:   CPU 31.76s  wall 8.00s 
 SCF   energy in the final basis set =    -9709.6426200422
 Total energy in the final basis set =    -9709.6426200422

 --------------------------------------------------------------

                    Orbital Energies (a.u.)
 --------------------------------------------------------------

 Alpha MOs
 -- Occupied --
*******-482.842-176.313-165.717-165.715-165.715 -62.495 -56.316
-56.312 -56.311 -35.809 -31.303 -31.297 -31.297 -24.709 -22.953
-22.952 -22.952 -22.947 -22.947 -10.330 -10.265 -10.221  -8.704
 -6.536  -6.522  -6.522  -6.359  -4.771  -4.756  -4.756  -2.647
 -2.643  -2.642  -2.631  -2.631  -2.037  -2.032  -2.032  -2.019
 -2.019  -1.250  -0.921  -0.799  -0.690  -0.639  -0.620  -0.545
 -0.520  -0.492  -0.460  -0.423  -0.403  -0.357  -0.348  -0.302
 -0.292  -0.282  -0.273
 -- Virtual --
 -0.077  -0.033  -0.010   0.011   0.020   0.032   0.053   0.054
  0.059   0.067   0.073   0.087   0.090   0.093   0.110   0.115
  0.120   0.133   0.138   0.143   0.152   0.165   0.177   0.197
  0.212   0.222   0.236   0.244   0.257   0.261   0.274   0.309
  0.317   0.358   0.371   0.388   0.397   0.414   0.426   0.430
  0.437   0.446   0.465   0.485   0.497   0.506   0.536   0.554
  0.586   0.600   0.612   0.627   0.642   0.644   0.661   0.675
  0.691   0.714   0.758   0.777   0.830   0.850   0.897   0.953
  1.024   1.197   1.248   1.286   1.314   1.349   1.366   1.378
  1.401   1.427   1.469   1.487   1.513   1.533   1.592   1.621
  1.698   1.714   1.780   1.789   1.848   1.878   1.957   1.969
  1.997   2.047   2.067   2.130   2.172   2.185   2.205   2.253
  2.483   2.531   2.573   2.674   2.692   2.774   2.815   2.820
  2.933   3.086   3.232   3.403   3.678   3.734   3.780   3.808
  3.977   3.989   3.997   4.010   4.013   4.037   4.059   4.123
  4.125   4.174   4.263   4.286   4.391   4.427   4.850   6.018
  6.026   6.085   6.336   6.376   6.643   6.689   7.569   7.589
  7.689  23.596  23.765  23.860  27.866  28.356  28.361  28.387
 28.539  28.544  28.575  28.600  28.689  47.939  66.763 127.896
127.901 127.938 151.662 289.764 289.784 289.9071020.7371901.825
 --------------------------------------------------------------

          Ground-State Mulliken Net Atomic Charges

     Atom                 Charge (a.u.)
  ----------------------------------------
      1 C                    -0.400289
      2 C                    -0.078392
      3 C                    -0.069923
      4 Br                   -0.078686
      5 H                     0.246510
      6 F                    -0.047458
      7 I                     0.066749
      8 H                     0.160296
      9 H                     0.201193
  ----------------------------------------
  Sum of atomic charges =     0.000000

 -----------------------------------------------------------------
                    Cartesian Multipole Moments
 -----------------------------------------------------------------
    Charge (ESU x 10^10)
                 0.0000
    Dipole Moment (Debye)
         X      -0.3404      Y      -1.4849      Z       1.6501
       Tot       2.2458
    Quadrupole Moments (Debye-Ang)
        XX     -70.9117     XY       0.9664     YY     -71.3337
        XZ       1.2482     YZ       0.2403     ZZ     -67.6855
    Octopole Moments (Debye-Ang^2)
       XXX     -14.5077    XXY       1.7394    XYY      -0.9897
       YYY      -6.7006    XXZ     -10.8556    XYZ       0.8030
       YYZ      -2.3806    XZZ       0.5602    YZZ       0.5113
       ZZZ      -2.7885
    Hexadecapole Moments (Debye-Ang^3)
      XXXX   -1648.4046   XXXY      43.1873   XXYY    -331.1477
      XYYY      16.5991   YYYY    -209.3352   XXXZ     -17.2189
      XXYZ       1.9536   XYYZ      -4.2173   YYYZ      -0.6349
      XXZZ    -330.1135   XYZZ      11.2461   YYZZ     -73.1452
      XZZZ     -11.5107   YZZZ      -1.1427   ZZZZ    -227.7595
 -----------------------------------------------------------------
 Calculating analytic gradient of the SCF energy
 Gradient of SCF Energy
            1           2           3           4           5           6
    1  -0.0000412   0.0001237  -0.0000782   0.0000483   0.0002910  -0.0003025
    2   0.0000196   0.0000253  -0.0000728   0.0004385   0.0000473  -0.0000860
    3   0.0000346  -0.0000145   0.0000067   0.0000662   0.0000497  -0.0000576
            7           8           9
    1   0.0000208   0.0000974  -0.0001592
    2  -0.0004881  -0.0000492   0.0001655
    3  -0.0000674   0.0000159  -0.0000335
 Max gradient component =       4.881E-04
 RMS gradient           =       1.645E-04
 Gradient time:  CPU 12.34 s  wall 3.15 s
 Geometry Optimization Parameters
   NAtoms,    NIC,     NZ,  NCons,   NDum,   NFix, NCnnct, MaxDiis
        9      69       9       0       0       0       0       0

 Cartesian Hessian Update
 Hessian Updated using BFGS Update


** GEOMETRY OPTIMIZATION IN DELOCALIZED INTERNAL COORDINATES **
   Searching for a Minimum

   Optimization Cycle:   8

                       Coordinates (Angstroms)
     ATOM                X               Y               Z
      1  C         0.5068134710   -0.0534683077    1.6670449930
      2  C         1.0108925428   -0.6255268209    0.3500472235
      3  C        -0.0685523108    0.4053239507    0.3678476076
      4  Br        2.7679690414   -0.1775338653   -0.3051741742
      5  H         0.7550919585   -1.6436924711    0.0960227754
      6  F         0.2483938896    1.6668728401   -0.0299142949
      7  I        -2.1044563571   -0.0814432831   -0.2176430281
      8  H        -0.0666027616   -0.7048934567    2.3147036583
      9  H         1.1348601696    0.6732965083    2.1698674686
   Point Group: c1    Number of degrees of freedom:    21


   Energy is  -9709.642620042

 Hessian Updated using BFGS Update

 21 Hessian modes will be used to form the next step
  Hessian Eigenvalues:
     0.011287    0.018468    0.021052    0.024838    0.030551    0.043238
     0.059940    0.064931    0.086101    0.093500    0.098754    0.104140
     0.128996    0.186126    0.252486    0.257146    0.283282    0.348134
     0.348246    0.359493    0.532485

 Minimum Search - Taking Simple RFO Step
 Searching for Lamda that Minimizes Along All modes
 Value Taken    Lamda =   0.00000000
 Step Taken.  Stepsize is  0.001364

                             Maximum     Tolerance    Cnvgd?
         Gradient           0.000079      0.000300     YES
         Displacement       0.000920      0.001200     YES
         Energy change     -0.000001      0.000001     YES


                       Distance Matrix (Angstroms)
             C (  1)   C (  2)   C (  3)   Br(  4)   H (  5)   F (  6)
   C (  2)  1.521785
   C (  3)  1.493134  1.492706
   Br(  4)  3.002976  1.928038  2.972967
   H (  5)  2.249126  1.080104  2.225027  2.522351
   F (  6)  2.430232  2.445582  1.360211  3.134623  3.351484
   I (  7)  3.220491  3.213051  2.173625  4.874159  3.273534  2.937304
   H (  8)  1.082877  2.242135  2.241168  3.895724  2.545402  3.349885
   H (  9)  1.084186  2.239209  2.183412  3.084929  3.132650  2.571392
             I (  7)   H (  8)
   H (  8)  3.309731
   H (  9)  4.094266  1.834093

 Final energy is   -9709.6426200422247     


 ******************************
 **  OPTIMIZATION CONVERGED  **
 ******************************

                       Coordinates (Angstroms)
     ATOM                X               Y               Z
      1  C         0.5068134710   -0.0534683077    1.6670449930
      2  C         1.0108925428   -0.6255268209    0.3500472235
      3  C        -0.0685523108    0.4053239507    0.3678476076
      4  Br        2.7679690414   -0.1775338653   -0.3051741742
      5  H         0.7550919585   -1.6436924711    0.0960227754
      6  F         0.2483938896    1.6668728401   -0.0299142949
      7  I        -2.1044563571   -0.0814432831   -0.2176430281
      8  H        -0.0666027616   -0.7048934567    2.3147036583
      9  H         1.1348601696    0.6732965083    2.1698674686

Z-matrix Print:
$molecule
0 1
I 
C  1 2.173625
F  2 1.360211 1 110.314886
C  2 1.492706 1 121.296210 3 -144.067889 0
H  4 1.080104 2 118.850929 1 -3.627727 0
C  2 1.493134 1 121.768635 3 142.486140 0
H  6 1.082877 2 120.079445 1 4.449687 0
H  6 1.084186 2 114.884403 1 -140.612240 0
Br 4 1.928038 2 120.173009 1 138.467880 0
$end


 --------------------------------------------------------------

                    Orbital Energies (a.u.)
 --------------------------------------------------------------

 Alpha MOs
 -- Occupied --
*******-482.842-176.313-165.717-165.715-165.715 -62.495 -56.316
-56.312 -56.311 -35.809 -31.303 -31.297 -31.297 -24.709 -22.953
-22.952 -22.952 -22.947 -22.947 -10.330 -10.265 -10.221  -8.704
 -6.536  -6.522  -6.522  -6.359  -4.771  -4.756  -4.756  -2.647
 -2.643  -2.642  -2.631  -2.631  -2.037  -2.032  -2.032  -2.019
 -2.019  -1.250  -0.921  -0.799  -0.690  -0.639  -0.620  -0.545
 -0.520  -0.492  -0.460  -0.423  -0.403  -0.357  -0.348  -0.302
 -0.292  -0.282  -0.273
 -- Virtual --
 -0.077  -0.033  -0.010   0.011   0.020   0.032   0.053   0.054
  0.059   0.067   0.073   0.087   0.090   0.093   0.110   0.115
  0.120   0.133   0.138   0.143   0.152   0.165   0.177   0.197
  0.212   0.222   0.236   0.244   0.257   0.261   0.274   0.309
  0.317   0.358   0.371   0.388   0.397   0.414   0.426   0.430
  0.437   0.446   0.465   0.485   0.497   0.506   0.536   0.554
  0.586   0.600   0.612   0.627   0.642   0.644   0.661   0.675
  0.691   0.714   0.758   0.777   0.830   0.850   0.897   0.953
  1.024   1.197   1.248   1.286   1.314   1.349   1.366   1.378
  1.401   1.427   1.469   1.487   1.513   1.533   1.592   1.621
  1.698   1.714   1.780   1.789   1.848   1.878   1.957   1.969
  1.997   2.047   2.067   2.130   2.172   2.185   2.205   2.253
  2.483   2.531   2.573   2.674   2.692   2.774   2.815   2.820
  2.933   3.086   3.232   3.403   3.678   3.734   3.780   3.808
  3.977   3.989   3.997   4.010   4.013   4.037   4.059   4.123
  4.125   4.174   4.263   4.286   4.391   4.427   4.850   6.018
  6.026   6.085   6.336   6.376   6.643   6.689   7.569   7.589
  7.689  23.596  23.765  23.860  27.866  28.356  28.361  28.387
 28.539  28.544  28.575  28.600  28.689  47.939  66.763 127.896
127.901 127.938 151.662 289.764 289.784 289.9071020.7371901.825
 --------------------------------------------------------------

          Ground-State Mulliken Net Atomic Charges

     Atom                 Charge (a.u.)
  ----------------------------------------
      1 C                    -0.400289
      2 C                    -0.078392
      3 C                    -0.069923
      4 Br                   -0.078686
      5 H                     0.246510
      6 F                    -0.047458
      7 I                     0.066749
      8 H                     0.160296
      9 H                     0.201193
  ----------------------------------------
  Sum of atomic charges =     0.000000

 -----------------------------------------------------------------
                    Cartesian Multipole Moments
 -----------------------------------------------------------------
    Charge (ESU x 10^10)
                 0.0000
    Dipole Moment (Debye)
         X      -0.3404      Y      -1.4849      Z       1.6501
       Tot       2.2458
    Quadrupole Moments (Debye-Ang)
        XX     -70.9117     XY       0.9664     YY     -71.3337
        XZ       1.2482     YZ       0.2403     ZZ     -67.6855
    Octopole Moments (Debye-Ang^2)
       XXX     -14.5077    XXY       1.7394    XYY      -0.9897
       YYY      -6.7006    XXZ     -10.8556    XYZ       0.8030
       YYZ      -2.3806    XZZ       0.5602    YZZ       0.5113
       ZZZ      -2.7885
    Hexadecapole Moments (Debye-Ang^3)
      XXXX   -1648.4046   XXXY      43.1873   XXYY    -331.1477
      XYYY      16.5991   YYYY    -209.3352   XXXZ     -17.2189
      XXYZ       1.9536   XYYZ      -4.2173   YYYZ      -0.6349
      XXZZ    -330.1135   XYZZ      11.2461   YYZZ     -73.1452
      XZZZ     -11.5107   YZZZ      -1.1427   ZZZZ    -227.7595
 -----------------------------------------------------------------
Archival summary:
1\1\garfield\OPT\ProcedureUnspecified\BasisUnspecified\1r1133\taweetha\WedOct1003:10:352018WedOct1003:10:352018\0\\#,OPT,ProcedureUnspecified,BasisUnspecified,\\0,1\I\C,1,2.17363\F,2,1.36021,1,110.315\C,2,1.49271,1,121.296,3,-144.068,0\H,4,1.0801,2,118.851,1,-3.62773,0\C,2,1.49313,1,121.769,3,142.486,0\H,6,1.08288,2,120.079,1,4.44969,0\H,6,1.08419,2,114.884,1,-140.612,0\Br,4,1.92804,2,120.173,1,138.468,0\\\@

 Total job time:  109.24s(wall), 420.62s(cpu) 
 Wed Oct 10 03:10:35 2018

        *************************************************************
        *                                                           *
        *  Thank you very much for using Q-Chem.  Have a nice day.  *
        *                                                           *
        *************************************************************


 
User input: 2 of 2 
 
Q-Chem Developer Version!
                  Welcome to Q-Chem
     A Quantum Leap Into The Future Of Chemistry


 Q-Chem 5.1, Q-Chem, Inc., Pleasanton, CA (2018)

 Yihan Shao,  Zhengting Gan,  E. Epifanovsky,  A. T. B. Gilbert,  M. Wormit,  
 J. Kussmann,  A. W. Lange,  A. Behn,  Jia Deng,  Xintian Feng,  D. Ghosh,  
 M. Goldey,  P. R. Horn,  L. D. Jacobson,  I. Kaliman,  T. Kus,  A. Landau,  
 Jie Liu,  E. I. Proynov,  R. M. Richard,  R. P. Steele,  E. J. Sundstrom,  
 H. L. Woodcock III,  P. M. Zimmerman,  D. Zuev,  B. Albrecht,  E. Alguire,  
 S. A. Baeppler,  D. Barton,  Z. Benda,  Y. A. Bernard,  E. J. Berquist,  
 K. B. Bravaya,  H. Burton,  D. Casanova,  Chun-Min Chang,  Yunqing Chen,  
 A. Chien,  K. D. Closser,  M. P. Coons,  S. Coriani,  S. Dasgupta,  
 A. L. Dempwolff,  M. Diedenhofen,  Hainam Do,  R. G. Edgar,  Po-Tung Fang,  
 S. Faraji,  S. Fatehi,  Qingguo Feng,  K. D. Fenk,  J. Fosso-Tande,  
 Qinghui Ge,  A. Ghysels,  G. Gidofalvi,  J. Gomes,  J. Gonthier,  A. Gunina,  
 D. Hait,  M. W. D. Hanson-Heine,  P. H. P. Harbach,  A. W. Hauser,  
 J. E. Herr,  E. G. Hohenstein,  Z. C. Holden,  Kerwin Hui,  B. C. Huynh,  
 T.-C. Jagau,  Hyunjun Ji,  B. Kaduk,  K. Khistyaev,  Jaehoon Kim,  
 P. Klunzinger,  K. Koh,  D. Kosenkov,  L. Koulias,  T. Kowalczyk,  
 C. M. Krauter,  A. Kunitsa,  Ka Un Lao,  A. Laurent,  K. V. Lawler,  
 Joonho Lee,  D. Lefrancois,  S. Lehtola,  D. S. Levine,  Yi-Pei Li,  
 You-Sheng Lin,  Fenglai Liu,  E. Livshits,  A. Luenser,  P. Manohar,  
 E. Mansoor,  S. F. Manzer,  Shan-Ping Mao,  Yuezhi Mao,  N. Mardirossian,  
 A. V. Marenich,  T. Markovich,  L. A. Martinez-Martinez,  S. A. Maurer,  
 N. J. Mayhall,  S. C. McKenzie,  J.-M. Mewes,  A. F. Morrison,  
 J. W. Mullinax,  K. Nanda,  T. S. Nguyen-Beck,  R. Olivares-Amaya,  
 J. A. Parkhill,  T. M. Perrine,  F. Plasser,  P. Pokhilko,  S. Prager,  
 A. Prociuk,  E. Ramos,  D. R. Rehn,  F. Rob,  M. Schneider,  N. Sergueev,  
 S. M. Sharada,  S. Sharma,  D. W. Small,  T. Stauch,  T. Stein,  
 Yu-Chuan Su,  A. J. W. Thom,  A. Tkatchenko,  T. Tsuchimochi,  N. M. Tubman,  
 L. Vogt,  M. L. Vidal,  O. Vydrov,  M. A. Watson,  J. Wenzel,  
 M. de Wergifosse,  T. A. Wesolowski,  A. White,  J. Witte,  A. Yamada,  
 Jun Yang,  K. Yao,  S. Yeganeh,  S. R. Yost,  Zhi-Qiang You,  A. Zech,  
 Igor Ying Zhang,  Xing Zhang,  Yan Zhao,  Ying Zhu,  B. R. Brooks,  
 G. K. L. Chan,  C. J. Cramer,  M. S. Gordon,  W. J. Hehre,  A. Klamt,  
 M. W. Schmidt,  C. D. Sherrill,  D. G. Truhlar,  A. Aspuru-Guzik,  R. Baer,  
 A. T. Bell,  N. A. Besley,  Jeng-Da Chai,  A. E. DePrince, III,  
 R. A. DiStasio Jr.,  A. Dreuw,  B. D. Dunietz,  T. R. Furlani,  
 Chao-Ping Hsu,  Yousung Jung,  Jing Kong,  D. S. Lambrecht,  WanZhen Liang,  
 C. Ochsenfeld,  V. A. Rassolov,  L. V. Slipchenko,  J. E. Subotnik,  
 T. Van Voorhis,  J. M. Herbert,  A. I. Krylov,  P. M. W. Gill,  M. Head-Gordon

 Contributors to earlier versions of Q-Chem not listed above: 
 R. D. Adamson,  B. Austin,  J. Baker,  G. J. O. Beran,  K. Brandhorst,  
 S. T. Brown,  E. F. C. Byrd,  A. K. Chakraborty,  C.-L. Cheng,  
 Siu Hung Chien,  D. M. Chipman,  D. L. Crittenden,  H. Dachsel,  
 R. J. Doerksen,  A. D. Dutoi,  L. Fusti-Molnar,  W. A. Goddard III,  
 A. Golubeva-Zadorozhnaya,  S. R. Gwaltney,  G. Hawkins,  A. Heyden,  
 S. Hirata,  G. Kedziora,  F. J. Keil,  C. Kelley,  Jihan Kim,  R. A. King,  
 R. Z. Khaliullin,  P. P. Korambath,  W. Kurlancheek,  A. M. Lee,  M. S. Lee,  
 S. V. Levchenko,  Ching Yeh Lin,  D. Liotard,  R. C. Lochan,  I. Lotan,  
 P. E. Maslen,  N. Nair,  D. P. O'Neill,  D. Neuhauser,  E. Neuscamman,  
 C. M. Oana,  R. Olson,  B. Peters,  R. Peverati,  P. A. Pieniazek,  
 Y. M. Rhee,  J. Ritchie,  M. A. Rohrdanz,  E. Rosta,  N. J. Russ,  
 H. F. Schaefer III,  N. E. Schultz,  N. Shenvi,  A. C. Simmonett,  A. Sodt,  
 D. Stuck,  K. S. Thanthiriwatte,  V. Vanovschi,  Tao Wang,  A. Warshel,  
 C. F. Williams,  Q. Wu,  X. Xu,  W. Zhang

 Please cite Q-Chem as follows:
 Y. Shao et al., Mol. Phys. 113, 184-215 (2015)
 DOI: 10.1080/00268976.2014.952696

 Q-Chem 5.1.1 for Intel X86 EM64T Linux

 Parts of Q-Chem use Armadillo 8.300.2 (Tropical Shenanigans).
 http://arma.sourceforge.net/

 Q-Chem begins on Wed Oct 10 03:10:35 2018  

Host: 
0

     Scratch files written to /scratch/taweetham/qchem24087//
The previous job contains 0 fragments, simply inherited here
Input Ideriv = 2
Curr. Ideriv = -1
Max.  Ideriv = 2

Checking the input file for inconsistencies... 	...done.

--------------------------------------------------------------
User input:
--------------------------------------------------------------

$molecule
read
$end

$rem
   job_type 	frequency
   basis 	6-311++g**
   method	b3lyp	
$end


--------------------------------------------------------------
 ----------------------------------------------------------------
             Standard Nuclear Orientation (Angstroms)
    I     Atom           X                Y                Z
 ----------------------------------------------------------------
    1      C      -0.5381284094    -1.3097290772     1.0742662661
    2      C      -1.0417785177     0.0806562991     0.7151077331
    3      C       0.0564466149    -0.5566031651    -0.0697319274
    4      Br     -2.7847187188     0.3187800316    -0.0740609015
    5      H      -0.8028346517     0.9037818488     1.3723700922
    6      F      -0.2336879157    -1.0116059726    -1.3183188986
    7      I       2.0877544723     0.2138711515    -0.0004165179
    8      H       0.0176801367    -1.4234743029     1.9966336176
    9      H      -1.1567242441    -2.1542702702     0.7922209469
 ----------------------------------------------------------------
 Molecular Point Group                 C1    NOp =  1
 Largest Abelian Subgroup              C1    NOp =  1
 Nuclear Repulsion Energy =   801.7593786772 hartrees
 There are       59 alpha and       59 beta electrons
 Requested basis set is 6-311++G(d,p)
 There are 82 shells and 219 basis functions

 Total QAlloc Memory Limit   2000 MB
 Mega-Array Size       188 MB
 MEM_STATIC part       192 MB

                       Distance Matrix (Angstroms)
             C (  1)   C (  2)   C (  3)   Br(  4)   H (  5)   F (  6)
   C (  2)  1.521785
   C (  3)  1.493134  1.492706
   Br(  4)  3.002976  1.928038  2.972967
   H (  5)  2.249126  1.080104  2.225027  2.522351
   F (  6)  2.430232  2.445582  1.360211  3.134623  3.351484
   I (  7)  3.220491  3.213051  2.173625  4.874159  3.273534  2.937304
   H (  8)  1.082877  2.242135  2.241168  3.895724  2.545402  3.349885
   H (  9)  1.084186  2.239209  2.183412  3.084929  3.132650  2.571392
             I (  7)   H (  8)
   H (  8)  3.309731
   H (  9)  4.094266  1.834093

 A cutoff of  1.0D-11 yielded   2774 shell pairs
 There are     20641 function pairs (     22894 Cartesian)

 -------------------------------------------------------
 OpenMP Integral Computing Module                       
 Release: version 1.0, May 2013, Q-Chem Inc. Pittsburgh 
 -------------------------------------------------------
 Integral Job Info:
 Integral job number is                      11
 Integral operator is                         1
 short-range coefficients                     0
 long-range coefficients              100000000
 Omega coefficients                           0
 if combine SR and LR in K                    0
 Integral screening is                        0
 Integral computing path is                   2
 max size of driver memory is            800000
 size of driver memory is                593474
 size of scratch memory is             29623520
 max col of scratch BK array               1296
 max len of scratch array in speh3          155
 max len of scratch index in speh4           18
 max int batch size is                      520
 min int batch size is                       52
 fixed nKL is                                45
 max L of basis functions is                  2
 order of int derivative is                   0
 number of shells is                         82
 number of basis is                         231
 number of cartesian basis is               231
 number of contracted shell pairs          2774
 number of primitive shell pairs           6257
 maxK2 (contraction) of shell pair           36
 max number of K2 of shell pair               1
 max number of CS2 of shell pair            307
 max number of PS2 of shell pair            468
 mem total for path MDJ                  533020
 -------------------------------------------------------
 Smallest overlap matrix eigenvalue = 5.85E-05
 Guess from superposition of atomic densities
 Warning:  Energy on first SCF cycle will be non-variational
 SAD guess density has 118.000000 electrons

 -----------------------------------------------------------------------
  General SCF calculation program by
  Eric Jon Sundstrom, Paul Horn, Yuezhi Mao, Dmitri Zuev, Alec White,
  David Stuck, Shaama M.S., Shane Yost, Joonho Lee, David Small,
  Daniel Levine, Susi Lehtola, Hugh Burton, Evgeny Epifanovsky
 -----------------------------------------------------------------------
 Exchange:     0.2000 Hartree-Fock + 0.0800 Slater + 0.7200 B88
 Correlation:  0.1900 VWN1RPA + 0.8100 LYP
 Using SG-1 standard quadrature grid
 using 4 threads for integral computing
 -------------------------------------------------------
 OpenMP Integral computing Module                
 Release: version 2.0, May 2017, Q-Chem Inc. Pleasanton 
 -------------------------------------------------------
 -------------------------------------------------------
 OpenMP BLAS3 based DFT computing Module                
 Release: version 1.0, May 2013, Q-Chem Inc. Pittsburgh 
 -------------------------------------------------------
 A restricted SCF calculation will be
 performed using DIIS
 SCF converges when DIIS error is below 1.0e-08
 ---------------------------------------
  Cycle       Energy         DIIS error
 ---------------------------------------
    1   -9710.5574511138      3.74e-02  
    2   -9709.5863334204      3.54e-03  
    3   -9709.5506237569      4.34e-03  
    4   -9709.6408500434      5.15e-04  
    5   -9709.6421231090      1.92e-04  
    6   -9709.6423052829      6.41e-05  
    7   -9709.6423272958      1.47e-05  
    8   -9709.6423282342      6.98e-06  
    9   -9709.6423285270      1.31e-06  
   10   -9709.6423285334      1.79e-07  
   11   -9709.6423285336      5.58e-08  
   12   -9709.6423285337      1.59e-08  
   13   -9709.6423285336      7.61e-09  Convergence criterion met
 ---------------------------------------
 SCF time:   CPU 49.86s  wall 13.00s 
 SCF   energy in the final basis set =    -9709.6423285336
 Total energy in the final basis set =    -9709.6423285336

 --------------------------------------------------------------

                    Orbital Energies (a.u.)
 --------------------------------------------------------------

 Alpha MOs
 -- Occupied --
*******-482.842-176.313-165.717-165.715-165.715 -62.495 -56.316
-56.312 -56.312 -35.809 -31.303 -31.297 -31.297 -24.709 -22.953
-22.952 -22.952 -22.947 -22.947 -10.330 -10.265 -10.221  -8.704
 -6.536  -6.522  -6.522  -6.359  -4.771  -4.756  -4.756  -2.647
 -2.643  -2.643  -2.631  -2.631  -2.037  -2.032  -2.032  -2.019
 -2.019  -1.250  -0.921  -0.799  -0.690  -0.639  -0.620  -0.545
 -0.520  -0.492  -0.460  -0.423  -0.403  -0.357  -0.348  -0.302
 -0.292  -0.282  -0.273
 -- Virtual --
 -0.077  -0.033  -0.010   0.011   0.020   0.032   0.053   0.054
  0.059   0.067   0.073   0.087   0.090   0.093   0.110   0.115
  0.120   0.133   0.138   0.143   0.152   0.165   0.177   0.197
  0.212   0.222   0.236   0.244   0.257   0.261   0.274   0.309
  0.318   0.359   0.371   0.388   0.397   0.414   0.426   0.431
  0.437   0.446   0.465   0.485   0.497   0.506   0.536   0.554
  0.587   0.600   0.612   0.627   0.642   0.644   0.661   0.675
  0.691   0.714   0.758   0.777   0.830   0.850   0.897   0.953
  1.024   1.197   1.248   1.286   1.314   1.349   1.367   1.378
  1.401   1.427   1.468   1.487   1.513   1.533   1.592   1.621
  1.698   1.714   1.780   1.789   1.848   1.878   1.957   1.969
  1.997   2.048   2.067   2.130   2.172   2.185   2.205   2.253
  2.483   2.531   2.573   2.674   2.692   2.774   2.815   2.821
  2.933   3.086   3.232   3.402   3.678   3.734   3.780   3.808
  3.977   3.989   3.997   4.010   4.013   4.036   4.059   4.123
  4.126   4.174   4.263   4.286   4.391   4.426   4.850   6.018
  6.026   6.085   6.336   6.376   6.643   6.689   7.569   7.589
  7.689  23.596  23.765  23.860  27.866  28.356  28.361  28.387
 28.539  28.544  28.575  28.600  28.689  47.939  66.763 127.896
127.901 127.938 151.662 289.764 289.784 289.9071020.7371901.825
 --------------------------------------------------------------

          Ground-State Mulliken Net Atomic Charges

     Atom                 Charge (a.u.)
  ----------------------------------------
      1 C                    -0.401251
      2 C                    -0.076913
      3 C                    -0.070853
      4 Br                   -0.078677
      5 H                     0.246501
      6 F                    -0.047525
      7 I                     0.067095
      8 H                     0.160345
      9 H                     0.201279
  ----------------------------------------
  Sum of atomic charges =     0.000000

 -----------------------------------------------------------------
                    Cartesian Multipole Moments
 -----------------------------------------------------------------
    Charge (ESU x 10^10)
                 0.0000
    Dipole Moment (Debye)
         X       0.3001      Y      -0.4002      Z       2.1918
       Tot       2.2482
    Quadrupole Moments (Debye-Ang)
        XX     -70.9418     XY       1.6010     YY     -68.7809
        XZ      -0.0256     YZ      -1.7206     ZZ     -70.0998
    Octopole Moments (Debye-Ang^2)
       XXX      18.4084    XXY       8.8566    XYY       0.3180
       YYY       8.1792    XXZ      -9.5868    XYZ       0.6469
       YYZ       0.4979    XZZ       2.0320    YZZ       4.6706
       ZZZ      -5.8977
    Hexadecapole Moments (Debye-Ang^3)
      XXXX   -1652.8649   XXXY       8.7850   XXYY    -329.0098
      XYYY       3.4278   YYYY    -223.5512   XXXZ      32.6583
      XXYZ       0.8540   XYYZ       0.8591   YYYZ       4.5734
      XXZZ    -332.3420   XYZZ      -4.0799   YYZZ     -72.5824
      XZZZ      10.3140   YZZZ       4.3681   ZZZZ    -213.9286
 -----------------------------------------------------------------
 Calculating MO derivatives via CPSCF
 D1JvT checksum  = 705672 46697.2561741368
 D1KAT checksum  = 1667196 2215.1771064673
   1         3          27      0.125148    0.027128
   2         3          27      0.016905    0.003699
   3         3          27      0.001990    0.000684
   4         5          25      0.000159    0.000057
   5        27           3      0.000008    0.000005
   6        30           0      0.000000    0.000000    Roots Converged
 Time for AOints: 29.6 s (CPU) 7.5 s (wall)
 ------------------------------------------------------------------------------
                     AOints        : Timing summary (seconds)
 ------------------------------------------------------------------------------
     job step          cpu (% of tot)      sys (% of tot)     wall (% of tot)
 ------------------------------------------------------------------------------
  cpscf_lag         0.1299E+03 (30.2)   0.8000E-05 (13.6)   0.3320E+02 (29.6)
  iterzp            0.2703E+03 (62.8)   0.5000E-04 (84.7)   0.7099E+02 (63.4)
  make_fx           0.0000E+00 ( 0.0)   0.0000E+00 ( 0.0)   0.0000E+00 ( 0.0)
  AOints            0.2964E+02 ( 6.9)   0.1000E-05 ( 1.7)   0.7459E+01 ( 6.7)
 ------------------------------------------------------------------------------
   Grand Totals     0.4303E+03          0.5900E-04          0.1121E+03
 ------------------------------------------------------------------------------
 Calculating analytic Hessian of the SCF energy
 Polarizability Matrix (a.u.)
            1           2           3
    1-121.1020847  -2.1555325  -1.4605899
    2  -2.1555325 -71.3048933   3.5681820
    3  -1.4605899   3.5681820 -68.6624510

 Direct stationary perturbation theory relativistic correction:

 rels  =     113.818893823442
 relv  =    -378.966242468058
 rel2e =      51.236433798988
 E_rel =    -213.910914845628

 Hessian of the SCF Energy
            1           2           3           4           5           6
    1   0.3906229   0.1391712   0.1725592  -0.0513741   0.0239094  -0.0214023
    2   0.1391712   0.5351335  -0.0649481   0.0454800  -0.1757957   0.0077188
    3   0.1725592  -0.0649481   0.5443399  -0.0410015   0.0456798  -0.0468540
    4  -0.0513741   0.0454800  -0.0410015   0.3660229  -0.0474698   0.0455798
    5   0.0239094  -0.1757957   0.0456798  -0.0474698   0.5089356   0.1821736
    6  -0.0214023   0.0077188  -0.0468540   0.0455798   0.1821736   0.3579999
    7  -0.0575308  -0.0693818   0.0491750  -0.1485815   0.0682956   0.0472587
    8  -0.0494193  -0.0966603   0.0482141   0.0575391  -0.0560665  -0.0419249
    9   0.0394908   0.0846616  -0.1454489   0.0744009  -0.0681916  -0.0870517
   10  -0.0096189   0.0069729  -0.0010622  -0.1100599   0.0049512  -0.0445799
   11   0.0174417   0.0008791   0.0065395   0.0072005  -0.0262955   0.0013511
   12  -0.0122918  -0.0014233  -0.0054208  -0.0427816  -0.0000953  -0.0454750
   13  -0.0015157   0.0027506  -0.0012734  -0.0522564  -0.0563170  -0.0435053
   14  -0.0045387  -0.0159142  -0.0139245  -0.0501736  -0.2192337  -0.1464731
   15   0.0079717   0.0136109   0.0118471  -0.0394837  -0.1477664  -0.1543809
   16   0.0003426  -0.0003958   0.0029346   0.0065628   0.0059173   0.0160117
   17   0.0090483   0.0144972   0.0163009  -0.0118377  -0.0113309  -0.0243083
   18  -0.0110291  -0.0066334  -0.0377030  -0.0030924  -0.0148775  -0.0225256
   19  -0.0132361   0.0012229   0.0042208  -0.0141539  -0.0128605   0.0057675
   20  -0.0130670  -0.0006482  -0.0027518   0.0027934   0.0020053   0.0042847
   21   0.0073494   0.0033383   0.0017599   0.0030626   0.0004454  -0.0003550
   22  -0.1216240   0.0099453  -0.1354244  -0.0079368  -0.0038134  -0.0129979
   23   0.0088131  -0.0455902   0.0224771   0.0103503  -0.0045558   0.0219353
   24  -0.1312070   0.0227217  -0.2567980   0.0041855   0.0042072   0.0038131
   25  -0.1360660  -0.1357654  -0.0501282   0.0117767   0.0173871   0.0078676
   26  -0.1313587  -0.2159012  -0.0575869  -0.0138823  -0.0176628  -0.0047572
   27  -0.0514409  -0.0590465  -0.0657223  -0.0008695  -0.0015752  -0.0051707
            7           8           9          10          11          12
    1  -0.0575308  -0.0494193   0.0394908  -0.0096189   0.0174417  -0.0122918
    2  -0.0693818  -0.0966603   0.0846616   0.0069729   0.0008791  -0.0014233
    3   0.0491750   0.0482141  -0.1454489  -0.0010622   0.0065395  -0.0054208
    4  -0.1485815   0.0575391   0.0744009  -0.1100599   0.0072005  -0.0427816
    5   0.0682956  -0.0560665  -0.0681916   0.0049512  -0.0262955  -0.0000953
    6   0.0472587  -0.0419249  -0.0870517  -0.0445799   0.0013511  -0.0454750
    7   0.3107416   0.0080686  -0.0763360  -0.0215730   0.0038170   0.0052026
    8   0.0080686   0.2622921   0.0411464   0.0062438  -0.0050768   0.0011628
    9  -0.0763360   0.0411464   0.4952984  -0.0145018   0.0011534   0.0045927
   10  -0.0215730   0.0062438  -0.0145018   0.1579108  -0.0216624   0.0632241
   11   0.0038170  -0.0050768   0.0011534  -0.0216624   0.0234592  -0.0057329
   12   0.0052026   0.0011628   0.0045927   0.0632241  -0.0057329   0.0460791
   13   0.0061701   0.0124383   0.0111685  -0.0155180  -0.0102209  -0.0155328
   14   0.0009128  -0.0022228   0.0026775   0.0055107   0.0051258   0.0057276
   15  -0.0080580  -0.0111791  -0.0094500  -0.0047010  -0.0026475  -0.0036334
   16  -0.0601592  -0.0183970  -0.0551995   0.0007772   0.0026459   0.0023971
   17  -0.0098288  -0.0771178  -0.0721831  -0.0018987   0.0004595   0.0006299
   18  -0.0238282  -0.0622079  -0.2445140   0.0003174  -0.0007407   0.0022515
   19  -0.0278387  -0.0030384   0.0125139  -0.0020858  -0.0003707  -0.0001514
   20  -0.0033597  -0.0117470   0.0060254   0.0006723   0.0004214  -0.0005305
   21   0.0068051   0.0036156  -0.0064139   0.0005777   0.0002525   0.0000947
   22   0.0110163   0.0024406   0.0140693  -0.0015157   0.0025144  -0.0014826
   23   0.0016141  -0.0063833   0.0043026  -0.0002552  -0.0014422   0.0016813
   24  -0.0125475  -0.0019160  -0.0117632   0.0020003  -0.0014224   0.0012054
   25  -0.0122448  -0.0158756  -0.0056060   0.0016833  -0.0013656   0.0014164
   26  -0.0001378  -0.0070175   0.0004079  -0.0005347   0.0024695  -0.0014196
   27   0.0123282   0.0230890   0.0047505  -0.0012747   0.0012470   0.0003057
           13          14          15          16          17          18
    1  -0.0015157  -0.0045387   0.0079717   0.0003426   0.0090483  -0.0110291
    2   0.0027506  -0.0159142   0.0136109  -0.0003958   0.0144972  -0.0066334
    3  -0.0012734  -0.0139245   0.0118471   0.0029346   0.0163009  -0.0377030
    4  -0.0522564  -0.0501736  -0.0394837   0.0065628  -0.0118377  -0.0030924
    5  -0.0563170  -0.2192337  -0.1477664   0.0059173  -0.0113309  -0.0148775
    6  -0.0435053  -0.1464731  -0.1543809   0.0160117  -0.0243083  -0.0225256
    7   0.0061701   0.0009128  -0.0080580  -0.0601592  -0.0098288  -0.0238282
    8   0.0124383  -0.0022228  -0.0111791  -0.0183970  -0.0771178  -0.0622079
    9   0.0111685   0.0026775  -0.0094500  -0.0551995  -0.0721831  -0.2445140
   10  -0.0155180   0.0055107  -0.0047010   0.0007772  -0.0018987   0.0003174
   11  -0.0102209   0.0051258  -0.0026475   0.0026459   0.0004595  -0.0007407
   12  -0.0155328   0.0057276  -0.0036334   0.0023971   0.0006299   0.0022515
   13   0.0641066   0.0467667   0.0451149  -0.0016130   0.0038929   0.0027975
   14   0.0467667   0.2293917   0.1499975  -0.0012445   0.0018438   0.0023566
   15   0.0451149   0.1499975   0.1573536   0.0026066  -0.0039501  -0.0034310
   16  -0.0016130  -0.0012445   0.0026066   0.0681536   0.0217326   0.0494158
   17   0.0038929   0.0018438  -0.0039501   0.0217326   0.0740035   0.0929603
   18   0.0027975   0.0023566  -0.0034310   0.0494158   0.0929603   0.3137928
   19   0.0001114   0.0008745  -0.0020219  -0.0157507  -0.0114818  -0.0178345
   20  -0.0000581   0.0009373   0.0003525  -0.0117919  -0.0043366  -0.0092163
   21   0.0008109  -0.0000258   0.0008164  -0.0184877  -0.0093550  -0.0061524
   22   0.0012608  -0.0017077   0.0010815   0.0002440  -0.0024261   0.0068284
   23   0.0010809   0.0021025  -0.0015749   0.0012188   0.0007583  -0.0021355
   24  -0.0004176   0.0006900   0.0003950   0.0001636   0.0026697  -0.0043026
   25  -0.0007458   0.0035997  -0.0025099   0.0014427   0.0027993  -0.0035748
   26  -0.0003334  -0.0020304   0.0031571   0.0003145   0.0012231   0.0004946
   27   0.0008373  -0.0010257   0.0004832   0.0001577  -0.0027641   0.0025843
           19          20          21          22          23          24
    1  -0.0132361  -0.0130670   0.0073494  -0.1216240   0.0088131  -0.1312070
    2   0.0012229  -0.0006482   0.0033383   0.0099453  -0.0455902   0.0227217
    3   0.0042208  -0.0027518   0.0017599  -0.1354244   0.0224771  -0.2567980
    4  -0.0141539   0.0027934   0.0030626  -0.0079368   0.0103503   0.0041855
    5  -0.0128605   0.0020053   0.0004454  -0.0038134  -0.0045558   0.0042072
    6   0.0057675   0.0042847  -0.0003550  -0.0129979   0.0219353   0.0038131
    7  -0.0278387  -0.0033597   0.0068051   0.0110163   0.0016141  -0.0125475
    8  -0.0030384  -0.0117470   0.0036156   0.0024406  -0.0063833  -0.0019160
    9   0.0125139   0.0060254  -0.0064139   0.0140693   0.0043026  -0.0117632
   10  -0.0020858   0.0006723   0.0005777  -0.0015157  -0.0002552   0.0020003
   11  -0.0003707   0.0004214   0.0002525   0.0025144  -0.0014422  -0.0014224
   12  -0.0001514  -0.0005305   0.0000947  -0.0014826   0.0016813   0.0012054
   13   0.0001114  -0.0000581   0.0008109   0.0012608   0.0010809  -0.0004176
   14   0.0008745   0.0009373  -0.0000258  -0.0017077   0.0021025   0.0006900
   15  -0.0020219   0.0003525   0.0008164   0.0010815  -0.0015749   0.0003950
   16  -0.0157507  -0.0117919  -0.0184877   0.0002440   0.0012188   0.0001636
   17  -0.0114818  -0.0043366  -0.0093550  -0.0024261   0.0007583   0.0026697
   18  -0.0178345  -0.0092163  -0.0061524   0.0068284  -0.0021355  -0.0043026
   19   0.0727782   0.0256762  -0.0017352   0.0015018  -0.0015882  -0.0011838
   20   0.0256762   0.0126023   0.0016245   0.0006800   0.0001103  -0.0009557
   21  -0.0017352   0.0016245   0.0099611   0.0000539   0.0007495   0.0010802
   22   0.0015018   0.0006800   0.0000539   0.1226026  -0.0113515   0.1400981
   23  -0.0015882   0.0001103   0.0007495  -0.0113515   0.0488615  -0.0272968
   24  -0.0011838  -0.0009557   0.0010802   0.1400981  -0.0272968   0.2689254
   25  -0.0013261  -0.0015453   0.0015632  -0.0055491  -0.0098822  -0.0010916
   26   0.0015660   0.0006552  -0.0006449   0.0037183   0.0061390   0.0013023
   27   0.0004245   0.0011673  -0.0007910  -0.0122262  -0.0201385  -0.0025552
           25          26          27
    1  -0.1360660  -0.1313587  -0.0514409
    2  -0.1357654  -0.2159012  -0.0590465
    3  -0.0501282  -0.0575869  -0.0657223
    4   0.0117767  -0.0138823  -0.0008695
    5   0.0173871  -0.0176628  -0.0015752
    6   0.0078676  -0.0047572  -0.0051707
    7  -0.0122448  -0.0001378   0.0123282
    8  -0.0158756  -0.0070175   0.0230890
    9  -0.0056060   0.0004079   0.0047505
   10   0.0016833  -0.0005347  -0.0012747
   11  -0.0013656   0.0024695   0.0012470
   12   0.0014164  -0.0014196   0.0003057
   13  -0.0007458  -0.0003334   0.0008373
   14   0.0035997  -0.0020304  -0.0010257
   15  -0.0025099   0.0031571   0.0004832
   16   0.0014427   0.0003145   0.0001577
   17   0.0027993   0.0012231  -0.0027641
   18  -0.0035748   0.0004946   0.0025843
   19  -0.0013261   0.0015660   0.0004245
   20  -0.0015453   0.0006552   0.0011673
   21   0.0015632  -0.0006449  -0.0007910
   22  -0.0055491   0.0037183  -0.0122262
   23  -0.0098822   0.0061390  -0.0201385
   24  -0.0010916   0.0013023  -0.0025552
   25   0.1410292   0.1406480   0.0520635
   26   0.1406480   0.2321250   0.0590468
   27   0.0520635   0.0590468   0.0661154
 Gradient time:  CPU 567.25 s  wall 148.28 s
 **********************************************************************
 **                                                                  **
 **                       VIBRATIONAL ANALYSIS                       **
 **                       --------------------                       **
 **                                                                  **
 **        VIBRATIONAL FREQUENCIES (CM**-1) AND NORMAL MODES         **
 **     FORCE CONSTANTS (mDYN/ANGSTROM) AND REDUCED MASSES (AMU)     **
 **                  INFRARED INTENSITIES (KM/MOL)                   **
 **                                                                  **
 **********************************************************************


 Mode:                 1                      2                      3
 Frequency:        84.49                 132.95                 177.15
 Force Cnst:      0.0575                 0.1504                 0.1390
 Red. Mass:      13.6708                14.4405                 7.5186
 IR Active:          YES                    YES                    YES
 IR Intens:        0.199                  0.696                  2.342
 Raman Active:       YES                    YES                    YES
               X      Y      Z        X      Y      Z        X      Y      Z
 C          0.001 -0.353  0.010   -0.000 -0.004  0.162   -0.132 -0.260  0.032
 C          0.078 -0.303  0.080   -0.048  0.031  0.360   -0.186 -0.235  0.154
 C          0.049 -0.300  0.063   -0.036  0.199  0.273   -0.045 -0.069  0.199
 Br         0.203  0.117 -0.017    0.165 -0.088 -0.106   -0.112  0.050 -0.045
 H          0.175 -0.390  0.152   -0.223 -0.035  0.507   -0.272 -0.377  0.363
 F          0.031 -0.286  0.057   -0.241  0.482  0.201   -0.027 -0.015  0.175
 I         -0.144  0.070 -0.013   -0.057 -0.038 -0.045    0.113  0.033 -0.037
 H         -0.056 -0.427  0.035    0.032 -0.067  0.136   -0.307 -0.300  0.133
 H          0.011 -0.327 -0.092    0.042 -0.007  0.084    0.044 -0.314 -0.199
 TransDip   0.004 -0.014  0.001    0.021 -0.008  0.014   -0.033 -0.034  0.013

 Mode:                 4                      5                      6
 Frequency:       250.31                 335.25                 445.94
 Force Cnst:      0.5656                 0.2125                 0.4058
 Red. Mass:      15.3211                 3.2093                 3.4638
 IR Active:          YES                    YES                    YES
 IR Intens:        0.060                  5.121                 10.062
 Raman Active:       YES                    YES                    YES
               X      Y      Z        X      Y      Z        X      Y      Z
 C          0.022  0.021  0.030    0.368 -0.019  0.029   -0.016 -0.034  0.265
 C         -0.044 -0.020  0.061   -0.002 -0.116  0.030    0.039 -0.067 -0.000
 C          0.236  0.167  0.228    0.063  0.074 -0.038   -0.077 -0.252  0.010
 Br        -0.063  0.026  0.016   -0.045  0.033 -0.027   -0.018  0.009 -0.009
 H         -0.178 -0.080  0.189   -0.068 -0.111  0.047    0.114  0.082 -0.216
 F          0.744  0.156  0.093   -0.056 -0.007  0.014    0.056  0.136 -0.150
 I         -0.091 -0.055 -0.055   -0.013 -0.013  0.011    0.006  0.005 -0.003
 H         -0.207 -0.048  0.163    0.516  0.262 -0.024    0.231  0.246  0.155
 H          0.207 -0.023 -0.248    0.616 -0.250  0.184   -0.173 -0.083  0.753
 TransDip   0.003  0.003  0.007    0.072 -0.004  0.003   -0.088 -0.047  0.020

 Mode:                 7                      8                      9
 Frequency:       543.47                 617.62                 781.02
 Force Cnst:      1.1230                 0.6417                 1.6302
 Red. Mass:       6.4534                 2.8551                 4.5360
 IR Active:          YES                    YES                    YES
 IR Intens:       42.700                  1.582                 87.535
 Raman Active:       YES                    YES                    YES
               X      Y      Z        X      Y      Z        X      Y      Z
 C          0.029 -0.072 -0.009    0.069 -0.042 -0.024   -0.121  0.185  0.118
 C          0.386  0.068 -0.176    0.145  0.131  0.300    0.045 -0.153  0.221
 C          0.374 -0.195  0.103   -0.082 -0.013 -0.021    0.299  0.077 -0.047
 Br        -0.070  0.002 -0.018   -0.034  0.001 -0.026   -0.011  0.001 -0.006
 H          0.359  0.101 -0.211    0.212  0.236  0.155   -0.136 -0.280  0.454
 F         -0.118  0.116  0.140    0.038 -0.063 -0.043   -0.063 -0.073 -0.207
 I         -0.013  0.001  0.001    0.001  0.002 -0.000   -0.000  0.001  0.002
 H         -0.271 -0.380  0.134    0.361 -0.557 -0.261   -0.483  0.131  0.339
 H         -0.173  0.172 -0.299   -0.366  0.279 -0.043    0.104  0.111 -0.147
 TransDip   0.209 -0.007 -0.013    0.035 -0.021  0.001    0.247  0.066  0.157

 Mode:                10                     11                     12
 Frequency:       895.02                 972.42                 993.41
 Force Cnst:      0.7270                 2.1445                 1.2927
 Red. Mass:       1.5404                 3.8491                 2.2232
 IR Active:          YES                    YES                    YES
 IR Intens:        2.971                  3.224                 26.450
 Raman Active:       YES                    YES                    YES
               X      Y      Z        X      Y      Z        X      Y      Z
 C         -0.059  0.018 -0.147   -0.121 -0.124  0.070    0.024 -0.119  0.059
 C          0.024  0.075  0.043    0.284 -0.101 -0.038    0.044  0.218 -0.038
 C          0.057 -0.100  0.001   -0.133  0.273 -0.165   -0.067  0.006  0.122
 Br        -0.004 -0.002 -0.001   -0.012 -0.002 -0.007   -0.001 -0.004 -0.000
 H         -0.156 -0.235  0.500    0.460 -0.339  0.197    0.055 -0.097  0.370
 F          0.007  0.000  0.033    0.028 -0.006  0.074   -0.009 -0.031 -0.111
 I         -0.001  0.001 -0.000   -0.001 -0.001  0.000   -0.000  0.000  0.000
 H          0.205  0.543 -0.245   -0.139  0.370  0.139   -0.305  0.107  0.286
 H         -0.014 -0.201  0.430   -0.111 -0.227  0.377    0.564 -0.404 -0.285
 TransDip  -0.005 -0.047  0.028   -0.014  0.018 -0.053   -0.092 -0.010  0.137

 Mode:                13                     14                     15
 Frequency:      1061.11                1082.41                1131.82
 Force Cnst:      1.0096                 1.0130                 1.1915
 Red. Mass:       1.5219                 1.4676                 1.5787
 IR Active:          YES                    YES                    YES
 IR Intens:       41.707                 33.613                 51.822
 Raman Active:       YES                    YES                    YES
               X      Y      Z        X      Y      Z        X      Y      Z
 C         -0.085  0.119 -0.007   -0.122 -0.017  0.095    0.060  0.105  0.065
 C          0.026 -0.039  0.067    0.024  0.009 -0.074    0.044 -0.017 -0.082
 C         -0.054 -0.093 -0.048    0.060  0.071  0.035   -0.102 -0.081 -0.066
 Br        -0.003 -0.002 -0.003    0.001  0.001  0.002    0.000  0.000 -0.001
 H          0.507  0.013 -0.169   -0.329  0.003  0.060   -0.281 -0.493  0.617
 F          0.015  0.026  0.043   -0.011 -0.018 -0.022    0.017  0.020  0.033
 I          0.000  0.000  0.000    0.000  0.000 -0.000   -0.000 -0.000  0.000
 H          0.139  0.045 -0.155    0.695 -0.341 -0.430    0.000 -0.278  0.052
 H          0.624 -0.264 -0.407    0.163 -0.187 -0.028   -0.049  0.300 -0.271
 TransDip  -0.034 -0.154 -0.133    0.163  0.087 -0.015   -0.208 -0.098 -0.021

 Mode:                16                     17                     18
 Frequency:      1249.95                1316.81                1457.57
 Force Cnst:      1.2314                 3.5699                 1.5771
 Red. Mass:       1.3377                 3.4943                 1.2599
 IR Active:          YES                    YES                    YES
 IR Intens:       14.024                 39.043                 19.775
 Raman Active:       YES                    YES                    YES
               X      Y      Z        X      Y      Z        X      Y      Z
 C          0.017  0.029 -0.007    0.009  0.094 -0.109   -0.008 -0.098  0.077
 C         -0.075 -0.010 -0.054    0.209 -0.175 -0.016   -0.040  0.028  0.015
 C          0.019  0.039  0.124   -0.160  0.022  0.307    0.036 -0.013 -0.055
 Br        -0.002 -0.002 -0.002   -0.003  0.002  0.000    0.000 -0.000 -0.000
 H          0.790 -0.427  0.158   -0.414  0.138 -0.228    0.045  0.007  0.019
 F         -0.012 -0.013 -0.037   -0.010 -0.026 -0.075    0.002  0.004  0.010
 I          0.000  0.000 -0.000    0.001  0.000 -0.000   -0.000 -0.000  0.000
 H          0.198 -0.056 -0.129    0.115  0.548 -0.150    0.293  0.613 -0.031
 H         -0.208  0.171  0.090   -0.089  0.272 -0.343   -0.230  0.301 -0.607
 TransDip  -0.076  0.087  0.034    0.033  0.048  0.191    0.011  0.075 -0.120

 Mode:                19                     20                     21
 Frequency:      3130.58                3206.62                3223.41
 Force Cnst:      6.0858                 6.6186                 6.8365
 Red. Mass:       1.0539                 1.0925                 1.1167
 IR Active:          YES                    YES                    YES
 IR Intens:        0.139                  2.142                  0.886
 Raman Active:       YES                    YES                    YES
               X      Y      Z        X      Y      Z        X      Y      Z
 C          0.006  0.054 -0.035    0.015  0.011  0.014   -0.062 -0.037 -0.066
 C          0.002 -0.001 -0.000   -0.016 -0.065 -0.051   -0.004 -0.015 -0.012
 C         -0.002 -0.000  0.002   -0.002 -0.000  0.002   -0.001 -0.001  0.000
 Br         0.000 -0.000  0.000    0.000  0.000  0.000    0.000 -0.000  0.000
 H          0.001 -0.005 -0.001    0.208  0.741  0.591    0.048  0.178  0.138
 F         -0.000 -0.000  0.000   -0.000  0.000  0.000    0.000  0.000  0.000
 I         -0.000 -0.000  0.000    0.000  0.000  0.000    0.000  0.000  0.000
 H          0.355 -0.056  0.580   -0.082  0.016 -0.139    0.363 -0.072  0.604
 H         -0.420 -0.561 -0.198   -0.092 -0.117 -0.040    0.376  0.516  0.167
 TransDip  -0.011  0.003 -0.002   -0.036  0.024  0.017    0.010  0.028  0.001

 STANDARD THERMODYNAMIC QUANTITIES AT   298.15 K  AND     1.00 ATM

   This Molecule has  0 Imaginary Frequencies
   Zero point vibrational energy:       33.008 kcal/mol

   Atom    1 Element C  Has Mass   12.00000
   Atom    2 Element C  Has Mass   12.00000
   Atom    3 Element C  Has Mass   12.00000
   Atom    4 Element Br Has Mass   78.91830
   Atom    5 Element H  Has Mass    1.00783
   Atom    6 Element F  Has Mass   18.99840
   Atom    7 Element I  Has Mass  126.90440
   Atom    8 Element H  Has Mass    1.00783
   Atom    9 Element H  Has Mass    1.00783
   Molecular Mass:   263.844590 amu
   Principal axes and moments of inertia in amu*Bohr^2:
                             1           2           3
    Eigenvalues --      445.55430  4429.05280  4466.52539
          X               0.99999    -0.00150    -0.00384
          Y              -0.00067     0.85926    -0.51154
          Z               0.00407     0.51154     0.85925
   Rotational Symmetry Number is   1
   The Molecule is an Asymmetric Top
   Translational Enthalpy:        0.889 kcal/mol
   Rotational Enthalpy:           0.889 kcal/mol
   Vibrational Enthalpy:         35.416 kcal/mol
   gas constant (RT):             0.592 kcal/mol
   Translational Entropy:        42.610  cal/mol.K
   Rotational Entropy:           30.556  cal/mol.K
   Vibrational Entropy:          14.628  cal/mol.K

   Total Enthalpy:               37.785 kcal/mol
   Total Entropy:                87.794  cal/mol.K

 ======================================================================

 STANDARD THERMODYNAMIC QUANTITIES FOR ANHARMONIC VIBRATION -- TOSH

   Zero point vibrational energy: ************ kcal/mol

   Vibrational Enthalpy:       Infinity kcal/mol
   Vibrational Entropy:             NaN  cal/mol.K

   Total Enthalpy:             Infinity kcal/mol
   Total Entropy:                   NaN  cal/mol.K

 ======================================================================

 STANDARD THERMODYNAMIC QUANTITIES FOR ANHARMONIC VIBRATION -- VPT2

   Zero point vibrational energy: ************ kcal/mol

   Vibrational Enthalpy:       Infinity kcal/mol
   Vibrational Entropy:             NaN  cal/mol.K

   Total Enthalpy:             Infinity kcal/mol
   Total Entropy:                   NaN  cal/mol.K

 ======================================================================

Archival summary:
1\1\garfield\FREQ\ProcedureUnspecified\BasisUnspecified\1r1133\taweetha\WedOct1003:13:172018WedOct1003:13:172018\0\\#,FREQ,ProcedureUnspecified,BasisUnspecified,\\0,1\I\C,1,2.17363\F,2,1.36021,1,110.315\C,2,1.49271,1,121.296,3,-144.068,0\H,4,1.0801,2,118.851,1,-3.62773,0\C,2,1.49313,1,121.769,3,142.486,0\H,6,1.08288,2,120.079,1,4.44969,0\H,6,1.08419,2,114.884,1,-140.612,0\Br,4,1.92804,2,120.173,1,138.468,0\\\@

 Total job time:  161.33s(wall), 617.33s(cpu) 
 Wed Oct 10 03:13:17 2018

        *************************************************************
        *                                                           *
        *  Thank you very much for using Q-Chem.  Have a nice day.  *
        *                                                           *
        *************************************************************
