# Supplementary material for: Geometric and energetic data from ab initio calculations of haloethene, haloimine, halomethylenephosphine, haloiminophosphine, halodiazene, halodiphosphene and halocyclopropane
Source: Data Brief. 2019 Nov 2;27:104738. doi: 10.1016/j.dib.2019.104738 (PMC6861602; doi:10.1016/j.dib.2019.104738)
Supplement: Multimedia component 3 [file mmc3.zip › CCC/B3LYP/BrHCCCHCl.out]

Q-Chem Developer Version!
                  Welcome to Q-Chem
     A Quantum Leap Into The Future Of Chemistry


 Q-Chem 5.1, Q-Chem, Inc., Pleasanton, CA (2018)

 Yihan Shao,  Zhengting Gan,  E. Epifanovsky,  A. T. B. Gilbert,  M. Wormit,  
 J. Kussmann,  A. W. Lange,  A. Behn,  Jia Deng,  Xintian Feng,  D. Ghosh,  
 M. Goldey,  P. R. Horn,  L. D. Jacobson,  I. Kaliman,  T. Kus,  A. Landau,  
 Jie Liu,  E. I. Proynov,  R. M. Richard,  R. P. Steele,  E. J. Sundstrom,  
 H. L. Woodcock III,  P. M. Zimmerman,  D. Zuev,  B. Albrecht,  E. Alguire,  
 S. A. Baeppler,  D. Barton,  Z. Benda,  Y. A. Bernard,  E. J. Berquist,  
 K. B. Bravaya,  H. Burton,  D. Casanova,  Chun-Min Chang,  Yunqing Chen,  
 A. Chien,  K. D. Closser,  M. P. Coons,  S. Coriani,  S. Dasgupta,  
 A. L. Dempwolff,  M. Diedenhofen,  Hainam Do,  R. G. Edgar,  Po-Tung Fang,  
 S. Faraji,  S. Fatehi,  Qingguo Feng,  K. D. Fenk,  J. Fosso-Tande,  
 Qinghui Ge,  A. Ghysels,  G. Gidofalvi,  J. Gomes,  J. Gonthier,  A. Gunina,  
 D. Hait,  M. W. D. Hanson-Heine,  P. H. P. Harbach,  A. W. Hauser,  
 J. E. Herr,  E. G. Hohenstein,  Z. C. Holden,  Kerwin Hui,  B. C. Huynh,  
 T.-C. Jagau,  Hyunjun Ji,  B. Kaduk,  K. Khistyaev,  Jaehoon Kim,  
 P. Klunzinger,  K. Koh,  D. Kosenkov,  L. Koulias,  T. Kowalczyk,  
 C. M. Krauter,  A. Kunitsa,  Ka Un Lao,  A. Laurent,  K. V. Lawler,  
 Joonho Lee,  D. Lefrancois,  S. Lehtola,  D. S. Levine,  Yi-Pei Li,  
 You-Sheng Lin,  Fenglai Liu,  E. Livshits,  A. Luenser,  P. Manohar,  
 E. Mansoor,  S. F. Manzer,  Shan-Ping Mao,  Yuezhi Mao,  N. Mardirossian,  
 A. V. Marenich,  T. Markovich,  L. A. Martinez-Martinez,  S. A. Maurer,  
 N. J. Mayhall,  S. C. McKenzie,  J.-M. Mewes,  A. F. Morrison,  
 J. W. Mullinax,  K. Nanda,  T. S. Nguyen-Beck,  R. Olivares-Amaya,  
 J. A. Parkhill,  T. M. Perrine,  F. Plasser,  P. Pokhilko,  S. Prager,  
 A. Prociuk,  E. Ramos,  D. R. Rehn,  F. Rob,  M. Schneider,  N. Sergueev,  
 S. M. Sharada,  S. Sharma,  D. W. Small,  T. Stauch,  T. Stein,  
 Yu-Chuan Su,  A. J. W. Thom,  A. Tkatchenko,  T. Tsuchimochi,  N. M. Tubman,  
 L. Vogt,  M. L. Vidal,  O. Vydrov,  M. A. Watson,  J. Wenzel,  
 M. de Wergifosse,  T. A. Wesolowski,  A. White,  J. Witte,  A. Yamada,  
 Jun Yang,  K. Yao,  S. Yeganeh,  S. R. Yost,  Zhi-Qiang You,  A. Zech,  
 Igor Ying Zhang,  Xing Zhang,  Yan Zhao,  Ying Zhu,  B. R. Brooks,  
 G. K. L. Chan,  C. J. Cramer,  M. S. Gordon,  W. J. Hehre,  A. Klamt,  
 M. W. Schmidt,  C. D. Sherrill,  D. G. Truhlar,  A. Aspuru-Guzik,  R. Baer,  
 A. T. Bell,  N. A. Besley,  Jeng-Da Chai,  A. E. DePrince, III,  
 R. A. DiStasio Jr.,  A. Dreuw,  B. D. Dunietz,  T. R. Furlani,  
 Chao-Ping Hsu,  Yousung Jung,  Jing Kong,  D. S. Lambrecht,  WanZhen Liang,  
 C. Ochsenfeld,  V. A. Rassolov,  L. V. Slipchenko,  J. E. Subotnik,  
 T. Van Voorhis,  J. M. Herbert,  A. I. Krylov,  P. M. W. Gill,  M. Head-Gordon

 Contributors to earlier versions of Q-Chem not listed above: 
 R. D. Adamson,  B. Austin,  J. Baker,  G. J. O. Beran,  K. Brandhorst,  
 S. T. Brown,  E. F. C. Byrd,  A. K. Chakraborty,  C.-L. Cheng,  
 Siu Hung Chien,  D. M. Chipman,  D. L. Crittenden,  H. Dachsel,  
 R. J. Doerksen,  A. D. Dutoi,  L. Fusti-Molnar,  W. A. Goddard III,  
 A. Golubeva-Zadorozhnaya,  S. R. Gwaltney,  G. Hawkins,  A. Heyden,  
 S. Hirata,  G. Kedziora,  F. J. Keil,  C. Kelley,  Jihan Kim,  R. A. King,  
 R. Z. Khaliullin,  P. P. Korambath,  W. Kurlancheek,  A. M. Lee,  M. S. Lee,  
 S. V. Levchenko,  Ching Yeh Lin,  D. Liotard,  R. C. Lochan,  I. Lotan,  
 P. E. Maslen,  N. Nair,  D. P. O'Neill,  D. Neuhauser,  E. Neuscamman,  
 C. M. Oana,  R. Olson,  B. Peters,  R. Peverati,  P. A. Pieniazek,  
 Y. M. Rhee,  J. Ritchie,  M. A. Rohrdanz,  E. Rosta,  N. J. Russ,  
 H. F. Schaefer III,  N. E. Schultz,  N. Shenvi,  A. C. Simmonett,  A. Sodt,  
 D. Stuck,  K. S. Thanthiriwatte,  V. Vanovschi,  Tao Wang,  A. Warshel,  
 C. F. Williams,  Q. Wu,  X. Xu,  W. Zhang

 Please cite Q-Chem as follows:
 Y. Shao et al., Mol. Phys. 113, 184-215 (2015)
 DOI: 10.1080/00268976.2014.952696

 Q-Chem 5.1.1 for Intel X86 EM64T Linux

 Parts of Q-Chem use Armadillo 8.300.2 (Tropical Shenanigans).
 http://arma.sourceforge.net/

 Q-Chem begins on Thu Oct 11 00:02:41 2018  

Host: 
0

     Scratch files written to /scratch/taweetham/qchem503//
Input Ideriv = 2
Curr. Ideriv = -1
Max.  Ideriv = 2

Checking the input file for inconsistencies... 	...done.

--------------------------------------------------------------
User input:
--------------------------------------------------------------
$molecule
0 1
C 
C 1 CC 
C 2 CC 1 60.0
Br 2 CBr 1 ANG  3 pDHA
H 2 CH 1 ANG  3 mDHA
H 3 CH 1 ANG  2 mDHA
Cl 3 CCl 1 ANG  2 pDHA
H 1 CH 2 ANG  3 pDHA
H 1 CH 2 ANG  3 mDHA

CC=1.54
CH=1.09
CF=1.35
CCl=1.77
CBr=1.94
CI=2.14
ANG=118.0
pDHA=107.9
mDHA=-107.9
$end

$rem
   job_type	optimization
   basis	6-311++g**
   method	b3lyp
   mem_total	32000
$end

--------------------------------------------------------------
 ----------------------------------------------------------------
             Standard Nuclear Orientation (Angstroms)
    I     Atom           X                Y                Z
 ----------------------------------------------------------------
    1      C      -0.7137482670     1.4930371843    -0.0232861223
    2      C      -0.0543573924     0.2208636058     0.5409638762
    3      C      -1.1824745545     0.1060819896    -0.5010422894
    4      Br      1.7542373542    -0.1949889365    -0.0244136134
    5      H      -0.2781382236    -0.0578657141     1.5706881625
    6      H      -0.9164823785    -0.2038947700    -1.5116176556
    7      Cl     -2.7640391666    -0.4704784125     0.0458868473
    8      H      -1.3757448621     2.0597646912     0.6314508028
    9      H      -0.1357948175     2.1048449023    -0.7159340318
 ----------------------------------------------------------------
 Molecular Point Group                 C1    NOp =  1
 Largest Abelian Subgroup              C1    NOp =  1
 Nuclear Repulsion Energy =   367.0577272321 hartrees
 There are       37 alpha and       37 beta electrons
 Requested basis set is 6-311++G(d,p)
 There are 70 shells and 172 basis functions

 Total QAlloc Memory Limit  32000 MB
 Mega-Array Size       188 MB
 MEM_STATIC part       192 MB
 A cutoff of  1.0D-11 yielded   2224 shell pairs
 There are     13925 function pairs (     15089 Cartesian)
 Smallest overlap matrix eigenvalue = 4.64E-05

 Scale SEOQF with 1.000000e-01/1.000000e-01/1.000000e-01

 Standard Electronic Orientation quadrupole field applied
 Nucleus-field energy     =     0.0000000100 hartrees
 Guess from superposition of atomic densities
 Warning:  Energy on first SCF cycle will be non-variational
 SAD guess density has 74.000000 electrons

 -----------------------------------------------------------------------
  General SCF calculation program by
  Eric Jon Sundstrom, Paul Horn, Yuezhi Mao, Dmitri Zuev, Alec White,
  David Stuck, Shaama M.S., Shane Yost, Joonho Lee, David Small,
  Daniel Levine, Susi Lehtola, Hugh Burton, Evgeny Epifanovsky
 -----------------------------------------------------------------------
 Exchange:     0.2000 Hartree-Fock + 0.0800 Slater + 0.7200 B88
 Correlation:  0.1900 VWN1RPA + 0.8100 LYP
 Using SG-1 standard quadrature grid
 A restricted SCF calculation will be
 performed using DIIS
 SCF converges when DIIS error is below 1.0e-08
 ---------------------------------------
  Cycle       Energy         DIIS error
 ---------------------------------------
    1   -3151.8290406331      4.14e-02  
    2   -3151.0449801150      3.72e-03  
    3   -3151.0202736936      4.44e-03  
    4   -3151.0876414321      6.94e-04  
    5   -3151.0893495750      2.61e-04  
    6   -3151.0895688163      8.30e-05  
    7   -3151.0895927390      1.49e-05  
    8   -3151.0895934208      3.68e-06  
    9   -3151.0895934639      1.29e-06  
   10   -3151.0895934692      3.56e-07  
   11   -3151.0895934696      7.90e-08  
   12   -3151.0895934696      2.16e-08  
   13   -3151.0895934696      2.15e-09  Convergence criterion met
 ---------------------------------------
 SCF time:   CPU 43.27s  wall 44.00s 
 SCF   energy in the final basis set =    -3151.0895934696
 Total energy in the final basis set =    -3151.0895934696

 --------------------------------------------------------------

                    Orbital Energies (a.u.)
 --------------------------------------------------------------

 Alpha MOs
 -- Occupied --
*******-101.561 -62.490 -56.311 -56.307 -56.307 -10.264 -10.259
-10.214  -9.475  -8.699  -7.240  -7.230  -7.230  -6.531  -6.517
 -6.517  -2.642  -2.638  -2.637  -2.627  -2.627  -0.916  -0.838
 -0.780  -0.626  -0.613  -0.510  -0.503  -0.416  -0.398  -0.391
 -0.372  -0.324  -0.313  -0.287  -0.277
 -- Virtual --
 -0.037  -0.008   0.003   0.007   0.016   0.020   0.048   0.058
  0.063   0.067   0.070   0.076   0.095   0.096   0.098   0.111
  0.114   0.118   0.126   0.137   0.141   0.148   0.158   0.160
  0.181   0.185   0.193   0.215   0.220   0.227   0.265   0.268
  0.273   0.395   0.404   0.422   0.432   0.438   0.457   0.471
  0.474   0.493   0.500   0.502   0.529   0.550   0.558   0.581
  0.601   0.628   0.630   0.646   0.657   0.665   0.690   0.777
  0.789   0.810   0.845   0.862   0.888   0.906   0.927   0.947
  0.990   1.054   1.099   1.262   1.301   1.320   1.343   1.390
  1.498   1.523   1.548   1.623   1.647   1.671   1.725   1.738
  1.782   1.814   1.863   1.908   1.999   2.025   2.032   2.093
  2.113   2.190   2.191   2.196   2.237   2.303   2.305   2.431
  2.474   2.513   2.578   2.591   2.684   2.720   2.752   2.811
  2.830   2.845   3.095   3.174   3.394   3.411   3.709   4.013
  4.038   4.098   4.123   4.204   4.273   4.387   6.673   7.576
  7.591   7.689   9.734  23.695  23.712  23.837  25.869  25.918
 26.404  47.945 215.718 289.772 289.787 289.9081020.744
 --------------------------------------------------------------

          Ground-State Mulliken Net Atomic Charges

     Atom                 Charge (a.u.)
  ----------------------------------------
      1 C                    -0.483199
      2 C                    -0.163659
      3 C                    -0.077494
      4 Br                   -0.119721
      5 H                     0.233803
      6 H                     0.245995
      7 Cl                    0.032238
      8 H                     0.154387
      9 H                     0.177649
  ----------------------------------------
  Sum of atomic charges =     0.000000

 -----------------------------------------------------------------
                    Cartesian Multipole Moments
 -----------------------------------------------------------------
    Charge (ESU x 10^10)
                 0.0000
    Dipole Moment (Debye)
         X      -0.0556      Y       1.2416      Z      -0.0534
       Tot       1.2440
    Quadrupole Moments (Debye-Ang)
        XX     -55.0050     XY      -1.4333     YY     -49.2669
        XZ      -1.0387     YZ       0.0491     ZZ     -47.8190
    Octopole Moments (Debye-Ang^2)
       XXX      58.1188    XXY      -3.5267    XYY      13.4369
       YYY      -2.1830    XXZ       0.0012    XYZ      -0.9817
       YYZ      -0.5500    XZZ      13.3478    YZZ      -2.9729
       ZZZ      -0.2745
    Hexadecapole Moments (Debye-Ang^3)
      XXXX   -1049.6764   XXXY      -6.6569   XXYY    -209.2659
      XYYY     -10.4171   YYYY    -182.4415   XXXZ     -20.5595
      XXYZ       1.4311   XYYZ      -4.7103   YYYZ      -0.8051
      XXZZ    -195.9812   XYZZ      -1.8098   YYZZ     -47.7355
      XZZZ      -1.5592   YZZZ       0.3458   ZZZZ     -92.1074
 -----------------------------------------------------------------
 Calculating analytic gradient of the SCF energy
 Gradient of SCF Energy
            1           2           3           4           5           6
    1  -0.0021220   0.0221839  -0.0241617   0.0027740  -0.0041637   0.0039060
    2   0.0188573  -0.0130944  -0.0187651   0.0010686   0.0004156   0.0002665
    3  -0.0002800   0.0166758  -0.0139457  -0.0036047   0.0060310  -0.0059788
            7           8           9
    1   0.0016331  -0.0026262   0.0025766
    2   0.0027641   0.0041608   0.0043266
    3   0.0015082   0.0007861  -0.0011919
 Max gradient component =       2.416E-02
 RMS gradient           =       9.857E-03
 Gradient time:  CPU 10.97 s  wall 11.29 s
 Geometry Optimization Parameters
   NAtoms,    NIC,     NZ,  NCons,   NDum,   NFix, NCnnct, MaxDiis
        9      69       9       0       0       0       0       0


** GEOMETRY OPTIMIZATION IN DELOCALIZED INTERNAL COORDINATES **
   Searching for a Minimum

   Optimization Cycle:   1

                       Coordinates (Angstroms)
     ATOM                X               Y               Z
      1  C        -0.7137482670    1.4930371843   -0.0232861223
      2  C        -0.0543573924    0.2208636058    0.5409638762
      3  C        -1.1824745545    0.1060819896   -0.5010422894
      4  Br        1.7542373542   -0.1949889365   -0.0244136134
      5  H        -0.2781382236   -0.0578657141    1.5706881625
      6  H        -0.9164823785   -0.2038947700   -1.5116176556
      7  Cl       -2.7640391666   -0.4704784125    0.0458868473
      8  H        -1.3757448621    2.0597646912    0.6314508028
      9  H        -0.1357948175    2.1048449023   -0.7159340318
   Point Group: c1    Number of degrees of freedom:    21


   Energy is  -3151.089593470


 Attempting to Generate Delocalized Internal Coordinates

 21 Hessian modes will be used to form the next step
  Hessian Eigenvalues:
     0.015566    0.020947    0.022466    0.023621    0.030130    0.032042
     0.080386    0.082571    0.090112    0.091755    0.110244    0.127284
     0.175927    0.252960    0.257000    0.285189    0.286300    0.348126
     0.348126    0.348126    0.348126

 Minimum Search - Taking Simple RFO Step
 Searching for Lamda that Minimizes Along All modes
 Value Taken    Lamda =  -0.00424503
 Step Taken.  Stepsize is  0.159107

                             Maximum     Tolerance    Cnvgd?
         Gradient           0.019374      0.000300      NO
         Displacement       0.089076      0.001200      NO
         Energy change     *********      0.000001      NO


 New Cartesian Coordinates Obtained by Inverse Iteration

 Displacement from previous Coordinates is:  0.143118
 ----------------------------------------------------------------
             Standard Nuclear Orientation (Angstroms)
    I     Atom           X                Y                Z
 ----------------------------------------------------------------
    1      C      -0.7118283177     1.4916513885    -0.0240794409
    2      C      -0.0675844251     0.2404844097     0.5268838408
    3      C      -1.1689189969     0.1289600322    -0.4913081253
    4      Br      1.7298225006    -0.2113168094    -0.0116827216
    5      H      -0.2837951328    -0.0532123110     1.5437870272
    6      H      -0.9103125752    -0.1916360912    -1.4900550231
    7      Cl     -2.7431710137    -0.4868263753     0.0450608861
    8      H      -1.3611151042     2.0468084590     0.6426219492
    9      H      -0.1496392429     2.0924518375    -0.7285324161
 ----------------------------------------------------------------
 Molecular Point Group                 C1    NOp =  1
 Largest Abelian Subgroup              C1    NOp =  1
 Nuclear Repulsion Energy =   370.0789022989 hartrees
 There are       37 alpha and       37 beta electrons
 Applying Cartesian multipole field
    Component          Value
    ---------          -----
     (2,0,0)        1.00000E-11
     (0,2,0)        2.00000E-11
     (0,0,2)       -3.00000E-11
 Nucleus-field energy     =     0.0000000099 hartrees
 Requested basis set is 6-311++G(d,p)
 There are 70 shells and 172 basis functions
 A cutoff of  1.0D-11 yielded   2232 shell pairs
 There are     13962 function pairs (     15129 Cartesian)
 Smallest overlap matrix eigenvalue = 4.19E-05
 Guess MOs from SCF MO coefficient file

 -----------------------------------------------------------------------
  General SCF calculation program by
  Eric Jon Sundstrom, Paul Horn, Yuezhi Mao, Dmitri Zuev, Alec White,
  David Stuck, Shaama M.S., Shane Yost, Joonho Lee, David Small,
  Daniel Levine, Susi Lehtola, Hugh Burton, Evgeny Epifanovsky
 -----------------------------------------------------------------------
 Exchange:     0.2000 Hartree-Fock + 0.0800 Slater + 0.7200 B88
 Correlation:  0.1900 VWN1RPA + 0.8100 LYP
 Using SG-1 standard quadrature grid
 A restricted SCF calculation will be
 performed using DIIS
 SCF converges when DIIS error is below 1.0e-08
 ---------------------------------------
  Cycle       Energy         DIIS error
 ---------------------------------------
    1   -3151.0911974853      5.00e-04  
    2   -3151.0920047096      2.42e-04  
    3   -3151.0920073196      2.38e-04  
    4   -3151.0922210973      3.10e-05  
    5   -3151.0922240561      6.01e-06  
    6   -3151.0922241314      2.41e-06  
    7   -3151.0922241517      8.04e-07  
    8   -3151.0922241536      1.23e-07  
    9   -3151.0922241536      6.85e-08  
   10   -3151.0922241536      7.60e-09  Convergence criterion met
 ---------------------------------------
 SCF time:   CPU 34.76s  wall 35.00s 
 SCF   energy in the final basis set =    -3151.0922241536
 Total energy in the final basis set =    -3151.0922241536

 --------------------------------------------------------------

                    Orbital Energies (a.u.)
 --------------------------------------------------------------

 Alpha MOs
 -- Occupied --
*******-101.560 -62.490 -56.310 -56.306 -56.306 -10.260 -10.254
-10.211  -9.474  -8.698  -7.239  -7.229  -7.229  -6.530  -6.517
 -6.516  -2.641  -2.637  -2.637  -2.626  -2.626  -0.927  -0.840
 -0.784  -0.629  -0.616  -0.514  -0.509  -0.415  -0.399  -0.393
 -0.376  -0.324  -0.313  -0.288  -0.278
 -- Virtual --
 -0.035  -0.009   0.004   0.008   0.016   0.021   0.049   0.061
  0.063   0.067   0.071   0.078   0.096   0.097   0.099   0.111
  0.114   0.118   0.126   0.138   0.142   0.152   0.158   0.161
  0.184   0.187   0.193   0.217   0.222   0.230   0.274   0.276
  0.281   0.396   0.402   0.423   0.431   0.437   0.456   0.471
  0.475   0.497   0.499   0.501   0.525   0.553   0.562   0.585
  0.607   0.631   0.633   0.653   0.663   0.670   0.696   0.781
  0.790   0.812   0.847   0.862   0.890   0.910   0.930   0.951
  0.997   1.058   1.103   1.262   1.307   1.325   1.363   1.401
  1.516   1.518   1.555   1.632   1.645   1.676   1.737   1.750
  1.801   1.826   1.881   1.924   2.015   2.032   2.040   2.098
  2.124   2.195   2.206   2.217   2.240   2.307   2.312   2.444
  2.484   2.531   2.583   2.614   2.684   2.729   2.773   2.841
  2.853   2.866   3.114   3.206   3.441   3.451   3.727   4.014
  4.040   4.115   4.133   4.222   4.306   4.391   6.677   7.577
  7.594   7.692   9.736  23.733  23.775  23.868  25.870  25.921
 26.410  47.948 215.720 289.773 289.789 289.9111020.747
 --------------------------------------------------------------

          Ground-State Mulliken Net Atomic Charges

     Atom                 Charge (a.u.)
  ----------------------------------------
      1 C                    -0.495348
      2 C                    -0.163654
      3 C                    -0.063500
      4 Br                   -0.116903
      5 H                     0.231537
      6 H                     0.244931
      7 Cl                    0.029645
      8 H                     0.155452
      9 H                     0.177839
  ----------------------------------------
  Sum of atomic charges =     0.000000

 -----------------------------------------------------------------
                    Cartesian Multipole Moments
 -----------------------------------------------------------------
    Charge (ESU x 10^10)
                -0.0000
    Dipole Moment (Debye)
         X      -0.0340      Y       1.2884      Z      -0.0585
       Tot       1.2902
    Quadrupole Moments (Debye-Ang)
        XX     -55.1249     XY      -1.5030     YY     -49.1290
        XZ      -1.0032     YZ       0.0304     ZZ     -47.7986
    Octopole Moments (Debye-Ang^2)
       XXX      58.9056    XXY      -3.3288    XYY      13.5871
       YYY      -1.2283    XXZ      -0.1103    XYZ      -0.9223
       YYZ      -0.7363    XZZ      13.4891    YZZ      -2.4131
       ZZZ      -0.8960
    Hexadecapole Moments (Debye-Ang^3)
      XXXX   -1033.5782   XXXY      -6.6238   XXYY    -205.6863
      XYYY     -10.0348   YYYY    -184.0427   XXXZ     -20.3416
      XXYZ       1.4352   XYYZ      -5.0072   YYYZ      -0.5730
      XXZZ    -192.7461   XYZZ      -1.8838   YYZZ     -47.3554
      XZZZ      -2.4639   YZZZ       0.5201   ZZZZ     -91.0215
 -----------------------------------------------------------------
 Calculating analytic gradient of the SCF energy
 Gradient of SCF Energy
            1           2           3           4           5           6
    1   0.0000257   0.0077273  -0.0082952  -0.0023763  -0.0017888   0.0018955
    2   0.0046023  -0.0037391  -0.0054048   0.0013859   0.0002721   0.0006778
    3  -0.0003895   0.0069590  -0.0060927  -0.0013713  -0.0003616   0.0004196
            7           8           9
    1   0.0026987  -0.0001742   0.0002874
    2   0.0017886   0.0002224   0.0001949
    3   0.0008569  -0.0003404   0.0003201
 Max gradient component =       8.295E-03
 RMS gradient           =       3.374E-03
 Gradient time:  CPU 11.10 s  wall 11.11 s
 Geometry Optimization Parameters
   NAtoms,    NIC,     NZ,  NCons,   NDum,   NFix, NCnnct, MaxDiis
        9      69       9       0       0       0       0       0

 Cartesian Hessian Update
 Hessian Updated using BFGS Update


** GEOMETRY OPTIMIZATION IN DELOCALIZED INTERNAL COORDINATES **
   Searching for a Minimum

   Optimization Cycle:   2

                       Coordinates (Angstroms)
     ATOM                X               Y               Z
      1  C        -0.7118283177    1.4916513885   -0.0240794409
      2  C        -0.0675844251    0.2404844097    0.5268838408
      3  C        -1.1689189969    0.1289600322   -0.4913081253
      4  Br        1.7298225006   -0.2113168094   -0.0116827216
      5  H        -0.2837951328   -0.0532123110    1.5437870272
      6  H        -0.9103125752   -0.1916360912   -1.4900550231
      7  Cl       -2.7431710137   -0.4868263753    0.0450608861
      8  H        -1.3611151042    2.0468084590    0.6426219492
      9  H        -0.1496392429    2.0924518375   -0.7285324161
   Point Group: c1    Number of degrees of freedom:    21


   Energy is  -3151.092224154

 Hessian Updated using BFGS Update

 19 Hessian modes will be used to form the next step
  Hessian Eigenvalues:
     0.015721    0.020946    0.022463    0.023630    0.030190    0.032055
     0.077631    0.080455    0.089112    0.091760    0.099884    0.127134
     0.178819    0.247768    0.253409    0.257359    0.293661    0.348118
     0.359113

 Minimum Search - Taking Simple RFO Step
 Searching for Lamda that Minimizes Along All modes
 Value Taken    Lamda =  -0.00062118
 Step Taken.  Stepsize is  0.088236

                             Maximum     Tolerance    Cnvgd?
         Gradient           0.006068      0.000300      NO
         Displacement       0.052106      0.001200      NO
         Energy change     -0.002631      0.000001      NO


 New Cartesian Coordinates Obtained by Inverse Iteration

 Displacement from previous Coordinates is:  0.077659
 ----------------------------------------------------------------
             Standard Nuclear Orientation (Angstroms)
    I     Atom           X                Y                Z
 ----------------------------------------------------------------
    1      C      -0.7124134443     1.4904504808    -0.0242198161
    2      C      -0.0701137705     0.2460812288     0.5192722344
    3      C      -1.1646725386     0.1349288909    -0.4863085073
    4      Br      1.7372720982    -0.2254595643     0.0045999452
    5      H      -0.2742631534    -0.0425615424     1.5393975923
    6      H      -0.9216906212    -0.1821211683    -1.4895340186
    7      Cl     -2.7454239986    -0.4965984908     0.0349674971
    8      H      -1.3543105389     2.0423289952     0.6514220426
    9      H      -0.1609263408     2.0903157102    -0.7369009933
 ----------------------------------------------------------------
 Molecular Point Group                 C1    NOp =  1
 Largest Abelian Subgroup              C1    NOp =  1
 Nuclear Repulsion Energy =   369.4931985586 hartrees
 There are       37 alpha and       37 beta electrons
 Applying Cartesian multipole field
    Component          Value
    ---------          -----
     (2,0,0)        1.00000E-11
     (0,2,0)        2.00000E-11
     (0,0,2)       -3.00000E-11
 Nucleus-field energy     =     0.0000000099 hartrees
 Requested basis set is 6-311++G(d,p)
 There are 70 shells and 172 basis functions
 A cutoff of  1.0D-11 yielded   2227 shell pairs
 There are     13924 function pairs (     15088 Cartesian)
 Smallest overlap matrix eigenvalue = 4.03E-05
 Guess MOs from SCF MO coefficient file

 -----------------------------------------------------------------------
  General SCF calculation program by
  Eric Jon Sundstrom, Paul Horn, Yuezhi Mao, Dmitri Zuev, Alec White,
  David Stuck, Shaama M.S., Shane Yost, Joonho Lee, David Small,
  Daniel Levine, Susi Lehtola, Hugh Burton, Evgeny Epifanovsky
 -----------------------------------------------------------------------
 Exchange:     0.2000 Hartree-Fock + 0.0800 Slater + 0.7200 B88
 Correlation:  0.1900 VWN1RPA + 0.8100 LYP
 Using SG-1 standard quadrature grid
 A restricted SCF calculation will be
 performed using DIIS
 SCF converges when DIIS error is below 1.0e-08
 ---------------------------------------
  Cycle       Energy         DIIS error
 ---------------------------------------
    1   -3151.0922696188      2.44e-04  
    2   -3151.0925559945      5.61e-05  
    3   -3151.0925556051      5.85e-05  
    4   -3151.0925675253      1.55e-05  
    5   -3151.0925684435      3.32e-06  
    6   -3151.0925684665      1.21e-06  
    7   -3151.0925684714      3.41e-07  
    8   -3151.0925684717      6.82e-08  
    9   -3151.0925684718      2.77e-08  
   10   -3151.0925684718      4.84e-09  Convergence criterion met
 ---------------------------------------
 SCF time:   CPU 34.78s  wall 35.00s 
 SCF   energy in the final basis set =    -3151.0925684718
 Total energy in the final basis set =    -3151.0925684718

 --------------------------------------------------------------

                    Orbital Energies (a.u.)
 --------------------------------------------------------------

 Alpha MOs
 -- Occupied --
*******-101.559 -62.489 -56.310 -56.306 -56.306 -10.260 -10.254
-10.211  -9.473  -8.698  -7.238  -7.228  -7.228  -6.530  -6.516
 -6.516  -2.641  -2.637  -2.636  -2.626  -2.626  -0.931  -0.840
 -0.784  -0.630  -0.617  -0.516  -0.511  -0.413  -0.398  -0.394
 -0.376  -0.324  -0.313  -0.289  -0.280
 -- Virtual --
 -0.038  -0.009   0.003   0.007   0.016   0.021   0.049   0.061
  0.063   0.067   0.072   0.079   0.095   0.097   0.099   0.111
  0.114   0.118   0.126   0.138   0.142   0.154   0.158   0.161
  0.185   0.188   0.193   0.218   0.223   0.231   0.275   0.277
  0.282   0.395   0.402   0.424   0.432   0.436   0.457   0.471
  0.475   0.497   0.499   0.502   0.526   0.555   0.562   0.586
  0.609   0.630   0.633   0.655   0.662   0.670   0.695   0.778
  0.789   0.812   0.848   0.862   0.888   0.908   0.929   0.950
  0.999   1.058   1.102   1.263   1.306   1.327   1.362   1.404
  1.515   1.519   1.554   1.632   1.645   1.681   1.737   1.752
  1.806   1.830   1.887   1.928   2.018   2.033   2.042   2.094
  2.127   2.194   2.210   2.223   2.239   2.310   2.313   2.444
  2.483   2.535   2.581   2.616   2.687   2.728   2.780   2.847
  2.858   2.873   3.113   3.212   3.453   3.463   3.728   4.014
  4.040   4.114   4.132   4.223   4.314   4.390   6.674   7.577
  7.594   7.690   9.735  23.737  23.800  23.879  25.869  25.921
 26.407  47.945 215.719 289.773 289.790 289.9101020.744
 --------------------------------------------------------------

          Ground-State Mulliken Net Atomic Charges

     Atom                 Charge (a.u.)
  ----------------------------------------
      1 C                    -0.503360
      2 C                    -0.161351
      3 C                    -0.053512
      4 Br                   -0.117706
      5 H                     0.229241
      6 H                     0.243273
      7 Cl                    0.028896
      8 H                     0.156020
      9 H                     0.178499
  ----------------------------------------
  Sum of atomic charges =     0.000000

 -----------------------------------------------------------------
                    Cartesian Multipole Moments
 -----------------------------------------------------------------
    Charge (ESU x 10^10)
                 0.0000
    Dipole Moment (Debye)
         X      -0.0347      Y       1.3343      Z      -0.0628
       Tot       1.3362
    Quadrupole Moments (Debye-Ang)
        XX     -55.2431     XY      -1.5588     YY     -49.1004
        XZ      -0.9500     YZ       0.0318     ZZ     -47.7735
    Octopole Moments (Debye-Ang^2)
       XXX      58.8492    XXY      -3.0698    XYY      13.4716
       YYY      -0.1757    XXZ      -0.2415    XYZ      -0.9289
       YYZ      -0.9008    XZZ      13.3078    YZZ      -1.9129
       ZZZ      -1.4056
    Hexadecapole Moments (Debye-Ang^3)
      XXXX   -1038.0292   XXXY      -6.3810   XXYY    -206.3262
      XYYY      -9.5811   YYYY    -185.2868   XXXZ     -22.0929
      XXYZ       1.4665   XYYZ      -5.8699   YYYZ      -0.5460
      XXZZ    -193.6593   XYZZ      -1.8252   YYZZ     -47.3476
      XZZZ      -4.8943   YZZZ       0.5696   ZZZZ     -90.4496
 -----------------------------------------------------------------
 Calculating analytic gradient of the SCF energy
 Gradient of SCF Energy
            1           2           3           4           5           6
    1   0.0002118  -0.0003825  -0.0005031  -0.0002574  -0.0004687   0.0003787
    2  -0.0017219   0.0006185   0.0004782   0.0003300   0.0002564   0.0003468
    3  -0.0000752   0.0010399  -0.0005260  -0.0006843  -0.0005537   0.0005338
            7           8           9
    1   0.0009750  -0.0000184   0.0000647
    2   0.0007057  -0.0004872  -0.0005264
    3   0.0002232  -0.0002626   0.0003051
 Max gradient component =       1.722E-03
 RMS gradient           =       5.884E-04
 Gradient time:  CPU 10.95 s  wall 10.95 s
 Geometry Optimization Parameters
   NAtoms,    NIC,     NZ,  NCons,   NDum,   NFix, NCnnct, MaxDiis
        9      69       9       0       0       0       0       0

 Cartesian Hessian Update
 Hessian Updated using BFGS Update


** GEOMETRY OPTIMIZATION IN DELOCALIZED INTERNAL COORDINATES **
   Searching for a Minimum

   Optimization Cycle:   3

                       Coordinates (Angstroms)
     ATOM                X               Y               Z
      1  C        -0.7124134443    1.4904504808   -0.0242198161
      2  C        -0.0701137705    0.2460812288    0.5192722344
      3  C        -1.1646725386    0.1349288909   -0.4863085073
      4  Br        1.7372720982   -0.2254595643    0.0045999452
      5  H        -0.2742631534   -0.0425615424    1.5393975923
      6  H        -0.9216906212   -0.1821211683   -1.4895340186
      7  Cl       -2.7454239986   -0.4965984908    0.0349674971
      8  H        -1.3543105389    2.0423289952    0.6514220426
      9  H        -0.1609263408    2.0903157102   -0.7369009933
   Point Group: c1    Number of degrees of freedom:    21


   Energy is  -3151.092568472

 Hessian Updated using BFGS Update

 20 Hessian modes will be used to form the next step
  Hessian Eigenvalues:
     0.015733    0.020951    0.022434    0.022622    0.029648    0.032073
     0.067388    0.080476    0.088674    0.091761    0.092688    0.127025
     0.181953    0.252595    0.257017    0.271655    0.311964    0.348125
     0.348217    0.364336

 Minimum Search - Taking Simple RFO Step
 Searching for Lamda that Minimizes Along All modes
 Value Taken    Lamda =  -0.00006194
 Step Taken.  Stepsize is  0.032053

                             Maximum     Tolerance    Cnvgd?
         Gradient           0.002672      0.000300      NO
         Displacement       0.021065      0.001200      NO
         Energy change     -0.000344      0.000001      NO


 New Cartesian Coordinates Obtained by Inverse Iteration

 Displacement from previous Coordinates is:  0.035931
 ----------------------------------------------------------------
             Standard Nuclear Orientation (Angstroms)
    I     Atom           X                Y                Z
 ----------------------------------------------------------------
    1      C      -0.7126711617     1.4934340558    -0.0245982864
    2      C      -0.0695846598     0.2468107325     0.5173063585
    3      C      -1.1647780371     0.1355514827    -0.4859973892
    4      Br      1.7392210041    -0.2323822874     0.0122677124
    5      H      -0.2701651376    -0.0414673608     1.5388515647
    6      H      -0.9260206624    -0.1813089502    -1.4909384770
    7      Cl     -2.7466048433    -0.5041960154     0.0311122151
    8      H      -1.3495369263     2.0463111738     0.6557495650
    9      H      -0.1664018838     2.0946117091    -0.7410572869
 ----------------------------------------------------------------
 Molecular Point Group                 C1    NOp =  1
 Largest Abelian Subgroup              C1    NOp =  1
 Nuclear Repulsion Energy =   369.0539336898 hartrees
 There are       37 alpha and       37 beta electrons
 Applying Cartesian multipole field
    Component          Value
    ---------          -----
     (2,0,0)        1.00000E-11
     (0,2,0)        2.00000E-11
     (0,0,2)       -3.00000E-11
 Nucleus-field energy     =     0.0000000100 hartrees
 Requested basis set is 6-311++G(d,p)
 There are 70 shells and 172 basis functions
 A cutoff of  1.0D-11 yielded   2226 shell pairs
 There are     13921 function pairs (     15085 Cartesian)
 Smallest overlap matrix eigenvalue = 4.04E-05
 Guess MOs from SCF MO coefficient file

 -----------------------------------------------------------------------
  General SCF calculation program by
  Eric Jon Sundstrom, Paul Horn, Yuezhi Mao, Dmitri Zuev, Alec White,
  David Stuck, Shaama M.S., Shane Yost, Joonho Lee, David Small,
  Daniel Levine, Susi Lehtola, Hugh Burton, Evgeny Epifanovsky
 -----------------------------------------------------------------------
 Exchange:     0.2000 Hartree-Fock + 0.0800 Slater + 0.7200 B88
 Correlation:  0.1900 VWN1RPA + 0.8100 LYP
 Using SG-1 standard quadrature grid
 A restricted SCF calculation will be
 performed using DIIS
 SCF converges when DIIS error is below 1.0e-08
 ---------------------------------------
  Cycle       Energy         DIIS error
 ---------------------------------------
    1   -3151.0925688453      7.70e-05  
    2   -3151.0926039312      2.01e-05  
    3   -3151.0926031620      2.60e-05  
    4   -3151.0926056756      3.57e-06  
    5   -3151.0926057186      1.26e-06  
    6   -3151.0926057237      4.91e-07  
    7   -3151.0926057246      6.01e-08  
    8   -3151.0926057246      2.75e-08  
    9   -3151.0926057245      6.30e-09  Convergence criterion met
 ---------------------------------------
 SCF time:   CPU 31.18s  wall 31.00s 
 SCF   energy in the final basis set =    -3151.0926057245
 Total energy in the final basis set =    -3151.0926057245

 --------------------------------------------------------------

                    Orbital Energies (a.u.)
 --------------------------------------------------------------

 Alpha MOs
 -- Occupied --
*******-101.559 -62.489 -56.310 -56.306 -56.306 -10.260 -10.255
-10.212  -9.473  -8.698  -7.238  -7.228  -7.228  -6.530  -6.516
 -6.516  -2.640  -2.636  -2.636  -2.626  -2.626  -0.930  -0.839
 -0.784  -0.630  -0.617  -0.515  -0.511  -0.413  -0.398  -0.394
 -0.376  -0.323  -0.313  -0.289  -0.280
 -- Virtual --
 -0.038  -0.010   0.003   0.007   0.016   0.021   0.049   0.061
  0.063   0.067   0.072   0.079   0.095   0.097   0.099   0.111
  0.114   0.117   0.126   0.138   0.141   0.153   0.158   0.161
  0.185   0.188   0.193   0.218   0.222   0.230   0.274   0.276
  0.282   0.395   0.402   0.424   0.432   0.436   0.457   0.472
  0.476   0.497   0.499   0.502   0.527   0.555   0.562   0.586
  0.608   0.630   0.633   0.654   0.661   0.669   0.695   0.777
  0.788   0.812   0.849   0.862   0.887   0.907   0.929   0.948
  1.000   1.058   1.102   1.262   1.305   1.325   1.362   1.404
  1.515   1.518   1.552   1.632   1.645   1.682   1.736   1.752
  1.806   1.829   1.888   1.928   2.016   2.032   2.041   2.092
  2.126   2.193   2.209   2.222   2.238   2.310   2.312   2.442
  2.482   2.535   2.578   2.613   2.687   2.727   2.780   2.845
  2.855   2.872   3.112   3.210   3.448   3.461   3.726   4.014
  4.039   4.114   4.131   4.222   4.313   4.390   6.673   7.577
  7.594   7.689   9.734  23.734  23.800  23.875  25.868  25.921
 26.404  47.945 215.718 289.773 289.790 289.9091020.743
 --------------------------------------------------------------

          Ground-State Mulliken Net Atomic Charges

     Atom                 Charge (a.u.)
  ----------------------------------------
      1 C                    -0.505811
      2 C                    -0.161522
      3 C                    -0.049113
      4 Br                   -0.117277
      5 H                     0.228060
      6 H                     0.242569
      7 Cl                    0.028214
      8 H                     0.156513
      9 H                     0.178368
  ----------------------------------------
  Sum of atomic charges =     0.000000

 -----------------------------------------------------------------
                    Cartesian Multipole Moments
 -----------------------------------------------------------------
    Charge (ESU x 10^10)
                 0.0000
    Dipole Moment (Debye)
         X      -0.0306      Y       1.3499      Z      -0.0647
       Tot       1.3518
    Quadrupole Moments (Debye-Ang)
        XX     -55.2959     XY      -1.5781     YY     -49.0805
        XZ      -0.9320     YZ       0.0324     ZZ     -47.7720
    Octopole Moments (Debye-Ang^2)
       XXX      58.9352    XXY      -2.9222    XYY      13.4471
       YYY       0.4953    XXZ      -0.2996    XYZ      -0.9366
       YYZ      -0.9825    XZZ      13.2717    YZZ      -1.6763
       ZZZ      -1.6639
    Hexadecapole Moments (Debye-Ang^3)
      XXXX   -1039.7211   XXXY      -6.4891   XXYY    -206.6854
      XYYY      -9.6999   YYYY    -186.4957   XXXZ     -22.9897
      XXYZ       1.4806   XYYZ      -6.3026   YYYZ      -0.4996
      XXZZ    -194.0225   XYZZ      -1.8702   YYZZ     -47.5208
      XZZZ      -6.0478   YZZZ       0.6268   ZZZZ     -90.4098
 -----------------------------------------------------------------
 Calculating analytic gradient of the SCF energy
 Gradient of SCF Energy
            1           2           3           4           5           6
    1   0.0001516  -0.0006685   0.0003580  -0.0000628   0.0000675  -0.0000258
    2  -0.0006630   0.0004479   0.0004877   0.0000612  -0.0001063  -0.0000819
    3  -0.0000840   0.0004358  -0.0002658  -0.0001951  -0.0001269   0.0001239
            7           8           9
    1   0.0001328   0.0000341   0.0000130
    2   0.0000976  -0.0001217  -0.0001215
    3   0.0000712   0.0000143   0.0000268
 Max gradient component =       6.685E-04
 RMS gradient           =       2.658E-04
 Gradient time:  CPU 10.99 s  wall 10.99 s
 Geometry Optimization Parameters
   NAtoms,    NIC,     NZ,  NCons,   NDum,   NFix, NCnnct, MaxDiis
        9      69       9       0       0       0       0       0

 Cartesian Hessian Update
 Hessian Updated using BFGS Update


** GEOMETRY OPTIMIZATION IN DELOCALIZED INTERNAL COORDINATES **
   Searching for a Minimum

   Optimization Cycle:   4

                       Coordinates (Angstroms)
     ATOM                X               Y               Z
      1  C        -0.7126711617    1.4934340558   -0.0245982864
      2  C        -0.0695846598    0.2468107325    0.5173063585
      3  C        -1.1647780371    0.1355514827   -0.4859973892
      4  Br        1.7392210041   -0.2323822874    0.0122677124
      5  H        -0.2701651376   -0.0414673608    1.5388515647
      6  H        -0.9260206624   -0.1813089502   -1.4909384770
      7  Cl       -2.7466048433   -0.5041960154    0.0311122151
      8  H        -1.3495369263    2.0463111738    0.6557495650
      9  H        -0.1664018838    2.0946117091   -0.7410572869
   Point Group: c1    Number of degrees of freedom:    21


   Energy is  -3151.092605725

 Hessian Updated using BFGS Update

 21 Hessian modes will be used to form the next step
  Hessian Eigenvalues:
     0.015984    0.020408    0.020988    0.022477    0.029802    0.032070
     0.068106    0.080703    0.086253    0.091017    0.091850    0.126924
     0.181911    0.251331    0.257148    0.266996    0.289292    0.348123
     0.348126    0.348210    0.356546

 Minimum Search - Taking Simple RFO Step
 Searching for Lamda that Minimizes Along All modes
 Value Taken    Lamda =  -0.00000693
 Step Taken.  Stepsize is  0.013033

                             Maximum     Tolerance    Cnvgd?
         Gradient           0.000672      0.000300      NO
         Displacement       0.006425      0.001200      NO
         Energy change     -0.000037      0.000001      NO


 New Cartesian Coordinates Obtained by Inverse Iteration

 Displacement from previous Coordinates is:  0.012110
 ----------------------------------------------------------------
             Standard Nuclear Orientation (Angstroms)
    I     Atom           X                Y                Z
 ----------------------------------------------------------------
    1      C      -0.7127673208     1.4939532145    -0.0246060436
    2      C      -0.0687141515     0.2462634912     0.5164121111
    3      C      -1.1650327522     0.1349904658    -0.4857021301
    4      Br      1.7406138933    -0.2349469365     0.0148577103
    5      H      -0.2688512684    -0.0397824989     1.5388448113
    6      H      -0.9277445765    -0.1795848953    -1.4918668900
    7      Cl     -2.7472373259    -0.5063188286     0.0301765453
    8      H      -1.3488233406     2.0470683697     0.6564858741
    9      H      -0.1679854652     2.0957221581    -0.7419060123
 ----------------------------------------------------------------
 Molecular Point Group                 C1    NOp =  1
 Largest Abelian Subgroup              C1    NOp =  1
 Nuclear Repulsion Energy =   368.8720402007 hartrees
 There are       37 alpha and       37 beta electrons
 Applying Cartesian multipole field
    Component          Value
    ---------          -----
     (2,0,0)        1.00000E-11
     (0,2,0)        2.00000E-11
     (0,0,2)       -3.00000E-11
 Nucleus-field energy     =     0.0000000100 hartrees
 Requested basis set is 6-311++G(d,p)
 There are 70 shells and 172 basis functions
 A cutoff of  1.0D-11 yielded   2226 shell pairs
 There are     13921 function pairs (     15085 Cartesian)
 Smallest overlap matrix eigenvalue = 4.05E-05
 Guess MOs from SCF MO coefficient file

 -----------------------------------------------------------------------
  General SCF calculation program by
  Eric Jon Sundstrom, Paul Horn, Yuezhi Mao, Dmitri Zuev, Alec White,
  David Stuck, Shaama M.S., Shane Yost, Joonho Lee, David Small,
  Daniel Levine, Susi Lehtola, Hugh Burton, Evgeny Epifanovsky
 -----------------------------------------------------------------------
 Exchange:     0.2000 Hartree-Fock + 0.0800 Slater + 0.7200 B88
 Correlation:  0.1900 VWN1RPA + 0.8100 LYP
 Using SG-1 standard quadrature grid
 A restricted SCF calculation will be
 performed using DIIS
 SCF converges when DIIS error is below 1.0e-08
 ---------------------------------------
  Cycle       Energy         DIIS error
 ---------------------------------------
    1   -3151.0926051959      2.88e-05  
    2   -3151.0926093932      7.74e-06  
    3   -3151.0926092581      1.01e-05  
    4   -3151.0926096343      1.32e-06  
    5   -3151.0926096406      3.91e-07  
    6   -3151.0926096411      1.68e-07  
    7   -3151.0926096411      2.35e-08  
    8   -3151.0926096411      9.28e-09  Convergence criterion met
 ---------------------------------------
 SCF time:   CPU 27.85s  wall 28.00s 
 SCF   energy in the final basis set =    -3151.0926096411
 Total energy in the final basis set =    -3151.0926096411

 --------------------------------------------------------------

                    Orbital Energies (a.u.)
 --------------------------------------------------------------

 Alpha MOs
 -- Occupied --
*******-101.559 -62.489 -56.310 -56.306 -56.306 -10.260 -10.255
-10.212  -9.473  -8.698  -7.238  -7.228  -7.228  -6.530  -6.516
 -6.516  -2.640  -2.637  -2.636  -2.626  -2.626  -0.930  -0.839
 -0.784  -0.630  -0.617  -0.515  -0.511  -0.413  -0.398  -0.394
 -0.376  -0.323  -0.313  -0.289  -0.280
 -- Virtual --
 -0.038  -0.010   0.003   0.007   0.016   0.021   0.049   0.061
  0.063   0.067   0.072   0.079   0.095   0.097   0.099   0.111
  0.114   0.117   0.126   0.138   0.141   0.153   0.158   0.161
  0.185   0.188   0.193   0.218   0.222   0.230   0.274   0.275
  0.282   0.395   0.402   0.424   0.432   0.436   0.457   0.472
  0.476   0.497   0.499   0.502   0.528   0.555   0.562   0.586
  0.608   0.630   0.633   0.654   0.660   0.669   0.694   0.777
  0.788   0.812   0.849   0.862   0.887   0.907   0.929   0.948
  1.000   1.058   1.102   1.262   1.304   1.325   1.361   1.404
  1.515   1.517   1.551   1.631   1.645   1.683   1.736   1.752
  1.805   1.829   1.888   1.928   2.016   2.032   2.041   2.092
  2.126   2.194   2.208   2.222   2.238   2.310   2.312   2.442
  2.481   2.535   2.577   2.612   2.687   2.726   2.780   2.844
  2.854   2.872   3.112   3.208   3.447   3.460   3.725   4.014
  4.039   4.113   4.130   4.221   4.313   4.389   6.673   7.577
  7.594   7.689   9.734  23.733  23.799  23.874  25.868  25.921
 26.403  47.944 215.718 289.773 289.790 289.9091020.742
 --------------------------------------------------------------

          Ground-State Mulliken Net Atomic Charges

     Atom                 Charge (a.u.)
  ----------------------------------------
      1 C                    -0.506109
      2 C                    -0.161900
      3 C                    -0.047810
      4 Br                   -0.117018
      5 H                     0.227547
      6 H                     0.242172
      7 Cl                    0.028265
      8 H                     0.156562
      9 H                     0.178291
  ----------------------------------------
  Sum of atomic charges =     0.000000

 -----------------------------------------------------------------
                    Cartesian Multipole Moments
 -----------------------------------------------------------------
    Charge (ESU x 10^10)
                 0.0000
    Dipole Moment (Debye)
         X      -0.0294      Y       1.3538      Z      -0.0662
       Tot       1.3558
    Quadrupole Moments (Debye-Ang)
        XX     -55.2973     XY      -1.5837     YY     -49.0821
        XZ      -0.9256     YZ       0.0321     ZZ     -47.7731
    Octopole Moments (Debye-Ang^2)
       XXX      58.9051    XXY      -2.8630    XYY      13.4314
       YYY       0.7282    XXZ      -0.3242    XYZ      -0.9370
       YYZ      -1.0162    XZZ      13.2463    YZZ      -1.5881
       ZZZ      -1.7693
    Hexadecapole Moments (Debye-Ang^3)
      XXXX   -1040.4806   XXXY      -6.4828   XXYY    -206.8563
      XYYY      -9.6791   YYYY    -186.8405   XXXZ     -23.2715
      XXYZ       1.4856   XYYZ      -6.4335   YYYZ      -0.4809
      XXZZ    -194.1956   XYZZ      -1.8640   YYZZ     -47.5834
      XZZZ      -6.4011   YZZZ       0.6533   ZZZZ     -90.3805
 -----------------------------------------------------------------
 Calculating analytic gradient of the SCF energy
 Gradient of SCF Energy
            1           2           3           4           5           6
    1   0.0000620  -0.0003414   0.0002973   0.0000686   0.0001458  -0.0001114
    2  -0.0000736   0.0000769   0.0001176  -0.0000313  -0.0000436  -0.0000378
    3  -0.0000331   0.0002360  -0.0001884  -0.0000493   0.0000093  -0.0000085
            7           8           9
    1  -0.0001256  -0.0000307   0.0000352
    2  -0.0000249   0.0000039   0.0000129
    3   0.0000258  -0.0000211   0.0000293
 Max gradient component =       3.414E-04
 RMS gradient           =       1.205E-04
 Gradient time:  CPU 11.01 s  wall 11.01 s
 Geometry Optimization Parameters
   NAtoms,    NIC,     NZ,  NCons,   NDum,   NFix, NCnnct, MaxDiis
        9      69       9       0       0       0       0       0

 Cartesian Hessian Update
 Hessian Updated using BFGS Update


** GEOMETRY OPTIMIZATION IN DELOCALIZED INTERNAL COORDINATES **
   Searching for a Minimum

   Optimization Cycle:   5

                       Coordinates (Angstroms)
     ATOM                X               Y               Z
      1  C        -0.7127673208    1.4939532145   -0.0246060436
      2  C        -0.0687141515    0.2462634912    0.5164121111
      3  C        -1.1650327522    0.1349904658   -0.4857021301
      4  Br        1.7406138933   -0.2349469365    0.0148577103
      5  H        -0.2688512684   -0.0397824989    1.5388448113
      6  H        -0.9277445765   -0.1795848953   -1.4918668900
      7  Cl       -2.7472373259   -0.5063188286    0.0301765453
      8  H        -1.3488233406    2.0470683697    0.6564858741
      9  H        -0.1679854652    2.0957221581   -0.7419060123
   Point Group: c1    Number of degrees of freedom:    21


   Energy is  -3151.092609641

 Hessian Updated using BFGS Update

 21 Hessian modes will be used to form the next step
  Hessian Eigenvalues:
     0.016593    0.017481    0.021020    0.022476    0.029735    0.032074
     0.071090    0.075312    0.080787    0.091791    0.092478    0.125990
     0.181628    0.247527    0.257244    0.262038    0.314905    0.348112
     0.348132    0.348315    0.360402

 Minimum Search - Taking Simple RFO Step
 Searching for Lamda that Minimizes Along All modes
 Value Taken    Lamda =  -0.00000108
 Step Taken.  Stepsize is  0.005977

                             Maximum     Tolerance    Cnvgd?
         Gradient           0.000186      0.000300     YES
         Displacement       0.003783      0.001200      NO
         Energy change     -0.000004      0.000001      NO


 New Cartesian Coordinates Obtained by Inverse Iteration

 Displacement from previous Coordinates is:  0.004722
 ----------------------------------------------------------------
             Standard Nuclear Orientation (Angstroms)
    I     Atom           X                Y                Z
 ----------------------------------------------------------------
    1      C      -0.7128255895     1.4941546127    -0.0246468773
    2      C      -0.0684443754     0.2461726802     0.5159305238
    3      C      -1.1651990574     0.1349239875    -0.4855716209
    4      Br      1.7408050863    -0.2356051303     0.0156466758
    5      H      -0.2694700251    -0.0394445681     1.5383700908
    6      H      -0.9276057560    -0.1791229969    -1.4918824392
    7      Cl     -2.7470006078    -0.5070212850     0.0301792191
    8      H      -1.3478637572     2.0473721014     0.6573275507
    9      H      -0.1689382259     2.0959351387    -0.7426571466
 ----------------------------------------------------------------
 Molecular Point Group                 C1    NOp =  1
 Largest Abelian Subgroup              C1    NOp =  1
 Nuclear Repulsion Energy =   368.8568874539 hartrees
 There are       37 alpha and       37 beta electrons
 Applying Cartesian multipole field
    Component          Value
    ---------          -----
     (2,0,0)        1.00000E-11
     (0,2,0)        2.00000E-11
     (0,0,2)       -3.00000E-11
 Nucleus-field energy     =     0.0000000100 hartrees
 Requested basis set is 6-311++G(d,p)
 There are 70 shells and 172 basis functions
 A cutoff of  1.0D-11 yielded   2226 shell pairs
 There are     13921 function pairs (     15085 Cartesian)
 Smallest overlap matrix eigenvalue = 4.05E-05
 Guess MOs from SCF MO coefficient file

 -----------------------------------------------------------------------
  General SCF calculation program by
  Eric Jon Sundstrom, Paul Horn, Yuezhi Mao, Dmitri Zuev, Alec White,
  David Stuck, Shaama M.S., Shane Yost, Joonho Lee, David Small,
  Daniel Levine, Susi Lehtola, Hugh Burton, Evgeny Epifanovsky
 -----------------------------------------------------------------------
 Exchange:     0.2000 Hartree-Fock + 0.0800 Slater + 0.7200 B88
 Correlation:  0.1900 VWN1RPA + 0.8100 LYP
 Using SG-1 standard quadrature grid
 A restricted SCF calculation will be
 performed using DIIS
 SCF converges when DIIS error is below 1.0e-08
 ---------------------------------------
  Cycle       Energy         DIIS error
 ---------------------------------------
    1   -3151.0926096633      1.15e-05  
    2   -3151.0926103765      1.61e-06  
    3   -3151.0926103822      1.62e-06  
    4   -3151.0926103907      2.93e-07  
    5   -3151.0926103910      1.21e-07  
    6   -3151.0926103911      4.41e-08  
    7   -3151.0926103910      8.23e-09  Convergence criterion met
 ---------------------------------------
 SCF time:   CPU 24.40s  wall 24.00s 
 SCF   energy in the final basis set =    -3151.0926103910
 Total energy in the final basis set =    -3151.0926103910

 --------------------------------------------------------------

                    Orbital Energies (a.u.)
 --------------------------------------------------------------

 Alpha MOs
 -- Occupied --
*******-101.559 -62.489 -56.310 -56.306 -56.306 -10.260 -10.255
-10.212  -9.473  -8.698  -7.238  -7.228  -7.228  -6.530  -6.516
 -6.516  -2.640  -2.637  -2.636  -2.626  -2.626  -0.930  -0.839
 -0.785  -0.630  -0.617  -0.515  -0.511  -0.413  -0.398  -0.394
 -0.376  -0.323  -0.313  -0.289  -0.280
 -- Virtual --
 -0.038  -0.010   0.003   0.007   0.016   0.021   0.049   0.061
  0.063   0.067   0.072   0.079   0.095   0.097   0.099   0.111
  0.114   0.117   0.126   0.138   0.141   0.153   0.158   0.161
  0.185   0.188   0.193   0.218   0.222   0.230   0.274   0.275
  0.282   0.395   0.403   0.424   0.432   0.436   0.457   0.472
  0.476   0.497   0.499   0.502   0.528   0.555   0.562   0.586
  0.608   0.629   0.633   0.654   0.660   0.669   0.694   0.777
  0.788   0.811   0.849   0.862   0.887   0.907   0.929   0.948
  1.000   1.058   1.102   1.262   1.304   1.324   1.361   1.405
  1.515   1.517   1.551   1.631   1.645   1.683   1.736   1.751
  1.805   1.829   1.888   1.928   2.016   2.032   2.041   2.092
  2.126   2.194   2.208   2.222   2.238   2.310   2.312   2.442
  2.481   2.535   2.577   2.612   2.687   2.727   2.780   2.844
  2.854   2.872   3.112   3.209   3.447   3.460   3.725   4.014
  4.039   4.113   4.130   4.221   4.313   4.389   6.673   7.577
  7.594   7.689   9.734  23.733  23.799  23.874  25.868  25.920
 26.403  47.944 215.718 289.773 289.790 289.9091020.742
 --------------------------------------------------------------

          Ground-State Mulliken Net Atomic Charges

     Atom                 Charge (a.u.)
  ----------------------------------------
      1 C                    -0.506294
      2 C                    -0.162172
      3 C                    -0.047207
      4 Br                   -0.116837
      5 H                     0.227283
      6 H                     0.242030
      7 Cl                    0.028328
      8 H                     0.156623
      9 H                     0.178245
  ----------------------------------------
  Sum of atomic charges =     0.000000

 -----------------------------------------------------------------
                    Cartesian Multipole Moments
 -----------------------------------------------------------------
    Charge (ESU x 10^10)
                 0.0000
    Dipole Moment (Debye)
         X      -0.0294      Y       1.3542      Z      -0.0669
       Tot       1.3562
    Quadrupole Moments (Debye-Ang)
        XX     -55.2942     XY      -1.5841     YY     -49.0821
        XZ      -0.9261     YZ       0.0323     ZZ     -47.7741
    Octopole Moments (Debye-Ang^2)
       XXX      58.8891    XXY      -2.8515    XYY      13.4257
       YYY       0.7888    XXZ      -0.3308    XYZ      -0.9367
       YYZ      -1.0273    XZZ      13.2362    YZZ      -1.5610
       ZZZ      -1.8105
    Hexadecapole Moments (Debye-Ang^3)
      XXXX   -1040.4089   XXXY      -6.4779   XXYY    -206.8664
      XYYY      -9.6779   YYYY    -186.9532   XXXZ     -23.3247
      XXYZ       1.4859   XYYZ      -6.4620   YYYZ      -0.4638
      XXZZ    -194.1936   XYZZ      -1.8670   YYZZ     -47.5923
      XZZZ      -6.4847   YZZZ       0.6685   ZZZZ     -90.3785
 -----------------------------------------------------------------
 Calculating analytic gradient of the SCF energy
 Gradient of SCF Energy
            1           2           3           4           5           6
    1   0.0000147  -0.0001750   0.0001888   0.0000391   0.0000764  -0.0000566
    2   0.0000691  -0.0000193   0.0000156  -0.0000254  -0.0000457  -0.0000445
    3  -0.0000177   0.0000962  -0.0001017  -0.0000039   0.0000211  -0.0000175
            7           8           9
    1  -0.0001051  -0.0000021   0.0000198
    2  -0.0000117   0.0000288   0.0000333
    3   0.0000118   0.0000065   0.0000051
 Max gradient component =       1.888E-04
 RMS gradient           =       6.710E-05
 Gradient time:  CPU 11.03 s  wall 11.04 s
 Geometry Optimization Parameters
   NAtoms,    NIC,     NZ,  NCons,   NDum,   NFix, NCnnct, MaxDiis
        9      69       9       0       0       0       0       0

 Cartesian Hessian Update
 Hessian Updated using BFGS Update


** GEOMETRY OPTIMIZATION IN DELOCALIZED INTERNAL COORDINATES **
   Searching for a Minimum

   Optimization Cycle:   6

                       Coordinates (Angstroms)
     ATOM                X               Y               Z
      1  C        -0.7128255895    1.4941546127   -0.0246468773
      2  C        -0.0684443754    0.2461726802    0.5159305238
      3  C        -1.1651990574    0.1349239875   -0.4855716209
      4  Br        1.7408050863   -0.2356051303    0.0156466758
      5  H        -0.2694700251   -0.0394445681    1.5383700908
      6  H        -0.9276057560   -0.1791229969   -1.4918824392
      7  Cl       -2.7470006078   -0.5070212850    0.0301792191
      8  H        -1.3478637572    2.0473721014    0.6573275507
      9  H        -0.1689382259    2.0959351387   -0.7426571466
   Point Group: c1    Number of degrees of freedom:    21


   Energy is  -3151.092610391

 Hessian Updated using BFGS Update

 21 Hessian modes will be used to form the next step
  Hessian Eigenvalues:
     0.012572    0.018155    0.021185    0.022536    0.028221    0.031880
     0.057224    0.073539    0.080805    0.091548    0.091793    0.126405
     0.179390    0.256695    0.259679    0.264787    0.310099    0.348058
     0.348129    0.348226    0.363443

 Minimum Search - Taking Simple RFO Step
 Searching for Lamda that Minimizes Along All modes
 Value Taken    Lamda =   0.00000000
 Step Taken.  Stepsize is  0.005365

                             Maximum     Tolerance    Cnvgd?
         Gradient           0.000118      0.000300     YES
         Displacement       0.002994      0.001200      NO
         Energy change     -0.000001      0.000001     YES


                       Distance Matrix (Angstroms)
             C (  1)   C (  2)   C (  3)   Br(  4)   H (  5)   H (  6)
   C (  2)  1.504962
   C (  3)  1.504859  1.489380
   Br(  4)  3.002332  1.937983  2.972099
   H (  5)  2.234169  1.080450  2.220152  2.529500
   H (  6)  2.235793  2.224938  1.080619  3.065330  3.104043
   Cl(  7)  2.854046  2.824521  1.783308  4.496029  2.937929  2.394658
   H (  8)  1.083703  2.213871  2.235407  3.894049  2.508779  3.122979
   H (  9)  1.083278  2.239590  2.214541  3.107768  3.126186  2.512529
             Cl(  7)   H (  8)
   H (  8)  2.979232
   H (  9)  3.744204  1.830896

 Final energy is   -3151.0926103910219     


 ******************************
 **  OPTIMIZATION CONVERGED  **
 ******************************

                       Coordinates (Angstroms)
     ATOM                X               Y               Z
      1  C        -0.7128255895    1.4941546127   -0.0246468773
      2  C        -0.0684443754    0.2461726802    0.5159305238
      3  C        -1.1651990574    0.1349239875   -0.4855716209
      4  Br        1.7408050863   -0.2356051303    0.0156466758
      5  H        -0.2694700251   -0.0394445681    1.5383700908
      6  H        -0.9276057560   -0.1791229969   -1.4918824392
      7  Cl       -2.7470006078   -0.5070212850    0.0301792191
      8  H        -1.3478637572    2.0473721014    0.6573275507
      9  H        -0.1689382259    2.0959351387   -0.7426571466

Z-matrix Print:
$molecule
0 1
Br
C  1 1.937983
H  2 1.080450 1 110.626103
C  2 1.489380 1 119.690441 3 -143.558680 0
H  4 1.080619 2 119.077366 1 -2.282965 0
C  4 1.504859 2 60.344218 1 -110.797120 0
H  6 1.083278 4 116.722763 2 109.333567 0
H  6 1.083703 4 118.534161 2 -105.698624 0
Cl 4 1.783308 2 119.051120 1 138.953287 0
$end


 --------------------------------------------------------------

                    Orbital Energies (a.u.)
 --------------------------------------------------------------

 Alpha MOs
 -- Occupied --
*******-101.559 -62.489 -56.310 -56.306 -56.306 -10.260 -10.255
-10.212  -9.473  -8.698  -7.238  -7.228  -7.228  -6.530  -6.516
 -6.516  -2.640  -2.637  -2.636  -2.626  -2.626  -0.930  -0.839
 -0.785  -0.630  -0.617  -0.515  -0.511  -0.413  -0.398  -0.394
 -0.376  -0.323  -0.313  -0.289  -0.280
 -- Virtual --
 -0.038  -0.010   0.003   0.007   0.016   0.021   0.049   0.061
  0.063   0.067   0.072   0.079   0.095   0.097   0.099   0.111
  0.114   0.117   0.126   0.138   0.141   0.153   0.158   0.161
  0.185   0.188   0.193   0.218   0.222   0.230   0.274   0.275
  0.282   0.395   0.403   0.424   0.432   0.436   0.457   0.472
  0.476   0.497   0.499   0.502   0.528   0.555   0.562   0.586
  0.608   0.629   0.633   0.654   0.660   0.669   0.694   0.777
  0.788   0.811   0.849   0.862   0.887   0.907   0.929   0.948
  1.000   1.058   1.102   1.262   1.304   1.324   1.361   1.405
  1.515   1.517   1.551   1.631   1.645   1.683   1.736   1.751
  1.805   1.829   1.888   1.928   2.016   2.032   2.041   2.092
  2.126   2.194   2.208   2.222   2.238   2.310   2.312   2.442
  2.481   2.535   2.577   2.612   2.687   2.727   2.780   2.844
  2.854   2.872   3.112   3.209   3.447   3.460   3.725   4.014
  4.039   4.113   4.130   4.221   4.313   4.389   6.673   7.577
  7.594   7.689   9.734  23.733  23.799  23.874  25.868  25.920
 26.403  47.944 215.718 289.773 289.790 289.9091020.742
 --------------------------------------------------------------

          Ground-State Mulliken Net Atomic Charges

     Atom                 Charge (a.u.)
  ----------------------------------------
      1 C                    -0.506294
      2 C                    -0.162172
      3 C                    -0.047207
      4 Br                   -0.116837
      5 H                     0.227283
      6 H                     0.242030
      7 Cl                    0.028328
      8 H                     0.156623
      9 H                     0.178245
  ----------------------------------------
  Sum of atomic charges =     0.000000

 -----------------------------------------------------------------
                    Cartesian Multipole Moments
 -----------------------------------------------------------------
    Charge (ESU x 10^10)
                 0.0000
    Dipole Moment (Debye)
         X      -0.0294      Y       1.3542      Z      -0.0669
       Tot       1.3562
    Quadrupole Moments (Debye-Ang)
        XX     -55.2942     XY      -1.5841     YY     -49.0821
        XZ      -0.9261     YZ       0.0323     ZZ     -47.7741
    Octopole Moments (Debye-Ang^2)
       XXX      58.8891    XXY      -2.8515    XYY      13.4257
       YYY       0.7888    XXZ      -0.3308    XYZ      -0.9367
       YYZ      -1.0273    XZZ      13.2362    YZZ      -1.5610
       ZZZ      -1.8105
    Hexadecapole Moments (Debye-Ang^3)
      XXXX   -1040.4089   XXXY      -6.4779   XXYY    -206.8664
      XYYY      -9.6779   YYYY    -186.9532   XXXZ     -23.3247
      XXYZ       1.4859   XYYZ      -6.4620   YYYZ      -0.4638
      XXZZ    -194.1936   XYZZ      -1.8670   YYZZ     -47.5923
      XZZZ      -6.4847   YZZZ       0.6685   ZZZZ     -90.3785
 -----------------------------------------------------------------
Archival summary:
1\1\TWL02\OPT\ProcedureUnspecified\BasisUnspecified\r1l134\taweetha\ThuOct1100:07:052018ThuOct1100:07:052018\0\\#,OPT,ProcedureUnspecified,BasisUnspecified,\\0,1\Br\C,1,1.93798\H,2,1.08045,1,110.626\C,2,1.48938,1,119.69,3,-143.559,0\H,4,1.08062,2,119.077,1,-2.28297,0\C,4,1.50486,2,60.3442,1,-110.797,0\H,6,1.08328,4,116.723,2,109.334,0\H,6,1.0837,4,118.534,2,-105.699,0\Cl,4,1.78331,2,119.051,1,138.953,0\\\@

 Total job time:  263.42s(wall), 262.79s(cpu) 
 Thu Oct 11 00:07:05 2018

        *************************************************************
        *                                                           *
        *  Thank you very much for using Q-Chem.  Have a nice day.  *
        *                                                           *
        *************************************************************


 
User input: 2 of 2 
 
Q-Chem Developer Version!
                  Welcome to Q-Chem
     A Quantum Leap Into The Future Of Chemistry


 Q-Chem 5.1, Q-Chem, Inc., Pleasanton, CA (2018)

 Yihan Shao,  Zhengting Gan,  E. Epifanovsky,  A. T. B. Gilbert,  M. Wormit,  
 J. Kussmann,  A. W. Lange,  A. Behn,  Jia Deng,  Xintian Feng,  D. Ghosh,  
 M. Goldey,  P. R. Horn,  L. D. Jacobson,  I. Kaliman,  T. Kus,  A. Landau,  
 Jie Liu,  E. I. Proynov,  R. M. Richard,  R. P. Steele,  E. J. Sundstrom,  
 H. L. Woodcock III,  P. M. Zimmerman,  D. Zuev,  B. Albrecht,  E. Alguire,  
 S. A. Baeppler,  D. Barton,  Z. Benda,  Y. A. Bernard,  E. J. Berquist,  
 K. B. Bravaya,  H. Burton,  D. Casanova,  Chun-Min Chang,  Yunqing Chen,  
 A. Chien,  K. D. Closser,  M. P. Coons,  S. Coriani,  S. Dasgupta,  
 A. L. Dempwolff,  M. Diedenhofen,  Hainam Do,  R. G. Edgar,  Po-Tung Fang,  
 S. Faraji,  S. Fatehi,  Qingguo Feng,  K. D. Fenk,  J. Fosso-Tande,  
 Qinghui Ge,  A. Ghysels,  G. Gidofalvi,  J. Gomes,  J. Gonthier,  A. Gunina,  
 D. Hait,  M. W. D. Hanson-Heine,  P. H. P. Harbach,  A. W. Hauser,  
 J. E. Herr,  E. G. Hohenstein,  Z. C. Holden,  Kerwin Hui,  B. C. Huynh,  
 T.-C. Jagau,  Hyunjun Ji,  B. Kaduk,  K. Khistyaev,  Jaehoon Kim,  
 P. Klunzinger,  K. Koh,  D. Kosenkov,  L. Koulias,  T. Kowalczyk,  
 C. M. Krauter,  A. Kunitsa,  Ka Un Lao,  A. Laurent,  K. V. Lawler,  
 Joonho Lee,  D. Lefrancois,  S. Lehtola,  D. S. Levine,  Yi-Pei Li,  
 You-Sheng Lin,  Fenglai Liu,  E. Livshits,  A. Luenser,  P. Manohar,  
 E. Mansoor,  S. F. Manzer,  Shan-Ping Mao,  Yuezhi Mao,  N. Mardirossian,  
 A. V. Marenich,  T. Markovich,  L. A. Martinez-Martinez,  S. A. Maurer,  
 N. J. Mayhall,  S. C. McKenzie,  J.-M. Mewes,  A. F. Morrison,  
 J. W. Mullinax,  K. Nanda,  T. S. Nguyen-Beck,  R. Olivares-Amaya,  
 J. A. Parkhill,  T. M. Perrine,  F. Plasser,  P. Pokhilko,  S. Prager,  
 A. Prociuk,  E. Ramos,  D. R. Rehn,  F. Rob,  M. Schneider,  N. Sergueev,  
 S. M. Sharada,  S. Sharma,  D. W. Small,  T. Stauch,  T. Stein,  
 Yu-Chuan Su,  A. J. W. Thom,  A. Tkatchenko,  T. Tsuchimochi,  N. M. Tubman,  
 L. Vogt,  M. L. Vidal,  O. Vydrov,  M. A. Watson,  J. Wenzel,  
 M. de Wergifosse,  T. A. Wesolowski,  A. White,  J. Witte,  A. Yamada,  
 Jun Yang,  K. Yao,  S. Yeganeh,  S. R. Yost,  Zhi-Qiang You,  A. Zech,  
 Igor Ying Zhang,  Xing Zhang,  Yan Zhao,  Ying Zhu,  B. R. Brooks,  
 G. K. L. Chan,  C. J. Cramer,  M. S. Gordon,  W. J. Hehre,  A. Klamt,  
 M. W. Schmidt,  C. D. Sherrill,  D. G. Truhlar,  A. Aspuru-Guzik,  R. Baer,  
 A. T. Bell,  N. A. Besley,  Jeng-Da Chai,  A. E. DePrince, III,  
 R. A. DiStasio Jr.,  A. Dreuw,  B. D. Dunietz,  T. R. Furlani,  
 Chao-Ping Hsu,  Yousung Jung,  Jing Kong,  D. S. Lambrecht,  WanZhen Liang,  
 C. Ochsenfeld,  V. A. Rassolov,  L. V. Slipchenko,  J. E. Subotnik,  
 T. Van Voorhis,  J. M. Herbert,  A. I. Krylov,  P. M. W. Gill,  M. Head-Gordon

 Contributors to earlier versions of Q-Chem not listed above: 
 R. D. Adamson,  B. Austin,  J. Baker,  G. J. O. Beran,  K. Brandhorst,  
 S. T. Brown,  E. F. C. Byrd,  A. K. Chakraborty,  C.-L. Cheng,  
 Siu Hung Chien,  D. M. Chipman,  D. L. Crittenden,  H. Dachsel,  
 R. J. Doerksen,  A. D. Dutoi,  L. Fusti-Molnar,  W. A. Goddard III,  
 A. Golubeva-Zadorozhnaya,  S. R. Gwaltney,  G. Hawkins,  A. Heyden,  
 S. Hirata,  G. Kedziora,  F. J. Keil,  C. Kelley,  Jihan Kim,  R. A. King,  
 R. Z. Khaliullin,  P. P. Korambath,  W. Kurlancheek,  A. M. Lee,  M. S. Lee,  
 S. V. Levchenko,  Ching Yeh Lin,  D. Liotard,  R. C. Lochan,  I. Lotan,  
 P. E. Maslen,  N. Nair,  D. P. O'Neill,  D. Neuhauser,  E. Neuscamman,  
 C. M. Oana,  R. Olson,  B. Peters,  R. Peverati,  P. A. Pieniazek,  
 Y. M. Rhee,  J. Ritchie,  M. A. Rohrdanz,  E. Rosta,  N. J. Russ,  
 H. F. Schaefer III,  N. E. Schultz,  N. Shenvi,  A. C. Simmonett,  A. Sodt,  
 D. Stuck,  K. S. Thanthiriwatte,  V. Vanovschi,  Tao Wang,  A. Warshel,  
 C. F. Williams,  Q. Wu,  X. Xu,  W. Zhang

 Please cite Q-Chem as follows:
 Y. Shao et al., Mol. Phys. 113, 184-215 (2015)
 DOI: 10.1080/00268976.2014.952696

 Q-Chem 5.1.1 for Intel X86 EM64T Linux

 Parts of Q-Chem use Armadillo 8.300.2 (Tropical Shenanigans).
 http://arma.sourceforge.net/

 Q-Chem begins on Thu Oct 11 00:07:05 2018  

Host: 
0

     Scratch files written to /scratch/taweetham/qchem503//
The previous job contains 0 fragments, simply inherited here
Input Ideriv = 2
Curr. Ideriv = -1
Max.  Ideriv = 2

Checking the input file for inconsistencies... 	...done.

--------------------------------------------------------------
User input:
--------------------------------------------------------------

$molecule
read
$end

$rem
   job_type 	frequency
   basis 	6-311++g**
   method	b3lyp	
$end


--------------------------------------------------------------
 ----------------------------------------------------------------
             Standard Nuclear Orientation (Angstroms)
    I     Atom           X                Y                Z
 ----------------------------------------------------------------
    1      C      -0.7183362857     1.5137749863    -0.0143144318
    2      C      -0.0611529035     0.2635243908     0.5051982536
    3      C      -1.1699859799     0.1571142667    -0.4834471551
    4      Br      1.7438945082    -0.2041721589    -0.0228558924
    5      H      -0.2478071096    -0.0335269743     1.5271042602
    6      H      -0.9436802495    -0.1454443869    -1.4958608678
    7      Cl     -2.7420085339    -0.4978751220     0.0456301521
    8      H      -1.3473174078     2.0568447223     0.6812933561
    9      H      -0.1865069300     2.1255474120    -0.7329131015
 ----------------------------------------------------------------
 Molecular Point Group                 C1    NOp =  1
 Largest Abelian Subgroup              C1    NOp =  1
 Nuclear Repulsion Energy =   368.8568874539 hartrees
 There are       37 alpha and       37 beta electrons
 Requested basis set is 6-311++G(d,p)
 There are 70 shells and 172 basis functions

 Total QAlloc Memory Limit   2000 MB
 Mega-Array Size       188 MB
 MEM_STATIC part       192 MB

                       Distance Matrix (Angstroms)
             C (  1)   C (  2)   C (  3)   Br(  4)   H (  5)   H (  6)
   C (  2)  1.504962
   C (  3)  1.504859  1.489380
   Br(  4)  3.002332  1.937983  2.972099
   H (  5)  2.234169  1.080450  2.220152  2.529500
   H (  6)  2.235793  2.224938  1.080619  3.065330  3.104043
   Cl(  7)  2.854046  2.824521  1.783308  4.496029  2.937929  2.394658
   H (  8)  1.083703  2.213871  2.235407  3.894049  2.508779  3.122979
   H (  9)  1.083278  2.239590  2.214541  3.107768  3.126186  2.512529
             Cl(  7)   H (  8)
   H (  8)  2.979232
   H (  9)  3.744204  1.830896

 A cutoff of  1.0D-11 yielded   2226 shell pairs
 There are     13921 function pairs (     15085 Cartesian)
 Smallest overlap matrix eigenvalue = 4.05E-05
 Guess from superposition of atomic densities
 Warning:  Energy on first SCF cycle will be non-variational
 SAD guess density has 74.000000 electrons

 -----------------------------------------------------------------------
  General SCF calculation program by
  Eric Jon Sundstrom, Paul Horn, Yuezhi Mao, Dmitri Zuev, Alec White,
  David Stuck, Shaama M.S., Shane Yost, Joonho Lee, David Small,
  Daniel Levine, Susi Lehtola, Hugh Burton, Evgeny Epifanovsky
 -----------------------------------------------------------------------
 Exchange:     0.2000 Hartree-Fock + 0.0800 Slater + 0.7200 B88
 Correlation:  0.1900 VWN1RPA + 0.8100 LYP
 Using SG-1 standard quadrature grid
 A restricted SCF calculation will be
 performed using DIIS
 SCF converges when DIIS error is below 1.0e-08
 ---------------------------------------
  Cycle       Energy         DIIS error
 ---------------------------------------
    1   -3151.9383859237      4.30e-02  
    2   -3151.0430915844      3.91e-03  
    3   -3151.0134981962      4.74e-03  
    4   -3151.0901859065      7.76e-04  
    5   -3151.0923554537      2.71e-04  
    6   -3151.0925886187      7.88e-05  
    7   -3151.0926102974      1.54e-05  
    8   -3151.0926110017      3.42e-06  
    9   -3151.0926110377      1.06e-06  
   10   -3151.0926110412      3.60e-07  
   11   -3151.0926110416      6.80e-08  
   12   -3151.0926110416      2.07e-08  
   13   -3151.0926110416      2.18e-09  Convergence criterion met
 ---------------------------------------
 SCF time:   CPU 43.61s  wall 43.00s 
 SCF   energy in the final basis set =    -3151.0926110416
 Total energy in the final basis set =    -3151.0926110416

 --------------------------------------------------------------

                    Orbital Energies (a.u.)
 --------------------------------------------------------------

 Alpha MOs
 -- Occupied --
*******-101.559 -62.489 -56.310 -56.306 -56.306 -10.260 -10.255
-10.212  -9.473  -8.698  -7.238  -7.228  -7.228  -6.530  -6.516
 -6.516  -2.640  -2.636  -2.636  -2.626  -2.626  -0.930  -0.839
 -0.785  -0.630  -0.617  -0.515  -0.511  -0.413  -0.398  -0.394
 -0.376  -0.323  -0.313  -0.289  -0.280
 -- Virtual --
 -0.038  -0.010   0.003   0.007   0.016   0.021   0.049   0.061
  0.063   0.067   0.072   0.079   0.095   0.097   0.099   0.111
  0.114   0.117   0.126   0.138   0.141   0.153   0.158   0.161
  0.185   0.188   0.193   0.218   0.222   0.230   0.274   0.275
  0.282   0.395   0.403   0.424   0.432   0.436   0.457   0.472
  0.476   0.497   0.499   0.502   0.528   0.555   0.562   0.586
  0.608   0.629   0.633   0.654   0.660   0.669   0.694   0.777
  0.788   0.811   0.849   0.862   0.887   0.907   0.929   0.948
  1.000   1.058   1.102   1.262   1.304   1.324   1.361   1.405
  1.515   1.517   1.551   1.631   1.645   1.683   1.736   1.751
  1.805   1.829   1.888   1.928   2.016   2.032   2.041   2.092
  2.126   2.194   2.208   2.222   2.238   2.310   2.312   2.442
  2.481   2.535   2.577   2.612   2.687   2.727   2.780   2.844
  2.854   2.872   3.112   3.209   3.447   3.460   3.725   4.013
  4.039   4.113   4.130   4.221   4.313   4.389   6.673   7.577
  7.594   7.689   9.734  23.733  23.799  23.874  25.868  25.920
 26.403  47.944 215.718 289.773 289.790 289.9091020.742
 --------------------------------------------------------------

          Ground-State Mulliken Net Atomic Charges

     Atom                 Charge (a.u.)
  ----------------------------------------
      1 C                    -0.506355
      2 C                    -0.162225
      3 C                    -0.047067
      4 Br                   -0.116829
      5 H                     0.227261
      6 H                     0.242034
      7 Cl                    0.028306
      8 H                     0.156626
      9 H                     0.178249
  ----------------------------------------
  Sum of atomic charges =     0.000000

 -----------------------------------------------------------------
                    Cartesian Multipole Moments
 -----------------------------------------------------------------
    Charge (ESU x 10^10)
                 0.0000
    Dipole Moment (Debye)
         X      -0.0368      Y       1.3548      Z      -0.0526
       Tot       1.3563
    Quadrupole Moments (Debye-Ang)
        XX     -55.3013     XY      -1.6030     YY     -49.0360
        XZ      -0.8468     YZ       0.0142     ZZ     -47.7494
    Octopole Moments (Debye-Ang^2)
       XXX      58.5903    XXY      -3.9899    XYY      13.2312
       YYY      -2.3642    XXZ       0.0122    XYZ      -0.9127
       YYZ      -0.4749    XZZ      13.1440    YZZ      -2.5722
       ZZZ      -0.3459
    Hexadecapole Moments (Debye-Ang^3)
      XXXX   -1040.8533   XXXY      -6.9296   XXYY    -207.1050
      XYYY     -10.7142   YYYY    -187.1954   XXXZ     -18.4344
      XXYZ       1.3769   XYYZ      -4.7190   YYYZ      -0.9117
      XXZZ    -193.6492   XYZZ      -2.3633   YYZZ     -47.5682
      XZZZ      -0.8873   YZZZ       0.2553   ZZZZ     -90.1123
 -----------------------------------------------------------------
 Calculating MO derivatives via CPSCF
   1         3          27      0.144931    0.030147
   2         3          27      0.018629    0.004146
   3         3          27      0.001880    0.000675
   4         8          22      0.000118    0.000043
   5        29           1      0.000002    0.000002
   6        30           0      0.000000    0.000000    Roots Converged
 Time for AOints: 17.8 s (CPU) 17.8 s (wall)
 ------------------------------------------------------------------------------
                     AOints        : Timing summary (seconds)
 ------------------------------------------------------------------------------
     job step          cpu (% of tot)      sys (% of tot)     wall (% of tot)
 ------------------------------------------------------------------------------
  cpscf_lag         0.1692E+03 (46.1)   0.2810E-03 (16.3)   0.1694E+03 (46.1)
  iterzp            0.1801E+03 (49.0)   0.1447E-02 (83.7)   0.1802E+03 (49.0)
  make_fx           0.0000E+00 ( 0.0)   0.0000E+00 ( 0.0)   0.0000E+00 ( 0.0)
  AOints            0.1777E+02 ( 4.8)   0.0000E+00 ( 0.0)   0.1778E+02 ( 4.8)
 ------------------------------------------------------------------------------
   Grand Totals     0.3674E+03          0.1728E-02          0.3677E+03
 ------------------------------------------------------------------------------
 Calculating analytic Hessian of the SCF energy
 Polarizability Matrix (a.u.)
            1           2           3
    1 -90.0127475  -0.0175659   2.0449150
    2  -0.0175659 -59.3828078   0.1719898
    3   2.0449150   0.1719898 -51.9282913

 Direct stationary perturbation theory relativistic correction:

 rels  =      17.594315012921
 relv  =     -59.645259911533
 rel2e =       9.529799998427
 E_rel =     -32.521144900186

 Hessian of the SCF Energy
            1           2           3           4           5           6
    1   0.3908957  -0.0203641  -0.2197085  -0.0640133   0.0493212  -0.0035753
    2  -0.0203641   0.6067040  -0.0212809   0.0842010  -0.1583667   0.0753037
    3  -0.2197085  -0.0212809   0.4791871  -0.0026233   0.0436031  -0.0730661
    4  -0.0640133   0.0842010  -0.0026233   0.3851528  -0.0562574   0.0153104
    5   0.0493212  -0.1583667   0.0436031  -0.0562574   0.2839651  -0.1304991
    6  -0.0035753   0.0753037  -0.0730661   0.0153104  -0.1304991   0.5902808
    7  -0.0480910  -0.0660281   0.0060307  -0.1429789   0.0035429  -0.0869173
    8  -0.0277641  -0.1803889  -0.0416352  -0.0301747  -0.0150517  -0.0229694
    9   0.0097611  -0.0706622  -0.0682572  -0.0858051   0.0063917  -0.1510811
   10  -0.0138080   0.0055922  -0.0010689  -0.1153779   0.0201404   0.0357963
   11   0.0194748  -0.0003959  -0.0094679   0.0206316  -0.0279523  -0.0070517
   12  -0.0001216   0.0005747  -0.0009221   0.0317035  -0.0050653  -0.0394035
   13  -0.0006363   0.0025019  -0.0039907  -0.0463496  -0.0164683   0.0546287
   14  -0.0064865  -0.0071797   0.0273983  -0.0127311  -0.0587640   0.0814499
   15  -0.0029987  -0.0020425   0.0015998   0.0466603   0.0823344  -0.3184200
   16  -0.0011365  -0.0011970   0.0004467   0.0054129  -0.0045979  -0.0210741
   17   0.0068492  -0.0074301  -0.0274127  -0.0019128   0.0001250   0.0123921
   18  -0.0037494   0.0016286   0.0024082   0.0042865  -0.0055874  -0.0141523
   19  -0.0101332  -0.0084280  -0.0018153  -0.0226606  -0.0136743   0.0094130
   20  -0.0244754  -0.0050514   0.0115824  -0.0022571  -0.0015123  -0.0069622
   21   0.0006150  -0.0002441  -0.0013445  -0.0075424  -0.0047993   0.0056431
   22  -0.1402917   0.0844860   0.1178887  -0.0095014   0.0065422   0.0140550
   23   0.0796869  -0.1139307  -0.0904679   0.0066398  -0.0126294  -0.0088340
   24   0.1162405  -0.0913209  -0.1657287  -0.0097818   0.0084306   0.0126790
   25  -0.1127857  -0.0807639   0.1048406   0.0103160   0.0114513  -0.0176367
   26  -0.0762419  -0.1339605   0.1076807  -0.0081392  -0.0098138   0.0071707
   27   0.1035370   0.1080436  -0.1738765   0.0077918   0.0051913  -0.0124799
            7           8           9          10          11          12
    1  -0.0480910  -0.0277641   0.0097611  -0.0138080   0.0194748  -0.0001216
    2  -0.0660281  -0.1803889  -0.0706622   0.0055922  -0.0003959   0.0005747
    3   0.0060307  -0.0416352  -0.0682572  -0.0010689  -0.0094679  -0.0009221
    4  -0.1429789  -0.0301747  -0.0858051  -0.1153779   0.0206316   0.0317035
    5   0.0035429  -0.0150517   0.0063917   0.0201404  -0.0279523  -0.0050653
    6  -0.0869173  -0.0229694  -0.1510811   0.0357963  -0.0070517  -0.0394035
    7   0.3694216   0.0723798  -0.0083279  -0.0203477  -0.0008430  -0.0065853
    8   0.0723798   0.3243675   0.1411461   0.0101034   0.0001380   0.0028411
    9  -0.0083279   0.1411461   0.5899256   0.0072916   0.0074529   0.0039123
   10  -0.0203477   0.0101034   0.0072916   0.1676372  -0.0387863  -0.0427674
   11  -0.0008430   0.0001380   0.0074529  -0.0387863   0.0254921   0.0089787
   12  -0.0065853   0.0028411   0.0039123  -0.0427674   0.0089787   0.0323647
   13   0.0042338   0.0046874  -0.0191435  -0.0158279  -0.0006990   0.0194201
   14   0.0032930   0.0008278  -0.0163914   0.0054834   0.0009626  -0.0071020
   15   0.0041258   0.0057068  -0.0143735   0.0008927  -0.0005262   0.0005062
   16  -0.0514601   0.0179710   0.0615021   0.0012511   0.0005933  -0.0000178
   17   0.0154297  -0.0609552  -0.0831152  -0.0023762   0.0005064  -0.0006833
   18   0.0574882  -0.0830825  -0.3115079   0.0012170   0.0005014   0.0014800
   19  -0.1137788  -0.0334348   0.0380409  -0.0037713  -0.0013865  -0.0010574
   20  -0.0338921  -0.0442335   0.0131222   0.0006230   0.0002783   0.0004450
   21   0.0337042   0.0104959  -0.0488862  -0.0008811  -0.0006688   0.0004901
   22   0.0105778  -0.0090356  -0.0161323  -0.0020579   0.0029847  -0.0001408
   23   0.0122874  -0.0108036  -0.0100272  -0.0012608  -0.0003203  -0.0002527
   24   0.0086264  -0.0040138  -0.0124475  -0.0022257   0.0027501   0.0005937
   25  -0.0075766  -0.0047323   0.0128132   0.0023024  -0.0019695  -0.0004334
   26  -0.0061696  -0.0139004   0.0120832   0.0004810   0.0012910   0.0002638
   27  -0.0081448  -0.0084889   0.0127155   0.0017455  -0.0019685   0.0009787
           13          14          15          16          17          18
    1  -0.0006363  -0.0064865  -0.0029987  -0.0011365   0.0068492  -0.0037494
    2   0.0025019  -0.0071797  -0.0020425  -0.0011970  -0.0074301   0.0016286
    3  -0.0039907   0.0273983   0.0015998   0.0004467  -0.0274127   0.0024082
    4  -0.0463496  -0.0127311   0.0466603   0.0054129  -0.0019128   0.0042865
    5  -0.0164683  -0.0587640   0.0823344  -0.0045979   0.0001250  -0.0055874
    6   0.0546287   0.0814499  -0.3184200  -0.0210741   0.0123921  -0.0141523
    7   0.0042338   0.0032930   0.0041258  -0.0514601   0.0154297   0.0574882
    8   0.0046874   0.0008278   0.0057068   0.0179710  -0.0609552  -0.0830825
    9  -0.0191435  -0.0163914  -0.0143735   0.0615021  -0.0831152  -0.3115079
   10  -0.0158279   0.0054834   0.0008927   0.0012511  -0.0023762   0.0012170
   11  -0.0006990   0.0009626  -0.0005262   0.0005933   0.0005064   0.0005014
   12   0.0194201  -0.0071020   0.0005062  -0.0000178  -0.0006833   0.0014800
   13   0.0593685   0.0082110  -0.0483784  -0.0022433   0.0018346  -0.0012467
   14   0.0082110   0.0630012  -0.0857648  -0.0024742   0.0008017  -0.0017515
   15  -0.0483784  -0.0857648   0.3284685  -0.0015876   0.0015102  -0.0006695
   16  -0.0022433  -0.0024742  -0.0015876   0.0642630  -0.0093243  -0.0603887
   17   0.0018346   0.0008017   0.0015102  -0.0093243   0.0665949   0.0866556
   18  -0.0012467  -0.0017515  -0.0006695  -0.0603887   0.0866556   0.3219548
   19   0.0012753   0.0026122   0.0012983  -0.0165838  -0.0086045   0.0023893
   20  -0.0005053   0.0007468  -0.0004011  -0.0006241   0.0008754   0.0009054
   21   0.0000184   0.0009781   0.0017887   0.0220824   0.0118290  -0.0005535
   22   0.0010140  -0.0021133  -0.0002590  -0.0003649  -0.0037892   0.0002350
   23   0.0010045   0.0013486   0.0003446   0.0006729  -0.0022508   0.0013183
   24  -0.0005887  -0.0017938   0.0003564  -0.0003075  -0.0028828   0.0008061
   25  -0.0008347   0.0042055   0.0002464   0.0008617   0.0018936  -0.0002311
   26  -0.0005669  -0.0017449  -0.0011613  -0.0010197   0.0017325  -0.0005880
   27  -0.0007191   0.0029772   0.0007434  -0.0006556   0.0017070   0.0002342
           19          20          21          22          23          24
    1  -0.0101332  -0.0244754   0.0006150  -0.1402917   0.0796869   0.1162405
    2  -0.0084280  -0.0050514  -0.0002441   0.0844860  -0.1139307  -0.0913209
    3  -0.0018153   0.0115824  -0.0013445   0.1178887  -0.0904679  -0.1657287
    4  -0.0226606  -0.0022571  -0.0075424  -0.0095014   0.0066398  -0.0097818
    5  -0.0136743  -0.0015123  -0.0047993   0.0065422  -0.0126294   0.0084306
    6   0.0094130  -0.0069622   0.0056431   0.0140550  -0.0088340   0.0126790
    7  -0.1137788  -0.0338921   0.0337042   0.0105778   0.0122874   0.0086264
    8  -0.0334348  -0.0442335   0.0104959  -0.0090356  -0.0108036  -0.0040138
    9   0.0380409   0.0131222  -0.0488862  -0.0161323  -0.0100272  -0.0124475
   10  -0.0037713   0.0006230  -0.0008811  -0.0020579  -0.0012608  -0.0022257
   11  -0.0013865   0.0002783  -0.0006688   0.0029847  -0.0003203   0.0027501
   12  -0.0010574   0.0004450   0.0004901  -0.0001408  -0.0002527   0.0005937
   13   0.0012753  -0.0005053   0.0000184   0.0010140   0.0010045  -0.0005887
   14   0.0026122   0.0007468   0.0009781  -0.0021133   0.0013486  -0.0017938
   15   0.0012983  -0.0004011   0.0017887  -0.0002590   0.0003446   0.0003564
   16  -0.0165838  -0.0006241   0.0220824  -0.0003649   0.0006729  -0.0003075
   17  -0.0086045   0.0008754   0.0118290  -0.0037892  -0.0022508  -0.0028828
   18   0.0023893   0.0009054  -0.0005535   0.0002350   0.0013183   0.0008061
   19   0.1654230   0.0623623  -0.0476131   0.0020303  -0.0002807   0.0012840
   20   0.0623623   0.0477447  -0.0176968   0.0023953   0.0021506   0.0024768
   21  -0.0476131  -0.0176968   0.0410366  -0.0002627  -0.0002312   0.0011249
   22   0.0020303   0.0023953  -0.0002627   0.1441094  -0.0888183  -0.1216369
   23  -0.0002807   0.0021506  -0.0002312  -0.0888183   0.1245448   0.0970746
   24   0.0012840   0.0024768   0.0011249  -0.1216369   0.0970746   0.1720361
   25  -0.0018009  -0.0036266  -0.0001206  -0.0055156  -0.0099317   0.0083896
   26   0.0008344  -0.0009985   0.0003372   0.0073483   0.0118907  -0.0107208
   27  -0.0019397  -0.0034717   0.0007009   0.0062530   0.0110755  -0.0094199
           25          26          27
    1  -0.1127857  -0.0762419   0.1035370
    2  -0.0807639  -0.1339605   0.1080436
    3   0.1048406   0.1076807  -0.1738765
    4   0.0103160  -0.0081392   0.0077918
    5   0.0114513  -0.0098138   0.0051913
    6  -0.0176367   0.0071707  -0.0124799
    7  -0.0075766  -0.0061696  -0.0081448
    8  -0.0047323  -0.0139004  -0.0084889
    9   0.0128132   0.0120832   0.0127155
   10   0.0023024   0.0004810   0.0017455
   11  -0.0019695   0.0012910  -0.0019685
   12  -0.0004334   0.0002638   0.0009787
   13  -0.0008347  -0.0005669  -0.0007191
   14   0.0042055  -0.0017449   0.0029772
   15   0.0002464  -0.0011613   0.0007434
   16   0.0008617  -0.0010197  -0.0006556
   17   0.0018936   0.0017325   0.0017070
   18  -0.0002311  -0.0005880   0.0002342
   19  -0.0018009   0.0008344  -0.0019397
   20  -0.0036266  -0.0009985  -0.0034717
   21  -0.0001206   0.0003372   0.0007009
   22  -0.0055156   0.0073483   0.0062530
   23  -0.0099317   0.0118907   0.0110755
   24   0.0083896  -0.0107208  -0.0094199
   25   0.1150335   0.0834736  -0.1078680
   26   0.0834736   0.1455038  -0.1150656
   27  -0.1078680  -0.1150656   0.1804038
 Gradient time:  CPU 462.17 s  wall 462.77 s
 **********************************************************************
 **                                                                  **
 **                       VIBRATIONAL ANALYSIS                       **
 **                       --------------------                       **
 **                                                                  **
 **        VIBRATIONAL FREQUENCIES (CM**-1) AND NORMAL MODES         **
 **     FORCE CONSTANTS (mDYN/ANGSTROM) AND REDUCED MASSES (AMU)     **
 **                  INFRARED INTENSITIES (KM/MOL)                   **
 **                                                                  **
 **********************************************************************


 Mode:                 1                      2                      3
 Frequency:       153.07                 227.76                 264.52
 Force Cnst:      0.1384                 0.1247                 0.2689
 Red. Mass:      10.0245                 4.0812                 6.5232
 IR Active:          YES                    YES                    YES
 IR Intens:        1.122                  2.684                  2.310
 Raman Active:       YES                    YES                    YES
               X      Y      Z        X      Y      Z        X      Y      Z
 C         -0.025  0.334  0.003    0.098 -0.071 -0.025    0.113 -0.159  0.005
 C          0.022  0.352  0.019    0.070  0.050  0.295   -0.080 -0.258 -0.049
 C          0.065  0.278  0.032    0.167 -0.169  0.215    0.110 -0.071 -0.239
 Br        -0.131 -0.087 -0.003   -0.062  0.021 -0.042   -0.121  0.046  0.014
 H         -0.016  0.413  0.029    0.174  0.239  0.370   -0.259 -0.521 -0.159
 H          0.160  0.337  0.036    0.389 -0.418  0.340    0.067 -0.092 -0.242
 Cl         0.273 -0.175 -0.013    0.004  0.027 -0.084    0.221  0.090  0.074
 H          0.004  0.314  0.046   -0.011  0.028 -0.199   -0.067 -0.189 -0.138
 H         -0.116  0.348 -0.054    0.181 -0.178 -0.053    0.402 -0.136  0.240
 TransDip  -0.009  0.033  0.003    0.027 -0.019  0.041    0.001 -0.044 -0.020

 Mode:                 4                      5                      6
 Frequency:       383.89                 613.23                 665.31
 Force Cnst:      0.2497                 0.6433                 0.8084
 Red. Mass:       2.8756                 2.9036                 3.0999
 IR Active:          YES                    YES                    YES
 IR Intens:        1.918                 18.775                 31.312
 Raman Active:       YES                    YES                    YES
               X      Y      Z        X      Y      Z        X      Y      Z
 C          0.319  0.042 -0.023    0.060 -0.058  0.027    0.079  0.078  0.025
 C         -0.000 -0.078 -0.025    0.278  0.016 -0.218    0.042  0.099  0.036
 C         -0.066  0.103  0.026    0.066 -0.078  0.049    0.239  0.016 -0.216
 Br        -0.022  0.025  0.005   -0.053  0.013  0.023   -0.003 -0.004 -0.002
 H         -0.037 -0.028 -0.016    0.353  0.232 -0.145   -0.061 -0.123 -0.049
 H         -0.139  0.132  0.002   -0.068  0.094 -0.034    0.274 -0.237 -0.134
 Cl        -0.064 -0.086  0.003   -0.022  0.007 -0.007   -0.119 -0.051  0.052
 H          0.578  0.384 -0.059    0.264 -0.358  0.443   -0.361 -0.267 -0.100
 H          0.493 -0.262 -0.157   -0.430  0.217 -0.099    0.281  0.419  0.463
 TransDip   0.037  0.023  0.009    0.138 -0.006  0.007    0.175  0.036 -0.005

 Mode:                 7                      8                      9
 Frequency:       881.08                 918.54                 939.51
 Force Cnst:      0.6952                 2.1442                 2.6067
 Red. Mass:       1.5199                 4.3134                 5.0124
 IR Active:          YES                    YES                    YES
 IR Intens:       16.263                 11.211                  5.404
 Raman Active:       YES                    YES                    YES
               X      Y      Z        X      Y      Z        X      Y      Z
 C          0.100  0.015 -0.003    0.073 -0.020  0.242   -0.030  0.350  0.012
 C         -0.132  0.011 -0.029   -0.079  0.329 -0.080   -0.182 -0.188 -0.202
 C         -0.116 -0.045 -0.013   -0.056 -0.323 -0.080    0.227 -0.194  0.203
 Br         0.009  0.000 -0.002    0.004 -0.005 -0.002    0.004  0.002 -0.000
 H          0.034  0.463  0.132   -0.160 -0.127 -0.230   -0.258 -0.334 -0.260
 H          0.122 -0.435  0.156   -0.243  0.115 -0.255    0.255 -0.183  0.208
 Cl         0.023  0.004 -0.005    0.013  0.017 -0.008   -0.012  0.005 -0.000
 H          0.107 -0.378  0.315    0.168  0.428 -0.017    0.093  0.357  0.119
 H          0.003  0.411  0.267    0.229 -0.452 -0.005   -0.136  0.207 -0.191
 TransDip  -0.091 -0.008  0.092   -0.104 -0.015  0.022    0.020 -0.072  0.002

 Mode:                10                     11                     12
 Frequency:      1003.93                1070.74                1094.60
 Force Cnst:      0.7941                 0.8813                 0.7878
 Red. Mass:       1.3373                 1.3047                 1.1159
 IR Active:          YES                    YES                    YES
 IR Intens:       16.101                 12.835                  0.819
 Raman Active:       YES                    YES                    YES
               X      Y      Z        X      Y      Z        X      Y      Z
 C          0.016 -0.037  0.003   -0.139 -0.013 -0.075    0.004  0.032  0.001
 C         -0.083 -0.017  0.072    0.014  0.010  0.002   -0.023 -0.057 -0.024
 C          0.097 -0.009 -0.071    0.034 -0.016 -0.005    0.027 -0.054  0.028
 Br         0.004  0.001 -0.005   -0.000 -0.000  0.000   -0.000 -0.000  0.000
 H         -0.326  0.377  0.148    0.064  0.060  0.023    0.263  0.503  0.188
 H          0.151  0.430 -0.194    0.074  0.066 -0.025   -0.322  0.471 -0.205
 Cl        -0.013 -0.001  0.014   -0.003  0.001  0.003    0.001 -0.000 -0.001
 H          0.321 -0.037  0.273    0.555  0.155  0.418   -0.315 -0.035 -0.233
 H         -0.413 -0.050 -0.320    0.539 -0.051  0.393    0.266  0.035  0.196
 TransDip   0.002  0.126 -0.026    0.074  0.022  0.085   -0.007  0.028 -0.004

 Mode:                13                     14                     15
 Frequency:      1114.70                1230.89                1248.62
 Force Cnst:      0.9904                 1.4937                 1.1143
 Red. Mass:       1.3528                 1.6733                 1.2131
 IR Active:          YES                    YES                    YES
 IR Intens:        5.468                  8.799                 50.660
 Raman Active:       YES                    YES                    YES
               X      Y      Z        X      Y      Z        X      Y      Z
 C         -0.049 -0.002  0.112    0.002  0.122 -0.020    0.037 -0.037 -0.050
 C         -0.005 -0.051 -0.065    0.024 -0.050  0.134   -0.089  0.053 -0.021
 C          0.007  0.047 -0.083   -0.048 -0.084 -0.121   -0.021 -0.008  0.037
 Br        -0.002 -0.000  0.002   -0.003  0.000  0.002    0.000 -0.000  0.002
 H          0.447  0.388  0.134    0.651 -0.286  0.191    0.510 -0.370 -0.048
 H          0.493 -0.282  0.113   -0.321 -0.090 -0.197    0.552  0.485  0.017
 Cl        -0.006 -0.000  0.008    0.006  0.002 -0.002   -0.005 -0.000  0.008
 H         -0.013  0.337 -0.119    0.216  0.193  0.137   -0.036 -0.197 -0.002
 H         -0.002 -0.342 -0.141   -0.266  0.231 -0.145    0.004  0.039 -0.006
 TransDip   0.050  0.018  0.053   -0.091  0.025  0.011   -0.220  0.002  0.058

 Mode:                16                     17                     18
 Frequency:      1335.39                1466.40                3130.75
 Force Cnst:      1.8920                 1.5595                 6.0865
 Red. Mass:       1.8008                 1.2309                 1.0540
 IR Active:          YES                    YES                    YES
 IR Intens:        9.448                 12.949                  1.274
 Raman Active:       YES                    YES                    YES
               X      Y      Z        X      Y      Z        X      Y      Z
 C         -0.000  0.072 -0.006    0.010 -0.122  0.002    0.007 -0.064 -0.000
 C          0.153 -0.063  0.040   -0.041  0.011 -0.027   -0.002  0.001  0.000
 C         -0.159 -0.105 -0.040    0.040  0.019  0.028    0.002  0.001 -0.000
 Br        -0.001  0.001 -0.001    0.000 -0.000  0.000   -0.000  0.000 -0.000
 H         -0.449  0.101 -0.003    0.060  0.002 -0.018    0.001  0.006 -0.018
 H          0.636  0.327 -0.012   -0.072 -0.009  0.017   -0.002  0.006  0.016
 Cl         0.001  0.003  0.005   -0.000 -0.000 -0.001    0.000  0.000  0.000
 H         -0.065  0.247 -0.180    0.208  0.570 -0.341   -0.420  0.348  0.470
 H          0.011  0.284  0.162   -0.302  0.541  0.320    0.343  0.378 -0.465
 TransDip  -0.026 -0.095  0.004    0.000  0.115 -0.003    0.007 -0.035  0.001

 Mode:                19                     20                     21
 Frequency:      3202.12                3205.50                3221.94
 Force Cnst:      6.6003                 6.6186                 6.8113
 Red. Mass:       1.0925                 1.0933                 1.1136
 IR Active:          YES                    YES                    YES
 IR Intens:        1.268                  1.383                  0.123
 Raman Active:       YES                    YES                    YES
               X      Y      Z        X      Y      Z        X      Y      Z
 C         -0.015  0.002  0.017   -0.016 -0.005  0.021    0.059  0.005 -0.073
 C          0.001 -0.002  0.004    0.012  0.024 -0.080    0.004  0.006 -0.021
 C          0.015 -0.025 -0.080    0.001  0.002  0.004    0.004 -0.005 -0.018
 Br        -0.000 -0.000  0.000   -0.000 -0.000  0.000   -0.000  0.000  0.000
 H          0.008  0.009 -0.022   -0.155 -0.265  0.911   -0.041 -0.076  0.251
 H         -0.195  0.274  0.912    0.010 -0.011 -0.028   -0.043  0.065  0.208
 Cl        -0.000  0.000  0.000   -0.000  0.000  0.000   -0.000 -0.000  0.000
 H          0.097 -0.077 -0.102    0.094 -0.084 -0.108   -0.373  0.325  0.415
 H          0.070  0.083 -0.099    0.101  0.109 -0.130   -0.329 -0.382  0.447
 TransDip   0.032  0.016  0.004    0.030 -0.012  0.020    0.010  0.001 -0.005

 STANDARD THERMODYNAMIC QUANTITIES AT   298.15 K  AND     1.00 ATM

   This Molecule has  0 Imaginary Frequencies
   Zero point vibrational energy:       39.131 kcal/mol

   Atom    1 Element C  Has Mass   12.00000
   Atom    2 Element C  Has Mass   12.00000
   Atom    3 Element C  Has Mass   12.00000
   Atom    4 Element Br Has Mass   78.91830
   Atom    5 Element H  Has Mass    1.00783
   Atom    6 Element H  Has Mass    1.00783
   Atom    7 Element Cl Has Mass   34.96885
   Atom    8 Element H  Has Mass    1.00783
   Atom    9 Element H  Has Mass    1.00783
   Molecular Mass:   153.918470 amu
   Principal axes and moments of inertia in amu*Bohr^2:
                             1           2           3
    Eigenvalues --      216.97777  1922.77613  2056.92428
          X               0.99999    -0.00373     0.00138
          Y               0.00373     0.99999    -0.00018
          Z              -0.00138     0.00018     1.00000
   Rotational Symmetry Number is   1
   The Molecule is an Asymmetric Top
   Translational Enthalpy:        0.889 kcal/mol
   Rotational Enthalpy:           0.889 kcal/mol
   Vibrational Enthalpy:         40.725 kcal/mol
   gas constant (RT):             0.592 kcal/mol
   Translational Entropy:        41.003  cal/mol.K
   Rotational Entropy:           28.241  cal/mol.K
   Vibrational Entropy:           8.755  cal/mol.K

   Total Enthalpy:               43.095 kcal/mol
   Total Entropy:                77.999  cal/mol.K

 ======================================================================

 STANDARD THERMODYNAMIC QUANTITIES FOR ANHARMONIC VIBRATION -- TOSH

   Zero point vibrational energy: ************ kcal/mol

   Vibrational Enthalpy:       Infinity kcal/mol
   Vibrational Entropy:             NaN  cal/mol.K

   Total Enthalpy:             Infinity kcal/mol
   Total Entropy:                   NaN  cal/mol.K

 ======================================================================

 STANDARD THERMODYNAMIC QUANTITIES FOR ANHARMONIC VIBRATION -- VPT2

   Zero point vibrational energy: ************ kcal/mol

   Vibrational Enthalpy:       Infinity kcal/mol
   Vibrational Entropy:             NaN  cal/mol.K

   Total Enthalpy:             Infinity kcal/mol
   Total Entropy:                   NaN  cal/mol.K

 ======================================================================

Archival summary:
1\1\TWL02\FREQ\ProcedureUnspecified\BasisUnspecified\r1l134\taweetha\ThuOct1100:15:312018ThuOct1100:15:312018\0\\#,FREQ,ProcedureUnspecified,BasisUnspecified,\\0,1\Br\C,1,1.93798\H,2,1.08045,1,110.626\C,2,1.48938,1,119.69,3,-143.559,0\H,4,1.08062,2,119.077,1,-2.28297,0\C,4,1.50486,2,60.3442,1,-110.797,0\H,6,1.08328,4,116.723,2,109.334,0\H,6,1.0837,4,118.534,2,-105.699,0\Cl,4,1.78331,2,119.051,1,138.953,0\\\@

 Total job time:  506.56s(wall), 505.88s(cpu) 
 Thu Oct 11 00:15:31 2018

        *************************************************************
        *                                                           *
        *  Thank you very much for using Q-Chem.  Have a nice day.  *
        *                                                           *
        *************************************************************
