# Supplementary material for: Geometric and energetic data from ab initio calculations of haloethene, haloimine, halomethylenephosphine, haloiminophosphine, halodiazene, halodiphosphene and halocyclopropane
Source: Data Brief. 2019 Nov 2;27:104738. doi: 10.1016/j.dib.2019.104738 (PMC6861602; doi:10.1016/j.dib.2019.104738)
Supplement: Multimedia component 3 [file mmc3.zip › CCC/B3LYP/BrHCCCHF.out]

Q-Chem Developer Version!
                  Welcome to Q-Chem
     A Quantum Leap Into The Future Of Chemistry


 Q-Chem 5.1, Q-Chem, Inc., Pleasanton, CA (2018)

 Yihan Shao,  Zhengting Gan,  E. Epifanovsky,  A. T. B. Gilbert,  M. Wormit,  
 J. Kussmann,  A. W. Lange,  A. Behn,  Jia Deng,  Xintian Feng,  D. Ghosh,  
 M. Goldey,  P. R. Horn,  L. D. Jacobson,  I. Kaliman,  T. Kus,  A. Landau,  
 Jie Liu,  E. I. Proynov,  R. M. Richard,  R. P. Steele,  E. J. Sundstrom,  
 H. L. Woodcock III,  P. M. Zimmerman,  D. Zuev,  B. Albrecht,  E. Alguire,  
 S. A. Baeppler,  D. Barton,  Z. Benda,  Y. A. Bernard,  E. J. Berquist,  
 K. B. Bravaya,  H. Burton,  D. Casanova,  Chun-Min Chang,  Yunqing Chen,  
 A. Chien,  K. D. Closser,  M. P. Coons,  S. Coriani,  S. Dasgupta,  
 A. L. Dempwolff,  M. Diedenhofen,  Hainam Do,  R. G. Edgar,  Po-Tung Fang,  
 S. Faraji,  S. Fatehi,  Qingguo Feng,  K. D. Fenk,  J. Fosso-Tande,  
 Qinghui Ge,  A. Ghysels,  G. Gidofalvi,  J. Gomes,  J. Gonthier,  A. Gunina,  
 D. Hait,  M. W. D. Hanson-Heine,  P. H. P. Harbach,  A. W. Hauser,  
 J. E. Herr,  E. G. Hohenstein,  Z. C. Holden,  Kerwin Hui,  B. C. Huynh,  
 T.-C. Jagau,  Hyunjun Ji,  B. Kaduk,  K. Khistyaev,  Jaehoon Kim,  
 P. Klunzinger,  K. Koh,  D. Kosenkov,  L. Koulias,  T. Kowalczyk,  
 C. M. Krauter,  A. Kunitsa,  Ka Un Lao,  A. Laurent,  K. V. Lawler,  
 Joonho Lee,  D. Lefrancois,  S. Lehtola,  D. S. Levine,  Yi-Pei Li,  
 You-Sheng Lin,  Fenglai Liu,  E. Livshits,  A. Luenser,  P. Manohar,  
 E. Mansoor,  S. F. Manzer,  Shan-Ping Mao,  Yuezhi Mao,  N. Mardirossian,  
 A. V. Marenich,  T. Markovich,  L. A. Martinez-Martinez,  S. A. Maurer,  
 N. J. Mayhall,  S. C. McKenzie,  J.-M. Mewes,  A. F. Morrison,  
 J. W. Mullinax,  K. Nanda,  T. S. Nguyen-Beck,  R. Olivares-Amaya,  
 J. A. Parkhill,  T. M. Perrine,  F. Plasser,  P. Pokhilko,  S. Prager,  
 A. Prociuk,  E. Ramos,  D. R. Rehn,  F. Rob,  M. Schneider,  N. Sergueev,  
 S. M. Sharada,  S. Sharma,  D. W. Small,  T. Stauch,  T. Stein,  
 Yu-Chuan Su,  A. J. W. Thom,  A. Tkatchenko,  T. Tsuchimochi,  N. M. Tubman,  
 L. Vogt,  M. L. Vidal,  O. Vydrov,  M. A. Watson,  J. Wenzel,  
 M. de Wergifosse,  T. A. Wesolowski,  A. White,  J. Witte,  A. Yamada,  
 Jun Yang,  K. Yao,  S. Yeganeh,  S. R. Yost,  Zhi-Qiang You,  A. Zech,  
 Igor Ying Zhang,  Xing Zhang,  Yan Zhao,  Ying Zhu,  B. R. Brooks,  
 G. K. L. Chan,  C. J. Cramer,  M. S. Gordon,  W. J. Hehre,  A. Klamt,  
 M. W. Schmidt,  C. D. Sherrill,  D. G. Truhlar,  A. Aspuru-Guzik,  R. Baer,  
 A. T. Bell,  N. A. Besley,  Jeng-Da Chai,  A. E. DePrince, III,  
 R. A. DiStasio Jr.,  A. Dreuw,  B. D. Dunietz,  T. R. Furlani,  
 Chao-Ping Hsu,  Yousung Jung,  Jing Kong,  D. S. Lambrecht,  WanZhen Liang,  
 C. Ochsenfeld,  V. A. Rassolov,  L. V. Slipchenko,  J. E. Subotnik,  
 T. Van Voorhis,  J. M. Herbert,  A. I. Krylov,  P. M. W. Gill,  M. Head-Gordon

 Contributors to earlier versions of Q-Chem not listed above: 
 R. D. Adamson,  B. Austin,  J. Baker,  G. J. O. Beran,  K. Brandhorst,  
 S. T. Brown,  E. F. C. Byrd,  A. K. Chakraborty,  C.-L. Cheng,  
 Siu Hung Chien,  D. M. Chipman,  D. L. Crittenden,  H. Dachsel,  
 R. J. Doerksen,  A. D. Dutoi,  L. Fusti-Molnar,  W. A. Goddard III,  
 A. Golubeva-Zadorozhnaya,  S. R. Gwaltney,  G. Hawkins,  A. Heyden,  
 S. Hirata,  G. Kedziora,  F. J. Keil,  C. Kelley,  Jihan Kim,  R. A. King,  
 R. Z. Khaliullin,  P. P. Korambath,  W. Kurlancheek,  A. M. Lee,  M. S. Lee,  
 S. V. Levchenko,  Ching Yeh Lin,  D. Liotard,  R. C. Lochan,  I. Lotan,  
 P. E. Maslen,  N. Nair,  D. P. O'Neill,  D. Neuhauser,  E. Neuscamman,  
 C. M. Oana,  R. Olson,  B. Peters,  R. Peverati,  P. A. Pieniazek,  
 Y. M. Rhee,  J. Ritchie,  M. A. Rohrdanz,  E. Rosta,  N. J. Russ,  
 H. F. Schaefer III,  N. E. Schultz,  N. Shenvi,  A. C. Simmonett,  A. Sodt,  
 D. Stuck,  K. S. Thanthiriwatte,  V. Vanovschi,  Tao Wang,  A. Warshel,  
 C. F. Williams,  Q. Wu,  X. Xu,  W. Zhang

 Please cite Q-Chem as follows:
 Y. Shao et al., Mol. Phys. 113, 184-215 (2015)
 DOI: 10.1080/00268976.2014.952696

 Q-Chem 5.1.1 for Intel X86 EM64T Linux

 Parts of Q-Chem use Armadillo 8.300.2 (Tropical Shenanigans).
 http://arma.sourceforge.net/

 Q-Chem begins on Wed Oct 10 03:43:34 2018  

Host: 
0

     Scratch files written to /scratch/taweetham/qchem24642//
Input Ideriv = 2
Curr. Ideriv = -1
Max.  Ideriv = 2

Checking the input file for inconsistencies... 	...done.

--------------------------------------------------------------
User input:
--------------------------------------------------------------
$molecule
0 1
C 
C 1 CC 
C 2 CC 1 60.0
Br 2 CBr 1 ANG  3 pDHA
H 2 CH 1 ANG  3 mDHA
H 3 CH 1 ANG  2 mDHA
F 3 CF 1 ANG  2 pDHA
H 1 CH 2 ANG  3 pDHA
H 1 CH 2 ANG  3 mDHA

CC=1.54
CH=1.09
CF=1.35
CCl=1.77
CBr=1.94
CI=2.14
ANG=118.0
pDHA=107.9
mDHA=-107.9
$end

$rem
   job_type	optimization
   basis	6-311++g**
   method	b3lyp
   mem_total	32000
$end

--------------------------------------------------------------
 ----------------------------------------------------------------
             Standard Nuclear Orientation (Angstroms)
    I     Atom           X                Y                Z
 ----------------------------------------------------------------
    1      C      -1.2595355112    -1.2749612923     0.0827289963
    2      C      -0.4385163957    -0.1449843053    -0.5658692005
    3      C      -1.5741399301     0.1949947515     0.4171737431
    4      Br      1.3898629661     0.1100798158     0.0304287145
    5      H      -0.5985176245     0.0612273898    -1.6241585483
    6      H      -1.3020232544     0.5643837558     1.4059124742
    7      F      -2.7076071937     0.7304016264    -0.0839165089
    8      H      -1.9651668551    -1.8197058927    -0.5445171490
    9      H      -0.7778803148    -1.8826083652     0.8488055634
 ----------------------------------------------------------------
 Molecular Point Group                 C1    NOp =  1
 Largest Abelian Subgroup              C1    NOp =  1
 Nuclear Repulsion Energy =   308.4839837001 hartrees
 There are       33 alpha and       33 beta electrons
 Requested basis set is 6-311++G(d,p)
 There are 63 shells and 164 basis functions

 Total QAlloc Memory Limit  32000 MB
 Mega-Array Size       188 MB
 MEM_STATIC part       192 MB
 A cutoff of  1.0D-11 yielded   1869 shell pairs
 There are     12909 function pairs (     14036 Cartesian)

 -------------------------------------------------------
 OpenMP Integral Computing Module                       
 Release: version 1.0, May 2013, Q-Chem Inc. Pittsburgh 
 -------------------------------------------------------
 Integral Job Info:
 Integral job number is                      11
 Integral operator is                         1
 short-range coefficients                     0
 long-range coefficients              100000000
 Omega coefficients                           0
 if combine SR and LR in K                    0
 Integral screening is                        0
 Integral computing path is                   2
 max size of driver memory is            800000
 size of driver memory is                593474
 size of scratch memory is             29623520
 max col of scratch BK array               1296
 max len of scratch array in speh3          155
 max len of scratch index in speh4           18
 max int batch size is                      520
 min int batch size is                       52
 fixed nKL is                                45
 max L of basis functions is                  2
 order of int derivative is                   0
 number of shells is                         63
 number of basis is                         171
 number of cartesian basis is               171
 number of contracted shell pairs          1869
 number of primitive shell pairs           4760
 maxK2 (contraction) of shell pair           36
 max number of K2 of shell pair               1
 max number of CS2 of shell pair            238
 max number of PS2 of shell pair            510
 mem total for path MDJ                  521580
 -------------------------------------------------------
 Smallest overlap matrix eigenvalue = 8.66E-05

 Scale SEOQF with 1.000000e-01/1.000000e-01/1.000000e-01

 Standard Electronic Orientation quadrupole field applied
 Nucleus-field energy     =     0.0000000066 hartrees
 Guess from superposition of atomic densities
 Warning:  Energy on first SCF cycle will be non-variational
 SAD guess density has 66.000000 electrons

 -----------------------------------------------------------------------
  General SCF calculation program by
  Eric Jon Sundstrom, Paul Horn, Yuezhi Mao, Dmitri Zuev, Alec White,
  David Stuck, Shaama M.S., Shane Yost, Joonho Lee, David Small,
  Daniel Levine, Susi Lehtola, Hugh Burton, Evgeny Epifanovsky
 -----------------------------------------------------------------------
 Exchange:     0.2000 Hartree-Fock + 0.0800 Slater + 0.7200 B88
 Correlation:  0.1900 VWN1RPA + 0.8100 LYP
 Using SG-1 standard quadrature grid
 using 4 threads for integral computing
 -------------------------------------------------------
 OpenMP Integral computing Module                
 Release: version 2.0, May 2017, Q-Chem Inc. Pleasanton 
 -------------------------------------------------------
 -------------------------------------------------------
 OpenMP BLAS3 based DFT computing Module                
 Release: version 1.0, May 2013, Q-Chem Inc. Pittsburgh 
 -------------------------------------------------------
 A restricted SCF calculation will be
 performed using DIIS
 SCF converges when DIIS error is below 1.0e-08
 ---------------------------------------
  Cycle       Energy         DIIS error
 ---------------------------------------
    1   -2791.4640633216      4.41e-02  
    2   -2790.6809149078      4.38e-03  
    3   -2790.6573937316      5.10e-03  
    4   -2790.7304675459      6.18e-04  
    5   -2790.7315713709      2.66e-04  
    6   -2790.7317851643      7.47e-05  
    7   -2790.7318004715      2.01e-05  
    8   -2790.7318014500      5.98e-06  
    9   -2790.7318015361      1.83e-06  
   10   -2790.7318015430      3.78e-07  
   11   -2790.7318015433      6.47e-08  
   12   -2790.7318015434      2.53e-08  
   13   -2790.7318015433      4.05e-09  Convergence criterion met
 ---------------------------------------
 SCF time:   CPU 26.57s  wall 7.00s 
 SCF   energy in the final basis set =    -2790.7318015433
 Total energy in the final basis set =    -2790.7318015433

 --------------------------------------------------------------

                    Orbital Energies (a.u.)
 --------------------------------------------------------------

 Alpha MOs
 -- Occupied --
******* -62.488 -56.309 -56.305 -56.305 -24.695 -10.284 -10.254
-10.209  -8.697  -6.529  -6.515  -6.515  -2.640  -2.636  -2.636
 -2.625  -2.625  -1.236  -0.887  -0.784  -0.642  -0.620  -0.552
 -0.520  -0.474  -0.451  -0.426  -0.396  -0.353  -0.327  -0.289
 -0.278
 -- Virtual --
 -0.033  -0.003   0.004   0.014   0.023   0.048   0.056   0.064
  0.067   0.072   0.078   0.089   0.102   0.105   0.118   0.122
  0.127   0.139   0.148   0.154   0.158   0.172   0.186   0.199
  0.229   0.233   0.246   0.266   0.274   0.310   0.363   0.366
  0.387   0.407   0.419   0.437   0.442   0.466   0.484   0.505
  0.523   0.544   0.558   0.573   0.594   0.607   0.632   0.649
  0.660   0.664   0.671   0.690   0.780   0.813   0.819   0.880
  0.921   0.981   1.221   1.231   1.294   1.306   1.369   1.381
  1.416   1.426   1.487   1.527   1.533   1.621   1.643   1.676
  1.721   1.742   1.783   1.809   1.863   1.879   1.950   2.013
  2.028   2.041   2.101   2.130   2.183   2.196   2.226   2.249
  2.415   2.506   2.564   2.587   2.670   2.706   2.736   2.800
  2.814   2.830   3.080   3.129   3.368   3.389   3.698   3.790
  3.816   4.003   4.017   4.038   4.048   4.112   4.124   4.208
  4.278   4.390   4.856   6.341   6.375   6.642   6.698   7.576
  7.592   7.693  23.708  23.724  23.842  47.928  66.772 289.771
289.788 289.9121020.721
 --------------------------------------------------------------

          Ground-State Mulliken Net Atomic Charges

     Atom                 Charge (a.u.)
  ----------------------------------------
      1 C                    -0.312519
      2 C                    -0.037879
      3 C                    -0.162979
      4 Br                   -0.119956
      5 H                     0.248814
      6 H                     0.179375
      7 F                    -0.127061
      8 H                     0.172499
      9 H                     0.159707
  ----------------------------------------
  Sum of atomic charges =     0.000000

 -----------------------------------------------------------------
                    Cartesian Multipole Moments
 -----------------------------------------------------------------
    Charge (ESU x 10^10)
                 0.0000
    Dipole Moment (Debye)
         X      -0.3111      Y      -1.1601      Z       0.1854
       Tot       1.2153
    Quadrupole Moments (Debye-Ang)
        XX     -47.0115     XY       2.8941     YY     -41.9926
        XZ       0.2542     YZ       0.3624     ZZ     -39.7432
    Octopole Moments (Debye-Ang^2)
       XXX      45.6571    XXY      -3.3361    XYY       6.1541
       YYY       5.1187    XXZ       2.3834    XYZ      -1.9450
       YYZ       1.3519    XZZ       5.0015    YZZ       3.5896
       ZZZ      -0.9694
    Hexadecapole Moments (Debye-Ang^3)
      XXXX    -680.4441   XXXY      12.4028   XXYY    -133.2530
      XYYY      -3.6514   YYYY    -144.8817   XXXZ       8.9738
      XXYZ       5.5504   XYYZ       2.3003   YYYZ      -1.5778
      XXZZ    -119.8169   XYZZ      -4.0913   YYZZ     -37.8571
      XZZZ       3.6119   YZZZ       0.1602   ZZZZ     -78.7905
 -----------------------------------------------------------------
 Calculating analytic gradient of the SCF energy
 Gradient of SCF Energy
            1           2           3           4           5           6
    1  -0.0017244   0.0237084  -0.0340482   0.0019789  -0.0031193   0.0034345
    2  -0.0187799   0.0056761   0.0298896  -0.0010356  -0.0001975  -0.0011283
    3  -0.0002467  -0.0162392   0.0069964   0.0038386  -0.0057378   0.0046596
            7           8           9
    1   0.0104167  -0.0029294   0.0022828
    2  -0.0063697  -0.0041376  -0.0039171
    3   0.0046195   0.0001887   0.0019208
 Max gradient component =       3.405E-02
 RMS gradient           =       1.160E-02
 Gradient time:  CPU 6.04 s  wall 1.57 s
 Geometry Optimization Parameters
   NAtoms,    NIC,     NZ,  NCons,   NDum,   NFix, NCnnct, MaxDiis
        9      69       9       0       0       0       0       0


** GEOMETRY OPTIMIZATION IN DELOCALIZED INTERNAL COORDINATES **
   Searching for a Minimum

   Optimization Cycle:   1

                       Coordinates (Angstroms)
     ATOM                X               Y               Z
      1  C        -1.2595355112   -1.2749612923    0.0827289963
      2  C        -0.4385163957   -0.1449843053   -0.5658692005
      3  C        -1.5741399301    0.1949947515    0.4171737431
      4  Br        1.3898629661    0.1100798158    0.0304287145
      5  H        -0.5985176245    0.0612273898   -1.6241585483
      6  H        -1.3020232544    0.5643837558    1.4059124742
      7  F        -2.7076071937    0.7304016264   -0.0839165089
      8  H        -1.9651668551   -1.8197058927   -0.5445171490
      9  H        -0.7778803148   -1.8826083652    0.8488055634
   Point Group: c1    Number of degrees of freedom:    21


   Energy is  -2790.731801543


 Attempting to Generate Delocalized Internal Coordinates

 21 Hessian modes will be used to form the next step
  Hessian Eigenvalues:
     0.015566    0.020947    0.022466    0.023621    0.030130    0.032042
     0.080386    0.082571    0.090112    0.091755    0.110244    0.127284
     0.175927    0.252960    0.257000    0.285189    0.348126    0.348126
     0.348126    0.348126    0.550214

 Minimum Search - Taking Simple RFO Step
 Searching for Lamda that Minimizes Along All modes
 Value Taken    Lamda =  -0.00455335
 Step Taken.  Stepsize is  0.157035

                             Maximum     Tolerance    Cnvgd?
         Gradient           0.019601      0.000300      NO
         Displacement       0.080174      0.001200      NO
         Energy change     *********      0.000001      NO


 New Cartesian Coordinates Obtained by Inverse Iteration

 Displacement from previous Coordinates is:  0.141119
 ----------------------------------------------------------------
             Standard Nuclear Orientation (Angstroms)
    I     Atom           X                Y                Z
 ----------------------------------------------------------------
    1      C      -1.2592610882    -1.2712663212     0.0872996714
    2      C      -0.4515522775    -0.1573848490    -0.5474369516
    3      C      -1.5574069382     0.1700707343     0.4147747425
    4      Br      1.3759426180     0.1241928775     0.0107251262
    5      H      -0.6097445500     0.0627483987    -1.5939090011
    6      H      -1.2943207368     0.5550664778     1.3922076087
    7      F      -2.6895440788     0.7282647516    -0.0978207579
    8      H      -1.9519141130    -1.7993732432    -0.5583729729
    9      H      -0.7957229490    -1.8734913428     0.8591206196
 ----------------------------------------------------------------
 Molecular Point Group                 C1    NOp =  1
 Largest Abelian Subgroup              C1    NOp =  1
 Nuclear Repulsion Energy =   310.7745803813 hartrees
 There are       33 alpha and       33 beta electrons
 Applying Cartesian multipole field
    Component          Value
    ---------          -----
     (2,0,0)        1.00000E-11
     (0,2,0)        2.00000E-11
     (0,0,2)       -3.00000E-11
 Nucleus-field energy     =     0.0000000065 hartrees
 Requested basis set is 6-311++G(d,p)
 There are 63 shells and 164 basis functions
 A cutoff of  1.0D-11 yielded   1871 shell pairs
 There are     12917 function pairs (     14044 Cartesian)
 Smallest overlap matrix eigenvalue = 7.58E-05
 Guess MOs from SCF MO coefficient file

 -----------------------------------------------------------------------
  General SCF calculation program by
  Eric Jon Sundstrom, Paul Horn, Yuezhi Mao, Dmitri Zuev, Alec White,
  David Stuck, Shaama M.S., Shane Yost, Joonho Lee, David Small,
  Daniel Levine, Susi Lehtola, Hugh Burton, Evgeny Epifanovsky
 -----------------------------------------------------------------------
 Exchange:     0.2000 Hartree-Fock + 0.0800 Slater + 0.7200 B88
 Correlation:  0.1900 VWN1RPA + 0.8100 LYP
 Using SG-1 standard quadrature grid
 using 4 threads for integral computing
 -------------------------------------------------------
 OpenMP Integral computing Module                
 Release: version 2.0, May 2017, Q-Chem Inc. Pleasanton 
 -------------------------------------------------------
 -------------------------------------------------------
 OpenMP BLAS3 based DFT computing Module                
 Release: version 1.0, May 2013, Q-Chem Inc. Pittsburgh 
 -------------------------------------------------------
 A restricted SCF calculation will be
 performed using DIIS
 SCF converges when DIIS error is below 1.0e-08
 ---------------------------------------
  Cycle       Energy         DIIS error
 ---------------------------------------
    1   -2790.7336101331      5.47e-04  
    2   -2790.7345035785      2.72e-04  
    3   -2790.7345223670      2.63e-04  
    4   -2790.7347191361      3.60e-05  
    5   -2790.7347221655      7.25e-06  
    6   -2790.7347223101      2.33e-06  
    7   -2790.7347223264      7.81e-07  
    8   -2790.7347223273      1.04e-07  
    9   -2790.7347223274      2.28e-08  
   10   -2790.7347223273      7.78e-09  Convergence criterion met
 ---------------------------------------
 SCF time:   CPU 21.18s  wall 6.00s 
 SCF   energy in the final basis set =    -2790.7347223273
 Total energy in the final basis set =    -2790.7347223273

 --------------------------------------------------------------

                    Orbital Energies (a.u.)
 --------------------------------------------------------------

 Alpha MOs
 -- Occupied --
******* -62.488 -56.309 -56.305 -56.305 -24.690 -10.280 -10.250
-10.207  -8.697  -6.528  -6.515  -6.515  -2.639  -2.636  -2.635
 -2.625  -2.625  -1.229  -0.902  -0.787  -0.642  -0.622  -0.553
 -0.523  -0.469  -0.451  -0.426  -0.397  -0.355  -0.330  -0.291
 -0.279
 -- Virtual --
 -0.031  -0.003   0.004   0.015   0.024   0.048   0.056   0.065
  0.067   0.073   0.081   0.090   0.103   0.105   0.118   0.122
  0.129   0.141   0.149   0.154   0.162   0.173   0.188   0.201
  0.231   0.237   0.247   0.271   0.282   0.316   0.363   0.368
  0.388   0.408   0.419   0.437   0.441   0.467   0.485   0.505
  0.526   0.549   0.559   0.574   0.597   0.614   0.635   0.651
  0.665   0.668   0.672   0.694   0.781   0.813   0.823   0.883
  0.927   0.984   1.224   1.233   1.297   1.324   1.376   1.386
  1.424   1.429   1.504   1.527   1.534   1.633   1.641   1.678
  1.733   1.752   1.800   1.823   1.877   1.890   1.966   2.023
  2.035   2.051   2.105   2.135   2.199   2.217   2.229   2.263
  2.426   2.525   2.568   2.609   2.667   2.715   2.754   2.831
  2.838   2.850   3.114   3.127   3.419   3.427   3.713   3.794
  3.825   4.003   4.017   4.039   4.045   4.123   4.134   4.223
  4.310   4.393   4.864   6.347   6.378   6.645   6.696   7.576
  7.594   7.695  23.750  23.777  23.870  47.930  66.778 289.772
289.790 289.9141020.724
 --------------------------------------------------------------

          Ground-State Mulliken Net Atomic Charges

     Atom                 Charge (a.u.)
  ----------------------------------------
      1 C                    -0.307037
      2 C                    -0.040927
      3 C                    -0.156824
      4 Br                   -0.116836
      5 H                     0.248779
      6 H                     0.180402
      7 F                    -0.141472
      8 H                     0.173976
      9 H                     0.159939
  ----------------------------------------
  Sum of atomic charges =     0.000000

 -----------------------------------------------------------------
                    Cartesian Multipole Moments
 -----------------------------------------------------------------
    Charge (ESU x 10^10)
                 0.0000
    Dipole Moment (Debye)
         X      -0.2570      Y      -1.2292      Z       0.2144
       Tot       1.2739
    Quadrupole Moments (Debye-Ang)
        XX     -47.1840     XY       3.0659     YY     -41.8906
        XZ       0.1846     YZ       0.3554     ZZ     -39.6881
    Octopole Moments (Debye-Ang^2)
       XXX      46.6606    XXY      -3.6430    XYY       6.3687
       YYY       4.7150    XXZ       2.6215    XYZ      -1.9195
       YYZ       1.6537    XZZ       4.9951    YZZ       3.2809
       ZZZ       0.1024
    Hexadecapole Moments (Debye-Ang^3)
      XXXX    -673.5277   XXXY      11.5270   XXYY    -131.7772
      XYYY      -5.4206   YYYY    -143.8912   XXXZ       9.0517
      XXYZ       5.6966   XYYZ       2.5537   YYYZ      -1.0437
      XXZZ    -118.2469   XYZZ      -4.4125   YYZZ     -37.1551
      XZZZ       4.3845   YZZZ       0.5655   ZZZZ     -77.6977
 -----------------------------------------------------------------
 Calculating analytic gradient of the SCF energy
 Gradient of SCF Energy
            1           2           3           4           5           6
    1   0.0008780   0.0073375  -0.0146130  -0.0019997  -0.0011252   0.0024026
    2  -0.0045350   0.0009020   0.0101753  -0.0008505  -0.0000434  -0.0012486
    3  -0.0000355  -0.0066177   0.0021967   0.0016838   0.0001335  -0.0001572
            7           8           9
    1   0.0070397  -0.0001830   0.0002630
    2  -0.0037129  -0.0006498  -0.0000370
    3   0.0023945   0.0004981  -0.0000962
 Max gradient component =       1.461E-02
 RMS gradient           =       4.421E-03
 Gradient time:  CPU 6.09 s  wall 1.58 s
 Geometry Optimization Parameters
   NAtoms,    NIC,     NZ,  NCons,   NDum,   NFix, NCnnct, MaxDiis
        9      69       9       0       0       0       0       0

 Cartesian Hessian Update
 Hessian Updated using BFGS Update


** GEOMETRY OPTIMIZATION IN DELOCALIZED INTERNAL COORDINATES **
   Searching for a Minimum

   Optimization Cycle:   2

                       Coordinates (Angstroms)
     ATOM                X               Y               Z
      1  C        -1.2592610882   -1.2712663212    0.0872996714
      2  C        -0.4515522775   -0.1573848490   -0.5474369516
      3  C        -1.5574069382    0.1700707343    0.4147747425
      4  Br        1.3759426180    0.1241928775    0.0107251262
      5  H        -0.6097445500    0.0627483987   -1.5939090011
      6  H        -1.2943207368    0.5550664778    1.3922076087
      7  F        -2.6895440788    0.7282647516   -0.0978207579
      8  H        -1.9519141130   -1.7993732432   -0.5583729729
      9  H        -0.7957229490   -1.8734913428    0.8591206196
   Point Group: c1    Number of degrees of freedom:    21


   Energy is  -2790.734722327

 Hessian Updated using BFGS Update

 19 Hessian modes will be used to form the next step
  Hessian Eigenvalues:
     0.015766    0.020946    0.022472    0.023648    0.030492    0.032042
     0.077223    0.080457    0.089089    0.091601    0.103421    0.123608
     0.177833    0.240901    0.253177    0.266486    0.348118    0.354619
     0.531297

 Minimum Search - Taking Simple RFO Step
 Searching for Lamda that Minimizes Along All modes
 Value Taken    Lamda =  -0.00083773
 Step Taken.  Stepsize is  0.089801

                             Maximum     Tolerance    Cnvgd?
         Gradient           0.006174      0.000300      NO
         Displacement       0.050096      0.001200      NO
         Energy change     -0.002921      0.000001      NO


 New Cartesian Coordinates Obtained by Inverse Iteration

 Displacement from previous Coordinates is:  0.085409
 ----------------------------------------------------------------
             Standard Nuclear Orientation (Angstroms)
    I     Atom           X                Y                Z
 ----------------------------------------------------------------
    1      C      -1.2598754513    -1.2687765011     0.0912006227
    2      C      -0.4526300556    -0.1601564914    -0.5359428698
    3      C      -1.5481124083     0.1621327463     0.4146008798
    4      Br      1.3895211109     0.1325484189    -0.0136373557
    5      H      -0.6080880728     0.0577145066    -1.5824476888
    6      H      -1.3098492537     0.5500633365     1.3965885248
    7      F      -2.6888839535     0.7269813206    -0.1032081057
    8      H      -1.9482956642    -1.7866632665    -0.5659143779
    9      H      -0.8073103650    -1.8750165862     0.8653484556
 ----------------------------------------------------------------
 Molecular Point Group                 C1    NOp =  1
 Largest Abelian Subgroup              C1    NOp =  1
 Nuclear Repulsion Energy =   310.3392475743 hartrees
 There are       33 alpha and       33 beta electrons
 Applying Cartesian multipole field
    Component          Value
    ---------          -----
     (2,0,0)        1.00000E-11
     (0,2,0)        2.00000E-11
     (0,0,2)       -3.00000E-11
 Nucleus-field energy     =     0.0000000066 hartrees
 Requested basis set is 6-311++G(d,p)
 There are 63 shells and 164 basis functions
 A cutoff of  1.0D-11 yielded   1870 shell pairs
 There are     12913 function pairs (     14040 Cartesian)
 Smallest overlap matrix eigenvalue = 7.14E-05
 Guess MOs from SCF MO coefficient file

 -----------------------------------------------------------------------
  General SCF calculation program by
  Eric Jon Sundstrom, Paul Horn, Yuezhi Mao, Dmitri Zuev, Alec White,
  David Stuck, Shaama M.S., Shane Yost, Joonho Lee, David Small,
  Daniel Levine, Susi Lehtola, Hugh Burton, Evgeny Epifanovsky
 -----------------------------------------------------------------------
 Exchange:     0.2000 Hartree-Fock + 0.0800 Slater + 0.7200 B88
 Correlation:  0.1900 VWN1RPA + 0.8100 LYP
 Using SG-1 standard quadrature grid
 using 4 threads for integral computing
 -------------------------------------------------------
 OpenMP Integral computing Module                
 Release: version 2.0, May 2017, Q-Chem Inc. Pleasanton 
 -------------------------------------------------------
 -------------------------------------------------------
 OpenMP BLAS3 based DFT computing Module                
 Release: version 1.0, May 2013, Q-Chem Inc. Pittsburgh 
 -------------------------------------------------------
 A restricted SCF calculation will be
 performed using DIIS
 SCF converges when DIIS error is below 1.0e-08
 ---------------------------------------
  Cycle       Energy         DIIS error
 ---------------------------------------
    1   -2790.7347795287      3.03e-04  
    2   -2790.7351495562      1.01e-04  
    3   -2790.7351432141      1.16e-04  
    4   -2790.7351757451      1.90e-05  
    5   -2790.7351766365      4.08e-06  
    6   -2790.7351766759      1.33e-06  
    7   -2790.7351766814      4.51e-07  
    8   -2790.7351766819      1.14e-07  
    9   -2790.7351766820      4.12e-08  
   10   -2790.7351766820      8.20e-09  Convergence criterion met
 ---------------------------------------
 SCF time:   CPU 21.18s  wall 6.00s 
 SCF   energy in the final basis set =    -2790.7351766820
 Total energy in the final basis set =    -2790.7351766820

 --------------------------------------------------------------

                    Orbital Energies (a.u.)
 --------------------------------------------------------------

 Alpha MOs
 -- Occupied --
******* -62.488 -56.309 -56.305 -56.305 -24.688 -10.279 -10.250
-10.207  -8.697  -6.529  -6.515  -6.515  -2.639  -2.636  -2.636
 -2.625  -2.625  -1.223  -0.908  -0.788  -0.642  -0.623  -0.552
 -0.524  -0.466  -0.449  -0.425  -0.397  -0.357  -0.332  -0.292
 -0.281
 -- Virtual --
 -0.033  -0.003   0.004   0.015   0.024   0.047   0.055   0.065
  0.067   0.073   0.082   0.091   0.103   0.104   0.117   0.122
  0.129   0.141   0.149   0.153   0.163   0.173   0.189   0.202
  0.231   0.239   0.245   0.271   0.285   0.319   0.364   0.369
  0.389   0.408   0.418   0.437   0.441   0.467   0.486   0.507
  0.528   0.550   0.560   0.574   0.597   0.617   0.635   0.650
  0.664   0.667   0.671   0.693   0.779   0.809   0.822   0.879
  0.929   0.986   1.227   1.233   1.297   1.323   1.379   1.389
  1.426   1.430   1.508   1.523   1.534   1.634   1.643   1.682
  1.733   1.755   1.805   1.828   1.883   1.896   1.972   2.023
  2.037   2.053   2.100   2.136   2.204   2.217   2.235   2.266
  2.426   2.528   2.566   2.614   2.668   2.714   2.761   2.837
  2.844   2.859   3.110   3.126   3.436   3.440   3.714   3.796
  3.828   3.996   4.015   4.030   4.041   4.122   4.134   4.225
  4.318   4.392   4.861   6.350   6.380   6.641   6.687   7.575
  7.594   7.693  23.750  23.807  23.882  47.927  66.780 289.771
289.790 289.9121020.721
 --------------------------------------------------------------

          Ground-State Mulliken Net Atomic Charges

     Atom                 Charge (a.u.)
  ----------------------------------------
      1 C                    -0.305321
      2 C                    -0.036210
      3 C                    -0.157231
      4 Br                   -0.115777
      5 H                     0.246539
      6 H                     0.182190
      7 F                    -0.149577
      8 H                     0.175268
      9 H                     0.160118
  ----------------------------------------
  Sum of atomic charges =     0.000000

 -----------------------------------------------------------------
                    Cartesian Multipole Moments
 -----------------------------------------------------------------
    Charge (ESU x 10^10)
                 0.0000
    Dipole Moment (Debye)
         X      -0.2212      Y      -1.2799      Z       0.2470
       Tot       1.3222
    Quadrupole Moments (Debye-Ang)
        XX     -47.3513     XY       3.1739     YY     -41.8701
        XZ       0.0935     YZ       0.3606     ZZ     -39.6520
    Octopole Moments (Debye-Ang^2)
       XXX      46.5959    XXY      -3.9090    XYY       6.1350
       YYY       4.2750    XXZ       3.0113    XYZ      -1.9470
       YYZ       2.0814    XZZ       4.5390    YZZ       3.0539
       ZZZ       1.4102
    Hexadecapole Moments (Debye-Ang^3)
      XXXX    -678.3802   XXXY      11.3380   XXYY    -132.4575
      XYYY      -6.2409   YYYY    -143.5253   XXXZ      10.1811
      XXYZ       5.8344   XYYZ       3.1124   YYYZ      -0.7227
      XXZZ    -118.8745   XYZZ      -4.6191   YYZZ     -36.9024
      XZZZ       5.9867   YZZZ       0.9860   ZZZZ     -77.1957
 -----------------------------------------------------------------
 Calculating analytic gradient of the SCF energy
 Gradient of SCF Energy
            1           2           3           4           5           6
    1   0.0007736  -0.0013130  -0.0019749  -0.0001635  -0.0001400   0.0007840
    2   0.0023340  -0.0008513  -0.0000261  -0.0002287  -0.0000804  -0.0007366
    3   0.0001423  -0.0000911  -0.0019242   0.0007115   0.0005234  -0.0002583
            7           8           9
    1   0.0018932   0.0000925   0.0000480
    2  -0.0012121   0.0003253   0.0004758
    3   0.0009721   0.0002191  -0.0002948
 Max gradient component =       2.334E-03
 RMS gradient           =       9.567E-04
 Gradient time:  CPU 6.08 s  wall 1.58 s
 Geometry Optimization Parameters
   NAtoms,    NIC,     NZ,  NCons,   NDum,   NFix, NCnnct, MaxDiis
        9      69       9       0       0       0       0       0

 Cartesian Hessian Update
 Hessian Updated using BFGS Update


** GEOMETRY OPTIMIZATION IN DELOCALIZED INTERNAL COORDINATES **
   Searching for a Minimum

   Optimization Cycle:   3

                       Coordinates (Angstroms)
     ATOM                X               Y               Z
      1  C        -1.2598754513   -1.2687765011    0.0912006227
      2  C        -0.4526300556   -0.1601564914   -0.5359428698
      3  C        -1.5481124083    0.1621327463    0.4146008798
      4  Br        1.3895211109    0.1325484189   -0.0136373557
      5  H        -0.6080880728    0.0577145066   -1.5824476888
      6  H        -1.3098492537    0.5500633365    1.3965885248
      7  F        -2.6888839535    0.7269813206   -0.1032081057
      8  H        -1.9482956642   -1.7866632665   -0.5659143779
      9  H        -0.8073103650   -1.8750165862    0.8653484556
   Point Group: c1    Number of degrees of freedom:    21


   Energy is  -2790.735176682

 Hessian Updated using BFGS Update

 20 Hessian modes will be used to form the next step
  Hessian Eigenvalues:
     0.015771    0.020939    0.022480    0.023589    0.030388    0.031957
     0.066974    0.080459    0.089324    0.091161    0.098503    0.121480
     0.179969    0.249689    0.255683    0.305031    0.348124    0.348180
     0.358772    0.498647

 Minimum Search - Taking Simple RFO Step
 Searching for Lamda that Minimizes Along All modes
 Value Taken    Lamda =  -0.00007876
 Step Taken.  Stepsize is  0.029149

                             Maximum     Tolerance    Cnvgd?
         Gradient           0.002718      0.000300      NO
         Displacement       0.016294      0.001200      NO
         Energy change     -0.000454      0.000001      NO


 New Cartesian Coordinates Obtained by Inverse Iteration

 Displacement from previous Coordinates is:  0.035774
 ----------------------------------------------------------------
             Standard Nuclear Orientation (Angstroms)
    I     Atom           X                Y                Z
 ----------------------------------------------------------------
    1      C      -1.2602975996    -1.2719914914     0.0926621280
    2      C      -0.4514267376    -0.1605249273    -0.5328911528
    3      C      -1.5470871641     0.1611564415     0.4174231248
    4      Br      1.3936710156     0.1370634165    -0.0235641423
    5      H      -0.6074657018     0.0579388356    -1.5797396484
    6      H      -1.3164478297     0.5528211916     1.4001074075
    7      F      -2.6866788300     0.7319259532    -0.1059992377
    8      H      -1.9460128574    -1.7884564972    -0.5690286787
    9      H      -0.8117784087    -1.8811054388     0.8676182843
 ----------------------------------------------------------------
 Molecular Point Group                 C1    NOp =  1
 Largest Abelian Subgroup              C1    NOp =  1
 Nuclear Repulsion Energy =   309.9648304206 hartrees
 There are       33 alpha and       33 beta electrons
 Applying Cartesian multipole field
    Component          Value
    ---------          -----
     (2,0,0)        1.00000E-11
     (0,2,0)        2.00000E-11
     (0,0,2)       -3.00000E-11
 Nucleus-field energy     =     0.0000000066 hartrees
 Requested basis set is 6-311++G(d,p)
 There are 63 shells and 164 basis functions
 A cutoff of  1.0D-11 yielded   1870 shell pairs
 There are     12913 function pairs (     14040 Cartesian)
 Smallest overlap matrix eigenvalue = 7.17E-05
 Guess MOs from SCF MO coefficient file

 -----------------------------------------------------------------------
  General SCF calculation program by
  Eric Jon Sundstrom, Paul Horn, Yuezhi Mao, Dmitri Zuev, Alec White,
  David Stuck, Shaama M.S., Shane Yost, Joonho Lee, David Small,
  Daniel Levine, Susi Lehtola, Hugh Burton, Evgeny Epifanovsky
 -----------------------------------------------------------------------
 Exchange:     0.2000 Hartree-Fock + 0.0800 Slater + 0.7200 B88
 Correlation:  0.1900 VWN1RPA + 0.8100 LYP
 Using SG-1 standard quadrature grid
 using 4 threads for integral computing
 -------------------------------------------------------
 OpenMP Integral computing Module                
 Release: version 2.0, May 2017, Q-Chem Inc. Pleasanton 
 -------------------------------------------------------
 -------------------------------------------------------
 OpenMP BLAS3 based DFT computing Module                
 Release: version 1.0, May 2013, Q-Chem Inc. Pittsburgh 
 -------------------------------------------------------
 A restricted SCF calculation will be
 performed using DIIS
 SCF converges when DIIS error is below 1.0e-08
 ---------------------------------------
  Cycle       Energy         DIIS error
 ---------------------------------------
    1   -2790.7351779432      9.48e-05  
    2   -2790.7352234838      2.21e-05  
    3   -2790.7352237131      2.12e-05  
    4   -2790.7352250961      4.71e-06  
    5   -2790.7352251625      1.61e-06  
    6   -2790.7352251692      4.94e-07  
    7   -2790.7352251698      1.00e-07  
    8   -2790.7352251699      4.56e-08  
    9   -2790.7352251699      9.60e-09  Convergence criterion met
 ---------------------------------------
 SCF time:   CPU 19.04s  wall 5.00s 
 SCF   energy in the final basis set =    -2790.7352251699
 Total energy in the final basis set =    -2790.7352251699

 --------------------------------------------------------------

                    Orbital Energies (a.u.)
 --------------------------------------------------------------

 Alpha MOs
 -- Occupied --
******* -62.488 -56.309 -56.305 -56.305 -24.687 -10.280 -10.250
-10.207  -8.697  -6.529  -6.515  -6.515  -2.639  -2.636  -2.636
 -2.625  -2.625  -1.221  -0.907  -0.788  -0.642  -0.623  -0.551
 -0.524  -0.465  -0.449  -0.424  -0.397  -0.357  -0.332  -0.292
 -0.281
 -- Virtual --
 -0.033  -0.004   0.004   0.015   0.024   0.046   0.055   0.065
  0.067   0.073   0.082   0.090   0.102   0.104   0.117   0.122
  0.129   0.141   0.149   0.153   0.163   0.173   0.188   0.201
  0.230   0.238   0.243   0.270   0.284   0.319   0.364   0.369
  0.389   0.408   0.418   0.437   0.441   0.467   0.486   0.507
  0.529   0.550   0.560   0.574   0.597   0.616   0.635   0.649
  0.664   0.667   0.671   0.692   0.778   0.807   0.822   0.878
  0.930   0.986   1.226   1.233   1.295   1.322   1.378   1.390
  1.426   1.430   1.508   1.523   1.532   1.633   1.644   1.681
  1.733   1.755   1.804   1.827   1.884   1.895   1.972   2.022
  2.037   2.051   2.098   2.135   2.203   2.215   2.234   2.267
  2.424   2.526   2.565   2.613   2.668   2.713   2.760   2.836
  2.843   2.857   3.105   3.123   3.431   3.437   3.712   3.796
  3.828   3.993   4.015   4.026   4.040   4.122   4.133   4.225
  4.316   4.391   4.857   6.350   6.380   6.639   6.683   7.575
  7.594   7.692  23.748  23.805  23.878  47.927  66.781 289.771
289.790 289.9111020.720
 --------------------------------------------------------------

          Ground-State Mulliken Net Atomic Charges

     Atom                 Charge (a.u.)
  ----------------------------------------
      1 C                    -0.303626
      2 C                    -0.037232
      3 C                    -0.156770
      4 Br                   -0.115037
      5 H                     0.245655
      6 H                     0.182832
      7 F                    -0.151083
      8 H                     0.175225
      9 H                     0.160037
  ----------------------------------------
  Sum of atomic charges =     0.000000

 -----------------------------------------------------------------
                    Cartesian Multipole Moments
 -----------------------------------------------------------------
    Charge (ESU x 10^10)
                 0.0000
    Dipole Moment (Debye)
         X      -0.2123      Y      -1.2961      Z       0.2622
       Tot       1.3393
    Quadrupole Moments (Debye-Ang)
        XX     -47.4004     XY       3.2096     YY     -41.8583
        XZ       0.0567     YZ       0.3711     ZZ     -39.6505
    Octopole Moments (Debye-Ang^2)
       XXX      46.5469    XXY      -4.0178    XYY       6.0626
       YYY       3.9483    XXZ       3.1718    XYZ      -1.9783
       YYZ       2.2644    XZZ       4.4035    YZZ       2.9632
       ZZZ       1.9257
    Hexadecapole Moments (Debye-Ang^3)
      XXXX    -679.6592   XXXY      11.2503   XXYY    -132.8081
      XYYY      -6.4396   YYYY    -144.1491   XXXZ      10.7377
      XXYZ       5.9352   XYYZ       3.3756   YYYZ      -0.5903
      XXZZ    -119.1057   XYZZ      -4.7285   YYZZ     -36.9808
      XZZZ       6.7508   YZZZ       1.1702   ZZZZ     -77.2525
 -----------------------------------------------------------------
 Calculating analytic gradient of the SCF energy
 Gradient of SCF Energy
            1           2           3           4           5           6
    1   0.0004607  -0.0010681  -0.0004131   0.0000054   0.0002388   0.0002781
    2   0.0008055  -0.0003196  -0.0005862  -0.0000056   0.0000661  -0.0000925
    3   0.0003222  -0.0001120  -0.0006224   0.0002223   0.0001055  -0.0000599
            7           8           9
    1   0.0004540   0.0000665  -0.0000223
    2  -0.0000308   0.0001049   0.0000581
    3   0.0003006  -0.0000581  -0.0000982
 Max gradient component =       1.068E-03
 RMS gradient           =       3.683E-04
 Gradient time:  CPU 6.06 s  wall 1.57 s
 Geometry Optimization Parameters
   NAtoms,    NIC,     NZ,  NCons,   NDum,   NFix, NCnnct, MaxDiis
        9      69       9       0       0       0       0       0

 Cartesian Hessian Update
 Hessian Updated using BFGS Update


** GEOMETRY OPTIMIZATION IN DELOCALIZED INTERNAL COORDINATES **
   Searching for a Minimum

   Optimization Cycle:   4

                       Coordinates (Angstroms)
     ATOM                X               Y               Z
      1  C        -1.2602975996   -1.2719914914    0.0926621280
      2  C        -0.4514267376   -0.1605249273   -0.5328911528
      3  C        -1.5470871641    0.1611564415    0.4174231248
      4  Br        1.3936710156    0.1370634165   -0.0235641423
      5  H        -0.6074657018    0.0579388356   -1.5797396484
      6  H        -1.3164478297    0.5528211916    1.4001074075
      7  F        -2.6866788300    0.7319259532   -0.1059992377
      8  H        -1.9460128574   -1.7884564972   -0.5690286787
      9  H        -0.8117784087   -1.8811054388    0.8676182843
   Point Group: c1    Number of degrees of freedom:    21


   Energy is  -2790.735225170

 Hessian Updated using BFGS Update

 21 Hessian modes will be used to form the next step
  Hessian Eigenvalues:
     0.015796    0.020987    0.022076    0.023299    0.031172    0.032206
     0.061995    0.081957    0.088843    0.090414    0.096520    0.118439
     0.179579    0.249834    0.255682    0.273983    0.348031    0.348126
     0.348160    0.355133    0.480903

 Minimum Search - Taking Simple RFO Step
 Searching for Lamda that Minimizes Along All modes
 Value Taken    Lamda =  -0.00001271
 Step Taken.  Stepsize is  0.015112

                             Maximum     Tolerance    Cnvgd?
         Gradient           0.000625      0.000300      NO
         Displacement       0.006965      0.001200      NO
         Energy change     -0.000048      0.000001      NO


 New Cartesian Coordinates Obtained by Inverse Iteration

 Displacement from previous Coordinates is:  0.016309
 ----------------------------------------------------------------
             Standard Nuclear Orientation (Angstroms)
    I     Atom           X                Y                Z
 ----------------------------------------------------------------
    1      C      -1.2601210585    -1.2723637749     0.0928641835
    2      C      -0.4495615736    -0.1599332513    -0.5316667980
    3      C      -1.5461935825     0.1619659646     0.4182920386
    4      Br      1.3969562894     0.1368456433    -0.0281852174
    5      H      -0.6075796086     0.0584427390    -1.5784307306
    6      H      -1.3208294696     0.5531857937     1.4023986371
    7      F      -2.6868900641     0.7310964223    -0.1076321134
    8      H      -1.9460320000    -1.7880630824    -0.5693874901
    9      H      -0.8132730459    -1.8823489706     0.8683355752
 ----------------------------------------------------------------
 Molecular Point Group                 C1    NOp =  1
 Largest Abelian Subgroup              C1    NOp =  1
 Nuclear Repulsion Energy =   309.7830221329 hartrees
 There are       33 alpha and       33 beta electrons
 Applying Cartesian multipole field
    Component          Value
    ---------          -----
     (2,0,0)        1.00000E-11
     (0,2,0)        2.00000E-11
     (0,0,2)       -3.00000E-11
 Nucleus-field energy     =     0.0000000066 hartrees
 Requested basis set is 6-311++G(d,p)
 There are 63 shells and 164 basis functions
 A cutoff of  1.0D-11 yielded   1870 shell pairs
 There are     12913 function pairs (     14040 Cartesian)
 Smallest overlap matrix eigenvalue = 7.19E-05
 Guess MOs from SCF MO coefficient file

 -----------------------------------------------------------------------
  General SCF calculation program by
  Eric Jon Sundstrom, Paul Horn, Yuezhi Mao, Dmitri Zuev, Alec White,
  David Stuck, Shaama M.S., Shane Yost, Joonho Lee, David Small,
  Daniel Levine, Susi Lehtola, Hugh Burton, Evgeny Epifanovsky
 -----------------------------------------------------------------------
 Exchange:     0.2000 Hartree-Fock + 0.0800 Slater + 0.7200 B88
 Correlation:  0.1900 VWN1RPA + 0.8100 LYP
 Using SG-1 standard quadrature grid
 using 4 threads for integral computing
 -------------------------------------------------------
 OpenMP Integral computing Module                
 Release: version 2.0, May 2017, Q-Chem Inc. Pleasanton 
 -------------------------------------------------------
 -------------------------------------------------------
 OpenMP BLAS3 based DFT computing Module                
 Release: version 1.0, May 2013, Q-Chem Inc. Pittsburgh 
 -------------------------------------------------------
 A restricted SCF calculation will be
 performed using DIIS
 SCF converges when DIIS error is below 1.0e-08
 ---------------------------------------
  Cycle       Energy         DIIS error
 ---------------------------------------
    1   -2790.7352225983      4.30e-05  
    2   -2790.7352316493      9.98e-06  
    3   -2790.7352316719      9.86e-06  
    4   -2790.7352319797      2.43e-06  
    5   -2790.7352319974      7.29e-07  
    6   -2790.7352319986      2.16e-07  
    7   -2790.7352319987      4.87e-08  
    8   -2790.7352319987      1.82e-08  
    9   -2790.7352319987      4.48e-09  Convergence criterion met
 ---------------------------------------
 SCF time:   CPU 19.03s  wall 5.00s 
 SCF   energy in the final basis set =    -2790.7352319987
 Total energy in the final basis set =    -2790.7352319987

 --------------------------------------------------------------

                    Orbital Energies (a.u.)
 --------------------------------------------------------------

 Alpha MOs
 -- Occupied --
******* -62.488 -56.309 -56.305 -56.305 -24.687 -10.280 -10.250
-10.208  -8.697  -6.529  -6.515  -6.515  -2.640  -2.636  -2.636
 -2.625  -2.625  -1.221  -0.907  -0.788  -0.641  -0.623  -0.551
 -0.524  -0.465  -0.449  -0.424  -0.397  -0.357  -0.332  -0.292
 -0.281
 -- Virtual --
 -0.033  -0.004   0.004   0.015   0.024   0.046   0.055   0.065
  0.067   0.073   0.082   0.090   0.102   0.104   0.117   0.122
  0.129   0.141   0.149   0.153   0.163   0.173   0.188   0.201
  0.230   0.238   0.243   0.269   0.283   0.319   0.364   0.369
  0.390   0.408   0.418   0.437   0.441   0.467   0.486   0.507
  0.529   0.550   0.560   0.573   0.597   0.616   0.635   0.649
  0.664   0.666   0.671   0.692   0.777   0.806   0.821   0.877
  0.930   0.986   1.226   1.232   1.294   1.321   1.378   1.390
  1.425   1.430   1.507   1.523   1.532   1.632   1.644   1.682
  1.732   1.755   1.804   1.826   1.883   1.895   1.972   2.021
  2.037   2.051   2.097   2.135   2.202   2.215   2.234   2.266
  2.423   2.526   2.565   2.612   2.667   2.712   2.759   2.835
  2.842   2.857   3.104   3.122   3.429   3.435   3.712   3.796
  3.828   3.992   4.014   4.024   4.040   4.122   4.132   4.225
  4.315   4.391   4.856   6.351   6.380   6.639   6.681   7.575
  7.594   7.691  23.747  23.803  23.876  47.926  66.781 289.771
289.790 289.9111020.719
 --------------------------------------------------------------

          Ground-State Mulliken Net Atomic Charges

     Atom                 Charge (a.u.)
  ----------------------------------------
      1 C                    -0.303606
      2 C                    -0.037389
      3 C                    -0.156497
      4 Br                   -0.114599
      5 H                     0.245192
      6 H                     0.183105
      7 F                    -0.151487
      8 H                     0.175342
      9 H                     0.159939
  ----------------------------------------
  Sum of atomic charges =     0.000000

 -----------------------------------------------------------------
                    Cartesian Multipole Moments
 -----------------------------------------------------------------
    Charge (ESU x 10^10)
                 0.0000
    Dipole Moment (Debye)
         X      -0.2065      Y      -1.2951      Z       0.2710
       Tot       1.3391
    Quadrupole Moments (Debye-Ang)
        XX     -47.4121     XY       3.2105     YY     -41.8600
        XZ       0.0372     YZ       0.3729     ZZ     -39.6511
    Octopole Moments (Debye-Ang^2)
       XXX      46.4449    XXY      -4.0142    XYY       5.9920
       YYY       3.9538    XXZ       3.2655    XYZ      -1.9915
       YYZ       2.3530    XZZ       4.3115    YZZ       2.9676
       ZZZ       2.1968
    Hexadecapole Moments (Debye-Ang^3)
      XXXX    -680.6708   XXXY      11.2536   XXYY    -132.9776
      XYYY      -6.4349   YYYY    -144.1560   XXXZ      10.9670
      XXYZ       5.9685   XYYZ       3.4844   YYYZ      -0.5406
      XXZZ    -119.2853   XYZZ      -4.7446   YYZZ     -36.9828
      XZZZ       7.0757   YZZZ       1.2418   ZZZZ     -77.2765
 -----------------------------------------------------------------
 Calculating analytic gradient of the SCF energy
 Gradient of SCF Energy
            1           2           3           4           5           6
    1   0.0001143  -0.0003441   0.0001576   0.0001077   0.0002108   0.0000021
    2   0.0000157  -0.0000221  -0.0000083   0.0000199   0.0000460  -0.0000469
    3   0.0001764  -0.0001525  -0.0001182   0.0000330  -0.0000021   0.0000391
            7           8           9
    1  -0.0001813  -0.0000044  -0.0000627
    2   0.0000545   0.0000091  -0.0000678
    3   0.0001143  -0.0000633  -0.0000267
 Max gradient component =       3.441E-04
 RMS gradient           =       1.140E-04
 Gradient time:  CPU 6.07 s  wall 1.57 s
 Geometry Optimization Parameters
   NAtoms,    NIC,     NZ,  NCons,   NDum,   NFix, NCnnct, MaxDiis
        9      69       9       0       0       0       0       0

 Cartesian Hessian Update
 Hessian Updated using BFGS Update


** GEOMETRY OPTIMIZATION IN DELOCALIZED INTERNAL COORDINATES **
   Searching for a Minimum

   Optimization Cycle:   5

                       Coordinates (Angstroms)
     ATOM                X               Y               Z
      1  C        -1.2601210585   -1.2723637749    0.0928641835
      2  C        -0.4495615736   -0.1599332513   -0.5316667980
      3  C        -1.5461935825    0.1619659646    0.4182920386
      4  Br        1.3969562894    0.1368456433   -0.0281852174
      5  H        -0.6075796086    0.0584427390   -1.5784307306
      6  H        -1.3208294696    0.5531857937    1.4023986371
      7  F        -2.6868900641    0.7310964223   -0.1076321134
      8  H        -1.9460320000   -1.7880630824   -0.5693874901
      9  H        -0.8132730459   -1.8823489706    0.8683355752
   Point Group: c1    Number of degrees of freedom:    21


   Energy is  -2790.735231999

 Hessian Updated using BFGS Update

 21 Hessian modes will be used to form the next step
  Hessian Eigenvalues:
     0.015691    0.020996    0.021062    0.023923    0.029008    0.034142
     0.062055    0.079076    0.085492    0.090641    0.098039    0.111342
     0.178285    0.249917    0.255060    0.287310    0.347929    0.348127
     0.348300    0.355940    0.499271

 Minimum Search - Taking Simple RFO Step
 Searching for Lamda that Minimizes Along All modes
 Value Taken    Lamda =  -0.00000173
 Step Taken.  Stepsize is  0.006786

                             Maximum     Tolerance    Cnvgd?
         Gradient           0.000205      0.000300     YES
         Displacement       0.003597      0.001200      NO
         Energy change     -0.000007      0.000001      NO


 New Cartesian Coordinates Obtained by Inverse Iteration

 Displacement from previous Coordinates is:  0.006332
 ----------------------------------------------------------------
             Standard Nuclear Orientation (Angstroms)
    I     Atom           X                Y                Z
 ----------------------------------------------------------------
    1      C      -1.2600668544    -1.2726624194     0.0928905259
    2      C      -0.4492862373    -0.1599074416    -0.5310227072
    3      C      -1.5461798142     0.1617648700     0.4187373686
    4      Br      1.3972413920     0.1367447987    -0.0289620752
    5      H      -0.6089877257     0.0588889127    -1.5775176784
    6      H      -1.3218321658     0.5533348532     1.4029327305
    7      F      -2.6855851694     0.7316282601    -0.1093119651
    8      H      -1.9461213243    -1.7882846877    -0.5692393751
    9      H      -0.8127062143    -1.8826796623     0.8680812609
 ----------------------------------------------------------------
 Molecular Point Group                 C1    NOp =  1
 Largest Abelian Subgroup              C1    NOp =  1
 Nuclear Repulsion Energy =   309.7923127633 hartrees
 There are       33 alpha and       33 beta electrons
 Applying Cartesian multipole field
    Component          Value
    ---------          -----
     (2,0,0)        1.00000E-11
     (0,2,0)        2.00000E-11
     (0,0,2)       -3.00000E-11
 Nucleus-field energy     =     0.0000000066 hartrees
 Requested basis set is 6-311++G(d,p)
 There are 63 shells and 164 basis functions
 A cutoff of  1.0D-11 yielded   1870 shell pairs
 There are     12913 function pairs (     14040 Cartesian)
 Smallest overlap matrix eigenvalue = 7.19E-05
 Guess MOs from SCF MO coefficient file

 -----------------------------------------------------------------------
  General SCF calculation program by
  Eric Jon Sundstrom, Paul Horn, Yuezhi Mao, Dmitri Zuev, Alec White,
  David Stuck, Shaama M.S., Shane Yost, Joonho Lee, David Small,
  Daniel Levine, Susi Lehtola, Hugh Burton, Evgeny Epifanovsky
 -----------------------------------------------------------------------
 Exchange:     0.2000 Hartree-Fock + 0.0800 Slater + 0.7200 B88
 Correlation:  0.1900 VWN1RPA + 0.8100 LYP
 Using SG-1 standard quadrature grid
 using 4 threads for integral computing
 -------------------------------------------------------
 OpenMP Integral computing Module                
 Release: version 2.0, May 2017, Q-Chem Inc. Pleasanton 
 -------------------------------------------------------
 -------------------------------------------------------
 OpenMP BLAS3 based DFT computing Module                
 Release: version 1.0, May 2013, Q-Chem Inc. Pittsburgh 
 -------------------------------------------------------
 A restricted SCF calculation will be
 performed using DIIS
 SCF converges when DIIS error is below 1.0e-08
 ---------------------------------------
  Cycle       Energy         DIIS error
 ---------------------------------------
    1   -2790.7352309335      1.99e-05  
    2   -2790.7352330480      2.80e-06  
    3   -2790.7352330697      1.92e-06  
    4   -2790.7352330770      7.38e-07  
    5   -2790.7352330780      1.82e-07  
    6   -2790.7352330781      5.29e-08  
    7   -2790.7352330780      1.81e-08  
    8   -2790.7352330781      4.05e-09  Convergence criterion met
 ---------------------------------------
 SCF time:   CPU 16.93s  wall 5.00s 
 SCF   energy in the final basis set =    -2790.7352330781
 Total energy in the final basis set =    -2790.7352330781

 --------------------------------------------------------------

                    Orbital Energies (a.u.)
 --------------------------------------------------------------

 Alpha MOs
 -- Occupied --
******* -62.488 -56.309 -56.305 -56.305 -24.687 -10.280 -10.250
-10.208  -8.697  -6.529  -6.516  -6.515  -2.640  -2.636  -2.636
 -2.625  -2.625  -1.221  -0.906  -0.789  -0.641  -0.623  -0.551
 -0.523  -0.465  -0.449  -0.424  -0.397  -0.357  -0.332  -0.292
 -0.281
 -- Virtual --
 -0.033  -0.004   0.004   0.015   0.024   0.046   0.055   0.065
  0.067   0.073   0.082   0.090   0.102   0.104   0.117   0.122
  0.129   0.141   0.149   0.153   0.163   0.173   0.188   0.201
  0.230   0.238   0.243   0.269   0.283   0.319   0.364   0.369
  0.390   0.408   0.418   0.437   0.441   0.467   0.486   0.507
  0.529   0.550   0.560   0.573   0.597   0.616   0.635   0.648
  0.664   0.666   0.671   0.692   0.777   0.806   0.821   0.878
  0.930   0.986   1.226   1.232   1.295   1.322   1.378   1.390
  1.426   1.430   1.507   1.523   1.532   1.632   1.644   1.682
  1.732   1.755   1.804   1.826   1.883   1.895   1.972   2.021
  2.037   2.051   2.097   2.135   2.202   2.215   2.234   2.267
  2.423   2.526   2.565   2.612   2.667   2.712   2.759   2.835
  2.842   2.857   3.104   3.123   3.429   3.435   3.712   3.796
  3.828   3.992   4.014   4.024   4.040   4.122   4.132   4.225
  4.315   4.391   4.856   6.351   6.380   6.639   6.681   7.575
  7.594   7.691  23.746  23.803  23.876  47.926  66.781 289.771
289.789 289.9111020.719
 --------------------------------------------------------------

          Ground-State Mulliken Net Atomic Charges

     Atom                 Charge (a.u.)
  ----------------------------------------
      1 C                    -0.303184
      2 C                    -0.038143
      3 C                    -0.156112
      4 Br                   -0.114428
      5 H                     0.245106
      6 H                     0.183120
      7 F                    -0.151546
      8 H                     0.175307
      9 H                     0.159880
  ----------------------------------------
  Sum of atomic charges =     0.000000

 -----------------------------------------------------------------
                    Cartesian Multipole Moments
 -----------------------------------------------------------------
    Charge (ESU x 10^10)
                 0.0000
    Dipole Moment (Debye)
         X      -0.2067      Y      -1.2950      Z       0.2746
       Tot       1.3398
    Quadrupole Moments (Debye-Ang)
        XX     -47.4028     XY       3.2100     YY     -41.8596
        XZ       0.0319     YZ       0.3750     ZZ     -39.6553
    Octopole Moments (Debye-Ang^2)
       XXX      46.3892    XXY      -4.0075    XYY       5.9841
       YYY       3.9580    XXZ       3.2900    XYZ      -1.9995
       YYZ       2.3699    XZZ       4.2975    YZZ       2.9734
       ZZZ       2.2543
    Hexadecapole Moments (Debye-Ang^3)
      XXXX    -680.4231   XXXY      11.2542   XXYY    -132.9687
      XYYY      -6.4288   YYYY    -144.2034   XXXZ      10.9304
      XXYZ       5.9918   XYYZ       3.4890   YYYZ      -0.5091
      XXZZ    -119.2667   XYZZ      -4.7507   YYZZ     -36.9934
      XZZZ       7.0897   YZZZ       1.2749   ZZZZ     -77.2930
 -----------------------------------------------------------------
 Calculating analytic gradient of the SCF energy
 Gradient of SCF Energy
            1           2           3           4           5           6
    1   0.0000670  -0.0001474   0.0000546   0.0000559   0.0001004   0.0000005
    2  -0.0000944   0.0000473  -0.0000258   0.0000274   0.0000222  -0.0000107
    3   0.0001058  -0.0000606   0.0000255   0.0000055  -0.0000246   0.0000286
            7           8           9
    1  -0.0000996  -0.0000250  -0.0000064
    2   0.0000972   0.0000171  -0.0000803
    3   0.0000097  -0.0000421  -0.0000479
 Max gradient component =       1.474E-04
 RMS gradient           =       6.191E-05
 Gradient time:  CPU 6.08 s  wall 1.58 s
 Geometry Optimization Parameters
   NAtoms,    NIC,     NZ,  NCons,   NDum,   NFix, NCnnct, MaxDiis
        9      69       9       0       0       0       0       0

 Cartesian Hessian Update
 Hessian Updated using BFGS Update


** GEOMETRY OPTIMIZATION IN DELOCALIZED INTERNAL COORDINATES **
   Searching for a Minimum

   Optimization Cycle:   6

                       Coordinates (Angstroms)
     ATOM                X               Y               Z
      1  C        -1.2600668544   -1.2726624194    0.0928905259
      2  C        -0.4492862373   -0.1599074416   -0.5310227072
      3  C        -1.5461798142    0.1617648700    0.4187373686
      4  Br        1.3972413920    0.1367447987   -0.0289620752
      5  H        -0.6089877257    0.0588889127   -1.5775176784
      6  H        -1.3218321658    0.5533348532    1.4029327305
      7  F        -2.6855851694    0.7316282601   -0.1093119651
      8  H        -1.9461213243   -1.7882846877   -0.5692393751
      9  H        -0.8127062143   -1.8826796623    0.8680812609
   Point Group: c1    Number of degrees of freedom:    21


   Energy is  -2790.735233078

 Hessian Updated using BFGS Update

 21 Hessian modes will be used to form the next step
  Hessian Eigenvalues:
     0.015737    0.017293    0.021031    0.024032    0.027915    0.038260
     0.062502    0.068937    0.087004    0.090555    0.097277    0.108549
     0.176081    0.250177    0.259415    0.286547    0.347922    0.348123
     0.348128    0.356461    0.485482

 Minimum Search - Taking Simple RFO Step
 Searching for Lamda that Minimizes Along All modes
 Value Taken    Lamda =   0.00000000
 Step Taken.  Stepsize is  0.004899

                             Maximum     Tolerance    Cnvgd?
         Gradient           0.000175      0.000300     YES
         Displacement       0.002262      0.001200      NO
         Energy change     -0.000001      0.000001      NO


 New Cartesian Coordinates Obtained by Inverse Iteration

 Displacement from previous Coordinates is:  0.004133
 ----------------------------------------------------------------
             Standard Nuclear Orientation (Angstroms)
    I     Atom           X                Y                Z
 ----------------------------------------------------------------
    1      C      -1.2599779569    -1.2725597096     0.0927628216
    2      C      -0.4490126994    -0.1598468968    -0.5308006009
    3      C      -1.5460773987     0.1617435105     0.4188302544
    4      Br      1.3974812847     0.1359031349    -0.0293523979
    5      H      -0.6100119812     0.0596543007    -1.5769632779
    6      H      -1.3223044396     0.5532749579     1.4031557623
    7      F      -2.6851315672     0.7312029490    -0.1100704857
    8      H      -1.9458434585    -1.7884413772    -0.5693008044
    9      H      -0.8126458966    -1.8821033857     0.8683268135
 ----------------------------------------------------------------
 Molecular Point Group                 C1    NOp =  1
 Largest Abelian Subgroup              C1    NOp =  1
 Nuclear Repulsion Energy =   309.8145143887 hartrees
 There are       33 alpha and       33 beta electrons
 Applying Cartesian multipole field
    Component          Value
    ---------          -----
     (2,0,0)        1.00000E-11
     (0,2,0)        2.00000E-11
     (0,0,2)       -3.00000E-11
 Nucleus-field energy     =     0.0000000066 hartrees
 Requested basis set is 6-311++G(d,p)
 There are 63 shells and 164 basis functions
 A cutoff of  1.0D-11 yielded   1870 shell pairs
 There are     12913 function pairs (     14040 Cartesian)
 Smallest overlap matrix eigenvalue = 7.19E-05
 Guess MOs from SCF MO coefficient file

 -----------------------------------------------------------------------
  General SCF calculation program by
  Eric Jon Sundstrom, Paul Horn, Yuezhi Mao, Dmitri Zuev, Alec White,
  David Stuck, Shaama M.S., Shane Yost, Joonho Lee, David Small,
  Daniel Levine, Susi Lehtola, Hugh Burton, Evgeny Epifanovsky
 -----------------------------------------------------------------------
 Exchange:     0.2000 Hartree-Fock + 0.0800 Slater + 0.7200 B88
 Correlation:  0.1900 VWN1RPA + 0.8100 LYP
 Using SG-1 standard quadrature grid
 using 4 threads for integral computing
 -------------------------------------------------------
 OpenMP Integral computing Module                
 Release: version 2.0, May 2017, Q-Chem Inc. Pleasanton 
 -------------------------------------------------------
 -------------------------------------------------------
 OpenMP BLAS3 based DFT computing Module                
 Release: version 1.0, May 2013, Q-Chem Inc. Pittsburgh 
 -------------------------------------------------------
 A restricted SCF calculation will be
 performed using DIIS
 SCF converges when DIIS error is below 1.0e-08
 ---------------------------------------
  Cycle       Energy         DIIS error
 ---------------------------------------
    1   -2790.7352328241      1.04e-05  
    2   -2790.7352333928      1.62e-06  
    3   -2790.7352333928      1.97e-06  
    4   -2790.7352334029      4.16e-07  
    5   -2790.7352334033      9.93e-08  
    6   -2790.7352334034      2.45e-08  
    7   -2790.7352334033      9.40e-09  Convergence criterion met
 ---------------------------------------
 SCF time:   CPU 14.81s  wall 4.00s 
 SCF   energy in the final basis set =    -2790.7352334033
 Total energy in the final basis set =    -2790.7352334033

 --------------------------------------------------------------

                    Orbital Energies (a.u.)
 --------------------------------------------------------------

 Alpha MOs
 -- Occupied --
******* -62.488 -56.309 -56.305 -56.305 -24.687 -10.280 -10.250
-10.208  -8.697  -6.529  -6.516  -6.515  -2.640  -2.636  -2.636
 -2.625  -2.625  -1.221  -0.906  -0.789  -0.641  -0.623  -0.551
 -0.523  -0.465  -0.449  -0.424  -0.397  -0.357  -0.332  -0.292
 -0.281
 -- Virtual --
 -0.033  -0.004   0.004   0.015   0.024   0.046   0.055   0.065
  0.067   0.073   0.082   0.090   0.102   0.104   0.117   0.122
  0.129   0.141   0.149   0.153   0.163   0.173   0.188   0.201
  0.230   0.238   0.243   0.269   0.283   0.319   0.363   0.369
  0.390   0.408   0.418   0.437   0.441   0.467   0.486   0.507
  0.529   0.550   0.560   0.573   0.597   0.616   0.635   0.649
  0.664   0.666   0.671   0.692   0.777   0.806   0.821   0.878
  0.930   0.986   1.226   1.232   1.295   1.322   1.378   1.390
  1.426   1.430   1.507   1.523   1.532   1.632   1.645   1.682
  1.732   1.755   1.804   1.826   1.883   1.896   1.972   2.021
  2.037   2.051   2.097   2.135   2.202   2.215   2.234   2.267
  2.423   2.526   2.565   2.612   2.667   2.712   2.759   2.835
  2.842   2.857   3.104   3.123   3.430   3.435   3.712   3.796
  3.828   3.993   4.014   4.024   4.040   4.122   4.132   4.225
  4.315   4.391   4.856   6.351   6.381   6.639   6.681   7.575
  7.594   7.691  23.747  23.803  23.876  47.926  66.781 289.771
289.789 289.9111020.719
 --------------------------------------------------------------

          Ground-State Mulliken Net Atomic Charges

     Atom                 Charge (a.u.)
  ----------------------------------------
      1 C                    -0.303148
      2 C                    -0.038485
      3 C                    -0.155875
      4 Br                   -0.114338
      5 H                     0.245085
      6 H                     0.183103
      7 F                    -0.151513
      8 H                     0.175330
      9 H                     0.159840
  ----------------------------------------
  Sum of atomic charges =     0.000000

 -----------------------------------------------------------------
                    Cartesian Multipole Moments
 -----------------------------------------------------------------
    Charge (ESU x 10^10)
                 0.0000
    Dipole Moment (Debye)
         X      -0.2069      Y      -1.2930      Z       0.2765
       Tot       1.3383
    Quadrupole Moments (Debye-Ang)
        XX     -47.3976     XY       3.2067     YY     -41.8600
        XZ       0.0300     YZ       0.3747     ZZ     -39.6564
    Octopole Moments (Debye-Ang^2)
       XXX      46.3582    XXY      -3.9871    XYY       5.9732
       YYY       4.0139    XXZ       3.3043    XYZ      -2.0022
       YYZ       2.3771    XZZ       4.2861    YZZ       2.9911
       ZZZ       2.2898
    Hexadecapole Moments (Debye-Ang^3)
      XXXX    -680.3360   XXXY      11.2703   XXYY    -132.9525
      XYYY      -6.3834   YYYY    -144.1529   XXXZ      10.9114
      XXYZ       5.9965   XYYZ       3.4903   YYYZ      -0.4928
      XXZZ    -119.2585   XYZZ      -4.7359   YYZZ     -36.9820
      XZZZ       7.0940   YZZZ       1.2805   ZZZZ     -77.3020
 -----------------------------------------------------------------
 Calculating analytic gradient of the SCF energy
 Gradient of SCF Energy
            1           2           3           4           5           6
    1   0.0000188  -0.0000084   0.0000179  -0.0000046   0.0000019   0.0000064
    2  -0.0000536   0.0000335   0.0000177  -0.0000029   0.0000364  -0.0000115
    3   0.0000232  -0.0000141   0.0000351  -0.0000001  -0.0000017   0.0000169
            7           8           9
    1  -0.0000132  -0.0000058  -0.0000129
    2  -0.0000014   0.0000190  -0.0000371
    3   0.0000087  -0.0000408  -0.0000273
 Max gradient component =       5.365E-05
 RMS gradient           =       2.232E-05
 Gradient time:  CPU 6.07 s  wall 1.58 s
 Geometry Optimization Parameters
   NAtoms,    NIC,     NZ,  NCons,   NDum,   NFix, NCnnct, MaxDiis
        9      69       9       0       0       0       0       0

 Cartesian Hessian Update
 Hessian Updated using BFGS Update


** GEOMETRY OPTIMIZATION IN DELOCALIZED INTERNAL COORDINATES **
   Searching for a Minimum

   Optimization Cycle:   7

                       Coordinates (Angstroms)
     ATOM                X               Y               Z
      1  C        -1.2599779569   -1.2725597096    0.0927628216
      2  C        -0.4490126994   -0.1598468968   -0.5308006009
      3  C        -1.5460773987    0.1617435105    0.4188302544
      4  Br        1.3974812847    0.1359031349   -0.0293523979
      5  H        -0.6100119812    0.0596543007   -1.5769632779
      6  H        -1.3223044396    0.5532749579    1.4031557623
      7  F        -2.6851315672    0.7312029490   -0.1100704857
      8  H        -1.9458434585   -1.7884413772   -0.5693008044
      9  H        -0.8126458966   -1.8821033857    0.8683268135
   Point Group: c1    Number of degrees of freedom:    21


   Energy is  -2790.735233403

 Hessian Updated using BFGS Update

 21 Hessian modes will be used to form the next step
  Hessian Eigenvalues:
     0.015189    0.017662    0.021047    0.023999    0.027822    0.038280
     0.062472    0.066153    0.087060    0.090392    0.097293    0.113363
     0.177279    0.250115    0.257560    0.277379    0.347852    0.348042
     0.348150    0.354788    0.480340

 Minimum Search - Taking Simple RFO Step
 Searching for Lamda that Minimizes Along All modes
 Value Taken    Lamda =   0.00000000
 Step Taken.  Stepsize is  0.001075

                             Maximum     Tolerance    Cnvgd?
         Gradient           0.000034      0.000300     YES
         Displacement       0.000581      0.001200     YES
         Energy change     -0.000000      0.000001     YES


                       Distance Matrix (Angstroms)
             C (  1)   C (  2)   C (  3)   Br(  4)   H (  5)   H (  6)
   C (  2)  1.511498
   C (  3)  1.498465  1.486193
   Br(  4)  3.010111  1.936094  2.977595
   H (  5)  2.232764  1.080999  2.206770  2.535930
   H (  6)  2.248263  2.238609  1.082713  3.102179  3.103568
   F (  7)  2.467239  2.443606  1.378936  4.126575  2.628474  2.044214
   H (  8)  1.083916  2.212308  2.222484  3.895185  2.493048  3.124583
   H (  9)  1.083120  2.248545  2.217494  3.124554  3.129046  2.544968
             F (  7)   H (  8)
   H (  8)  2.665717
   H (  9)  3.360481  1.832944

 Final energy is   -2790.7352334033412     


 ******************************
 **  OPTIMIZATION CONVERGED  **
 ******************************

                       Coordinates (Angstroms)
     ATOM                X               Y               Z
      1  C        -1.2599779569   -1.2725597096    0.0927628216
      2  C        -0.4490126994   -0.1598468968   -0.5308006009
      3  C        -1.5460773987    0.1617435105    0.4188302544
      4  Br        1.3974812847    0.1359031349   -0.0293523979
      5  H        -0.6100119812    0.0596543007   -1.5769632779
      6  H        -1.3223044396    0.5532749579    1.4031557623
      7  F        -2.6851315672    0.7312029490   -0.1100704857
      8  H        -1.9458434585   -1.7884413772   -0.5693008044
      9  H        -0.8126458966   -1.8821033857    0.8683268135

Z-matrix Print:
$molecule
0 1
Br
C  1 1.936094
H  2 1.080999 1 111.203343
C  2 1.486193 1 120.362057 3 -143.579490 0
H  4 1.082713 2 120.436983 1 -0.709631 0
F  4 1.378936 2 117.003013 1 140.659312 0
C  4 1.498465 2 60.849987 1 -110.726368 0
H  7 1.083120 4 117.497592 2 109.279907 0
H  7 1.083916 4 117.882674 2 -105.139599 0
$end


 --------------------------------------------------------------

                    Orbital Energies (a.u.)
 --------------------------------------------------------------

 Alpha MOs
 -- Occupied --
******* -62.488 -56.309 -56.305 -56.305 -24.687 -10.280 -10.250
-10.208  -8.697  -6.529  -6.516  -6.515  -2.640  -2.636  -2.636
 -2.625  -2.625  -1.221  -0.906  -0.789  -0.641  -0.623  -0.551
 -0.523  -0.465  -0.449  -0.424  -0.397  -0.357  -0.332  -0.292
 -0.281
 -- Virtual --
 -0.033  -0.004   0.004   0.015   0.024   0.046   0.055   0.065
  0.067   0.073   0.082   0.090   0.102   0.104   0.117   0.122
  0.129   0.141   0.149   0.153   0.163   0.173   0.188   0.201
  0.230   0.238   0.243   0.269   0.283   0.319   0.363   0.369
  0.390   0.408   0.418   0.437   0.441   0.467   0.486   0.507
  0.529   0.550   0.560   0.573   0.597   0.616   0.635   0.649
  0.664   0.666   0.671   0.692   0.777   0.806   0.821   0.878
  0.930   0.986   1.226   1.232   1.295   1.322   1.378   1.390
  1.426   1.430   1.507   1.523   1.532   1.632   1.645   1.682
  1.732   1.755   1.804   1.826   1.883   1.896   1.972   2.021
  2.037   2.051   2.097   2.135   2.202   2.215   2.234   2.267
  2.423   2.526   2.565   2.612   2.667   2.712   2.759   2.835
  2.842   2.857   3.104   3.123   3.430   3.435   3.712   3.796
  3.828   3.993   4.014   4.024   4.040   4.122   4.132   4.225
  4.315   4.391   4.856   6.351   6.381   6.639   6.681   7.575
  7.594   7.691  23.747  23.803  23.876  47.926  66.781 289.771
289.789 289.9111020.719
 --------------------------------------------------------------

          Ground-State Mulliken Net Atomic Charges

     Atom                 Charge (a.u.)
  ----------------------------------------
      1 C                    -0.303148
      2 C                    -0.038485
      3 C                    -0.155875
      4 Br                   -0.114338
      5 H                     0.245085
      6 H                     0.183103
      7 F                    -0.151513
      8 H                     0.175330
      9 H                     0.159840
  ----------------------------------------
  Sum of atomic charges =     0.000000

 -----------------------------------------------------------------
                    Cartesian Multipole Moments
 -----------------------------------------------------------------
    Charge (ESU x 10^10)
                 0.0000
    Dipole Moment (Debye)
         X      -0.2069      Y      -1.2930      Z       0.2765
       Tot       1.3383
    Quadrupole Moments (Debye-Ang)
        XX     -47.3976     XY       3.2067     YY     -41.8600
        XZ       0.0300     YZ       0.3747     ZZ     -39.6564
    Octopole Moments (Debye-Ang^2)
       XXX      46.3582    XXY      -3.9871    XYY       5.9732
       YYY       4.0139    XXZ       3.3043    XYZ      -2.0022
       YYZ       2.3771    XZZ       4.2861    YZZ       2.9911
       ZZZ       2.2898
    Hexadecapole Moments (Debye-Ang^3)
      XXXX    -680.3360   XXXY      11.2703   XXYY    -132.9525
      XYYY      -6.3834   YYYY    -144.1529   XXXZ      10.9114
      XXYZ       5.9965   XYYZ       3.4903   YYYZ      -0.4928
      XXZZ    -119.2585   XYZZ      -4.7359   YYZZ     -36.9820
      XZZZ       7.0940   YZZZ       1.2805   ZZZZ     -77.3020
 -----------------------------------------------------------------
Archival summary:
1\1\garfield\OPT\ProcedureUnspecified\BasisUnspecified\r1134\taweetha\WedOct1003:44:212018WedOct1003:44:212018\0\\#,OPT,ProcedureUnspecified,BasisUnspecified,\\0,1\Br\C,1,1.93609\H,2,1.081,1,111.203\C,2,1.48619,1,120.362,3,-143.579,0\H,4,1.08271,2,120.437,1,-0.709631,0\F,4,1.37894,2,117.003,1,140.659,0\C,4,1.49847,2,60.85,1,-110.726,0\H,7,1.08312,4,117.498,2,109.28,0\H,7,1.08392,4,117.883,2,-105.14,0\\\@

 Total job time:  47.01s(wall), 182.36s(cpu) 
 Wed Oct 10 03:44:21 2018

        *************************************************************
        *                                                           *
        *  Thank you very much for using Q-Chem.  Have a nice day.  *
        *                                                           *
        *************************************************************


 
User input: 2 of 2 
 
Q-Chem Developer Version!
                  Welcome to Q-Chem
     A Quantum Leap Into The Future Of Chemistry


 Q-Chem 5.1, Q-Chem, Inc., Pleasanton, CA (2018)

 Yihan Shao,  Zhengting Gan,  E. Epifanovsky,  A. T. B. Gilbert,  M. Wormit,  
 J. Kussmann,  A. W. Lange,  A. Behn,  Jia Deng,  Xintian Feng,  D. Ghosh,  
 M. Goldey,  P. R. Horn,  L. D. Jacobson,  I. Kaliman,  T. Kus,  A. Landau,  
 Jie Liu,  E. I. Proynov,  R. M. Richard,  R. P. Steele,  E. J. Sundstrom,  
 H. L. Woodcock III,  P. M. Zimmerman,  D. Zuev,  B. Albrecht,  E. Alguire,  
 S. A. Baeppler,  D. Barton,  Z. Benda,  Y. A. Bernard,  E. J. Berquist,  
 K. B. Bravaya,  H. Burton,  D. Casanova,  Chun-Min Chang,  Yunqing Chen,  
 A. Chien,  K. D. Closser,  M. P. Coons,  S. Coriani,  S. Dasgupta,  
 A. L. Dempwolff,  M. Diedenhofen,  Hainam Do,  R. G. Edgar,  Po-Tung Fang,  
 S. Faraji,  S. Fatehi,  Qingguo Feng,  K. D. Fenk,  J. Fosso-Tande,  
 Qinghui Ge,  A. Ghysels,  G. Gidofalvi,  J. Gomes,  J. Gonthier,  A. Gunina,  
 D. Hait,  M. W. D. Hanson-Heine,  P. H. P. Harbach,  A. W. Hauser,  
 J. E. Herr,  E. G. Hohenstein,  Z. C. Holden,  Kerwin Hui,  B. C. Huynh,  
 T.-C. Jagau,  Hyunjun Ji,  B. Kaduk,  K. Khistyaev,  Jaehoon Kim,  
 P. Klunzinger,  K. Koh,  D. Kosenkov,  L. Koulias,  T. Kowalczyk,  
 C. M. Krauter,  A. Kunitsa,  Ka Un Lao,  A. Laurent,  K. V. Lawler,  
 Joonho Lee,  D. Lefrancois,  S. Lehtola,  D. S. Levine,  Yi-Pei Li,  
 You-Sheng Lin,  Fenglai Liu,  E. Livshits,  A. Luenser,  P. Manohar,  
 E. Mansoor,  S. F. Manzer,  Shan-Ping Mao,  Yuezhi Mao,  N. Mardirossian,  
 A. V. Marenich,  T. Markovich,  L. A. Martinez-Martinez,  S. A. Maurer,  
 N. J. Mayhall,  S. C. McKenzie,  J.-M. Mewes,  A. F. Morrison,  
 J. W. Mullinax,  K. Nanda,  T. S. Nguyen-Beck,  R. Olivares-Amaya,  
 J. A. Parkhill,  T. M. Perrine,  F. Plasser,  P. Pokhilko,  S. Prager,  
 A. Prociuk,  E. Ramos,  D. R. Rehn,  F. Rob,  M. Schneider,  N. Sergueev,  
 S. M. Sharada,  S. Sharma,  D. W. Small,  T. Stauch,  T. Stein,  
 Yu-Chuan Su,  A. J. W. Thom,  A. Tkatchenko,  T. Tsuchimochi,  N. M. Tubman,  
 L. Vogt,  M. L. Vidal,  O. Vydrov,  M. A. Watson,  J. Wenzel,  
 M. de Wergifosse,  T. A. Wesolowski,  A. White,  J. Witte,  A. Yamada,  
 Jun Yang,  K. Yao,  S. Yeganeh,  S. R. Yost,  Zhi-Qiang You,  A. Zech,  
 Igor Ying Zhang,  Xing Zhang,  Yan Zhao,  Ying Zhu,  B. R. Brooks,  
 G. K. L. Chan,  C. J. Cramer,  M. S. Gordon,  W. J. Hehre,  A. Klamt,  
 M. W. Schmidt,  C. D. Sherrill,  D. G. Truhlar,  A. Aspuru-Guzik,  R. Baer,  
 A. T. Bell,  N. A. Besley,  Jeng-Da Chai,  A. E. DePrince, III,  
 R. A. DiStasio Jr.,  A. Dreuw,  B. D. Dunietz,  T. R. Furlani,  
 Chao-Ping Hsu,  Yousung Jung,  Jing Kong,  D. S. Lambrecht,  WanZhen Liang,  
 C. Ochsenfeld,  V. A. Rassolov,  L. V. Slipchenko,  J. E. Subotnik,  
 T. Van Voorhis,  J. M. Herbert,  A. I. Krylov,  P. M. W. Gill,  M. Head-Gordon

 Contributors to earlier versions of Q-Chem not listed above: 
 R. D. Adamson,  B. Austin,  J. Baker,  G. J. O. Beran,  K. Brandhorst,  
 S. T. Brown,  E. F. C. Byrd,  A. K. Chakraborty,  C.-L. Cheng,  
 Siu Hung Chien,  D. M. Chipman,  D. L. Crittenden,  H. Dachsel,  
 R. J. Doerksen,  A. D. Dutoi,  L. Fusti-Molnar,  W. A. Goddard III,  
 A. Golubeva-Zadorozhnaya,  S. R. Gwaltney,  G. Hawkins,  A. Heyden,  
 S. Hirata,  G. Kedziora,  F. J. Keil,  C. Kelley,  Jihan Kim,  R. A. King,  
 R. Z. Khaliullin,  P. P. Korambath,  W. Kurlancheek,  A. M. Lee,  M. S. Lee,  
 S. V. Levchenko,  Ching Yeh Lin,  D. Liotard,  R. C. Lochan,  I. Lotan,  
 P. E. Maslen,  N. Nair,  D. P. O'Neill,  D. Neuhauser,  E. Neuscamman,  
 C. M. Oana,  R. Olson,  B. Peters,  R. Peverati,  P. A. Pieniazek,  
 Y. M. Rhee,  J. Ritchie,  M. A. Rohrdanz,  E. Rosta,  N. J. Russ,  
 H. F. Schaefer III,  N. E. Schultz,  N. Shenvi,  A. C. Simmonett,  A. Sodt,  
 D. Stuck,  K. S. Thanthiriwatte,  V. Vanovschi,  Tao Wang,  A. Warshel,  
 C. F. Williams,  Q. Wu,  X. Xu,  W. Zhang

 Please cite Q-Chem as follows:
 Y. Shao et al., Mol. Phys. 113, 184-215 (2015)
 DOI: 10.1080/00268976.2014.952696

 Q-Chem 5.1.1 for Intel X86 EM64T Linux

 Parts of Q-Chem use Armadillo 8.300.2 (Tropical Shenanigans).
 http://arma.sourceforge.net/

 Q-Chem begins on Wed Oct 10 03:44:21 2018  

Host: 
0

     Scratch files written to /scratch/taweetham/qchem24642//
The previous job contains 0 fragments, simply inherited here
Input Ideriv = 2
Curr. Ideriv = -1
Max.  Ideriv = 2

Checking the input file for inconsistencies... 	...done.

--------------------------------------------------------------
User input:
--------------------------------------------------------------

$molecule
read
$end

$rem
   job_type 	frequency
   basis 	6-311++g**
   method	b3lyp	
$end


--------------------------------------------------------------
 ----------------------------------------------------------------
             Standard Nuclear Orientation (Angstroms)
    I     Atom           X                Y                Z
 ----------------------------------------------------------------
    1      C      -1.2855351104    -1.2696388434     0.0549646447
    2      C      -0.4512648765    -0.1446021073    -0.5132882162
    3      C      -1.5587579100     0.1547838279     0.4314854860
    4      Br      1.3908133065     0.1077234985     0.0266545319
    5      H      -0.5933663344     0.1167336134    -1.5525517573
    6      H      -1.3453373718     0.5055256691     1.4333336540
    7      F      -2.6823446568     0.7587969518    -0.0921416831
    8      H      -1.9674750641    -1.7509066047    -0.6365647240
    9      H      -0.8578376639    -1.9141049539     0.8131778715
 ----------------------------------------------------------------
 Molecular Point Group                 C1    NOp =  1
 Largest Abelian Subgroup              C1    NOp =  1
 Nuclear Repulsion Energy =   309.8145143887 hartrees
 There are       33 alpha and       33 beta electrons
 Requested basis set is 6-311++G(d,p)
 There are 63 shells and 164 basis functions

 Total QAlloc Memory Limit   2000 MB
 Mega-Array Size       188 MB
 MEM_STATIC part       192 MB

                       Distance Matrix (Angstroms)
             C (  1)   C (  2)   C (  3)   Br(  4)   H (  5)   H (  6)
   C (  2)  1.511498
   C (  3)  1.498465  1.486193
   Br(  4)  3.010111  1.936094  2.977595
   H (  5)  2.232764  1.080999  2.206770  2.535930
   H (  6)  2.248263  2.238609  1.082713  3.102179  3.103568
   F (  7)  2.467239  2.443606  1.378936  4.126575  2.628474  2.044214
   H (  8)  1.083916  2.212308  2.222484  3.895185  2.493048  3.124583
   H (  9)  1.083120  2.248545  2.217494  3.124554  3.129046  2.544968
             F (  7)   H (  8)
   H (  8)  2.665717
   H (  9)  3.360481  1.832944

 A cutoff of  1.0D-11 yielded   1870 shell pairs
 There are     12913 function pairs (     14040 Cartesian)

 -------------------------------------------------------
 OpenMP Integral Computing Module                       
 Release: version 1.0, May 2013, Q-Chem Inc. Pittsburgh 
 -------------------------------------------------------
 Integral Job Info:
 Integral job number is                      11
 Integral operator is                         1
 short-range coefficients                     0
 long-range coefficients              100000000
 Omega coefficients                           0
 if combine SR and LR in K                    0
 Integral screening is                        0
 Integral computing path is                   2
 max size of driver memory is            800000
 size of driver memory is                593474
 size of scratch memory is             29623520
 max col of scratch BK array               1296
 max len of scratch array in speh3          155
 max len of scratch index in speh4           18
 max int batch size is                      520
 min int batch size is                       52
 fixed nKL is                                45
 max L of basis functions is                  2
 order of int derivative is                   0
 number of shells is                         63
 number of basis is                         171
 number of cartesian basis is               171
 number of contracted shell pairs          1870
 number of primitive shell pairs           4768
 maxK2 (contraction) of shell pair           36
 max number of K2 of shell pair               1
 max number of CS2 of shell pair            237
 max number of PS2 of shell pair            516
 mem total for path MDJ                  521372
 -------------------------------------------------------
 Smallest overlap matrix eigenvalue = 7.19E-05
 Guess from superposition of atomic densities
 Warning:  Energy on first SCF cycle will be non-variational
 SAD guess density has 66.000000 electrons

 -----------------------------------------------------------------------
  General SCF calculation program by
  Eric Jon Sundstrom, Paul Horn, Yuezhi Mao, Dmitri Zuev, Alec White,
  David Stuck, Shaama M.S., Shane Yost, Joonho Lee, David Small,
  Daniel Levine, Susi Lehtola, Hugh Burton, Evgeny Epifanovsky
 -----------------------------------------------------------------------
 Exchange:     0.2000 Hartree-Fock + 0.0800 Slater + 0.7200 B88
 Correlation:  0.1900 VWN1RPA + 0.8100 LYP
 Using SG-1 standard quadrature grid
 using 4 threads for integral computing
 -------------------------------------------------------
 OpenMP Integral computing Module                
 Release: version 2.0, May 2017, Q-Chem Inc. Pleasanton 
 -------------------------------------------------------
 -------------------------------------------------------
 OpenMP BLAS3 based DFT computing Module                
 Release: version 1.0, May 2013, Q-Chem Inc. Pittsburgh 
 -------------------------------------------------------
 A restricted SCF calculation will be
 performed using DIIS
 SCF converges when DIIS error is below 1.0e-08
 ---------------------------------------
  Cycle       Energy         DIIS error
 ---------------------------------------
    1   -2791.5522386686      4.54e-02  
    2   -2790.6805833889      4.53e-03  
    3   -2790.6557001890      5.29e-03  
    4   -2790.7338087365      6.38e-04  
    5   -2790.7349681263      2.76e-04  
    6   -2790.7351938617      6.89e-05  
    7   -2790.7352067428      2.11e-05  
    8   -2790.7352077665      6.29e-06  
    9   -2790.7352078654      1.98e-06  
   10   -2790.7352078731      3.56e-07  
   11   -2790.7352078733      3.17e-08  
   12   -2790.7352078734      1.16e-08  
   13   -2790.7352078733      3.63e-09  Convergence criterion met
 ---------------------------------------
 SCF time:   CPU 26.71s  wall 7.00s 
 SCF   energy in the final basis set =    -2790.7352078733
 Total energy in the final basis set =    -2790.7352078733

 --------------------------------------------------------------

                    Orbital Energies (a.u.)
 --------------------------------------------------------------

 Alpha MOs
 -- Occupied --
******* -62.488 -56.309 -56.305 -56.305 -24.687 -10.280 -10.250
-10.208  -8.697  -6.529  -6.516  -6.515  -2.640  -2.636  -2.636
 -2.625  -2.625  -1.221  -0.906  -0.789  -0.641  -0.623  -0.551
 -0.523  -0.465  -0.449  -0.424  -0.397  -0.357  -0.332  -0.292
 -0.281
 -- Virtual --
 -0.033  -0.004   0.004   0.015   0.024   0.046   0.055   0.065
  0.067   0.073   0.082   0.090   0.102   0.104   0.117   0.122
  0.129   0.141   0.149   0.153   0.163   0.173   0.188   0.201
  0.230   0.238   0.243   0.269   0.283   0.319   0.364   0.369
  0.390   0.408   0.418   0.437   0.441   0.467   0.486   0.507
  0.529   0.550   0.560   0.573   0.597   0.616   0.635   0.649
  0.664   0.666   0.671   0.692   0.777   0.806   0.821   0.878
  0.930   0.986   1.226   1.232   1.294   1.322   1.378   1.390
  1.426   1.430   1.507   1.523   1.532   1.632   1.645   1.682
  1.732   1.755   1.804   1.826   1.883   1.896   1.972   2.021
  2.037   2.051   2.097   2.135   2.202   2.215   2.234   2.267
  2.423   2.526   2.565   2.612   2.667   2.712   2.759   2.835
  2.842   2.857   3.104   3.123   3.430   3.435   3.712   3.796
  3.828   3.993   4.014   4.024   4.040   4.122   4.132   4.225
  4.315   4.391   4.856   6.351   6.380   6.639   6.681   7.575
  7.594   7.691  23.747  23.803  23.876  47.926  66.781 289.771
289.789 289.9111020.719
 --------------------------------------------------------------

          Ground-State Mulliken Net Atomic Charges

     Atom                 Charge (a.u.)
  ----------------------------------------
      1 C                    -0.303118
      2 C                    -0.038523
      3 C                    -0.155847
      4 Br                   -0.114309
      5 H                     0.245072
      6 H                     0.183155
      7 F                    -0.151557
      8 H                     0.175332
      9 H                     0.159794
  ----------------------------------------
  Sum of atomic charges =     0.000000

 -----------------------------------------------------------------
                    Cartesian Multipole Moments
 -----------------------------------------------------------------
    Charge (ESU x 10^10)
                 0.0000
    Dipole Moment (Debye)
         X      -0.2272      Y      -1.2999      Z       0.2238
       Tot       1.3384
    Quadrupole Moments (Debye-Ang)
        XX     -47.3125     XY       3.2827     YY     -41.9415
        XZ       0.0328     YZ       0.2951     ZZ     -39.6148
    Octopole Moments (Debye-Ang^2)
       XXX      47.2493    XXY      -4.0285    XYY       6.5339
       YYY       4.8868    XXZ       2.2478    XYZ      -1.9598
       YYZ       1.1764    XZZ       4.5759    YZZ       3.4156
       ZZZ      -0.7277
    Hexadecapole Moments (Debye-Ang^3)
      XXXX    -681.8181   XXXY      13.8300   XXYY    -133.9509
      XYYY      -3.6602   YYYY    -143.9020   XXXZ       8.0354
      XXYZ       5.5953   XYYZ       2.2072   YYYZ      -1.8721
      XXZZ    -118.6905   XYZZ      -3.6870   YYZZ     -36.8885
      XZZZ       2.7631   YZZZ       0.0155   ZZZZ     -76.8137
 -----------------------------------------------------------------
 Calculating MO derivatives via CPSCF
 D1JvT checksum  = 434916 28316.7220945984
 D1KAT checksum  = 908928 2025.4840175599
   1         3          27      0.142614    0.030981
   2         3          27      0.017371    0.003650
   3         3          27      0.001727    0.000624
   4         9          21      0.000113    0.000047
   5        29           1      0.000002    0.000002
   6        30           0      0.000000    0.000000    Roots Converged
 Time for AOints: 11.6 s (CPU) 2.9 s (wall)
 ------------------------------------------------------------------------------
                     AOints        : Timing summary (seconds)
 ------------------------------------------------------------------------------
     job step          cpu (% of tot)      sys (% of tot)     wall (% of tot)
 ------------------------------------------------------------------------------
  cpscf_lag         0.6284E+02 (29.0)   0.6000E-05 (20.0)   0.1597E+02 (28.6)
  iterzp            0.1418E+03 (65.5)   0.2200E-04 (73.3)   0.3678E+02 (65.9)
  make_fx           0.0000E+00 ( 0.0)   0.0000E+00 ( 0.0)   0.0000E+00 ( 0.0)
  AOints            0.1157E+02 ( 5.3)   0.2000E-05 ( 6.7)   0.2911E+01 ( 5.2)
 ------------------------------------------------------------------------------
   Grand Totals     0.2164E+03          0.3000E-04          0.5583E+02
 ------------------------------------------------------------------------------
 Calculating analytic Hessian of the SCF energy
 Polarizability Matrix (a.u.)
            1           2           3
    1 -69.0165025  -3.6886762  -1.1706690
    2  -3.6886762 -48.8138349  -0.1425043
    3  -1.1706690  -0.1425043 -44.8800382

 Direct stationary perturbation theory relativistic correction:

 rels  =      16.867832532418
 relv  =     -56.978840558382
 rel2e =       8.899838523161
 E_rel =     -31.211169502803

 Hessian of the SCF Energy
            1           2           3           4           5           6
    1   0.3912800   0.0503432   0.2125020  -0.0815495  -0.0570776   0.0145173
    2   0.0503432   0.5987572  -0.0537674  -0.0919545  -0.1284278   0.0737426
    3   0.2125020  -0.0537674   0.4931575   0.0115702   0.0429506  -0.0761406
    4  -0.0815495  -0.0919545   0.0115702   0.4008904   0.0315967  -0.0371886
    5  -0.0570776  -0.1284278   0.0429506   0.0315967   0.2533758  -0.1037549
    6   0.0145173   0.0737426  -0.0761406  -0.0371886  -0.1037549   0.5963587
    7  -0.0454574   0.0475010  -0.0148621  -0.1387809   0.0207007   0.0890324
    8   0.0024902  -0.2000798  -0.0443704   0.0564257  -0.0277415  -0.0377918
    9  -0.0199161  -0.0627339  -0.0647867   0.0809235  -0.0079914  -0.1524567
   10  -0.0167682  -0.0040501   0.0006996  -0.1104881  -0.0081406  -0.0345023
   11  -0.0167100   0.0024563  -0.0100160  -0.0093639  -0.0244936  -0.0035816
   12   0.0007752   0.0003004  -0.0006441  -0.0305709  -0.0017604  -0.0385017
   13  -0.0009164  -0.0034096   0.0074815  -0.0434989   0.0117896  -0.0411249
   14   0.0050829  -0.0062851   0.0275175   0.0086679  -0.0520724   0.0716341
   15   0.0025705  -0.0021313   0.0002167  -0.0339152   0.0723419  -0.3272337
   16  -0.0007278  -0.0006387  -0.0044438   0.0056784   0.0051120   0.0215225
   17  -0.0057177  -0.0075146  -0.0254867  -0.0005653   0.0006657   0.0093563
   18   0.0044127   0.0017630   0.0040447  -0.0038743  -0.0064997  -0.0132019
   19  -0.0026505   0.0141044   0.0019707  -0.0303711   0.0164996  -0.0162260
   20   0.0340341  -0.0132228   0.0214596   0.0065086  -0.0021514  -0.0082969
   21  -0.0012878   0.0022841  -0.0028441   0.0091138  -0.0092623   0.0119594
   22  -0.1545299  -0.0810366  -0.1250955  -0.0109946  -0.0079101  -0.0155531
   23  -0.0773635  -0.1006684  -0.0796806  -0.0059962  -0.0110901  -0.0052857
   24  -0.1244766  -0.0806241  -0.1641442   0.0103678   0.0083984   0.0123250
   25  -0.0886802   0.0691409  -0.0898226   0.0091143  -0.0125704   0.0195228
   26   0.0649183  -0.1450149   0.1213932   0.0046812  -0.0080648   0.0039779
   27  -0.0890972   0.1211666  -0.1888592  -0.0064262   0.0055779  -0.0131085
            7           8           9          10          11          12
    1  -0.0454574   0.0024902  -0.0199161  -0.0167682  -0.0167100   0.0007752
    2   0.0475010  -0.2000798  -0.0627339  -0.0040501   0.0024563   0.0003004
    3  -0.0148621  -0.0443704  -0.0647867   0.0006996  -0.0100160  -0.0006441
    4  -0.1387809   0.0564257   0.0809235  -0.1104881  -0.0093639  -0.0305709
    5   0.0207007  -0.0277415  -0.0079914  -0.0081406  -0.0244936  -0.0017604
    6   0.0890324  -0.0377918  -0.1524567  -0.0345023  -0.0035816  -0.0385017
    7   0.4367715  -0.1085098   0.0446590  -0.0187352   0.0024810   0.0056583
    8  -0.1085098   0.4166411   0.1465000  -0.0081558   0.0011472   0.0016673
    9   0.0446590   0.1465000   0.6249964  -0.0082938   0.0096652   0.0031115
   10  -0.0187352  -0.0081558  -0.0082938   0.1645442   0.0201337   0.0426729
   11   0.0024810   0.0011472   0.0096652   0.0201337   0.0185402   0.0042294
   12   0.0056583   0.0016673   0.0031115   0.0426729   0.0042294   0.0316961
   13   0.0043243  -0.0053559   0.0174894  -0.0152131   0.0019695  -0.0205333
   14  -0.0041858   0.0015393  -0.0207230  -0.0029891   0.0009199  -0.0044681
   15  -0.0036378   0.0063938  -0.0147933  -0.0007949  -0.0004815   0.0007541
   16  -0.0519701  -0.0143632  -0.0466603   0.0016570  -0.0006382  -0.0001898
   17  -0.0148915  -0.0760641  -0.0986129   0.0022805   0.0002765  -0.0004855
   18  -0.0504850  -0.0928410  -0.2972503  -0.0009842   0.0006391   0.0013023
   19  -0.1899790   0.0700451  -0.0712628  -0.0053021   0.0031537   0.0015740
   20   0.0700567  -0.0931668   0.0317521  -0.0000245   0.0001541   0.0003801
   21  -0.0680978   0.0289665  -0.0985262   0.0008955  -0.0011927   0.0006049
   22   0.0103627   0.0066320   0.0154560  -0.0025687  -0.0028847   0.0001877
   23  -0.0180179  -0.0100415  -0.0131836   0.0018243   0.0000053  -0.0002390
   24  -0.0086943  -0.0028522  -0.0127096   0.0026459   0.0025093   0.0005752
   25  -0.0065359   0.0007915  -0.0123948   0.0028742   0.0018591   0.0004260
   26   0.0048657  -0.0122340   0.0153275  -0.0008784   0.0009940   0.0003758
   27   0.0064273  -0.0056723   0.0124149  -0.0023388  -0.0017712   0.0011017
           13          14          15          16          17          18
    1  -0.0009164   0.0050829   0.0025705  -0.0007278  -0.0057177   0.0044127
    2  -0.0034096  -0.0062851  -0.0021313  -0.0006387  -0.0075146   0.0017630
    3   0.0074815   0.0275175   0.0002167  -0.0044438  -0.0254867   0.0040447
    4  -0.0434989   0.0086679  -0.0339152   0.0056784  -0.0005653  -0.0038743
    5   0.0117896  -0.0520724   0.0723419   0.0051120   0.0006657  -0.0064997
    6  -0.0411249   0.0716341  -0.3272337   0.0215225   0.0093563  -0.0132019
    7   0.0043243  -0.0041858  -0.0036378  -0.0519701  -0.0148915  -0.0504850
    8  -0.0053559   0.0015393   0.0063938  -0.0143632  -0.0760641  -0.0928410
    9   0.0174894  -0.0207230  -0.0147933  -0.0466603  -0.0986129  -0.2972503
   10  -0.0152131  -0.0029891  -0.0007949   0.0016570   0.0022805  -0.0009842
   11   0.0019695   0.0009199  -0.0004815  -0.0006382   0.0002765   0.0006391
   12  -0.0205333  -0.0044681   0.0007541  -0.0001898  -0.0004855   0.0013023
   13   0.0554545  -0.0042157   0.0356575  -0.0020302  -0.0011901   0.0008393
   14  -0.0042157   0.0546898  -0.0759331   0.0029949   0.0004822  -0.0017044
   15   0.0356575  -0.0759331   0.3375003   0.0015817   0.0010931  -0.0005133
   16  -0.0020302   0.0029949   0.0015817   0.0642668   0.0080994   0.0589311
   17  -0.0011901   0.0004822   0.0010931   0.0080994   0.0789389   0.0954611
   18   0.0008393  -0.0017044  -0.0005133   0.0589311   0.0954611   0.3118878
   19   0.0018206  -0.0033460  -0.0014704  -0.0173509   0.0103337  -0.0088385
   20   0.0010137   0.0006907  -0.0005677  -0.0008362   0.0041086   0.0023012
   21  -0.0013933   0.0026957   0.0027921  -0.0316286   0.0199510  -0.0072616
   22   0.0014025   0.0024380   0.0002048  -0.0001820   0.0033836  -0.0003346
   23  -0.0012196   0.0013050   0.0003744  -0.0008644  -0.0024659   0.0014869
   24   0.0004908  -0.0019916   0.0005785   0.0000608  -0.0026394   0.0008991
   25  -0.0013432  -0.0044472  -0.0001962   0.0006589  -0.0017325   0.0003336
   26   0.0006181  -0.0012695  -0.0010896   0.0011343   0.0015727  -0.0006062
   27   0.0010930   0.0029730   0.0006986   0.0008266   0.0013629   0.0000931
           19          20          21          22          23          24
    1  -0.0026505   0.0340341  -0.0012878  -0.1545299  -0.0773635  -0.1244766
    2   0.0141044  -0.0132228   0.0022841  -0.0810366  -0.1006684  -0.0806241
    3   0.0019707   0.0214596  -0.0028441  -0.1250955  -0.0796806  -0.1641442
    4  -0.0303711   0.0065086   0.0091138  -0.0109946  -0.0059962   0.0103678
    5   0.0164996  -0.0021514  -0.0092623  -0.0079101  -0.0110901   0.0083984
    6  -0.0162260  -0.0082969   0.0119594  -0.0155531  -0.0052857   0.0123250
    7  -0.1899790   0.0700567  -0.0680978   0.0103627  -0.0180179  -0.0086943
    8   0.0700451  -0.0931668   0.0289665   0.0066320  -0.0100415  -0.0028522
    9  -0.0712628   0.0317521  -0.0985262   0.0154560  -0.0131836  -0.0127096
   10  -0.0053021  -0.0000245   0.0008955  -0.0025687   0.0018243   0.0026459
   11   0.0031537   0.0001541  -0.0011927  -0.0028847   0.0000053   0.0025093
   12   0.0015740   0.0003801   0.0006049   0.0001877  -0.0002390   0.0005752
   13   0.0018206   0.0010137  -0.0013933   0.0014025  -0.0012196   0.0004908
   14  -0.0033460   0.0006907   0.0026957   0.0024380   0.0013050  -0.0019916
   15  -0.0014704  -0.0005677   0.0027921   0.0002048   0.0003744   0.0005785
   16  -0.0173509  -0.0008362  -0.0316286  -0.0001820  -0.0008644   0.0000608
   17   0.0103337   0.0041086   0.0199510   0.0033836  -0.0024659  -0.0026394
   18  -0.0088385   0.0023012  -0.0072616  -0.0003346   0.0014869   0.0008991
   19   0.2444765  -0.1123902   0.0928447   0.0009102   0.0017943  -0.0004411
   20  -0.1123902   0.1025321  -0.0446927  -0.0037712   0.0040140   0.0030489
   21   0.0928447  -0.0446927   0.0904213  -0.0004891   0.0004746   0.0016803
   22   0.0009102  -0.0037712  -0.0004891   0.1601941   0.0882350   0.1299287
   23   0.0017943   0.0040140   0.0004746   0.0882350   0.1074450   0.0848239
   24  -0.0004411   0.0030489   0.0016803   0.1299287   0.0848239   0.1706039
   25  -0.0015537   0.0054090   0.0000425  -0.0045942   0.0116080  -0.0098821
   26  -0.0001947  -0.0029585   0.0007758  -0.0050861   0.0114966  -0.0106732
   27   0.0018494  -0.0053847   0.0011739  -0.0043049   0.0112291  -0.0098083
           25          26          27
    1  -0.0886802   0.0649183  -0.0890972
    2   0.0691409  -0.1450149   0.1211666
    3  -0.0898226   0.1213932  -0.1888592
    4   0.0091143   0.0046812  -0.0064262
    5  -0.0125704  -0.0080648   0.0055779
    6   0.0195228   0.0039779  -0.0131085
    7  -0.0065359   0.0048657   0.0064273
    8   0.0007915  -0.0122340  -0.0056723
    9  -0.0123948   0.0153275   0.0124149
   10   0.0028742  -0.0008784  -0.0023388
   11   0.0018591   0.0009940  -0.0017712
   12   0.0004260   0.0003758   0.0011017
   13  -0.0013432   0.0006181   0.0010930
   14  -0.0044472  -0.0012695   0.0029730
   15  -0.0001962  -0.0010896   0.0006986
   16   0.0006589   0.0011343   0.0008266
   17  -0.0017325   0.0015727   0.0013629
   18   0.0003336  -0.0006062   0.0000931
   19  -0.0015537  -0.0001947   0.0018494
   20   0.0054090  -0.0029585  -0.0053847
   21   0.0000425   0.0007758   0.0011739
   22  -0.0045942  -0.0050861  -0.0043049
   23   0.0116080   0.0114966   0.0112291
   24  -0.0098821  -0.0106732  -0.0098083
   25   0.0900600  -0.0700584   0.0919708
   26  -0.0700584   0.1554783  -0.1294812
   27   0.0919708  -0.1294812   0.1962938
 Gradient time:  CPU 282.59 s  wall 73.25 s
 **********************************************************************
 **                                                                  **
 **                       VIBRATIONAL ANALYSIS                       **
 **                       --------------------                       **
 **                                                                  **
 **        VIBRATIONAL FREQUENCIES (CM**-1) AND NORMAL MODES         **
 **     FORCE CONSTANTS (mDYN/ANGSTROM) AND REDUCED MASSES (AMU)     **
 **                  INFRARED INTENSITIES (KM/MOL)                   **
 **                                                                  **
 **********************************************************************


 Mode:                 1                      2                      3
 Frequency:       198.31                 236.36                 322.79
 Force Cnst:      0.1801                 0.1401                 0.3377
 Red. Mass:       7.7713                 4.2574                 5.5005
 IR Active:          YES                    YES                    YES
 IR Intens:        2.245                  5.226                  3.880
 Raman Active:       YES                    YES                    YES
               X      Y      Z        X      Y      Z        X      Y      Z
 C         -0.108 -0.246 -0.013   -0.185 -0.100 -0.021    0.186  0.025  0.006
 C          0.033 -0.353 -0.067   -0.051 -0.034  0.280    0.004  0.205  0.164
 C          0.147 -0.166 -0.062   -0.214 -0.132  0.115    0.063 -0.041  0.229
 Br        -0.089  0.076  0.010    0.082  0.027 -0.035   -0.103 -0.023 -0.026
 H          0.018 -0.433 -0.085   -0.096  0.085  0.315   -0.200  0.532  0.274
 H          0.335 -0.251 -0.072   -0.473 -0.344  0.245   -0.184 -0.072  0.293
 F          0.323  0.229  0.058   -0.006  0.081 -0.111    0.260 -0.049 -0.172
 H         -0.120 -0.169 -0.054    0.001 -0.046 -0.242    0.146  0.005  0.065
 H         -0.254 -0.288  0.035   -0.402 -0.163  0.050    0.404  0.020 -0.121
 TransDip  -0.018 -0.042 -0.014   -0.045 -0.034  0.046    0.003  0.033  0.054

 Mode:                 4                      5                      6
 Frequency:       430.07                 624.08                 808.97
 Force Cnst:      0.2775                 0.5882                 0.8179
 Red. Mass:       2.5466                 2.5631                 2.1212
 IR Active:          YES                    YES                    YES
 IR Intens:        5.384                 17.796                 17.199
 Raman Active:       YES                    YES                    YES
               X      Y      Z        X      Y      Z        X      Y      Z
 C          0.228 -0.083  0.012    0.053  0.063 -0.019   -0.146  0.078  0.036
 C          0.003  0.030  0.020    0.253 -0.033  0.194    0.048  0.132 -0.023
 C         -0.117 -0.062 -0.084    0.045  0.060 -0.063   -0.022 -0.066 -0.133
 Br        -0.010 -0.015 -0.002   -0.044 -0.006 -0.020   -0.004 -0.002 -0.001
 H          0.002 -0.095 -0.013    0.352 -0.339  0.107    0.014  0.063 -0.037
 H         -0.151 -0.184 -0.035   -0.038 -0.041 -0.009   -0.088 -0.414  0.005
 F         -0.069  0.163  0.031   -0.046 -0.020  0.028    0.099 -0.074  0.052
 H          0.550 -0.526  0.007    0.293  0.327 -0.440    0.168 -0.363  0.046
 H          0.333  0.254  0.245   -0.453 -0.158  0.075   -0.251  0.525  0.474
 TransDip   0.015 -0.067 -0.027    0.132  0.006 -0.026   -0.124  0.046  0.015

 Mode:                 7                      8                      9
 Frequency:       905.50                 953.63                 962.12
 Force Cnst:      0.8694                 1.9199                 1.5326
 Red. Mass:       1.7996                 3.5832                 2.8101
 IR Active:          YES                    YES                    YES
 IR Intens:        7.154                 22.676                 49.357
 Raman Active:       YES                    YES                    YES
               X      Y      Z        X      Y      Z        X      Y      Z
 C          0.021 -0.063  0.096   -0.017 -0.115 -0.149    0.077  0.229 -0.073
 C         -0.128  0.178 -0.003   -0.210 -0.073  0.161   -0.088 -0.162 -0.087
 C         -0.037 -0.038 -0.051    0.110  0.303 -0.080   -0.158  0.028  0.132
 Br         0.007 -0.003  0.003    0.006  0.001  0.003    0.005  0.002  0.004
 H         -0.101 -0.499 -0.178   -0.317  0.086  0.217   -0.100 -0.650 -0.208
 H          0.264  0.173 -0.189    0.110  0.126 -0.016   -0.205 -0.167  0.213
 F          0.051 -0.010  0.004    0.039 -0.072  0.030    0.086 -0.043  0.014
 H          0.251  0.279 -0.371    0.420 -0.485 -0.322    0.336  0.121 -0.249
 H         -0.229 -0.411 -0.063   -0.053  0.217  0.147   -0.048  0.243 -0.002
 TransDip  -0.060 -0.009 -0.061   -0.062  0.125 -0.061   -0.218 -0.054 -0.009

 Mode:                10                     11                     12
 Frequency:      1055.50                1077.34                1096.03
 Force Cnst:      0.8716                 1.0150                 0.8714
 Red. Mass:       1.3279                 1.4843                 1.2312
 IR Active:          YES                    YES                    YES
 IR Intens:       15.430                 24.453                  7.961
 Raman Active:       YES                    YES                    YES
               X      Y      Z        X      Y      Z        X      Y      Z
 C         -0.110  0.028  0.017   -0.069  0.041  0.111    0.051  0.036 -0.035
 C          0.036 -0.014  0.049    0.037 -0.048 -0.088    0.008 -0.047 -0.000
 C         -0.091 -0.005 -0.014    0.081 -0.021  0.035   -0.083 -0.071  0.017
 Br        -0.002  0.001 -0.004    0.000 -0.000  0.003    0.000 -0.000 -0.000
 H          0.410 -0.003  0.010   -0.414  0.369  0.069   -0.135  0.431  0.137
 H          0.169  0.357 -0.191    0.017 -0.142  0.092    0.402  0.524 -0.295
 F          0.039 -0.016  0.020   -0.046  0.017 -0.025    0.017 -0.004  0.008
 H          0.214 -0.231 -0.124    0.593 -0.043 -0.475    0.065  0.023 -0.039
 H          0.586  0.007 -0.392    0.064 -0.142 -0.120   -0.383  0.105  0.265
 TransDip  -0.013  0.049 -0.115    0.140 -0.072  0.017   -0.074  0.051  0.004

 Mode:                13                     14                     15
 Frequency:      1157.27                1226.89                1261.64
 Force Cnst:      1.6000                 1.3913                 1.2438
 Red. Mass:       2.0277                 1.5687                 1.3262
 IR Active:          YES                    YES                    YES
 IR Intens:       63.446                 24.826                 13.932
 Raman Active:       YES                    YES                    YES
               X      Y      Z        X      Y      Z        X      Y      Z
 C         -0.074 -0.013 -0.098   -0.003 -0.107  0.017    0.032  0.050  0.036
 C          0.032  0.076  0.003    0.016  0.028 -0.127   -0.131 -0.040  0.031
 C          0.121 -0.067  0.186   -0.037  0.091  0.109    0.035 -0.026 -0.014
 Br        -0.002  0.000  0.000   -0.003  0.000 -0.002    0.000  0.000 -0.002
 H          0.057 -0.526 -0.148    0.647  0.226 -0.172    0.639  0.262  0.021
 H          0.534  0.123  0.045   -0.336  0.182  0.159    0.467 -0.475  0.047
 F         -0.078  0.027 -0.061    0.019 -0.009  0.007   -0.022  0.006 -0.028
 H          0.118 -0.398 -0.015    0.187 -0.208 -0.116    0.055  0.183 -0.066
 H         -0.054  0.321  0.176   -0.355 -0.165  0.184   -0.007  0.063  0.062
 TransDip   0.220 -0.120  0.048   -0.157  0.028  0.002   -0.102 -0.058 -0.025

 Mode:                16                     17                     18
 Frequency:      1390.46                1470.68                3132.31
 Force Cnst:      1.6888                 1.7784                 6.0943
 Red. Mass:       1.4826                 1.3956                 1.0543
 IR Active:          YES                    YES                    YES
 IR Intens:       17.776                 25.790                  0.976
 Raman Active:       YES                    YES                    YES
               X      Y      Z        X      Y      Z        X      Y      Z
 C          0.012 -0.015  0.007   -0.023 -0.135  0.008    0.016  0.063 -0.001
 C          0.092  0.016 -0.024    0.063  0.005 -0.036   -0.002 -0.000 -0.001
 C         -0.134  0.119  0.022   -0.078  0.062  0.034    0.002 -0.002  0.001
 Br        -0.001 -0.000  0.000   -0.000 -0.000  0.000   -0.000 -0.000  0.000
 H         -0.211  0.017  0.004   -0.099  0.021 -0.020    0.001 -0.006  0.023
 H          0.597 -0.453  0.081    0.209 -0.118  0.047   -0.003 -0.009 -0.021
 F          0.012 -0.016 -0.012    0.007 -0.006 -0.003    0.000 -0.000 -0.000
 H         -0.046 -0.308  0.248   -0.133  0.556 -0.356   -0.457 -0.314 -0.473
 H         -0.143 -0.363 -0.182    0.358  0.472  0.299    0.275 -0.394  0.482
 TransDip  -0.094  0.094  0.022   -0.046  0.156  0.004    0.018  0.026 -0.002

 Mode:                19                     20                     21
 Frequency:      3186.71                3201.31                3223.70
 Force Cnst:      6.5337                 6.5931                 6.8318
 Red. Mass:       1.0920                 1.0919                 1.1158
 IR Active:          YES                    YES                    YES
 IR Intens:        3.360                  2.118                  0.412
 Raman Active:       YES                    YES                    YES
               X      Y      Z        X      Y      Z        X      Y      Z
 C          0.008  0.003  0.009    0.012 -0.006  0.017   -0.058  0.010 -0.077
 C         -0.002 -0.001  0.003   -0.008  0.021 -0.082   -0.002  0.004 -0.017
 C         -0.015 -0.030 -0.080   -0.002  0.002  0.001   -0.002 -0.002 -0.008
 Br         0.000 -0.000  0.000    0.000 -0.000  0.000    0.000  0.000  0.000
 H         -0.006  0.008 -0.017    0.115 -0.234  0.939    0.023 -0.052  0.201
 H          0.191  0.322  0.917   -0.003 -0.001  0.002    0.020  0.038  0.098
 F         -0.000  0.000  0.000    0.000  0.000  0.000    0.000 -0.000  0.000
 H         -0.057 -0.033 -0.052   -0.076 -0.056 -0.080    0.413  0.297  0.421
 H         -0.021  0.035 -0.044   -0.069  0.096 -0.113    0.278 -0.422  0.494
 TransDip  -0.022 -0.010 -0.053   -0.043 -0.002  0.017   -0.012  0.006 -0.015

 STANDARD THERMODYNAMIC QUANTITIES AT   298.15 K  AND     1.00 ATM

   This Molecule has  0 Imaginary Frequencies
   Zero point vibrational energy:       39.916 kcal/mol

   Atom    1 Element C  Has Mass   12.00000
   Atom    2 Element C  Has Mass   12.00000
   Atom    3 Element C  Has Mass   12.00000
   Atom    4 Element Br Has Mass   78.91830
   Atom    5 Element H  Has Mass    1.00783
   Atom    6 Element H  Has Mass    1.00783
   Atom    7 Element F  Has Mass   18.99840
   Atom    8 Element H  Has Mass    1.00783
   Atom    9 Element H  Has Mass    1.00783
   Molecular Mass:   137.948020 amu
   Principal axes and moments of inertia in amu*Bohr^2:
                             1           2           3
    Eigenvalues --      177.66111  1276.33561  1373.86041
          X               0.99984     0.01788    -0.00296
          Y              -0.01787     0.99983     0.00480
          Z               0.00304    -0.00475     0.99998
   Rotational Symmetry Number is   1
   The Molecule is an Asymmetric Top
   Translational Enthalpy:        0.889 kcal/mol
   Rotational Enthalpy:           0.889 kcal/mol
   Vibrational Enthalpy:         41.327 kcal/mol
   gas constant (RT):             0.592 kcal/mol
   Translational Entropy:        40.677  cal/mol.K
   Rotational Entropy:           27.235  cal/mol.K
   Vibrational Entropy:           7.458  cal/mol.K

   Total Enthalpy:               43.697 kcal/mol
   Total Entropy:                75.370  cal/mol.K

 ======================================================================

 STANDARD THERMODYNAMIC QUANTITIES FOR ANHARMONIC VIBRATION -- TOSH

   Zero point vibrational energy: ************ kcal/mol

   Vibrational Enthalpy:       Infinity kcal/mol
   Vibrational Entropy:             NaN  cal/mol.K

   Total Enthalpy:             Infinity kcal/mol
   Total Entropy:                   NaN  cal/mol.K

 ======================================================================

 STANDARD THERMODYNAMIC QUANTITIES FOR ANHARMONIC VIBRATION -- VPT2

   Zero point vibrational energy: ************ kcal/mol

   Vibrational Enthalpy:       Infinity kcal/mol
   Vibrational Entropy:             NaN  cal/mol.K

   Total Enthalpy:             Infinity kcal/mol
   Total Entropy:                   NaN  cal/mol.K

 ======================================================================

Archival summary:
1\1\garfield\FREQ\ProcedureUnspecified\BasisUnspecified\r1134\taweetha\WedOct1003:45:412018WedOct1003:45:412018\0\\#,FREQ,ProcedureUnspecified,BasisUnspecified,\\0,1\Br\C,1,1.93609\H,2,1.081,1,111.203\C,2,1.48619,1,120.362,3,-143.579,0\H,4,1.08271,2,120.437,1,-0.709631,0\F,4,1.37894,2,117.003,1,140.659,0\C,4,1.49847,2,60.85,1,-110.726,0\H,7,1.08312,4,117.498,2,109.28,0\H,7,1.08392,4,117.883,2,-105.14,0\\\@

 Total job time:  80.15s(wall), 309.48s(cpu) 
 Wed Oct 10 03:45:41 2018

        *************************************************************
        *                                                           *
        *  Thank you very much for using Q-Chem.  Have a nice day.  *
        *                                                           *
        *************************************************************
