# Supplementary material for: Geometric and energetic data from ab initio calculations of haloethene, haloimine, halomethylenephosphine, haloiminophosphine, halodiazene, halodiphosphene and halocyclopropane
Source: Data Brief. 2019 Nov 2;27:104738. doi: 10.1016/j.dib.2019.104738 (PMC6861602; doi:10.1016/j.dib.2019.104738)
Supplement: Multimedia component 3 [file mmc3.zip › CCC/B3LYP/BrHCCCIBr.out]

Q-Chem Developer Version!
                  Welcome to Q-Chem
     A Quantum Leap Into The Future Of Chemistry


 Q-Chem 5.1, Q-Chem, Inc., Pleasanton, CA (2018)

 Yihan Shao,  Zhengting Gan,  E. Epifanovsky,  A. T. B. Gilbert,  M. Wormit,  
 J. Kussmann,  A. W. Lange,  A. Behn,  Jia Deng,  Xintian Feng,  D. Ghosh,  
 M. Goldey,  P. R. Horn,  L. D. Jacobson,  I. Kaliman,  T. Kus,  A. Landau,  
 Jie Liu,  E. I. Proynov,  R. M. Richard,  R. P. Steele,  E. J. Sundstrom,  
 H. L. Woodcock III,  P. M. Zimmerman,  D. Zuev,  B. Albrecht,  E. Alguire,  
 S. A. Baeppler,  D. Barton,  Z. Benda,  Y. A. Bernard,  E. J. Berquist,  
 K. B. Bravaya,  H. Burton,  D. Casanova,  Chun-Min Chang,  Yunqing Chen,  
 A. Chien,  K. D. Closser,  M. P. Coons,  S. Coriani,  S. Dasgupta,  
 A. L. Dempwolff,  M. Diedenhofen,  Hainam Do,  R. G. Edgar,  Po-Tung Fang,  
 S. Faraji,  S. Fatehi,  Qingguo Feng,  K. D. Fenk,  J. Fosso-Tande,  
 Qinghui Ge,  A. Ghysels,  G. Gidofalvi,  J. Gomes,  J. Gonthier,  A. Gunina,  
 D. Hait,  M. W. D. Hanson-Heine,  P. H. P. Harbach,  A. W. Hauser,  
 J. E. Herr,  E. G. Hohenstein,  Z. C. Holden,  Kerwin Hui,  B. C. Huynh,  
 T.-C. Jagau,  Hyunjun Ji,  B. Kaduk,  K. Khistyaev,  Jaehoon Kim,  
 P. Klunzinger,  K. Koh,  D. Kosenkov,  L. Koulias,  T. Kowalczyk,  
 C. M. Krauter,  A. Kunitsa,  Ka Un Lao,  A. Laurent,  K. V. Lawler,  
 Joonho Lee,  D. Lefrancois,  S. Lehtola,  D. S. Levine,  Yi-Pei Li,  
 You-Sheng Lin,  Fenglai Liu,  E. Livshits,  A. Luenser,  P. Manohar,  
 E. Mansoor,  S. F. Manzer,  Shan-Ping Mao,  Yuezhi Mao,  N. Mardirossian,  
 A. V. Marenich,  T. Markovich,  L. A. Martinez-Martinez,  S. A. Maurer,  
 N. J. Mayhall,  S. C. McKenzie,  J.-M. Mewes,  A. F. Morrison,  
 J. W. Mullinax,  K. Nanda,  T. S. Nguyen-Beck,  R. Olivares-Amaya,  
 J. A. Parkhill,  T. M. Perrine,  F. Plasser,  P. Pokhilko,  S. Prager,  
 A. Prociuk,  E. Ramos,  D. R. Rehn,  F. Rob,  M. Schneider,  N. Sergueev,  
 S. M. Sharada,  S. Sharma,  D. W. Small,  T. Stauch,  T. Stein,  
 Yu-Chuan Su,  A. J. W. Thom,  A. Tkatchenko,  T. Tsuchimochi,  N. M. Tubman,  
 L. Vogt,  M. L. Vidal,  O. Vydrov,  M. A. Watson,  J. Wenzel,  
 M. de Wergifosse,  T. A. Wesolowski,  A. White,  J. Witte,  A. Yamada,  
 Jun Yang,  K. Yao,  S. Yeganeh,  S. R. Yost,  Zhi-Qiang You,  A. Zech,  
 Igor Ying Zhang,  Xing Zhang,  Yan Zhao,  Ying Zhu,  B. R. Brooks,  
 G. K. L. Chan,  C. J. Cramer,  M. S. Gordon,  W. J. Hehre,  A. Klamt,  
 M. W. Schmidt,  C. D. Sherrill,  D. G. Truhlar,  A. Aspuru-Guzik,  R. Baer,  
 A. T. Bell,  N. A. Besley,  Jeng-Da Chai,  A. E. DePrince, III,  
 R. A. DiStasio Jr.,  A. Dreuw,  B. D. Dunietz,  T. R. Furlani,  
 Chao-Ping Hsu,  Yousung Jung,  Jing Kong,  D. S. Lambrecht,  WanZhen Liang,  
 C. Ochsenfeld,  V. A. Rassolov,  L. V. Slipchenko,  J. E. Subotnik,  
 T. Van Voorhis,  J. M. Herbert,  A. I. Krylov,  P. M. W. Gill,  M. Head-Gordon

 Contributors to earlier versions of Q-Chem not listed above: 
 R. D. Adamson,  B. Austin,  J. Baker,  G. J. O. Beran,  K. Brandhorst,  
 S. T. Brown,  E. F. C. Byrd,  A. K. Chakraborty,  C.-L. Cheng,  
 Siu Hung Chien,  D. M. Chipman,  D. L. Crittenden,  H. Dachsel,  
 R. J. Doerksen,  A. D. Dutoi,  L. Fusti-Molnar,  W. A. Goddard III,  
 A. Golubeva-Zadorozhnaya,  S. R. Gwaltney,  G. Hawkins,  A. Heyden,  
 S. Hirata,  G. Kedziora,  F. J. Keil,  C. Kelley,  Jihan Kim,  R. A. King,  
 R. Z. Khaliullin,  P. P. Korambath,  W. Kurlancheek,  A. M. Lee,  M. S. Lee,  
 S. V. Levchenko,  Ching Yeh Lin,  D. Liotard,  R. C. Lochan,  I. Lotan,  
 P. E. Maslen,  N. Nair,  D. P. O'Neill,  D. Neuhauser,  E. Neuscamman,  
 C. M. Oana,  R. Olson,  B. Peters,  R. Peverati,  P. A. Pieniazek,  
 Y. M. Rhee,  J. Ritchie,  M. A. Rohrdanz,  E. Rosta,  N. J. Russ,  
 H. F. Schaefer III,  N. E. Schultz,  N. Shenvi,  A. C. Simmonett,  A. Sodt,  
 D. Stuck,  K. S. Thanthiriwatte,  V. Vanovschi,  Tao Wang,  A. Warshel,  
 C. F. Williams,  Q. Wu,  X. Xu,  W. Zhang

 Please cite Q-Chem as follows:
 Y. Shao et al., Mol. Phys. 113, 184-215 (2015)
 DOI: 10.1080/00268976.2014.952696

 Q-Chem 5.1.1 for Intel X86 EM64T Linux

 Parts of Q-Chem use Armadillo 8.300.2 (Tropical Shenanigans).
 http://arma.sourceforge.net/

 Q-Chem begins on Wed Oct 10 03:59:18 2018  

Host: 
0

     Scratch files written to /scratch/taweetham/qchem24917//
Input Ideriv = 2
Curr. Ideriv = -1
Max.  Ideriv = 2

Checking the input file for inconsistencies... 	...done.

--------------------------------------------------------------
User input:
--------------------------------------------------------------
$molecule
0 1
C 
C 1 CC 
C 2 CC 1 60.0
Br 2 CBr 1 ANG  3 pDHA
H 2 CH 1 ANG  3 mDHA
I 3 CI 1 ANG  2 mDHA
Br 3 CBr 1 ANG  2 pDHA
H 1 CH 2 ANG  3 pDHA
H 1 CH 2 ANG  3 mDHA

CC=1.54
CH=1.09
CF=1.35
CCl=1.77
CBr=1.94
CI=2.14
ANG=118.0
pDHA=107.9
mDHA=-107.9
$end

$rem
   job_type	optimization
   basis	6-311++g**
   method	b3lyp
   mem_total	32000
$end

--------------------------------------------------------------
 ----------------------------------------------------------------
             Standard Nuclear Orientation (Angstroms)
    I     Atom           X                Y                Z
 ----------------------------------------------------------------
    1      C      -0.0422798150    -1.1377943800    -1.5857850791
    2      C      -0.6083548617    -1.4743599395    -0.1937065376
    3      C       0.5321448401    -0.4490720021    -0.3338674293
    4      Br     -2.3769172797    -0.8146697853     0.2541727701
    5      H      -0.3712407116    -2.4488438940     0.2332102015
    6      I       0.0702471902     1.6172023655    -0.0228034509
    7      Br      2.3039972929    -0.9700001773     0.2600793039
    8      H       0.5710345808    -1.8886047300    -2.0840112028
    9      H      -0.6597563918    -0.5434701218    -2.2592844133
 ----------------------------------------------------------------
 Molecular Point Group                 C1    NOp =  1
 Largest Abelian Subgroup              C1    NOp =  1
 Nuclear Repulsion Energy =  1268.4604262621 hartrees
 There are       72 alpha and       72 beta electrons
 Requested basis set is 6-311++G(d,p)
 There are 95 shells and 245 basis functions

 Total QAlloc Memory Limit  32000 MB
 Mega-Array Size       188 MB
 MEM_STATIC part       192 MB
 A cutoff of  1.0D-11 yielded   3564 shell pairs
 There are     24847 function pairs (     27690 Cartesian)

 -------------------------------------------------------
 OpenMP Integral Computing Module                       
 Release: version 1.0, May 2013, Q-Chem Inc. Pittsburgh 
 -------------------------------------------------------
 Integral Job Info:
 Integral job number is                      11
 Integral operator is                         1
 short-range coefficients                     0
 long-range coefficients              100000000
 Omega coefficients                           0
 if combine SR and LR in K                    0
 Integral screening is                        0
 Integral computing path is                   2
 max size of driver memory is            800000
 size of driver memory is                593474
 size of scratch memory is             29623520
 max col of scratch BK array               1296
 max len of scratch array in speh3          155
 max len of scratch index in speh4           18
 max int batch size is                      520
 min int batch size is                       52
 fixed nKL is                                45
 max L of basis functions is                  2
 order of int derivative is                   0
 number of shells is                         95
 number of basis is                         259
 number of cartesian basis is               259
 number of contracted shell pairs          3564
 number of primitive shell pairs           7947
 maxK2 (contraction) of shell pair           36
 max number of K2 of shell pair               1
 max number of CS2 of shell pair            464
 max number of PS2 of shell pair            552
 mem total for path MDJ                  541132
 -------------------------------------------------------
 Smallest overlap matrix eigenvalue = 5.13E-05

 Scale SEOQF with 1.000000e-01/1.000000e-01/1.000000e-01

 Standard Electronic Orientation quadrupole field applied
 Nucleus-field energy     =     0.0000000268 hartrees
 Guess from superposition of atomic densities
 Warning:  Energy on first SCF cycle will be non-variational
 SAD guess density has 144.000000 electrons

 -----------------------------------------------------------------------
  General SCF calculation program by
  Eric Jon Sundstrom, Paul Horn, Yuezhi Mao, Dmitri Zuev, Alec White,
  David Stuck, Shaama M.S., Shane Yost, Joonho Lee, David Small,
  Daniel Levine, Susi Lehtola, Hugh Burton, Evgeny Epifanovsky
 -----------------------------------------------------------------------
 Exchange:     0.2000 Hartree-Fock + 0.0800 Slater + 0.7200 B88
 Correlation:  0.1900 VWN1RPA + 0.8100 LYP
 Using SG-1 standard quadrature grid
 using 4 threads for integral computing
 -------------------------------------------------------
 OpenMP Integral computing Module                
 Release: version 2.0, May 2017, Q-Chem Inc. Pleasanton 
 -------------------------------------------------------
 -------------------------------------------------------
 OpenMP BLAS3 based DFT computing Module                
 Release: version 1.0, May 2013, Q-Chem Inc. Pittsburgh 
 -------------------------------------------------------
 A restricted SCF calculation will be
 performed using DIIS
 SCF converges when DIIS error is below 1.0e-08
 ---------------------------------------
  Cycle       Energy         DIIS error
 ---------------------------------------
    1  -12184.7164700367      3.42e-02  
    2  -12183.8668869522      2.86e-03  
    3  -12183.8360882237      3.39e-03  
    4  -12183.9068170057      5.80e-04  
    5  -12183.9091971059      2.58e-04  
    6  -12183.9096607803      9.16e-05  
    7  -12183.9097163897      2.62e-05  
    8  -12183.9097211563      6.04e-06  
    9  -12183.9097214231      1.12e-06  
   10  -12183.9097214333      2.71e-07  
   11  -12183.9097214337      5.21e-08  
   12  -12183.9097214339      1.54e-08  
   13  -12183.9097214339      5.78e-09  Convergence criterion met
 ---------------------------------------
 SCF time:   CPU 74.72s  wall 19.00s 
 SCF   energy in the final basis set =   -12183.9097214339
 Total energy in the final basis set =   -12183.9097214339

 --------------------------------------------------------------

                    Orbital Energies (a.u.)
 --------------------------------------------------------------

 Alpha MOs
 -- Occupied --
*******-482.848-482.842-176.309-165.713-165.710-165.710 -62.501
-62.495 -56.321 -56.317 -56.317 -56.315 -56.311 -56.311 -35.805
-31.299 -31.292 -31.292 -22.949 -22.948 -22.948 -22.943 -22.943
-10.301 -10.271 -10.226  -8.709  -8.703  -6.541  -6.535  -6.527
 -6.527  -6.521  -6.521  -6.355  -4.768  -4.752  -4.752  -2.652
 -2.648  -2.648  -2.646  -2.642  -2.642  -2.637  -2.637  -2.631
 -2.631  -2.033  -2.029  -2.028  -2.015  -2.015  -0.918  -0.814
 -0.780  -0.684  -0.634  -0.572  -0.515  -0.478  -0.410  -0.398
 -0.388  -0.372  -0.321  -0.313  -0.292  -0.284  -0.269  -0.263
 -- Virtual --
 -0.078  -0.056  -0.015  -0.003   0.015   0.019   0.031   0.046
  0.055   0.059   0.061   0.070   0.076   0.082   0.089   0.094
  0.096   0.111   0.114   0.126   0.133   0.138   0.146   0.149
  0.162   0.166   0.185   0.202   0.209   0.219   0.244   0.245
  0.255   0.259   0.291   0.376   0.379   0.386   0.404   0.408
  0.415   0.422   0.435   0.440   0.454   0.464   0.480   0.488
  0.511   0.523   0.537   0.538   0.543   0.560   0.565   0.601
  0.614   0.624   0.639   0.640   0.666   0.681   0.694   0.708
  0.743   0.767   0.799   0.825   0.871   0.878   0.892   0.918
  0.991   1.060   1.245   1.285   1.319   1.350   1.360   1.394
  1.427   1.494   1.513   1.527   1.565   1.624   1.664   1.698
  1.763   1.776   1.808   1.868   1.947   1.964   2.027   2.030
  2.054   2.068   2.112   2.147   2.174   2.186   2.212   2.272
  2.465   2.514   2.571   2.665   2.689   2.760   2.799   2.808
  2.912   3.068   3.189   3.386   3.682   3.743   3.972   3.986
  4.001   4.006   4.030   4.045   4.083   4.093   4.101   4.133
  4.157   4.217   4.251   4.279   4.386   4.394   4.459   6.036
  6.069   6.092   6.636   6.707   7.562   7.575   7.592   7.600
  7.676   7.696  23.542  23.702  23.817  27.884  28.370  28.392
 28.395  28.543  28.554  28.580  28.617  28.696  47.908  47.971
127.907 127.928 127.944 151.678 289.758 289.770 289.787 289.795
289.899 289.9131020.6981020.7781901.841
 --------------------------------------------------------------

          Ground-State Mulliken Net Atomic Charges

     Atom                 Charge (a.u.)
  ----------------------------------------
      1 C                    -0.503911
      2 C                    -0.128832
      3 C                     0.005510
      4 Br                   -0.086734
      5 H                     0.261612
      6 I                     0.121675
      7 Br                   -0.039120
      8 H                     0.180759
      9 H                     0.189042
  ----------------------------------------
  Sum of atomic charges =     0.000000

 -----------------------------------------------------------------
                    Cartesian Multipole Moments
 -----------------------------------------------------------------
    Charge (ESU x 10^10)
                 0.0000
    Dipole Moment (Debye)
         X      -0.0515      Y      -1.1133      Z      -1.2210
       Tot       1.6532
    Quadrupole Moments (Debye-Ang)
        XX     -86.1437     XY      -2.5464     YY     -79.3159
        XZ       0.3104     YZ       1.8614     ZZ     -82.1818
    Octopole Moments (Debye-Ang^2)
       XXX       3.0028    XXY       9.9421    XYY       0.5232
       YYY      22.9149    XXZ       9.9572    XYZ       0.1409
       YYZ       5.7733    XZZ      -0.0002    YZZ       2.6841
       ZZZ       7.7854
    Hexadecapole Moments (Debye-Ang^3)
      XXXX   -1281.5712   XXXY     -35.2740   XXYY    -382.3148
      XYYY     -16.7510   YYYY    -823.2321   XXXZ       3.2706
      XXYZ      -8.6720   XYYZ      -2.1914   YYYZ      -9.6521
      XXZZ    -266.9163   XYZZ      -6.3372   YYZZ    -186.8446
      XZZZ       2.3222   YZZZ      -6.9974   ZZZZ    -233.2553
 -----------------------------------------------------------------
 Calculating analytic gradient of the SCF energy
 Gradient of SCF Energy
            1           2           3           4           5           6
    1  -0.0010002  -0.0143032   0.0168416  -0.0001743   0.0038118  -0.0057016
    2  -0.0021016  -0.0126100   0.0177312   0.0126339  -0.0064111  -0.0100275
    3  -0.0175217   0.0150061   0.0126366  -0.0013233  -0.0007837   0.0000833
            7           8           9
    1   0.0016178   0.0017954  -0.0028874
    2   0.0018956  -0.0017975   0.0006871
    3   0.0001115  -0.0037855  -0.0044233
 Max gradient component =       1.773E-02
 RMS gradient           =       8.745E-03
 Gradient time:  CPU 18.41 s  wall 4.67 s
 Geometry Optimization Parameters
   NAtoms,    NIC,     NZ,  NCons,   NDum,   NFix, NCnnct, MaxDiis
        9      69       9       0       0       0       0       0


** GEOMETRY OPTIMIZATION IN DELOCALIZED INTERNAL COORDINATES **
   Searching for a Minimum

   Optimization Cycle:   1

                       Coordinates (Angstroms)
     ATOM                X               Y               Z
      1  C        -0.0422798150   -1.1377943800   -1.5857850791
      2  C        -0.6083548617   -1.4743599395   -0.1937065376
      3  C         0.5321448401   -0.4490720021   -0.3338674293
      4  Br       -2.3769172797   -0.8146697853    0.2541727701
      5  H        -0.3712407116   -2.4488438940    0.2332102015
      6  I         0.0702471902    1.6172023655   -0.0228034509
      7  Br        2.3039972929   -0.9700001773    0.2600793039
      8  H         0.5710345808   -1.8886047300   -2.0840112028
      9  H        -0.6597563918   -0.5434701218   -2.2592844133
   Point Group: c1    Number of degrees of freedom:    21


   Energy is -12183.909721434


 Attempting to Generate Delocalized Internal Coordinates

 21 Hessian modes will be used to form the next step
  Hessian Eigenvalues:
     0.016341    0.020947    0.023307    0.030304    0.030782    0.032544
     0.083421    0.087153    0.090379    0.107532    0.108095    0.134223
     0.138421    0.175927    0.175927    0.253751    0.264506    0.285189
     0.348126    0.348126    0.348126

 Minimum Search - Taking Simple RFO Step
 Searching for Lamda that Minimizes Along All modes
 Value Taken    Lamda =  -0.01008111
 Calculated Step too Large.  Step scaled by  0.880437
 Step Taken.  Stepsize is  0.300000

                             Maximum     Tolerance    Cnvgd?
         Gradient           0.024327      0.000300      NO
         Displacement       0.203161      0.001200      NO
         Energy change     *********      0.000001      NO


 New Cartesian Coordinates Obtained by Inverse Iteration

 Displacement from previous Coordinates is:  0.484646
 ----------------------------------------------------------------
             Standard Nuclear Orientation (Angstroms)
    I     Atom           X                Y                Z
 ----------------------------------------------------------------
    1      C      -0.0556953770    -1.1143840143    -1.5628466266
    2      C      -0.6109942627    -1.4619116285    -0.1932898496
    3      C       0.5146317982    -0.4380918052    -0.3311689689
    4      Br     -2.4299842480    -0.9790687273     0.2331066910
    5      H      -0.3507282390    -2.4197753662     0.2369614597
    6      I       0.1890766313     1.6972041630    -0.0923995916
    7      Br      2.2675055279    -1.0155896368     0.2588256603
    8      H       0.5584282336    -1.8636610976    -2.0509467420
    9      H      -0.6633652202    -0.5143345517    -2.2302378698
 ----------------------------------------------------------------
 Molecular Point Group                 C1    NOp =  1
 Largest Abelian Subgroup              C1    NOp =  1
 Nuclear Repulsion Energy =  1244.1289873155 hartrees
 There are       72 alpha and       72 beta electrons
 Applying Cartesian multipole field
    Component          Value
    ---------          -----
     (2,0,0)        1.00000E-11
     (0,2,0)        2.00000E-11
     (0,0,2)       -3.00000E-11
 Nucleus-field energy     =     0.0000000290 hartrees
 Requested basis set is 6-311++G(d,p)
 There are 95 shells and 245 basis functions
 A cutoff of  1.0D-11 yielded   3564 shell pairs
 There are     24850 function pairs (     27693 Cartesian)
 Smallest overlap matrix eigenvalue = 4.95E-05
 Guess MOs from SCF MO coefficient file

 -----------------------------------------------------------------------
  General SCF calculation program by
  Eric Jon Sundstrom, Paul Horn, Yuezhi Mao, Dmitri Zuev, Alec White,
  David Stuck, Shaama M.S., Shane Yost, Joonho Lee, David Small,
  Daniel Levine, Susi Lehtola, Hugh Burton, Evgeny Epifanovsky
 -----------------------------------------------------------------------
 Exchange:     0.2000 Hartree-Fock + 0.0800 Slater + 0.7200 B88
 Correlation:  0.1900 VWN1RPA + 0.8100 LYP
 Using SG-1 standard quadrature grid
 using 4 threads for integral computing
 -------------------------------------------------------
 OpenMP Integral computing Module                
 Release: version 2.0, May 2017, Q-Chem Inc. Pleasanton 
 -------------------------------------------------------
 -------------------------------------------------------
 OpenMP BLAS3 based DFT computing Module                
 Release: version 1.0, May 2013, Q-Chem Inc. Pittsburgh 
 -------------------------------------------------------
 A restricted SCF calculation will be
 performed using DIIS
 SCF converges when DIIS error is below 1.0e-08
 ---------------------------------------
  Cycle       Energy         DIIS error
 ---------------------------------------
    1  -12183.9084196718      6.68e-04  
    2  -12183.9135866448      1.91e-04  
    3  -12183.9136811740      1.66e-04  
    4  -12183.9138748237      5.25e-05  
    5  -12183.9138937550      1.44e-05  
    6  -12183.9138947987      8.52e-06  
    7  -12183.9138953466      1.36e-06  
    8  -12183.9138953572      5.74e-07  
    9  -12183.9138953597      9.94e-08  
   10  -12183.9138953596      3.35e-08  
   11  -12183.9138953594      8.92e-09  Convergence criterion met
 ---------------------------------------
 SCF time:   CPU 65.16s  wall 17.00s 
 SCF   energy in the final basis set =   -12183.9138953594
 Total energy in the final basis set =   -12183.9138953594

 --------------------------------------------------------------

                    Orbital Energies (a.u.)
 --------------------------------------------------------------

 Alpha MOs
 -- Occupied --
*******-482.848-482.842-176.311-165.715-165.713-165.713 -62.501
-62.495 -56.321 -56.317 -56.317 -56.316 -56.311 -56.311 -35.808
-31.301 -31.295 -31.294 -22.952 -22.950 -22.950 -22.945 -22.945
-10.302 -10.269 -10.222  -8.709  -8.704  -6.542  -6.536  -6.528
 -6.527  -6.522  -6.522  -6.357  -4.770  -4.754  -4.754  -2.652
 -2.648  -2.648  -2.646  -2.642  -2.642  -2.637  -2.637  -2.631
 -2.631  -2.035  -2.031  -2.030  -2.017  -2.017  -0.926  -0.815
 -0.783  -0.681  -0.635  -0.576  -0.519  -0.481  -0.408  -0.400
 -0.389  -0.372  -0.318  -0.311  -0.292  -0.284  -0.271  -0.269
 -- Virtual --
 -0.084  -0.056  -0.015  -0.003   0.015   0.019   0.030   0.048
  0.055   0.061   0.062   0.071   0.077   0.084   0.088   0.094
  0.095   0.113   0.114   0.127   0.134   0.138   0.147   0.152
  0.163   0.163   0.182   0.203   0.213   0.221   0.239   0.247
  0.258   0.265   0.283   0.376   0.382   0.389   0.401   0.406
  0.414   0.427   0.441   0.445   0.452   0.461   0.476   0.487
  0.507   0.527   0.535   0.542   0.548   0.562   0.566   0.593
  0.615   0.621   0.638   0.643   0.671   0.678   0.693   0.707
  0.741   0.761   0.798   0.824   0.872   0.879   0.898   0.933
  0.977   1.071   1.243   1.291   1.314   1.342   1.369   1.383
  1.435   1.491   1.513   1.536   1.572   1.623   1.665   1.702
  1.777   1.786   1.823   1.875   1.963   1.973   2.034   2.038
  2.056   2.071   2.119   2.156   2.182   2.195   2.216   2.266
  2.473   2.529   2.578   2.677   2.694   2.778   2.811   2.820
  2.929   3.099   3.204   3.414   3.696   3.762   3.973   3.984
  4.003   4.003   4.032   4.040   4.080   4.088   4.100   4.137
  4.169   4.209   4.268   4.279   4.390   4.392   4.444   6.031
  6.058   6.088   6.634   6.704   7.563   7.577   7.590   7.604
  7.679   7.689  23.563  23.728  23.845  27.873  28.365  28.385
 28.388  28.540  28.550  28.575  28.611  28.691  47.908  47.968
127.902 127.920 127.939 151.668 289.758 289.772 289.783 289.797
289.902 289.9071020.6991020.7741901.831
 --------------------------------------------------------------

          Ground-State Mulliken Net Atomic Charges

     Atom                 Charge (a.u.)
  ----------------------------------------
      1 C                    -0.492739
      2 C                    -0.143934
      3 C                     0.030382
      4 Br                   -0.085872
      5 H                     0.254143
      6 I                     0.114776
      7 Br                   -0.048563
      8 H                     0.180702
      9 H                     0.191105
  ----------------------------------------
  Sum of atomic charges =    -0.000000

 -----------------------------------------------------------------
                    Cartesian Multipole Moments
 -----------------------------------------------------------------
    Charge (ESU x 10^10)
                -0.0000
    Dipole Moment (Debye)
         X       0.0432      Y      -1.0333      Z      -1.2437
       Tot       1.6175
    Quadrupole Moments (Debye-Ang)
        XX     -86.1650     XY      -2.0244     YY     -79.2415
        XZ       0.4011     YZ       1.5699     ZZ     -82.2953
    Octopole Moments (Debye-Ang^2)
       XXX      -3.2152    XXY       9.4048    XYY       0.6942
       YYY      29.1041    XXZ      12.0284    XYZ       0.4257
       YYZ       7.5407    XZZ      -1.6100    YZZ       4.0396
       ZZZ      14.8105
    Hexadecapole Moments (Debye-Ang^3)
      XXXX   -1290.8224   XXXY     -67.8742   XXYY    -398.4551
      XYYY     -52.7698   YYYY    -900.3895   XXXZ       1.6752
      XXYZ      -5.5052   XYYZ      -1.5692   YYYZ       1.5873
      XXZZ    -269.2268   XYZZ     -18.9497   YYZZ    -201.0699
      XZZZ       2.0734   YZZZ       5.8241   ZZZZ    -230.9139
 -----------------------------------------------------------------
 Calculating analytic gradient of the SCF energy
 Gradient of SCF Energy
            1           2           3           4           5           6
    1  -0.0039989  -0.0064030   0.0109815  -0.0010071   0.0002914   0.0006711
    2   0.0022916  -0.0098871   0.0043365   0.0012194  -0.0014807   0.0029913
    3  -0.0074577   0.0085664   0.0057056  -0.0022109  -0.0013935  -0.0007823
            7           8           9
    1  -0.0010272   0.0003992   0.0000932
    2   0.0013283  -0.0004798  -0.0003195
    3  -0.0012946   0.0004619  -0.0015948
 Max gradient component =       1.098E-02
 RMS gradient           =       4.261E-03
 Gradient time:  CPU 18.11 s  wall 4.59 s
 Geometry Optimization Parameters
   NAtoms,    NIC,     NZ,  NCons,   NDum,   NFix, NCnnct, MaxDiis
        9      69       9       0       0       0       0       0

 Cartesian Hessian Update
 Hessian Updated using BFGS Update


** GEOMETRY OPTIMIZATION IN DELOCALIZED INTERNAL COORDINATES **
   Searching for a Minimum

   Optimization Cycle:   2

                       Coordinates (Angstroms)
     ATOM                X               Y               Z
      1  C        -0.0556953770   -1.1143840143   -1.5628466266
      2  C        -0.6109942627   -1.4619116285   -0.1932898496
      3  C         0.5146317982   -0.4380918052   -0.3311689689
      4  Br       -2.4299842480   -0.9790687273    0.2331066910
      5  H        -0.3507282390   -2.4197753662    0.2369614597
      6  I         0.1890766313    1.6972041630   -0.0923995916
      7  Br        2.2675055279   -1.0155896368    0.2588256603
      8  H         0.5584282336   -1.8636610976   -2.0509467420
      9  H        -0.6633652202   -0.5143345517   -2.2302378698
   Point Group: c1    Number of degrees of freedom:    21


   Energy is -12183.913895359

 Hessian Updated using BFGS Update

 20 Hessian modes will be used to form the next step
  Hessian Eigenvalues:
     0.016312    0.020950    0.023092    0.029971    0.030866    0.040865
     0.085432    0.087391    0.090205    0.103919    0.114257    0.133897
     0.139522    0.175244    0.177395    0.245795    0.265187    0.278934
     0.348053    0.348599

 Minimum Search - Taking Simple RFO Step
 Searching for Lamda that Minimizes Along All modes
 Value Taken    Lamda =  -0.00144822
 Step Taken.  Stepsize is  0.150627

                             Maximum     Tolerance    Cnvgd?
         Gradient           0.007280      0.000300      NO
         Displacement       0.078808      0.001200      NO
         Energy change     -0.004174      0.000001      NO


 New Cartesian Coordinates Obtained by Inverse Iteration

 Displacement from previous Coordinates is:  0.159838
 ----------------------------------------------------------------
             Standard Nuclear Orientation (Angstroms)
    I     Atom           X                Y                Z
 ----------------------------------------------------------------
    1      C      -0.0523467575    -1.1159127899    -1.5750766719
    2      C      -0.6048501545    -1.4481200351    -0.2143813020
    3      C       0.5049342863    -0.4398082991    -0.3548279776
    4      Br     -2.4116792127    -0.9834070865     0.2626677505
    5      H      -0.3326860893    -2.3842634357     0.2481441042
    6      I       0.1752587826     1.6825001076    -0.0842139151
    7      Br      2.2385074942    -1.0400857823     0.2839518004
    8      H       0.5608126753    -1.8660372112    -2.0598041707
    9      H      -0.6590761802    -0.5144781323    -2.2384554554
 ----------------------------------------------------------------
 Molecular Point Group                 C1    NOp =  1
 Largest Abelian Subgroup              C1    NOp =  1
 Nuclear Repulsion Energy =  1249.4893683979 hartrees
 There are       72 alpha and       72 beta electrons
 Applying Cartesian multipole field
    Component          Value
    ---------          -----
     (2,0,0)        1.00000E-11
     (0,2,0)        2.00000E-11
     (0,0,2)       -3.00000E-11
 Nucleus-field energy     =     0.0000000285 hartrees
 Requested basis set is 6-311++G(d,p)
 There are 95 shells and 245 basis functions
 A cutoff of  1.0D-11 yielded   3568 shell pairs
 There are     24907 function pairs (     27773 Cartesian)
 Smallest overlap matrix eigenvalue = 4.71E-05
 Guess MOs from SCF MO coefficient file

 -----------------------------------------------------------------------
  General SCF calculation program by
  Eric Jon Sundstrom, Paul Horn, Yuezhi Mao, Dmitri Zuev, Alec White,
  David Stuck, Shaama M.S., Shane Yost, Joonho Lee, David Small,
  Daniel Levine, Susi Lehtola, Hugh Burton, Evgeny Epifanovsky
 -----------------------------------------------------------------------
 Exchange:     0.2000 Hartree-Fock + 0.0800 Slater + 0.7200 B88
 Correlation:  0.1900 VWN1RPA + 0.8100 LYP
 Using SG-1 standard quadrature grid
 using 4 threads for integral computing
 -------------------------------------------------------
 OpenMP Integral computing Module                
 Release: version 2.0, May 2017, Q-Chem Inc. Pleasanton 
 -------------------------------------------------------
 -------------------------------------------------------
 OpenMP BLAS3 based DFT computing Module                
 Release: version 1.0, May 2013, Q-Chem Inc. Pittsburgh 
 -------------------------------------------------------
 A restricted SCF calculation will be
 performed using DIIS
 SCF converges when DIIS error is below 1.0e-08
 ---------------------------------------
  Cycle       Energy         DIIS error
 ---------------------------------------
    1  -12183.9136630296      3.19e-04  
    2  -12183.9144856004      1.22e-04  
    3  -12183.9143652215      1.74e-04  
    4  -12183.9145993952      2.75e-05  
    5  -12183.9146052840      6.33e-06  
    6  -12183.9146055183      3.16e-06  
    7  -12183.9146055904      5.79e-07  
    8  -12183.9146055925      1.48e-07  
    9  -12183.9146055927      3.38e-08  
   10  -12183.9146055927      1.34e-08  
   11  -12183.9146055926      3.70e-09  Convergence criterion met
 ---------------------------------------
 SCF time:   CPU 66.02s  wall 17.00s 
 SCF   energy in the final basis set =   -12183.9146055926
 Total energy in the final basis set =   -12183.9146055926

 --------------------------------------------------------------

                    Orbital Energies (a.u.)
 --------------------------------------------------------------

 Alpha MOs
 -- Occupied --
*******-482.847-482.842-176.311-165.715-165.713-165.713 -62.500
-62.495 -56.321 -56.317 -56.316 -56.315 -56.311 -56.311 -35.808
-31.301 -31.295 -31.295 -22.952 -22.950 -22.950 -22.946 -22.946
-10.300 -10.266 -10.222  -8.709  -8.703  -6.541  -6.535  -6.527
 -6.527  -6.521  -6.521  -6.357  -4.770  -4.754  -4.754  -2.652
 -2.648  -2.647  -2.646  -2.642  -2.642  -2.636  -2.636  -2.631
 -2.631  -2.036  -2.031  -2.031  -2.017  -2.017  -0.933  -0.815
 -0.785  -0.683  -0.637  -0.575  -0.522  -0.483  -0.409  -0.402
 -0.390  -0.372  -0.318  -0.311  -0.293  -0.285  -0.272  -0.270
 -- Virtual --
 -0.082  -0.057  -0.014  -0.003   0.015   0.019   0.031   0.050
  0.055   0.061   0.062   0.072   0.077   0.085   0.088   0.094
  0.096   0.112   0.115   0.128   0.134   0.138   0.149   0.153
  0.163   0.163   0.182   0.203   0.214   0.220   0.241   0.252
  0.263   0.268   0.284   0.375   0.381   0.389   0.400   0.407
  0.415   0.427   0.440   0.445   0.453   0.460   0.477   0.487
  0.507   0.527   0.535   0.544   0.553   0.565   0.566   0.594
  0.614   0.624   0.641   0.644   0.672   0.680   0.696   0.715
  0.742   0.763   0.794   0.825   0.875   0.883   0.899   0.930
  0.985   1.072   1.243   1.292   1.314   1.348   1.373   1.383
  1.446   1.503   1.513   1.538   1.575   1.627   1.666   1.701
  1.789   1.792   1.836   1.880   1.969   1.978   2.037   2.043
  2.059   2.072   2.126   2.157   2.186   2.199   2.216   2.281
  2.478   2.533   2.581   2.680   2.698   2.793   2.824   2.834
  2.937   3.117   3.218   3.434   3.702   3.768   3.973   3.985
  4.004   4.005   4.035   4.038   4.086   4.089   4.102   4.137
  4.172   4.212   4.274   4.282   4.389   4.398   4.446   6.033
  6.058   6.090   6.636   6.705   7.563   7.578   7.591   7.604
  7.676   7.698  23.583  23.760  23.862  27.874  28.366  28.386
 28.389  28.540  28.550  28.576  28.612  28.692  47.909  47.969
127.904 127.920 127.940 151.669 289.759 289.773 289.785 289.798
289.899 289.9141020.7001020.7751901.832
 --------------------------------------------------------------

          Ground-State Mulliken Net Atomic Charges

     Atom                 Charge (a.u.)
  ----------------------------------------
      1 C                    -0.499864
      2 C                    -0.143323
      3 C                     0.034183
      4 Br                   -0.082739
      5 H                     0.253289
      6 I                     0.117954
      7 Br                   -0.051086
      8 H                     0.180488
      9 H                     0.191098
  ----------------------------------------
  Sum of atomic charges =     0.000000

 -----------------------------------------------------------------
                    Cartesian Multipole Moments
 -----------------------------------------------------------------
    Charge (ESU x 10^10)
                 0.0000
    Dipole Moment (Debye)
         X       0.0307      Y      -0.9881      Z      -1.2551
       Tot       1.5977
    Quadrupole Moments (Debye-Ang)
        XX     -86.2891     XY      -2.0614     YY     -79.3867
        XZ       0.3625     YZ       1.6534     ZZ     -82.0692
    Octopole Moments (Debye-Ang^2)
       XXX      -1.9053    XXY      10.2342    XYY       1.3386
       YYY      32.0424    XXZ      11.5267    XYZ       0.3311
       YYZ       6.8372    XZZ      -1.0344    YZZ       4.7152
       ZZZ      11.7615
    Hexadecapole Moments (Debye-Ang^3)
      XXXX   -1270.7502   XXXY     -62.4798   XXYY    -393.1139
      XYYY     -49.3001   YYYY    -899.6691   XXXZ       1.5765
      XXYZ      -5.6555   XYYZ      -1.0302   YYYZ       3.9634
      XXZZ    -264.4699   XYZZ     -17.6027   YYZZ    -200.6902
      XZZZ       2.8491   YZZZ       7.4469   ZZZZ    -235.3089
 -----------------------------------------------------------------
 Calculating analytic gradient of the SCF energy
 Gradient of SCF Energy
            1           2           3           4           5           6
    1  -0.0027611  -0.0003742   0.0021764   0.0014724   0.0001309  -0.0000935
    2   0.0032358  -0.0029714  -0.0026848   0.0002420   0.0013227   0.0013964
    3   0.0007859  -0.0002219  -0.0015075  -0.0007617   0.0001472  -0.0001218
            7           8           9
    1  -0.0014839   0.0002356   0.0006975
    2   0.0000535   0.0001340  -0.0007282
    3   0.0000609   0.0013524   0.0002664
 Max gradient component =       3.236E-03
 RMS gradient           =       1.410E-03
 Gradient time:  CPU 18.43 s  wall 4.67 s
 Geometry Optimization Parameters
   NAtoms,    NIC,     NZ,  NCons,   NDum,   NFix, NCnnct, MaxDiis
        9      69       9       0       0       0       0       0

 Cartesian Hessian Update
 Hessian Updated using BFGS Update


** GEOMETRY OPTIMIZATION IN DELOCALIZED INTERNAL COORDINATES **
   Searching for a Minimum

   Optimization Cycle:   3

                       Coordinates (Angstroms)
     ATOM                X               Y               Z
      1  C        -0.0523467575   -1.1159127899   -1.5750766719
      2  C        -0.6048501545   -1.4481200351   -0.2143813020
      3  C         0.5049342863   -0.4398082991   -0.3548279776
      4  Br       -2.4116792127   -0.9834070865    0.2626677505
      5  H        -0.3326860893   -2.3842634357    0.2481441042
      6  I         0.1752587826    1.6825001076   -0.0842139151
      7  Br        2.2385074942   -1.0400857823    0.2839518004
      8  H         0.5608126753   -1.8660372112   -2.0598041707
      9  H        -0.6590761802   -0.5144781323   -2.2384554554
   Point Group: c1    Number of degrees of freedom:    21


   Energy is -12183.914605593

 Hessian Updated using BFGS Update

 21 Hessian modes will be used to form the next step
  Hessian Eigenvalues:
     0.016324    0.020957    0.024459    0.030350    0.031980    0.042699
     0.075825    0.086657    0.090803    0.099812    0.111624    0.134514
     0.140550    0.175264    0.178067    0.259611    0.268909    0.279047
     0.348123    0.348179    0.350880

 Minimum Search - Taking Simple RFO Step
 Searching for Lamda that Minimizes Along All modes
 Value Taken    Lamda =  -0.00014311
 Step Taken.  Stepsize is  0.041633

                             Maximum     Tolerance    Cnvgd?
         Gradient           0.001916      0.000300      NO
         Displacement       0.017779      0.001200      NO
         Energy change     -0.000710      0.000001      NO


 New Cartesian Coordinates Obtained by Inverse Iteration

 Displacement from previous Coordinates is:  0.034817
 ----------------------------------------------------------------
             Standard Nuclear Orientation (Angstroms)
    I     Atom           X                Y                Z
 ----------------------------------------------------------------
    1      C      -0.0482172092    -1.1183579068    -1.5746789254
    2      C      -0.6056061016    -1.4435029044    -0.2131582030
    3      C       0.5040784847    -0.4375879267    -0.3525626196
    4      Br     -2.4175042218    -0.9824116789     0.2652003794
    5      H      -0.3387984522    -2.3847226231     0.2451195907
    6      I       0.1735598007     1.6774138289    -0.0811925123
    7      Br      2.2459186329    -1.0344156558     0.2798072121
    8      H       0.5603889833    -1.8712670326    -2.0624623977
    9      H      -0.6549450724    -0.5147607653    -2.2380683618
 ----------------------------------------------------------------
 Molecular Point Group                 C1    NOp =  1
 Largest Abelian Subgroup              C1    NOp =  1
 Nuclear Repulsion Energy =  1249.3453579885 hartrees
 There are       72 alpha and       72 beta electrons
 Applying Cartesian multipole field
    Component          Value
    ---------          -----
     (2,0,0)        1.00000E-11
     (0,2,0)        2.00000E-11
     (0,0,2)       -3.00000E-11
 Nucleus-field energy     =     0.0000000285 hartrees
 Requested basis set is 6-311++G(d,p)
 There are 95 shells and 245 basis functions
 A cutoff of  1.0D-11 yielded   3566 shell pairs
 There are     24899 function pairs (     27764 Cartesian)
 Smallest overlap matrix eigenvalue = 4.69E-05
 Guess MOs from SCF MO coefficient file

 -----------------------------------------------------------------------
  General SCF calculation program by
  Eric Jon Sundstrom, Paul Horn, Yuezhi Mao, Dmitri Zuev, Alec White,
  David Stuck, Shaama M.S., Shane Yost, Joonho Lee, David Small,
  Daniel Levine, Susi Lehtola, Hugh Burton, Evgeny Epifanovsky
 -----------------------------------------------------------------------
 Exchange:     0.2000 Hartree-Fock + 0.0800 Slater + 0.7200 B88
 Correlation:  0.1900 VWN1RPA + 0.8100 LYP
 Using SG-1 standard quadrature grid
 using 4 threads for integral computing
 -------------------------------------------------------
 OpenMP Integral computing Module                
 Release: version 2.0, May 2017, Q-Chem Inc. Pleasanton 
 -------------------------------------------------------
 -------------------------------------------------------
 OpenMP BLAS3 based DFT computing Module                
 Release: version 1.0, May 2013, Q-Chem Inc. Pittsburgh 
 -------------------------------------------------------
 A restricted SCF calculation will be
 performed using DIIS
 SCF converges when DIIS error is below 1.0e-08
 ---------------------------------------
  Cycle       Energy         DIIS error
 ---------------------------------------
    1  -12183.9146431506      7.43e-05  
    2  -12183.9146892966      1.88e-05  
    3  -12183.9146877616      2.51e-05  
    4  -12183.9146921258      3.49e-06  
    5  -12183.9146922019      1.71e-06  
    6  -12183.9146922204      7.27e-07  
    7  -12183.9146922246      1.76e-07  
    8  -12183.9146922242      3.96e-08  
    9  -12183.9146922246      1.49e-08  
   10  -12183.9146922241      3.12e-09  Convergence criterion met
 ---------------------------------------
 SCF time:   CPU 59.59s  wall 15.00s 
 SCF   energy in the final basis set =   -12183.9146922241
 Total energy in the final basis set =   -12183.9146922241

 --------------------------------------------------------------

                    Orbital Energies (a.u.)
 --------------------------------------------------------------

 Alpha MOs
 -- Occupied --
*******-482.847-482.842-176.312-165.716-165.713-165.713 -62.500
-62.495 -56.320 -56.316 -56.316 -56.315 -56.311 -56.311 -35.808
-31.302 -31.295 -31.295 -22.952 -22.950 -22.950 -22.946 -22.946
-10.300 -10.266 -10.222  -8.708  -8.703  -6.541  -6.535  -6.527
 -6.526  -6.521  -6.521  -6.357  -4.770  -4.755  -4.754  -2.651
 -2.647  -2.647  -2.646  -2.642  -2.642  -2.636  -2.636  -2.631
 -2.631  -2.036  -2.031  -2.031  -2.017  -2.017  -0.933  -0.814
 -0.784  -0.684  -0.637  -0.575  -0.521  -0.482  -0.408  -0.402
 -0.389  -0.373  -0.318  -0.310  -0.293  -0.285  -0.272  -0.270
 -- Virtual --
 -0.082  -0.058  -0.014  -0.003   0.015   0.019   0.031   0.050
  0.055   0.061   0.062   0.072   0.077   0.085   0.088   0.094
  0.096   0.112   0.115   0.128   0.133   0.138   0.149   0.153
  0.162   0.163   0.182   0.203   0.214   0.221   0.240   0.251
  0.264   0.267   0.285   0.376   0.381   0.389   0.400   0.406
  0.415   0.427   0.440   0.445   0.454   0.460   0.477   0.487
  0.508   0.527   0.536   0.544   0.552   0.565   0.566   0.594
  0.614   0.624   0.640   0.644   0.671   0.681   0.695   0.714
  0.742   0.762   0.794   0.825   0.873   0.882   0.897   0.930
  0.984   1.072   1.245   1.293   1.314   1.348   1.372   1.384
  1.444   1.501   1.513   1.537   1.575   1.627   1.668   1.702
  1.788   1.789   1.836   1.878   1.969   1.977   2.036   2.043
  2.059   2.072   2.126   2.158   2.186   2.199   2.215   2.279
  2.477   2.531   2.579   2.679   2.698   2.789   2.824   2.834
  2.934   3.114   3.218   3.433   3.698   3.765   3.973   3.985
  4.004   4.005   4.034   4.038   4.086   4.089   4.102   4.137
  4.171   4.212   4.273   4.282   4.389   4.397   4.448   6.033
  6.059   6.091   6.635   6.704   7.563   7.578   7.591   7.604
  7.676   7.696  23.582  23.759  23.859  27.875  28.366  28.386
 28.390  28.540  28.550  28.577  28.612  28.692  47.909  47.968
127.904 127.920 127.940 151.670 289.759 289.773 289.785 289.798
289.899 289.9131020.7001020.7741901.833
 --------------------------------------------------------------

          Ground-State Mulliken Net Atomic Charges

     Atom                 Charge (a.u.)
  ----------------------------------------
      1 C                    -0.500157
      2 C                    -0.141048
      3 C                     0.032731
      4 Br                   -0.082929
      5 H                     0.252318
      6 I                     0.120849
      7 Br                   -0.053291
      8 H                     0.181551
      9 H                     0.189976
  ----------------------------------------
  Sum of atomic charges =     0.000000

 -----------------------------------------------------------------
                    Cartesian Multipole Moments
 -----------------------------------------------------------------
    Charge (ESU x 10^10)
                 0.0000
    Dipole Moment (Debye)
         X       0.0224      Y      -0.9722      Z      -1.2587
       Tot       1.5906
    Quadrupole Moments (Debye-Ang)
        XX     -86.3264     XY      -2.0337     YY     -79.3570
        XZ       0.3281     YZ       1.6926     ZZ     -82.0858
    Octopole Moments (Debye-Ang^2)
       XXX      -1.8831    XXY      10.2872    XYY       1.2757
       YYY      32.0694    XXZ      11.4419    XYZ       0.3850
       YYZ       6.6807    XZZ      -1.0280    YZZ       4.7304
       ZZZ      11.5258
    Hexadecapole Moments (Debye-Ang^3)
      XXXX   -1276.8222   XXXY     -62.3821   XXYY    -393.5398
      XYYY     -49.2772   YYYY    -894.9671   XXXZ       2.1434
      XXYZ      -5.8139   XYYZ      -0.8620   YYYZ       3.6112
      XXZZ    -265.7370   XYZZ     -17.6128   YYZZ    -199.7151
      XZZZ       3.5481   YZZZ       6.9088   ZZZZ    -235.0959
 -----------------------------------------------------------------
 Calculating analytic gradient of the SCF energy
 Gradient of SCF Energy
            1           2           3           4           5           6
    1  -0.0006678   0.0000905   0.0005482  -0.0000305   0.0000086  -0.0000191
    2   0.0013625  -0.0005463  -0.0012234   0.0003203   0.0002742   0.0003300
    3   0.0007899  -0.0003059  -0.0006406  -0.0001513  -0.0000017  -0.0000884
            7           8           9
    1  -0.0002791   0.0001955   0.0001536
    2   0.0000349  -0.0002374  -0.0003148
    3  -0.0000567   0.0004043   0.0000504
 Max gradient component =       1.363E-03
 RMS gradient           =       4.838E-04
 Gradient time:  CPU 18.29 s  wall 4.64 s
 Geometry Optimization Parameters
   NAtoms,    NIC,     NZ,  NCons,   NDum,   NFix, NCnnct, MaxDiis
        9      69       9       0       0       0       0       0

 Cartesian Hessian Update
 Hessian Updated using BFGS Update


** GEOMETRY OPTIMIZATION IN DELOCALIZED INTERNAL COORDINATES **
   Searching for a Minimum

   Optimization Cycle:   4

                       Coordinates (Angstroms)
     ATOM                X               Y               Z
      1  C        -0.0482172092   -1.1183579068   -1.5746789254
      2  C        -0.6056061016   -1.4435029044   -0.2131582030
      3  C         0.5040784847   -0.4375879267   -0.3525626196
      4  Br       -2.4175042218   -0.9824116789    0.2652003794
      5  H        -0.3387984522   -2.3847226231    0.2451195907
      6  I         0.1735598007    1.6774138289   -0.0811925123
      7  Br        2.2459186329   -1.0344156558    0.2798072121
      8  H         0.5603889833   -1.8712670326   -2.0624623977
      9  H        -0.6549450724   -0.5147607653   -2.2380683618
   Point Group: c1    Number of degrees of freedom:    21


   Energy is -12183.914692224

 Hessian Updated using BFGS Update

 21 Hessian modes will be used to form the next step
  Hessian Eigenvalues:
     0.016300    0.021041    0.024293    0.030356    0.032686    0.041830
     0.063819    0.087731    0.090184    0.099930    0.110398    0.134352
     0.140843    0.173917    0.184433    0.245676    0.265569    0.274895
     0.346603    0.348128    0.350947

 Minimum Search - Taking Simple RFO Step
 Searching for Lamda that Minimizes Along All modes
 Value Taken    Lamda =  -0.00001718
 Step Taken.  Stepsize is  0.017025

                             Maximum     Tolerance    Cnvgd?
         Gradient           0.000655      0.000300      NO
         Displacement       0.010358      0.001200      NO
         Energy change     -0.000087      0.000001      NO


 New Cartesian Coordinates Obtained by Inverse Iteration

 Displacement from previous Coordinates is:  0.013419
 ----------------------------------------------------------------
             Standard Nuclear Orientation (Angstroms)
    I     Atom           X                Y                Z
 ----------------------------------------------------------------
    1      C      -0.0475147539    -1.1197213471    -1.5759120767
    2      C      -0.6054637169    -1.4421076360    -0.2128372608
    3      C       0.5034440739    -0.4362278313    -0.3524556295
    4      Br     -2.4176673252    -0.9841558618     0.2677464380
    5      H      -0.3395044402    -2.3840469170     0.2453981711
    6      I       0.1741805774     1.6763055495    -0.0817641025
    7      Br      2.2457851603    -1.0336535786     0.2826430840
    8      H       0.5590836964    -1.8724240921    -2.0662265108
    9      H      -0.6534684275    -0.5135809503    -2.2385879504
 ----------------------------------------------------------------
 Molecular Point Group                 C1    NOp =  1
 Largest Abelian Subgroup              C1    NOp =  1
 Nuclear Repulsion Energy =  1249.3521306719 hartrees
 There are       72 alpha and       72 beta electrons
 Applying Cartesian multipole field
    Component          Value
    ---------          -----
     (2,0,0)        1.00000E-11
     (0,2,0)        2.00000E-11
     (0,0,2)       -3.00000E-11
 Nucleus-field energy     =     0.0000000284 hartrees
 Requested basis set is 6-311++G(d,p)
 There are 95 shells and 245 basis functions
 A cutoff of  1.0D-11 yielded   3567 shell pairs
 There are     24902 function pairs (     27767 Cartesian)
 Smallest overlap matrix eigenvalue = 4.71E-05
 Guess MOs from SCF MO coefficient file

 -----------------------------------------------------------------------
  General SCF calculation program by
  Eric Jon Sundstrom, Paul Horn, Yuezhi Mao, Dmitri Zuev, Alec White,
  David Stuck, Shaama M.S., Shane Yost, Joonho Lee, David Small,
  Daniel Levine, Susi Lehtola, Hugh Burton, Evgeny Epifanovsky
 -----------------------------------------------------------------------
 Exchange:     0.2000 Hartree-Fock + 0.0800 Slater + 0.7200 B88
 Correlation:  0.1900 VWN1RPA + 0.8100 LYP
 Using SG-1 standard quadrature grid
 using 4 threads for integral computing
 -------------------------------------------------------
 OpenMP Integral computing Module                
 Release: version 2.0, May 2017, Q-Chem Inc. Pleasanton 
 -------------------------------------------------------
 -------------------------------------------------------
 OpenMP BLAS3 based DFT computing Module                
 Release: version 1.0, May 2013, Q-Chem Inc. Pittsburgh 
 -------------------------------------------------------
 A restricted SCF calculation will be
 performed using DIIS
 SCF converges when DIIS error is below 1.0e-08
 ---------------------------------------
  Cycle       Energy         DIIS error
 ---------------------------------------
    1  -12183.9146932181      3.18e-05  
    2  -12183.9147010888      6.77e-06  
    3  -12183.9147010158      7.92e-06  
    4  -12183.9147014666      1.18e-06  
    5  -12183.9147014754      4.60e-07  
    6  -12183.9147014768      1.90e-07  
    7  -12183.9147014771      6.61e-08  
    8  -12183.9147014769      2.43e-08  
    9  -12183.9147014771      5.05e-09  Convergence criterion met
 ---------------------------------------
 SCF time:   CPU 53.62s  wall 14.00s 
 SCF   energy in the final basis set =   -12183.9147014771
 Total energy in the final basis set =   -12183.9147014771

 --------------------------------------------------------------

                    Orbital Energies (a.u.)
 --------------------------------------------------------------

 Alpha MOs
 -- Occupied --
*******-482.847-482.842-176.312-165.716-165.713-165.713 -62.500
-62.495 -56.320 -56.316 -56.316 -56.315 -56.311 -56.311 -35.808
-31.302 -31.295 -31.295 -22.952 -22.951 -22.951 -22.946 -22.946
-10.300 -10.266 -10.223  -8.708  -8.703  -6.540  -6.535  -6.526
 -6.526  -6.521  -6.521  -6.357  -4.771  -4.755  -4.755  -2.651
 -2.647  -2.647  -2.646  -2.642  -2.642  -2.636  -2.636  -2.631
 -2.631  -2.036  -2.031  -2.031  -2.018  -2.017  -0.932  -0.814
 -0.784  -0.684  -0.637  -0.575  -0.521  -0.482  -0.409  -0.402
 -0.389  -0.373  -0.318  -0.310  -0.293  -0.285  -0.272  -0.270
 -- Virtual --
 -0.081  -0.058  -0.014  -0.003   0.015   0.019   0.031   0.050
  0.055   0.061   0.062   0.072   0.077   0.085   0.088   0.094
  0.096   0.112   0.115   0.128   0.133   0.138   0.149   0.153
  0.162   0.163   0.182   0.203   0.213   0.221   0.240   0.251
  0.263   0.266   0.285   0.376   0.381   0.389   0.400   0.407
  0.415   0.427   0.440   0.445   0.454   0.460   0.477   0.487
  0.508   0.527   0.536   0.544   0.552   0.564   0.566   0.594
  0.615   0.624   0.640   0.644   0.671   0.681   0.695   0.714
  0.742   0.762   0.794   0.825   0.872   0.882   0.897   0.930
  0.984   1.072   1.245   1.293   1.314   1.347   1.372   1.384
  1.443   1.501   1.513   1.536   1.574   1.627   1.668   1.702
  1.787   1.787   1.836   1.877   1.968   1.976   2.036   2.043
  2.059   2.071   2.126   2.158   2.185   2.198   2.215   2.279
  2.477   2.530   2.579   2.678   2.698   2.789   2.823   2.834
  2.932   3.113   3.218   3.432   3.697   3.764   3.973   3.985
  4.004   4.005   4.034   4.038   4.086   4.089   4.102   4.137
  4.171   4.212   4.272   4.281   4.389   4.397   4.448   6.033
  6.059   6.091   6.635   6.703   7.563   7.578   7.591   7.604
  7.676   7.696  23.581  23.759  23.857  27.875  28.366  28.386
 28.390  28.539  28.550  28.577  28.612  28.692  47.909  47.968
127.903 127.920 127.940 151.670 289.759 289.773 289.785 289.798
289.899 289.9131020.7001020.7731901.833
 --------------------------------------------------------------

          Ground-State Mulliken Net Atomic Charges

     Atom                 Charge (a.u.)
  ----------------------------------------
      1 C                    -0.499599
      2 C                    -0.140226
      3 C                     0.031618
      4 Br                   -0.082848
      5 H                     0.252065
      6 I                     0.122021
      7 Br                   -0.054301
      8 H                     0.181856
      9 H                     0.189415
  ----------------------------------------
  Sum of atomic charges =     0.000000

 -----------------------------------------------------------------
                    Cartesian Multipole Moments
 -----------------------------------------------------------------
    Charge (ESU x 10^10)
                 0.0000
    Dipole Moment (Debye)
         X       0.0186      Y      -0.9627      Z      -1.2610
       Tot       1.5866
    Quadrupole Moments (Debye-Ang)
        XX     -86.3547     XY      -2.0186     YY     -79.3476
        XZ       0.3175     YZ       1.7018     ZZ     -82.0773
    Octopole Moments (Debye-Ang^2)
       XXX      -1.9745    XXY      10.3442    XYY       1.2581
       YYY      32.2424    XXZ      11.3927    XYZ       0.3983
       YYZ       6.5791    XZZ      -1.0271    YZZ       4.7576
       ZZZ      11.2699
    Hexadecapole Moments (Debye-Ang^3)
      XXXX   -1277.1238   XXXY     -62.5987   XXYY    -393.4783
      XYYY     -49.6167   YYYY    -894.4248   XXXZ       2.0949
      XXYZ      -5.7384   XYYZ      -0.8672   YYYZ       4.0179
      XXZZ    -265.8044   XYZZ     -17.7784   YYZZ    -199.6349
      XZZZ       3.5026   YZZZ       7.3424   ZZZZ    -235.5684
 -----------------------------------------------------------------
 Calculating analytic gradient of the SCF energy
 Gradient of SCF Energy
            1           2           3           4           5           6
    1  -0.0000400  -0.0000067   0.0000762  -0.0000159  -0.0001366   0.0000608
    2   0.0002348   0.0000983  -0.0002443   0.0001706  -0.0000358  -0.0000044
    3   0.0000723   0.0000788  -0.0001453  -0.0000165   0.0000744  -0.0000571
            7           8           9
    1   0.0000073  -0.0000009   0.0000559
    2  -0.0000303  -0.0001476  -0.0000411
    3   0.0000510   0.0000694  -0.0001271
 Max gradient component =       2.443E-04
 RMS gradient           =       1.014E-04
 Gradient time:  CPU 18.23 s  wall 4.62 s
 Geometry Optimization Parameters
   NAtoms,    NIC,     NZ,  NCons,   NDum,   NFix, NCnnct, MaxDiis
        9      69       9       0       0       0       0       0

 Cartesian Hessian Update
 Hessian Updated using BFGS Update


** GEOMETRY OPTIMIZATION IN DELOCALIZED INTERNAL COORDINATES **
   Searching for a Minimum

   Optimization Cycle:   5

                       Coordinates (Angstroms)
     ATOM                X               Y               Z
      1  C        -0.0475147539   -1.1197213471   -1.5759120767
      2  C        -0.6054637169   -1.4421076360   -0.2128372608
      3  C         0.5034440739   -0.4362278313   -0.3524556295
      4  Br       -2.4176673252   -0.9841558618    0.2677464380
      5  H        -0.3395044402   -2.3840469170    0.2453981711
      6  I         0.1741805774    1.6763055495   -0.0817641025
      7  Br        2.2457851603   -1.0336535786    0.2826430840
      8  H         0.5590836964   -1.8724240921   -2.0662265108
      9  H        -0.6534684275   -0.5135809503   -2.2385879504
   Point Group: c1    Number of degrees of freedom:    21


   Energy is -12183.914701477

 Hessian Updated using BFGS Update

 21 Hessian modes will be used to form the next step
  Hessian Eigenvalues:
     0.016347    0.020993    0.025028    0.028737    0.030952    0.039935
     0.063889    0.087756    0.090630    0.100394    0.109819    0.135701
     0.141162    0.175065    0.184517    0.242679    0.272125    0.273884
     0.348051    0.348284    0.353160

 Minimum Search - Taking Simple RFO Step
 Searching for Lamda that Minimizes Along All modes
 Value Taken    Lamda =   0.00000000
 Step Taken.  Stepsize is  0.005119

                             Maximum     Tolerance    Cnvgd?
         Gradient           0.000101      0.000300     YES
         Displacement       0.002410      0.001200      NO
         Energy change     -0.000009      0.000001      NO


 New Cartesian Coordinates Obtained by Inverse Iteration

 Displacement from previous Coordinates is:  0.004894
 ----------------------------------------------------------------
             Standard Nuclear Orientation (Angstroms)
    I     Atom           X                Y                Z
 ----------------------------------------------------------------
    1      C      -0.0475321183    -1.1198770965    -1.5758747815
    2      C      -0.6054769443    -1.4420482628    -0.2128766495
    3      C       0.5031747140    -0.4359298299    -0.3521997697
    4      Br     -2.4180390090    -0.9851702287     0.2675165044
    5      H      -0.3388811449    -2.3835882899     0.2456334635
    6      I       0.1751760573     1.6765966063    -0.0826716364
    7      Br      2.2452264978    -1.0342561084     0.2832073841
    8      H       0.5591916323    -1.8718846429    -2.0669305335
    9      H      -0.6539648407    -0.5134548120    -2.2377998190
 ----------------------------------------------------------------
 Molecular Point Group                 C1    NOp =  1
 Largest Abelian Subgroup              C1    NOp =  1
 Nuclear Repulsion Energy =  1249.2382483900 hartrees
 There are       72 alpha and       72 beta electrons
 Applying Cartesian multipole field
    Component          Value
    ---------          -----
     (2,0,0)        1.00000E-11
     (0,2,0)        2.00000E-11
     (0,0,2)       -3.00000E-11
 Nucleus-field energy     =     0.0000000284 hartrees
 Requested basis set is 6-311++G(d,p)
 There are 95 shells and 245 basis functions
 A cutoff of  1.0D-11 yielded   3567 shell pairs
 There are     24902 function pairs (     27767 Cartesian)
 Smallest overlap matrix eigenvalue = 4.71E-05
 Guess MOs from SCF MO coefficient file

 -----------------------------------------------------------------------
  General SCF calculation program by
  Eric Jon Sundstrom, Paul Horn, Yuezhi Mao, Dmitri Zuev, Alec White,
  David Stuck, Shaama M.S., Shane Yost, Joonho Lee, David Small,
  Daniel Levine, Susi Lehtola, Hugh Burton, Evgeny Epifanovsky
 -----------------------------------------------------------------------
 Exchange:     0.2000 Hartree-Fock + 0.0800 Slater + 0.7200 B88
 Correlation:  0.1900 VWN1RPA + 0.8100 LYP
 Using SG-1 standard quadrature grid
 using 4 threads for integral computing
 -------------------------------------------------------
 OpenMP Integral computing Module                
 Release: version 2.0, May 2017, Q-Chem Inc. Pleasanton 
 -------------------------------------------------------
 -------------------------------------------------------
 OpenMP BLAS3 based DFT computing Module                
 Release: version 1.0, May 2013, Q-Chem Inc. Pittsburgh 
 -------------------------------------------------------
 A restricted SCF calculation will be
 performed using DIIS
 SCF converges when DIIS error is below 1.0e-08
 ---------------------------------------
  Cycle       Energy         DIIS error
 ---------------------------------------
    1  -12183.9147014682      8.26e-06  
    2  -12183.9147021253      1.15e-06  
    3  -12183.9147021337      8.88e-07  
    4  -12183.9147021393      3.79e-07  
    5  -12183.9147021405      1.71e-07  
    6  -12183.9147021404      2.17e-08  
    7  -12183.9147021405      7.87e-09  Convergence criterion met
 ---------------------------------------
 SCF time:   CPU 41.75s  wall 10.00s 
 SCF   energy in the final basis set =   -12183.9147021405
 Total energy in the final basis set =   -12183.9147021405

 --------------------------------------------------------------

                    Orbital Energies (a.u.)
 --------------------------------------------------------------

 Alpha MOs
 -- Occupied --
*******-482.847-482.842-176.312-165.716-165.713-165.713 -62.500
-62.495 -56.320 -56.316 -56.316 -56.315 -56.311 -56.311 -35.808
-31.302 -31.295 -31.295 -22.952 -22.951 -22.951 -22.946 -22.946
-10.300 -10.266 -10.223  -8.708  -8.703  -6.540  -6.535  -6.526
 -6.526  -6.521  -6.521  -6.358  -4.771  -4.755  -4.755  -2.651
 -2.647  -2.647  -2.646  -2.642  -2.642  -2.636  -2.636  -2.631
 -2.631  -2.036  -2.031  -2.031  -2.018  -2.018  -0.932  -0.814
 -0.784  -0.684  -0.637  -0.575  -0.521  -0.482  -0.409  -0.402
 -0.389  -0.373  -0.318  -0.310  -0.293  -0.285  -0.272  -0.270
 -- Virtual --
 -0.081  -0.058  -0.014  -0.003   0.015   0.019   0.031   0.050
  0.055   0.061   0.062   0.072   0.077   0.085   0.088   0.094
  0.096   0.112   0.115   0.128   0.133   0.138   0.149   0.153
  0.162   0.163   0.182   0.203   0.214   0.221   0.240   0.251
  0.263   0.266   0.284   0.375   0.381   0.389   0.400   0.407
  0.415   0.427   0.441   0.445   0.454   0.460   0.477   0.487
  0.508   0.527   0.536   0.544   0.552   0.564   0.566   0.594
  0.615   0.624   0.640   0.644   0.671   0.681   0.695   0.714
  0.742   0.762   0.794   0.825   0.872   0.882   0.897   0.930
  0.984   1.072   1.245   1.293   1.314   1.347   1.372   1.384
  1.443   1.501   1.513   1.536   1.574   1.627   1.668   1.702
  1.787   1.788   1.836   1.876   1.968   1.976   2.036   2.043
  2.059   2.071   2.126   2.158   2.185   2.198   2.215   2.279
  2.477   2.530   2.579   2.678   2.698   2.789   2.823   2.834
  2.932   3.113   3.218   3.432   3.697   3.764   3.973   3.985
  4.004   4.005   4.034   4.038   4.086   4.089   4.102   4.137
  4.171   4.212   4.272   4.281   4.389   4.397   4.449   6.033
  6.059   6.091   6.635   6.703   7.563   7.578   7.591   7.604
  7.676   7.696  23.581  23.759  23.857  27.875  28.366  28.386
 28.390  28.539  28.550  28.576  28.612  28.692  47.909  47.967
127.903 127.920 127.940 151.670 289.759 289.773 289.785 289.798
289.899 289.9131020.7001020.7731901.833
 --------------------------------------------------------------

          Ground-State Mulliken Net Atomic Charges

     Atom                 Charge (a.u.)
  ----------------------------------------
      1 C                    -0.499275
      2 C                    -0.139942
      3 C                     0.031239
      4 Br                   -0.082916
      5 H                     0.252003
      6 I                     0.122171
      7 Br                   -0.054529
      8 H                     0.181935
      9 H                     0.189313
  ----------------------------------------
  Sum of atomic charges =     0.000000

 -----------------------------------------------------------------
                    Cartesian Multipole Moments
 -----------------------------------------------------------------
    Charge (ESU x 10^10)
                 0.0000
    Dipole Moment (Debye)
         X       0.0188      Y      -0.9604      Z      -1.2610
       Tot       1.5852
    Quadrupole Moments (Debye-Ang)
        XX     -86.3563     XY      -2.0158     YY     -79.3475
        XZ       0.3165     YZ       1.6993     ZZ     -82.0784
    Octopole Moments (Debye-Ang^2)
       XXX      -2.0216    XXY      10.3562    XYY       1.2653
       YYY      32.3305    XXZ      11.4082    XYZ       0.4018
       YYZ       6.5887    XZZ      -1.0327    YZZ       4.7734
       ZZZ      11.3285
    Hexadecapole Moments (Debye-Ang^3)
      XXXX   -1277.1227   XXXY     -62.8229   XXYY    -393.5465
      XYYY     -49.8599   YYYY    -894.9060   XXXZ       2.0153
      XXYZ      -5.6898   XYYZ      -0.8860   YYYZ       4.1562
      XXZZ    -265.8028   XYZZ     -17.8728   YYZZ    -199.7205
      XZZZ       3.4157   YZZZ       7.5317   ZZZZ    -235.6176
 -----------------------------------------------------------------
 Calculating analytic gradient of the SCF energy
 Gradient of SCF Energy
            1           2           3           4           5           6
    1   0.0000006   0.0000002   0.0000275  -0.0000401  -0.0001176   0.0000970
    2   0.0000526   0.0001239  -0.0001385   0.0001446   0.0000162  -0.0000055
    3  -0.0000111   0.0000416  -0.0000113  -0.0000025   0.0000425  -0.0000784
            7           8           9
    1   0.0000049  -0.0000216   0.0000492
    2  -0.0000583  -0.0000927  -0.0000422
    3   0.0000453   0.0000443  -0.0000705
 Max gradient component =       1.446E-04
 RMS gradient           =       6.659E-05
 Gradient time:  CPU 18.21 s  wall 4.62 s
 Geometry Optimization Parameters
   NAtoms,    NIC,     NZ,  NCons,   NDum,   NFix, NCnnct, MaxDiis
        9      69       9       0       0       0       0       0

 Cartesian Hessian Update
 Hessian Updated using BFGS Update


** GEOMETRY OPTIMIZATION IN DELOCALIZED INTERNAL COORDINATES **
   Searching for a Minimum

   Optimization Cycle:   6

                       Coordinates (Angstroms)
     ATOM                X               Y               Z
      1  C        -0.0475321183   -1.1198770965   -1.5758747815
      2  C        -0.6054769443   -1.4420482628   -0.2128766495
      3  C         0.5031747140   -0.4359298299   -0.3521997697
      4  Br       -2.4180390090   -0.9851702287    0.2675165044
      5  H        -0.3388811449   -2.3835882899    0.2456334635
      6  I         0.1751760573    1.6765966063   -0.0826716364
      7  Br        2.2452264978   -1.0342561084    0.2832073841
      8  H         0.5591916323   -1.8718846429   -2.0669305335
      9  H        -0.6539648407   -0.5134548120   -2.2377998190
   Point Group: c1    Number of degrees of freedom:    21


   Energy is -12183.914702140

 Hessian Updated using BFGS Update

 21 Hessian modes will be used to form the next step
  Hessian Eigenvalues:
     0.016286    0.018844    0.021252    0.026874    0.030806    0.038792
     0.065447    0.087748    0.090520    0.098527    0.108650    0.130487
     0.141356    0.174488    0.184511    0.245914    0.263155    0.273659
     0.347986    0.348313    0.352102

 Minimum Search - Taking Simple RFO Step
 Searching for Lamda that Minimizes Along All modes
 Value Taken    Lamda =   0.00000000
 Step Taken.  Stepsize is  0.003678

                             Maximum     Tolerance    Cnvgd?
         Gradient           0.000056      0.000300     YES
         Displacement       0.001678      0.001200      NO
         Energy change     -0.000001      0.000001     YES


                       Distance Matrix (Angstroms)
             C (  1)   C (  2)   C (  3)   Br(  4)   H (  5)   I (  6)
   C (  2)  1.507601
   C (  3)  1.506135  1.503594
   Br(  4)  3.005918  1.929999  3.036314
   H (  5)  2.236010  1.080649  2.204504  2.505783
   I (  6)  3.177974  3.217502  2.154761  3.732613  4.105745
   Br(  7)  2.953009  2.922140  1.948456  4.663550  2.915428  3.430408
   H (  8)  1.083866  2.231306  2.237276  3.885847  2.533047  4.083683
   H (  9)  1.083353  2.228217  2.213700  3.100175  3.124759  3.182511
             Br(  7)   H (  8)
   H (  8)  3.011226
   H (  9)  3.877115  1.829283

 Final energy is   -12183.914702140457     


 ******************************
 **  OPTIMIZATION CONVERGED  **
 ******************************

                       Coordinates (Angstroms)
     ATOM                X               Y               Z
      1  C        -0.0475321183   -1.1198770965   -1.5758747815
      2  C        -0.6054769443   -1.4420482628   -0.2128766495
      3  C         0.5031747140   -0.4359298299   -0.3521997697
      4  Br       -2.4180390090   -0.9851702287    0.2675165044
      5  H        -0.3388811449   -2.3835882899    0.2456334635
      6  I         0.1751760573    1.6765966063   -0.0826716364
      7  Br        2.2452264978   -1.0342561084    0.2832073841
      8  H         0.5591916323   -1.8718846429   -2.0669305335
      9  H        -0.6539648407   -0.5134548120   -2.2377998190

Z-matrix Print:
$molecule
0 1
I 
C  1 2.154761
C  2 1.503594 1 122.154159
H  3 1.080649 2 116.130698 1 -142.657038 0
C  2 1.506135 1 119.417842 3 71.272134 0
H  5 1.083353 2 116.544615 1 -4.267976 0
H  5 1.083866 2 118.586397 1 140.134577 0
Br 3 1.929999 2 123.857592 1 -1.863952 0
Br 2 1.948456 1 113.350968 3 -144.714157 0
$end


 --------------------------------------------------------------

                    Orbital Energies (a.u.)
 --------------------------------------------------------------

 Alpha MOs
 -- Occupied --
*******-482.847-482.842-176.312-165.716-165.713-165.713 -62.500
-62.495 -56.320 -56.316 -56.316 -56.315 -56.311 -56.311 -35.808
-31.302 -31.295 -31.295 -22.952 -22.951 -22.951 -22.946 -22.946
-10.300 -10.266 -10.223  -8.708  -8.703  -6.540  -6.535  -6.526
 -6.526  -6.521  -6.521  -6.358  -4.771  -4.755  -4.755  -2.651
 -2.647  -2.647  -2.646  -2.642  -2.642  -2.636  -2.636  -2.631
 -2.631  -2.036  -2.031  -2.031  -2.018  -2.018  -0.932  -0.814
 -0.784  -0.684  -0.637  -0.575  -0.521  -0.482  -0.409  -0.402
 -0.389  -0.373  -0.318  -0.310  -0.293  -0.285  -0.272  -0.270
 -- Virtual --
 -0.081  -0.058  -0.014  -0.003   0.015   0.019   0.031   0.050
  0.055   0.061   0.062   0.072   0.077   0.085   0.088   0.094
  0.096   0.112   0.115   0.128   0.133   0.138   0.149   0.153
  0.162   0.163   0.182   0.203   0.214   0.221   0.240   0.251
  0.263   0.266   0.284   0.375   0.381   0.389   0.400   0.407
  0.415   0.427   0.441   0.445   0.454   0.460   0.477   0.487
  0.508   0.527   0.536   0.544   0.552   0.564   0.566   0.594
  0.615   0.624   0.640   0.644   0.671   0.681   0.695   0.714
  0.742   0.762   0.794   0.825   0.872   0.882   0.897   0.930
  0.984   1.072   1.245   1.293   1.314   1.347   1.372   1.384
  1.443   1.501   1.513   1.536   1.574   1.627   1.668   1.702
  1.787   1.788   1.836   1.876   1.968   1.976   2.036   2.043
  2.059   2.071   2.126   2.158   2.185   2.198   2.215   2.279
  2.477   2.530   2.579   2.678   2.698   2.789   2.823   2.834
  2.932   3.113   3.218   3.432   3.697   3.764   3.973   3.985
  4.004   4.005   4.034   4.038   4.086   4.089   4.102   4.137
  4.171   4.212   4.272   4.281   4.389   4.397   4.449   6.033
  6.059   6.091   6.635   6.703   7.563   7.578   7.591   7.604
  7.676   7.696  23.581  23.759  23.857  27.875  28.366  28.386
 28.390  28.539  28.550  28.576  28.612  28.692  47.909  47.967
127.903 127.920 127.940 151.670 289.759 289.773 289.785 289.798
289.899 289.9131020.7001020.7731901.833
 --------------------------------------------------------------

          Ground-State Mulliken Net Atomic Charges

     Atom                 Charge (a.u.)
  ----------------------------------------
      1 C                    -0.499275
      2 C                    -0.139942
      3 C                     0.031239
      4 Br                   -0.082916
      5 H                     0.252003
      6 I                     0.122171
      7 Br                   -0.054529
      8 H                     0.181935
      9 H                     0.189313
  ----------------------------------------
  Sum of atomic charges =     0.000000

 -----------------------------------------------------------------
                    Cartesian Multipole Moments
 -----------------------------------------------------------------
    Charge (ESU x 10^10)
                 0.0000
    Dipole Moment (Debye)
         X       0.0188      Y      -0.9604      Z      -1.2610
       Tot       1.5852
    Quadrupole Moments (Debye-Ang)
        XX     -86.3563     XY      -2.0158     YY     -79.3475
        XZ       0.3165     YZ       1.6993     ZZ     -82.0784
    Octopole Moments (Debye-Ang^2)
       XXX      -2.0216    XXY      10.3562    XYY       1.2653
       YYY      32.3305    XXZ      11.4082    XYZ       0.4018
       YYZ       6.5887    XZZ      -1.0327    YZZ       4.7734
       ZZZ      11.3285
    Hexadecapole Moments (Debye-Ang^3)
      XXXX   -1277.1227   XXXY     -62.8229   XXYY    -393.5465
      XYYY     -49.8599   YYYY    -894.9060   XXXZ       2.0153
      XXYZ      -5.6898   XYYZ      -0.8860   YYYZ       4.1562
      XXZZ    -265.8028   XYZZ     -17.8728   YYZZ    -199.7205
      XZZZ       3.4157   YZZZ       7.5317   ZZZZ    -235.6176
 -----------------------------------------------------------------
Archival summary:
1\1\garfield\OPT\ProcedureUnspecified\BasisUnspecified\1r233\taweetha\WedOct1004:01:202018WedOct1004:01:202018\0\\#,OPT,ProcedureUnspecified,BasisUnspecified,\\0,1\I\C,1,2.15476\C,2,1.50359,1,122.154\H,3,1.08065,2,116.131,1,-142.657,0\C,2,1.50613,1,119.418,3,71.2721,0\H,5,1.08335,2,116.545,1,-4.26798,0\H,5,1.08387,2,118.586,1,140.135,0\Br,3,1.93,2,123.858,1,-1.86395,0\Br,2,1.94846,1,113.351,3,-144.714,0\\\@

 Total job time:  122.35s(wall), 471.97s(cpu) 
 Wed Oct 10 04:01:20 2018

        *************************************************************
        *                                                           *
        *  Thank you very much for using Q-Chem.  Have a nice day.  *
        *                                                           *
        *************************************************************


 
User input: 2 of 2 
 
Q-Chem Developer Version!
                  Welcome to Q-Chem
     A Quantum Leap Into The Future Of Chemistry


 Q-Chem 5.1, Q-Chem, Inc., Pleasanton, CA (2018)

 Yihan Shao,  Zhengting Gan,  E. Epifanovsky,  A. T. B. Gilbert,  M. Wormit,  
 J. Kussmann,  A. W. Lange,  A. Behn,  Jia Deng,  Xintian Feng,  D. Ghosh,  
 M. Goldey,  P. R. Horn,  L. D. Jacobson,  I. Kaliman,  T. Kus,  A. Landau,  
 Jie Liu,  E. I. Proynov,  R. M. Richard,  R. P. Steele,  E. J. Sundstrom,  
 H. L. Woodcock III,  P. M. Zimmerman,  D. Zuev,  B. Albrecht,  E. Alguire,  
 S. A. Baeppler,  D. Barton,  Z. Benda,  Y. A. Bernard,  E. J. Berquist,  
 K. B. Bravaya,  H. Burton,  D. Casanova,  Chun-Min Chang,  Yunqing Chen,  
 A. Chien,  K. D. Closser,  M. P. Coons,  S. Coriani,  S. Dasgupta,  
 A. L. Dempwolff,  M. Diedenhofen,  Hainam Do,  R. G. Edgar,  Po-Tung Fang,  
 S. Faraji,  S. Fatehi,  Qingguo Feng,  K. D. Fenk,  J. Fosso-Tande,  
 Qinghui Ge,  A. Ghysels,  G. Gidofalvi,  J. Gomes,  J. Gonthier,  A. Gunina,  
 D. Hait,  M. W. D. Hanson-Heine,  P. H. P. Harbach,  A. W. Hauser,  
 J. E. Herr,  E. G. Hohenstein,  Z. C. Holden,  Kerwin Hui,  B. C. Huynh,  
 T.-C. Jagau,  Hyunjun Ji,  B. Kaduk,  K. Khistyaev,  Jaehoon Kim,  
 P. Klunzinger,  K. Koh,  D. Kosenkov,  L. Koulias,  T. Kowalczyk,  
 C. M. Krauter,  A. Kunitsa,  Ka Un Lao,  A. Laurent,  K. V. Lawler,  
 Joonho Lee,  D. Lefrancois,  S. Lehtola,  D. S. Levine,  Yi-Pei Li,  
 You-Sheng Lin,  Fenglai Liu,  E. Livshits,  A. Luenser,  P. Manohar,  
 E. Mansoor,  S. F. Manzer,  Shan-Ping Mao,  Yuezhi Mao,  N. Mardirossian,  
 A. V. Marenich,  T. Markovich,  L. A. Martinez-Martinez,  S. A. Maurer,  
 N. J. Mayhall,  S. C. McKenzie,  J.-M. Mewes,  A. F. Morrison,  
 J. W. Mullinax,  K. Nanda,  T. S. Nguyen-Beck,  R. Olivares-Amaya,  
 J. A. Parkhill,  T. M. Perrine,  F. Plasser,  P. Pokhilko,  S. Prager,  
 A. Prociuk,  E. Ramos,  D. R. Rehn,  F. Rob,  M. Schneider,  N. Sergueev,  
 S. M. Sharada,  S. Sharma,  D. W. Small,  T. Stauch,  T. Stein,  
 Yu-Chuan Su,  A. J. W. Thom,  A. Tkatchenko,  T. Tsuchimochi,  N. M. Tubman,  
 L. Vogt,  M. L. Vidal,  O. Vydrov,  M. A. Watson,  J. Wenzel,  
 M. de Wergifosse,  T. A. Wesolowski,  A. White,  J. Witte,  A. Yamada,  
 Jun Yang,  K. Yao,  S. Yeganeh,  S. R. Yost,  Zhi-Qiang You,  A. Zech,  
 Igor Ying Zhang,  Xing Zhang,  Yan Zhao,  Ying Zhu,  B. R. Brooks,  
 G. K. L. Chan,  C. J. Cramer,  M. S. Gordon,  W. J. Hehre,  A. Klamt,  
 M. W. Schmidt,  C. D. Sherrill,  D. G. Truhlar,  A. Aspuru-Guzik,  R. Baer,  
 A. T. Bell,  N. A. Besley,  Jeng-Da Chai,  A. E. DePrince, III,  
 R. A. DiStasio Jr.,  A. Dreuw,  B. D. Dunietz,  T. R. Furlani,  
 Chao-Ping Hsu,  Yousung Jung,  Jing Kong,  D. S. Lambrecht,  WanZhen Liang,  
 C. Ochsenfeld,  V. A. Rassolov,  L. V. Slipchenko,  J. E. Subotnik,  
 T. Van Voorhis,  J. M. Herbert,  A. I. Krylov,  P. M. W. Gill,  M. Head-Gordon

 Contributors to earlier versions of Q-Chem not listed above: 
 R. D. Adamson,  B. Austin,  J. Baker,  G. J. O. Beran,  K. Brandhorst,  
 S. T. Brown,  E. F. C. Byrd,  A. K. Chakraborty,  C.-L. Cheng,  
 Siu Hung Chien,  D. M. Chipman,  D. L. Crittenden,  H. Dachsel,  
 R. J. Doerksen,  A. D. Dutoi,  L. Fusti-Molnar,  W. A. Goddard III,  
 A. Golubeva-Zadorozhnaya,  S. R. Gwaltney,  G. Hawkins,  A. Heyden,  
 S. Hirata,  G. Kedziora,  F. J. Keil,  C. Kelley,  Jihan Kim,  R. A. King,  
 R. Z. Khaliullin,  P. P. Korambath,  W. Kurlancheek,  A. M. Lee,  M. S. Lee,  
 S. V. Levchenko,  Ching Yeh Lin,  D. Liotard,  R. C. Lochan,  I. Lotan,  
 P. E. Maslen,  N. Nair,  D. P. O'Neill,  D. Neuhauser,  E. Neuscamman,  
 C. M. Oana,  R. Olson,  B. Peters,  R. Peverati,  P. A. Pieniazek,  
 Y. M. Rhee,  J. Ritchie,  M. A. Rohrdanz,  E. Rosta,  N. J. Russ,  
 H. F. Schaefer III,  N. E. Schultz,  N. Shenvi,  A. C. Simmonett,  A. Sodt,  
 D. Stuck,  K. S. Thanthiriwatte,  V. Vanovschi,  Tao Wang,  A. Warshel,  
 C. F. Williams,  Q. Wu,  X. Xu,  W. Zhang

 Please cite Q-Chem as follows:
 Y. Shao et al., Mol. Phys. 113, 184-215 (2015)
 DOI: 10.1080/00268976.2014.952696

 Q-Chem 5.1.1 for Intel X86 EM64T Linux

 Parts of Q-Chem use Armadillo 8.300.2 (Tropical Shenanigans).
 http://arma.sourceforge.net/

 Q-Chem begins on Wed Oct 10 04:01:20 2018  

Host: 
0

     Scratch files written to /scratch/taweetham/qchem24917//
The previous job contains 0 fragments, simply inherited here
Input Ideriv = 2
Curr. Ideriv = -1
Max.  Ideriv = 2

Checking the input file for inconsistencies... 	...done.

--------------------------------------------------------------
User input:
--------------------------------------------------------------

$molecule
read
$end

$rem
   job_type 	frequency
   basis 	6-311++g**
   method	b3lyp	
$end


--------------------------------------------------------------
 ----------------------------------------------------------------
             Standard Nuclear Orientation (Angstroms)
    I     Atom           X                Y                Z
 ----------------------------------------------------------------
    1      C      -0.2205663443    -1.0004427355    -1.6055123281
    2      C      -0.8301253554    -1.2869292619    -0.2567262519
    3      C       0.4228522227    -0.4615768805    -0.3548810670
    4      Br     -2.5519495092    -0.5724447025     0.2430034317
    5      H      -0.7165781268    -2.2765154209     0.1623545605
    6      I       0.4271560639     1.6634413249     0.0018759663
    7      Br      2.0462643838    -1.3502617564     0.2544243985
    8      H       0.2642115680    -1.8173071191    -2.1275159349
    9      H      -0.7208885815    -0.2801483491    -2.2415210111
 ----------------------------------------------------------------
 Molecular Point Group                 C1    NOp =  1
 Largest Abelian Subgroup              C1    NOp =  1
 Nuclear Repulsion Energy =  1249.2382483900 hartrees
 There are       72 alpha and       72 beta electrons
 Requested basis set is 6-311++G(d,p)
 There are 95 shells and 245 basis functions

 Total QAlloc Memory Limit   2000 MB
 Mega-Array Size       188 MB
 MEM_STATIC part       192 MB

                       Distance Matrix (Angstroms)
             C (  1)   C (  2)   C (  3)   Br(  4)   H (  5)   I (  6)
   C (  2)  1.507601
   C (  3)  1.506135  1.503594
   Br(  4)  3.005918  1.929999  3.036314
   H (  5)  2.236010  1.080649  2.204504  2.505783
   I (  6)  3.177974  3.217502  2.154761  3.732613  4.105745
   Br(  7)  2.953009  2.922140  1.948456  4.663550  2.915428  3.430408
   H (  8)  1.083866  2.231306  2.237276  3.885847  2.533047  4.083683
   H (  9)  1.083353  2.228217  2.213700  3.100175  3.124759  3.182511
             Br(  7)   H (  8)
   H (  8)  3.011226
   H (  9)  3.877115  1.829283

 A cutoff of  1.0D-11 yielded   3567 shell pairs
 There are     24902 function pairs (     27767 Cartesian)

 -------------------------------------------------------
 OpenMP Integral Computing Module                       
 Release: version 1.0, May 2013, Q-Chem Inc. Pittsburgh 
 -------------------------------------------------------
 Integral Job Info:
 Integral job number is                      11
 Integral operator is                         1
 short-range coefficients                     0
 long-range coefficients              100000000
 Omega coefficients                           0
 if combine SR and LR in K                    0
 Integral screening is                        0
 Integral computing path is                   2
 max size of driver memory is            800000
 size of driver memory is                593474
 size of scratch memory is             29623520
 max col of scratch BK array               1296
 max len of scratch array in speh3          155
 max len of scratch index in speh4           18
 max int batch size is                      520
 min int batch size is                       52
 fixed nKL is                                45
 max L of basis functions is                  2
 order of int derivative is                   0
 number of shells is                         95
 number of basis is                         259
 number of cartesian basis is               259
 number of contracted shell pairs          3567
 number of primitive shell pairs           7951
 maxK2 (contraction) of shell pair           36
 max number of K2 of shell pair               1
 max number of CS2 of shell pair            464
 max number of PS2 of shell pair            552
 mem total for path MDJ                  541132
 -------------------------------------------------------
 Smallest overlap matrix eigenvalue = 4.71E-05
 Guess from superposition of atomic densities
 Warning:  Energy on first SCF cycle will be non-variational
 SAD guess density has 144.000000 electrons

 -----------------------------------------------------------------------
  General SCF calculation program by
  Eric Jon Sundstrom, Paul Horn, Yuezhi Mao, Dmitri Zuev, Alec White,
  David Stuck, Shaama M.S., Shane Yost, Joonho Lee, David Small,
  Daniel Levine, Susi Lehtola, Hugh Burton, Evgeny Epifanovsky
 -----------------------------------------------------------------------
 Exchange:     0.2000 Hartree-Fock + 0.0800 Slater + 0.7200 B88
 Correlation:  0.1900 VWN1RPA + 0.8100 LYP
 Using SG-1 standard quadrature grid
 using 4 threads for integral computing
 -------------------------------------------------------
 OpenMP Integral computing Module                
 Release: version 2.0, May 2017, Q-Chem Inc. Pleasanton 
 -------------------------------------------------------
 -------------------------------------------------------
 OpenMP BLAS3 based DFT computing Module                
 Release: version 1.0, May 2013, Q-Chem Inc. Pittsburgh 
 -------------------------------------------------------
 A restricted SCF calculation will be
 performed using DIIS
 SCF converges when DIIS error is below 1.0e-08
 ---------------------------------------
  Cycle       Energy         DIIS error
 ---------------------------------------
    1  -12184.7975139025      3.49e-02  
    2  -12183.8677916446      2.98e-03  
    3  -12183.8315775113      3.58e-03  
    4  -12183.9108859180      6.84e-04  
    5  -12183.9141971052      3.02e-04  
    6  -12183.9148383359      8.69e-05  
    7  -12183.9148876021      2.80e-05  
    8  -12183.9148930731      5.43e-06  
    9  -12183.9148932885      1.08e-06  
   10  -12183.9148932985      2.84e-07  
   11  -12183.9148932988      5.99e-08  
   12  -12183.9148932991      2.08e-08  
   13  -12183.9148932990      5.29e-09  Convergence criterion met
 ---------------------------------------
 SCF time:   CPU 74.89s  wall 20.00s 
 SCF   energy in the final basis set =   -12183.9148932990
 Total energy in the final basis set =   -12183.9148932990

 --------------------------------------------------------------

                    Orbital Energies (a.u.)
 --------------------------------------------------------------

 Alpha MOs
 -- Occupied --
*******-482.847-482.842-176.312-165.716-165.713-165.713 -62.500
-62.495 -56.320 -56.316 -56.316 -56.315 -56.311 -56.311 -35.808
-31.302 -31.295 -31.295 -22.952 -22.951 -22.951 -22.946 -22.946
-10.300 -10.266 -10.223  -8.708  -8.703  -6.540  -6.535  -6.526
 -6.526  -6.521  -6.521  -6.358  -4.771  -4.755  -4.755  -2.651
 -2.647  -2.647  -2.646  -2.642  -2.642  -2.636  -2.636  -2.631
 -2.631  -2.036  -2.032  -2.031  -2.018  -2.018  -0.932  -0.814
 -0.784  -0.684  -0.637  -0.575  -0.521  -0.482  -0.409  -0.402
 -0.389  -0.373  -0.318  -0.310  -0.293  -0.285  -0.272  -0.270
 -- Virtual --
 -0.081  -0.058  -0.014  -0.003   0.015   0.019   0.031   0.050
  0.055   0.061   0.062   0.072   0.077   0.085   0.088   0.094
  0.096   0.112   0.115   0.128   0.133   0.138   0.149   0.153
  0.162   0.163   0.182   0.203   0.214   0.221   0.241   0.251
  0.263   0.266   0.285   0.375   0.381   0.389   0.400   0.407
  0.415   0.427   0.440   0.445   0.454   0.460   0.477   0.487
  0.507   0.527   0.536   0.544   0.552   0.564   0.566   0.594
  0.615   0.624   0.640   0.644   0.671   0.681   0.695   0.714
  0.742   0.762   0.794   0.825   0.872   0.882   0.897   0.930
  0.984   1.072   1.245   1.293   1.314   1.347   1.372   1.384
  1.443   1.501   1.513   1.536   1.574   1.627   1.668   1.702
  1.787   1.788   1.836   1.876   1.968   1.976   2.036   2.043
  2.058   2.071   2.125   2.158   2.185   2.198   2.215   2.279
  2.477   2.530   2.579   2.678   2.698   2.789   2.823   2.834
  2.932   3.113   3.218   3.432   3.697   3.764   3.972   3.985
  4.004   4.005   4.034   4.038   4.086   4.089   4.102   4.137
  4.171   4.212   4.272   4.281   4.389   4.397   4.449   6.033
  6.059   6.092   6.635   6.703   7.562   7.578   7.591   7.604
  7.676   7.696  23.581  23.759  23.857  27.875  28.366  28.386
 28.389  28.539  28.550  28.576  28.612  28.692  47.909  47.967
127.903 127.920 127.940 151.670 289.759 289.773 289.785 289.798
289.899 289.9131020.7001020.7731901.833
 --------------------------------------------------------------

          Ground-State Mulliken Net Atomic Charges

     Atom                 Charge (a.u.)
  ----------------------------------------
      1 C                    -0.499717
      2 C                    -0.139017
      3 C                     0.032174
      4 Br                   -0.083636
      5 H                     0.251982
      6 I                     0.121455
      7 Br                   -0.054237
      8 H                     0.181758
      9 H                     0.189236
  ----------------------------------------
  Sum of atomic charges =     0.000000

 -----------------------------------------------------------------
                    Cartesian Multipole Moments
 -----------------------------------------------------------------
    Charge (ESU x 10^10)
                 0.0000
    Dipole Moment (Debye)
         X      -0.1234      Y      -0.9010      Z      -1.3004
       Tot       1.5868
    Quadrupole Moments (Debye-Ang)
        XX     -86.8144     XY      -0.8688     YY     -79.0941
        XZ       0.5236     YZ       1.6940     ZZ     -81.9735
    Octopole Moments (Debye-Ang^2)
       XXX       4.9388    XXY       7.6327    XYY       3.5000
       YYY      22.6606    XXZ      10.5290    XYZ      -0.2114
       YYZ       6.3662    XZZ       0.4580    YZZ       2.3306
       ZZZ       8.1692
    Hexadecapole Moments (Debye-Ang^3)
      XXXX   -1310.9981   XXXY     -43.0828   XXYY    -384.0375
      XYYY      -5.0075   YYYY    -873.9635   XXXZ      -5.6845
      XXYZ     -10.0463   XYYZ       0.7867   YYYZ      -6.8125
      XXZZ    -270.0996   XYZZ      -6.9292   YYZZ    -195.4813
      XZZZ       0.1890   YZZZ      -7.1227   ZZZZ    -235.0020
 -----------------------------------------------------------------
 Calculating MO derivatives via CPSCF
 D1JvT checksum  = 877608 54606.0491597151
 D1KAT checksum  = 2160972 2172.5929389587
   1         3          27      0.116460    0.024986
   2         3          27      0.015885    0.003236
   3         3          27      0.002018    0.000538
   4         4          26      0.000165    0.000046
   5        27           3      0.000008    0.000005
   6        30           0      0.000000    0.000000    Roots Converged
 Time for AOints: 44.7 s (CPU) 11.3 s (wall)
 ------------------------------------------------------------------------------
                     AOints        : Timing summary (seconds)
 ------------------------------------------------------------------------------
     job step          cpu (% of tot)      sys (% of tot)     wall (% of tot)
 ------------------------------------------------------------------------------
  cpscf_lag         0.1856E+03 (30.7)   0.1100E-04 (15.9)   0.4725E+02 (30.2)
  iterzp            0.3732E+03 (61.8)   0.5600E-04 (81.2)   0.9752E+02 (62.3)
  make_fx           0.0000E+00 ( 0.0)   0.0000E+00 ( 0.0)   0.0000E+00 ( 0.0)
  AOints            0.4473E+02 ( 7.4)   0.1000E-05 ( 1.4)   0.1126E+02 ( 7.2)
 ------------------------------------------------------------------------------
   Grand Totals     0.6041E+03          0.6900E-04          0.1566E+03
 ------------------------------------------------------------------------------
 Calculating analytic Hessian of the SCF energy
 Polarizability Matrix (a.u.)
            1           2           3
    1-121.2491544   4.8399050  -0.5663361
    2   4.8399050-110.2654860  -3.1837427
    3  -0.5663361  -3.1837427 -82.7208700

 Direct stationary perturbation theory relativistic correction:

 rels  =     130.562032302485
 relv  =    -437.310645811501
 rel2e =      61.840014344820
 E_rel =    -244.908599164196

 Hessian of the SCF Energy
            1           2           3           4           5           6
    1   0.3379662  -0.2009624   0.0209500  -0.0554553   0.0040413   0.0443697
    2  -0.2009624   0.5256976   0.0062671   0.0093123  -0.0600996   0.0206830
    3   0.0209500   0.0062671   0.6004152   0.0802938   0.0528097  -0.1773467
    4  -0.0554553   0.0093123   0.0802938   0.3661573  -0.0003757  -0.0802265
    5   0.0040413  -0.0600996   0.0528097  -0.0003757   0.5215693  -0.1547996
    6   0.0443697   0.0206830  -0.1773467  -0.0802265  -0.1547996   0.3265731
    7  -0.0536646  -0.0100632  -0.0848681  -0.1535157  -0.0786960   0.0280051
    8  -0.0015948  -0.0672416  -0.0636307  -0.0717215  -0.1035728   0.0270121
    9  -0.0446412  -0.0493460  -0.1592610  -0.0033353   0.0081443  -0.0129643
   10  -0.0121297   0.0001077   0.0060912  -0.1028307   0.0447958   0.0200584
   11   0.0029803  -0.0017458  -0.0004602   0.0398382  -0.0468065  -0.0082449
   12   0.0196774  -0.0104173  -0.0012165   0.0212155  -0.0105774  -0.0276605
   13  -0.0014726  -0.0014366   0.0025206  -0.0374284   0.0333643  -0.0152964
   14  -0.0037412   0.0058618  -0.0032412   0.0270513  -0.2999898   0.1123199
   15  -0.0047523   0.0267671  -0.0094846  -0.0111094   0.1096036  -0.0839306
   16  -0.0006993  -0.0022910  -0.0018883   0.0008832  -0.0100733  -0.0018367
   17  -0.0052686  -0.0132315  -0.0014595  -0.0001263  -0.0150994  -0.0073066
   18   0.0001460  -0.0157889  -0.0005880  -0.0023679   0.0036973  -0.0009743
   19  -0.0125442   0.0015712  -0.0060743  -0.0206726   0.0090703  -0.0119821
   20   0.0023763   0.0002483  -0.0009639  -0.0020772   0.0011998   0.0008688
   21  -0.0185594   0.0121616  -0.0040102  -0.0007941  -0.0056330   0.0007607
   22  -0.1007919   0.1055752   0.0622586  -0.0071067   0.0163330   0.0037967
   23   0.1040858  -0.2127274  -0.1029478  -0.0061733   0.0120202   0.0048888
   24   0.0589008  -0.1013639  -0.1076932   0.0054407  -0.0133613  -0.0127321
   25  -0.1012087   0.0981867  -0.0792835   0.0099690  -0.0184597   0.0131118
   26   0.0980833  -0.1767619   0.1136265   0.0042720  -0.0092212   0.0045784
   27  -0.0760911   0.1110374  -0.1408148  -0.0091169   0.0101164  -0.0117253
            7           8           9          10          11          12
    1  -0.0536646  -0.0015948  -0.0446412  -0.0121297   0.0029803   0.0196774
    2  -0.0100632  -0.0672416  -0.0493460   0.0001077  -0.0017458  -0.0104173
    3  -0.0848681  -0.0636307  -0.1592610   0.0060912  -0.0004602  -0.0012165
    4  -0.1535157  -0.0717215  -0.0033353  -0.1028307   0.0398382   0.0212155
    5  -0.0786960  -0.1035728   0.0081443   0.0447958  -0.0468065  -0.0105774
    6   0.0280051   0.0270121  -0.0129643   0.0200584  -0.0082449  -0.0276605
    7   0.3262188   0.0611105   0.0705291  -0.0181731  -0.0034226   0.0011259
    8   0.0611105   0.2905504   0.0409955   0.0090853   0.0035720   0.0046142
    9   0.0705291   0.0409955   0.2504839   0.0087422   0.0016929  -0.0024250
   10  -0.0181731   0.0090853   0.0087422   0.1532640  -0.0553892  -0.0403590
   11  -0.0034226   0.0035720   0.0016929  -0.0553892   0.0463256   0.0149203
   12   0.0011259   0.0046142  -0.0024250  -0.0403590   0.0149203   0.0269945
   13  -0.0004161  -0.0204740   0.0082749  -0.0148605   0.0208667  -0.0020610
   14   0.0012719  -0.0127025   0.0071980   0.0030961  -0.0023432   0.0000086
   15   0.0009347  -0.0104099   0.0018635   0.0059155  -0.0087538   0.0023282
   16  -0.0216258   0.0023172   0.0017357  -0.0021312  -0.0045697   0.0004155
   17  -0.0051027  -0.0733581  -0.0103598  -0.0008886  -0.0007737   0.0012433
   18   0.0000602  -0.0077199  -0.0208506  -0.0006271   0.0002443   0.0010122
   19  -0.0786790   0.0252383  -0.0223375  -0.0031226   0.0001336  -0.0012379
   20   0.0358726  -0.0379499   0.0147218  -0.0003995   0.0004298  -0.0003196
   21  -0.0187396   0.0092802  -0.0329023   0.0008463   0.0003505   0.0003110
   22   0.0093182  -0.0171880  -0.0088935  -0.0018085   0.0004409   0.0030560
   23   0.0066851  -0.0094386  -0.0026522  -0.0016341   0.0007839   0.0021951
   24   0.0078665  -0.0092033  -0.0115590  -0.0009243  -0.0003226  -0.0007756
   25  -0.0094627   0.0132270  -0.0100744   0.0017922  -0.0008783  -0.0018324
   26  -0.0076555   0.0101410  -0.0103946   0.0012265   0.0005578  -0.0016671
   27  -0.0049137   0.0090618  -0.0123852   0.0002568   0.0005736   0.0014315
           13          14          15          16          17          18
    1  -0.0014726  -0.0037412  -0.0047523  -0.0006993  -0.0052686   0.0001460
    2  -0.0014366   0.0058618   0.0267671  -0.0022910  -0.0132315  -0.0157889
    3   0.0025206  -0.0032412  -0.0094846  -0.0018883  -0.0014595  -0.0005880
    4  -0.0374284   0.0270513  -0.0111094   0.0008832  -0.0001263  -0.0023679
    5   0.0333643  -0.2999898   0.1096036  -0.0100733  -0.0150994   0.0036973
    6  -0.0152964   0.1123199  -0.0839306  -0.0018367  -0.0073066  -0.0009743
    7  -0.0004161   0.0012719   0.0009347  -0.0216258  -0.0051027   0.0000602
    8  -0.0204740  -0.0127025  -0.0104099   0.0023172  -0.0733581  -0.0077199
    9   0.0082749   0.0071980   0.0018635   0.0017357  -0.0103598  -0.0208506
   10  -0.0148605   0.0030961   0.0059155  -0.0021312  -0.0008886  -0.0006271
   11   0.0208667  -0.0023432  -0.0087538  -0.0045697  -0.0007737   0.0002443
   12  -0.0020610   0.0000086   0.0023282   0.0004155   0.0012433   0.0010122
   13   0.0553316  -0.0295251   0.0058028  -0.0010940  -0.0007634   0.0009572
   14  -0.0295251   0.3072722  -0.1153916  -0.0006793  -0.0006871   0.0005436
   15   0.0058028  -0.1153916   0.0887169  -0.0012111  -0.0021772   0.0003813
   16  -0.0010940  -0.0006793  -0.0012111   0.0276764   0.0019708   0.0029428
   17  -0.0007634  -0.0006871  -0.0021772   0.0019708   0.1220149   0.0175638
   18   0.0009572   0.0005436   0.0003813   0.0029428   0.0175638   0.0188492
   19  -0.0003895   0.0021065   0.0019751  -0.0035863   0.0099755  -0.0006189
   20  -0.0013879   0.0013904  -0.0001799   0.0147401  -0.0182135   0.0034945
   21  -0.0003687  -0.0002717   0.0006360  -0.0000845   0.0017416   0.0021135
   22   0.0010880  -0.0004231  -0.0021381  -0.0002798  -0.0014614  -0.0020790
   23  -0.0002049   0.0003549  -0.0013539  -0.0004459  -0.0009823  -0.0017219
   24   0.0009283   0.0004174   0.0017577   0.0004797   0.0010112  -0.0001047
   25  -0.0007585   0.0008429   0.0045829   0.0008567   0.0016647   0.0015866
   26  -0.0004391   0.0008434   0.0018957  -0.0009690   0.0003308  -0.0003128
   27  -0.0007577  -0.0015830  -0.0022684  -0.0005531  -0.0002568   0.0001614
           19          20          21          22          23          24
    1  -0.0125442   0.0023763  -0.0185594  -0.1007919   0.1040858   0.0589008
    2   0.0015712   0.0002483   0.0121616   0.1055752  -0.2127274  -0.1013639
    3  -0.0060743  -0.0009639  -0.0040102   0.0622586  -0.1029478  -0.1076932
    4  -0.0206726  -0.0020772  -0.0007941  -0.0071067  -0.0061733   0.0054407
    5   0.0090703   0.0011998  -0.0056330   0.0163330   0.0120202  -0.0133613
    6  -0.0119821   0.0008688   0.0007607   0.0037967   0.0048888  -0.0127321
    7  -0.0786790   0.0358726  -0.0187396   0.0093182   0.0066851   0.0078665
    8   0.0252383  -0.0379499   0.0092802  -0.0171880  -0.0094386  -0.0092033
    9  -0.0223375   0.0147218  -0.0329023  -0.0088935  -0.0026522  -0.0115590
   10  -0.0031226  -0.0003995   0.0008463  -0.0018085  -0.0016341  -0.0009243
   11   0.0001336   0.0004298   0.0003505   0.0004409   0.0007839  -0.0003226
   12  -0.0012379  -0.0003196   0.0003110   0.0030560   0.0021951  -0.0007756
   13  -0.0003895  -0.0013879  -0.0003687   0.0010880  -0.0002049   0.0009283
   14   0.0021065   0.0013904  -0.0002717  -0.0004231   0.0003549   0.0004174
   15   0.0019751  -0.0001799   0.0006360  -0.0021381  -0.0013539   0.0017577
   16  -0.0035863   0.0147401  -0.0000845  -0.0002798  -0.0004459   0.0004797
   17   0.0099755  -0.0182135   0.0017416  -0.0014614  -0.0009823   0.0010112
   18  -0.0006189   0.0034945   0.0021135  -0.0020790  -0.0017219  -0.0001047
   19   0.1193051  -0.0483188   0.0398868   0.0020186   0.0017106  -0.0007822
   20  -0.0483188   0.0515879  -0.0173012  -0.0008389   0.0006669  -0.0003152
   21   0.0398868  -0.0173012   0.0324101   0.0013398   0.0019176   0.0008894
   22   0.0020186  -0.0008389   0.0013398   0.1012404  -0.1102572  -0.0643583
   23   0.0017106   0.0006669   0.0019176  -0.1102572   0.2198829   0.1097428
   24  -0.0007822  -0.0003152   0.0008894  -0.0643583   0.1097428   0.1183287
   25  -0.0023296   0.0000333  -0.0035266  -0.0036784   0.0062341  -0.0075514
   26  -0.0014872   0.0006404  -0.0022455   0.0078196  -0.0105605   0.0133949
   27   0.0011710  -0.0000054  -0.0002082   0.0070177  -0.0100685   0.0118888
           25          26          27
    1  -0.1012087   0.0980833  -0.0760911
    2   0.0981867  -0.1767619   0.1110374
    3  -0.0792835   0.1136265  -0.1408148
    4   0.0099690   0.0042720  -0.0091169
    5  -0.0184597  -0.0092212   0.0101164
    6   0.0131118   0.0045784  -0.0117253
    7  -0.0094627  -0.0076555  -0.0049137
    8   0.0132270   0.0101410   0.0090618
    9  -0.0100744  -0.0103946  -0.0123852
   10   0.0017922   0.0012265   0.0002568
   11  -0.0008783   0.0005578   0.0005736
   12  -0.0018324  -0.0016671   0.0014315
   13  -0.0007585  -0.0004391  -0.0007577
   14   0.0008429   0.0008434  -0.0015830
   15   0.0045829   0.0018957  -0.0022684
   16   0.0008567  -0.0009690  -0.0005531
   17   0.0016647   0.0003308  -0.0002568
   18   0.0015866  -0.0003128   0.0001614
   19  -0.0023296  -0.0014872   0.0011710
   20   0.0000333   0.0006404  -0.0000054
   21  -0.0035266  -0.0022455  -0.0002082
   22  -0.0036784   0.0078196   0.0070177
   23   0.0062341  -0.0105605  -0.0100685
   24  -0.0075514   0.0133949   0.0118888
   25   0.1048200  -0.1008507   0.0829870
   26  -0.1008507   0.1840302  -0.1188755
   27   0.0829870  -0.1188755   0.1539202
 Gradient time:  CPU 792.90 s  wall 206.41 s
 **********************************************************************
 **                                                                  **
 **                       VIBRATIONAL ANALYSIS                       **
 **                       --------------------                       **
 **                                                                  **
 **        VIBRATIONAL FREQUENCIES (CM**-1) AND NORMAL MODES         **
 **     FORCE CONSTANTS (mDYN/ANGSTROM) AND REDUCED MASSES (AMU)     **
 **                  INFRARED INTENSITIES (KM/MOL)                   **
 **                                                                  **
 **********************************************************************


 Mode:                 1                      2                      3
 Frequency:        84.90                 115.07                 150.07
 Force Cnst:      0.1503                 0.0910                 0.2406
 Red. Mass:      35.3941                11.6675                18.1324
 IR Active:          YES                    YES                    YES
 IR Intens:        0.414                  0.451                  0.226
 Raman Active:       YES                    YES                    YES
               X      Y      Z        X      Y      Z        X      Y      Z
 C          0.062 -0.303  0.081    0.117  0.233 -0.250   -0.089  0.129 -0.291
 C          0.033 -0.106  0.115    0.077  0.046 -0.303   -0.111 -0.002 -0.326
 C          0.059 -0.171  0.018    0.068  0.036 -0.130   -0.094 -0.043 -0.205
 Br         0.188  0.397 -0.067    0.209  0.003  0.083    0.007  0.020  0.065
 H         -0.138 -0.065  0.262    0.093 -0.031 -0.490   -0.115 -0.079 -0.503
 I         -0.257 -0.202  0.054   -0.087  0.039 -0.030    0.084 -0.203  0.006
 Br         0.201  0.026 -0.058   -0.113 -0.122  0.082   -0.094  0.290  0.065
 H          0.074 -0.395  0.235    0.086  0.278 -0.350   -0.160  0.133 -0.366
 H          0.086 -0.410 -0.057    0.193  0.362 -0.163    0.014  0.259 -0.225
 TransDip  -0.010 -0.016  0.009    0.002  0.012 -0.018    0.005 -0.004 -0.014

 Mode:                 4                      5                      6
 Frequency:       202.38                 315.15                 357.92
 Force Cnst:      0.1920                 0.3010                 0.2681
 Red. Mass:       7.9545                 5.1434                 3.5516
 IR Active:          YES                    YES                    YES
 IR Intens:        0.943                  1.043                  4.542
 Raman Active:       YES                    YES                    YES
               X      Y      Z        X      Y      Z        X      Y      Z
 C          0.063  0.318 -0.085   -0.032  0.332  0.224    0.356 -0.046  0.027
 C         -0.063  0.146 -0.176    0.054  0.058  0.188    0.086  0.135 -0.013
 C          0.080 -0.006  0.047    0.004  0.111  0.259    0.092  0.109  0.049
 Br        -0.145  0.021  0.047    0.050 -0.013 -0.039   -0.040  0.003  0.029
 H         -0.150  0.022 -0.444    0.086  0.012  0.068    0.082  0.181  0.090
 I         -0.027 -0.027 -0.033   -0.006 -0.056 -0.029   -0.004 -0.026 -0.002
 Br         0.176 -0.058  0.047   -0.044  0.014 -0.023   -0.050  0.010 -0.037
 H         -0.104  0.297 -0.211   -0.036  0.495 -0.027    0.508 -0.155  0.339
 H          0.290  0.559  0.011   -0.141  0.463  0.462    0.514 -0.194 -0.262
 TransDip   0.002  0.014 -0.028    0.014  0.026  0.014    0.058  0.034  0.014

 Mode:                 7                      8                      9
 Frequency:       398.54                 598.46                 634.10
 Force Cnst:      0.4607                 0.7776                 0.6672
 Red. Mass:       4.9230                 3.6851                 2.8164
 IR Active:          YES                    YES                    YES
 IR Intens:        1.974                 37.586                 32.654
 Raman Active:       YES                    YES                    YES
               X      Y      Z        X      Y      Z        X      Y      Z
 C         -0.170 -0.018 -0.058    0.079  0.022 -0.030    0.027  0.034 -0.050
 C          0.176  0.301  0.152    0.262 -0.240  0.057    0.054 -0.168 -0.026
 C          0.158  0.218 -0.290    0.218 -0.134 -0.085   -0.218  0.259 -0.040
 Br        -0.011 -0.013 -0.010   -0.053  0.028  0.012   -0.014  0.014  0.008
 H          0.321  0.411  0.359    0.217 -0.225  0.113    0.226 -0.037  0.235
 I         -0.010 -0.030  0.007   -0.002  0.006  0.000    0.003 -0.010 -0.003
 Br         0.006 -0.017  0.026   -0.028  0.012 -0.003    0.025 -0.018  0.012
 H         -0.346 -0.122 -0.057    0.027  0.315 -0.538    0.576  0.351 -0.034
 H         -0.335 -0.105 -0.032   -0.246  0.204  0.429   -0.437 -0.295 -0.066
 TransDip  -0.014  0.037  0.021    0.177 -0.085 -0.004   -0.058  0.172 -0.027

 Mode:                10                     11                     12
 Frequency:       883.73                 923.56                 941.06
 Force Cnst:      1.6080                 1.6669                 1.2260
 Red. Mass:       3.4945                 3.3168                 2.3498
 IR Active:          YES                    YES                    YES
 IR Intens:       11.469                  4.714                  1.342
 Raman Active:       YES                    YES                    YES
               X      Y      Z        X      Y      Z        X      Y      Z
 C          0.176  0.061 -0.128   -0.035 -0.168 -0.172   -0.053  0.094 -0.154
 C         -0.124  0.087  0.238    0.154  0.131 -0.111    0.194  0.008  0.160
 C         -0.195 -0.187 -0.144   -0.105 -0.019  0.294   -0.103 -0.089  0.065
 Br         0.011 -0.008 -0.003   -0.004  0.002  0.002   -0.008  0.004 -0.002
 H         -0.049  0.246  0.590    0.260  0.343  0.351    0.037 -0.284 -0.471
 I          0.000  0.003  0.001    0.000 -0.000 -0.000    0.001  0.002 -0.001
 Br         0.007 -0.000  0.002    0.001  0.001 -0.004   -0.001 -0.000  0.001
 H          0.182  0.243 -0.403   -0.175  0.005 -0.574   -0.002 -0.227  0.396
 H          0.114  0.272  0.151   -0.107  0.181  0.279    0.106 -0.167 -0.572
 TransDip  -0.095 -0.033  0.040    0.059  0.017  0.033    0.029 -0.008 -0.022

 Mode:                13                     14                     15
 Frequency:      1041.58                1083.49                1125.22
 Force Cnst:      0.8480                 0.8915                 0.9793
 Red. Mass:       1.3267                 1.2888                 1.3127
 IR Active:          YES                    YES                    YES
 IR Intens:       41.181                  7.553                 10.223
 Raman Active:       YES                    YES                    YES
               X      Y      Z        X      Y      Z        X      Y      Z
 C          0.032 -0.028  0.030   -0.142 -0.064  0.003   -0.039  0.103 -0.013
 C          0.021 -0.075  0.024    0.014  0.003  0.015   -0.024 -0.071 -0.063
 C         -0.090  0.096 -0.047    0.028 -0.004 -0.012    0.040 -0.061  0.024
 Br        -0.002  0.004 -0.001   -0.000  0.000 -0.000   -0.001  0.001 -0.000
 H          0.343 -0.096 -0.097    0.045  0.015  0.041    0.478  0.284  0.653
 I          0.001 -0.001  0.001   -0.000  0.000 -0.000   -0.000  0.001 -0.000
 Br         0.002 -0.002 -0.000   -0.000  0.000  0.000   -0.001  0.001  0.000
 H         -0.506 -0.273 -0.084    0.609  0.371  0.019   -0.108 -0.137  0.299
 H          0.566  0.407  0.108    0.581  0.336 -0.109    0.108 -0.062 -0.318
 TransDip  -0.053  0.191 -0.055    0.078  0.040  0.008    0.070 -0.068  0.031

 Mode:                16                     17                     18
 Frequency:      1229.06                1287.27                1462.22
 Force Cnst:      1.5830                 1.8711                 1.4842
 Red. Mass:       1.7786                 1.9164                 1.1782
 IR Active:          YES                    YES                    YES
 IR Intens:        6.912                 17.592                 13.775
 Raman Active:       YES                    YES                    YES
               X      Y      Z        X      Y      Z        X      Y      Z
 C          0.007 -0.010  0.137    0.014 -0.035 -0.104   -0.000 -0.010 -0.112
 C          0.046  0.096 -0.078   -0.186 -0.012  0.114   -0.032 -0.016  0.013
 C         -0.104 -0.132 -0.073    0.119  0.051  0.078    0.029  0.020  0.006
 Br        -0.004  0.004  0.000    0.001  0.002 -0.002    0.000  0.000 -0.000
 H          0.761  0.057 -0.388    0.764 -0.136 -0.385    0.030 -0.019 -0.002
 I         -0.000  0.001  0.000   -0.000 -0.001 -0.000   -0.000 -0.000 -0.000
 Br         0.002 -0.000  0.001   -0.002  0.001 -0.001   -0.000  0.000 -0.000
 H          0.208  0.096  0.184    0.061  0.099 -0.301    0.224 -0.305  0.585
 H         -0.197 -0.063  0.262   -0.110 -0.156 -0.161   -0.208  0.405  0.540
 TransDip  -0.074 -0.041  0.001   -0.128  0.014  0.037   -0.001  0.003  0.119

 Mode:                19                     20                     21
 Frequency:      3128.98                3197.40                3218.10
 Force Cnst:      6.0811                 6.5747                 6.8107
 Red. Mass:       1.0542                 1.0915                 1.1162
 IR Active:          YES                    YES                    YES
 IR Intens:        0.547                  2.438                  0.944
 Raman Active:       YES                    YES                    YES
               X      Y      Z        X      Y      Z        X      Y      Z
 C          0.002 -0.010 -0.064   -0.011  0.017 -0.005    0.052 -0.082  0.009
 C         -0.002  0.000  0.001    0.007 -0.077  0.034    0.001 -0.016  0.007
 C          0.002  0.001  0.001    0.002  0.001  0.001    0.001 -0.000  0.001
 Br        -0.000 -0.000  0.000   -0.000  0.000 -0.000   -0.000  0.000  0.000
 H         -0.001 -0.012  0.007   -0.096  0.894 -0.381   -0.019  0.185 -0.083
 I          0.000  0.000  0.000    0.000  0.000 -0.000   -0.000  0.000  0.000
 Br         0.000  0.000  0.000    0.000  0.000  0.000   -0.000  0.000 -0.000
 H         -0.336  0.564  0.343    0.054 -0.094 -0.060   -0.292  0.490  0.314
 H          0.310 -0.453  0.380    0.075 -0.102  0.088   -0.331  0.482 -0.426
 TransDip   0.005 -0.014 -0.018    0.037  0.031 -0.013   -0.010  0.012 -0.027

 STANDARD THERMODYNAMIC QUANTITIES AT   298.15 K  AND     1.00 ATM

   This Molecule has  0 Imaginary Frequencies
   Zero point vibrational energy:       31.991 kcal/mol

   Atom    1 Element C  Has Mass   12.00000
   Atom    2 Element C  Has Mass   12.00000
   Atom    3 Element C  Has Mass   12.00000
   Atom    4 Element Br Has Mass   78.91830
   Atom    5 Element H  Has Mass    1.00783
   Atom    6 Element I  Has Mass  126.90440
   Atom    7 Element Br Has Mass   78.91830
   Atom    8 Element H  Has Mass    1.00783
   Atom    9 Element H  Has Mass    1.00783
   Molecular Mass:   323.764490 amu
   Principal axes and moments of inertia in amu*Bohr^2:
                             1           2           3
    Eigenvalues --     2195.80765  3327.67239  5150.20348
          X               0.99999    -0.00490     0.00232
          Y               0.00486     0.99984     0.01747
          Z              -0.00241    -0.01746     0.99984
   Rotational Symmetry Number is   1
   The Molecule is an Asymmetric Top
   Translational Enthalpy:        0.889 kcal/mol
   Rotational Enthalpy:           0.889 kcal/mol
   Vibrational Enthalpy:         34.692 kcal/mol
   gas constant (RT):             0.592 kcal/mol
   Translational Entropy:        43.220  cal/mol.K
   Rotational Entropy:           31.998  cal/mol.K
   Vibrational Entropy:          16.695  cal/mol.K

   Total Enthalpy:               37.062 kcal/mol
   Total Entropy:                91.913  cal/mol.K

 ======================================================================

 STANDARD THERMODYNAMIC QUANTITIES FOR ANHARMONIC VIBRATION -- TOSH

   Zero point vibrational energy: ************ kcal/mol

   Vibrational Enthalpy:       Infinity kcal/mol
   Vibrational Entropy:             NaN  cal/mol.K

   Total Enthalpy:             Infinity kcal/mol
   Total Entropy:                   NaN  cal/mol.K

 ======================================================================

 STANDARD THERMODYNAMIC QUANTITIES FOR ANHARMONIC VIBRATION -- VPT2

   Zero point vibrational energy: ************ kcal/mol

   Vibrational Enthalpy:       Infinity kcal/mol
   Vibrational Entropy:             NaN  cal/mol.K

   Total Enthalpy:             Infinity kcal/mol
   Total Entropy:                   NaN  cal/mol.K

 ======================================================================

Archival summary:
1\1\garfield\FREQ\ProcedureUnspecified\BasisUnspecified\1r233\taweetha\WedOct1004:05:062018WedOct1004:05:062018\0\\#,FREQ,ProcedureUnspecified,BasisUnspecified,\\0,1\I\C,1,2.15476\C,2,1.50359,1,122.154\H,3,1.08065,2,116.131,1,-142.657,0\C,2,1.50613,1,119.418,3,71.2721,0\H,5,1.08335,2,116.545,1,-4.26798,0\H,5,1.08387,2,118.586,1,140.135,0\Br,3,1.93,2,123.858,1,-1.86395,0\Br,2,1.94846,1,113.351,3,-144.714,0\\\@

 Total job time:  225.97s(wall), 868.06s(cpu) 
 Wed Oct 10 04:05:06 2018

        *************************************************************
        *                                                           *
        *  Thank you very much for using Q-Chem.  Have a nice day.  *
        *                                                           *
        *************************************************************
