# Supplementary material for: Geometric and energetic data from ab initio calculations of haloethene, haloimine, halomethylenephosphine, haloiminophosphine, halodiazene, halodiphosphene and halocyclopropane
Source: Data Brief. 2019 Nov 2;27:104738. doi: 10.1016/j.dib.2019.104738 (PMC6861602; doi:10.1016/j.dib.2019.104738)
Supplement: Multimedia component 3 [file mmc3.zip › CCC/B3LYP/BrHCCCII.out]

Q-Chem Developer Version!
                  Welcome to Q-Chem
     A Quantum Leap Into The Future Of Chemistry


 Q-Chem 5.1, Q-Chem, Inc., Pleasanton, CA (2018)

 Yihan Shao,  Zhengting Gan,  E. Epifanovsky,  A. T. B. Gilbert,  M. Wormit,  
 J. Kussmann,  A. W. Lange,  A. Behn,  Jia Deng,  Xintian Feng,  D. Ghosh,  
 M. Goldey,  P. R. Horn,  L. D. Jacobson,  I. Kaliman,  T. Kus,  A. Landau,  
 Jie Liu,  E. I. Proynov,  R. M. Richard,  R. P. Steele,  E. J. Sundstrom,  
 H. L. Woodcock III,  P. M. Zimmerman,  D. Zuev,  B. Albrecht,  E. Alguire,  
 S. A. Baeppler,  D. Barton,  Z. Benda,  Y. A. Bernard,  E. J. Berquist,  
 K. B. Bravaya,  H. Burton,  D. Casanova,  Chun-Min Chang,  Yunqing Chen,  
 A. Chien,  K. D. Closser,  M. P. Coons,  S. Coriani,  S. Dasgupta,  
 A. L. Dempwolff,  M. Diedenhofen,  Hainam Do,  R. G. Edgar,  Po-Tung Fang,  
 S. Faraji,  S. Fatehi,  Qingguo Feng,  K. D. Fenk,  J. Fosso-Tande,  
 Qinghui Ge,  A. Ghysels,  G. Gidofalvi,  J. Gomes,  J. Gonthier,  A. Gunina,  
 D. Hait,  M. W. D. Hanson-Heine,  P. H. P. Harbach,  A. W. Hauser,  
 J. E. Herr,  E. G. Hohenstein,  Z. C. Holden,  Kerwin Hui,  B. C. Huynh,  
 T.-C. Jagau,  Hyunjun Ji,  B. Kaduk,  K. Khistyaev,  Jaehoon Kim,  
 P. Klunzinger,  K. Koh,  D. Kosenkov,  L. Koulias,  T. Kowalczyk,  
 C. M. Krauter,  A. Kunitsa,  Ka Un Lao,  A. Laurent,  K. V. Lawler,  
 Joonho Lee,  D. Lefrancois,  S. Lehtola,  D. S. Levine,  Yi-Pei Li,  
 You-Sheng Lin,  Fenglai Liu,  E. Livshits,  A. Luenser,  P. Manohar,  
 E. Mansoor,  S. F. Manzer,  Shan-Ping Mao,  Yuezhi Mao,  N. Mardirossian,  
 A. V. Marenich,  T. Markovich,  L. A. Martinez-Martinez,  S. A. Maurer,  
 N. J. Mayhall,  S. C. McKenzie,  J.-M. Mewes,  A. F. Morrison,  
 J. W. Mullinax,  K. Nanda,  T. S. Nguyen-Beck,  R. Olivares-Amaya,  
 J. A. Parkhill,  T. M. Perrine,  F. Plasser,  P. Pokhilko,  S. Prager,  
 A. Prociuk,  E. Ramos,  D. R. Rehn,  F. Rob,  M. Schneider,  N. Sergueev,  
 S. M. Sharada,  S. Sharma,  D. W. Small,  T. Stauch,  T. Stein,  
 Yu-Chuan Su,  A. J. W. Thom,  A. Tkatchenko,  T. Tsuchimochi,  N. M. Tubman,  
 L. Vogt,  M. L. Vidal,  O. Vydrov,  M. A. Watson,  J. Wenzel,  
 M. de Wergifosse,  T. A. Wesolowski,  A. White,  J. Witte,  A. Yamada,  
 Jun Yang,  K. Yao,  S. Yeganeh,  S. R. Yost,  Zhi-Qiang You,  A. Zech,  
 Igor Ying Zhang,  Xing Zhang,  Yan Zhao,  Ying Zhu,  B. R. Brooks,  
 G. K. L. Chan,  C. J. Cramer,  M. S. Gordon,  W. J. Hehre,  A. Klamt,  
 M. W. Schmidt,  C. D. Sherrill,  D. G. Truhlar,  A. Aspuru-Guzik,  R. Baer,  
 A. T. Bell,  N. A. Besley,  Jeng-Da Chai,  A. E. DePrince, III,  
 R. A. DiStasio Jr.,  A. Dreuw,  B. D. Dunietz,  T. R. Furlani,  
 Chao-Ping Hsu,  Yousung Jung,  Jing Kong,  D. S. Lambrecht,  WanZhen Liang,  
 C. Ochsenfeld,  V. A. Rassolov,  L. V. Slipchenko,  J. E. Subotnik,  
 T. Van Voorhis,  J. M. Herbert,  A. I. Krylov,  P. M. W. Gill,  M. Head-Gordon

 Contributors to earlier versions of Q-Chem not listed above: 
 R. D. Adamson,  B. Austin,  J. Baker,  G. J. O. Beran,  K. Brandhorst,  
 S. T. Brown,  E. F. C. Byrd,  A. K. Chakraborty,  C.-L. Cheng,  
 Siu Hung Chien,  D. M. Chipman,  D. L. Crittenden,  H. Dachsel,  
 R. J. Doerksen,  A. D. Dutoi,  L. Fusti-Molnar,  W. A. Goddard III,  
 A. Golubeva-Zadorozhnaya,  S. R. Gwaltney,  G. Hawkins,  A. Heyden,  
 S. Hirata,  G. Kedziora,  F. J. Keil,  C. Kelley,  Jihan Kim,  R. A. King,  
 R. Z. Khaliullin,  P. P. Korambath,  W. Kurlancheek,  A. M. Lee,  M. S. Lee,  
 S. V. Levchenko,  Ching Yeh Lin,  D. Liotard,  R. C. Lochan,  I. Lotan,  
 P. E. Maslen,  N. Nair,  D. P. O'Neill,  D. Neuhauser,  E. Neuscamman,  
 C. M. Oana,  R. Olson,  B. Peters,  R. Peverati,  P. A. Pieniazek,  
 Y. M. Rhee,  J. Ritchie,  M. A. Rohrdanz,  E. Rosta,  N. J. Russ,  
 H. F. Schaefer III,  N. E. Schultz,  N. Shenvi,  A. C. Simmonett,  A. Sodt,  
 D. Stuck,  K. S. Thanthiriwatte,  V. Vanovschi,  Tao Wang,  A. Warshel,  
 C. F. Williams,  Q. Wu,  X. Xu,  W. Zhang

 Please cite Q-Chem as follows:
 Y. Shao et al., Mol. Phys. 113, 184-215 (2015)
 DOI: 10.1080/00268976.2014.952696

 Q-Chem 5.1.1 for Intel X86 EM64T Linux

 Parts of Q-Chem use Armadillo 8.300.2 (Tropical Shenanigans).
 http://arma.sourceforge.net/

 Q-Chem begins on Wed Oct 10 04:19:41 2018  

Host: 
0

     Scratch files written to /scratch/taweetham/qchem25196//
Input Ideriv = 2
Curr. Ideriv = -1
Max.  Ideriv = 2

Checking the input file for inconsistencies... 	...done.

--------------------------------------------------------------
User input:
--------------------------------------------------------------
$molecule
0 1
C 
C 1 CC 
C 2 CC 1 60.0
Br 2 CBr 1 ANG  3 pDHA
H 2 CH 1 ANG  3 mDHA
I 3 CI 1 ANG  2 mDHA
I 3 CI 1 ANG  2 pDHA
H 1 CH 2 ANG  3 pDHA
H 1 CH 2 ANG  3 mDHA

CC=1.54
CH=1.09
CF=1.35
CCl=1.77
CBr=1.94
CI=2.14
ANG=118.0
pDHA=107.9
mDHA=-107.9
$end

$rem
   job_type	optimization
   basis	6-311++g**
   method	b3lyp
   mem_total	32000
$end

--------------------------------------------------------------
 ----------------------------------------------------------------
             Standard Nuclear Orientation (Angstroms)
    I     Atom           X                Y                Z
 ----------------------------------------------------------------
    1      C      -0.2368004260    -1.0275487277    -1.6473022811
    2      C      -0.6765477860    -1.4882446342    -0.2451676438
    3      C       0.2551890204    -0.2717691488    -0.3989659432
    4      Br     -2.5150594169    -1.1668490997     0.2841525743
    5      H      -0.2515914301    -2.4124274774     0.1464931380
    6      I      -0.5564215873     1.6709416804    -0.0158695381
    7      I       2.3059453083    -0.4980381339     0.1691898400
    8      H       0.4804017475    -1.6455638389    -2.1874674084
    9      H      -0.9775327928    -0.5408030923    -2.2817266243
 ----------------------------------------------------------------
 Molecular Point Group                 C1    NOp =  1
 Largest Abelian Subgroup              C1    NOp =  1
 Nuclear Repulsion Energy =  1519.5823695270 hartrees
 There are       81 alpha and       81 beta electrons
 Requested basis set is 6-311++G(d,p)
 There are 100 shells and 259 basis functions

 Total QAlloc Memory Limit  32000 MB
 Mega-Array Size       188 MB
 MEM_STATIC part       192 MB
 A cutoff of  1.0D-11 yielded   3838 shell pairs
 There are     26904 function pairs (     30225 Cartesian)

 -------------------------------------------------------
 OpenMP Integral Computing Module                       
 Release: version 1.0, May 2013, Q-Chem Inc. Pittsburgh 
 -------------------------------------------------------
 Integral Job Info:
 Integral job number is                      11
 Integral operator is                         1
 short-range coefficients                     0
 long-range coefficients              100000000
 Omega coefficients                           0
 if combine SR and LR in K                    0
 Integral screening is                        0
 Integral computing path is                   2
 max size of driver memory is            800000
 size of driver memory is                593474
 size of scratch memory is             29623520
 max col of scratch BK array               1296
 max len of scratch array in speh3          155
 max len of scratch index in speh4           18
 max int batch size is                      520
 min int batch size is                       52
 fixed nKL is                                45
 max L of basis functions is                  2
 order of int derivative is                   0
 number of shells is                        100
 number of basis is                         275
 number of cartesian basis is               275
 number of contracted shell pairs          3838
 number of primitive shell pairs           7837
 maxK2 (contraction) of shell pair           36
 max number of K2 of shell pair               1
 max number of CS2 of shell pair            573
 max number of PS2 of shell pair            573
 mem total for path MDJ                  552988
 -------------------------------------------------------
 Smallest overlap matrix eigenvalue = 6.18E-05

 Scale SEOQF with 1.000000e-01/1.000000e-01/1.000000e-01

 Standard Electronic Orientation quadrupole field applied
 Nucleus-field energy     =     0.0000000323 hartrees
 Guess from superposition of atomic densities
 Warning:  Energy on first SCF cycle will be non-variational
 SAD guess density has 162.000000 electrons

 -----------------------------------------------------------------------
  General SCF calculation program by
  Eric Jon Sundstrom, Paul Horn, Yuezhi Mao, Dmitri Zuev, Alec White,
  David Stuck, Shaama M.S., Shane Yost, Joonho Lee, David Small,
  Daniel Levine, Susi Lehtola, Hugh Burton, Evgeny Epifanovsky
 -----------------------------------------------------------------------
 Exchange:     0.2000 Hartree-Fock + 0.0800 Slater + 0.7200 B88
 Correlation:  0.1900 VWN1RPA + 0.8100 LYP
 Using SG-1 standard quadrature grid
 using 4 threads for integral computing
 -------------------------------------------------------
 OpenMP Integral computing Module                
 Release: version 2.0, May 2017, Q-Chem Inc. Pleasanton 
 -------------------------------------------------------
 -------------------------------------------------------
 OpenMP BLAS3 based DFT computing Module                
 Release: version 1.0, May 2013, Q-Chem Inc. Pittsburgh 
 -------------------------------------------------------
 A restricted SCF calculation will be
 performed using DIIS
 SCF converges when DIIS error is below 1.0e-08
 ---------------------------------------
  Cycle       Energy         DIIS error
 ---------------------------------------
    1  -16530.0673833195      3.31e-02  
    2  -16529.2413893342      2.56e-03  
    3  -16529.2033792117      3.22e-03  
    4  -16529.2800519909      6.48e-04  
    5  -16529.2833334185      3.10e-04  
    6  -16529.2841160604      7.76e-05  
    7  -16529.2841617710      2.55e-05  
    8  -16529.2841668576      6.04e-06  
    9  -16529.2841671508      1.11e-06  
   10  -16529.2841671631      2.85e-07  
   11  -16529.2841671632      5.79e-08  
   12  -16529.2841671633      2.21e-08  
   13  -16529.2841671635      3.92e-09  Convergence criterion met
 ---------------------------------------
 SCF time:   CPU 76.10s  wall 20.00s 
 SCF   energy in the final basis set =   -16529.2841671635
 Total energy in the final basis set =   -16529.2841671635

 --------------------------------------------------------------

                    Orbital Energies (a.u.)
 --------------------------------------------------------------

 Alpha MOs
 -- Occupied --
***************-482.841-176.314-176.308-165.717-165.715-165.715
*******-165.710-165.710 -62.494 -56.314 -56.310 -56.310 -35.810
-35.805 -31.303 -31.298 -31.297 -31.297 -31.292 -31.291 -22.954
-22.952 -22.952 -22.948 -22.948 -22.948 -22.947 -22.947 -22.942
-22.942 -10.292 -10.270 -10.225  -8.702  -6.534  -6.521  -6.520
 -6.360  -6.354  -4.772  -4.767  -4.757  -4.757  -4.751  -4.751
 -2.645  -2.641  -2.641  -2.630  -2.630  -2.038  -2.033  -2.033
 -2.033  -2.028  -2.028  -2.020  -2.020  -2.014  -2.014  -0.911
 -0.795  -0.704  -0.662  -0.631  -0.567  -0.503  -0.470  -0.409
 -0.391  -0.372  -0.364  -0.315  -0.298  -0.278  -0.273  -0.267
 -0.258
 -- Virtual --
 -0.086  -0.066  -0.017  -0.002   0.016   0.026   0.032   0.051
  0.056   0.066   0.071   0.076   0.077   0.088   0.100   0.109
  0.113   0.119   0.133   0.138   0.140   0.161   0.168   0.176
  0.193   0.202   0.216   0.226   0.229   0.249   0.252   0.257
  0.273   0.301   0.367   0.375   0.389   0.392   0.400   0.409
  0.426   0.433   0.439   0.446   0.464   0.474   0.482   0.489
  0.508   0.537   0.551   0.554   0.591   0.603   0.618   0.630
  0.637   0.653   0.659   0.684   0.693   0.722   0.738   0.790
  0.806   0.849   0.863   0.899   0.960   1.035   1.201   1.259
  1.289   1.314   1.346   1.353   1.365   1.397   1.417   1.434
  1.490   1.515   1.531   1.622   1.639   1.664   1.699   1.766
  1.772   1.816   1.872   1.945   1.973   2.035   2.046   2.110
  2.151   2.182   2.194   2.236   2.448   2.514   2.569   2.657
  2.679   2.753   2.788   2.808   2.885   3.046   3.186   3.387
  3.669   3.728   3.968   3.969   3.974   3.999   4.019   4.036
  4.068   4.076   4.081   4.122   4.152   4.171   4.236   4.251
  4.288   4.388   4.430   4.456   6.007   6.027   6.041   6.058
  6.082   6.130   6.673   7.573   7.594   7.690  23.548  23.701
 23.816  27.854  27.892  28.347  28.359  28.367  28.381  28.400
 28.405  28.536  28.538  28.543  28.555  28.574  28.582  28.590
 28.634  28.681  28.717  47.941 127.889 127.899 127.912 127.922
127.933 127.959 151.654 151.686 289.768 289.790 289.9081020.739
*******1901.850
 --------------------------------------------------------------

          Ground-State Mulliken Net Atomic Charges

     Atom                 Charge (a.u.)
  ----------------------------------------
      1 C                    -0.486854
      2 C                    -0.139687
      3 C                    -0.146049
      4 Br                   -0.088985
      5 H                     0.259532
      6 I                     0.131807
      7 I                     0.119231
      8 H                     0.165777
      9 H                     0.185226
  ----------------------------------------
  Sum of atomic charges =     0.000000

 -----------------------------------------------------------------
                    Cartesian Multipole Moments
 -----------------------------------------------------------------
    Charge (ESU x 10^10)
                 0.0000
    Dipole Moment (Debye)
         X       0.3563      Y      -1.0486      Z      -1.1643
       Tot       1.6069
    Quadrupole Moments (Debye-Ang)
        XX     -94.0355     XY      -3.2097     YY     -91.2407
        XZ       0.7883     YZ       1.9425     ZZ     -92.3999
    Octopole Moments (Debye-Ang^2)
       XXX      11.2295    XXY      10.7875    XYY      -0.5851
       YYY      23.4364    XXZ      11.9522    XYZ      -0.2858
       YYZ       6.7116    XZZ      -0.5977    YZZ       2.6398
       ZZZ       8.4380
    Hexadecapole Moments (Debye-Ang^3)
      XXXX   -1696.2200   XXXY     -25.8848   XXYY    -469.4575
      XYYY     -32.0231   YYYY    -890.0076   XXXZ       1.3608
      XXYZ      -8.2529   XYYZ      -5.3637   YYYZ      -8.5813
      XXZZ    -347.9086   XYZZ      -4.7497   YYZZ    -202.5280
      XZZZ      -0.0746   YZZZ      -6.0786   ZZZZ    -260.4219
 -----------------------------------------------------------------
 Calculating analytic gradient of the SCF energy
 Gradient of SCF Energy
            1           2           3           4           5           6
    1  -0.0001058  -0.0110893   0.0187318  -0.0022119   0.0056463  -0.0028183
    2  -0.0012160  -0.0149931   0.0193549   0.0122289  -0.0052570  -0.0124714
    3  -0.0172120   0.0162243   0.0127598  -0.0009285  -0.0013550   0.0005172
            7           8           9
    1  -0.0075431   0.0023410  -0.0029508
    2   0.0033878  -0.0014780   0.0004440
    3  -0.0023052  -0.0033952  -0.0043054
 Max gradient component =       1.935E-02
 RMS gradient           =       9.225E-03
 Gradient time:  CPU 19.16 s  wall 4.86 s
 Geometry Optimization Parameters
   NAtoms,    NIC,     NZ,  NCons,   NDum,   NFix, NCnnct, MaxDiis
        9      69       9       0       0       0       0       0


** GEOMETRY OPTIMIZATION IN DELOCALIZED INTERNAL COORDINATES **
   Searching for a Minimum

   Optimization Cycle:   1

                       Coordinates (Angstroms)
     ATOM                X               Y               Z
      1  C        -0.2368004260   -1.0275487277   -1.6473022811
      2  C        -0.6765477860   -1.4882446342   -0.2451676438
      3  C         0.2551890204   -0.2717691488   -0.3989659432
      4  Br       -2.5150594169   -1.1668490997    0.2841525743
      5  H        -0.2515914301   -2.4124274774    0.1464931380
      6  I        -0.5564215873    1.6709416804   -0.0158695381
      7  I         2.3059453083   -0.4980381339    0.1691898400
      8  H         0.4804017475   -1.6455638389   -2.1874674084
      9  H        -0.9775327928   -0.5408030923   -2.2817266243
   Point Group: c1    Number of degrees of freedom:    21


   Energy is -16529.284167164


 Attempting to Generate Delocalized Internal Coordinates

 21 Hessian modes will be used to form the next step
  Hessian Eigenvalues:
     0.016341    0.020947    0.023307    0.030304    0.030782    0.032544
     0.083421    0.087153    0.090379    0.107532    0.108095    0.108095
     0.134223    0.138421    0.175927    0.253751    0.264506    0.285189
     0.348126    0.348126    0.348126

 Minimum Search - Taking Simple RFO Step
 Searching for Lamda that Minimizes Along All modes
 Value Taken    Lamda =  -0.01069973
 Calculated Step too Large.  Step scaled by  0.844122
 Step Taken.  Stepsize is  0.300000

                             Maximum     Tolerance    Cnvgd?
         Gradient           0.024256      0.000300      NO
         Displacement       0.194909      0.001200      NO
         Energy change     *********      0.000001      NO


 New Cartesian Coordinates Obtained by Inverse Iteration

 Displacement from previous Coordinates is:  0.474571
 ----------------------------------------------------------------
             Standard Nuclear Orientation (Angstroms)
    I     Atom           X                Y                Z
 ----------------------------------------------------------------
    1      C      -0.2554324565    -1.0073545554    -1.6235114643
    2      C      -0.6818183889    -1.4776822127    -0.2445439084
    3      C       0.2366513413    -0.2622878396    -0.3931997801
    4      Br     -2.5401715166    -1.3347584933     0.2585785136
    5      H      -0.2400374877    -2.3841741772     0.1487649092
    6      I      -0.4719388075     1.7757161880    -0.0933138078
    7      I       2.3105438147    -0.5518191758     0.1785099984
    8      H       0.4613399786    -1.6217648287    -2.1581377634
    9      H      -0.9915538402    -0.5161773779    -2.2498105836
 ----------------------------------------------------------------
 Molecular Point Group                 C1    NOp =  1
 Largest Abelian Subgroup              C1    NOp =  1
 Nuclear Repulsion Energy =  1487.5594228569 hartrees
 There are       81 alpha and       81 beta electrons
 Applying Cartesian multipole field
    Component          Value
    ---------          -----
     (2,0,0)        1.00000E-11
     (0,2,0)        2.00000E-11
     (0,0,2)       -3.00000E-11
 Nucleus-field energy     =     0.0000000350 hartrees
 Requested basis set is 6-311++G(d,p)
 There are 100 shells and 259 basis functions
 A cutoff of  1.0D-11 yielded   3830 shell pairs
 There are     26855 function pairs (     30163 Cartesian)
 Smallest overlap matrix eigenvalue = 5.81E-05
 Guess MOs from SCF MO coefficient file

 -----------------------------------------------------------------------
  General SCF calculation program by
  Eric Jon Sundstrom, Paul Horn, Yuezhi Mao, Dmitri Zuev, Alec White,
  David Stuck, Shaama M.S., Shane Yost, Joonho Lee, David Small,
  Daniel Levine, Susi Lehtola, Hugh Burton, Evgeny Epifanovsky
 -----------------------------------------------------------------------
 Exchange:     0.2000 Hartree-Fock + 0.0800 Slater + 0.7200 B88
 Correlation:  0.1900 VWN1RPA + 0.8100 LYP
 Using SG-1 standard quadrature grid
 using 4 threads for integral computing
 -------------------------------------------------------
 OpenMP Integral computing Module                
 Release: version 2.0, May 2017, Q-Chem Inc. Pleasanton 
 -------------------------------------------------------
 -------------------------------------------------------
 OpenMP BLAS3 based DFT computing Module                
 Release: version 1.0, May 2013, Q-Chem Inc. Pittsburgh 
 -------------------------------------------------------
 A restricted SCF calculation will be
 performed using DIIS
 SCF converges when DIIS error is below 1.0e-08
 ---------------------------------------
  Cycle       Energy         DIIS error
 ---------------------------------------
    1  -16529.2832465492      6.24e-04  
    2  -16529.2879880767      2.38e-04  
    3  -16529.2876795606      3.10e-04  
    4  -16529.2884352903      7.76e-05  
    5  -16529.2884878445      1.93e-05  
    6  -16529.2884909096      8.95e-06  
    7  -16529.2884914765      1.35e-06  
    8  -16529.2884914905      6.58e-07  
    9  -16529.2884914935      8.50e-08  
   10  -16529.2884914937      3.57e-08  
   11  -16529.2884914939      1.02e-08  
   12  -16529.2884914940      3.31e-09  Convergence criterion met
 ---------------------------------------
 SCF time:   CPU 72.11s  wall 19.00s 
 SCF   energy in the final basis set =   -16529.2884914940
 Total energy in the final basis set =   -16529.2884914940

 --------------------------------------------------------------

                    Orbital Energies (a.u.)
 --------------------------------------------------------------

 Alpha MOs
 -- Occupied --
***************-482.842-176.314-176.311-165.717-165.715-165.715
*******-165.712-165.712 -62.495 -56.315 -56.311 -56.311 -35.810
-35.807 -31.303 -31.301 -31.297 -31.297 -31.294 -31.294 -22.954
-22.952 -22.952 -22.951 -22.949 -22.949 -22.948 -22.948 -22.945
-22.945 -10.295 -10.269 -10.222  -8.703  -6.535  -6.521  -6.521
 -6.359  -6.356  -4.772  -4.769  -4.757  -4.756  -4.753  -4.753
 -2.646  -2.642  -2.642  -2.631  -2.631  -2.037  -2.035  -2.033
 -2.033  -2.030  -2.030  -2.020  -2.020  -2.016  -2.016  -0.917
 -0.798  -0.700  -0.660  -0.631  -0.571  -0.507  -0.472  -0.407
 -0.391  -0.373  -0.361  -0.310  -0.298  -0.280  -0.275  -0.269
 -0.263
 -- Virtual --
 -0.093  -0.070  -0.018  -0.002   0.016   0.025   0.032   0.053
  0.056   0.067   0.072   0.076   0.079   0.088   0.100   0.108
  0.115   0.119   0.132   0.140   0.142   0.161   0.166   0.176
  0.192   0.204   0.218   0.227   0.231   0.245   0.255   0.259
  0.273   0.294   0.367   0.381   0.393   0.397   0.400   0.408
  0.427   0.432   0.438   0.443   0.460   0.469   0.481   0.490
  0.515   0.537   0.554   0.557   0.577   0.603   0.610   0.629
  0.637   0.656   0.661   0.668   0.691   0.720   0.736   0.780
  0.809   0.845   0.857   0.912   0.948   1.046   1.198   1.263
  1.287   1.308   1.338   1.358   1.364   1.390   1.417   1.438
  1.486   1.514   1.534   1.617   1.636   1.666   1.705   1.771
  1.786   1.832   1.876   1.963   1.981   2.039   2.051   2.116
  2.159   2.188   2.203   2.240   2.451   2.524   2.574   2.666
  2.684   2.767   2.795   2.817   2.900   3.073   3.198   3.411
  3.682   3.748   3.969   3.970   3.972   3.997   4.019   4.034
  4.059   4.066   4.074   4.123   4.159   4.170   4.233   4.260
  4.287   4.388   4.414   4.446   6.006   6.025   6.037   6.049
  6.074   6.121   6.669   7.570   7.592   7.683  23.564  23.724
 23.842  27.842  27.888  28.345  28.358  28.363  28.376  28.393
 28.399  28.536  28.537  28.540  28.553  28.571  28.577  28.585
 28.629  28.677  28.710  47.938 127.887 127.898 127.909 127.916
127.927 127.954 151.644 151.682 289.766 289.787 289.9031020.735
*******1901.846
 --------------------------------------------------------------

          Ground-State Mulliken Net Atomic Charges

     Atom                 Charge (a.u.)
  ----------------------------------------
      1 C                    -0.480423
      2 C                    -0.178021
      3 C                    -0.086364
      4 Br                   -0.088843
      5 H                     0.249048
      6 I                     0.126076
      7 I                     0.105165
      8 H                     0.166828
      9 H                     0.186535
  ----------------------------------------
  Sum of atomic charges =     0.000000

 -----------------------------------------------------------------
                    Cartesian Multipole Moments
 -----------------------------------------------------------------
    Charge (ESU x 10^10)
                 0.0000
    Dipole Moment (Debye)
         X       0.3756      Y      -0.9660      Z      -1.2010
       Tot       1.5864
    Quadrupole Moments (Debye-Ang)
        XX     -94.2833     XY      -2.8349     YY     -90.9327
        XZ       0.9603     YZ       1.6637     ZZ     -92.5628
    Octopole Moments (Debye-Ang^2)
       XXX       5.3147    XXY       9.3898    XYY      -2.2300
       YYY      30.5707    XXZ      13.7935    XYZ       0.1757
       YYZ       8.4817    XZZ      -2.4821    YZZ       3.9905
       ZZZ      15.4322
    Hexadecapole Moments (Debye-Ang^3)
      XXXX   -1697.1989   XXXY     -41.5198   XXYY    -487.2649
      XYYY     -54.1483   YYYY    -995.1696   XXXZ      -6.9129
      XXYZ      -5.5043   XYYZ      -7.4374   YYYZ       4.4968
      XXZZ    -348.5508   XYZZ     -11.7734   YYZZ    -221.8442
      XZZZ      -8.5502   YZZZ       8.6961   ZZZZ    -258.2326
 -----------------------------------------------------------------
 Calculating analytic gradient of the SCF energy
 Gradient of SCF Energy
            1           2           3           4           5           6
    1  -0.0048063  -0.0050755   0.0114470  -0.0016022   0.0013065  -0.0003738
    2   0.0017453  -0.0113536   0.0069886   0.0011150  -0.0014894   0.0028459
    3  -0.0080711   0.0086887   0.0071113  -0.0019622  -0.0016055  -0.0015753
            7           8           9
    1  -0.0016453   0.0009279  -0.0001783
    2   0.0010282  -0.0003095  -0.0005705
    3  -0.0016100   0.0006622  -0.0016380
 Max gradient component =       1.145E-02
 RMS gradient           =       4.665E-03
 Gradient time:  CPU 18.75 s  wall 4.75 s
 Geometry Optimization Parameters
   NAtoms,    NIC,     NZ,  NCons,   NDum,   NFix, NCnnct, MaxDiis
        9      69       9       0       0       0       0       0

 Cartesian Hessian Update
 Hessian Updated using BFGS Update


** GEOMETRY OPTIMIZATION IN DELOCALIZED INTERNAL COORDINATES **
   Searching for a Minimum

   Optimization Cycle:   2

                       Coordinates (Angstroms)
     ATOM                X               Y               Z
      1  C        -0.2554324565   -1.0073545554   -1.6235114643
      2  C        -0.6818183889   -1.4776822127   -0.2445439084
      3  C         0.2366513413   -0.2622878396   -0.3931997801
      4  Br       -2.5401715166   -1.3347584933    0.2585785136
      5  H        -0.2400374877   -2.3841741772    0.1487649092
      6  I        -0.4719388075    1.7757161880   -0.0933138078
      7  I         2.3105438147   -0.5518191758    0.1785099984
      8  H         0.4613399786   -1.6217648287   -2.1581377634
      9  H        -0.9915538402   -0.5161773779   -2.2498105836
   Point Group: c1    Number of degrees of freedom:    21


   Energy is -16529.288491494

 Hessian Updated using BFGS Update

 20 Hessian modes will be used to form the next step
  Hessian Eigenvalues:
     0.016280    0.020950    0.023132    0.029950    0.030767    0.042366
     0.084718    0.087517    0.090331    0.102377    0.107853    0.117028
     0.134150    0.140719    0.175271    0.248446    0.264893    0.281594
     0.347926    0.348498

 Minimum Search - Taking Simple RFO Step
 Searching for Lamda that Minimizes Along All modes
 Value Taken    Lamda =  -0.00172527
 Step Taken.  Stepsize is  0.169550

                             Maximum     Tolerance    Cnvgd?
         Gradient           0.007618      0.000300      NO
         Displacement       0.092774      0.001200      NO
         Energy change     -0.004324      0.000001      NO


 New Cartesian Coordinates Obtained by Inverse Iteration

 Displacement from previous Coordinates is:  0.176768
 ----------------------------------------------------------------
             Standard Nuclear Orientation (Angstroms)
    I     Atom           X                Y                Z
 ----------------------------------------------------------------
    1      C      -0.2547385134    -1.0095851439    -1.6387381363
    2      C      -0.6767363802    -1.4604330378    -0.2668616126
    3      C       0.2268391216    -0.2631778318    -0.4234818106
    4      Br     -2.5167976744    -1.3395411039     0.2862018375
    5      H      -0.2274655490    -2.3422808535     0.1629426409
    6      I      -0.4843413759     1.7614531460    -0.0788990687
    7      I       2.2950511983    -0.5806202633     0.2135289919
    8      H       0.4560416781    -1.6295660639    -2.1714544652
    9      H      -0.9902698681    -0.5165513206    -2.2599022634
 ----------------------------------------------------------------
 Molecular Point Group                 C1    NOp =  1
 Largest Abelian Subgroup              C1    NOp =  1
 Nuclear Repulsion Energy =  1491.3066207749 hartrees
 There are       81 alpha and       81 beta electrons
 Applying Cartesian multipole field
    Component          Value
    ---------          -----
     (2,0,0)        1.00000E-11
     (0,2,0)        2.00000E-11
     (0,0,2)       -3.00000E-11
 Nucleus-field energy     =     0.0000000344 hartrees
 Requested basis set is 6-311++G(d,p)
 There are 100 shells and 259 basis functions
 A cutoff of  1.0D-11 yielded   3832 shell pairs
 There are     26866 function pairs (     30177 Cartesian)
 Smallest overlap matrix eigenvalue = 5.46E-05
 Guess MOs from SCF MO coefficient file

 -----------------------------------------------------------------------
  General SCF calculation program by
  Eric Jon Sundstrom, Paul Horn, Yuezhi Mao, Dmitri Zuev, Alec White,
  David Stuck, Shaama M.S., Shane Yost, Joonho Lee, David Small,
  Daniel Levine, Susi Lehtola, Hugh Burton, Evgeny Epifanovsky
 -----------------------------------------------------------------------
 Exchange:     0.2000 Hartree-Fock + 0.0800 Slater + 0.7200 B88
 Correlation:  0.1900 VWN1RPA + 0.8100 LYP
 Using SG-1 standard quadrature grid
 using 4 threads for integral computing
 -------------------------------------------------------
 OpenMP Integral computing Module                
 Release: version 2.0, May 2017, Q-Chem Inc. Pleasanton 
 -------------------------------------------------------
 -------------------------------------------------------
 OpenMP BLAS3 based DFT computing Module                
 Release: version 1.0, May 2013, Q-Chem Inc. Pittsburgh 
 -------------------------------------------------------
 A restricted SCF calculation will be
 performed using DIIS
 SCF converges when DIIS error is below 1.0e-08
 ---------------------------------------
  Cycle       Energy         DIIS error
 ---------------------------------------
    1  -16529.2881490830      3.27e-04  
    2  -16529.2891510064      1.10e-04  
    3  -16529.2890850653      1.40e-04  
    4  -16529.2892512866      3.87e-05  
    5  -16529.2892645495      9.58e-06  
    6  -16529.2892652087      3.60e-06  
    7  -16529.2892653156      7.10e-07  
    8  -16529.2892653192      2.11e-07  
    9  -16529.2892653194      4.44e-08  
   10  -16529.2892653197      1.91e-08  
   11  -16529.2892653197      4.67e-09  Convergence criterion met
 ---------------------------------------
 SCF time:   CPU 67.52s  wall 18.00s 
 SCF   energy in the final basis set =   -16529.2892653197
 Total energy in the final basis set =   -16529.2892653197

 --------------------------------------------------------------

                    Orbital Energies (a.u.)
 --------------------------------------------------------------

 Alpha MOs
 -- Occupied --
***************-482.841-176.313-176.311-165.717-165.715-165.715
*******-165.713-165.712 -62.494 -56.315 -56.311 -56.311 -35.809
-35.807 -31.303 -31.301 -31.296 -31.296 -31.294 -31.294 -22.953
-22.952 -22.952 -22.951 -22.950 -22.950 -22.947 -22.947 -22.945
-22.945 -10.293 -10.266 -10.223  -8.703  -6.535  -6.521  -6.521
 -6.359  -6.357  -4.771  -4.770  -4.756  -4.756  -4.754  -4.754
 -2.646  -2.642  -2.641  -2.631  -2.631  -2.037  -2.035  -2.033
 -2.032  -2.031  -2.030  -2.019  -2.019  -2.017  -2.016  -0.926
 -0.799  -0.699  -0.661  -0.633  -0.572  -0.510  -0.475  -0.408
 -0.393  -0.374  -0.360  -0.310  -0.297  -0.280  -0.275  -0.270
 -0.264
 -- Virtual --
 -0.093  -0.072  -0.016  -0.002   0.016   0.025   0.033   0.055
  0.057   0.068   0.072   0.076   0.080   0.087   0.101   0.108
  0.115   0.120   0.132   0.141   0.143   0.160   0.166   0.175
  0.193   0.203   0.217   0.228   0.233   0.246   0.261   0.262
  0.275   0.294   0.367   0.383   0.393   0.397   0.400   0.408
  0.427   0.429   0.438   0.446   0.459   0.471   0.481   0.491
  0.515   0.542   0.554   0.560   0.579   0.607   0.610   0.631
  0.635   0.657   0.665   0.670   0.693   0.719   0.736   0.777
  0.806   0.852   0.862   0.909   0.953   1.048   1.198   1.258
  1.288   1.313   1.337   1.362   1.366   1.389   1.417   1.451
  1.499   1.515   1.535   1.619   1.640   1.666   1.702   1.778
  1.801   1.847   1.881   1.968   1.987   2.044   2.055   2.124
  2.162   2.191   2.208   2.246   2.457   2.528   2.578   2.666
  2.688   2.784   2.808   2.831   2.912   3.091   3.210   3.433
  3.689   3.757   3.969   3.971   3.972   3.999   4.019   4.034
  4.062   4.065   4.076   4.123   4.163   4.172   4.233   4.265
  4.292   4.389   4.413   4.444   6.007   6.026   6.038   6.050
  6.073   6.121   6.671   7.571   7.594   7.684  23.584  23.756
 23.859  27.843  27.887  28.346  28.359  28.364  28.376  28.392
 28.399  28.536  28.537  28.539  28.553  28.572  28.577  28.585
 28.629  28.678  28.710  47.939 127.888 127.898 127.909 127.917
127.926 127.954 151.644 151.681 289.767 289.789 289.9041020.736
*******1901.845
 --------------------------------------------------------------

          Ground-State Mulliken Net Atomic Charges

     Atom                 Charge (a.u.)
  ----------------------------------------
      1 C                    -0.496485
      2 C                    -0.175842
      3 C                    -0.070019
      4 Br                   -0.084939
      5 H                     0.248656
      6 I                     0.128101
      7 I                     0.097489
      8 H                     0.166103
      9 H                     0.186936
  ----------------------------------------
  Sum of atomic charges =     0.000000

 -----------------------------------------------------------------
                    Cartesian Multipole Moments
 -----------------------------------------------------------------
    Charge (ESU x 10^10)
                 0.0000
    Dipole Moment (Debye)
         X       0.3298      Y      -0.9295      Z      -1.2096
       Tot       1.5607
    Quadrupole Moments (Debye-Ang)
        XX     -94.4678     XY      -2.8773     YY     -91.0806
        XZ       0.9779     YZ       1.7640     ZZ     -92.2803
    Octopole Moments (Debye-Ang^2)
       XXX       5.7907    XXY      10.4067    XYY      -1.8573
       YYY      34.5352    XXZ      13.0041    XYZ      -0.0155
       YYZ       7.2263    XZZ      -2.1239    YZZ       4.9738
       ZZZ      10.3996
    Hexadecapole Moments (Debye-Ang^3)
      XXXX   -1681.5117   XXXY     -34.3339   XXYY    -481.7676
      XYYY     -46.6074   YYYY    -994.9649   XXXZ      -9.2184
      XXYZ      -6.1193   XYYZ      -8.7465   YYYZ       7.1622
      XXZZ    -343.9184   XYZZ      -9.1964   YYZZ    -221.5038
      XZZZ     -11.4179   YZZZ      10.3023   ZZZZ    -263.7984
 -----------------------------------------------------------------
 Calculating analytic gradient of the SCF energy
 Gradient of SCF Energy
            1           2           3           4           5           6
    1  -0.0039461  -0.0005646   0.0016294   0.0016121   0.0002013  -0.0006094
    2   0.0023767  -0.0032984  -0.0008063   0.0002860   0.0015447   0.0012478
    3   0.0003933  -0.0006562  -0.0026246  -0.0009005   0.0002994   0.0008881
            7           8           9
    1   0.0006179   0.0001865   0.0008729
    2  -0.0005155   0.0000363  -0.0008713
    3   0.0008015   0.0015035   0.0002955
 Max gradient component =       3.946E-03
 RMS gradient           =       1.454E-03
 Gradient time:  CPU 19.14 s  wall 4.85 s
 Geometry Optimization Parameters
   NAtoms,    NIC,     NZ,  NCons,   NDum,   NFix, NCnnct, MaxDiis
        9      69       9       0       0       0       0       0

 Cartesian Hessian Update
 Hessian Updated using BFGS Update


** GEOMETRY OPTIMIZATION IN DELOCALIZED INTERNAL COORDINATES **
   Searching for a Minimum

   Optimization Cycle:   3

                       Coordinates (Angstroms)
     ATOM                X               Y               Z
      1  C        -0.2547385134   -1.0095851439   -1.6387381363
      2  C        -0.6767363802   -1.4604330378   -0.2668616126
      3  C         0.2268391216   -0.2631778318   -0.4234818106
      4  Br       -2.5167976744   -1.3395411039    0.2862018375
      5  H        -0.2274655490   -2.3422808535    0.1629426409
      6  I        -0.4843413759    1.7614531460   -0.0788990687
      7  I         2.2950511983   -0.5806202633    0.2135289919
      8  H         0.4560416781   -1.6295660639   -2.1714544652
      9  H        -0.9902698681   -0.5165513206   -2.2599022634
   Point Group: c1    Number of degrees of freedom:    21


   Energy is -16529.289265320

 Hessian Updated using BFGS Update

 21 Hessian modes will be used to form the next step
  Hessian Eigenvalues:
     0.016564    0.020938    0.024080    0.029584    0.033220    0.048376
     0.075881    0.086554    0.090738    0.100798    0.109083    0.114834
     0.133575    0.142488    0.178704    0.250350    0.268937    0.271667
     0.348097    0.348216    0.350815

 Minimum Search - Taking Simple RFO Step
 Searching for Lamda that Minimizes Along All modes
 Value Taken    Lamda =  -0.00020560
 Step Taken.  Stepsize is  0.056883

                             Maximum     Tolerance    Cnvgd?
         Gradient           0.002095      0.000300      NO
         Displacement       0.023950      0.001200      NO
         Energy change     -0.000774      0.000001      NO


 New Cartesian Coordinates Obtained by Inverse Iteration

 Displacement from previous Coordinates is:  0.053877
 ----------------------------------------------------------------
             Standard Nuclear Orientation (Angstroms)
    I     Atom           X                Y                Z
 ----------------------------------------------------------------
    1      C      -0.2493264059    -1.0099263129    -1.6353115432
    2      C      -0.6785579251    -1.4598077127    -0.2636998590
    3      C       0.2241805345    -0.2650174340    -0.4162654018
    4      Br     -2.5220498284    -1.3410471723     0.2938468178
    5      H      -0.2358467288    -2.3510948071     0.1565565780
    6      I      -0.4820940410     1.7560946393    -0.0902774174
    7      I       2.2949035381    -0.5727932709     0.2075480423
    8      H       0.4597199484    -1.6276631313    -2.1744386355
    9      H      -0.9833464548    -0.5090472708    -2.2546224679
 ----------------------------------------------------------------
 Molecular Point Group                 C1    NOp =  1
 Largest Abelian Subgroup              C1    NOp =  1
 Nuclear Repulsion Energy =  1492.4251856937 hartrees
 There are       81 alpha and       81 beta electrons
 Applying Cartesian multipole field
    Component          Value
    ---------          -----
     (2,0,0)        1.00000E-11
     (0,2,0)        2.00000E-11
     (0,0,2)       -3.00000E-11
 Nucleus-field energy     =     0.0000000344 hartrees
 Requested basis set is 6-311++G(d,p)
 There are 100 shells and 259 basis functions
 A cutoff of  1.0D-11 yielded   3832 shell pairs
 There are     26864 function pairs (     30174 Cartesian)
 Smallest overlap matrix eigenvalue = 5.40E-05
 Guess MOs from SCF MO coefficient file

 -----------------------------------------------------------------------
  General SCF calculation program by
  Eric Jon Sundstrom, Paul Horn, Yuezhi Mao, Dmitri Zuev, Alec White,
  David Stuck, Shaama M.S., Shane Yost, Joonho Lee, David Small,
  Daniel Levine, Susi Lehtola, Hugh Burton, Evgeny Epifanovsky
 -----------------------------------------------------------------------
 Exchange:     0.2000 Hartree-Fock + 0.0800 Slater + 0.7200 B88
 Correlation:  0.1900 VWN1RPA + 0.8100 LYP
 Using SG-1 standard quadrature grid
 using 4 threads for integral computing
 -------------------------------------------------------
 OpenMP Integral computing Module                
 Release: version 2.0, May 2017, Q-Chem Inc. Pleasanton 
 -------------------------------------------------------
 -------------------------------------------------------
 OpenMP BLAS3 based DFT computing Module                
 Release: version 1.0, May 2013, Q-Chem Inc. Pittsburgh 
 -------------------------------------------------------
 A restricted SCF calculation will be
 performed using DIIS
 SCF converges when DIIS error is below 1.0e-08
 ---------------------------------------
  Cycle       Energy         DIIS error
 ---------------------------------------
    1  -16529.2892809332      1.01e-04  
    2  -16529.2893584160      4.27e-05  
    3  -16529.2893449838      5.88e-05  
    4  -16529.2893736234      1.03e-05  
    5  -16529.2893745803      2.98e-06  
    6  -16529.2893746513      9.39e-07  
    7  -16529.2893746592      1.23e-07  
    8  -16529.2893746597      2.99e-08  
    9  -16529.2893746593      1.43e-08  
   10  -16529.2893746593      3.84e-09  Convergence criterion met
 ---------------------------------------
 SCF time:   CPU 60.29s  wall 15.00s 
 SCF   energy in the final basis set =   -16529.2893746593
 Total energy in the final basis set =   -16529.2893746593

 --------------------------------------------------------------

                    Orbital Energies (a.u.)
 --------------------------------------------------------------

 Alpha MOs
 -- Occupied --
***************-482.841-176.313-176.311-165.717-165.715-165.714
*******-165.713-165.713 -62.494 -56.315 -56.311 -56.310 -35.809
-35.808 -31.303 -31.301 -31.296 -31.296 -31.295 -31.294 -22.953
-22.952 -22.952 -22.951 -22.950 -22.950 -22.947 -22.947 -22.945
-22.945 -10.293 -10.266 -10.222  -8.703  -6.535  -6.521  -6.521
 -6.358  -6.357  -4.771  -4.770  -4.756  -4.756  -4.754  -4.754
 -2.645  -2.642  -2.641  -2.631  -2.631  -2.037  -2.035  -2.032
 -2.032  -2.031  -2.030  -2.019  -2.019  -2.017  -2.017  -0.926
 -0.799  -0.700  -0.661  -0.633  -0.572  -0.509  -0.475  -0.408
 -0.393  -0.373  -0.361  -0.310  -0.297  -0.280  -0.275  -0.271
 -0.264
 -- Virtual --
 -0.092  -0.072  -0.016  -0.002   0.016   0.025   0.033   0.055
  0.057   0.068   0.072   0.076   0.079   0.087   0.101   0.108
  0.115   0.120   0.132   0.141   0.143   0.160   0.167   0.175
  0.193   0.204   0.217   0.228   0.232   0.246   0.260   0.261
  0.275   0.295   0.366   0.383   0.393   0.397   0.400   0.408
  0.427   0.430   0.438   0.446   0.460   0.471   0.482   0.491
  0.515   0.541   0.554   0.560   0.579   0.607   0.611   0.630
  0.636   0.657   0.664   0.671   0.692   0.720   0.737   0.777
  0.806   0.849   0.859   0.910   0.953   1.048   1.198   1.261
  1.290   1.312   1.338   1.363   1.366   1.389   1.416   1.447
  1.498   1.515   1.534   1.621   1.640   1.670   1.704   1.778
  1.797   1.847   1.879   1.968   1.987   2.044   2.054   2.123
  2.162   2.191   2.210   2.246   2.456   2.526   2.576   2.665
  2.689   2.781   2.809   2.831   2.912   3.089   3.211   3.432
  3.685   3.753   3.968   3.971   3.972   3.999   4.019   4.034
  4.062   4.066   4.077   4.123   4.162   4.172   4.233   4.266
  4.292   4.389   4.415   4.445   6.007   6.026   6.037   6.050
  6.074   6.122   6.669   7.571   7.594   7.683  23.584  23.757
 23.857  27.844  27.887  28.346  28.359  28.364  28.377  28.392
 28.400  28.536  28.537  28.539  28.553  28.572  28.578  28.586
 28.629  28.678  28.711  47.938 127.888 127.898 127.909 127.917
127.927 127.955 151.646 151.682 289.767 289.788 289.9031020.735
*******1901.846
 --------------------------------------------------------------

          Ground-State Mulliken Net Atomic Charges

     Atom                 Charge (a.u.)
  ----------------------------------------
      1 C                    -0.495864
      2 C                    -0.174197
      3 C                    -0.073481
      4 Br                   -0.086051
      5 H                     0.247699
      6 I                     0.130746
      7 I                     0.097860
      8 H                     0.167725
      9 H                     0.185564
  ----------------------------------------
  Sum of atomic charges =     0.000000

 -----------------------------------------------------------------
                    Cartesian Multipole Moments
 -----------------------------------------------------------------
    Charge (ESU x 10^10)
                 0.0000
    Dipole Moment (Debye)
         X       0.3391      Y      -0.9131      Z      -1.2151
       Tot       1.5573
    Quadrupole Moments (Debye-Ang)
        XX     -94.5052     XY      -2.8629     YY     -91.0272
        XZ       0.9177     YZ       1.7456     ZZ     -92.3258
    Octopole Moments (Debye-Ang^2)
       XXX       6.0669    XXY      10.4866    XYY      -1.8499
       YYY      34.4281    XXZ      13.2132    XYZ       0.1293
       YYZ       7.3193    XZZ      -2.0522    YZZ       4.9792
       ZZZ      11.3022
    Hexadecapole Moments (Debye-Ang^3)
      XXXX   -1683.4726   XXXY     -36.6576   XXYY    -481.6952
      XYYY     -49.1220   YYYY    -990.0285   XXXZ      -7.9973
      XXYZ      -5.3917   XYYZ      -7.9882   YYYZ       8.6916
      XXZZ    -344.5741   XYZZ     -10.1378   YYZZ    -220.8549
      XZZZ      -9.7188   YZZZ      12.3143   ZZZZ    -263.7586
 -----------------------------------------------------------------
 Calculating analytic gradient of the SCF energy
 Gradient of SCF Energy
            1           2           3           4           5           6
    1  -0.0010801   0.0001544  -0.0000159   0.0002174   0.0000821   0.0001892
    2   0.0011485  -0.0008821  -0.0001950   0.0001882   0.0002651  -0.0004741
    3   0.0011166  -0.0002626  -0.0008484  -0.0001304  -0.0001149  -0.0001923
            7           8           9
    1  -0.0001979   0.0004084   0.0002424
    2   0.0000762   0.0000307  -0.0001576
    3  -0.0000785   0.0004430   0.0000675
 Max gradient component =       1.148E-03
 RMS gradient           =       4.850E-04
 Gradient time:  CPU 18.78 s  wall 4.76 s
 Geometry Optimization Parameters
   NAtoms,    NIC,     NZ,  NCons,   NDum,   NFix, NCnnct, MaxDiis
        9      69       9       0       0       0       0       0

 Cartesian Hessian Update
 Hessian Updated using BFGS Update


** GEOMETRY OPTIMIZATION IN DELOCALIZED INTERNAL COORDINATES **
   Searching for a Minimum

   Optimization Cycle:   4

                       Coordinates (Angstroms)
     ATOM                X               Y               Z
      1  C        -0.2493264059   -1.0099263129   -1.6353115432
      2  C        -0.6785579251   -1.4598077127   -0.2636998590
      3  C         0.2241805345   -0.2650174340   -0.4162654018
      4  Br       -2.5220498284   -1.3410471723    0.2938468178
      5  H        -0.2358467288   -2.3510948071    0.1565565780
      6  I        -0.4820940410    1.7560946393   -0.0902774174
      7  I         2.2949035381   -0.5727932709    0.2075480423
      8  H         0.4597199484   -1.6276631313   -2.1744386355
      9  H        -0.9833464548   -0.5090472708   -2.2546224679
   Point Group: c1    Number of degrees of freedom:    21


   Energy is -16529.289374659

 Hessian Updated using BFGS Update

 21 Hessian modes will be used to form the next step
  Hessian Eigenvalues:
     0.016737    0.021039    0.023673    0.029419    0.034541    0.047926
     0.067488    0.085877    0.090335    0.101027    0.108177    0.124744
     0.133775    0.143945    0.176176    0.249546    0.264426    0.271205
     0.346606    0.348103    0.349285

 Minimum Search - Taking Simple RFO Step
 Searching for Lamda that Minimizes Along All modes
 Value Taken    Lamda =  -0.00002409
 Step Taken.  Stepsize is  0.019404

                             Maximum     Tolerance    Cnvgd?
         Gradient           0.000803      0.000300      NO
         Displacement       0.008923      0.001200      NO
         Energy change     -0.000109      0.000001      NO


 New Cartesian Coordinates Obtained by Inverse Iteration

 Displacement from previous Coordinates is:  0.016715
 ----------------------------------------------------------------
             Standard Nuclear Orientation (Angstroms)
    I     Atom           X                Y                Z
 ----------------------------------------------------------------
    1      C      -0.2472490159    -1.0110238560    -1.6367826862
    2      C      -0.6779266737    -1.4580174050    -0.2633438208
    3      C       0.2250187491    -0.2641255997    -0.4156376170
    4      Br     -2.5227855317    -1.3417278759     0.2943417794
    5      H      -0.2369996649    -2.3509004303     0.1567382045
    6      I      -0.4833314512     1.7579888083    -0.0877002737
    7      I       2.2963911735    -0.5714556110     0.2093570292
    8      H       0.4570350733    -1.6317786124    -2.1787241127
    9      H      -0.9825700215    -0.5092618906    -2.2549123893
 ----------------------------------------------------------------
 Molecular Point Group                 C1    NOp =  1
 Largest Abelian Subgroup              C1    NOp =  1
 Nuclear Repulsion Energy =  1491.5135708168 hartrees
 There are       81 alpha and       81 beta electrons
 Applying Cartesian multipole field
    Component          Value
    ---------          -----
     (2,0,0)        1.00000E-11
     (0,2,0)        2.00000E-11
     (0,0,2)       -3.00000E-11
 Nucleus-field energy     =     0.0000000344 hartrees
 Requested basis set is 6-311++G(d,p)
 There are 100 shells and 259 basis functions
 A cutoff of  1.0D-11 yielded   3832 shell pairs
 There are     26864 function pairs (     30174 Cartesian)
 Smallest overlap matrix eigenvalue = 5.42E-05
 Guess MOs from SCF MO coefficient file

 -----------------------------------------------------------------------
  General SCF calculation program by
  Eric Jon Sundstrom, Paul Horn, Yuezhi Mao, Dmitri Zuev, Alec White,
  David Stuck, Shaama M.S., Shane Yost, Joonho Lee, David Small,
  Daniel Levine, Susi Lehtola, Hugh Burton, Evgeny Epifanovsky
 -----------------------------------------------------------------------
 Exchange:     0.2000 Hartree-Fock + 0.0800 Slater + 0.7200 B88
 Correlation:  0.1900 VWN1RPA + 0.8100 LYP
 Using SG-1 standard quadrature grid
 using 4 threads for integral computing
 -------------------------------------------------------
 OpenMP Integral computing Module                
 Release: version 2.0, May 2017, Q-Chem Inc. Pleasanton 
 -------------------------------------------------------
 -------------------------------------------------------
 OpenMP BLAS3 based DFT computing Module                
 Release: version 1.0, May 2013, Q-Chem Inc. Pittsburgh 
 -------------------------------------------------------
 A restricted SCF calculation will be
 performed using DIIS
 SCF converges when DIIS error is below 1.0e-08
 ---------------------------------------
  Cycle       Energy         DIIS error
 ---------------------------------------
    1  -16529.2893779035      3.14e-05  
    2  -16529.2893851237      1.39e-05  
    3  -16529.2893825787      2.18e-05  
    4  -16529.2893868439      1.84e-06  
    5  -16529.2893868717      5.73e-07  
    6  -16529.2893868745      1.61e-07  
    7  -16529.2893868746      5.19e-08  
    8  -16529.2893868748      1.67e-08  
    9  -16529.2893868750      6.37e-09  Convergence criterion met
 ---------------------------------------
 SCF time:   CPU 54.35s  wall 14.00s 
 SCF   energy in the final basis set =   -16529.2893868750
 Total energy in the final basis set =   -16529.2893868750

 --------------------------------------------------------------

                    Orbital Energies (a.u.)
 --------------------------------------------------------------

 Alpha MOs
 -- Occupied --
***************-482.841-176.313-176.311-165.717-165.715-165.714
*******-165.713-165.713 -62.494 -56.315 -56.311 -56.310 -35.809
-35.808 -31.303 -31.301 -31.296 -31.296 -31.295 -31.295 -22.953
-22.952 -22.952 -22.951 -22.950 -22.950 -22.947 -22.947 -22.945
-22.945 -10.293 -10.266 -10.223  -8.703  -6.535  -6.521  -6.521
 -6.358  -6.357  -4.771  -4.770  -4.756  -4.756  -4.754  -4.754
 -2.645  -2.641  -2.641  -2.631  -2.631  -2.037  -2.035  -2.032
 -2.032  -2.031  -2.031  -2.019  -2.019  -2.017  -2.017  -0.925
 -0.798  -0.700  -0.661  -0.633  -0.572  -0.509  -0.474  -0.407
 -0.393  -0.373  -0.361  -0.310  -0.297  -0.280  -0.275  -0.271
 -0.264
 -- Virtual --
 -0.093  -0.072  -0.016  -0.002   0.016   0.025   0.032   0.055
  0.057   0.068   0.072   0.076   0.079   0.087   0.102   0.108
  0.115   0.120   0.132   0.141   0.143   0.160   0.167   0.175
  0.193   0.203   0.217   0.227   0.232   0.246   0.260   0.261
  0.275   0.295   0.367   0.383   0.393   0.397   0.400   0.409
  0.427   0.430   0.438   0.446   0.460   0.471   0.481   0.491
  0.515   0.541   0.554   0.559   0.579   0.607   0.611   0.629
  0.636   0.657   0.664   0.671   0.692   0.720   0.737   0.777
  0.806   0.849   0.859   0.909   0.953   1.048   1.198   1.261
  1.290   1.312   1.338   1.362   1.365   1.388   1.416   1.446
  1.498   1.515   1.533   1.621   1.640   1.671   1.704   1.776
  1.796   1.847   1.878   1.968   1.985   2.043   2.054   2.123
  2.161   2.191   2.209   2.246   2.456   2.524   2.575   2.664
  2.688   2.780   2.808   2.830   2.909   3.087   3.210   3.431
  3.684   3.751   3.968   3.971   3.972   3.999   4.019   4.033
  4.062   4.066   4.076   4.123   4.162   4.171   4.233   4.265
  4.291   4.389   4.415   4.444   6.007   6.026   6.037   6.050
  6.074   6.122   6.668   7.571   7.594   7.682  23.583  23.756
 23.855  27.844  27.887  28.346  28.359  28.364  28.376  28.392
 28.400  28.536  28.537  28.539  28.553  28.572  28.578  28.585
 28.629  28.678  28.711  47.937 127.888 127.898 127.909 127.917
127.926 127.955 151.645 151.682 289.767 289.788 289.9031020.734
*******1901.845
 --------------------------------------------------------------

          Ground-State Mulliken Net Atomic Charges

     Atom                 Charge (a.u.)
  ----------------------------------------
      1 C                    -0.497220
      2 C                    -0.174944
      3 C                    -0.070359
      4 Br                   -0.085904
      5 H                     0.247223
      6 I                     0.130491
      7 I                     0.097719
      8 H                     0.168129
      9 H                     0.184865
  ----------------------------------------
  Sum of atomic charges =     0.000000

 -----------------------------------------------------------------
                    Cartesian Multipole Moments
 -----------------------------------------------------------------
    Charge (ESU x 10^10)
                 0.0000
    Dipole Moment (Debye)
         X       0.3403      Y      -0.9145      Z      -1.2165
       Tot       1.5595
    Quadrupole Moments (Debye-Ang)
        XX     -94.5187     XY      -2.8674     YY     -91.0124
        XZ       0.9127     YZ       1.7676     ZZ     -92.3212
    Octopole Moments (Debye-Ang^2)
       XXX       6.0806    XXY      10.4091    XYY      -1.8825
       YYY      34.1703    XXZ      13.1094    XYZ       0.1290
       YYZ       7.1721    XZZ      -2.0497    YZZ       4.8529
       ZZZ      10.8794
    Hexadecapole Moments (Debye-Ang^3)
      XXXX   -1685.1254   XXXY     -36.6309   XXYY    -482.1098
      XYYY     -49.2377   YYYY    -990.9053   XXXZ      -8.1333
      XXYZ      -5.5217   XYYZ      -8.0990   YYYZ       8.5695
      XXZZ    -344.9300   XYZZ     -10.1730   YYZZ    -220.9438
      XZZZ      -9.9150   YZZZ      12.1414   ZZZZ    -263.9697
 -----------------------------------------------------------------
 Calculating analytic gradient of the SCF energy
 Gradient of SCF Energy
            1           2           3           4           5           6
    1   0.0000055   0.0001219  -0.0001197  -0.0001217   0.0000524  -0.0000066
    2   0.0002795  -0.0002268   0.0001590   0.0000653  -0.0001319   0.0000095
    3   0.0001380   0.0000609  -0.0001015   0.0000494  -0.0000694   0.0000554
            7           8           9
    1   0.0000748   0.0000449  -0.0000515
    2   0.0000445  -0.0001455  -0.0000536
    3  -0.0000363   0.0000236  -0.0001200
 Max gradient component =       2.795E-04
 RMS gradient           =       1.088E-04
 Gradient time:  CPU 19.77 s  wall 5.01 s
 Geometry Optimization Parameters
   NAtoms,    NIC,     NZ,  NCons,   NDum,   NFix, NCnnct, MaxDiis
        9      69       9       0       0       0       0       0

 Cartesian Hessian Update
 Hessian Updated using BFGS Update


** GEOMETRY OPTIMIZATION IN DELOCALIZED INTERNAL COORDINATES **
   Searching for a Minimum

   Optimization Cycle:   5

                       Coordinates (Angstroms)
     ATOM                X               Y               Z
      1  C        -0.2472490159   -1.0110238560   -1.6367826862
      2  C        -0.6779266737   -1.4580174050   -0.2633438208
      3  C         0.2250187491   -0.2641255997   -0.4156376170
      4  Br       -2.5227855317   -1.3417278759    0.2943417794
      5  H        -0.2369996649   -2.3509004303    0.1567382045
      6  I        -0.4833314512    1.7579888083   -0.0877002737
      7  I         2.2963911735   -0.5714556110    0.2093570292
      8  H         0.4570350733   -1.6317786124   -2.1787241127
      9  H        -0.9825700215   -0.5092618906   -2.2549123893
   Point Group: c1    Number of degrees of freedom:    21


   Energy is -16529.289386875

 Hessian Updated using BFGS Update

 21 Hessian modes will be used to form the next step
  Hessian Eigenvalues:
     0.016567    0.022016    0.025020    0.028362    0.032203    0.046546
     0.066311    0.086483    0.090667    0.101833    0.106714    0.124804
     0.133706    0.144366    0.179700    0.248083    0.266754    0.273003
     0.347496    0.348110    0.351881

 Minimum Search - Taking Simple RFO Step
 Searching for Lamda that Minimizes Along All modes
 Value Taken    Lamda =  -0.00000215
 Step Taken.  Stepsize is  0.007918

                             Maximum     Tolerance    Cnvgd?
         Gradient           0.000181      0.000300     YES
         Displacement       0.003786      0.001200      NO
         Energy change     -0.000012      0.000001      NO


 New Cartesian Coordinates Obtained by Inverse Iteration

 Displacement from previous Coordinates is:  0.007526
 ----------------------------------------------------------------
             Standard Nuclear Orientation (Angstroms)
    I     Atom           X                Y                Z
 ----------------------------------------------------------------
    1      C      -0.2473521096    -1.0114107011    -1.6371341225
    2      C      -0.6778547550    -1.4577771882    -0.2633640544
    3      C       0.2250571588    -0.2644834261    -0.4157923192
    4      Br     -2.5224428533    -1.3430308746     0.2945382235
    5      H      -0.2366321135    -2.3497265907     0.1581589096
    6      I      -0.4830300974     1.7578629854    -0.0890128329
    7      I       2.2957198463    -0.5725304714     0.2104823846
    8      H       0.4568157565    -1.6308405264    -2.1804244368
    9      H      -0.9826981957    -0.5083656795    -2.2541156385
 ----------------------------------------------------------------
 Molecular Point Group                 C1    NOp =  1
 Largest Abelian Subgroup              C1    NOp =  1
 Nuclear Repulsion Energy =  1491.5217178020 hartrees
 There are       81 alpha and       81 beta electrons
 Applying Cartesian multipole field
    Component          Value
    ---------          -----
     (2,0,0)        1.00000E-11
     (0,2,0)        2.00000E-11
     (0,0,2)       -3.00000E-11
 Nucleus-field energy     =     0.0000000344 hartrees
 Requested basis set is 6-311++G(d,p)
 There are 100 shells and 259 basis functions
 A cutoff of  1.0D-11 yielded   3832 shell pairs
 There are     26864 function pairs (     30174 Cartesian)
 Smallest overlap matrix eigenvalue = 5.41E-05
 Guess MOs from SCF MO coefficient file

 -----------------------------------------------------------------------
  General SCF calculation program by
  Eric Jon Sundstrom, Paul Horn, Yuezhi Mao, Dmitri Zuev, Alec White,
  David Stuck, Shaama M.S., Shane Yost, Joonho Lee, David Small,
  Daniel Levine, Susi Lehtola, Hugh Burton, Evgeny Epifanovsky
 -----------------------------------------------------------------------
 Exchange:     0.2000 Hartree-Fock + 0.0800 Slater + 0.7200 B88
 Correlation:  0.1900 VWN1RPA + 0.8100 LYP
 Using SG-1 standard quadrature grid
 using 4 threads for integral computing
 -------------------------------------------------------
 OpenMP Integral computing Module                
 Release: version 2.0, May 2017, Q-Chem Inc. Pleasanton 
 -------------------------------------------------------
 -------------------------------------------------------
 OpenMP BLAS3 based DFT computing Module                
 Release: version 1.0, May 2013, Q-Chem Inc. Pittsburgh 
 -------------------------------------------------------
 A restricted SCF calculation will be
 performed using DIIS
 SCF converges when DIIS error is below 1.0e-08
 ---------------------------------------
  Cycle       Energy         DIIS error
 ---------------------------------------
    1  -16529.2893867977      1.11e-05  
    2  -16529.2893880306      2.14e-06  
    3  -16529.2893879728      3.45e-06  
    4  -16529.2893880750      7.36e-07  
    5  -16529.2893880799      2.50e-07  
    6  -16529.2893880799      6.81e-08  
    7  -16529.2893880798      2.64e-08  
    8  -16529.2893880797      4.46e-09  Convergence criterion met
 ---------------------------------------
 SCF time:   CPU 48.85s  wall 12.00s 
 SCF   energy in the final basis set =   -16529.2893880797
 Total energy in the final basis set =   -16529.2893880797

 --------------------------------------------------------------

                    Orbital Energies (a.u.)
 --------------------------------------------------------------

 Alpha MOs
 -- Occupied --
***************-482.841-176.313-176.311-165.717-165.715-165.714
*******-165.713-165.713 -62.494 -56.315 -56.311 -56.310 -35.809
-35.808 -31.303 -31.301 -31.296 -31.296 -31.295 -31.295 -22.953
-22.952 -22.952 -22.951 -22.950 -22.950 -22.947 -22.947 -22.945
-22.945 -10.293 -10.266 -10.223  -8.703  -6.535  -6.521  -6.521
 -6.358  -6.357  -4.771  -4.770  -4.756  -4.756  -4.754  -4.754
 -2.645  -2.641  -2.641  -2.631  -2.631  -2.037  -2.035  -2.032
 -2.032  -2.031  -2.031  -2.019  -2.019  -2.017  -2.017  -0.925
 -0.799  -0.700  -0.661  -0.633  -0.572  -0.509  -0.474  -0.408
 -0.393  -0.373  -0.360  -0.310  -0.297  -0.280  -0.275  -0.271
 -0.264
 -- Virtual --
 -0.093  -0.072  -0.016  -0.002   0.016   0.025   0.032   0.055
  0.057   0.068   0.072   0.076   0.079   0.087   0.102   0.108
  0.115   0.120   0.132   0.141   0.143   0.160   0.167   0.175
  0.193   0.203   0.217   0.228   0.232   0.246   0.260   0.261
  0.275   0.295   0.367   0.383   0.393   0.397   0.401   0.409
  0.427   0.430   0.438   0.446   0.460   0.471   0.481   0.491
  0.515   0.541   0.553   0.559   0.579   0.607   0.611   0.630
  0.636   0.657   0.664   0.671   0.692   0.720   0.737   0.777
  0.806   0.849   0.859   0.909   0.952   1.048   1.198   1.260
  1.290   1.312   1.338   1.362   1.365   1.388   1.416   1.447
  1.498   1.515   1.533   1.621   1.640   1.671   1.704   1.776
  1.796   1.847   1.877   1.968   1.985   2.044   2.054   2.123
  2.161   2.190   2.210   2.247   2.456   2.524   2.575   2.664
  2.688   2.780   2.809   2.831   2.910   3.086   3.210   3.431
  3.684   3.751   3.968   3.971   3.972   3.999   4.019   4.033
  4.062   4.066   4.076   4.123   4.162   4.171   4.233   4.265
  4.291   4.389   4.415   4.444   6.007   6.026   6.037   6.050
  6.074   6.122   6.669   7.571   7.594   7.682  23.583  23.757
 23.855  27.844  27.887  28.346  28.359  28.364  28.376  28.392
 28.400  28.536  28.537  28.539  28.553  28.572  28.578  28.585
 28.629  28.678  28.711  47.937 127.888 127.898 127.909 127.917
127.926 127.955 151.645 151.682 289.767 289.788 289.9031020.735
*******1901.845
 --------------------------------------------------------------

          Ground-State Mulliken Net Atomic Charges

     Atom                 Charge (a.u.)
  ----------------------------------------
      1 C                    -0.497053
      2 C                    -0.174873
      3 C                    -0.070554
      4 Br                   -0.085833
      5 H                     0.247171
      6 I                     0.130380
      7 I                     0.097812
      8 H                     0.168166
      9 H                     0.184784
  ----------------------------------------
  Sum of atomic charges =     0.000000

 -----------------------------------------------------------------
                    Cartesian Multipole Moments
 -----------------------------------------------------------------
    Charge (ESU x 10^10)
                 0.0000
    Dipole Moment (Debye)
         X       0.3418      Y      -0.9138      Z      -1.2157
       Tot       1.5587
    Quadrupole Moments (Debye-Ang)
        XX     -94.5161     XY      -2.8665     YY     -91.0225
        XZ       0.9125     YZ       1.7604     ZZ     -92.3160
    Octopole Moments (Debye-Ang^2)
       XXX       6.0861    XXY      10.4449    XYY      -1.8756
       YYY      34.3729    XXZ      13.1240    XYZ       0.1356
       YYZ       7.1804    XZZ      -2.0300    YZZ       4.9032
       ZZZ      10.8837
    Hexadecapole Moments (Debye-Ang^3)
      XXXX   -1684.4251   XXXY     -36.6120   XXYY    -482.0178
      XYYY     -49.2516   YYYY    -991.5166   XXXZ      -8.3396
      XXYZ      -5.4596   XYYZ      -8.1709   YYYZ       8.7966
      XXZZ    -344.8000   XYZZ     -10.1924   YYZZ    -221.0614
      XZZZ     -10.1870   YZZZ      12.4554   ZZZZ    -264.1290
 -----------------------------------------------------------------
 Calculating analytic gradient of the SCF energy
 Gradient of SCF Energy
            1           2           3           4           5           6
    1   0.0000079   0.0000944  -0.0001258  -0.0000005   0.0000092  -0.0000105
    2   0.0000693  -0.0000182  -0.0000069  -0.0000101  -0.0000330  -0.0000230
    3  -0.0000267   0.0000723  -0.0000008   0.0000374   0.0000183   0.0000057
            7           8           9
    1   0.0000310   0.0000035  -0.0000093
    2   0.0000271   0.0000017  -0.0000070
    3  -0.0000248  -0.0000109  -0.0000706
 Max gradient component =       1.258E-04
 RMS gradient           =       4.179E-05
 Gradient time:  CPU 18.86 s  wall 4.78 s
 Geometry Optimization Parameters
   NAtoms,    NIC,     NZ,  NCons,   NDum,   NFix, NCnnct, MaxDiis
        9      69       9       0       0       0       0       0

 Cartesian Hessian Update
 Hessian Updated using BFGS Update


** GEOMETRY OPTIMIZATION IN DELOCALIZED INTERNAL COORDINATES **
   Searching for a Minimum

   Optimization Cycle:   6

                       Coordinates (Angstroms)
     ATOM                X               Y               Z
      1  C        -0.2473521096   -1.0114107011   -1.6371341225
      2  C        -0.6778547550   -1.4577771882   -0.2633640544
      3  C         0.2250571588   -0.2644834261   -0.4157923192
      4  Br       -2.5224428533   -1.3430308746    0.2945382235
      5  H        -0.2366321135   -2.3497265907    0.1581589096
      6  I        -0.4830300974    1.7578629854   -0.0890128329
      7  I         2.2957198463   -0.5725304714    0.2104823846
      8  H         0.4568157565   -1.6308405264   -2.1804244368
      9  H        -0.9826981957   -0.5083656795   -2.2541156385
   Point Group: c1    Number of degrees of freedom:    21


   Energy is -16529.289388080

 Hessian Updated using BFGS Update

 21 Hessian modes will be used to form the next step
  Hessian Eigenvalues:
     0.016598    0.022389    0.023547    0.026112    0.030938    0.046550
     0.066760    0.087395    0.090079    0.101928    0.104223    0.125021
     0.133681    0.144027    0.177514    0.252295    0.269297    0.285963
     0.346584    0.348077    0.349141

 Minimum Search - Taking Simple RFO Step
 Searching for Lamda that Minimizes Along All modes
 Value Taken    Lamda =   0.00000000
 Step Taken.  Stepsize is  0.002389

                             Maximum     Tolerance    Cnvgd?
         Gradient           0.000071      0.000300     YES
         Displacement       0.001212      0.001200      NO
         Energy change     -0.000001      0.000001      NO


 New Cartesian Coordinates Obtained by Inverse Iteration

 Displacement from previous Coordinates is:  0.002468
 ----------------------------------------------------------------
             Standard Nuclear Orientation (Angstroms)
    I     Atom           X                Y                Z
 ----------------------------------------------------------------
    1      C      -0.2473713918    -1.0115043595    -1.6370841584
    2      C      -0.6777693956    -1.4576477115    -0.2634125067
    3      C       0.2253022454    -0.2644383157    -0.4158665627
    4      Br     -2.5224234600    -1.3433931826     0.2941033037
    5      H      -0.2363959933    -2.3494270447     0.1581897233
    6      I      -0.4828365655     1.7580189809    -0.0893060100
    7      I       2.2956070302    -0.5727129645     0.2108852381
    8      H       0.4565508764    -1.6308443279    -2.1807371415
    9      H      -0.9830807085    -0.5083535471    -2.2534357723
 ----------------------------------------------------------------
 Molecular Point Group                 C1    NOp =  1
 Largest Abelian Subgroup              C1    NOp =  1
 Nuclear Repulsion Energy =  1491.4985551427 hartrees
 There are       81 alpha and       81 beta electrons
 Applying Cartesian multipole field
    Component          Value
    ---------          -----
     (2,0,0)        1.00000E-11
     (0,2,0)        2.00000E-11
     (0,0,2)       -3.00000E-11
 Nucleus-field energy     =     0.0000000344 hartrees
 Requested basis set is 6-311++G(d,p)
 There are 100 shells and 259 basis functions
 A cutoff of  1.0D-11 yielded   3833 shell pairs
 There are     26869 function pairs (     30180 Cartesian)
 Smallest overlap matrix eigenvalue = 5.41E-05
 Guess MOs from SCF MO coefficient file

 -----------------------------------------------------------------------
  General SCF calculation program by
  Eric Jon Sundstrom, Paul Horn, Yuezhi Mao, Dmitri Zuev, Alec White,
  David Stuck, Shaama M.S., Shane Yost, Joonho Lee, David Small,
  Daniel Levine, Susi Lehtola, Hugh Burton, Evgeny Epifanovsky
 -----------------------------------------------------------------------
 Exchange:     0.2000 Hartree-Fock + 0.0800 Slater + 0.7200 B88
 Correlation:  0.1900 VWN1RPA + 0.8100 LYP
 Using SG-1 standard quadrature grid
 using 4 threads for integral computing
 -------------------------------------------------------
 OpenMP Integral computing Module                
 Release: version 2.0, May 2017, Q-Chem Inc. Pleasanton 
 -------------------------------------------------------
 -------------------------------------------------------
 OpenMP BLAS3 based DFT computing Module                
 Release: version 1.0, May 2013, Q-Chem Inc. Pittsburgh 
 -------------------------------------------------------
 A restricted SCF calculation will be
 performed using DIIS
 SCF converges when DIIS error is below 1.0e-08
 ---------------------------------------
  Cycle       Energy         DIIS error
 ---------------------------------------
    1  -16529.2893880607      3.91e-06  
    2  -16529.2893882103      7.64e-07  
    3  -16529.2893882076      9.85e-07  
    4  -16529.2893882155      2.33e-07  
    5  -16529.2893882160      1.04e-07  
    6  -16529.2893882163      3.44e-08  
    7  -16529.2893882165      1.08e-08  
    8  -16529.2893882166      1.50e-09  Convergence criterion met
 ---------------------------------------
 SCF time:   CPU 48.23s  wall 13.00s 
 SCF   energy in the final basis set =   -16529.2893882166
 Total energy in the final basis set =   -16529.2893882166

 --------------------------------------------------------------

                    Orbital Energies (a.u.)
 --------------------------------------------------------------

 Alpha MOs
 -- Occupied --
***************-482.841-176.313-176.311-165.717-165.715-165.714
*******-165.713-165.713 -62.494 -56.315 -56.311 -56.310 -35.809
-35.808 -31.303 -31.301 -31.296 -31.296 -31.295 -31.295 -22.953
-22.952 -22.952 -22.951 -22.950 -22.950 -22.947 -22.947 -22.945
-22.945 -10.293 -10.266 -10.223  -8.703  -6.535  -6.521  -6.521
 -6.358  -6.357  -4.771  -4.770  -4.756  -4.756  -4.754  -4.754
 -2.645  -2.641  -2.641  -2.631  -2.631  -2.037  -2.035  -2.032
 -2.032  -2.031  -2.031  -2.019  -2.019  -2.017  -2.017  -0.925
 -0.799  -0.700  -0.661  -0.633  -0.572  -0.509  -0.474  -0.408
 -0.393  -0.373  -0.360  -0.310  -0.297  -0.280  -0.275  -0.271
 -0.264
 -- Virtual --
 -0.093  -0.072  -0.016  -0.002   0.016   0.025   0.032   0.055
  0.057   0.068   0.072   0.076   0.079   0.087   0.102   0.108
  0.115   0.120   0.132   0.141   0.143   0.160   0.167   0.175
  0.193   0.203   0.217   0.228   0.232   0.246   0.260   0.261
  0.275   0.295   0.367   0.383   0.393   0.397   0.401   0.409
  0.427   0.430   0.438   0.446   0.460   0.471   0.481   0.491
  0.515   0.541   0.553   0.559   0.579   0.607   0.611   0.630
  0.636   0.657   0.664   0.671   0.692   0.720   0.737   0.777
  0.806   0.849   0.859   0.909   0.952   1.048   1.198   1.260
  1.290   1.312   1.338   1.362   1.365   1.388   1.416   1.447
  1.498   1.515   1.533   1.621   1.640   1.670   1.704   1.776
  1.796   1.847   1.877   1.968   1.986   2.044   2.054   2.123
  2.161   2.190   2.210   2.247   2.456   2.524   2.575   2.664
  2.688   2.780   2.809   2.831   2.910   3.087   3.210   3.431
  3.685   3.751   3.968   3.971   3.972   3.999   4.019   4.033
  4.062   4.066   4.076   4.123   4.162   4.172   4.233   4.265
  4.291   4.389   4.415   4.444   6.007   6.026   6.037   6.050
  6.074   6.122   6.669   7.571   7.594   7.682  23.583  23.757
 23.855  27.844  27.887  28.346  28.359  28.364  28.376  28.392
 28.400  28.536  28.537  28.539  28.553  28.572  28.578  28.585
 28.629  28.678  28.711  47.937 127.888 127.898 127.909 127.917
127.926 127.955 151.645 151.682 289.767 289.788 289.9031020.735
*******1901.845
 --------------------------------------------------------------

          Ground-State Mulliken Net Atomic Charges

     Atom                 Charge (a.u.)
  ----------------------------------------
      1 C                    -0.496957
      2 C                    -0.174879
      3 C                    -0.070641
      4 Br                   -0.085797
      5 H                     0.247121
      6 I                     0.130312
      7 I                     0.097911
      8 H                     0.168205
      9 H                     0.184725
  ----------------------------------------
  Sum of atomic charges =     0.000000

 -----------------------------------------------------------------
                    Cartesian Multipole Moments
 -----------------------------------------------------------------
    Charge (ESU x 10^10)
                 0.0000
    Dipole Moment (Debye)
         X       0.3425      Y      -0.9142      Z      -1.2153
       Tot       1.5588
    Quadrupole Moments (Debye-Ang)
        XX     -94.5130     XY      -2.8665     YY     -91.0238
        XZ       0.9140     YZ       1.7603     ZZ     -92.3167
    Octopole Moments (Debye-Ang^2)
       XXX       6.0721    XXY      10.4430    XYY      -1.8786
       YYY      34.3952    XXZ      13.1308    XYZ       0.1351
       YYZ       7.1829    XZZ      -2.0281    YZZ       4.9062
       ZZZ      10.9044
    Hexadecapole Moments (Debye-Ang^3)
      XXXX   -1684.2786   XXXY     -36.6345   XXYY    -482.0174
      XYYY     -49.2918   YYYY    -991.7571   XXXZ      -8.4524
      XXYZ      -5.4548   XYYZ      -8.2178   YYYZ       8.8326
      XXZZ    -344.7713   XYZZ     -10.2081   YYZZ    -221.0951
      XZZZ     -10.3408   YZZZ      12.5000   ZZZZ    -264.1437
 -----------------------------------------------------------------
 Calculating analytic gradient of the SCF energy
 Gradient of SCF Energy
            1           2           3           4           5           6
    1  -0.0000114   0.0000641  -0.0000488   0.0000180   0.0000071  -0.0000202
    2   0.0000222   0.0000207  -0.0000194  -0.0000294   0.0000002  -0.0000078
    3  -0.0000180   0.0000262   0.0000007   0.0000190  -0.0000006   0.0000016
            7           8           9
    1   0.0000071  -0.0000063  -0.0000097
    2   0.0000246   0.0000138  -0.0000250
    3  -0.0000185  -0.0000044  -0.0000058
 Max gradient component =       6.406E-05
 RMS gradient           =       2.194E-05
 Gradient time:  CPU 18.91 s  wall 4.79 s
 Geometry Optimization Parameters
   NAtoms,    NIC,     NZ,  NCons,   NDum,   NFix, NCnnct, MaxDiis
        9      69       9       0       0       0       0       0

 Cartesian Hessian Update
 Hessian Updated using BFGS Update


** GEOMETRY OPTIMIZATION IN DELOCALIZED INTERNAL COORDINATES **
   Searching for a Minimum

   Optimization Cycle:   7

                       Coordinates (Angstroms)
     ATOM                X               Y               Z
      1  C        -0.2473713918   -1.0115043595   -1.6370841584
      2  C        -0.6777693956   -1.4576477115   -0.2634125067
      3  C         0.2253022454   -0.2644383157   -0.4158665627
      4  Br       -2.5224234600   -1.3433931826    0.2941033037
      5  H        -0.2363959933   -2.3494270447    0.1581897233
      6  I        -0.4828365655    1.7580189809   -0.0893060100
      7  I         2.2956070302   -0.5727129645    0.2108852381
      8  H         0.4565508764   -1.6308443279   -2.1807371415
      9  H        -0.9830807085   -0.5083535471   -2.2534357723
   Point Group: c1    Number of degrees of freedom:    21


   Energy is -16529.289388217

 Hessian Updated using BFGS Update

 21 Hessian modes will be used to form the next step
  Hessian Eigenvalues:
     0.015860    0.021987    0.023060    0.026505    0.032640    0.046515
     0.066151    0.083094    0.089140    0.102245    0.103355    0.124247
     0.130331    0.143580    0.178316    0.242344    0.267050    0.277569
     0.348065    0.348371    0.355718

 Minimum Search - Taking Simple RFO Step
 Searching for Lamda that Minimizes Along All modes
 Value Taken    Lamda =   0.00000000
 Step Taken.  Stepsize is  0.000887

                             Maximum     Tolerance    Cnvgd?
         Gradient           0.000026      0.000300     YES
         Displacement       0.000408      0.001200     YES
         Energy change     -0.000000      0.000001     YES


                       Distance Matrix (Angstroms)
             C (  1)   C (  2)   C (  3)   Br(  4)   H (  5)   I (  6)
   C (  2)  1.507070
   C (  3)  1.507614  1.504171
   Br(  4)  3.002582  1.930447  3.036148
   H (  5)  2.239010  1.080662  2.211308  2.501299
   I (  6)  3.181402  3.226271  2.167588  3.731712  4.122269
   I (  7)  3.173999  3.138317  2.184951  4.879989  3.093627  3.638980
   H (  8)  1.083811  2.234460  2.243950  3.883523  2.543052  4.091568
   H (  9)  1.083660  2.225886  2.212769  3.091411  3.124584  3.173349
             I (  7)   H (  8)
   H (  8)  3.197128
   H (  9)  4.102050  1.826967

 Final energy is   -16529.289388216595     


 ******************************
 **  OPTIMIZATION CONVERGED  **
 ******************************

                       Coordinates (Angstroms)
     ATOM                X               Y               Z
      1  C        -0.2473713918   -1.0115043595   -1.6370841584
      2  C        -0.6777693956   -1.4576477115   -0.2634125067
      3  C         0.2253022454   -0.2644383157   -0.4158665627
      4  Br       -2.5224234600   -1.3433931826    0.2941033037
      5  H        -0.2363959933   -2.3494270447    0.1581897233
      6  I        -0.4828365655    1.7580189809   -0.0893060100
      7  I         2.2956070302   -0.5727129645    0.2108852381
      8  H         0.4565508764   -1.6308443279   -2.1807371415
      9  H        -0.9830807085   -0.5083535471   -2.2534357723

Z-matrix Print:
$molecule
0 1
I 
C  1 2.167588
C  2 1.504171 1 121.920655
H  3 1.080662 2 116.676129 1 -143.192206 0
C  3 1.507070 2 60.087539 1 107.242667 0
H  5 1.083660 3 117.515390 2 -106.009682 0
H  5 1.083811 3 118.263631 2 109.009050 0
Br 3 1.930447 2 123.780837 1 -2.328850 0
I  2 2.184951 1 113.451965 3 -145.059545 0
$end


 --------------------------------------------------------------

                    Orbital Energies (a.u.)
 --------------------------------------------------------------

 Alpha MOs
 -- Occupied --
***************-482.841-176.313-176.311-165.717-165.715-165.714
*******-165.713-165.713 -62.494 -56.315 -56.311 -56.310 -35.809
-35.808 -31.303 -31.301 -31.296 -31.296 -31.295 -31.295 -22.953
-22.952 -22.952 -22.951 -22.950 -22.950 -22.947 -22.947 -22.945
-22.945 -10.293 -10.266 -10.223  -8.703  -6.535  -6.521  -6.521
 -6.358  -6.357  -4.771  -4.770  -4.756  -4.756  -4.754  -4.754
 -2.645  -2.641  -2.641  -2.631  -2.631  -2.037  -2.035  -2.032
 -2.032  -2.031  -2.031  -2.019  -2.019  -2.017  -2.017  -0.925
 -0.799  -0.700  -0.661  -0.633  -0.572  -0.509  -0.474  -0.408
 -0.393  -0.373  -0.360  -0.310  -0.297  -0.280  -0.275  -0.271
 -0.264
 -- Virtual --
 -0.093  -0.072  -0.016  -0.002   0.016   0.025   0.032   0.055
  0.057   0.068   0.072   0.076   0.079   0.087   0.102   0.108
  0.115   0.120   0.132   0.141   0.143   0.160   0.167   0.175
  0.193   0.203   0.217   0.228   0.232   0.246   0.260   0.261
  0.275   0.295   0.367   0.383   0.393   0.397   0.401   0.409
  0.427   0.430   0.438   0.446   0.460   0.471   0.481   0.491
  0.515   0.541   0.553   0.559   0.579   0.607   0.611   0.630
  0.636   0.657   0.664   0.671   0.692   0.720   0.737   0.777
  0.806   0.849   0.859   0.909   0.952   1.048   1.198   1.260
  1.290   1.312   1.338   1.362   1.365   1.388   1.416   1.447
  1.498   1.515   1.533   1.621   1.640   1.670   1.704   1.776
  1.796   1.847   1.877   1.968   1.986   2.044   2.054   2.123
  2.161   2.190   2.210   2.247   2.456   2.524   2.575   2.664
  2.688   2.780   2.809   2.831   2.910   3.087   3.210   3.431
  3.685   3.751   3.968   3.971   3.972   3.999   4.019   4.033
  4.062   4.066   4.076   4.123   4.162   4.172   4.233   4.265
  4.291   4.389   4.415   4.444   6.007   6.026   6.037   6.050
  6.074   6.122   6.669   7.571   7.594   7.682  23.583  23.757
 23.855  27.844  27.887  28.346  28.359  28.364  28.376  28.392
 28.400  28.536  28.537  28.539  28.553  28.572  28.578  28.585
 28.629  28.678  28.711  47.937 127.888 127.898 127.909 127.917
127.926 127.955 151.645 151.682 289.767 289.788 289.9031020.735
*******1901.845
 --------------------------------------------------------------

          Ground-State Mulliken Net Atomic Charges

     Atom                 Charge (a.u.)
  ----------------------------------------
      1 C                    -0.496957
      2 C                    -0.174879
      3 C                    -0.070641
      4 Br                   -0.085797
      5 H                     0.247121
      6 I                     0.130312
      7 I                     0.097911
      8 H                     0.168205
      9 H                     0.184725
  ----------------------------------------
  Sum of atomic charges =     0.000000

 -----------------------------------------------------------------
                    Cartesian Multipole Moments
 -----------------------------------------------------------------
    Charge (ESU x 10^10)
                 0.0000
    Dipole Moment (Debye)
         X       0.3425      Y      -0.9142      Z      -1.2153
       Tot       1.5588
    Quadrupole Moments (Debye-Ang)
        XX     -94.5130     XY      -2.8665     YY     -91.0238
        XZ       0.9140     YZ       1.7603     ZZ     -92.3167
    Octopole Moments (Debye-Ang^2)
       XXX       6.0721    XXY      10.4430    XYY      -1.8786
       YYY      34.3952    XXZ      13.1308    XYZ       0.1351
       YYZ       7.1829    XZZ      -2.0281    YZZ       4.9062
       ZZZ      10.9044
    Hexadecapole Moments (Debye-Ang^3)
      XXXX   -1684.2786   XXXY     -36.6345   XXYY    -482.0174
      XYYY     -49.2918   YYYY    -991.7571   XXXZ      -8.4524
      XXYZ      -5.4548   XYYZ      -8.2178   YYYZ       8.8326
      XXZZ    -344.7713   XYZZ     -10.2081   YYZZ    -221.0951
      XZZZ     -10.3408   YZZZ      12.5000   ZZZZ    -264.1437
 -----------------------------------------------------------------
Archival summary:
1\1\garfield\OPT\ProcedureUnspecified\BasisUnspecified\2r133\taweetha\WedOct1004:22:082018WedOct1004:22:082018\0\\#,OPT,ProcedureUnspecified,BasisUnspecified,\\0,1\I\C,1,2.16759\C,2,1.50417,1,121.921\H,3,1.08066,2,116.676,1,-143.192,0\C,3,1.50707,2,60.0875,1,107.243,0\H,5,1.08366,3,117.515,2,-106.01,0\H,5,1.08381,3,118.264,2,109.009,0\Br,3,1.93045,2,123.781,1,-2.32885,0\I,2,2.18495,1,113.452,3,-145.06,0\\\@

 Total job time:  146.67s(wall), 562.57s(cpu) 
 Wed Oct 10 04:22:08 2018

        *************************************************************
        *                                                           *
        *  Thank you very much for using Q-Chem.  Have a nice day.  *
        *                                                           *
        *************************************************************


 
User input: 2 of 2 
 
Q-Chem Developer Version!
                  Welcome to Q-Chem
     A Quantum Leap Into The Future Of Chemistry


 Q-Chem 5.1, Q-Chem, Inc., Pleasanton, CA (2018)

 Yihan Shao,  Zhengting Gan,  E. Epifanovsky,  A. T. B. Gilbert,  M. Wormit,  
 J. Kussmann,  A. W. Lange,  A. Behn,  Jia Deng,  Xintian Feng,  D. Ghosh,  
 M. Goldey,  P. R. Horn,  L. D. Jacobson,  I. Kaliman,  T. Kus,  A. Landau,  
 Jie Liu,  E. I. Proynov,  R. M. Richard,  R. P. Steele,  E. J. Sundstrom,  
 H. L. Woodcock III,  P. M. Zimmerman,  D. Zuev,  B. Albrecht,  E. Alguire,  
 S. A. Baeppler,  D. Barton,  Z. Benda,  Y. A. Bernard,  E. J. Berquist,  
 K. B. Bravaya,  H. Burton,  D. Casanova,  Chun-Min Chang,  Yunqing Chen,  
 A. Chien,  K. D. Closser,  M. P. Coons,  S. Coriani,  S. Dasgupta,  
 A. L. Dempwolff,  M. Diedenhofen,  Hainam Do,  R. G. Edgar,  Po-Tung Fang,  
 S. Faraji,  S. Fatehi,  Qingguo Feng,  K. D. Fenk,  J. Fosso-Tande,  
 Qinghui Ge,  A. Ghysels,  G. Gidofalvi,  J. Gomes,  J. Gonthier,  A. Gunina,  
 D. Hait,  M. W. D. Hanson-Heine,  P. H. P. Harbach,  A. W. Hauser,  
 J. E. Herr,  E. G. Hohenstein,  Z. C. Holden,  Kerwin Hui,  B. C. Huynh,  
 T.-C. Jagau,  Hyunjun Ji,  B. Kaduk,  K. Khistyaev,  Jaehoon Kim,  
 P. Klunzinger,  K. Koh,  D. Kosenkov,  L. Koulias,  T. Kowalczyk,  
 C. M. Krauter,  A. Kunitsa,  Ka Un Lao,  A. Laurent,  K. V. Lawler,  
 Joonho Lee,  D. Lefrancois,  S. Lehtola,  D. S. Levine,  Yi-Pei Li,  
 You-Sheng Lin,  Fenglai Liu,  E. Livshits,  A. Luenser,  P. Manohar,  
 E. Mansoor,  S. F. Manzer,  Shan-Ping Mao,  Yuezhi Mao,  N. Mardirossian,  
 A. V. Marenich,  T. Markovich,  L. A. Martinez-Martinez,  S. A. Maurer,  
 N. J. Mayhall,  S. C. McKenzie,  J.-M. Mewes,  A. F. Morrison,  
 J. W. Mullinax,  K. Nanda,  T. S. Nguyen-Beck,  R. Olivares-Amaya,  
 J. A. Parkhill,  T. M. Perrine,  F. Plasser,  P. Pokhilko,  S. Prager,  
 A. Prociuk,  E. Ramos,  D. R. Rehn,  F. Rob,  M. Schneider,  N. Sergueev,  
 S. M. Sharada,  S. Sharma,  D. W. Small,  T. Stauch,  T. Stein,  
 Yu-Chuan Su,  A. J. W. Thom,  A. Tkatchenko,  T. Tsuchimochi,  N. M. Tubman,  
 L. Vogt,  M. L. Vidal,  O. Vydrov,  M. A. Watson,  J. Wenzel,  
 M. de Wergifosse,  T. A. Wesolowski,  A. White,  J. Witte,  A. Yamada,  
 Jun Yang,  K. Yao,  S. Yeganeh,  S. R. Yost,  Zhi-Qiang You,  A. Zech,  
 Igor Ying Zhang,  Xing Zhang,  Yan Zhao,  Ying Zhu,  B. R. Brooks,  
 G. K. L. Chan,  C. J. Cramer,  M. S. Gordon,  W. J. Hehre,  A. Klamt,  
 M. W. Schmidt,  C. D. Sherrill,  D. G. Truhlar,  A. Aspuru-Guzik,  R. Baer,  
 A. T. Bell,  N. A. Besley,  Jeng-Da Chai,  A. E. DePrince, III,  
 R. A. DiStasio Jr.,  A. Dreuw,  B. D. Dunietz,  T. R. Furlani,  
 Chao-Ping Hsu,  Yousung Jung,  Jing Kong,  D. S. Lambrecht,  WanZhen Liang,  
 C. Ochsenfeld,  V. A. Rassolov,  L. V. Slipchenko,  J. E. Subotnik,  
 T. Van Voorhis,  J. M. Herbert,  A. I. Krylov,  P. M. W. Gill,  M. Head-Gordon

 Contributors to earlier versions of Q-Chem not listed above: 
 R. D. Adamson,  B. Austin,  J. Baker,  G. J. O. Beran,  K. Brandhorst,  
 S. T. Brown,  E. F. C. Byrd,  A. K. Chakraborty,  C.-L. Cheng,  
 Siu Hung Chien,  D. M. Chipman,  D. L. Crittenden,  H. Dachsel,  
 R. J. Doerksen,  A. D. Dutoi,  L. Fusti-Molnar,  W. A. Goddard III,  
 A. Golubeva-Zadorozhnaya,  S. R. Gwaltney,  G. Hawkins,  A. Heyden,  
 S. Hirata,  G. Kedziora,  F. J. Keil,  C. Kelley,  Jihan Kim,  R. A. King,  
 R. Z. Khaliullin,  P. P. Korambath,  W. Kurlancheek,  A. M. Lee,  M. S. Lee,  
 S. V. Levchenko,  Ching Yeh Lin,  D. Liotard,  R. C. Lochan,  I. Lotan,  
 P. E. Maslen,  N. Nair,  D. P. O'Neill,  D. Neuhauser,  E. Neuscamman,  
 C. M. Oana,  R. Olson,  B. Peters,  R. Peverati,  P. A. Pieniazek,  
 Y. M. Rhee,  J. Ritchie,  M. A. Rohrdanz,  E. Rosta,  N. J. Russ,  
 H. F. Schaefer III,  N. E. Schultz,  N. Shenvi,  A. C. Simmonett,  A. Sodt,  
 D. Stuck,  K. S. Thanthiriwatte,  V. Vanovschi,  Tao Wang,  A. Warshel,  
 C. F. Williams,  Q. Wu,  X. Xu,  W. Zhang

 Please cite Q-Chem as follows:
 Y. Shao et al., Mol. Phys. 113, 184-215 (2015)
 DOI: 10.1080/00268976.2014.952696

 Q-Chem 5.1.1 for Intel X86 EM64T Linux

 Parts of Q-Chem use Armadillo 8.300.2 (Tropical Shenanigans).
 http://arma.sourceforge.net/

 Q-Chem begins on Wed Oct 10 04:22:08 2018  

Host: 
0

     Scratch files written to /scratch/taweetham/qchem25196//
The previous job contains 0 fragments, simply inherited here
Input Ideriv = 2
Curr. Ideriv = -1
Max.  Ideriv = 2

Checking the input file for inconsistencies... 	...done.

--------------------------------------------------------------
User input:
--------------------------------------------------------------

$molecule
read
$end

$rem
   job_type 	frequency
   basis 	6-311++g**
   method	b3lyp	
$end


--------------------------------------------------------------
 ----------------------------------------------------------------
             Standard Nuclear Orientation (Angstroms)
    I     Atom           X                Y                Z
 ----------------------------------------------------------------
    1      C      -0.3278700536    -0.8868626184    -1.6696686376
    2      C      -0.7622634633    -1.3795416036    -0.3132653339
    3      C       0.1923197586    -0.2220475661    -0.4205393558
    4      Br     -2.5932706145    -1.2098984168     0.2743234636
    5      H      -0.3570746483    -2.3096773758     0.0588888937
    6      I      -0.4193071068     1.8118611129     0.0125471825
    7      I       2.2535441488    -0.6530189054     0.1622390749
    8      H       0.3408519257    -1.5099798452    -2.2520627979
    9      H      -1.0469864456    -0.3218244578    -2.2509790045
 ----------------------------------------------------------------
 Molecular Point Group                 C1    NOp =  1
 Largest Abelian Subgroup              C1    NOp =  1
 Nuclear Repulsion Energy =  1491.4985551427 hartrees
 There are       81 alpha and       81 beta electrons
 Requested basis set is 6-311++G(d,p)
 There are 100 shells and 259 basis functions

 Total QAlloc Memory Limit   2000 MB
 Mega-Array Size       188 MB
 MEM_STATIC part       192 MB

                       Distance Matrix (Angstroms)
             C (  1)   C (  2)   C (  3)   Br(  4)   H (  5)   I (  6)
   C (  2)  1.507070
   C (  3)  1.507614  1.504171
   Br(  4)  3.002582  1.930447  3.036148
   H (  5)  2.239010  1.080662  2.211308  2.501299
   I (  6)  3.181402  3.226271  2.167588  3.731712  4.122269
   I (  7)  3.173999  3.138317  2.184951  4.879989  3.093627  3.638980
   H (  8)  1.083811  2.234460  2.243950  3.883523  2.543052  4.091568
   H (  9)  1.083660  2.225886  2.212769  3.091411  3.124584  3.173349
             I (  7)   H (  8)
   H (  8)  3.197128
   H (  9)  4.102050  1.826967

 A cutoff of  1.0D-11 yielded   3833 shell pairs
 There are     26869 function pairs (     30180 Cartesian)

 -------------------------------------------------------
 OpenMP Integral Computing Module                       
 Release: version 1.0, May 2013, Q-Chem Inc. Pittsburgh 
 -------------------------------------------------------
 Integral Job Info:
 Integral job number is                      11
 Integral operator is                         1
 short-range coefficients                     0
 long-range coefficients              100000000
 Omega coefficients                           0
 if combine SR and LR in K                    0
 Integral screening is                        0
 Integral computing path is                   2
 max size of driver memory is            800000
 size of driver memory is                593474
 size of scratch memory is             29623520
 max col of scratch BK array               1296
 max len of scratch array in speh3          155
 max len of scratch index in speh4           18
 max int batch size is                      520
 min int batch size is                       52
 fixed nKL is                                45
 max L of basis functions is                  2
 order of int derivative is                   0
 number of shells is                        100
 number of basis is                         275
 number of cartesian basis is               275
 number of contracted shell pairs          3833
 number of primitive shell pairs           7827
 maxK2 (contraction) of shell pair           36
 max number of K2 of shell pair               1
 max number of CS2 of shell pair            571
 max number of PS2 of shell pair            571
 mem total for path MDJ                  552988
 -------------------------------------------------------
 Smallest overlap matrix eigenvalue = 5.41E-05
 Guess from superposition of atomic densities
 Warning:  Energy on first SCF cycle will be non-variational
 SAD guess density has 162.000000 electrons

 -----------------------------------------------------------------------
  General SCF calculation program by
  Eric Jon Sundstrom, Paul Horn, Yuezhi Mao, Dmitri Zuev, Alec White,
  David Stuck, Shaama M.S., Shane Yost, Joonho Lee, David Small,
  Daniel Levine, Susi Lehtola, Hugh Burton, Evgeny Epifanovsky
 -----------------------------------------------------------------------
 Exchange:     0.2000 Hartree-Fock + 0.0800 Slater + 0.7200 B88
 Correlation:  0.1900 VWN1RPA + 0.8100 LYP
 Using SG-1 standard quadrature grid
 using 4 threads for integral computing
 -------------------------------------------------------
 OpenMP Integral computing Module                
 Release: version 2.0, May 2017, Q-Chem Inc. Pleasanton 
 -------------------------------------------------------
 -------------------------------------------------------
 OpenMP BLAS3 based DFT computing Module                
 Release: version 1.0, May 2013, Q-Chem Inc. Pittsburgh 
 -------------------------------------------------------
 A restricted SCF calculation will be
 performed using DIIS
 SCF converges when DIIS error is below 1.0e-08
 ---------------------------------------
  Cycle       Energy         DIIS error
 ---------------------------------------
    1  -16530.1082195069      3.32e-02  
    2  -16529.2417930474      2.68e-03  
    3  -16529.1958059801      3.44e-03  
    4  -16529.2833212788      7.60e-04  
    5  -16529.2880613147      3.21e-04  
    6  -16529.2888833063      8.08e-05  
    7  -16529.2889329955      2.86e-05  
    8  -16529.2889394009      5.55e-06  
    9  -16529.2889396523      1.08e-06  
   10  -16529.2889396635      2.39e-07  
   11  -16529.2889396639      5.09e-08  
   12  -16529.2889396642      7.64e-09  Convergence criterion met
 ---------------------------------------
 SCF time:   CPU 69.47s  wall 18.00s 
 SCF   energy in the final basis set =   -16529.2889396642
 Total energy in the final basis set =   -16529.2889396642

 --------------------------------------------------------------

                    Orbital Energies (a.u.)
 --------------------------------------------------------------

 Alpha MOs
 -- Occupied --
***************-482.841-176.313-176.311-165.717-165.715-165.714
*******-165.713-165.713 -62.494 -56.315 -56.311 -56.310 -35.809
-35.808 -31.303 -31.301 -31.296 -31.296 -31.295 -31.295 -22.953
-22.952 -22.952 -22.952 -22.950 -22.950 -22.947 -22.947 -22.945
-22.945 -10.293 -10.266 -10.223  -8.703  -6.535  -6.521  -6.521
 -6.358  -6.357  -4.771  -4.770  -4.756  -4.756  -4.754  -4.754
 -2.645  -2.642  -2.641  -2.631  -2.630  -2.037  -2.035  -2.032
 -2.032  -2.031  -2.030  -2.019  -2.019  -2.017  -2.017  -0.925
 -0.799  -0.700  -0.661  -0.633  -0.572  -0.509  -0.474  -0.408
 -0.393  -0.373  -0.360  -0.310  -0.297  -0.280  -0.275  -0.271
 -0.264
 -- Virtual --
 -0.093  -0.072  -0.016  -0.002   0.016   0.025   0.032   0.055
  0.057   0.068   0.072   0.076   0.079   0.087   0.102   0.108
  0.115   0.120   0.132   0.141   0.143   0.160   0.167   0.175
  0.193   0.203   0.217   0.228   0.232   0.246   0.260   0.261
  0.275   0.295   0.367   0.383   0.393   0.397   0.401   0.409
  0.427   0.430   0.438   0.446   0.460   0.471   0.481   0.491
  0.515   0.541   0.553   0.559   0.579   0.607   0.611   0.630
  0.636   0.657   0.664   0.671   0.692   0.720   0.737   0.777
  0.806   0.849   0.859   0.909   0.952   1.048   1.198   1.260
  1.290   1.312   1.338   1.362   1.365   1.388   1.416   1.447
  1.498   1.515   1.533   1.621   1.640   1.670   1.704   1.776
  1.796   1.847   1.877   1.968   1.986   2.043   2.054   2.123
  2.161   2.190   2.210   2.247   2.456   2.524   2.575   2.664
  2.688   2.780   2.809   2.831   2.910   3.087   3.210   3.431
  3.685   3.751   3.968   3.971   3.972   3.999   4.019   4.033
  4.062   4.065   4.076   4.123   4.162   4.171   4.233   4.265
  4.291   4.389   4.415   4.444   6.007   6.025   6.037   6.050
  6.073   6.122   6.669   7.571   7.593   7.682  23.583  23.757
 23.855  27.844  27.887  28.346  28.359  28.364  28.376  28.392
 28.400  28.536  28.537  28.539  28.553  28.572  28.578  28.585
 28.629  28.678  28.711  47.937 127.888 127.898 127.909 127.917
127.926 127.955 151.645 151.682 289.767 289.788 289.9031020.735
*******1901.845
 --------------------------------------------------------------

          Ground-State Mulliken Net Atomic Charges

     Atom                 Charge (a.u.)
  ----------------------------------------
      1 C                    -0.496786
      2 C                    -0.175179
      3 C                    -0.070977
      4 Br                   -0.085841
      5 H                     0.247128
      6 I                     0.130559
      7 I                     0.098228
      8 H                     0.168213
      9 H                     0.184655
  ----------------------------------------
  Sum of atomic charges =     0.000000

 -----------------------------------------------------------------
                    Cartesian Multipole Moments
 -----------------------------------------------------------------
    Charge (ESU x 10^10)
                 0.0000
    Dipole Moment (Debye)
         X       0.2877      Y      -0.8667      Z      -1.2602
       Tot       1.5562
    Quadrupole Moments (Debye-Ang)
        XX     -94.7487     XY      -2.6970     YY     -90.9957
        XZ       0.9137     YZ       1.7685     ZZ     -92.1898
    Octopole Moments (Debye-Ang^2)
       XXX      12.4540    XXY       6.4346    XYY       0.1433
       YYY      24.8395    XXZ      12.4370    XYZ      -0.1828
       YYZ       7.5113    XZZ      -0.5046    YZZ       2.3255
       ZZZ       8.7837
    Hexadecapole Moments (Debye-Ang^3)
      XXXX   -1690.7748   XXXY     -25.8548   XXYY    -481.4398
      XYYY     -28.0979   YYYY    -981.3754   XXXZ      -3.4541
      XXYZ     -11.7095   XYYZ      -5.3262   YYYZ      -4.4916
      XXZZ    -345.9781   XYZZ      -4.7727   YYZZ    -219.9739
      XZZZ      -1.7199   YZZZ      -5.8087   ZZZZ    -262.7781
 -----------------------------------------------------------------
 Calculating MO derivatives via CPSCF
 D1JvT checksum  = 957960 56968.5287808734
 D1KAT checksum  = 2442852 2071.3636319727
   1         3          27      0.114650    0.023737
   2         3          27      0.015131    0.003373
   3         3          27      0.002058    0.000642
   4         4          26      0.000191    0.000057
   5        27           3      0.000013    0.000006
   6        30           0      0.000000    0.000000    Roots Converged
 Time for AOints: 52.0 s (CPU) 13.1 s (wall)
 ------------------------------------------------------------------------------
                     AOints        : Timing summary (seconds)
 ------------------------------------------------------------------------------
     job step          cpu (% of tot)      sys (% of tot)     wall (% of tot)
 ------------------------------------------------------------------------------
  cpscf_lag         0.2060E+03 (31.2)   0.1300E-04 (16.2)   0.5263E+02 (30.5)
  iterzp            0.4025E+03 (60.9)   0.6300E-04 (78.8)   0.1059E+03 (61.5)
  make_fx           0.0000E+00 ( 0.0)   0.0000E+00 ( 0.0)   0.0000E+00 ( 0.0)
  AOints            0.5197E+02 ( 7.9)   0.2000E-05 ( 2.5)   0.1308E+02 ( 7.6)
 ------------------------------------------------------------------------------
   Grand Totals     0.6611E+03          0.8000E-04          0.1723E+03
 ------------------------------------------------------------------------------
 Calculating analytic Hessian of the SCF energy
 Polarizability Matrix (a.u.)
            1           2           3
    1-142.6795445   3.6854500  -0.2303829
    2   3.6854500-116.1951885  -3.1319403
    3  -0.2303829  -3.1319403 -90.5917156

 Direct stationary perturbation theory relativistic correction:

 rels  =     210.719498206244
 relv  =    -703.144392774608
 rel2e =      95.899771726242
 E_rel =    -396.525122842122

 Hessian of the SCF Energy
            1           2           3           4           5           6
    1   0.4629474  -0.2183416   0.0155463  -0.0548208   0.0056905   0.0309383
    2  -0.2183416   0.3961806   0.0169126   0.0091334  -0.0595678   0.0351440
    3   0.0155463   0.0169126   0.5971073   0.0563598   0.0776626  -0.1785996
    4  -0.0548208   0.0091334   0.0563598   0.3673979  -0.0491236  -0.0378059
    5   0.0056905  -0.0595678   0.0776626  -0.0491236   0.5187840  -0.1640687
    6   0.0309383   0.0351440  -0.1785996  -0.0378059  -0.1640687   0.3197692
    7  -0.0547822  -0.0055036  -0.0684306  -0.1071337  -0.0778590   0.0219049
    8  -0.0000805  -0.0636760  -0.0822086  -0.0731097  -0.1492834   0.0321132
    9  -0.0372348  -0.0535670  -0.1574166  -0.0010209   0.0045790  -0.0107323
   10  -0.0108320  -0.0033637   0.0059840  -0.1167657   0.0214179   0.0264650
   11  -0.0007841  -0.0016042   0.0012679   0.0157161  -0.0277940  -0.0024968
   12   0.0222899  -0.0040570  -0.0025934   0.0274953  -0.0046648  -0.0303943
   13   0.0001768  -0.0020002   0.0027427  -0.0776933   0.1058475  -0.0431628
   14  -0.0049794   0.0031080  -0.0015378   0.0996700  -0.2681607   0.0930660
   15  -0.0129612   0.0247594  -0.0084764  -0.0386966   0.0913090  -0.0740235
   16   0.0001501   0.0009783  -0.0013920   0.0020483  -0.0046892  -0.0000752
   17  -0.0008339  -0.0135153  -0.0025056   0.0052579  -0.0162655  -0.0073456
   18   0.0049477  -0.0155785  -0.0014756  -0.0035992   0.0027474  -0.0010093
   19  -0.0119640  -0.0028408  -0.0034497  -0.0174017   0.0014532  -0.0104791
   20  -0.0005667   0.0001036  -0.0022400  -0.0068720   0.0008575  -0.0013834
   21  -0.0165416   0.0043824  -0.0023583   0.0010027  -0.0044441   0.0000750
   22  -0.1583537   0.1113495   0.0957849  -0.0077775   0.0093809   0.0022323
   23   0.1101007  -0.1402066  -0.0875703  -0.0123218   0.0134081   0.0071819
   24   0.0923232  -0.0867709  -0.1223133   0.0084877  -0.0108731  -0.0134168
   25  -0.1725216   0.1105886  -0.1031455   0.0121465  -0.0121182   0.0099826
   26   0.1097950  -0.1208223   0.0802192   0.0116497  -0.0119783   0.0077894
   27  -0.0993077   0.0787751  -0.1238741  -0.0122229   0.0077526  -0.0116683
            7           8           9          10          11          12
    1  -0.0547822  -0.0000805  -0.0372348  -0.0108320  -0.0007841   0.0222899
    2  -0.0055036  -0.0636760  -0.0535670  -0.0033637  -0.0016042  -0.0040570
    3  -0.0684306  -0.0822086  -0.1574166   0.0059840   0.0012679  -0.0025934
    4  -0.1071337  -0.0731097  -0.0010209  -0.1167657   0.0157161   0.0274953
    5  -0.0778590  -0.1492834   0.0045790   0.0214179  -0.0277940  -0.0046648
    6   0.0219049   0.0321132  -0.0107323   0.0264650  -0.0024968  -0.0303943
    7   0.2577999   0.0673865   0.0499300  -0.0182733  -0.0101025  -0.0000728
    8   0.0673865   0.2992243   0.0570696   0.0016528   0.0029998   0.0046620
    9   0.0499300   0.0570696   0.2373929   0.0088772   0.0049399  -0.0024657
   10  -0.0182733   0.0016528   0.0088772   0.1686934  -0.0146180  -0.0496279
   11  -0.0101025   0.0029998   0.0049399  -0.0146180   0.0245742   0.0027462
   12  -0.0000728   0.0046620  -0.0024657  -0.0496279   0.0027462   0.0313900
   13   0.0038809  -0.0164420   0.0051867  -0.0205802   0.0153826  -0.0003897
   14   0.0064724  -0.0166101   0.0080546  -0.0025267   0.0031872  -0.0003497
   15   0.0043738  -0.0092601   0.0014610   0.0091213  -0.0072179   0.0017684
   16  -0.0199421   0.0203693   0.0082017  -0.0005280  -0.0046252   0.0000983
   17   0.0118238  -0.0545842  -0.0115261  -0.0008057  -0.0025418   0.0013592
   18   0.0055074  -0.0091645  -0.0211525  -0.0006081   0.0001261   0.0011441
   19  -0.0618174   0.0038272  -0.0173890  -0.0021840  -0.0003399  -0.0007351
   20   0.0101225  -0.0179427   0.0086203  -0.0012321  -0.0000249  -0.0004356
   21  -0.0138645   0.0063231  -0.0216718   0.0007081   0.0005888   0.0002314
   22   0.0105315  -0.0112039  -0.0092466  -0.0011026  -0.0002714   0.0022417
   23   0.0118022  -0.0100352  -0.0054353  -0.0019118   0.0001428   0.0030234
   24   0.0086818  -0.0063603  -0.0123543  -0.0008528  -0.0005290  -0.0007446
   25  -0.0102636   0.0076003  -0.0073043   0.0015722  -0.0003578  -0.0012996
   26  -0.0141423   0.0099075  -0.0127350   0.0013874   0.0010610  -0.0022838
   27  -0.0080301   0.0068255  -0.0130608  -0.0000667   0.0005747   0.0016642
           13          14          15          16          17          18
    1   0.0001768  -0.0049794  -0.0129612   0.0001501  -0.0008339   0.0049477
    2  -0.0020002   0.0031080   0.0247594   0.0009783  -0.0135153  -0.0155785
    3   0.0027427  -0.0015378  -0.0084764  -0.0013920  -0.0025056  -0.0014756
    4  -0.0776933   0.0996700  -0.0386966   0.0020483   0.0052579  -0.0035992
    5   0.1058475  -0.2681607   0.0913090  -0.0046892  -0.0162655   0.0027474
    6  -0.0431628   0.0930660  -0.0740235  -0.0000752  -0.0073456  -0.0010093
    7   0.0038809   0.0064724   0.0043738  -0.0199421   0.0118238   0.0055074
    8  -0.0164420  -0.0166101  -0.0092601   0.0203693  -0.0545842  -0.0091645
    9   0.0051867   0.0080546   0.0014610   0.0082017  -0.0115261  -0.0211525
   10  -0.0205802  -0.0025267   0.0091213  -0.0005280  -0.0008057  -0.0006081
   11   0.0153826   0.0031872  -0.0072179  -0.0046252  -0.0025418   0.0001261
   12  -0.0003897  -0.0003497   0.0017684   0.0000983   0.0013592   0.0011441
   13   0.0950548  -0.0992725   0.0345123  -0.0005994  -0.0010442   0.0008910
   14  -0.0992725   0.2772513  -0.0987650  -0.0005594  -0.0010895   0.0008056
   15   0.0345123  -0.0987650   0.0788077  -0.0004687  -0.0025964   0.0003588
   16  -0.0005994  -0.0005594  -0.0004687   0.0284886  -0.0249177  -0.0063340
   17  -0.0010442  -0.0010895  -0.0025964  -0.0249177   0.0971598   0.0211586
   18   0.0008910   0.0008056   0.0003588  -0.0063340   0.0211586   0.0201446
   19  -0.0004736   0.0011287   0.0016700  -0.0103316   0.0099628  -0.0007403
   20  -0.0014624   0.0014989   0.0003248   0.0143538  -0.0086607   0.0016983
   21  -0.0001103  -0.0002849   0.0005476   0.0002921   0.0004643   0.0018959
   22   0.0008440  -0.0001051  -0.0013294   0.0002184  -0.0010830  -0.0016063
   23  -0.0002281   0.0000869  -0.0018024  -0.0001590  -0.0015099  -0.0022956
   24   0.0007207   0.0006359   0.0018870   0.0001960   0.0011392  -0.0000998
   25  -0.0006099   0.0001721   0.0037785   0.0004957   0.0016400   0.0015419
   26  -0.0007808   0.0007279   0.0032486  -0.0007509   0.0010071   0.0005026
   27  -0.0003905  -0.0016246  -0.0023305  -0.0005182  -0.0001474   0.0001937
           19          20          21          22          23          24
    1  -0.0119640  -0.0005667  -0.0165416  -0.1583537   0.1101007   0.0923232
    2  -0.0028408   0.0001036   0.0043824   0.1113495  -0.1402066  -0.0867709
    3  -0.0034497  -0.0022400  -0.0023583   0.0957849  -0.0875703  -0.1223133
    4  -0.0174017  -0.0068720   0.0010027  -0.0077775  -0.0123218   0.0084877
    5   0.0014532   0.0008575  -0.0044441   0.0093809   0.0134081  -0.0108731
    6  -0.0104791  -0.0013834   0.0000750   0.0022323   0.0071819  -0.0134168
    7  -0.0618174   0.0101225  -0.0138645   0.0105315   0.0118022   0.0086818
    8   0.0038272  -0.0179427   0.0063231  -0.0112039  -0.0100352  -0.0063603
    9  -0.0173890   0.0086203  -0.0216718  -0.0092466  -0.0054353  -0.0123543
   10  -0.0021840  -0.0012321   0.0007081  -0.0011026  -0.0019118  -0.0008528
   11  -0.0003399  -0.0000249   0.0005888  -0.0002714   0.0001428  -0.0005290
   12  -0.0007351  -0.0004356   0.0002314   0.0022417   0.0030234  -0.0007446
   13  -0.0004736  -0.0014624  -0.0001103   0.0008440  -0.0002281   0.0007207
   14   0.0011287   0.0014989  -0.0002849  -0.0001051   0.0000869   0.0006359
   15   0.0016700   0.0003248   0.0005476  -0.0013294  -0.0018024   0.0018870
   16  -0.0103316   0.0143538   0.0002921   0.0002184  -0.0001590   0.0001960
   17   0.0099628  -0.0086607   0.0004643  -0.0010830  -0.0015099   0.0011392
   18  -0.0007403   0.0016983   0.0018959  -0.0016063  -0.0022956  -0.0000998
   19   0.1044233  -0.0132201   0.0303124   0.0012036   0.0019344  -0.0004311
   20  -0.0132201   0.0233915  -0.0064846  -0.0006985   0.0007121  -0.0003814
   21   0.0303124  -0.0064846   0.0207932   0.0003171   0.0019126   0.0005657
   22   0.0012036  -0.0006985   0.0003171   0.1626787  -0.1162514  -0.0993513
   23   0.0019344   0.0007121   0.0019126  -0.1162514   0.1435886   0.0936082
   24  -0.0004311  -0.0003814   0.0005657  -0.0993513   0.0936082   0.1346086
   25  -0.0014546  -0.0004245  -0.0021161  -0.0082423   0.0070349  -0.0097741
   26  -0.0019055   0.0000647  -0.0024577   0.0088829  -0.0061868   0.0095314
   27   0.0012421   0.0002815  -0.0000787   0.0109576  -0.0086225   0.0118675
           25          26          27
    1  -0.1725216   0.1097950  -0.0993077
    2   0.1105886  -0.1208223   0.0787751
    3  -0.1031455   0.0802192  -0.1238741
    4   0.0121465   0.0116497  -0.0122229
    5  -0.0121182  -0.0119783   0.0077526
    6   0.0099826   0.0077894  -0.0116683
    7  -0.0102636  -0.0141423  -0.0080301
    8   0.0076003   0.0099075   0.0068255
    9  -0.0073043  -0.0127350  -0.0130608
   10   0.0015722   0.0013874  -0.0000667
   11  -0.0003578   0.0010610   0.0005747
   12  -0.0012996  -0.0022838   0.0016642
   13  -0.0006099  -0.0007808  -0.0003905
   14   0.0001721   0.0007279  -0.0016246
   15   0.0037785   0.0032486  -0.0023305
   16   0.0004957  -0.0007509  -0.0005182
   17   0.0016400   0.0010071  -0.0001474
   18   0.0015419   0.0005026   0.0001937
   19  -0.0014546  -0.0019055   0.0012421
   20  -0.0004245   0.0000647   0.0002815
   21  -0.0021161  -0.0024577  -0.0000787
   22  -0.0082423   0.0088829   0.0109576
   23   0.0070349  -0.0061868  -0.0086225
   24  -0.0097741   0.0095314   0.0118675
   25   0.1788775  -0.1141354   0.1083365
   26  -0.1141354   0.1262193  -0.0838148
   27   0.1083365  -0.0838148   0.1372870
 Gradient time:  CPU 864.61 s  wall 226.35 s
 **********************************************************************
 **                                                                  **
 **                       VIBRATIONAL ANALYSIS                       **
 **                       --------------------                       **
 **                                                                  **
 **        VIBRATIONAL FREQUENCIES (CM**-1) AND NORMAL MODES         **
 **     FORCE CONSTANTS (mDYN/ANGSTROM) AND REDUCED MASSES (AMU)     **
 **                  INFRARED INTENSITIES (KM/MOL)                   **
 **                                                                  **
 **********************************************************************


 Mode:                 1                      2                      3
 Frequency:        79.53                 105.06                 117.93
 Force Cnst:      0.1441                 0.0977                 0.1671
 Red. Mass:      38.6593                15.0250                20.3898
 IR Active:          YES                    YES                    YES
 IR Intens:        0.293                  0.213                  0.092
 Raman Active:       YES                    YES                    YES
               X      Y      Z        X      Y      Z        X      Y      Z
 C          0.132 -0.265  0.087    0.062  0.284 -0.223    0.106 -0.060  0.315
 C          0.024 -0.078  0.123    0.100  0.102 -0.274    0.061  0.056  0.338
 C          0.096 -0.147  0.037    0.081  0.105 -0.125    0.032  0.099  0.258
 Br        -0.001  0.455 -0.070    0.245  0.068  0.079   -0.096 -0.058 -0.070
 H         -0.167 -0.101  0.276    0.141  0.050 -0.452    0.063  0.123  0.503
 I         -0.198 -0.281  0.055   -0.143  0.039 -0.030   -0.146  0.185 -0.008
 I          0.173  0.051 -0.038   -0.034 -0.134  0.047    0.185 -0.156 -0.043
 H          0.162 -0.370  0.235    0.028  0.332 -0.314    0.175 -0.052  0.389
 H          0.194 -0.334 -0.054    0.083  0.400 -0.136    0.063 -0.190  0.241
 TransDip  -0.002 -0.015  0.007   -0.003  0.009 -0.012   -0.001  0.001  0.010

 Mode:                 4                      5                      6
 Frequency:       176.74                 295.78                 344.99
 Force Cnst:      0.1235                 0.3341                 0.2235
 Red. Mass:       6.7118                 6.4817                 3.1867
 IR Active:          YES                    YES                    YES
 IR Intens:        0.943                  2.351                  2.332
 Raman Active:       YES                    YES                    YES
               X      Y      Z        X      Y      Z        X      Y      Z
 C         -0.101  0.295 -0.137    0.070  0.357  0.251    0.357 -0.035 -0.060
 C         -0.145  0.099 -0.218    0.066  0.162  0.175    0.022  0.095 -0.084
 C          0.010  0.006 -0.025    0.053  0.171  0.308    0.081  0.053 -0.012
 Br        -0.129 -0.026  0.058    0.018 -0.006 -0.023   -0.052 -0.009  0.041
 H         -0.180 -0.022 -0.482    0.089  0.132  0.072   -0.017  0.117  0.010
 I         -0.005 -0.034 -0.030    0.015 -0.073 -0.036   -0.000 -0.003  0.006
 I          0.110  0.006  0.036   -0.045  0.003 -0.024   -0.019 -0.001 -0.015
 H         -0.240  0.249 -0.252    0.059  0.459  0.135    0.514 -0.157  0.248
 H          0.033  0.564 -0.040    0.058  0.455  0.365    0.571 -0.087 -0.373
 TransDip  -0.002  0.014 -0.028    0.024  0.042  0.010    0.042  0.025 -0.000

 Mode:                 7                      8                      9
 Frequency:       377.72                 560.32                 610.49
 Force Cnst:      0.4207                 0.8396                 0.5909
 Red. Mass:       5.0044                 4.5389                 2.6910
 IR Active:          YES                    YES                    YES
 IR Intens:        2.663                 49.680                 12.119
 Raman Active:       YES                    YES                    YES
               X      Y      Z        X      Y      Z        X      Y      Z
 C         -0.123 -0.069 -0.062    0.003  0.011  0.005    0.060  0.064 -0.049
 C          0.099  0.326  0.148    0.222 -0.030  0.061    0.234 -0.208 -0.016
 C          0.041  0.301 -0.298    0.449 -0.180 -0.092   -0.120  0.110 -0.051
 Br        -0.015 -0.018 -0.005   -0.046  0.002  0.005   -0.041  0.013  0.015
 H          0.223  0.483  0.391    0.080 -0.146 -0.061    0.312 -0.091  0.194
 I          0.002 -0.032  0.007   -0.009  0.013  0.003    0.003 -0.004 -0.003
 I          0.008 -0.010  0.014   -0.023  0.004 -0.003    0.004 -0.003  0.003
 H         -0.183 -0.186 -0.004   -0.418 -0.039 -0.434    0.317  0.553 -0.276
 H         -0.263 -0.271 -0.087   -0.076  0.342  0.426   -0.373 -0.261  0.165
 TransDip  -0.022  0.039  0.026    0.201 -0.103  0.000    0.037  0.103 -0.020

 Mode:                10                     11                     12
 Frequency:       871.52                 916.03                 940.40
 Force Cnst:      1.7263                 1.8090                 1.0622
 Red. Mass:       3.8576                 3.6591                 2.0386
 IR Active:          YES                    YES                    YES
 IR Intens:        8.510                  6.955                  1.820
 Raman Active:       YES                    YES                    YES
               X      Y      Z        X      Y      Z        X      Y      Z
 C          0.155  0.131 -0.142   -0.012 -0.170 -0.202   -0.085  0.075 -0.116
 C         -0.109  0.056  0.268    0.136  0.185 -0.103    0.178  0.049  0.135
 C         -0.146 -0.258 -0.147   -0.083 -0.066  0.311   -0.057 -0.094  0.049
 Br         0.012 -0.004 -0.004   -0.005  0.001  0.003   -0.008  0.002 -0.001
 H         -0.059  0.211  0.596    0.189  0.385  0.328    0.053 -0.271 -0.513
 I         -0.001  0.002  0.001    0.000 -0.000 -0.000    0.000  0.001 -0.001
 I          0.003  0.001  0.001    0.000  0.001 -0.002   -0.001 -0.000  0.000
 H          0.067  0.275 -0.392   -0.206 -0.042 -0.565    0.102 -0.223  0.420
 H          0.049  0.291  0.134   -0.137  0.142  0.255    0.116 -0.122 -0.550
 TransDip  -0.064 -0.055  0.041    0.073  0.036  0.022    0.029  0.011 -0.030

 Mode:                13                     14                     15
 Frequency:      1036.26                1086.50                1121.62
 Force Cnst:      0.8126                 0.8905                 0.9599
 Red. Mass:       1.2844                 1.2803                 1.2951
 IR Active:          YES                    YES                    YES
 IR Intens:       43.861                  7.495                  7.471
 Raman Active:       YES                    YES                    YES
               X      Y      Z        X      Y      Z        X      Y      Z
 C          0.023 -0.036  0.028   -0.123 -0.088 -0.001   -0.057  0.095 -0.007
 C          0.049 -0.062  0.024    0.002  0.004  0.010   -0.003 -0.073 -0.063
 C         -0.099  0.063 -0.042    0.042 -0.006 -0.008    0.045 -0.043  0.021
 Br        -0.003  0.003 -0.001    0.000 -0.000 -0.000   -0.002  0.001 -0.000
 H          0.311 -0.013 -0.122    0.039  0.062  0.120    0.435  0.382  0.610
 I          0.001 -0.000  0.001   -0.000  0.000 -0.000   -0.000  0.000 -0.000
 I          0.000 -0.001 -0.000   -0.000  0.000  0.000   -0.000  0.000  0.000
 H         -0.347 -0.329 -0.084    0.532  0.572  0.048   -0.095 -0.237  0.307
 H          0.486  0.619  0.094    0.394  0.401 -0.164    0.078 -0.048 -0.316
 TransDip  -0.112  0.172 -0.055    0.077  0.035  0.022    0.077 -0.038  0.019

 Mode:                16                     17                     18
 Frequency:      1226.59                1283.29                1465.36
 Force Cnst:      1.6551                 1.7864                 1.4630
 Red. Mass:       1.8672                 1.8411                 1.1564
 IR Active:          YES                    YES                    YES
 IR Intens:        3.444                 23.506                 13.843
 Raman Active:       YES                    YES                    YES
               X      Y      Z        X      Y      Z        X      Y      Z
 C          0.016 -0.016  0.150    0.021 -0.025 -0.106   -0.002 -0.006 -0.107
 C          0.023  0.114 -0.084   -0.162 -0.064  0.120   -0.022 -0.023  0.011
 C         -0.070 -0.153 -0.078    0.091  0.073  0.070    0.018  0.023  0.002
 Br        -0.005  0.003  0.001   -0.000  0.003 -0.001    0.000  0.000 -0.000
 H          0.687  0.281 -0.424    0.766  0.096 -0.441    0.024 -0.009  0.001
 I         -0.000  0.001  0.000   -0.000 -0.001 -0.000   -0.000 -0.000 -0.000
 I          0.001  0.000  0.000   -0.001  0.000 -0.000   -0.000 -0.000  0.000
 H          0.170  0.149  0.174    0.020  0.103 -0.270    0.331 -0.240  0.557
 H         -0.142 -0.113  0.279   -0.083 -0.166 -0.129   -0.287  0.310  0.575
 TransDip  -0.038 -0.045  0.004   -0.148 -0.027  0.040   -0.001  0.001  0.119

 Mode:                19                     20                     21
 Frequency:      3127.90                3196.74                3215.47
 Force Cnst:      6.0751                 6.5712                 6.7992
 Red. Mass:       1.0539                 1.0914                 1.1161
 IR Active:          YES                    YES                    YES
 IR Intens:        0.627                  2.534                  1.226
 Raman Active:       YES                    YES                    YES
               X      Y      Z        X      Y      Z        X      Y      Z
 C         -0.001 -0.005 -0.064   -0.016  0.014 -0.003   -0.074  0.064 -0.001
 C         -0.002 -0.001  0.001    0.030 -0.073  0.030   -0.006  0.016 -0.006
 C          0.001  0.002  0.001    0.001  0.001  0.001   -0.001 -0.000 -0.001
 Br        -0.000 -0.000  0.000   -0.000  0.000 -0.000    0.000 -0.000 -0.000
 H          0.001 -0.007  0.004   -0.361  0.840 -0.338    0.077 -0.181  0.077
 I          0.000  0.000  0.000    0.000  0.000  0.000    0.000 -0.000 -0.000
 I          0.000  0.000  0.000   -0.000  0.000 -0.000    0.000 -0.000  0.000
 H         -0.455  0.420  0.373    0.083 -0.081 -0.073    0.415 -0.384 -0.358
 H          0.461 -0.365  0.356    0.105 -0.077  0.079    0.466 -0.368  0.381
 TransDip   0.004 -0.013 -0.021    0.023  0.043 -0.015    0.017 -0.013  0.028

 STANDARD THERMODYNAMIC QUANTITIES AT   298.15 K  AND     1.00 ATM

   This Molecule has  0 Imaginary Frequencies
   Zero point vibrational energy:       31.674 kcal/mol

   Atom    1 Element C  Has Mass   12.00000
   Atom    2 Element C  Has Mass   12.00000
   Atom    3 Element C  Has Mass   12.00000
   Atom    4 Element Br Has Mass   78.91830
   Atom    5 Element H  Has Mass    1.00783
   Atom    6 Element I  Has Mass  126.90440
   Atom    7 Element I  Has Mass  126.90440
   Atom    8 Element H  Has Mass    1.00783
   Atom    9 Element H  Has Mass    1.00783
   Molecular Mass:   371.750590 amu
   Principal axes and moments of inertia in amu*Bohr^2:
                             1           2           3
    Eigenvalues --     2433.14621  4511.63878  6546.04752
          X               0.99940     0.03448     0.00100
          Y              -0.03449     0.99928     0.01608
          Z              -0.00044    -0.01611     0.99987
   Rotational Symmetry Number is   1
   The Molecule is an Asymmetric Top
   Translational Enthalpy:        0.889 kcal/mol
   Rotational Enthalpy:           0.889 kcal/mol
   Vibrational Enthalpy:         34.517 kcal/mol
   gas constant (RT):             0.592 kcal/mol
   Translational Entropy:        43.632  cal/mol.K
   Rotational Entropy:           32.641  cal/mol.K
   Vibrational Entropy:          18.080  cal/mol.K

   Total Enthalpy:               36.887 kcal/mol
   Total Entropy:                94.353  cal/mol.K

 ======================================================================

 STANDARD THERMODYNAMIC QUANTITIES FOR ANHARMONIC VIBRATION -- TOSH

   Zero point vibrational energy: ************ kcal/mol

   Vibrational Enthalpy:       Infinity kcal/mol
   Vibrational Entropy:             NaN  cal/mol.K

   Total Enthalpy:             Infinity kcal/mol
   Total Entropy:                   NaN  cal/mol.K

 ======================================================================

 STANDARD THERMODYNAMIC QUANTITIES FOR ANHARMONIC VIBRATION -- VPT2

   Zero point vibrational energy: ************ kcal/mol

   Vibrational Enthalpy:       Infinity kcal/mol
   Vibrational Entropy:             NaN  cal/mol.K

   Total Enthalpy:             Infinity kcal/mol
   Total Entropy:                   NaN  cal/mol.K

 ======================================================================

Archival summary:
1\1\garfield\FREQ\ProcedureUnspecified\BasisUnspecified\2r133\taweetha\WedOct1004:26:132018WedOct1004:26:132018\0\\#,FREQ,ProcedureUnspecified,BasisUnspecified,\\0,1\I\C,1,2.16759\C,2,1.50417,1,121.921\H,3,1.08066,2,116.676,1,-143.192,0\C,3,1.50707,2,60.0875,1,107.243,0\H,5,1.08366,3,117.515,2,-106.01,0\H,5,1.08381,3,118.264,2,109.009,0\Br,3,1.93045,2,123.781,1,-2.32885,0\I,2,2.18495,1,113.452,3,-145.06,0\\\@

 Total job time:  244.66s(wall), 934.35s(cpu) 
 Wed Oct 10 04:26:13 2018

        *************************************************************
        *                                                           *
        *  Thank you very much for using Q-Chem.  Have a nice day.  *
        *                                                           *
        *************************************************************
