# Supplementary material for: Geometric and energetic data from ab initio calculations of haloethene, haloimine, halomethylenephosphine, haloiminophosphine, halodiazene, halodiphosphene and halocyclopropane
Source: Data Brief. 2019 Nov 2;27:104738. doi: 10.1016/j.dib.2019.104738 (PMC6861602; doi:10.1016/j.dib.2019.104738)
Supplement: Multimedia component 3 [file mmc3.zip › CCC/B3LYP/BrICCCBrI.out]

Q-Chem Developer Version!
                  Welcome to Q-Chem
     A Quantum Leap Into The Future Of Chemistry


 Q-Chem 5.1, Q-Chem, Inc., Pleasanton, CA (2018)

 Yihan Shao,  Zhengting Gan,  E. Epifanovsky,  A. T. B. Gilbert,  M. Wormit,  
 J. Kussmann,  A. W. Lange,  A. Behn,  Jia Deng,  Xintian Feng,  D. Ghosh,  
 M. Goldey,  P. R. Horn,  L. D. Jacobson,  I. Kaliman,  T. Kus,  A. Landau,  
 Jie Liu,  E. I. Proynov,  R. M. Richard,  R. P. Steele,  E. J. Sundstrom,  
 H. L. Woodcock III,  P. M. Zimmerman,  D. Zuev,  B. Albrecht,  E. Alguire,  
 S. A. Baeppler,  D. Barton,  Z. Benda,  Y. A. Bernard,  E. J. Berquist,  
 K. B. Bravaya,  H. Burton,  D. Casanova,  Chun-Min Chang,  Yunqing Chen,  
 A. Chien,  K. D. Closser,  M. P. Coons,  S. Coriani,  S. Dasgupta,  
 A. L. Dempwolff,  M. Diedenhofen,  Hainam Do,  R. G. Edgar,  Po-Tung Fang,  
 S. Faraji,  S. Fatehi,  Qingguo Feng,  K. D. Fenk,  J. Fosso-Tande,  
 Qinghui Ge,  A. Ghysels,  G. Gidofalvi,  J. Gomes,  J. Gonthier,  A. Gunina,  
 D. Hait,  M. W. D. Hanson-Heine,  P. H. P. Harbach,  A. W. Hauser,  
 J. E. Herr,  E. G. Hohenstein,  Z. C. Holden,  Kerwin Hui,  B. C. Huynh,  
 T.-C. Jagau,  Hyunjun Ji,  B. Kaduk,  K. Khistyaev,  Jaehoon Kim,  
 P. Klunzinger,  K. Koh,  D. Kosenkov,  L. Koulias,  T. Kowalczyk,  
 C. M. Krauter,  A. Kunitsa,  Ka Un Lao,  A. Laurent,  K. V. Lawler,  
 Joonho Lee,  D. Lefrancois,  S. Lehtola,  D. S. Levine,  Yi-Pei Li,  
 You-Sheng Lin,  Fenglai Liu,  E. Livshits,  A. Luenser,  P. Manohar,  
 E. Mansoor,  S. F. Manzer,  Shan-Ping Mao,  Yuezhi Mao,  N. Mardirossian,  
 A. V. Marenich,  T. Markovich,  L. A. Martinez-Martinez,  S. A. Maurer,  
 N. J. Mayhall,  S. C. McKenzie,  J.-M. Mewes,  A. F. Morrison,  
 J. W. Mullinax,  K. Nanda,  T. S. Nguyen-Beck,  R. Olivares-Amaya,  
 J. A. Parkhill,  T. M. Perrine,  F. Plasser,  P. Pokhilko,  S. Prager,  
 A. Prociuk,  E. Ramos,  D. R. Rehn,  F. Rob,  M. Schneider,  N. Sergueev,  
 S. M. Sharada,  S. Sharma,  D. W. Small,  T. Stauch,  T. Stein,  
 Yu-Chuan Su,  A. J. W. Thom,  A. Tkatchenko,  T. Tsuchimochi,  N. M. Tubman,  
 L. Vogt,  M. L. Vidal,  O. Vydrov,  M. A. Watson,  J. Wenzel,  
 M. de Wergifosse,  T. A. Wesolowski,  A. White,  J. Witte,  A. Yamada,  
 Jun Yang,  K. Yao,  S. Yeganeh,  S. R. Yost,  Zhi-Qiang You,  A. Zech,  
 Igor Ying Zhang,  Xing Zhang,  Yan Zhao,  Ying Zhu,  B. R. Brooks,  
 G. K. L. Chan,  C. J. Cramer,  M. S. Gordon,  W. J. Hehre,  A. Klamt,  
 M. W. Schmidt,  C. D. Sherrill,  D. G. Truhlar,  A. Aspuru-Guzik,  R. Baer,  
 A. T. Bell,  N. A. Besley,  Jeng-Da Chai,  A. E. DePrince, III,  
 R. A. DiStasio Jr.,  A. Dreuw,  B. D. Dunietz,  T. R. Furlani,  
 Chao-Ping Hsu,  Yousung Jung,  Jing Kong,  D. S. Lambrecht,  WanZhen Liang,  
 C. Ochsenfeld,  V. A. Rassolov,  L. V. Slipchenko,  J. E. Subotnik,  
 T. Van Voorhis,  J. M. Herbert,  A. I. Krylov,  P. M. W. Gill,  M. Head-Gordon

 Contributors to earlier versions of Q-Chem not listed above: 
 R. D. Adamson,  B. Austin,  J. Baker,  G. J. O. Beran,  K. Brandhorst,  
 S. T. Brown,  E. F. C. Byrd,  A. K. Chakraborty,  C.-L. Cheng,  
 Siu Hung Chien,  D. M. Chipman,  D. L. Crittenden,  H. Dachsel,  
 R. J. Doerksen,  A. D. Dutoi,  L. Fusti-Molnar,  W. A. Goddard III,  
 A. Golubeva-Zadorozhnaya,  S. R. Gwaltney,  G. Hawkins,  A. Heyden,  
 S. Hirata,  G. Kedziora,  F. J. Keil,  C. Kelley,  Jihan Kim,  R. A. King,  
 R. Z. Khaliullin,  P. P. Korambath,  W. Kurlancheek,  A. M. Lee,  M. S. Lee,  
 S. V. Levchenko,  Ching Yeh Lin,  D. Liotard,  R. C. Lochan,  I. Lotan,  
 P. E. Maslen,  N. Nair,  D. P. O'Neill,  D. Neuhauser,  E. Neuscamman,  
 C. M. Oana,  R. Olson,  B. Peters,  R. Peverati,  P. A. Pieniazek,  
 Y. M. Rhee,  J. Ritchie,  M. A. Rohrdanz,  E. Rosta,  N. J. Russ,  
 H. F. Schaefer III,  N. E. Schultz,  N. Shenvi,  A. C. Simmonett,  A. Sodt,  
 D. Stuck,  K. S. Thanthiriwatte,  V. Vanovschi,  Tao Wang,  A. Warshel,  
 C. F. Williams,  Q. Wu,  X. Xu,  W. Zhang

 Please cite Q-Chem as follows:
 Y. Shao et al., Mol. Phys. 113, 184-215 (2015)
 DOI: 10.1080/00268976.2014.952696

 Q-Chem 5.1.1 for Intel X86 EM64T Linux

 Parts of Q-Chem use Armadillo 8.300.2 (Tropical Shenanigans).
 http://arma.sourceforge.net/

 Q-Chem begins on Wed Oct 10 04:43:06 2018  

Host: 
0

     Scratch files written to /scratch/taweetham/qchem25476//
Input Ideriv = 2
Curr. Ideriv = -1
Max.  Ideriv = 2

Checking the input file for inconsistencies... 	...done.

--------------------------------------------------------------
User input:
--------------------------------------------------------------
$molecule
0 1
C 
C 1 CC 
C 2 CC 1 60.0
Br 2 CBr 1 ANG  3 pDHA
I 2 CI 1 ANG  3 mDHA
Br 3 CBr 1 ANG  2 mDHA
I 3 CI 1 ANG  2 pDHA
H 1 CH 2 ANG  3 pDHA
H 1 CH 2 ANG  3 mDHA

CC=1.54
CH=1.09
CF=1.35
CCl=1.77
CBr=1.94
CI=2.14
ANG=118.0
pDHA=107.9
mDHA=-107.9
$end

$rem
   job_type	optimization
   basis	6-311++g**
   method	b3lyp
   mem_total	32000
$end

--------------------------------------------------------------
 ----------------------------------------------------------------
             Standard Nuclear Orientation (Angstroms)
    I     Atom           X                Y                Z
 ----------------------------------------------------------------
    1      C       0.0000054696     0.4539670408     1.7591845785
    2      C       0.7700012253     0.4058929273     0.4263697317
    3      C      -0.7699987746     0.4059049496     0.4263742022
    4      Br      1.6813417848     2.0158897771    -0.1575553733
    5      I       1.7752667407    -1.4118849251    -0.0881445274
    6      Br     -1.6813175867     2.0159160284    -0.1575456118
    7      I      -1.7752956587    -1.4118572069    -0.0881342205
    8      H       0.0003120494    -0.4399615313     2.3828765009
    9      H       0.0003261476     1.3905018319     2.3168605437
 ----------------------------------------------------------------
 Molecular Point Group                 C1    NOp =  1
 Largest Abelian Subgroup              C1    NOp =  1
 Nuclear Repulsion Energy =  2321.6187915323 hartrees
 There are       98 alpha and       98 beta electrons
 Requested basis set is 6-311++G(d,p)
 There are 114 shells and 300 basis functions

 Total QAlloc Memory Limit  32000 MB
 Mega-Array Size       188 MB
 MEM_STATIC part       192 MB
 A cutoff of  1.0D-11 yielded   4638 shell pairs
 There are     34213 function pairs (     38511 Cartesian)

 -------------------------------------------------------
 OpenMP Integral Computing Module                       
 Release: version 1.0, May 2013, Q-Chem Inc. Pittsburgh 
 -------------------------------------------------------
 Integral Job Info:
 Integral job number is                      11
 Integral operator is                         1
 short-range coefficients                     0
 long-range coefficients              100000000
 Omega coefficients                           0
 if combine SR and LR in K                    0
 Integral screening is                        0
 Integral computing path is                   2
 max size of driver memory is            800000
 size of driver memory is                593474
 size of scratch memory is             29623520
 max col of scratch BK array               1296
 max len of scratch array in speh3          155
 max len of scratch index in speh4           18
 max int batch size is                      520
 min int batch size is                       52
 fixed nKL is                                45
 max L of basis functions is                  2
 order of int derivative is                   0
 number of shells is                        114
 number of basis is                         319
 number of cartesian basis is               319
 number of contracted shell pairs          4638
 number of primitive shell pairs           9725
 maxK2 (contraction) of shell pair           36
 max number of K2 of shell pair               1
 max number of CS2 of shell pair            656
 max number of PS2 of shell pair            656
 mem total for path MDJ                  566300
 -------------------------------------------------------
 Smallest overlap matrix eigenvalue = 3.66E-05

 Scale SEOQF with 1.000000e-01/1.000000e-01/1.000000e-01

 Standard Electronic Orientation quadrupole field applied
 Nucleus-field energy     =     0.0000000514 hartrees
 Guess from superposition of atomic densities
 Warning:  Energy on first SCF cycle will be non-variational
 SAD guess density has 196.000000 electrons

 -----------------------------------------------------------------------
  General SCF calculation program by
  Eric Jon Sundstrom, Paul Horn, Yuezhi Mao, Dmitri Zuev, Alec White,
  David Stuck, Shaama M.S., Shane Yost, Joonho Lee, David Small,
  Daniel Levine, Susi Lehtola, Hugh Burton, Evgeny Epifanovsky
 -----------------------------------------------------------------------
 Exchange:     0.2000 Hartree-Fock + 0.0800 Slater + 0.7200 B88
 Correlation:  0.1900 VWN1RPA + 0.8100 LYP
 Using SG-1 standard quadrature grid
 using 4 threads for integral computing
 -------------------------------------------------------
 OpenMP Integral computing Module                
 Release: version 2.0, May 2017, Q-Chem Inc. Pleasanton 
 -------------------------------------------------------
 -------------------------------------------------------
 OpenMP BLAS3 based DFT computing Module                
 Release: version 1.0, May 2013, Q-Chem Inc. Pittsburgh 
 -------------------------------------------------------
 A restricted SCF calculation will be
 performed using DIIS
 SCF converges when DIIS error is below 1.0e-08
 ---------------------------------------
  Cycle       Energy         DIIS error
 ---------------------------------------
    1  -19103.7564820426      3.06e-02  
    2  -19102.7705806642      2.31e-03  
    3  -19102.7490174075      2.57e-03  
    4  -19102.8076538974      3.61e-04  
    5  -19102.8091043976      1.12e-04  
    6  -19102.8091677771      8.94e-05  
    7  -19102.8092583484      1.18e-05  
    8  -19102.8092599581      2.40e-06  
    9  -19102.8092600081      8.45e-07  
   10  -19102.8092600121      1.55e-07  
   11  -19102.8092600123      5.35e-08  
   12  -19102.8092600122      7.43e-09  Convergence criterion met
 ---------------------------------------
 SCF time:   CPU 111.33s  wall 29.00s 
 SCF   energy in the final basis set =   -19102.8092600122
 Total energy in the final basis set =   -19102.8092600122

 --------------------------------------------------------------

                    Orbital Energies (a.u.)
 --------------------------------------------------------------

 Alpha MOs
 -- Occupied --
***************-482.849-482.849-176.315-176.315-165.719-165.719
*******-165.717-165.717-165.717 -62.502 -62.502 -56.323 -56.323
-56.318 -56.318 -56.318 -56.318 -35.812 -35.812 -31.305 -31.305
-31.299 -31.299 -31.299 -31.299 -22.956 -22.956 -22.954 -22.954
-22.954 -22.954 -22.950 -22.950 -22.950 -22.950 -10.309 -10.309
-10.235  -8.710  -8.710  -6.543  -6.543  -6.528  -6.528  -6.528
 -6.528  -6.361  -6.361  -4.774  -4.774  -4.759  -4.759  -4.759
 -4.759  -2.653  -2.653  -2.650  -2.650  -2.649  -2.649  -2.638
 -2.638  -2.638  -2.638  -2.040  -2.040  -2.035  -2.035  -2.035
 -2.035  -2.022  -2.022  -2.021  -2.021  -0.931  -0.814  -0.795
 -0.694  -0.683  -0.623  -0.544  -0.508  -0.479  -0.415  -0.403
 -0.392  -0.377  -0.332  -0.312  -0.301  -0.293  -0.290  -0.279
 -0.272  -0.252
 -- Virtual --
 -0.093  -0.071  -0.070  -0.004   0.014   0.021   0.025   0.027
  0.055   0.059   0.064   0.069   0.071   0.077   0.077   0.095
  0.100   0.111   0.113   0.117   0.118   0.137   0.141   0.157
  0.161   0.171   0.184   0.191   0.199   0.213   0.213   0.232
  0.236   0.247   0.252   0.258   0.286   0.346   0.376   0.379
  0.381   0.399   0.412   0.418   0.420   0.429   0.434   0.443
  0.455   0.459   0.461   0.481   0.499   0.502   0.506   0.537
  0.538   0.545   0.550   0.557   0.587   0.587   0.608   0.643
  0.649   0.660   0.678   0.702   0.709   0.717   0.722   0.769
  0.797   0.815   0.834   0.861   0.906   0.924   0.983   1.021
  1.090   1.227   1.289   1.296   1.318   1.359   1.374   1.394
  1.409   1.449   1.464   1.524   1.529   1.591   1.593   1.656
  1.729   1.757   1.804   1.851   1.864   1.915   1.996   2.038
  2.040   2.050   2.085   2.115   2.168   2.190   2.237   2.261
  2.512   2.544   2.644   2.680   2.767   2.784   2.877   2.941
  3.045   3.367   3.470   3.679   3.949   3.975   3.976   3.977
  3.992   3.998   4.003   4.024   4.056   4.073   4.073   4.090
  4.101   4.114   4.140   4.208   4.217   4.272   4.289   4.378
  4.404   4.438   4.478   5.986   6.029   6.037   6.076   6.078
  6.136   6.631   6.692   7.565   7.568   7.583   7.613   7.696
  7.703  23.461  23.601  23.804  27.862  27.902  28.335  28.363
 28.370  28.386  28.389  28.416  28.530  28.537  28.543  28.555
 28.569  28.587  28.608  28.614  28.683  28.705  47.899  47.957
127.879 127.901 127.906 127.929 127.937 127.957 151.660 151.695
289.759 289.763 289.775 289.811 289.918 289.9191020.6881020.760
*******1901.860
 --------------------------------------------------------------

          Ground-State Mulliken Net Atomic Charges

     Atom                 Charge (a.u.)
  ----------------------------------------
      1 C                    -0.614129
      2 C                    -0.022030
      3 C                    -0.021830
      4 Br                   -0.007328
      5 I                     0.135890
      6 Br                   -0.007350
      7 I                     0.135898
      8 H                     0.198152
      9 H                     0.202726
  ----------------------------------------
  Sum of atomic charges =     0.000000

 -----------------------------------------------------------------
                    Cartesian Multipole Moments
 -----------------------------------------------------------------
    Charge (ESU x 10^10)
                 0.0000
    Dipole Moment (Debye)
         X       0.0001      Y      -0.4733      Z       1.4258
       Tot       1.5023
    Quadrupole Moments (Debye-Ang)
        XX    -114.4859     XY       0.0002     YY    -106.5219
        XZ       0.0012     YZ       1.2141     ZZ    -108.6452
    Octopole Moments (Debye-Ang^2)
       XXX      -0.0023    XXY      -6.9999    XYY      -0.0007
       YYY      -8.2031    XXZ     -13.3441    XYZ       0.0007
       YYZ     -13.5067    XZZ       0.0030    YZZ       1.1484
       ZZZ      -8.0140
    Hexadecapole Moments (Debye-Ang^3)
      XXXX   -1900.9130   XXXY       0.0015   XXYY    -542.7768
      XYYY      -0.0005   YYYY   -1635.9154   XXXZ      -0.0011
      XXYZ      -2.4663   XYYZ       0.0018   YYYZ     -10.1839
      XXZZ    -373.9761   XYZZ       0.0018   YYZZ    -336.8180
      XZZZ       0.0081   YZZZ      -3.0154   ZZZZ    -287.2563
 -----------------------------------------------------------------
 Calculating analytic gradient of the SCF energy
 Gradient of SCF Energy
            1           2           3           4           5           6
    1  -0.0000444   0.0160644  -0.0160653  -0.0042371  -0.0138459   0.0042371
    2  -0.0002874  -0.0052980  -0.0052986   0.0033901   0.0022339   0.0033904
    3   0.0164444  -0.0141063  -0.0141292  -0.0013146   0.0032674  -0.0013167
            7           8           9
    1   0.0138459   0.0000230   0.0000223
    2   0.0022334  -0.0025569   0.0021931
    3   0.0032654   0.0036385   0.0042510
 Max gradient component =       1.644E-02
 RMS gradient           =       8.076E-03
 Gradient time:  CPU 30.73 s  wall 7.77 s
 Geometry Optimization Parameters
   NAtoms,    NIC,     NZ,  NCons,   NDum,   NFix, NCnnct, MaxDiis
        9      69       9       0       0       0       0       0


** GEOMETRY OPTIMIZATION IN DELOCALIZED INTERNAL COORDINATES **
   Searching for a Minimum

   Optimization Cycle:   1

                       Coordinates (Angstroms)
     ATOM                X               Y               Z
      1  C         0.0000054696    0.4539670408    1.7591845785
      2  C         0.7700012253    0.4058929273    0.4263697317
      3  C        -0.7699987746    0.4059049496    0.4263742022
      4  Br        1.6813417848    2.0158897771   -0.1575553733
      5  I         1.7752667407   -1.4118849251   -0.0881445274
      6  Br       -1.6813175867    2.0159160284   -0.1575456118
      7  I        -1.7752956587   -1.4118572069   -0.0881342205
      8  H         0.0003120494   -0.4399615313    2.3828765009
      9  H         0.0003261476    1.3905018319    2.3168605437
   Point Group: c1    Number of degrees of freedom:    21


   Energy is -19102.809260012


 Attempting to Generate Delocalized Internal Coordinates

 21 Hessian modes will be used to form the next step
  Hessian Eigenvalues:
     0.017401    0.020947    0.030782    0.030782    0.030790    0.033282
     0.086449    0.090060    0.108095    0.108095    0.108252    0.129001
     0.140000    0.145900    0.175927    0.175927    0.257500    0.268991
     0.285189    0.348126    0.348126

 Minimum Search - Taking Simple RFO Step
 Searching for Lamda that Minimizes Along All modes
 Value Taken    Lamda =  -0.01158615
 Calculated Step too Large.  Step scaled by  0.833515
 Step Taken.  Stepsize is  0.300000

                             Maximum     Tolerance    Cnvgd?
         Gradient           0.032430      0.000300      NO
         Displacement       0.219515      0.001200      NO
         Energy change     *********      0.000001      NO


 New Cartesian Coordinates Obtained by Inverse Iteration

 Displacement from previous Coordinates is:  0.518391
 ----------------------------------------------------------------
             Standard Nuclear Orientation (Angstroms)
    I     Atom           X                Y                Z
 ----------------------------------------------------------------
    1      C       0.0000658551     0.4434037336     1.7168694932
    2      C       0.7745827161     0.3968170185     0.4082865044
    3      C      -0.7744789520     0.3968302533     0.4083360427
    4      Br      1.7193243442     2.0050240693    -0.1141149506
    5      I       1.9404791150    -1.3819806428    -0.0429122391
    6      Br     -1.7192380672     2.0050521016    -0.1139804473
    7      I      -1.9404483842    -1.3819428697    -0.0427584188
    8      H       0.0001678434    -0.4427854350     2.3421294808
    9      H       0.0001869271     1.3839506629     2.2584303586
 ----------------------------------------------------------------
 Molecular Point Group                 C1    NOp =  1
 Largest Abelian Subgroup              C1    NOp =  1
 Nuclear Repulsion Energy =  2272.3207626799 hartrees
 There are       98 alpha and       98 beta electrons
 Applying Cartesian multipole field
    Component          Value
    ---------          -----
     (2,0,0)        1.00000E-11
     (0,2,0)        2.00000E-11
     (0,0,2)       -3.00000E-11
 Nucleus-field energy     =     0.0000000535 hartrees
 Requested basis set is 6-311++G(d,p)
 There are 114 shells and 300 basis functions
 A cutoff of  1.0D-11 yielded   4619 shell pairs
 There are     34158 function pairs (     38465 Cartesian)
 Smallest overlap matrix eigenvalue = 3.17E-05
 Guess MOs from SCF MO coefficient file

 -----------------------------------------------------------------------
  General SCF calculation program by
  Eric Jon Sundstrom, Paul Horn, Yuezhi Mao, Dmitri Zuev, Alec White,
  David Stuck, Shaama M.S., Shane Yost, Joonho Lee, David Small,
  Daniel Levine, Susi Lehtola, Hugh Burton, Evgeny Epifanovsky
 -----------------------------------------------------------------------
 Exchange:     0.2000 Hartree-Fock + 0.0800 Slater + 0.7200 B88
 Correlation:  0.1900 VWN1RPA + 0.8100 LYP
 Using SG-1 standard quadrature grid
 using 4 threads for integral computing
 -------------------------------------------------------
 OpenMP Integral computing Module                
 Release: version 2.0, May 2017, Q-Chem Inc. Pleasanton 
 -------------------------------------------------------
 -------------------------------------------------------
 OpenMP BLAS3 based DFT computing Module                
 Release: version 1.0, May 2013, Q-Chem Inc. Pittsburgh 
 -------------------------------------------------------
 A restricted SCF calculation will be
 performed using DIIS
 SCF converges when DIIS error is below 1.0e-08
 ---------------------------------------
  Cycle       Energy         DIIS error
 ---------------------------------------
    1  -19102.8068390787      6.00e-04  
    2  -19102.8119918567      2.53e-04  
    3  -19102.8118203797      2.86e-04  
    4  -19102.8126516364      1.08e-04  
    5  -19102.8127925803      1.45e-05  
    6  -19102.8127948313      7.25e-06  
    7  -19102.8127953873      8.24e-07  
    8  -19102.8127953951      2.91e-07  
    9  -19102.8127953959      7.65e-08  
   10  -19102.8127953960      2.68e-08  
   11  -19102.8127953960      6.70e-09  Convergence criterion met
 ---------------------------------------
 SCF time:   CPU 105.41s  wall 27.00s 
 SCF   energy in the final basis set =   -19102.8127953960
 Total energy in the final basis set =   -19102.8127953960

 --------------------------------------------------------------

                    Orbital Energies (a.u.)
 --------------------------------------------------------------

 Alpha MOs
 -- Occupied --
***************-482.850-482.850-176.316-176.316-165.720-165.720
*******-165.718-165.718-165.718 -62.502 -62.502 -56.323 -56.323
-56.319 -56.319 -56.319 -56.319 -35.813 -35.813 -31.306 -31.306
-31.300 -31.300 -31.300 -31.300 -22.957 -22.957 -22.955 -22.955
-22.955 -22.955 -22.951 -22.951 -22.950 -22.950 -10.312 -10.312
-10.232  -8.711  -8.711  -6.544  -6.544  -6.529  -6.529  -6.529
 -6.529  -6.362  -6.362  -4.775  -4.775  -4.759  -4.759  -4.759
 -4.759  -2.654  -2.654  -2.650  -2.650  -2.650  -2.650  -2.638
 -2.638  -2.638  -2.638  -2.041  -2.041  -2.036  -2.036  -2.036
 -2.036  -2.022  -2.022  -2.022  -2.022  -0.934  -0.817  -0.795
 -0.686  -0.682  -0.623  -0.548  -0.511  -0.480  -0.413  -0.398
 -0.395  -0.377  -0.331  -0.306  -0.305  -0.292  -0.287  -0.277
 -0.275  -0.260
 -- Virtual --
 -0.097  -0.080  -0.069  -0.004   0.011   0.021   0.024   0.027
  0.055   0.059   0.065   0.069   0.071   0.076   0.076   0.093
  0.098   0.110   0.113   0.117   0.118   0.136   0.142   0.156
  0.157   0.173   0.189   0.193   0.206   0.213   0.213   0.233
  0.234   0.242   0.243   0.257   0.280   0.356   0.372   0.379
  0.379   0.397   0.406   0.416   0.424   0.437   0.439   0.449
  0.453   0.463   0.469   0.474   0.484   0.502   0.512   0.529
  0.541   0.543   0.551   0.552   0.569   0.586   0.612   0.639
  0.645   0.659   0.679   0.690   0.701   0.715   0.729   0.758
  0.790   0.823   0.829   0.859   0.903   0.944   0.966   1.000
  1.109   1.224   1.287   1.318   1.338   1.346   1.367   1.376
  1.393   1.452   1.467   1.517   1.532   1.570   1.598   1.646
  1.730   1.776   1.805   1.854   1.861   1.923   2.003   2.040
  2.041   2.057   2.079   2.125   2.177   2.184   2.227   2.271
  2.524   2.552   2.641   2.688   2.763   2.795   2.893   2.943
  3.069   3.382   3.471   3.694   3.965   3.966   3.981   3.988
  3.988   3.999   4.008   4.031   4.037   4.064   4.075   4.087
  4.099   4.122   4.139   4.190   4.215   4.258   4.289   4.363
  4.406   4.427   4.466   6.015   6.027   6.028   6.056   6.078
  6.093   6.634   6.687   7.562   7.568   7.585   7.612   7.695
  7.696  23.472  23.595  23.830  27.848  27.895  28.354  28.362
 28.362  28.382  28.383  28.386  28.533  28.535  28.546  28.547
 28.571  28.573  28.605  28.610  28.672  28.700  47.901  47.952
127.893 127.900 127.900 127.914 127.936 127.937 151.646 151.686
289.758 289.763 289.778 289.809 289.911 289.9191020.6911020.754
*******1901.850
 --------------------------------------------------------------

          Ground-State Mulliken Net Atomic Charges

     Atom                 Charge (a.u.)
  ----------------------------------------
      1 C                    -0.591931
      2 C                    -0.019439
      3 C                    -0.019354
      4 Br                   -0.014385
      5 I                     0.128466
      6 Br                   -0.014388
      7 I                     0.128466
      8 H                     0.201093
      9 H                     0.201472
  ----------------------------------------
  Sum of atomic charges =     0.000000

 -----------------------------------------------------------------
                    Cartesian Multipole Moments
 -----------------------------------------------------------------
    Charge (ESU x 10^10)
                 0.0000
    Dipole Moment (Debye)
         X       0.0001      Y      -0.3733      Z       1.4641
       Tot       1.5109
    Quadrupole Moments (Debye-Ang)
        XX    -112.9299     XY       0.0001     YY    -107.3615
        XZ       0.0004     YZ       1.0394     ZZ    -109.1110
    Octopole Moments (Debye-Ang^2)
       XXX      -0.0125    XXY     -10.8316    XYY      -0.0036
       YYY      -9.1536    XXZ     -17.0949    XYZ       0.0006
       YYZ     -15.3721    XZZ      -0.0019    YZZ      -0.0848
       ZZZ     -19.8590
    Hexadecapole Moments (Debye-Ang^3)
      XXXX   -2112.3606   XXXY       0.0030   XXYY    -563.8212
      XYYY       0.0003   YYYY   -1611.7055   XXXZ       0.0326
      XXYZ      -1.0473   XYYZ       0.0087   YYYZ      -8.4972
      XXZZ    -413.0273   XYZZ       0.0012   YYZZ    -331.3459
      XZZZ       0.0393   YZZZ      -1.3122   ZZZZ    -277.9296
 -----------------------------------------------------------------
 Calculating analytic gradient of the SCF energy
 Gradient of SCF Energy
            1           2           3           4           5           6
    1  -0.0000208   0.0119193  -0.0119143  -0.0006248   0.0008842   0.0006256
    2   0.0001318   0.0002794   0.0002798  -0.0000705  -0.0005975  -0.0000719
    3   0.0091730  -0.0089948  -0.0089944   0.0012084   0.0025999   0.0012100
            7           8           9
    1  -0.0008824   0.0000064   0.0000068
    2  -0.0005967   0.0001631   0.0004825
    3   0.0025996   0.0008442   0.0003541
 Max gradient component =       1.192E-02
 RMS gradient           =       4.516E-03
 Gradient time:  CPU 30.23 s  wall 7.63 s
 Geometry Optimization Parameters
   NAtoms,    NIC,     NZ,  NCons,   NDum,   NFix, NCnnct, MaxDiis
        9      69       9       0       0       0       0       0

 Cartesian Hessian Update
 Hessian Updated using BFGS Update


** GEOMETRY OPTIMIZATION IN DELOCALIZED INTERNAL COORDINATES **
   Searching for a Minimum

   Optimization Cycle:   2

                       Coordinates (Angstroms)
     ATOM                X               Y               Z
      1  C         0.0000658551    0.4434037336    1.7168694932
      2  C         0.7745827161    0.3968170185    0.4082865044
      3  C        -0.7744789520    0.3968302533    0.4083360427
      4  Br        1.7193243442    2.0050240693   -0.1141149506
      5  I         1.9404791150   -1.3819806428   -0.0429122391
      6  Br       -1.7192380672    2.0050521016   -0.1139804473
      7  I        -1.9404483842   -1.3819428697   -0.0427584188
      8  H         0.0001678434   -0.4427854350    2.3421294808
      9  H         0.0001869271    1.3839506629    2.2584303586
   Point Group: c1    Number of degrees of freedom:    21


   Energy is -19102.812795396

 Hessian Updated using BFGS Update

 21 Hessian modes will be used to form the next step
  Hessian Eigenvalues:
     0.017401    0.020947    0.030782    0.030790    0.032980    0.045333
     0.087196    0.089754    0.108095    0.108252    0.111753    0.129001
     0.131407    0.150433    0.175927    0.176351    0.245582    0.268991
     0.308939    0.348075    0.348345

 Minimum Search - Taking Simple RFO Step
 Searching for Lamda that Minimizes Along All modes
 Value Taken    Lamda =  -0.00130879
 Step Taken.  Stepsize is  0.127740

                             Maximum     Tolerance    Cnvgd?
         Gradient           0.008756      0.000300      NO
         Displacement       0.094462      0.001200      NO
         Energy change     -0.003535      0.000001      NO


 New Cartesian Coordinates Obtained by Inverse Iteration

 Displacement from previous Coordinates is:  0.142967
 ----------------------------------------------------------------
             Standard Nuclear Orientation (Angstroms)
    I     Atom           X                Y                Z
 ----------------------------------------------------------------
    1      C       0.0001199181     0.4488683205     1.7313585327
    2      C       0.7672684922     0.3960313174     0.4338408048
    3      C      -0.7671096055     0.3960440661     0.4339192412
    4      Br      1.7099257500     1.9936914660    -0.1271322098
    5      I       1.9196382244    -1.3825833158    -0.0737126591
    6      Br     -1.7098008651     1.9937191558    -0.1269630042
    7      I      -1.9195910624    -1.3825517170    -0.0734632926
    8      H       0.0000904800    -0.4326847295     2.3599404326
    9      H       0.0001000660     1.3938343281     2.2624979782
 ----------------------------------------------------------------
 Molecular Point Group                 C1    NOp =  1
 Largest Abelian Subgroup              C1    NOp =  1
 Nuclear Repulsion Energy =  2281.8066152966 hartrees
 There are       98 alpha and       98 beta electrons
 Applying Cartesian multipole field
    Component          Value
    ---------          -----
     (2,0,0)        1.00000E-11
     (0,2,0)        2.00000E-11
     (0,0,2)       -3.00000E-11
 Nucleus-field energy     =     0.0000000527 hartrees
 Requested basis set is 6-311++G(d,p)
 There are 114 shells and 300 basis functions
 A cutoff of  1.0D-11 yielded   4625 shell pairs
 There are     34206 function pairs (     38513 Cartesian)
 Smallest overlap matrix eigenvalue = 3.15E-05
 Guess MOs from SCF MO coefficient file

 -----------------------------------------------------------------------
  General SCF calculation program by
  Eric Jon Sundstrom, Paul Horn, Yuezhi Mao, Dmitri Zuev, Alec White,
  David Stuck, Shaama M.S., Shane Yost, Joonho Lee, David Small,
  Daniel Levine, Susi Lehtola, Hugh Burton, Evgeny Epifanovsky
 -----------------------------------------------------------------------
 Exchange:     0.2000 Hartree-Fock + 0.0800 Slater + 0.7200 B88
 Correlation:  0.1900 VWN1RPA + 0.8100 LYP
 Using SG-1 standard quadrature grid
 using 4 threads for integral computing
 -------------------------------------------------------
 OpenMP Integral computing Module                
 Release: version 2.0, May 2017, Q-Chem Inc. Pleasanton 
 -------------------------------------------------------
 -------------------------------------------------------
 OpenMP BLAS3 based DFT computing Module                
 Release: version 1.0, May 2013, Q-Chem Inc. Pittsburgh 
 -------------------------------------------------------
 A restricted SCF calculation will be
 performed using DIIS
 SCF converges when DIIS error is below 1.0e-08
 ---------------------------------------
  Cycle       Energy         DIIS error
 ---------------------------------------
    1  -19102.8128039641      2.42e-04  
    2  -19102.8135451782      8.51e-05  
    3  -19102.8134690967      1.18e-04  
    4  -19102.8136210031      3.40e-05  
    5  -19102.8136356163      3.78e-06  
    6  -19102.8136357840      1.55e-06  
    7  -19102.8136358066      4.68e-07  
    8  -19102.8136358092      7.16e-08  
    9  -19102.8136358091      1.92e-08  
   10  -19102.8136358091      7.93e-09  Convergence criterion met
 ---------------------------------------
 SCF time:   CPU 96.22s  wall 25.00s 
 SCF   energy in the final basis set =   -19102.8136358091
 Total energy in the final basis set =   -19102.8136358091

 --------------------------------------------------------------

                    Orbital Energies (a.u.)
 --------------------------------------------------------------

 Alpha MOs
 -- Occupied --
***************-482.849-482.849-176.316-176.316-165.720-165.720
*******-165.717-165.717-165.717 -62.502 -62.502 -56.323 -56.323
-56.318 -56.318 -56.318 -56.318 -35.812 -35.812 -31.306 -31.306
-31.299 -31.299 -31.299 -31.299 -22.956 -22.956 -22.955 -22.955
-22.955 -22.955 -22.950 -22.950 -22.950 -22.950 -10.311 -10.311
-10.232  -8.711  -8.711  -6.543  -6.543  -6.529  -6.529  -6.529
 -6.529  -6.362  -6.362  -4.775  -4.775  -4.759  -4.759  -4.759
 -4.759  -2.654  -2.654  -2.650  -2.650  -2.650  -2.650  -2.638
 -2.638  -2.638  -2.638  -2.040  -2.040  -2.035  -2.035  -2.035
 -2.035  -2.022  -2.022  -2.021  -2.021  -0.940  -0.816  -0.797
 -0.687  -0.681  -0.624  -0.549  -0.514  -0.482  -0.413  -0.398
 -0.396  -0.376  -0.331  -0.306  -0.305  -0.292  -0.287  -0.278
 -0.275  -0.259
 -- Virtual --
 -0.099  -0.078  -0.070  -0.004   0.012   0.021   0.026   0.028
  0.057   0.059   0.065   0.069   0.072   0.075   0.077   0.093
  0.099   0.110   0.113   0.118   0.118   0.136   0.142   0.155
  0.159   0.173   0.189   0.193   0.206   0.211   0.215   0.233
  0.234   0.243   0.247   0.260   0.280   0.356   0.372   0.378
  0.379   0.398   0.406   0.416   0.423   0.436   0.437   0.450
  0.455   0.463   0.474   0.475   0.486   0.503   0.509   0.532
  0.542   0.543   0.551   0.555   0.572   0.584   0.611   0.641
  0.646   0.660   0.679   0.694   0.701   0.714   0.721   0.757
  0.788   0.824   0.826   0.860   0.908   0.940   0.971   1.012
  1.108   1.223   1.285   1.317   1.335   1.352   1.371   1.376
  1.390   1.450   1.475   1.516   1.538   1.575   1.596   1.651
  1.730   1.781   1.808   1.856   1.867   1.930   2.005   2.040
  2.042   2.061   2.080   2.130   2.183   2.183   2.231   2.271
  2.528   2.554   2.642   2.691   2.774   2.805   2.901   2.947
  3.088   3.398   3.467   3.697   3.966   3.967   3.981   3.988
  3.989   3.999   4.012   4.034   4.035   4.068   4.075   4.089
  4.101   4.121   4.140   4.193   4.209   4.258   4.288   4.365
  4.403   4.428   4.468   6.012   6.027   6.031   6.057   6.077
  6.093   6.635   6.689   7.563   7.568   7.585   7.612   7.695
  7.698  23.479  23.626  23.845  27.848  27.895  28.352  28.362
 28.365  28.381  28.385  28.386  28.533  28.536  28.546  28.549
 28.570  28.575  28.605  28.610  28.673  28.698  47.901  47.953
127.892 127.900 127.901 127.916 127.937 127.937 151.647 151.687
289.758 289.763 289.778 289.810 289.913 289.9181020.6911020.756
*******1901.851
 --------------------------------------------------------------

          Ground-State Mulliken Net Atomic Charges

     Atom                 Charge (a.u.)
  ----------------------------------------
      1 C                    -0.611368
      2 C                    -0.010463
      3 C                    -0.010462
      4 Br                   -0.012434
      5 I                     0.127277
      6 Br                   -0.012425
      7 I                     0.127273
      8 H                     0.201420
      9 H                     0.201182
  ----------------------------------------
  Sum of atomic charges =     0.000000

 -----------------------------------------------------------------
                    Cartesian Multipole Moments
 -----------------------------------------------------------------
    Charge (ESU x 10^10)
                 0.0000
    Dipole Moment (Debye)
         X       0.0001      Y      -0.3623      Z       1.4624
       Tot       1.5066
    Quadrupole Moments (Debye-Ang)
        XX    -113.1407     XY       0.0001     YY    -107.4666
        XZ      -0.0000     YZ       1.1773     ZZ    -108.8092
    Octopole Moments (Debye-Ang^2)
       XXX      -0.0172    XXY     -10.0749    XYY      -0.0051
       YYY      -8.1219    XXZ     -15.9375    XYZ       0.0007
       YYZ     -14.4736    XZZ      -0.0042    YZZ       0.3438
       ZZZ     -13.8923
    Hexadecapole Moments (Debye-Ang^3)
      XXXX   -2080.9578   XXXY       0.0000   XXYY    -559.3389
      XYYY      -0.0029   YYYY   -1605.6110   XXXZ       0.0503
      XXYZ      -1.7616   XYYZ       0.0125   YYYZ     -12.8110
      XXZZ    -406.7808   XYZZ      -0.0014   YYZZ    -329.2699
      XZZZ       0.0549   YZZZ      -6.3837   ZZZZ    -281.8077
 -----------------------------------------------------------------
 Calculating analytic gradient of the SCF energy
 Gradient of SCF Energy
            1           2           3           4           5           6
    1   0.0000003   0.0047119  -0.0047057  -0.0010811   0.0006518   0.0010814
    2   0.0003966   0.0005145   0.0005148  -0.0007421  -0.0004774  -0.0007422
    3   0.0013948  -0.0011807  -0.0011683  -0.0001240   0.0013638  -0.0001227
            7           8           9
    1  -0.0006506  -0.0000038  -0.0000041
    2  -0.0004777   0.0009495   0.0000641
    3   0.0013649  -0.0005653  -0.0009626
 Max gradient component =       4.712E-03
 RMS gradient           =       1.496E-03
 Gradient time:  CPU 30.07 s  wall 7.60 s
 Geometry Optimization Parameters
   NAtoms,    NIC,     NZ,  NCons,   NDum,   NFix, NCnnct, MaxDiis
        9      69       9       0       0       0       0       0

 Cartesian Hessian Update
 Hessian Updated using BFGS Update


** GEOMETRY OPTIMIZATION IN DELOCALIZED INTERNAL COORDINATES **
   Searching for a Minimum

   Optimization Cycle:   3

                       Coordinates (Angstroms)
     ATOM                X               Y               Z
      1  C         0.0001199181    0.4488683205    1.7313585327
      2  C         0.7672684922    0.3960313174    0.4338408048
      3  C        -0.7671096055    0.3960440661    0.4339192412
      4  Br        1.7099257500    1.9936914660   -0.1271322098
      5  I         1.9196382244   -1.3825833158   -0.0737126591
      6  Br       -1.7098008651    1.9937191558   -0.1269630042
      7  I        -1.9195910624   -1.3825517170   -0.0734632926
      8  H         0.0000904800   -0.4326847295    2.3599404326
      9  H         0.0001000660    1.3938343281    2.2624979782
   Point Group: c1    Number of degrees of freedom:    21


   Energy is -19102.813635809

 Hessian Updated using BFGS Update

 21 Hessian modes will be used to form the next step
  Hessian Eigenvalues:
     0.017401    0.020947    0.030782    0.030790    0.030998    0.041374
     0.085127    0.090021    0.108095    0.108252    0.111623    0.122944
     0.129001    0.150746    0.175731    0.175927    0.264924    0.268992
     0.272480    0.348119    0.350656

 Minimum Search - Taking Simple RFO Step
 Searching for Lamda that Minimizes Along All modes
 Value Taken    Lamda =  -0.00028775
 Step Taken.  Stepsize is  0.077135

                             Maximum     Tolerance    Cnvgd?
         Gradient           0.003471      0.000300      NO
         Displacement       0.040145      0.001200      NO
         Energy change     -0.000840      0.000001      NO


 New Cartesian Coordinates Obtained by Inverse Iteration

 Displacement from previous Coordinates is:  0.112133
 ----------------------------------------------------------------
             Standard Nuclear Orientation (Angstroms)
    I     Atom           X                Y                Z
 ----------------------------------------------------------------
    1      C       0.0001114620     0.4554270399     1.7392277913
    2      C       0.7624906531     0.3963324133     0.4422308947
    3      C      -0.7623843945     0.3963436902     0.4422943177
    4      Br      1.7238141785     1.9844717502    -0.1271842225
    5      I       1.8949314930    -1.3878681453    -0.0949686915
    6      Br     -1.7237222296     1.9844926670    -0.1270855418
    7      I      -1.8949192001    -1.3878418830    -0.0947902039
    8      H       0.0001526305    -0.4217262964     2.3756535175
    9      H       0.0001668047     1.4047376557     2.2649079623
 ----------------------------------------------------------------
 Molecular Point Group                 C1    NOp =  1
 Largest Abelian Subgroup              C1    NOp =  1
 Nuclear Repulsion Energy =  2286.9238030271 hartrees
 There are       98 alpha and       98 beta electrons
 Applying Cartesian multipole field
    Component          Value
    ---------          -----
     (2,0,0)        1.00000E-11
     (0,2,0)        2.00000E-11
     (0,0,2)       -3.00000E-11
 Nucleus-field energy     =     0.0000000523 hartrees
 Requested basis set is 6-311++G(d,p)
 There are 114 shells and 300 basis functions
 A cutoff of  1.0D-11 yielded   4623 shell pairs
 There are     34212 function pairs (     38519 Cartesian)
 Smallest overlap matrix eigenvalue = 3.10E-05
 Guess MOs from SCF MO coefficient file

 -----------------------------------------------------------------------
  General SCF calculation program by
  Eric Jon Sundstrom, Paul Horn, Yuezhi Mao, Dmitri Zuev, Alec White,
  David Stuck, Shaama M.S., Shane Yost, Joonho Lee, David Small,
  Daniel Levine, Susi Lehtola, Hugh Burton, Evgeny Epifanovsky
 -----------------------------------------------------------------------
 Exchange:     0.2000 Hartree-Fock + 0.0800 Slater + 0.7200 B88
 Correlation:  0.1900 VWN1RPA + 0.8100 LYP
 Using SG-1 standard quadrature grid
 using 4 threads for integral computing
 -------------------------------------------------------
 OpenMP Integral computing Module                
 Release: version 2.0, May 2017, Q-Chem Inc. Pleasanton 
 -------------------------------------------------------
 -------------------------------------------------------
 OpenMP BLAS3 based DFT computing Module                
 Release: version 1.0, May 2013, Q-Chem Inc. Pittsburgh 
 -------------------------------------------------------
 A restricted SCF calculation will be
 performed using DIIS
 SCF converges when DIIS error is below 1.0e-08
 ---------------------------------------
  Cycle       Energy         DIIS error
 ---------------------------------------
    1  -19102.8134457694      1.41e-04  
    2  -19102.8137357532      3.87e-05  
    3  -19102.8137287117      4.71e-05  
    4  -19102.8137515060      1.88e-05  
    5  -19102.8137556819      3.27e-06  
    6  -19102.8137557966      1.32e-06  
    7  -19102.8137558150      2.16e-07  
    8  -19102.8137558152      4.85e-08  
    9  -19102.8137558153      1.61e-08  
   10  -19102.8137558154      5.84e-09  Convergence criterion met
 ---------------------------------------
 SCF time:   CPU 95.96s  wall 25.00s 
 SCF   energy in the final basis set =   -19102.8137558154
 Total energy in the final basis set =   -19102.8137558154

 --------------------------------------------------------------

                    Orbital Energies (a.u.)
 --------------------------------------------------------------

 Alpha MOs
 -- Occupied --
***************-482.849-482.849-176.316-176.316-165.720-165.720
*******-165.717-165.717-165.717 -62.502 -62.502 -56.323 -56.323
-56.318 -56.318 -56.318 -56.318 -35.812 -35.812 -31.306 -31.306
-31.299 -31.299 -31.299 -31.299 -22.956 -22.956 -22.954 -22.954
-22.954 -22.954 -22.950 -22.950 -22.950 -22.950 -10.311 -10.311
-10.233  -8.711  -8.711  -6.543  -6.543  -6.528  -6.528  -6.528
 -6.528  -6.361  -6.361  -4.775  -4.775  -4.758  -4.758  -4.758
 -4.758  -2.654  -2.654  -2.650  -2.650  -2.650  -2.650  -2.638
 -2.638  -2.638  -2.638  -2.040  -2.040  -2.035  -2.035  -2.035
 -2.035  -2.021  -2.021  -2.021  -2.021  -0.941  -0.816  -0.797
 -0.688  -0.680  -0.625  -0.548  -0.515  -0.482  -0.414  -0.398
 -0.395  -0.375  -0.331  -0.306  -0.305  -0.293  -0.288  -0.278
 -0.275  -0.258
 -- Virtual --
 -0.100  -0.077  -0.071  -0.004   0.012   0.021   0.026   0.028
  0.057   0.059   0.065   0.069   0.073   0.075   0.077   0.093
  0.098   0.110   0.113   0.118   0.118   0.136   0.142   0.155
  0.160   0.173   0.189   0.192   0.205   0.211   0.215   0.233
  0.235   0.245   0.248   0.261   0.281   0.356   0.373   0.378
  0.380   0.400   0.405   0.416   0.422   0.434   0.437   0.450
  0.457   0.463   0.473   0.478   0.487   0.502   0.507   0.533
  0.542   0.543   0.551   0.555   0.575   0.583   0.611   0.641
  0.648   0.659   0.679   0.691   0.702   0.713   0.719   0.758
  0.788   0.822   0.824   0.859   0.908   0.938   0.973   1.016
  1.108   1.222   1.284   1.316   1.330   1.357   1.369   1.378
  1.391   1.448   1.477   1.515   1.537   1.579   1.593   1.654
  1.730   1.779   1.810   1.860   1.868   1.930   2.006   2.040
  2.042   2.062   2.077   2.129   2.183   2.185   2.229   2.272
  2.524   2.551   2.642   2.691   2.781   2.807   2.902   2.945
  3.094   3.404   3.462   3.695   3.966   3.967   3.981   3.989
  3.990   3.999   4.010   4.032   4.038   4.067   4.075   4.091
  4.101   4.120   4.140   4.195   4.205   4.257   4.287   4.363
  4.402   4.429   4.470   6.008   6.026   6.032   6.060   6.075
  6.097   6.636   6.687   7.563   7.568   7.585   7.611   7.694
  7.698  23.479  23.643  23.846  27.849  27.896  28.350  28.361
 28.366  28.381  28.385  28.390  28.534  28.536  28.545  28.550
 28.569  28.576  28.605  28.609  28.674  28.697  47.902  47.952
127.891 127.899 127.902 127.918 127.937 127.938 151.648 151.688
289.758 289.763 289.779 289.808 289.912 289.9171020.6931020.754
*******1901.852
 --------------------------------------------------------------

          Ground-State Mulliken Net Atomic Charges

     Atom                 Charge (a.u.)
  ----------------------------------------
      1 C                    -0.620704
      2 C                    -0.005534
      3 C                    -0.005504
      4 Br                   -0.012566
      5 I                     0.127147
      6 Br                   -0.012568
      7 I                     0.127145
      8 H                     0.201754
      9 H                     0.200830
  ----------------------------------------
  Sum of atomic charges =     0.000000

 -----------------------------------------------------------------
                    Cartesian Multipole Moments
 -----------------------------------------------------------------
    Charge (ESU x 10^10)
                 0.0000
    Dipole Moment (Debye)
         X       0.0001      Y      -0.3747      Z       1.4641
       Tot       1.5112
    Quadrupole Moments (Debye-Ang)
        XX    -113.2591     XY       0.0002     YY    -107.5289
        XZ       0.0004     YZ       1.3126     ZZ    -108.6633
    Octopole Moments (Debye-Ang^2)
       XXX      -0.0119    XXY      -8.7969    XYY      -0.0034
       YYY      -7.0601    XXZ     -15.1603    XYZ       0.0007
       YYZ     -13.7594    XZZ      -0.0020    YZZ       0.8380
       ZZZ     -10.4215
    Hexadecapole Moments (Debye-Ang^3)
      XXXX   -2061.0962   XXXY      -0.0011   XXYY    -556.2055
      XYYY      -0.0040   YYYY   -1604.7725   XXXZ       0.0328
      XXYZ      -3.2466   XYYZ       0.0090   YYYZ     -17.0013
      XXZZ    -403.0148   XYZZ      -0.0016   YYZZ    -328.6666
      XZZZ       0.0374   YZZZ     -11.8342   ZZZZ    -283.8373
 -----------------------------------------------------------------
 Calculating analytic gradient of the SCF energy
 Gradient of SCF Energy
            1           2           3           4           5           6
    1  -0.0000018   0.0002964  -0.0002968   0.0003370  -0.0001260  -0.0003377
    2   0.0013250  -0.0003488  -0.0003502  -0.0006052  -0.0003032  -0.0006042
    3  -0.0012655   0.0010745   0.0010729  -0.0007277   0.0005681  -0.0007295
            7           8           9
    1   0.0001253   0.0000018   0.0000017
    2  -0.0003045   0.0005476   0.0006434
    3   0.0005678  -0.0001292  -0.0004316
 Max gradient component =       1.325E-03
 RMS gradient           =       6.050E-04
 Gradient time:  CPU 30.04 s  wall 7.59 s
 Geometry Optimization Parameters
   NAtoms,    NIC,     NZ,  NCons,   NDum,   NFix, NCnnct, MaxDiis
        9      69       9       0       0       0       0       0

 Cartesian Hessian Update
 Hessian Updated using BFGS Update


** GEOMETRY OPTIMIZATION IN DELOCALIZED INTERNAL COORDINATES **
   Searching for a Minimum

   Optimization Cycle:   4

                       Coordinates (Angstroms)
     ATOM                X               Y               Z
      1  C         0.0001114620    0.4554270399    1.7392277913
      2  C         0.7624906531    0.3963324133    0.4422308947
      3  C        -0.7623843945    0.3963436902    0.4422943177
      4  Br        1.7238141785    1.9844717502   -0.1271842225
      5  I         1.8949314930   -1.3878681453   -0.0949686915
      6  Br       -1.7237222296    1.9844926670   -0.1270855418
      7  I        -1.8949192001   -1.3878418830   -0.0947902039
      8  H         0.0001526305   -0.4217262964    2.3756535175
      9  H         0.0001668047    1.4047376557    2.2649079623
   Point Group: c1    Number of degrees of freedom:    21


   Energy is -19102.813755815

 Hessian Updated using BFGS Update

 21 Hessian modes will be used to form the next step
  Hessian Eigenvalues:
     0.017401    0.020947    0.030782    0.030790    0.034889    0.041635
     0.089977    0.092083    0.108095    0.108252    0.111991    0.123080
     0.129001    0.158808    0.175175    0.175927    0.246452    0.268991
     0.273347    0.348157    0.349584

 Minimum Search - Taking Simple RFO Step
 Searching for Lamda that Minimizes Along All modes
 Value Taken    Lamda =  -0.00002622
 Step Taken.  Stepsize is  0.016070

                             Maximum     Tolerance    Cnvgd?
         Gradient           0.001502      0.000300      NO
         Displacement       0.010294      0.001200      NO
         Energy change     -0.000120      0.000001      NO


 New Cartesian Coordinates Obtained by Inverse Iteration

 Displacement from previous Coordinates is:  0.025076
 ----------------------------------------------------------------
             Standard Nuclear Orientation (Angstroms)
    I     Atom           X                Y                Z
 ----------------------------------------------------------------
    1      C       0.0001160055     0.4529113400     1.7396318011
    2      C       0.7620679637     0.3959030556     0.4406004221
    3      C      -0.7619456850     0.3959164165     0.4406658341
    4      Br      1.7175739793     1.9873851537    -0.1294494329
    5      I       1.8987463789    -1.3867444233    -0.0924194550
    6      Br     -1.7174795406     1.9874092129    -0.1293077790
    7      I      -1.8987183051    -1.3867077603    -0.0922402117
    8      H       0.0001331701    -0.4238060419     2.3771214594
    9      H       0.0001474308     1.4021019385     2.2656831857
 ----------------------------------------------------------------
 Molecular Point Group                 C1    NOp =  1
 Largest Abelian Subgroup              C1    NOp =  1
 Nuclear Repulsion Energy =  2286.4989995364 hartrees
 There are       98 alpha and       98 beta electrons
 Applying Cartesian multipole field
    Component          Value
    ---------          -----
     (2,0,0)        1.00000E-11
     (0,2,0)        2.00000E-11
     (0,0,2)       -3.00000E-11
 Nucleus-field energy     =     0.0000000524 hartrees
 Requested basis set is 6-311++G(d,p)
 There are 114 shells and 300 basis functions
 A cutoff of  1.0D-11 yielded   4623 shell pairs
 There are     34212 function pairs (     38519 Cartesian)
 Smallest overlap matrix eigenvalue = 3.10E-05
 Guess MOs from SCF MO coefficient file

 -----------------------------------------------------------------------
  General SCF calculation program by
  Eric Jon Sundstrom, Paul Horn, Yuezhi Mao, Dmitri Zuev, Alec White,
  David Stuck, Shaama M.S., Shane Yost, Joonho Lee, David Small,
  Daniel Levine, Susi Lehtola, Hugh Burton, Evgeny Epifanovsky
 -----------------------------------------------------------------------
 Exchange:     0.2000 Hartree-Fock + 0.0800 Slater + 0.7200 B88
 Correlation:  0.1900 VWN1RPA + 0.8100 LYP
 Using SG-1 standard quadrature grid
 using 4 threads for integral computing
 -------------------------------------------------------
 OpenMP Integral computing Module                
 Release: version 2.0, May 2017, Q-Chem Inc. Pleasanton 
 -------------------------------------------------------
 -------------------------------------------------------
 OpenMP BLAS3 based DFT computing Module                
 Release: version 1.0, May 2013, Q-Chem Inc. Pittsburgh 
 -------------------------------------------------------
 A restricted SCF calculation will be
 performed using DIIS
 SCF converges when DIIS error is below 1.0e-08
 ---------------------------------------
  Cycle       Energy         DIIS error
 ---------------------------------------
    1  -19102.8137535534      3.53e-05  
    2  -19102.8137691520      6.85e-06  
    3  -19102.8137692583      6.48e-06  
    4  -19102.8137696513      3.28e-06  
    5  -19102.8137697776      6.89e-07  
    6  -19102.8137697823      2.27e-07  
    7  -19102.8137697829      5.80e-08  
    8  -19102.8137697833      1.07e-08  
    9  -19102.8137697831      4.90e-09  Convergence criterion met
 ---------------------------------------
 SCF time:   CPU 86.39s  wall 23.00s 
 SCF   energy in the final basis set =   -19102.8137697831
 Total energy in the final basis set =   -19102.8137697831

 --------------------------------------------------------------

                    Orbital Energies (a.u.)
 --------------------------------------------------------------

 Alpha MOs
 -- Occupied --
***************-482.849-482.849-176.316-176.316-165.720-165.720
*******-165.717-165.717-165.717 -62.502 -62.502 -56.323 -56.323
-56.318 -56.318 -56.318 -56.318 -35.812 -35.812 -31.306 -31.306
-31.299 -31.299 -31.299 -31.299 -22.956 -22.956 -22.955 -22.955
-22.954 -22.954 -22.950 -22.950 -22.950 -22.950 -10.311 -10.311
-10.233  -8.711  -8.711  -6.543  -6.543  -6.528  -6.528  -6.528
 -6.528  -6.361  -6.361  -4.775  -4.775  -4.758  -4.758  -4.758
 -4.758  -2.654  -2.654  -2.650  -2.650  -2.649  -2.649  -2.638
 -2.638  -2.638  -2.638  -2.040  -2.040  -2.035  -2.035  -2.035
 -2.035  -2.021  -2.021  -2.021  -2.021  -0.941  -0.815  -0.797
 -0.688  -0.680  -0.625  -0.548  -0.514  -0.482  -0.414  -0.398
 -0.395  -0.375  -0.331  -0.306  -0.305  -0.292  -0.288  -0.278
 -0.275  -0.258
 -- Virtual --
 -0.100  -0.077  -0.072  -0.004   0.012   0.021   0.026   0.028
  0.057   0.059   0.065   0.069   0.073   0.075   0.077   0.093
  0.098   0.110   0.113   0.118   0.118   0.136   0.142   0.155
  0.160   0.173   0.189   0.192   0.205   0.211   0.215   0.233
  0.235   0.245   0.248   0.260   0.281   0.356   0.372   0.379
  0.379   0.400   0.405   0.416   0.422   0.434   0.437   0.450
  0.457   0.463   0.473   0.478   0.487   0.502   0.507   0.534
  0.542   0.543   0.551   0.554   0.574   0.582   0.611   0.641
  0.647   0.660   0.679   0.693   0.702   0.714   0.719   0.758
  0.788   0.822   0.825   0.859   0.908   0.938   0.973   1.016
  1.107   1.222   1.284   1.316   1.331   1.357   1.369   1.377
  1.391   1.448   1.477   1.516   1.537   1.579   1.594   1.655
  1.731   1.778   1.811   1.859   1.868   1.929   2.005   2.040
  2.042   2.062   2.078   2.128   2.183   2.184   2.231   2.272
  2.523   2.551   2.642   2.691   2.781   2.807   2.901   2.946
  3.092   3.403   3.462   3.694   3.966   3.967   3.981   3.989
  3.990   3.999   4.010   4.031   4.038   4.067   4.075   4.091
  4.101   4.120   4.140   4.194   4.206   4.257   4.287   4.364
  4.402   4.429   4.469   6.008   6.027   6.032   6.059   6.076
  6.097   6.636   6.688   7.563   7.568   7.585   7.611   7.694
  7.698  23.478  23.643  23.844  27.849  27.896  28.350  28.361
 28.365  28.381  28.385  28.389  28.534  28.536  28.545  28.550
 28.569  28.576  28.605  28.609  28.674  28.697  47.902  47.952
127.891 127.899 127.902 127.917 127.937 127.938 151.648 151.688
289.758 289.763 289.779 289.808 289.913 289.9171020.6921020.755
*******1901.852
 --------------------------------------------------------------

          Ground-State Mulliken Net Atomic Charges

     Atom                 Charge (a.u.)
  ----------------------------------------
      1 C                    -0.620354
      2 C                    -0.005824
      3 C                    -0.005822
      4 Br                   -0.012537
      5 I                     0.127300
      6 Br                   -0.012535
      7 I                     0.127298
      8 H                     0.201774
      9 H                     0.200701
  ----------------------------------------
  Sum of atomic charges =     0.000000

 -----------------------------------------------------------------
                    Cartesian Multipole Moments
 -----------------------------------------------------------------
    Charge (ESU x 10^10)
                 0.0000
    Dipole Moment (Debye)
         X       0.0001      Y      -0.3754      Z       1.4647
       Tot       1.5121
    Quadrupole Moments (Debye-Ang)
        XX    -113.2597     XY       0.0001     YY    -107.5118
        XZ       0.0003     YZ       1.2779     ZZ    -108.6704
    Octopole Moments (Debye-Ang^2)
       XXX      -0.0137    XXY      -9.1365    XYY      -0.0040
       YYY      -7.3386    XXZ     -15.1640    XYZ       0.0006
       YYZ     -13.7932    XZZ      -0.0027    YZZ       0.6960
       ZZZ     -10.5487
    Hexadecapole Moments (Debye-Ang^3)
      XXXX   -2061.1622   XXXY       0.0014   XXYY    -556.4761
      XYYY      -0.0015   YYYY   -1605.5347   XXXZ       0.0368
      XXYZ      -2.8750   XYYZ       0.0096   YYYZ     -16.1256
      XXZZ    -403.1065   XYZZ      -0.0002   YYZZ    -328.9377
      XZZZ       0.0412   YZZZ     -10.6653   ZZZZ    -283.7448
 -----------------------------------------------------------------
 Calculating analytic gradient of the SCF energy
 Gradient of SCF Energy
            1           2           3           4           5           6
    1  -0.0000003   0.0003684  -0.0003679  -0.0000962  -0.0000346   0.0000958
    2   0.0007299  -0.0001798  -0.0001797  -0.0004015  -0.0003842  -0.0004020
    3  -0.0003970   0.0002669   0.0002670  -0.0007566   0.0007349  -0.0007567
            7           8           9
    1   0.0000349  -0.0000001   0.0000000
    2  -0.0003842   0.0005507   0.0006508
    3   0.0007351   0.0002849  -0.0003784
 Max gradient component =       7.567E-04
 RMS gradient           =       4.296E-04
 Gradient time:  CPU 30.22 s  wall 7.63 s
 Geometry Optimization Parameters
   NAtoms,    NIC,     NZ,  NCons,   NDum,   NFix, NCnnct, MaxDiis
        9      69       9       0       0       0       0       0

 Cartesian Hessian Update
 Hessian Updated using BFGS Update


** GEOMETRY OPTIMIZATION IN DELOCALIZED INTERNAL COORDINATES **
   Searching for a Minimum

   Optimization Cycle:   5

                       Coordinates (Angstroms)
     ATOM                X               Y               Z
      1  C         0.0001160055    0.4529113400    1.7396318011
      2  C         0.7620679637    0.3959030556    0.4406004221
      3  C        -0.7619456850    0.3959164165    0.4406658341
      4  Br        1.7175739793    1.9873851537   -0.1294494329
      5  I         1.8987463789   -1.3867444233   -0.0924194550
      6  Br       -1.7174795406    1.9874092129   -0.1293077790
      7  I        -1.8987183051   -1.3867077603   -0.0922402117
      8  H         0.0001331701   -0.4238060419    2.3771214594
      9  H         0.0001474308    1.4021019385    2.2656831857
   Point Group: c1    Number of degrees of freedom:    21


   Energy is -19102.813769783

 Hessian Updated using BFGS Update

 19 Hessian modes will be used to form the next step
  Hessian Eigenvalues:
     0.017401    0.020947    0.030782    0.030790    0.037070    0.041089
     0.086166    0.090224    0.111443    0.126179    0.129001    0.159142
     0.175827    0.175929    0.230719    0.268981    0.269334    0.348532
     0.350813

 Minimum Search - Taking Simple RFO Step
 Searching for Lamda that Minimizes Along All modes
 Value Taken    Lamda =  -0.00000247
 Step Taken.  Stepsize is  0.006892

                             Maximum     Tolerance    Cnvgd?
         Gradient           0.000225      0.000300     YES
         Displacement       0.004351      0.001200      NO
         Energy change     -0.000014      0.000001      NO


 New Cartesian Coordinates Obtained by Inverse Iteration

 Displacement from previous Coordinates is:  0.005800
 ----------------------------------------------------------------
             Standard Nuclear Orientation (Angstroms)
    I     Atom           X                Y                Z
 ----------------------------------------------------------------
    1      C       0.0001171072     0.4525333189     1.7392330122
    2      C       0.7617305603     0.3957695964     0.4395989588
    3      C      -0.7616091482     0.3957831206     0.4396657510
    4      Br      1.7185163280     1.9874097980    -0.1283404972
    5      I       1.8991219814    -1.3866944352    -0.0920011923
    6      Br     -1.7184213924     1.9874365960    -0.1281919747
    7      I      -1.8990928058    -1.3866572965    -0.0918273247
    8      H       0.0001346676    -0.4233379606     2.3776692853
    9      H       0.0001440994     1.4021261540     2.2644798054
 ----------------------------------------------------------------
 Molecular Point Group                 C1    NOp =  1
 Largest Abelian Subgroup              C1    NOp =  1
 Nuclear Repulsion Energy =  2286.2852631960 hartrees
 There are       98 alpha and       98 beta electrons
 Applying Cartesian multipole field
    Component          Value
    ---------          -----
     (2,0,0)        1.00000E-11
     (0,2,0)        2.00000E-11
     (0,0,2)       -3.00000E-11
 Nucleus-field energy     =     0.0000000524 hartrees
 Requested basis set is 6-311++G(d,p)
 There are 114 shells and 300 basis functions
 A cutoff of  1.0D-11 yielded   4623 shell pairs
 There are     34212 function pairs (     38519 Cartesian)
 Smallest overlap matrix eigenvalue = 3.09E-05
 Guess MOs from SCF MO coefficient file

 -----------------------------------------------------------------------
  General SCF calculation program by
  Eric Jon Sundstrom, Paul Horn, Yuezhi Mao, Dmitri Zuev, Alec White,
  David Stuck, Shaama M.S., Shane Yost, Joonho Lee, David Small,
  Daniel Levine, Susi Lehtola, Hugh Burton, Evgeny Epifanovsky
 -----------------------------------------------------------------------
 Exchange:     0.2000 Hartree-Fock + 0.0800 Slater + 0.7200 B88
 Correlation:  0.1900 VWN1RPA + 0.8100 LYP
 Using SG-1 standard quadrature grid
 using 4 threads for integral computing
 -------------------------------------------------------
 OpenMP Integral computing Module                
 Release: version 2.0, May 2017, Q-Chem Inc. Pleasanton 
 -------------------------------------------------------
 -------------------------------------------------------
 OpenMP BLAS3 based DFT computing Module                
 Release: version 1.0, May 2013, Q-Chem Inc. Pittsburgh 
 -------------------------------------------------------
 A restricted SCF calculation will be
 performed using DIIS
 SCF converges when DIIS error is below 1.0e-08
 ---------------------------------------
  Cycle       Energy         DIIS error
 ---------------------------------------
    1  -19102.8137692550      1.14e-05  
    2  -19102.8137710901      2.38e-06  
    3  -19102.8137711019      2.31e-06  
    4  -19102.8137711614      1.04e-06  
    5  -19102.8137711735      2.49e-07  
    6  -19102.8137711745      8.20e-08  
    7  -19102.8137711742      1.36e-08  
    8  -19102.8137711743      4.73e-09  Convergence criterion met
 ---------------------------------------
 SCF time:   CPU 77.06s  wall 20.00s 
 SCF   energy in the final basis set =   -19102.8137711743
 Total energy in the final basis set =   -19102.8137711743

 --------------------------------------------------------------

                    Orbital Energies (a.u.)
 --------------------------------------------------------------

 Alpha MOs
 -- Occupied --
***************-482.849-482.849-176.316-176.316-165.720-165.720
*******-165.717-165.717-165.717 -62.502 -62.502 -56.323 -56.323
-56.318 -56.318 -56.318 -56.318 -35.812 -35.812 -31.306 -31.306
-31.299 -31.299 -31.299 -31.299 -22.956 -22.956 -22.955 -22.955
-22.955 -22.955 -22.950 -22.950 -22.950 -22.950 -10.311 -10.311
-10.233  -8.711  -8.711  -6.543  -6.543  -6.528  -6.528  -6.528
 -6.528  -6.361  -6.361  -4.775  -4.775  -4.759  -4.759  -4.758
 -4.758  -2.654  -2.654  -2.650  -2.650  -2.650  -2.649  -2.638
 -2.638  -2.638  -2.638  -2.040  -2.040  -2.035  -2.035  -2.035
 -2.035  -2.021  -2.021  -2.021  -2.021  -0.941  -0.815  -0.797
 -0.688  -0.680  -0.625  -0.548  -0.514  -0.482  -0.415  -0.398
 -0.395  -0.375  -0.331  -0.306  -0.305  -0.292  -0.288  -0.279
 -0.275  -0.258
 -- Virtual --
 -0.100  -0.078  -0.072  -0.004   0.012   0.021   0.026   0.028
  0.057   0.059   0.065   0.069   0.073   0.075   0.077   0.093
  0.098   0.110   0.113   0.118   0.118   0.136   0.142   0.155
  0.160   0.173   0.189   0.192   0.205   0.211   0.215   0.233
  0.235   0.245   0.249   0.260   0.281   0.356   0.372   0.379
  0.379   0.400   0.405   0.416   0.422   0.434   0.437   0.450
  0.457   0.463   0.473   0.478   0.487   0.502   0.508   0.534
  0.542   0.543   0.551   0.554   0.574   0.582   0.611   0.641
  0.647   0.659   0.679   0.692   0.702   0.714   0.719   0.758
  0.788   0.822   0.824   0.859   0.908   0.938   0.973   1.016
  1.107   1.222   1.284   1.316   1.331   1.356   1.368   1.377
  1.391   1.448   1.477   1.516   1.537   1.579   1.594   1.655
  1.731   1.777   1.811   1.860   1.867   1.929   2.006   2.041
  2.042   2.062   2.078   2.128   2.183   2.184   2.231   2.272
  2.523   2.551   2.642   2.691   2.781   2.806   2.901   2.946
  3.092   3.403   3.461   3.694   3.966   3.967   3.981   3.989
  3.990   3.999   4.010   4.031   4.038   4.067   4.075   4.091
  4.101   4.120   4.140   4.194   4.206   4.257   4.287   4.364
  4.402   4.429   4.469   6.009   6.026   6.032   6.059   6.076
  6.096   6.636   6.688   7.563   7.568   7.585   7.611   7.694
  7.698  23.478  23.643  23.844  27.849  27.896  28.350  28.361
 28.365  28.381  28.385  28.389  28.534  28.536  28.545  28.550
 28.569  28.576  28.605  28.609  28.674  28.698  47.902  47.952
127.891 127.899 127.902 127.917 127.937 127.938 151.648 151.688
289.758 289.763 289.779 289.808 289.913 289.9171020.6921020.754
*******1901.852
 --------------------------------------------------------------

          Ground-State Mulliken Net Atomic Charges

     Atom                 Charge (a.u.)
  ----------------------------------------
      1 C                    -0.619873
      2 C                    -0.005988
      3 C                    -0.005989
      4 Br                   -0.012656
      5 I                     0.127335
      6 Br                   -0.012655
      7 I                     0.127334
      8 H                     0.201893
      9 H                     0.200599
  ----------------------------------------
  Sum of atomic charges =     0.000000

 -----------------------------------------------------------------
                    Cartesian Multipole Moments
 -----------------------------------------------------------------
    Charge (ESU x 10^10)
                 0.0000
    Dipole Moment (Debye)
         X       0.0001      Y      -0.3765      Z       1.4648
       Tot       1.5124
    Quadrupole Moments (Debye-Ang)
        XX    -113.2468     XY       0.0001     YY    -107.5141
        XZ       0.0003     YZ       1.2751     ZZ    -108.6799
    Octopole Moments (Debye-Ang^2)
       XXX      -0.0138    XXY      -9.1367    XYY      -0.0040
       YYY      -7.3449    XXZ     -15.1953    XYZ       0.0005
       YYZ     -13.8062    XZZ      -0.0027    YZZ       0.6807
       ZZZ     -10.7028
    Hexadecapole Moments (Debye-Ang^3)
      XXXX   -2062.0845   XXXY       0.0016   XXYY    -556.5181
      XYYY      -0.0013   YYYY   -1605.5011   XXXZ       0.0366
      XXYZ      -2.9219   XYYZ       0.0095   YYYZ     -16.2081
      XXZZ    -403.3085   XYZZ       0.0000   YYZZ    -328.9678
      XZZZ       0.0409   YZZZ     -10.8105   ZZZZ    -283.5564
 -----------------------------------------------------------------
 Calculating analytic gradient of the SCF energy
 Gradient of SCF Energy
            1           2           3           4           5           6
    1   0.0000001   0.0001408  -0.0001405  -0.0000209  -0.0000300   0.0000206
    2   0.0005609  -0.0001899  -0.0001894  -0.0003928  -0.0003470  -0.0003931
    3  -0.0001057  -0.0000271  -0.0000266  -0.0006936   0.0008018  -0.0006936
            7           8           9
    1   0.0000304  -0.0000001  -0.0000003
    2  -0.0003473   0.0006711   0.0006275
    3   0.0008018   0.0003366  -0.0003937
 Max gradient component =       8.018E-04
 RMS gradient           =       4.015E-04
 Gradient time:  CPU 30.46 s  wall 7.69 s
 Geometry Optimization Parameters
   NAtoms,    NIC,     NZ,  NCons,   NDum,   NFix, NCnnct, MaxDiis
        9      69       9       0       0       0       0       0

 Cartesian Hessian Update
 Hessian Updated using BFGS Update


** GEOMETRY OPTIMIZATION IN DELOCALIZED INTERNAL COORDINATES **
   Searching for a Minimum

   Optimization Cycle:   6

                       Coordinates (Angstroms)
     ATOM                X               Y               Z
      1  C         0.0001171072    0.4525333189    1.7392330122
      2  C         0.7617305603    0.3957695964    0.4395989588
      3  C        -0.7616091482    0.3957831206    0.4396657510
      4  Br        1.7185163280    1.9874097980   -0.1283404972
      5  I         1.8991219814   -1.3866944352   -0.0920011923
      6  Br       -1.7184213924    1.9874365960   -0.1281919747
      7  I        -1.8990928058   -1.3866572965   -0.0918273247
      8  H         0.0001346676   -0.4233379606    2.3776692853
      9  H         0.0001440994    1.4021261540    2.2644798054
   Point Group: c1    Number of degrees of freedom:    21


   Energy is -19102.813771174

 Hessian Updated using BFGS Update

 20 Hessian modes will be used to form the next step
  Hessian Eigenvalues:
     0.020947    0.030782    0.030790    0.031478    0.047369    0.081126
     0.090906    0.108095    0.108252    0.109236    0.120745    0.129001
     0.159797    0.175920    0.175945    0.229310    0.268991    0.270925
     0.348336    0.349971

 Minimum Search - Taking Simple RFO Step
 Searching for Lamda that Minimizes Along All modes
 Value Taken    Lamda =   0.00000000
 Step Taken.  Stepsize is  0.002829

                             Maximum     Tolerance    Cnvgd?
         Gradient           0.000091      0.000300     YES
         Displacement       0.001563      0.001200      NO
         Energy change     -0.000001      0.000001      NO


 New Cartesian Coordinates Obtained by Inverse Iteration

 Displacement from previous Coordinates is:  0.002789
 ----------------------------------------------------------------
             Standard Nuclear Orientation (Angstroms)
    I     Atom           X                Y                Z
 ----------------------------------------------------------------
    1      C       0.0001163776     0.4524134512     1.7395131809
    2      C       0.7615251448     0.3956882321     0.4397008594
    3      C      -0.7614064678     0.3957010705     0.4397669547
    4      Br      1.7185815929     1.9873130393    -0.1282113363
    5      I       1.8991044232    -1.3867906408    -0.0925811653
    6      Br     -1.7184874922     1.9873401737    -0.1280641646
    7      I      -1.8990768789    -1.3867539988    -0.0924118706
    8      H       0.0001382631    -0.4229627858     2.3785496880
    9      H       0.0001464349     1.4024203504     2.2640236777
 ----------------------------------------------------------------
 Molecular Point Group                 C1    NOp =  1
 Largest Abelian Subgroup              C1    NOp =  1
 Nuclear Repulsion Energy =  2286.2375371207 hartrees
 There are       98 alpha and       98 beta electrons
 Applying Cartesian multipole field
    Component          Value
    ---------          -----
     (2,0,0)        1.00000E-11
     (0,2,0)        2.00000E-11
     (0,0,2)       -3.00000E-11
 Nucleus-field energy     =     0.0000000524 hartrees
 Requested basis set is 6-311++G(d,p)
 There are 114 shells and 300 basis functions
 A cutoff of  1.0D-11 yielded   4623 shell pairs
 There are     34212 function pairs (     38519 Cartesian)
 Smallest overlap matrix eigenvalue = 3.09E-05
 Guess MOs from SCF MO coefficient file

 -----------------------------------------------------------------------
  General SCF calculation program by
  Eric Jon Sundstrom, Paul Horn, Yuezhi Mao, Dmitri Zuev, Alec White,
  David Stuck, Shaama M.S., Shane Yost, Joonho Lee, David Small,
  Daniel Levine, Susi Lehtola, Hugh Burton, Evgeny Epifanovsky
 -----------------------------------------------------------------------
 Exchange:     0.2000 Hartree-Fock + 0.0800 Slater + 0.7200 B88
 Correlation:  0.1900 VWN1RPA + 0.8100 LYP
 Using SG-1 standard quadrature grid
 using 4 threads for integral computing
 -------------------------------------------------------
 OpenMP Integral computing Module                
 Release: version 2.0, May 2017, Q-Chem Inc. Pleasanton 
 -------------------------------------------------------
 -------------------------------------------------------
 OpenMP BLAS3 based DFT computing Module                
 Release: version 1.0, May 2013, Q-Chem Inc. Pittsburgh 
 -------------------------------------------------------
 A restricted SCF calculation will be
 performed using DIIS
 SCF converges when DIIS error is below 1.0e-08
 ---------------------------------------
  Cycle       Energy         DIIS error
 ---------------------------------------
    1  -19102.8137710914      4.44e-06  
    2  -19102.8137713478      8.57e-07  
    3  -19102.8137713417      1.12e-06  
    4  -19102.8137713553      4.48e-07  
    5  -19102.8137713583      7.87e-08  
    6  -19102.8137713585      3.06e-08  
    7  -19102.8137713581      5.64e-09  Convergence criterion met
 ---------------------------------------
 SCF time:   CPU 68.08s  wall 18.00s 
 SCF   energy in the final basis set =   -19102.8137713581
 Total energy in the final basis set =   -19102.8137713581

 --------------------------------------------------------------

                    Orbital Energies (a.u.)
 --------------------------------------------------------------

 Alpha MOs
 -- Occupied --
***************-482.849-482.849-176.316-176.316-165.720-165.720
*******-165.717-165.717-165.717 -62.502 -62.502 -56.323 -56.323
-56.318 -56.318 -56.318 -56.318 -35.812 -35.812 -31.306 -31.306
-31.299 -31.299 -31.299 -31.299 -22.956 -22.956 -22.955 -22.955
-22.955 -22.955 -22.950 -22.950 -22.950 -22.950 -10.311 -10.311
-10.233  -8.711  -8.711  -6.543  -6.543  -6.528  -6.528  -6.528
 -6.528  -6.361  -6.361  -4.775  -4.775  -4.758  -4.758  -4.758
 -4.758  -2.654  -2.654  -2.650  -2.650  -2.650  -2.649  -2.638
 -2.638  -2.638  -2.638  -2.040  -2.040  -2.035  -2.035  -2.035
 -2.035  -2.021  -2.021  -2.021  -2.021  -0.941  -0.815  -0.797
 -0.688  -0.680  -0.625  -0.548  -0.514  -0.482  -0.415  -0.398
 -0.395  -0.375  -0.331  -0.306  -0.305  -0.292  -0.288  -0.279
 -0.275  -0.258
 -- Virtual --
 -0.100  -0.078  -0.072  -0.004   0.012   0.021   0.026   0.028
  0.057   0.059   0.065   0.069   0.073   0.075   0.077   0.093
  0.098   0.110   0.113   0.118   0.118   0.136   0.142   0.155
  0.160   0.173   0.189   0.192   0.205   0.211   0.215   0.233
  0.235   0.245   0.249   0.260   0.281   0.356   0.372   0.379
  0.379   0.400   0.405   0.416   0.422   0.434   0.437   0.450
  0.457   0.463   0.473   0.478   0.487   0.502   0.508   0.534
  0.542   0.543   0.550   0.554   0.574   0.582   0.611   0.641
  0.647   0.659   0.679   0.692   0.702   0.714   0.719   0.758
  0.788   0.822   0.824   0.859   0.908   0.938   0.973   1.016
  1.107   1.222   1.284   1.316   1.331   1.356   1.368   1.377
  1.391   1.448   1.477   1.516   1.537   1.579   1.594   1.655
  1.731   1.777   1.812   1.860   1.867   1.929   2.006   2.041
  2.042   2.063   2.078   2.128   2.183   2.184   2.231   2.272
  2.523   2.551   2.642   2.690   2.781   2.806   2.901   2.946
  3.092   3.403   3.461   3.694   3.966   3.967   3.981   3.989
  3.990   3.999   4.010   4.031   4.038   4.067   4.075   4.091
  4.101   4.120   4.140   4.194   4.206   4.257   4.287   4.364
  4.402   4.429   4.469   6.009   6.026   6.032   6.059   6.076
  6.096   6.636   6.687   7.563   7.568   7.585   7.611   7.694
  7.698  23.478  23.644  23.844  27.849  27.896  28.350  28.361
 28.365  28.381  28.385  28.389  28.534  28.536  28.545  28.550
 28.569  28.576  28.605  28.609  28.674  28.697  47.902  47.952
127.891 127.899 127.902 127.917 127.937 127.938 151.648 151.688
289.758 289.763 289.779 289.808 289.913 289.9171020.6921020.754
*******1901.852
 --------------------------------------------------------------

          Ground-State Mulliken Net Atomic Charges

     Atom                 Charge (a.u.)
  ----------------------------------------
      1 C                    -0.620102
      2 C                    -0.005781
      3 C                    -0.005780
      4 Br                   -0.012680
      5 I                     0.127271
      6 Br                   -0.012680
      7 I                     0.127270
      8 H                     0.201958
      9 H                     0.200523
  ----------------------------------------
  Sum of atomic charges =     0.000000

 -----------------------------------------------------------------
                    Cartesian Multipole Moments
 -----------------------------------------------------------------
    Charge (ESU x 10^10)
                 0.0000
    Dipole Moment (Debye)
         X       0.0001      Y      -0.3764      Z       1.4649
       Tot       1.5125
    Quadrupole Moments (Debye-Ang)
        XX    -113.2470     XY       0.0001     YY    -107.5165
        XZ       0.0003     YZ       1.2762     ZZ    -108.6771
    Octopole Moments (Debye-Ang^2)
       XXX      -0.0135    XXY      -9.1247    XYY      -0.0040
       YYY      -7.3125    XXZ     -15.1770    XYZ       0.0005
       YYZ     -13.7872    XZZ      -0.0027    YZZ       0.6829
       ZZZ     -10.6180
    Hexadecapole Moments (Debye-Ang^3)
      XXXX   -2062.0822   XXXY       0.0016   XXYY    -556.5184
      XYYY      -0.0014   YYYY   -1605.5449   XXXZ       0.0358
      XXYZ      -2.9575   XYYZ       0.0094   YYYZ     -16.3486
      XXZZ    -403.3132   XYZZ       0.0000   YYZZ    -328.9755
      XZZZ       0.0401   YZZZ     -10.9958   ZZZZ    -283.6034
 -----------------------------------------------------------------
 Calculating analytic gradient of the SCF energy
 Gradient of SCF Energy
            1           2           3           4           5           6
    1  -0.0000001  -0.0000239   0.0000239  -0.0000035  -0.0000021   0.0000032
    2   0.0004648  -0.0001561  -0.0001558  -0.0003790  -0.0003767  -0.0003793
    3  -0.0000368  -0.0000185  -0.0000185  -0.0007057   0.0007761  -0.0007057
            7           8           9
    1   0.0000024   0.0000001   0.0000000
    2  -0.0003771   0.0007157   0.0006435
    3   0.0007760   0.0003577  -0.0004247
 Max gradient component =       7.761E-04
 RMS gradient           =       3.979E-04
 Gradient time:  CPU 30.02 s  wall 7.59 s
 Geometry Optimization Parameters
   NAtoms,    NIC,     NZ,  NCons,   NDum,   NFix, NCnnct, MaxDiis
        9      69       9       0       0       0       0       0

 Cartesian Hessian Update
 Hessian Updated using BFGS Update


** GEOMETRY OPTIMIZATION IN DELOCALIZED INTERNAL COORDINATES **
   Searching for a Minimum

   Optimization Cycle:   7

                       Coordinates (Angstroms)
     ATOM                X               Y               Z
      1  C         0.0001163776    0.4524134512    1.7395131809
      2  C         0.7615251448    0.3956882321    0.4397008594
      3  C        -0.7614064678    0.3957010705    0.4397669547
      4  Br        1.7185815929    1.9873130393   -0.1282113363
      5  I         1.8991044232   -1.3867906408   -0.0925811653
      6  Br       -1.7184874922    1.9873401737   -0.1280641646
      7  I        -1.8990768789   -1.3867539988   -0.0924118706
      8  H         0.0001382631   -0.4229627858    2.3785496880
      9  H         0.0001464349    1.4024203504    2.2640236777
   Point Group: c1    Number of degrees of freedom:    21


   Energy is -19102.813771358

 Hessian Updated using BFGS Update

 21 Hessian modes will be used to form the next step
  Hessian Eigenvalues:
     0.017401    0.020947    0.027779    0.030782    0.030790    0.047464
     0.077963    0.089962    0.108095    0.108252    0.113959    0.123009
     0.129001    0.161291    0.175927    0.176696    0.241813    0.268992
     0.271908    0.348128    0.350411

 Minimum Search - Taking Simple RFO Step
 Searching for Lamda that Minimizes Along All modes
 Value Taken    Lamda =   0.00000000
 Step Taken.  Stepsize is  0.000513

                             Maximum     Tolerance    Cnvgd?
         Gradient           0.000028      0.000300     YES
         Displacement       0.000304      0.001200     YES
         Energy change     -0.000000      0.000001     YES


                       Distance Matrix (Angstroms)
             C (  1)   C (  2)   C (  3)   Br(  4)   I (  5)   Br(  6)
   C (  2)  1.507472
   C (  3)  1.507473  1.522932
   Br(  4)  2.966047  1.942100  3.001028
   I (  5)  3.216426  2.180514  3.246381  3.379117
   Br(  6)  2.966049  3.001029  1.942100  3.437069  4.947018
   I (  7)  3.216430  3.246390  2.180517  4.947026  3.798181  3.379112
   H (  8)  1.083813  2.238087  2.238088  3.878960  3.262135  3.878962
   H (  9)  1.085184  2.218414  2.218414  3.002983  4.115741  3.002985
             I (  7)   H (  8)
   H (  8)  3.262141
   H (  9)  4.115742  1.828972

 Final energy is   -19102.813771358149     


 ******************************
 **  OPTIMIZATION CONVERGED  **
 ******************************

                       Coordinates (Angstroms)
     ATOM                X               Y               Z
      1  C         0.0001163776    0.4524134512    1.7395131809
      2  C         0.7615251448    0.3956882321    0.4397008594
      3  C        -0.7614064678    0.3957010705    0.4397669547
      4  Br        1.7185815929    1.9873130393   -0.1282113363
      5  I         1.8991044232   -1.3867906408   -0.0925811653
      6  Br       -1.7184874922    1.9873401737   -0.1280641646
      7  I        -1.8990768789   -1.3867539988   -0.0924118706
      8  H         0.0001382631   -0.4229627858    2.3785496880
      9  H         0.0001464349    1.4024203504    2.2640236777

Z-matrix Print:
$molecule
0 1
I 
C  1 2.180514
C  2 1.507472 1 120.314659
H  3 1.083813 2 118.554447 1 -2.407604 0
H  3 1.085184 2 116.723426 1 141.882213 0
C  3 1.507473 2 60.679632 1 -110.980224 0
Br 2 1.942100 1 109.966053 3 142.366635 0
Br 6 1.942100 3 118.047791 2 -109.582289 0
I  6 2.180517 3 120.314724 2 110.980699 0
$end


 --------------------------------------------------------------

                    Orbital Energies (a.u.)
 --------------------------------------------------------------

 Alpha MOs
 -- Occupied --
***************-482.849-482.849-176.316-176.316-165.720-165.720
*******-165.717-165.717-165.717 -62.502 -62.502 -56.323 -56.323
-56.318 -56.318 -56.318 -56.318 -35.812 -35.812 -31.306 -31.306
-31.299 -31.299 -31.299 -31.299 -22.956 -22.956 -22.955 -22.955
-22.955 -22.955 -22.950 -22.950 -22.950 -22.950 -10.311 -10.311
-10.233  -8.711  -8.711  -6.543  -6.543  -6.528  -6.528  -6.528
 -6.528  -6.361  -6.361  -4.775  -4.775  -4.758  -4.758  -4.758
 -4.758  -2.654  -2.654  -2.650  -2.650  -2.650  -2.649  -2.638
 -2.638  -2.638  -2.638  -2.040  -2.040  -2.035  -2.035  -2.035
 -2.035  -2.021  -2.021  -2.021  -2.021  -0.941  -0.815  -0.797
 -0.688  -0.680  -0.625  -0.548  -0.514  -0.482  -0.415  -0.398
 -0.395  -0.375  -0.331  -0.306  -0.305  -0.292  -0.288  -0.279
 -0.275  -0.258
 -- Virtual --
 -0.100  -0.078  -0.072  -0.004   0.012   0.021   0.026   0.028
  0.057   0.059   0.065   0.069   0.073   0.075   0.077   0.093
  0.098   0.110   0.113   0.118   0.118   0.136   0.142   0.155
  0.160   0.173   0.189   0.192   0.205   0.211   0.215   0.233
  0.235   0.245   0.249   0.260   0.281   0.356   0.372   0.379
  0.379   0.400   0.405   0.416   0.422   0.434   0.437   0.450
  0.457   0.463   0.473   0.478   0.487   0.502   0.508   0.534
  0.542   0.543   0.550   0.554   0.574   0.582   0.611   0.641
  0.647   0.659   0.679   0.692   0.702   0.714   0.719   0.758
  0.788   0.822   0.824   0.859   0.908   0.938   0.973   1.016
  1.107   1.222   1.284   1.316   1.331   1.356   1.368   1.377
  1.391   1.448   1.477   1.516   1.537   1.579   1.594   1.655
  1.731   1.777   1.812   1.860   1.867   1.929   2.006   2.041
  2.042   2.063   2.078   2.128   2.183   2.184   2.231   2.272
  2.523   2.551   2.642   2.690   2.781   2.806   2.901   2.946
  3.092   3.403   3.461   3.694   3.966   3.967   3.981   3.989
  3.990   3.999   4.010   4.031   4.038   4.067   4.075   4.091
  4.101   4.120   4.140   4.194   4.206   4.257   4.287   4.364
  4.402   4.429   4.469   6.009   6.026   6.032   6.059   6.076
  6.096   6.636   6.687   7.563   7.568   7.585   7.611   7.694
  7.698  23.478  23.644  23.844  27.849  27.896  28.350  28.361
 28.365  28.381  28.385  28.389  28.534  28.536  28.545  28.550
 28.569  28.576  28.605  28.609  28.674  28.697  47.902  47.952
127.891 127.899 127.902 127.917 127.937 127.938 151.648 151.688
289.758 289.763 289.779 289.808 289.913 289.9171020.6921020.754
*******1901.852
 --------------------------------------------------------------

          Ground-State Mulliken Net Atomic Charges

     Atom                 Charge (a.u.)
  ----------------------------------------
      1 C                    -0.620102
      2 C                    -0.005781
      3 C                    -0.005780
      4 Br                   -0.012680
      5 I                     0.127271
      6 Br                   -0.012680
      7 I                     0.127270
      8 H                     0.201958
      9 H                     0.200523
  ----------------------------------------
  Sum of atomic charges =     0.000000

 -----------------------------------------------------------------
                    Cartesian Multipole Moments
 -----------------------------------------------------------------
    Charge (ESU x 10^10)
                 0.0000
    Dipole Moment (Debye)
         X       0.0001      Y      -0.3764      Z       1.4649
       Tot       1.5125
    Quadrupole Moments (Debye-Ang)
        XX    -113.2470     XY       0.0001     YY    -107.5165
        XZ       0.0003     YZ       1.2762     ZZ    -108.6771
    Octopole Moments (Debye-Ang^2)
       XXX      -0.0135    XXY      -9.1247    XYY      -0.0040
       YYY      -7.3125    XXZ     -15.1770    XYZ       0.0005
       YYZ     -13.7872    XZZ      -0.0027    YZZ       0.6829
       ZZZ     -10.6180
    Hexadecapole Moments (Debye-Ang^3)
      XXXX   -2062.0822   XXXY       0.0016   XXYY    -556.5184
      XYYY      -0.0014   YYYY   -1605.5449   XXXZ       0.0358
      XXYZ      -2.9575   XYYZ       0.0094   YYYZ     -16.3486
      XXZZ    -403.3132   XYZZ       0.0000   YYZZ    -328.9755
      XZZZ       0.0401   YZZZ     -10.9958   ZZZZ    -283.6034
 -----------------------------------------------------------------
Archival summary:
1\1\garfield\OPT\ProcedureUnspecified\BasisUnspecified\2r232\taweetha\WedOct1004:46:482018WedOct1004:46:482018\0\\#,OPT,ProcedureUnspecified,BasisUnspecified,\\0,1\I\C,1,2.18051\C,2,1.50747,1,120.315\H,3,1.08381,2,118.554,1,-2.4076,0\H,3,1.08518,2,116.723,1,141.882,0\C,3,1.50747,2,60.6796,1,-110.98,0\Br,2,1.9421,1,109.966,3,142.367,0\Br,6,1.9421,3,118.048,2,-109.582,0\I,6,2.18052,3,120.315,2,110.981,0\\\@

 Total job time:  222.83s(wall), 854.46s(cpu) 
 Wed Oct 10 04:46:48 2018

        *************************************************************
        *                                                           *
        *  Thank you very much for using Q-Chem.  Have a nice day.  *
        *                                                           *
        *************************************************************


 
User input: 2 of 2 
 
Q-Chem Developer Version!
                  Welcome to Q-Chem
     A Quantum Leap Into The Future Of Chemistry


 Q-Chem 5.1, Q-Chem, Inc., Pleasanton, CA (2018)

 Yihan Shao,  Zhengting Gan,  E. Epifanovsky,  A. T. B. Gilbert,  M. Wormit,  
 J. Kussmann,  A. W. Lange,  A. Behn,  Jia Deng,  Xintian Feng,  D. Ghosh,  
 M. Goldey,  P. R. Horn,  L. D. Jacobson,  I. Kaliman,  T. Kus,  A. Landau,  
 Jie Liu,  E. I. Proynov,  R. M. Richard,  R. P. Steele,  E. J. Sundstrom,  
 H. L. Woodcock III,  P. M. Zimmerman,  D. Zuev,  B. Albrecht,  E. Alguire,  
 S. A. Baeppler,  D. Barton,  Z. Benda,  Y. A. Bernard,  E. J. Berquist,  
 K. B. Bravaya,  H. Burton,  D. Casanova,  Chun-Min Chang,  Yunqing Chen,  
 A. Chien,  K. D. Closser,  M. P. Coons,  S. Coriani,  S. Dasgupta,  
 A. L. Dempwolff,  M. Diedenhofen,  Hainam Do,  R. G. Edgar,  Po-Tung Fang,  
 S. Faraji,  S. Fatehi,  Qingguo Feng,  K. D. Fenk,  J. Fosso-Tande,  
 Qinghui Ge,  A. Ghysels,  G. Gidofalvi,  J. Gomes,  J. Gonthier,  A. Gunina,  
 D. Hait,  M. W. D. Hanson-Heine,  P. H. P. Harbach,  A. W. Hauser,  
 J. E. Herr,  E. G. Hohenstein,  Z. C. Holden,  Kerwin Hui,  B. C. Huynh,  
 T.-C. Jagau,  Hyunjun Ji,  B. Kaduk,  K. Khistyaev,  Jaehoon Kim,  
 P. Klunzinger,  K. Koh,  D. Kosenkov,  L. Koulias,  T. Kowalczyk,  
 C. M. Krauter,  A. Kunitsa,  Ka Un Lao,  A. Laurent,  K. V. Lawler,  
 Joonho Lee,  D. Lefrancois,  S. Lehtola,  D. S. Levine,  Yi-Pei Li,  
 You-Sheng Lin,  Fenglai Liu,  E. Livshits,  A. Luenser,  P. Manohar,  
 E. Mansoor,  S. F. Manzer,  Shan-Ping Mao,  Yuezhi Mao,  N. Mardirossian,  
 A. V. Marenich,  T. Markovich,  L. A. Martinez-Martinez,  S. A. Maurer,  
 N. J. Mayhall,  S. C. McKenzie,  J.-M. Mewes,  A. F. Morrison,  
 J. W. Mullinax,  K. Nanda,  T. S. Nguyen-Beck,  R. Olivares-Amaya,  
 J. A. Parkhill,  T. M. Perrine,  F. Plasser,  P. Pokhilko,  S. Prager,  
 A. Prociuk,  E. Ramos,  D. R. Rehn,  F. Rob,  M. Schneider,  N. Sergueev,  
 S. M. Sharada,  S. Sharma,  D. W. Small,  T. Stauch,  T. Stein,  
 Yu-Chuan Su,  A. J. W. Thom,  A. Tkatchenko,  T. Tsuchimochi,  N. M. Tubman,  
 L. Vogt,  M. L. Vidal,  O. Vydrov,  M. A. Watson,  J. Wenzel,  
 M. de Wergifosse,  T. A. Wesolowski,  A. White,  J. Witte,  A. Yamada,  
 Jun Yang,  K. Yao,  S. Yeganeh,  S. R. Yost,  Zhi-Qiang You,  A. Zech,  
 Igor Ying Zhang,  Xing Zhang,  Yan Zhao,  Ying Zhu,  B. R. Brooks,  
 G. K. L. Chan,  C. J. Cramer,  M. S. Gordon,  W. J. Hehre,  A. Klamt,  
 M. W. Schmidt,  C. D. Sherrill,  D. G. Truhlar,  A. Aspuru-Guzik,  R. Baer,  
 A. T. Bell,  N. A. Besley,  Jeng-Da Chai,  A. E. DePrince, III,  
 R. A. DiStasio Jr.,  A. Dreuw,  B. D. Dunietz,  T. R. Furlani,  
 Chao-Ping Hsu,  Yousung Jung,  Jing Kong,  D. S. Lambrecht,  WanZhen Liang,  
 C. Ochsenfeld,  V. A. Rassolov,  L. V. Slipchenko,  J. E. Subotnik,  
 T. Van Voorhis,  J. M. Herbert,  A. I. Krylov,  P. M. W. Gill,  M. Head-Gordon

 Contributors to earlier versions of Q-Chem not listed above: 
 R. D. Adamson,  B. Austin,  J. Baker,  G. J. O. Beran,  K. Brandhorst,  
 S. T. Brown,  E. F. C. Byrd,  A. K. Chakraborty,  C.-L. Cheng,  
 Siu Hung Chien,  D. M. Chipman,  D. L. Crittenden,  H. Dachsel,  
 R. J. Doerksen,  A. D. Dutoi,  L. Fusti-Molnar,  W. A. Goddard III,  
 A. Golubeva-Zadorozhnaya,  S. R. Gwaltney,  G. Hawkins,  A. Heyden,  
 S. Hirata,  G. Kedziora,  F. J. Keil,  C. Kelley,  Jihan Kim,  R. A. King,  
 R. Z. Khaliullin,  P. P. Korambath,  W. Kurlancheek,  A. M. Lee,  M. S. Lee,  
 S. V. Levchenko,  Ching Yeh Lin,  D. Liotard,  R. C. Lochan,  I. Lotan,  
 P. E. Maslen,  N. Nair,  D. P. O'Neill,  D. Neuhauser,  E. Neuscamman,  
 C. M. Oana,  R. Olson,  B. Peters,  R. Peverati,  P. A. Pieniazek,  
 Y. M. Rhee,  J. Ritchie,  M. A. Rohrdanz,  E. Rosta,  N. J. Russ,  
 H. F. Schaefer III,  N. E. Schultz,  N. Shenvi,  A. C. Simmonett,  A. Sodt,  
 D. Stuck,  K. S. Thanthiriwatte,  V. Vanovschi,  Tao Wang,  A. Warshel,  
 C. F. Williams,  Q. Wu,  X. Xu,  W. Zhang

 Please cite Q-Chem as follows:
 Y. Shao et al., Mol. Phys. 113, 184-215 (2015)
 DOI: 10.1080/00268976.2014.952696

 Q-Chem 5.1.1 for Intel X86 EM64T Linux

 Parts of Q-Chem use Armadillo 8.300.2 (Tropical Shenanigans).
 http://arma.sourceforge.net/

 Q-Chem begins on Wed Oct 10 04:46:48 2018  

Host: 
0

     Scratch files written to /scratch/taweetham/qchem25476//
The previous job contains 0 fragments, simply inherited here
Input Ideriv = 2
Curr. Ideriv = -1
Max.  Ideriv = 2

Checking the input file for inconsistencies... 	...done.

--------------------------------------------------------------
User input:
--------------------------------------------------------------

$molecule
read
$end

$rem
   job_type 	frequency
   basis 	6-311++g**
   method	b3lyp	
$end


--------------------------------------------------------------
 ----------------------------------------------------------------
             Standard Nuclear Orientation (Angstroms)
    I     Atom           X                Y                Z
 ----------------------------------------------------------------
    1      C       0.0000063076     0.4677106305     1.7266289193
    2      C       0.7614721431     0.3973544474     0.4275165605
    3      C      -0.7614594710     0.3973625968     0.4275159093
    4      Br      1.7185485549     1.9829368789    -0.1570208025
    5      I       1.8990801999    -1.3906066588    -0.0859858180
    6      Br     -1.7185205334     1.9829534101    -0.1570242499
    7      I      -1.8991011061    -1.3905816648    -0.0859830374
    8      H       0.0000029131    -0.4009130784     2.3748141294
    9      H       0.0000104852     1.4231680651     2.2411437020
 ----------------------------------------------------------------
 Molecular Point Group                 C1    NOp =  1
 Largest Abelian Subgroup              C1    NOp =  1
 Nuclear Repulsion Energy =  2286.2375371207 hartrees
 There are       98 alpha and       98 beta electrons
 Requested basis set is 6-311++G(d,p)
 There are 114 shells and 300 basis functions

 Total QAlloc Memory Limit   2000 MB
 Mega-Array Size       188 MB
 MEM_STATIC part       192 MB

                       Distance Matrix (Angstroms)
             C (  1)   C (  2)   C (  3)   Br(  4)   I (  5)   Br(  6)
   C (  2)  1.507472
   C (  3)  1.507473  1.522932
   Br(  4)  2.966047  1.942100  3.001028
   I (  5)  3.216426  2.180514  3.246381  3.379117
   Br(  6)  2.966049  3.001029  1.942100  3.437069  4.947018
   I (  7)  3.216430  3.246390  2.180517  4.947026  3.798181  3.379112
   H (  8)  1.083813  2.238087  2.238088  3.878960  3.262135  3.878962
   H (  9)  1.085184  2.218414  2.218414  3.002983  4.115741  3.002985
             I (  7)   H (  8)
   H (  8)  3.262141
   H (  9)  4.115742  1.828972

 A cutoff of  1.0D-11 yielded   4623 shell pairs
 There are     34212 function pairs (     38519 Cartesian)

 -------------------------------------------------------
 OpenMP Integral Computing Module                       
 Release: version 1.0, May 2013, Q-Chem Inc. Pittsburgh 
 -------------------------------------------------------
 Integral Job Info:
 Integral job number is                      11
 Integral operator is                         1
 short-range coefficients                     0
 long-range coefficients              100000000
 Omega coefficients                           0
 if combine SR and LR in K                    0
 Integral screening is                        0
 Integral computing path is                   2
 max size of driver memory is            800000
 size of driver memory is                593474
 size of scratch memory is             29623520
 max col of scratch BK array               1296
 max len of scratch array in speh3          155
 max len of scratch index in speh4           18
 max int batch size is                      520
 min int batch size is                       52
 fixed nKL is                                45
 max L of basis functions is                  2
 order of int derivative is                   0
 number of shells is                        114
 number of basis is                         319
 number of cartesian basis is               319
 number of contracted shell pairs          4623
 number of primitive shell pairs           9694
 maxK2 (contraction) of shell pair           36
 max number of K2 of shell pair               1
 max number of CS2 of shell pair            646
 max number of PS2 of shell pair            646
 mem total for path MDJ                  566716
 -------------------------------------------------------
 Smallest overlap matrix eigenvalue = 3.09E-05
 Guess from superposition of atomic densities
 Warning:  Energy on first SCF cycle will be non-variational
 SAD guess density has 196.000000 electrons

 -----------------------------------------------------------------------
  General SCF calculation program by
  Eric Jon Sundstrom, Paul Horn, Yuezhi Mao, Dmitri Zuev, Alec White,
  David Stuck, Shaama M.S., Shane Yost, Joonho Lee, David Small,
  Daniel Levine, Susi Lehtola, Hugh Burton, Evgeny Epifanovsky
 -----------------------------------------------------------------------
 Exchange:     0.2000 Hartree-Fock + 0.0800 Slater + 0.7200 B88
 Correlation:  0.1900 VWN1RPA + 0.8100 LYP
 Using SG-1 standard quadrature grid
 using 4 threads for integral computing
 -------------------------------------------------------
 OpenMP Integral computing Module                
 Release: version 2.0, May 2017, Q-Chem Inc. Pleasanton 
 -------------------------------------------------------
 -------------------------------------------------------
 OpenMP BLAS3 based DFT computing Module                
 Release: version 1.0, May 2013, Q-Chem Inc. Pittsburgh 
 -------------------------------------------------------
 A restricted SCF calculation will be
 performed using DIIS
 SCF converges when DIIS error is below 1.0e-08
 ---------------------------------------
  Cycle       Energy         DIIS error
 ---------------------------------------
    1  -19103.7529911450      3.04e-02  
    2  -19102.7731902634      2.35e-03  
    3  -19102.7534822564      2.58e-03  
    4  -19102.8118523947      3.67e-04  
    5  -19102.8131152263      1.93e-04  
    6  -19102.8134671685      1.00e-04  
    7  -19102.8135769727      9.52e-06  
    8  -19102.8135780997      2.16e-06  
    9  -19102.8135781463      7.71e-07  
   10  -19102.8135781494      1.37e-07  
   11  -19102.8135781494      5.62e-08  
   12  -19102.8135781495      6.93e-09  Convergence criterion met
 ---------------------------------------
 SCF time:   CPU 110.04s  wall 29.00s 
 SCF   energy in the final basis set =   -19102.8135781495
 Total energy in the final basis set =   -19102.8135781495

 --------------------------------------------------------------

                    Orbital Energies (a.u.)
 --------------------------------------------------------------

 Alpha MOs
 -- Occupied --
***************-482.849-482.849-176.316-176.316-165.720-165.720
*******-165.717-165.717-165.717 -62.502 -62.502 -56.323 -56.323
-56.318 -56.318 -56.318 -56.318 -35.812 -35.812 -31.306 -31.306
-31.299 -31.299 -31.299 -31.299 -22.956 -22.956 -22.955 -22.955
-22.955 -22.955 -22.950 -22.950 -22.950 -22.950 -10.311 -10.311
-10.233  -8.711  -8.711  -6.543  -6.543  -6.528  -6.528  -6.528
 -6.528  -6.361  -6.361  -4.775  -4.775  -4.758  -4.758  -4.758
 -4.758  -2.654  -2.654  -2.650  -2.650  -2.650  -2.650  -2.638
 -2.638  -2.638  -2.638  -2.040  -2.040  -2.035  -2.035  -2.035
 -2.035  -2.021  -2.021  -2.021  -2.021  -0.941  -0.815  -0.797
 -0.688  -0.680  -0.625  -0.548  -0.514  -0.482  -0.415  -0.398
 -0.395  -0.375  -0.331  -0.306  -0.305  -0.292  -0.288  -0.279
 -0.275  -0.258
 -- Virtual --
 -0.100  -0.078  -0.072  -0.004   0.012   0.021   0.026   0.028
  0.057   0.059   0.065   0.069   0.073   0.075   0.077   0.093
  0.098   0.110   0.113   0.118   0.118   0.136   0.142   0.155
  0.160   0.173   0.189   0.192   0.205   0.211   0.215   0.233
  0.235   0.245   0.249   0.260   0.281   0.356   0.372   0.379
  0.379   0.400   0.405   0.416   0.422   0.434   0.437   0.450
  0.457   0.463   0.473   0.478   0.487   0.502   0.508   0.534
  0.542   0.543   0.550   0.554   0.574   0.582   0.611   0.641
  0.647   0.659   0.679   0.692   0.702   0.714   0.719   0.758
  0.788   0.822   0.824   0.859   0.908   0.938   0.973   1.016
  1.107   1.222   1.284   1.316   1.331   1.356   1.368   1.377
  1.391   1.448   1.477   1.516   1.537   1.579   1.594   1.655
  1.731   1.777   1.812   1.860   1.867   1.929   2.006   2.041
  2.042   2.063   2.078   2.128   2.183   2.184   2.231   2.272
  2.523   2.551   2.642   2.690   2.781   2.806   2.901   2.946
  3.092   3.403   3.461   3.694   3.966   3.967   3.981   3.989
  3.990   3.999   4.010   4.031   4.038   4.067   4.075   4.091
  4.101   4.120   4.140   4.194   4.206   4.257   4.287   4.364
  4.402   4.429   4.469   6.009   6.026   6.031   6.059   6.076
  6.096   6.636   6.687   7.563   7.568   7.585   7.611   7.694
  7.698  23.478  23.644  23.844  27.849  27.896  28.350  28.361
 28.365  28.381  28.385  28.389  28.534  28.536  28.545  28.550
 28.569  28.576  28.605  28.609  28.674  28.697  47.902  47.952
127.891 127.899 127.902 127.917 127.937 127.938 151.648 151.688
289.758 289.763 289.779 289.808 289.913 289.9171020.6921020.754
*******1901.852
 --------------------------------------------------------------

          Ground-State Mulliken Net Atomic Charges

     Atom                 Charge (a.u.)
  ----------------------------------------
      1 C                    -0.620525
      2 C                    -0.005487
      3 C                    -0.005487
      4 Br                   -0.012681
      5 I                     0.127191
      6 Br                   -0.012681
      7 I                     0.127190
      8 H                     0.201973
      9 H                     0.200506
  ----------------------------------------
  Sum of atomic charges =     0.000000

 -----------------------------------------------------------------
                    Cartesian Multipole Moments
 -----------------------------------------------------------------
    Charge (ESU x 10^10)
                 0.0000
    Dipole Moment (Debye)
         X       0.0000      Y      -0.3608      Z       1.4688
       Tot       1.5125
    Quadrupole Moments (Debye-Ang)
        XX    -113.2477     XY       0.0000     YY    -107.4888
        XZ       0.0000     YZ       1.2626     ZZ    -108.7277
    Octopole Moments (Debye-Ang^2)
       XXX      -0.0004    XXY      -8.9499    XYY       0.0001
       YYY      -6.7979    XXZ     -14.1700    XYZ       0.0000
       YYZ     -12.8357    XZZ       0.0000    YZZ       1.1584
       ZZZ      -8.0198
    Hexadecapole Moments (Debye-Ang^3)
      XXXX   -2062.0909   XXXY       0.0017   XXYY    -556.5160
      XYYY      -0.0006   YYYY   -1606.0245   XXXZ      -0.0000
      XXYZ      -1.2319   XYYZ      -0.0001   YYYZ      -9.6751
      XXZZ    -403.0358   XYZZ       0.0000   YYZZ    -328.6489
      XZZZ      -0.0000   YZZZ      -3.6116   ZZZZ    -282.9973
 -----------------------------------------------------------------
 Calculating MO derivatives via CPSCF
 D1JvT checksum  = 1209276 73223.1794873963
 D1KAT checksum  = 3272616 2307.6579809901
   1         3          27      0.106840    0.022048
   2         3          27      0.015728    0.003321
   3         3          27      0.002168    0.000556
   4         3          27      0.000233    0.000057
   5        27           3      0.000015    0.000006
   6        30           0      0.000000    0.000000    Roots Converged
 Time for AOints: 84.5 s (CPU) 21.3 s (wall)
 ------------------------------------------------------------------------------
                     AOints        : Timing summary (seconds)
 ------------------------------------------------------------------------------
     job step          cpu (% of tot)      sys (% of tot)     wall (% of tot)
 ------------------------------------------------------------------------------
  cpscf_lag         0.3159E+03 (31.4)   0.1400E-04 (11.4)   0.8074E+02 (30.8)
  iterzp            0.6046E+03 (60.1)   0.1040E-03 (84.6)   0.1590E+03 (60.7)
  make_fx           0.0000E+00 ( 0.0)   0.0000E+00 ( 0.0)   0.0000E+00 ( 0.0)
  AOints            0.8450E+02 ( 8.4)   0.3000E-05 ( 2.4)   0.2125E+02 ( 8.1)
 ------------------------------------------------------------------------------
   Grand Totals     0.1006E+04          0.1230E-03          0.2621E+03
 ------------------------------------------------------------------------------
 Calculating analytic Hessian of the SCF energy
 Polarizability Matrix (a.u.)
            1           2           3
    1-150.5070664  -0.0001767  -0.0000432
    2  -0.0001767-157.2669055  -1.0279510
    3  -0.0000432  -1.0279510-101.1894842

 Direct stationary perturbation theory relativistic correction:

 rels  =     227.514453522448
 relv  =    -763.014478022801
 rel2e =     107.891106031754
 E_rel =    -427.608918468600

 Hessian of the SCF Energy
            1           2           3           4           5           6
    1   0.2125952   0.0000027   0.0000004  -0.0552806   0.0013998   0.0569190
    2   0.0000027   0.6440222  -0.0117368   0.0043253  -0.0548184  -0.0105530
    3   0.0000004  -0.0117368   0.5937074   0.0984705  -0.0057336  -0.1677542
    4  -0.0552806   0.0043253   0.0984705   0.3130715   0.0102294  -0.0939010
    5   0.0013998  -0.0548184  -0.0057336   0.0102294   0.2254090  -0.0074337
    6   0.0569190  -0.0105530  -0.1677542  -0.0939010  -0.0074337   0.2551503
    7  -0.0552807  -0.0043261  -0.0984709  -0.1793202  -0.0036556   0.0144173
    8  -0.0014004  -0.0548187  -0.0057327   0.0036544  -0.0434645   0.0051688
    9  -0.0569194  -0.0105527  -0.1677543  -0.0144183   0.0051688  -0.0093450
   10  -0.0068817  -0.0055167   0.0049976  -0.0406922  -0.0291297   0.0123468
   11  -0.0068997  -0.0049477   0.0023726  -0.0393200  -0.0800627   0.0252191
   12   0.0103712   0.0193390  -0.0039974   0.0116740   0.0180562  -0.0322761
   13  -0.0068351   0.0042546   0.0029038  -0.0197092   0.0157583   0.0048037
   14   0.0080127  -0.0048663  -0.0010678   0.0205194  -0.0375244  -0.0100350
   15   0.0079840  -0.0136808  -0.0011597   0.0039025  -0.0065383  -0.0179521
   16  -0.0068815   0.0055166  -0.0049976  -0.0100635   0.0155831  -0.0089497
   17   0.0068995  -0.0049478   0.0023725   0.0045820  -0.0071804   0.0057631
   18  -0.0103710   0.0193391  -0.0039975  -0.0021321  -0.0032349  -0.0010321
   19  -0.0068353  -0.0042545  -0.0029037  -0.0076796  -0.0119884  -0.0068433
   20  -0.0080127  -0.0048661  -0.0010677  -0.0039139  -0.0053804  -0.0057403
   21  -0.0079842  -0.0136806  -0.0011596  -0.0014800   0.0027184  -0.0013778
   22  -0.0373804  -0.0000008   0.0000004   0.0000170  -0.0201798   0.0110742
   23  -0.0000009  -0.2402571   0.1390632   0.0002507   0.0023198  -0.0039442
   24   0.0000004   0.1368010  -0.1434534  -0.0009412   0.0102262  -0.0125617
   25  -0.0372199  -0.0000011  -0.0000006  -0.0003431   0.0219829   0.0101331
   26  -0.0000010  -0.2745001  -0.1184696  -0.0003272   0.0007020   0.0015553
   27  -0.0000005  -0.1152753  -0.1044312  -0.0011743  -0.0132291  -0.0128513
            7           8           9          10          11          12
    1  -0.0552807  -0.0014004  -0.0569194  -0.0068817  -0.0068997   0.0103712
    2  -0.0043261  -0.0548187  -0.0105527  -0.0055167  -0.0049477   0.0193390
    3  -0.0984709  -0.0057327  -0.1677543   0.0049976   0.0023726  -0.0039974
    4  -0.1793202   0.0036544  -0.0144183  -0.0406922  -0.0393200   0.0116740
    5  -0.0036556  -0.0434645   0.0051688  -0.0291297  -0.0800627   0.0180562
    6   0.0144173   0.0051688  -0.0093450   0.0123468   0.0252191  -0.0322761
    7   0.3130717  -0.0102276   0.0939039  -0.0100638  -0.0045822   0.0021321
    8  -0.0102276   0.2254108  -0.0074346  -0.0155830  -0.0071801  -0.0032349
    9   0.0939039  -0.0074346   0.2551505   0.0089498   0.0057630  -0.0010321
   10  -0.0100638  -0.0155830   0.0089498   0.0652875   0.0510748  -0.0251149
   11  -0.0045822  -0.0071801   0.0057630   0.0510748   0.1186929  -0.0341192
   12   0.0021321  -0.0032349  -0.0010321  -0.0251149  -0.0341192   0.0316046
   13  -0.0076797   0.0119888   0.0068433   0.0034493  -0.0018228  -0.0008056
   14   0.0039141  -0.0053808  -0.0057405   0.0030354  -0.0288548   0.0002660
   15   0.0014801   0.0027183  -0.0013778  -0.0010312   0.0021487   0.0031567
   16  -0.0406915   0.0291292  -0.0123466  -0.0096360   0.0025772   0.0007188
   17   0.0393199  -0.0800634   0.0252195  -0.0025771   0.0020446  -0.0008766
   18  -0.0116739   0.0180564  -0.0322761  -0.0007189  -0.0008766   0.0018451
   19  -0.0197098  -0.0157583  -0.0048054  -0.0012718  -0.0008477  -0.0007584
   20  -0.0205191  -0.0375252  -0.0100348  -0.0001919  -0.0005125  -0.0002829
   21  -0.0039041  -0.0065383  -0.0179522   0.0009036   0.0002985   0.0002464
   22   0.0000172   0.0201798  -0.0110741  -0.0018201  -0.0014708   0.0038578
   23  -0.0002506   0.0023196  -0.0039441  -0.0001725   0.0004060  -0.0000389
   24   0.0009414   0.0102262  -0.0125616  -0.0010285  -0.0005556  -0.0004171
   25  -0.0003433  -0.0219829  -0.0101331   0.0016288   0.0012911  -0.0020751
   26   0.0003272   0.0007022   0.0015554  -0.0009392   0.0004142   0.0008913
   27   0.0011741  -0.0132291  -0.0128513   0.0006957  -0.0002505   0.0008700
           13          14          15          16          17          18
    1  -0.0068351   0.0080127   0.0079840  -0.0068815   0.0068995  -0.0103710
    2   0.0042546  -0.0048663  -0.0136808   0.0055166  -0.0049478   0.0193391
    3   0.0029038  -0.0010678  -0.0011597  -0.0049976   0.0023725  -0.0039975
    4  -0.0197092   0.0205194   0.0039025  -0.0100635   0.0045820  -0.0021321
    5   0.0157583  -0.0375244  -0.0065383   0.0155831  -0.0071804  -0.0032349
    6   0.0048037  -0.0100350  -0.0179521  -0.0089497   0.0057631  -0.0010321
    7  -0.0076797   0.0039141   0.0014801  -0.0406915   0.0393199  -0.0116739
    8   0.0119888  -0.0053808   0.0027183   0.0291292  -0.0800634   0.0180564
    9   0.0068433  -0.0057405  -0.0013778  -0.0123466   0.0252195  -0.0322761
   10   0.0034493   0.0030354  -0.0010312  -0.0096360  -0.0025771  -0.0007189
   11  -0.0018228  -0.0288548   0.0021487   0.0025772   0.0020446  -0.0008766
   12  -0.0008056   0.0002660   0.0031567   0.0007188  -0.0008766   0.0018451
   13   0.0404751  -0.0336574  -0.0133971  -0.0012718   0.0008477   0.0007584
   14  -0.0336574   0.0746569   0.0152230   0.0001919  -0.0005125  -0.0002829
   15  -0.0133971   0.0152230   0.0151035  -0.0009036   0.0002985   0.0002464
   16  -0.0012718   0.0001919  -0.0009036   0.0652863  -0.0510739   0.0251146
   17   0.0008477  -0.0005125   0.0002985  -0.0510739   0.1186944  -0.0341196
   18   0.0007584  -0.0002829   0.0002464   0.0251146  -0.0341196   0.0316046
   19  -0.0086151  -0.0017879   0.0005596   0.0034492   0.0018223   0.0008055
   20   0.0017880   0.0017418   0.0006787  -0.0030358  -0.0288550   0.0002661
   21  -0.0005596   0.0006787   0.0015230   0.0010312   0.0021487   0.0031567
   22   0.0016411  -0.0015368  -0.0014437  -0.0018201   0.0014708  -0.0038578
   23   0.0009241   0.0004594  -0.0008795   0.0001725   0.0004060  -0.0000389
   24   0.0003812   0.0003330   0.0007643   0.0010285  -0.0005556  -0.0004171
   25  -0.0014544   0.0013086   0.0028493   0.0016288  -0.0012911   0.0020752
   26  -0.0000814   0.0002806   0.0000315   0.0009392   0.0004142   0.0008913
   27  -0.0009281   0.0006254  -0.0003042  -0.0006957  -0.0002505   0.0008700
           19          20          21          22          23          24
    1  -0.0068353  -0.0080127  -0.0079842  -0.0373804  -0.0000009   0.0000004
    2  -0.0042545  -0.0048661  -0.0136806  -0.0000008  -0.2402571   0.1368010
    3  -0.0029037  -0.0010677  -0.0011596   0.0000004   0.1390632  -0.1434534
    4  -0.0076796  -0.0039139  -0.0014800   0.0000170   0.0002507  -0.0009412
    5  -0.0119884  -0.0053804   0.0027184  -0.0201798   0.0023198   0.0102262
    6  -0.0068433  -0.0057403  -0.0013778   0.0110742  -0.0039442  -0.0125617
    7  -0.0197098  -0.0205191  -0.0039041   0.0000172  -0.0002506   0.0009414
    8  -0.0157583  -0.0375252  -0.0065383   0.0201798   0.0023196   0.0102262
    9  -0.0048054  -0.0100348  -0.0179522  -0.0110741  -0.0039441  -0.0125616
   10  -0.0012718  -0.0001919   0.0009036  -0.0018201  -0.0001725  -0.0010285
   11  -0.0008477  -0.0005125   0.0002985  -0.0014708   0.0004060  -0.0005556
   12  -0.0007584  -0.0002829   0.0002464   0.0038578  -0.0000389  -0.0004171
   13  -0.0086151   0.0017880  -0.0005596   0.0016411   0.0009241   0.0003812
   14  -0.0017879   0.0017418   0.0006787  -0.0015368   0.0004594   0.0003330
   15   0.0005596   0.0006787   0.0015230  -0.0014437  -0.0008795   0.0007643
   16   0.0034492  -0.0030358   0.0010312  -0.0018201   0.0001725   0.0010285
   17   0.0018223  -0.0288550   0.0021487   0.0014708   0.0004060  -0.0005556
   18   0.0008055   0.0002661   0.0031567  -0.0038578  -0.0000389  -0.0004171
   19   0.0404757   0.0336572   0.0133987   0.0016411  -0.0009240  -0.0003812
   20   0.0336572   0.0746575   0.0152225   0.0015368   0.0004594   0.0003330
   21   0.0133987   0.0152225   0.0151036   0.0014437  -0.0008795   0.0007643
   22   0.0016411   0.0015368   0.0014437   0.0364954   0.0000009  -0.0000006
   23  -0.0009240   0.0004594  -0.0008795   0.0000009   0.2487803  -0.1450503
   24  -0.0003812   0.0003330   0.0007643  -0.0000006  -0.1450503   0.1559591
   25  -0.0014545  -0.0013085  -0.0028493   0.0012089  -0.0000001  -0.0000001
   26   0.0000814   0.0002806   0.0000315  -0.0000001  -0.0148934  -0.0117580
   27   0.0009281   0.0006254  -0.0003042   0.0000001   0.0157122   0.0119232
           25          26          27
    1  -0.0372199  -0.0000010  -0.0000005
    2  -0.0000011  -0.2745001  -0.1152753
    3  -0.0000006  -0.1184696  -0.1044312
    4  -0.0003431  -0.0003272  -0.0011743
    5   0.0219829   0.0007020  -0.0132291
    6   0.0101331   0.0015553  -0.0128513
    7  -0.0003433   0.0003272   0.0011741
    8  -0.0219829   0.0007022  -0.0132291
    9  -0.0101331   0.0015554  -0.0128513
   10   0.0016288  -0.0009392   0.0006957
   11   0.0012911   0.0004142  -0.0002505
   12  -0.0020751   0.0008913   0.0008700
   13  -0.0014544  -0.0000814  -0.0009281
   14   0.0013086   0.0002806   0.0006254
   15   0.0028493   0.0000315  -0.0003042
   16   0.0016288   0.0009392  -0.0006957
   17  -0.0012911   0.0004142  -0.0002505
   18   0.0020752   0.0008913   0.0008700
   19  -0.0014545   0.0000814   0.0009281
   20  -0.0013085   0.0002806   0.0006254
   21  -0.0028493   0.0000315  -0.0003042
   22   0.0012089  -0.0000001   0.0000001
   23  -0.0000001  -0.0148934   0.0157122
   24  -0.0000001  -0.0117580   0.0119232
   25   0.0363487   0.0000011   0.0000006
   26   0.0000011   0.2865996   0.1252714
   27   0.0000006   0.1252714   0.1170790
 Gradient time:  CPU 1326.24 s  wall 346.93 s
 **********************************************************************
 **                                                                  **
 **                       VIBRATIONAL ANALYSIS                       **
 **                       --------------------                       **
 **                                                                  **
 **        VIBRATIONAL FREQUENCIES (CM**-1) AND NORMAL MODES         **
 **     FORCE CONSTANTS (mDYN/ANGSTROM) AND REDUCED MASSES (AMU)     **
 **                  INFRARED INTENSITIES (KM/MOL)                   **
 **                                                                  **
 **********************************************************************


 Mode:                 1                      2                      3
 Frequency:        47.23                  74.37                 122.66
 Force Cnst:      0.1016                 0.2324                 0.5002
 Red. Mass:      77.2939                71.3248                56.4271
 IR Active:          YES                    YES                    YES
 IR Intens:        0.031                  0.017                  0.052
 Raman Active:       YES                    YES                    YES
               X      Y      Z        X      Y      Z        X      Y      Z
 C          0.147  0.000  0.000    0.000 -0.279 -0.068    0.000  0.159 -0.197
 C          0.012  0.035 -0.081    0.003 -0.197 -0.068    0.024  0.103 -0.170
 C          0.012 -0.035  0.081   -0.003 -0.197 -0.068   -0.024  0.103 -0.170
 Br        -0.110 -0.077 -0.540   -0.152 -0.061 -0.009    0.560 -0.109  0.037
 I          0.059 -0.071  0.318    0.500  0.072  0.016    0.097  0.049  0.004
 Br        -0.110  0.077  0.540    0.152 -0.061 -0.009   -0.560 -0.109  0.037
 I          0.059  0.071 -0.318   -0.500  0.072  0.016   -0.097  0.049  0.004
 H          0.348  0.000  0.000    0.000 -0.353 -0.165    0.000  0.220 -0.114
 H          0.055  0.000 -0.000   -0.000 -0.336  0.038   -0.000  0.204 -0.277
 TransDip   0.006  0.000 -0.000    0.000 -0.004  0.002    0.000  0.007  0.003

 Mode:                 4                      5                      6
 Frequency:       134.96                 151.56                 161.07
 Force Cnst:      0.9565                 0.4247                 0.5930
 Red. Mass:      89.1208                31.3778                38.7925
 IR Active:          YES                    YES                    YES
 IR Intens:        0.023                  0.055                  0.020
 Raman Active:       YES                    YES                    YES
               X      Y      Z        X      Y      Z        X      Y      Z
 C         -0.128 -0.000  0.000    0.340  0.000 -0.000   -0.000  0.053 -0.361
 C         -0.076  0.092  0.019    0.275  0.131 -0.047    0.028  0.115 -0.340
 C         -0.076 -0.092 -0.019    0.275 -0.131  0.047   -0.029  0.115 -0.340
 Br         0.354 -0.138 -0.132    0.113  0.364 -0.032    0.046  0.345  0.043
 I         -0.206  0.450  0.056   -0.115 -0.043  0.043    0.066 -0.228  0.025
 Br         0.354  0.138  0.132    0.113 -0.364  0.032   -0.046  0.345  0.043
 I         -0.206 -0.450 -0.056   -0.115  0.043 -0.043   -0.066 -0.228  0.025
 H          0.085 -0.000  0.000    0.587 -0.000 -0.000   -0.000  0.031 -0.392
 H         -0.358  0.000  0.000    0.152 -0.000 -0.000   -0.000  0.023 -0.306
 TransDip   0.005 -0.000 -0.000    0.008  0.000  0.000   -0.000  0.001  0.004

 Mode:                 7                      8                      9
 Frequency:       284.71                 352.35                 356.09
 Force Cnst:      0.2975                 0.3643                 0.2490
 Red. Mass:       6.2285                 4.9809                 3.3328
 IR Active:          YES                    YES                    YES
 IR Intens:        1.062                  9.576                  0.554
 Raman Active:       YES                    YES                    YES
               X      Y      Z        X      Y      Z        X      Y      Z
 C         -0.000  0.301  0.312    0.450 -0.000  0.000    0.000  0.327 -0.151
 C          0.004  0.097  0.296    0.131 -0.053 -0.125   -0.006  0.016 -0.120
 C         -0.004  0.097  0.296    0.131  0.053  0.125    0.006  0.016 -0.120
 Br         0.014  0.019 -0.021   -0.040 -0.044  0.036   -0.031 -0.036  0.038
 I          0.031 -0.038 -0.032   -0.014  0.021  0.015    0.002  0.001 -0.004
 Br        -0.014  0.019 -0.021   -0.040  0.044 -0.036    0.031 -0.036  0.038
 I         -0.031 -0.038 -0.032   -0.014 -0.021 -0.015   -0.002  0.001 -0.004
 H         -0.000  0.432  0.492    0.511 -0.000 -0.000    0.000  0.556  0.150
 H         -0.000  0.408  0.122    0.673 -0.000  0.000    0.000  0.510 -0.492
 TransDip  -0.000  0.031  0.011    0.099 -0.000  0.000    0.000  0.019 -0.015

 Mode:                10                     11                     12
 Frequency:       471.60                 585.00                 640.78
 Force Cnst:      1.2068                 0.8268                 0.7549
 Red. Mass:       9.2091                 4.1003                 3.1207
 IR Active:          YES                    YES                    YES
 IR Intens:        5.446                 82.176                  0.017
 Raman Active:       YES                    YES                    YES
               X      Y      Z        X      Y      Z        X      Y      Z
 C         -0.114 -0.000  0.000    0.000  0.010 -0.015   -0.045  0.000 -0.000
 C          0.488 -0.012  0.328   -0.029  0.353 -0.043   -0.004 -0.300 -0.009
 C          0.488  0.012 -0.328    0.029  0.353 -0.043   -0.004  0.300  0.009
 Br        -0.038 -0.029 -0.007   -0.018 -0.036  0.009    0.007  0.022 -0.009
 I         -0.014  0.010 -0.004    0.006 -0.009 -0.001   -0.001  0.006  0.003
 Br        -0.038  0.029  0.007    0.018 -0.036  0.009    0.007 -0.022  0.009
 I         -0.014 -0.010  0.004   -0.006 -0.009 -0.001   -0.001 -0.006 -0.003
 H         -0.419 -0.000 -0.000    0.000 -0.357 -0.513   -0.678 -0.000 -0.000
 H         -0.337 -0.000  0.000   -0.000 -0.279  0.523    0.597 -0.000  0.000
 TransDip   0.075 -0.000  0.000    0.000  0.290 -0.014   -0.004  0.000 -0.000

 Mode:                13                     14                     15
 Frequency:       878.63                 897.02                 996.97
 Force Cnst:      4.1598                 3.9710                 0.9432
 Red. Mass:       9.1457                 8.3760                 1.6105
 IR Active:          YES                    YES                    YES
 IR Intens:        0.278                 21.002                 27.327
 Raman Active:       YES                    YES                    YES
               X      Y      Z        X      Y      Z        X      Y      Z
 C         -0.000  0.019 -0.418    0.337 -0.000 -0.000    0.000  0.185  0.008
 C          0.469  0.025  0.247   -0.245 -0.009  0.466   -0.015 -0.099 -0.007
 C         -0.469  0.025  0.247   -0.245  0.009 -0.466    0.015 -0.099 -0.007
 Br        -0.005 -0.005 -0.000    0.005  0.008 -0.007    0.002  0.003  0.001
 I         -0.001  0.001 -0.001    0.001 -0.001 -0.001   -0.001  0.001 -0.001
 Br         0.005 -0.005 -0.000    0.005 -0.008  0.007   -0.002  0.003  0.001
 I          0.001  0.001 -0.001    0.001  0.001  0.001    0.001  0.001 -0.001
 H         -0.000 -0.025 -0.477    0.232  0.000 -0.000    0.000 -0.281 -0.620
 H         -0.000 -0.151 -0.095    0.527 -0.000 -0.000    0.000 -0.175  0.671
 TransDip   0.000  0.017 -0.000   -0.147  0.000 -0.000   -0.000 -0.167  0.002

 Mode:                16                     17                     18
 Frequency:      1058.34                1102.19                1229.90
 Force Cnst:      0.8900                 0.9160                 5.2240
 Red. Mass:       1.3487                 1.2797                 5.8615
 IR Active:          YES                    YES                    YES
 IR Intens:        1.542                  6.003                  1.214
 Raman Active:       YES                    YES                    YES
               X      Y      Z        X      Y      Z        X      Y      Z
 C         -0.000 -0.000  0.000   -0.154 -0.000  0.000    0.000  0.019  0.355
 C         -0.004 -0.124  0.012    0.017  0.005  0.016    0.312  0.002 -0.244
 C         -0.004  0.124 -0.012    0.017 -0.005 -0.016   -0.312  0.002 -0.244
 Br        -0.000  0.002  0.000    0.000  0.000 -0.000   -0.003 -0.004  0.002
 I          0.000  0.000 -0.000    0.000 -0.000 -0.000   -0.001  0.001  0.001
 Br        -0.000 -0.002 -0.000    0.000 -0.000  0.000    0.003 -0.004  0.002
 I          0.000 -0.000  0.000    0.000  0.000  0.000    0.001  0.001  0.001
 H          0.716 -0.000  0.000    0.687 -0.000  0.000   -0.000  0.106  0.524
 H         -0.676  0.000 -0.000    0.710 -0.000 -0.000    0.000 -0.040  0.521
 TransDip   0.040  0.000 -0.000    0.078  0.000 -0.000   -0.000  0.029 -0.020

 Mode:                19                     20                     21
 Frequency:      1459.58                3122.42                3209.29
 Force Cnst:      1.4334                 6.0540                 6.7807
 Red. Mass:       1.1420                 1.0539                 1.1174
 IR Active:          YES                    YES                    YES
 IR Intens:       18.301                  0.036                  1.882
 Raman Active:       YES                    YES                    YES
               X      Y      Z        X      Y      Z        X      Y      Z
 C         -0.000 -0.006 -0.104   -0.000 -0.009 -0.064   -0.000 -0.099  0.011
 C         -0.025 -0.001  0.005   -0.002 -0.000  0.001    0.000 -0.000 -0.000
 C          0.025 -0.001  0.005    0.002 -0.000  0.001   -0.000 -0.000 -0.000
 Br         0.000  0.000 -0.000   -0.000 -0.000  0.000    0.000  0.000 -0.000
 I          0.000  0.000 -0.000   -0.000  0.000  0.000   -0.000  0.000  0.000
 Br        -0.000  0.000 -0.000    0.000 -0.000  0.000   -0.000  0.000 -0.000
 I         -0.000  0.000 -0.000    0.000  0.000  0.000    0.000  0.000  0.000
 H          0.000  0.451  0.534   -0.000 -0.546  0.386    0.000  0.594 -0.441
 H         -0.000 -0.371  0.601    0.000  0.659  0.339    0.000  0.584  0.318
 TransDip   0.000  0.000  0.137   -0.000 -0.001  0.006    0.000  0.044  0.000

 STANDARD THERMODYNAMIC QUANTITIES AT   298.15 K  AND     1.00 ATM

   This Molecule has  0 Imaginary Frequencies
   Zero point vibrational energy:       24.784 kcal/mol

   Atom    1 Element C  Has Mass   12.00000
   Atom    2 Element C  Has Mass   12.00000
   Atom    3 Element C  Has Mass   12.00000
   Atom    4 Element Br Has Mass   78.91830
   Atom    5 Element I  Has Mass  126.90440
   Atom    6 Element Br Has Mass   78.91830
   Atom    7 Element I  Has Mass  126.90440
   Atom    8 Element H  Has Mass    1.00783
   Atom    9 Element H  Has Mass    1.00783
   Molecular Mass:   449.661060 amu
   Principal axes and moments of inertia in amu*Bohr^2:
                             1           2           3
    Eigenvalues --     4196.69906  5184.59460  8978.49870
          X               1.00000     0.00000     0.00000
          Y              -0.00000     1.00000     0.00316
          Z              -0.00000    -0.00316     1.00000
   Rotational Symmetry Number is   1
   The Molecule is an Asymmetric Top
   Translational Enthalpy:        0.889 kcal/mol
   Rotational Enthalpy:           0.889 kcal/mol
   Vibrational Enthalpy:         28.664 kcal/mol
   gas constant (RT):             0.592 kcal/mol
   Translational Entropy:        44.199  cal/mol.K
   Rotational Entropy:           33.634  cal/mol.K
   Vibrational Entropy:          26.054  cal/mol.K

   Total Enthalpy:               31.034 kcal/mol
   Total Entropy:               103.887  cal/mol.K

 ======================================================================

 STANDARD THERMODYNAMIC QUANTITIES FOR ANHARMONIC VIBRATION -- TOSH

   Zero point vibrational energy: ************ kcal/mol

   Vibrational Enthalpy:       Infinity kcal/mol
   Vibrational Entropy:             NaN  cal/mol.K

   Total Enthalpy:             Infinity kcal/mol
   Total Entropy:                   NaN  cal/mol.K

 ======================================================================

 STANDARD THERMODYNAMIC QUANTITIES FOR ANHARMONIC VIBRATION -- VPT2

   Zero point vibrational energy: ************ kcal/mol

   Vibrational Enthalpy:       Infinity kcal/mol
   Vibrational Entropy:             NaN  cal/mol.K

   Total Enthalpy:             Infinity kcal/mol
   Total Entropy:                   NaN  cal/mol.K

 ======================================================================

Archival summary:
1\1\garfield\FREQ\ProcedureUnspecified\BasisUnspecified\2r232\taweetha\WedOct1004:53:042018WedOct1004:53:042018\0\\#,FREQ,ProcedureUnspecified,BasisUnspecified,\\0,1\I\C,1,2.18051\C,2,1.50747,1,120.315\H,3,1.08381,2,118.554,1,-2.4076,0\H,3,1.08518,2,116.723,1,141.882,0\C,3,1.50747,2,60.6796,1,-110.98,0\Br,2,1.9421,1,109.966,3,142.367,0\Br,6,1.9421,3,118.048,2,-109.582,0\I,6,2.18052,3,120.315,2,110.981,0\\\@

 Total job time:  375.94s(wall), 1436.62s(cpu) 
 Wed Oct 10 04:53:04 2018

        *************************************************************
        *                                                           *
        *  Thank you very much for using Q-Chem.  Have a nice day.  *
        *                                                           *
        *************************************************************
