# Supplementary material for: Geometric and energetic data from ab initio calculations of haloethene, haloimine, halomethylenephosphine, haloiminophosphine, halodiazene, halodiphosphene and halocyclopropane
Source: Data Brief. 2019 Nov 2;27:104738. doi: 10.1016/j.dib.2019.104738 (PMC6861602; doi:10.1016/j.dib.2019.104738)
Supplement: Multimedia component 3 [file mmc3.zip › CCC/B3LYP/BrICCCIBr.out]

Q-Chem Developer Version!
                  Welcome to Q-Chem
     A Quantum Leap Into The Future Of Chemistry


 Q-Chem 5.1, Q-Chem, Inc., Pleasanton, CA (2018)

 Yihan Shao,  Zhengting Gan,  E. Epifanovsky,  A. T. B. Gilbert,  M. Wormit,  
 J. Kussmann,  A. W. Lange,  A. Behn,  Jia Deng,  Xintian Feng,  D. Ghosh,  
 M. Goldey,  P. R. Horn,  L. D. Jacobson,  I. Kaliman,  T. Kus,  A. Landau,  
 Jie Liu,  E. I. Proynov,  R. M. Richard,  R. P. Steele,  E. J. Sundstrom,  
 H. L. Woodcock III,  P. M. Zimmerman,  D. Zuev,  B. Albrecht,  E. Alguire,  
 S. A. Baeppler,  D. Barton,  Z. Benda,  Y. A. Bernard,  E. J. Berquist,  
 K. B. Bravaya,  H. Burton,  D. Casanova,  Chun-Min Chang,  Yunqing Chen,  
 A. Chien,  K. D. Closser,  M. P. Coons,  S. Coriani,  S. Dasgupta,  
 A. L. Dempwolff,  M. Diedenhofen,  Hainam Do,  R. G. Edgar,  Po-Tung Fang,  
 S. Faraji,  S. Fatehi,  Qingguo Feng,  K. D. Fenk,  J. Fosso-Tande,  
 Qinghui Ge,  A. Ghysels,  G. Gidofalvi,  J. Gomes,  J. Gonthier,  A. Gunina,  
 D. Hait,  M. W. D. Hanson-Heine,  P. H. P. Harbach,  A. W. Hauser,  
 J. E. Herr,  E. G. Hohenstein,  Z. C. Holden,  Kerwin Hui,  B. C. Huynh,  
 T.-C. Jagau,  Hyunjun Ji,  B. Kaduk,  K. Khistyaev,  Jaehoon Kim,  
 P. Klunzinger,  K. Koh,  D. Kosenkov,  L. Koulias,  T. Kowalczyk,  
 C. M. Krauter,  A. Kunitsa,  Ka Un Lao,  A. Laurent,  K. V. Lawler,  
 Joonho Lee,  D. Lefrancois,  S. Lehtola,  D. S. Levine,  Yi-Pei Li,  
 You-Sheng Lin,  Fenglai Liu,  E. Livshits,  A. Luenser,  P. Manohar,  
 E. Mansoor,  S. F. Manzer,  Shan-Ping Mao,  Yuezhi Mao,  N. Mardirossian,  
 A. V. Marenich,  T. Markovich,  L. A. Martinez-Martinez,  S. A. Maurer,  
 N. J. Mayhall,  S. C. McKenzie,  J.-M. Mewes,  A. F. Morrison,  
 J. W. Mullinax,  K. Nanda,  T. S. Nguyen-Beck,  R. Olivares-Amaya,  
 J. A. Parkhill,  T. M. Perrine,  F. Plasser,  P. Pokhilko,  S. Prager,  
 A. Prociuk,  E. Ramos,  D. R. Rehn,  F. Rob,  M. Schneider,  N. Sergueev,  
 S. M. Sharada,  S. Sharma,  D. W. Small,  T. Stauch,  T. Stein,  
 Yu-Chuan Su,  A. J. W. Thom,  A. Tkatchenko,  T. Tsuchimochi,  N. M. Tubman,  
 L. Vogt,  M. L. Vidal,  O. Vydrov,  M. A. Watson,  J. Wenzel,  
 M. de Wergifosse,  T. A. Wesolowski,  A. White,  J. Witte,  A. Yamada,  
 Jun Yang,  K. Yao,  S. Yeganeh,  S. R. Yost,  Zhi-Qiang You,  A. Zech,  
 Igor Ying Zhang,  Xing Zhang,  Yan Zhao,  Ying Zhu,  B. R. Brooks,  
 G. K. L. Chan,  C. J. Cramer,  M. S. Gordon,  W. J. Hehre,  A. Klamt,  
 M. W. Schmidt,  C. D. Sherrill,  D. G. Truhlar,  A. Aspuru-Guzik,  R. Baer,  
 A. T. Bell,  N. A. Besley,  Jeng-Da Chai,  A. E. DePrince, III,  
 R. A. DiStasio Jr.,  A. Dreuw,  B. D. Dunietz,  T. R. Furlani,  
 Chao-Ping Hsu,  Yousung Jung,  Jing Kong,  D. S. Lambrecht,  WanZhen Liang,  
 C. Ochsenfeld,  V. A. Rassolov,  L. V. Slipchenko,  J. E. Subotnik,  
 T. Van Voorhis,  J. M. Herbert,  A. I. Krylov,  P. M. W. Gill,  M. Head-Gordon

 Contributors to earlier versions of Q-Chem not listed above: 
 R. D. Adamson,  B. Austin,  J. Baker,  G. J. O. Beran,  K. Brandhorst,  
 S. T. Brown,  E. F. C. Byrd,  A. K. Chakraborty,  C.-L. Cheng,  
 Siu Hung Chien,  D. M. Chipman,  D. L. Crittenden,  H. Dachsel,  
 R. J. Doerksen,  A. D. Dutoi,  L. Fusti-Molnar,  W. A. Goddard III,  
 A. Golubeva-Zadorozhnaya,  S. R. Gwaltney,  G. Hawkins,  A. Heyden,  
 S. Hirata,  G. Kedziora,  F. J. Keil,  C. Kelley,  Jihan Kim,  R. A. King,  
 R. Z. Khaliullin,  P. P. Korambath,  W. Kurlancheek,  A. M. Lee,  M. S. Lee,  
 S. V. Levchenko,  Ching Yeh Lin,  D. Liotard,  R. C. Lochan,  I. Lotan,  
 P. E. Maslen,  N. Nair,  D. P. O'Neill,  D. Neuhauser,  E. Neuscamman,  
 C. M. Oana,  R. Olson,  B. Peters,  R. Peverati,  P. A. Pieniazek,  
 Y. M. Rhee,  J. Ritchie,  M. A. Rohrdanz,  E. Rosta,  N. J. Russ,  
 H. F. Schaefer III,  N. E. Schultz,  N. Shenvi,  A. C. Simmonett,  A. Sodt,  
 D. Stuck,  K. S. Thanthiriwatte,  V. Vanovschi,  Tao Wang,  A. Warshel,  
 C. F. Williams,  Q. Wu,  X. Xu,  W. Zhang

 Please cite Q-Chem as follows:
 Y. Shao et al., Mol. Phys. 113, 184-215 (2015)
 DOI: 10.1080/00268976.2014.952696

 Q-Chem 5.1.1 for Intel X86 EM64T Linux

 Parts of Q-Chem use Armadillo 8.300.2 (Tropical Shenanigans).
 http://arma.sourceforge.net/

 Q-Chem begins on Wed Oct 10 05:09:34 2018  

Host: 
0

     Scratch files written to /scratch/taweetham/qchem25756//
Input Ideriv = 2
Curr. Ideriv = -1
Max.  Ideriv = 2

Checking the input file for inconsistencies... 	...done.

--------------------------------------------------------------
User input:
--------------------------------------------------------------
$molecule
0 1
C 
C 1 CC 
C 2 CC 1 60.0
Br 2 CBr 1 ANG  3 pDHA
I 2 CI 1 ANG  3 mDHA
I 3 CI 1 ANG  2 mDHA
Br 3 CBr 1 ANG  2 pDHA
H 1 CH 2 ANG  3 pDHA
H 1 CH 2 ANG  3 mDHA

CC=1.54
CH=1.09
CF=1.35
CCl=1.77
CBr=1.94
CI=2.14
ANG=118.0
pDHA=107.9
mDHA=-107.9
$end

$rem
   job_type	optimization
   basis	6-311++g**
   method	b3lyp
   mem_total	32000
$end

--------------------------------------------------------------
 ----------------------------------------------------------------
             Standard Nuclear Orientation (Angstroms)
    I     Atom           X                Y                Z
 ----------------------------------------------------------------
    1      C       0.0000006228     0.0000029456     1.7744033686
    2      C       0.5525016511     0.5363200529     0.4407217821
    3      C      -0.5525047730    -0.5363219204     0.4407267115
    4      Br      0.0710819527     2.3406658023    -0.0847984272
    5      I       2.5262025346    -0.0536456404    -0.1389723640
    6      I      -2.5262075548     0.0536404005    -0.1389644035
    7      Br     -0.0710867955    -2.3406707270    -0.0847845776
    8      H       0.6381175969    -0.6569174137     2.3654722046
    9      H      -0.6376670348     0.6573610211     2.3654704706
 ----------------------------------------------------------------
 Molecular Point Group                 C1    NOp =  1
 Largest Abelian Subgroup              C1    NOp =  1
 Nuclear Repulsion Energy =  2306.7162093187 hartrees
 There are       98 alpha and       98 beta electrons
 Requested basis set is 6-311++G(d,p)
 There are 114 shells and 300 basis functions

 Total QAlloc Memory Limit  32000 MB
 Mega-Array Size       188 MB
 MEM_STATIC part       192 MB
 A cutoff of  1.0D-11 yielded   4650 shell pairs
 There are     34285 function pairs (     38614 Cartesian)

 -------------------------------------------------------
 OpenMP Integral Computing Module                       
 Release: version 1.0, May 2013, Q-Chem Inc. Pittsburgh 
 -------------------------------------------------------
 Integral Job Info:
 Integral job number is                      11
 Integral operator is                         1
 short-range coefficients                     0
 long-range coefficients              100000000
 Omega coefficients                           0
 if combine SR and LR in K                    0
 Integral screening is                        0
 Integral computing path is                   2
 max size of driver memory is            800000
 size of driver memory is                593474
 size of scratch memory is             29623520
 max col of scratch BK array               1296
 max len of scratch array in speh3          155
 max len of scratch index in speh4           18
 max int batch size is                      520
 min int batch size is                       52
 fixed nKL is                                45
 max L of basis functions is                  2
 order of int derivative is                   0
 number of shells is                        114
 number of basis is                         319
 number of cartesian basis is               319
 number of contracted shell pairs          4650
 number of primitive shell pairs           9729
 maxK2 (contraction) of shell pair           36
 max number of K2 of shell pair               1
 max number of CS2 of shell pair            666
 max number of PS2 of shell pair            666
 mem total for path MDJ                  567132
 -------------------------------------------------------
 Smallest overlap matrix eigenvalue = 4.36E-05

 Scale SEOQF with 1.000000e-01/1.000000e-01/1.000000e-01

 Standard Electronic Orientation quadrupole field applied
 Nucleus-field energy     =     0.0000000483 hartrees
 Guess from superposition of atomic densities
 Warning:  Energy on first SCF cycle will be non-variational
 SAD guess density has 196.000000 electrons

 -----------------------------------------------------------------------
  General SCF calculation program by
  Eric Jon Sundstrom, Paul Horn, Yuezhi Mao, Dmitri Zuev, Alec White,
  David Stuck, Shaama M.S., Shane Yost, Joonho Lee, David Small,
  Daniel Levine, Susi Lehtola, Hugh Burton, Evgeny Epifanovsky
 -----------------------------------------------------------------------
 Exchange:     0.2000 Hartree-Fock + 0.0800 Slater + 0.7200 B88
 Correlation:  0.1900 VWN1RPA + 0.8100 LYP
 Using SG-1 standard quadrature grid
 using 4 threads for integral computing
 -------------------------------------------------------
 OpenMP Integral computing Module                
 Release: version 2.0, May 2017, Q-Chem Inc. Pleasanton 
 -------------------------------------------------------
 -------------------------------------------------------
 OpenMP BLAS3 based DFT computing Module                
 Release: version 1.0, May 2013, Q-Chem Inc. Pittsburgh 
 -------------------------------------------------------
 A restricted SCF calculation will be
 performed using DIIS
 SCF converges when DIIS error is below 1.0e-08
 ---------------------------------------
  Cycle       Energy         DIIS error
 ---------------------------------------
    1  -19103.7528669279      3.06e-02  
    2  -19102.7710667268      2.31e-03  
    3  -19102.7494980061      2.57e-03  
    4  -19102.8080358978      3.58e-04  
    5  -19102.8094797559      1.08e-04  
    6  -19102.8095397684      8.52e-05  
    7  -19102.8096223462      1.17e-05  
    8  -19102.8096239055      1.99e-06  
    9  -19102.8096239427      4.14e-07  
   10  -19102.8096239441      7.36e-08  
   11  -19102.8096239439      3.47e-08  
   12  -19102.8096239441      6.28e-09  Convergence criterion met
 ---------------------------------------
 SCF time:   CPU 111.35s  wall 29.00s 
 SCF   energy in the final basis set =   -19102.8096239441
 Total energy in the final basis set =   -19102.8096239441

 --------------------------------------------------------------

                    Orbital Energies (a.u.)
 --------------------------------------------------------------

 Alpha MOs
 -- Occupied --
***************-482.850-482.850-176.315-176.315-165.719-165.719
*******-165.716-165.716-165.716 -62.503 -62.503 -56.324 -56.324
-56.319 -56.319 -56.319 -56.319 -35.811 -35.811 -31.305 -31.305
-31.298 -31.298 -31.298 -31.298 -22.955 -22.955 -22.954 -22.954
-22.954 -22.954 -22.949 -22.949 -22.949 -22.949 -10.310 -10.309
-10.235  -8.712  -8.712  -6.544  -6.544  -6.529  -6.529  -6.529
 -6.529  -6.361  -6.361  -4.774  -4.774  -4.758  -4.758  -4.758
 -4.758  -2.655  -2.655  -2.650  -2.650  -2.650  -2.650  -2.639
 -2.639  -2.639  -2.639  -2.040  -2.040  -2.034  -2.034  -2.034
 -2.034  -2.021  -2.021  -2.021  -2.021  -0.931  -0.821  -0.788
 -0.701  -0.678  -0.620  -0.548  -0.503  -0.482  -0.416  -0.405
 -0.387  -0.380  -0.332  -0.320  -0.298  -0.294  -0.284  -0.274
 -0.274  -0.257
 -- Virtual --
 -0.086  -0.084  -0.063  -0.006   0.015   0.020   0.025   0.033
  0.050   0.058   0.060   0.062   0.070   0.075   0.083   0.089
  0.096   0.104   0.108   0.114   0.121   0.130   0.132   0.147
  0.162   0.173   0.177   0.198   0.200   0.230   0.230   0.237
  0.237   0.246   0.247   0.257   0.312   0.354   0.366   0.370
  0.383   0.394   0.395   0.415   0.423   0.429   0.438   0.445
  0.452   0.454   0.459   0.481   0.488   0.508   0.527   0.533
  0.536   0.542   0.551   0.558   0.576   0.620   0.620   0.632
  0.639   0.656   0.680   0.684   0.695   0.711   0.762   0.765
  0.787   0.805   0.871   0.876   0.893   0.913   0.966   1.019
  1.090   1.239   1.304   1.318   1.348   1.350   1.372   1.381
  1.400   1.444   1.491   1.521   1.526   1.569   1.613   1.652
  1.733   1.753   1.821   1.838   1.869   1.915   2.000   2.016
  2.052   2.068   2.075   2.110   2.168   2.190   2.205   2.263
  2.512   2.545   2.654   2.676   2.766   2.780   2.881   2.931
  3.052   3.365   3.467   3.680   3.963   3.964   3.976   3.980
  3.989   3.998   4.003   4.026   4.055   4.066   4.083   4.092
  4.096   4.106   4.140   4.213   4.214   4.264   4.293   4.390
  4.392   4.436   4.478   6.020   6.039   6.056   6.067   6.070
  6.133   6.641   6.712   7.557   7.574   7.601   7.604   7.674
  7.696  23.461  23.601  23.804  27.862  27.902  28.358  28.370
 28.375  28.389  28.391  28.405  28.537  28.538  28.548  28.548
 28.568  28.583  28.611  28.614  28.686  28.707  47.908  47.974
127.896 127.906 127.918 127.924 127.930 127.959 151.658 151.692
289.752 289.770 289.795 289.795 289.898 289.9131020.6991020.783
*******1901.857
 --------------------------------------------------------------

          Ground-State Mulliken Net Atomic Charges

     Atom                 Charge (a.u.)
  ----------------------------------------
      1 C                    -0.637654
      2 C                    -0.024185
      3 C                    -0.024020
      4 Br                    0.005982
      5 I                     0.137100
      6 I                     0.137110
      7 Br                    0.005972
      8 H                     0.199851
      9 H                     0.199845
  ----------------------------------------
  Sum of atomic charges =     0.000000

 -----------------------------------------------------------------
                    Cartesian Multipole Moments
 -----------------------------------------------------------------
    Charge (ESU x 10^10)
                 0.0000
    Dipole Moment (Debye)
         X       0.0001      Y       0.0001      Z       1.4115
       Tot       1.4115
    Quadrupole Moments (Debye-Ang)
        XX    -109.0157     XY      -4.1124     YY    -111.6817
        XZ       0.0009     YZ       0.0009     ZZ    -108.5720
    Octopole Moments (Debye-Ang^2)
       XXX      -0.0020    XXY      -0.0004    XYY      -0.0005
       YYY      -0.0013    XXZ     -16.1249    XYZ       0.5157
       YYZ     -12.0728    XZZ       0.0021    YZZ       0.0022
       ZZZ      -7.9021
    Hexadecapole Moments (Debye-Ang^3)
      XXXX   -2181.8617   XXXY     -48.2988   XXYY    -627.6503
      XYYY     -28.1076   YYYY   -1292.1028   XXXZ       0.0012
      XXYZ      -0.0009   XYYZ      -0.0009   YYYZ       0.0012
      XXZZ    -445.6926   XYZZ      -7.5748   YYZZ    -282.8304
      XZZZ       0.0059   YZZZ       0.0059   ZZZZ    -289.6553
 -----------------------------------------------------------------
 Calculating analytic gradient of the SCF energy
 Gradient of SCF Energy
            1           2           3           4           5           6
    1  -0.0000318   0.0122670  -0.0122684  -0.0074969  -0.0077937   0.0077940
    2  -0.0000304   0.0109839  -0.0109844  -0.0016523  -0.0066510   0.0066510
    3   0.0164424  -0.0117331  -0.0117570  -0.0013065   0.0006373   0.0006358
            7           8           9
    1   0.0074975   0.0015834  -0.0015510
    2   0.0016523  -0.0019408   0.0019717
    3  -0.0013084   0.0041948   0.0041948
 Max gradient component =       1.644E-02
 RMS gradient           =       7.375E-03
 Gradient time:  CPU 30.35 s  wall 7.67 s
 Geometry Optimization Parameters
   NAtoms,    NIC,     NZ,  NCons,   NDum,   NFix, NCnnct, MaxDiis
        9      69       9       0       0       0       0       0


** GEOMETRY OPTIMIZATION IN DELOCALIZED INTERNAL COORDINATES **
   Searching for a Minimum

   Optimization Cycle:   1

                       Coordinates (Angstroms)
     ATOM                X               Y               Z
      1  C         0.0000006228    0.0000029456    1.7744033686
      2  C         0.5525016511    0.5363200529    0.4407217821
      3  C        -0.5525047730   -0.5363219204    0.4407267115
      4  Br        0.0710819527    2.3406658023   -0.0847984272
      5  I         2.5262025346   -0.0536456404   -0.1389723640
      6  I        -2.5262075548    0.0536404005   -0.1389644035
      7  Br       -0.0710867955   -2.3406707270   -0.0847845776
      8  H         0.6381175969   -0.6569174137    2.3654722046
      9  H        -0.6376670348    0.6573610211    2.3654704706
   Point Group: c1    Number of degrees of freedom:    21


   Energy is -19102.809623944


 Attempting to Generate Delocalized Internal Coordinates

 21 Hessian modes will be used to form the next step
  Hessian Eigenvalues:
     0.017401    0.020947    0.030782    0.030782    0.030790    0.033282
     0.086449    0.090060    0.108095    0.108095    0.108252    0.129001
     0.140000    0.145900    0.175927    0.175927    0.257500    0.268991
     0.285189    0.348126    0.348126

 Minimum Search - Taking Simple RFO Step
 Searching for Lamda that Minimizes Along All modes
 Value Taken    Lamda =  -0.01041645
 Calculated Step too Large.  Step scaled by  0.778894
 Step Taken.  Stepsize is  0.300000

                             Maximum     Tolerance    Cnvgd?
         Gradient           0.031470      0.000300      NO
         Displacement       0.225737      0.001200      NO
         Energy change     *********      0.000001      NO


 New Cartesian Coordinates Obtained by Inverse Iteration

 Displacement from previous Coordinates is:  0.477929
 ----------------------------------------------------------------
             Standard Nuclear Orientation (Angstroms)
    I     Atom           X                Y                Z
 ----------------------------------------------------------------
    1      C       0.0000418442     0.0000441956     1.7236605333
    2      C       0.5589802486     0.5349071673     0.4134136254
    3      C      -0.5589130748    -0.5348442819     0.4134625214
    4      Br      0.1573405124     2.3780090567    -0.0329413193
    5      I       2.5985625656     0.0262184507    -0.0805095500
    6      I      -2.5985222232    -0.0261847800    -0.0803788115
    7      Br     -0.1573067928    -2.3779741835    -0.0328001378
    8      H       0.6353384104    -0.6575895930     2.3076865654
    9      H      -0.6350832905     0.6578484891     2.3076813380
 ----------------------------------------------------------------
 Molecular Point Group                 C1    NOp =  1
 Largest Abelian Subgroup              C1    NOp =  1
 Nuclear Repulsion Energy =  2269.4350516762 hartrees
 There are       98 alpha and       98 beta electrons
 Applying Cartesian multipole field
    Component          Value
    ---------          -----
     (2,0,0)        1.00000E-11
     (0,2,0)        2.00000E-11
     (0,0,2)       -3.00000E-11
 Nucleus-field energy     =     0.0000000510 hartrees
 Requested basis set is 6-311++G(d,p)
 There are 114 shells and 300 basis functions
 A cutoff of  1.0D-11 yielded   4630 shell pairs
 There are     34155 function pairs (     38462 Cartesian)
 Smallest overlap matrix eigenvalue = 3.54E-05
 Guess MOs from SCF MO coefficient file

 -----------------------------------------------------------------------
  General SCF calculation program by
  Eric Jon Sundstrom, Paul Horn, Yuezhi Mao, Dmitri Zuev, Alec White,
  David Stuck, Shaama M.S., Shane Yost, Joonho Lee, David Small,
  Daniel Levine, Susi Lehtola, Hugh Burton, Evgeny Epifanovsky
 -----------------------------------------------------------------------
 Exchange:     0.2000 Hartree-Fock + 0.0800 Slater + 0.7200 B88
 Correlation:  0.1900 VWN1RPA + 0.8100 LYP
 Using SG-1 standard quadrature grid
 using 4 threads for integral computing
 -------------------------------------------------------
 OpenMP Integral computing Module                
 Release: version 2.0, May 2017, Q-Chem Inc. Pleasanton 
 -------------------------------------------------------
 -------------------------------------------------------
 OpenMP BLAS3 based DFT computing Module                
 Release: version 1.0, May 2013, Q-Chem Inc. Pittsburgh 
 -------------------------------------------------------
 A restricted SCF calculation will be
 performed using DIIS
 SCF converges when DIIS error is below 1.0e-08
 ---------------------------------------
  Cycle       Energy         DIIS error
 ---------------------------------------
    1  -19102.8077394018      5.97e-04  
    2  -19102.8128536042      2.03e-04  
    3  -19102.8128305350      2.15e-04  
    4  -19102.8132826546      8.99e-05  
    5  -19102.8133775011      1.57e-05  
    6  -19102.8133802594      6.83e-06  
    7  -19102.8133807665      7.84e-07  
    8  -19102.8133807743      1.50e-07  
    9  -19102.8133807743      5.90e-08  
   10  -19102.8133807742      1.47e-08  
   11  -19102.8133807745      6.58e-09  Convergence criterion met
 ---------------------------------------
 SCF time:   CPU 105.31s  wall 27.00s 
 SCF   energy in the final basis set =   -19102.8133807745
 Total energy in the final basis set =   -19102.8133807745

 --------------------------------------------------------------

                    Orbital Energies (a.u.)
 --------------------------------------------------------------

 Alpha MOs
 -- Occupied --
***************-482.851-482.851-176.316-176.316-165.720-165.720
*******-165.717-165.717-165.717 -62.503 -62.503 -56.324 -56.324
-56.320 -56.320 -56.320 -56.320 -35.812 -35.812 -31.306 -31.306
-31.299 -31.299 -31.299 -31.299 -22.956 -22.956 -22.955 -22.955
-22.955 -22.955 -22.950 -22.950 -22.950 -22.950 -10.312 -10.312
-10.231  -8.712  -8.712  -6.545  -6.545  -6.530  -6.530  -6.530
 -6.530  -6.362  -6.362  -4.775  -4.775  -4.759  -4.759  -4.759
 -4.759  -2.655  -2.655  -2.651  -2.651  -2.651  -2.651  -2.640
 -2.640  -2.639  -2.639  -2.040  -2.040  -2.035  -2.035  -2.035
 -2.035  -2.021  -2.021  -2.021  -2.021  -0.934  -0.823  -0.789
 -0.698  -0.676  -0.621  -0.552  -0.506  -0.482  -0.414  -0.403
 -0.389  -0.380  -0.330  -0.317  -0.298  -0.295  -0.286  -0.275
 -0.275  -0.261
 -- Virtual --
 -0.092  -0.085  -0.065  -0.005   0.014   0.019   0.025   0.031
  0.049   0.059   0.061   0.064   0.070   0.074   0.083   0.089
  0.093   0.105   0.108   0.114   0.123   0.129   0.131   0.148
  0.164   0.170   0.180   0.202   0.204   0.223   0.225   0.232
  0.239   0.244   0.249   0.259   0.304   0.359   0.364   0.372
  0.384   0.391   0.394   0.417   0.424   0.428   0.442   0.445
  0.449   0.454   0.462   0.475   0.486   0.503   0.532   0.533
  0.538   0.549   0.553   0.556   0.580   0.603   0.609   0.627
  0.636   0.661   0.678   0.687   0.689   0.713   0.758   0.764
  0.791   0.799   0.870   0.874   0.882   0.937   0.946   0.996
  1.115   1.241   1.305   1.315   1.340   1.344   1.370   1.381
  1.396   1.452   1.485   1.519   1.534   1.557   1.605   1.643
  1.731   1.771   1.812   1.854   1.866   1.921   2.011   2.020
  2.053   2.066   2.076   2.121   2.179   2.201   2.211   2.238
  2.528   2.554   2.652   2.685   2.764   2.793   2.895   2.932
  3.076   3.382   3.468   3.695   3.966   3.971   3.978   3.979
  3.991   3.997   4.009   4.035   4.038   4.052   4.089   4.095
  4.097   4.105   4.144   4.200   4.213   4.258   4.284   4.379
  4.398   4.436   4.468   6.015   6.036   6.052   6.063   6.067
  6.112   6.637   6.706   7.557   7.574   7.601   7.601   7.679
  7.680  23.473  23.597  23.830  27.858  27.895  28.353  28.366
 28.375  28.382  28.386  28.398  28.536  28.537  28.545  28.547
 28.562  28.582  28.608  28.612  28.688  28.694  47.907  47.968
127.892 127.904 127.913 127.921 127.930 127.947 151.655 151.687
289.753 289.768 289.792 289.794 289.899 289.9031020.6981020.776
*******1901.851
 --------------------------------------------------------------

          Ground-State Mulliken Net Atomic Charges

     Atom                 Charge (a.u.)
  ----------------------------------------
      1 C                    -0.605050
      2 C                    -0.027031
      3 C                    -0.026942
      4 Br                   -0.003164
      5 I                     0.131171
      6 I                     0.131170
      7 Br                   -0.003166
      8 H                     0.201507
      9 H                     0.201506
  ----------------------------------------
  Sum of atomic charges =     0.000000

 -----------------------------------------------------------------
                    Cartesian Multipole Moments
 -----------------------------------------------------------------
    Charge (ESU x 10^10)
                 0.0000
    Dipole Moment (Debye)
         X       0.0001      Y       0.0001      Z       1.4388
       Tot       1.4388
    Quadrupole Moments (Debye-Ang)
        XX    -108.3761     XY      -3.0498     YY    -111.6341
        XZ       0.0002     YZ       0.0003     ZZ    -109.1465
    Octopole Moments (Debye-Ang^2)
       XXX      -0.0082    XXY      -0.0028    XYY      -0.0030
       YYY      -0.0077    XXZ     -19.1532    XYZ      -0.5287
       YYZ     -15.5291    XZZ      -0.0012    YZZ      -0.0012
       ZZZ     -22.7081
    Hexadecapole Moments (Debye-Ang^3)
      XXXX   -2280.7300   XXXY     -95.4305   XXYY    -660.3608
      XYYY     -77.6035   YYYY   -1317.6819   XXXZ       0.0228
      XXYZ       0.0059   XYYZ       0.0094   YYYZ       0.0138
      XXZZ    -468.3207   XYZZ     -25.8694   YYZZ    -288.7076
      XZZZ       0.0312   YZZZ       0.0196   ZZZZ    -278.1347
 -----------------------------------------------------------------
 Calculating analytic gradient of the SCF energy
 Gradient of SCF Energy
            1           2           3           4           5           6
    1  -0.0000151   0.0110335  -0.0110306   0.0007526  -0.0040280   0.0040306
    2  -0.0000150   0.0071966  -0.0071920   0.0005647   0.0007444  -0.0007457
    3   0.0090693  -0.0087585  -0.0087613   0.0015407   0.0017114   0.0017127
            7           8           9
    1  -0.0007531   0.0005755  -0.0005653
    2  -0.0005631  -0.0001049   0.0001150
    3   0.0015421   0.0009718   0.0009718
 Max gradient component =       1.103E-02
 RMS gradient           =       4.835E-03
 Gradient time:  CPU 30.01 s  wall 7.58 s
 Geometry Optimization Parameters
   NAtoms,    NIC,     NZ,  NCons,   NDum,   NFix, NCnnct, MaxDiis
        9      69       9       0       0       0       0       0

 Cartesian Hessian Update
 Hessian Updated using BFGS Update


** GEOMETRY OPTIMIZATION IN DELOCALIZED INTERNAL COORDINATES **
   Searching for a Minimum

   Optimization Cycle:   2

                       Coordinates (Angstroms)
     ATOM                X               Y               Z
      1  C         0.0000418442    0.0000441956    1.7236605333
      2  C         0.5589802486    0.5349071673    0.4134136254
      3  C        -0.5589130748   -0.5348442819    0.4134625214
      4  Br        0.1573405124    2.3780090567   -0.0329413193
      5  I         2.5985625656    0.0262184507   -0.0805095500
      6  I        -2.5985222232   -0.0261847800   -0.0803788115
      7  Br       -0.1573067928   -2.3779741835   -0.0328001378
      8  H         0.6353384104   -0.6575895930    2.3076865654
      9  H        -0.6350832905    0.6578484891    2.3076813380
   Point Group: c1    Number of degrees of freedom:    21


   Energy is -19102.813380775

 Hessian Updated using BFGS Update

 20 Hessian modes will be used to form the next step
  Hessian Eigenvalues:
     0.017348    0.020947    0.030738    0.030782    0.050334    0.086449
     0.089626    0.097500    0.108095    0.108497    0.129001    0.143247
     0.145900    0.175914    0.175927    0.244123    0.268991    0.311538
     0.348045    0.348126

 Minimum Search - Taking Simple RFO Step
 Searching for Lamda that Minimizes Along All modes
 Value Taken    Lamda =  -0.00131349
 Step Taken.  Stepsize is  0.119471

                             Maximum     Tolerance    Cnvgd?
         Gradient           0.009435      0.000300      NO
         Displacement       0.079169      0.001200      NO
         Energy change     -0.003757      0.000001      NO


 New Cartesian Coordinates Obtained by Inverse Iteration

 Displacement from previous Coordinates is:  0.106785
 ----------------------------------------------------------------
             Standard Nuclear Orientation (Angstroms)
    I     Atom           X                Y                Z
 ----------------------------------------------------------------
    1      C       0.0000837327     0.0000835487     1.7278047413
    2      C       0.5554574066     0.5284513164     0.4306772103
    3      C      -0.5553532077    -0.5283581904     0.4307653003
    4      Br      0.1495125109     2.3604753064    -0.0533671436
    5      I       2.6182660542     0.0235565216    -0.0794075706
    6      I      -2.6182087065    -0.0234887023    -0.0792137809
    7      Br     -0.1494541253    -2.3604282251    -0.0531572342
    8      H       0.6299043059    -0.6626173379     2.3075905590
    9      H      -0.6297697706     0.6627602835     2.3075826835
 ----------------------------------------------------------------
 Molecular Point Group                 C1    NOp =  1
 Largest Abelian Subgroup              C1    NOp =  1
 Nuclear Repulsion Energy =  2265.2819312739 hartrees
 There are       98 alpha and       98 beta electrons
 Applying Cartesian multipole field
    Component          Value
    ---------          -----
     (2,0,0)        1.00000E-11
     (0,2,0)        2.00000E-11
     (0,0,2)       -3.00000E-11
 Nucleus-field energy     =     0.0000000509 hartrees
 Requested basis set is 6-311++G(d,p)
 There are 114 shells and 300 basis functions
 A cutoff of  1.0D-11 yielded   4624 shell pairs
 There are     34093 function pairs (     38376 Cartesian)
 Smallest overlap matrix eigenvalue = 3.47E-05
 Guess MOs from SCF MO coefficient file

 -----------------------------------------------------------------------
  General SCF calculation program by
  Eric Jon Sundstrom, Paul Horn, Yuezhi Mao, Dmitri Zuev, Alec White,
  David Stuck, Shaama M.S., Shane Yost, Joonho Lee, David Small,
  Daniel Levine, Susi Lehtola, Hugh Burton, Evgeny Epifanovsky
 -----------------------------------------------------------------------
 Exchange:     0.2000 Hartree-Fock + 0.0800 Slater + 0.7200 B88
 Correlation:  0.1900 VWN1RPA + 0.8100 LYP
 Using SG-1 standard quadrature grid
 using 4 threads for integral computing
 -------------------------------------------------------
 OpenMP Integral computing Module                
 Release: version 2.0, May 2017, Q-Chem Inc. Pleasanton 
 -------------------------------------------------------
 -------------------------------------------------------
 OpenMP BLAS3 based DFT computing Module                
 Release: version 1.0, May 2013, Q-Chem Inc. Pittsburgh 
 -------------------------------------------------------
 A restricted SCF calculation will be
 performed using DIIS
 SCF converges when DIIS error is below 1.0e-08
 ---------------------------------------
  Cycle       Energy         DIIS error
 ---------------------------------------
    1  -19102.8134831355      2.24e-04  
    2  -19102.8140683779      5.49e-05  
    3  -19102.8140703379      5.63e-05  
    4  -19102.8140989382      2.31e-05  
    5  -19102.8141045988      6.55e-06  
    6  -19102.8141050687      1.61e-06  
    7  -19102.8141050950      4.30e-07  
    8  -19102.8141050970      1.22e-07  
    9  -19102.8141050972      2.61e-08  
   10  -19102.8141050970      5.43e-09  Convergence criterion met
 ---------------------------------------
 SCF time:   CPU 95.70s  wall 25.00s 
 SCF   energy in the final basis set =   -19102.8141050970
 Total energy in the final basis set =   -19102.8141050970

 --------------------------------------------------------------

                    Orbital Energies (a.u.)
 --------------------------------------------------------------

 Alpha MOs
 -- Occupied --
***************-482.851-482.851-176.316-176.316-165.720-165.720
*******-165.717-165.717-165.717 -62.503 -62.503 -56.324 -56.324
-56.320 -56.320 -56.320 -56.320 -35.812 -35.812 -31.306 -31.306
-31.299 -31.299 -31.299 -31.299 -22.956 -22.956 -22.954 -22.954
-22.954 -22.954 -22.950 -22.950 -22.950 -22.950 -10.311 -10.311
-10.231  -8.712  -8.712  -6.545  -6.545  -6.530  -6.530  -6.530
 -6.530  -6.361  -6.361  -4.774  -4.774  -4.758  -4.758  -4.758
 -4.758  -2.655  -2.655  -2.651  -2.651  -2.651  -2.651  -2.640
 -2.640  -2.640  -2.640  -2.040  -2.040  -2.035  -2.035  -2.035
 -2.035  -2.021  -2.021  -2.021  -2.021  -0.940  -0.822  -0.791
 -0.694  -0.674  -0.623  -0.553  -0.510  -0.484  -0.414  -0.404
 -0.388  -0.377  -0.330  -0.317  -0.298  -0.294  -0.286  -0.276
 -0.276  -0.261
 -- Virtual --
 -0.097  -0.088  -0.064  -0.005   0.013   0.020   0.026   0.031
  0.050   0.059   0.061   0.064   0.071   0.074   0.084   0.089
  0.093   0.105   0.109   0.115   0.123   0.130   0.130   0.149
  0.163   0.170   0.178   0.203   0.204   0.222   0.227   0.232
  0.241   0.245   0.251   0.260   0.303   0.360   0.363   0.372
  0.383   0.391   0.394   0.415   0.424   0.427   0.442   0.445
  0.451   0.452   0.463   0.477   0.486   0.503   0.531   0.532
  0.538   0.547   0.554   0.558   0.579   0.603   0.608   0.628
  0.636   0.659   0.675   0.685   0.693   0.706   0.755   0.766
  0.789   0.799   0.868   0.874   0.887   0.935   0.951   1.002
  1.113   1.236   1.303   1.305   1.338   1.346   1.372   1.381
  1.394   1.457   1.493   1.516   1.538   1.560   1.603   1.649
  1.733   1.778   1.817   1.855   1.871   1.929   2.014   2.020
  2.059   2.067   2.077   2.124   2.186   2.201   2.212   2.244
  2.534   2.557   2.651   2.690   2.773   2.802   2.905   2.941
  3.099   3.399   3.465   3.701   3.966   3.970   3.978   3.979
  3.991   3.996   4.015   4.036   4.037   4.052   4.087   4.096
  4.098   4.102   4.143   4.201   4.206   4.258   4.284   4.381
  4.393   4.429   4.464   6.015   6.035   6.050   6.061   6.065
  6.107   6.636   6.710   7.557   7.574   7.601   7.602   7.675
  7.684  23.481  23.627  23.850  27.853  27.892  28.352  28.365
 28.373  28.380  28.385  28.395  28.536  28.537  28.545  28.546
 28.561  28.580  28.606  28.611  28.686  28.691  47.906  47.971
127.892 127.903 127.912 127.920 127.928 127.945 151.650 151.684
289.752 289.769 289.793 289.794 289.899 289.9021020.6971020.780
*******1901.848
 --------------------------------------------------------------

          Ground-State Mulliken Net Atomic Charges

     Atom                 Charge (a.u.)
  ----------------------------------------
      1 C                    -0.628736
      2 C                    -0.012869
      3 C                    -0.012849
      4 Br                    0.000697
      5 I                     0.124576
      6 I                     0.124568
      7 Br                    0.000698
      8 H                     0.201958
      9 H                     0.201959
  ----------------------------------------
  Sum of atomic charges =     0.000000

 -----------------------------------------------------------------
                    Cartesian Multipole Moments
 -----------------------------------------------------------------
    Charge (ESU x 10^10)
                 0.0000
    Dipole Moment (Debye)
         X       0.0001      Y       0.0000      Z       1.4511
       Tot       1.4511
    Quadrupole Moments (Debye-Ang)
        XX    -108.4817     XY      -3.0608     YY    -111.6760
        XZ      -0.0000     YZ       0.0001     ZZ    -109.0183
    Octopole Moments (Debye-Ang^2)
       XXX      -0.0111    XXY      -0.0040    XYY      -0.0042
       YYY      -0.0119    XXZ     -19.0498    XYZ      -0.4716
       YYZ     -15.5419    XZZ      -0.0030    YZZ      -0.0033
       ZZZ     -21.1149
    Hexadecapole Moments (Debye-Ang^3)
      XXXX   -2313.1020   XXXY     -91.4444   XXYY    -663.4383
      XYYY     -74.4736   YYYY   -1302.5892   XXXZ       0.0346
      XXYZ       0.0093   XYYZ       0.0149   YYYZ       0.0209
      XXZZ    -474.4552   XYZZ     -24.6580   YYZZ    -284.8930
      XZZZ       0.0439   YZZZ       0.0263   ZZZZ    -279.2661
 -----------------------------------------------------------------
 Calculating analytic gradient of the SCF energy
 Gradient of SCF Energy
            1           2           3           4           5           6
    1   0.0000011   0.0043730  -0.0043679   0.0000735   0.0000341  -0.0000350
    2   0.0000002   0.0023424  -0.0023370   0.0001002  -0.0003363   0.0003362
    3   0.0005878   0.0002124   0.0002259   0.0003051   0.0001252   0.0001260
            7           8           9
    1  -0.0000732  -0.0002653   0.0002597
    2  -0.0001007   0.0003747  -0.0003798
    3   0.0003062  -0.0009441  -0.0009444
 Max gradient component =       4.373E-03
 RMS gradient           =       1.391E-03
 Gradient time:  CPU 30.02 s  wall 7.58 s
 Geometry Optimization Parameters
   NAtoms,    NIC,     NZ,  NCons,   NDum,   NFix, NCnnct, MaxDiis
        9      69       9       0       0       0       0       0

 Cartesian Hessian Update
 Hessian Updated using BFGS Update


** GEOMETRY OPTIMIZATION IN DELOCALIZED INTERNAL COORDINATES **
   Searching for a Minimum

   Optimization Cycle:   3

                       Coordinates (Angstroms)
     ATOM                X               Y               Z
      1  C         0.0000837327    0.0000835487    1.7278047413
      2  C         0.5554574066    0.5284513164    0.4306772103
      3  C        -0.5553532077   -0.5283581904    0.4307653003
      4  Br        0.1495125109    2.3604753064   -0.0533671436
      5  I         2.6182660542    0.0235565216   -0.0794075706
      6  I        -2.6182087065   -0.0234887023   -0.0792137809
      7  Br       -0.1494541253   -2.3604282251   -0.0531572342
      8  H         0.6299043059   -0.6626173379    2.3075905590
      9  H        -0.6297697706    0.6627602835    2.3075826835
   Point Group: c1    Number of degrees of freedom:    21


   Energy is -19102.814105097

 Hessian Updated using BFGS Update

 21 Hessian modes will be used to form the next step
  Hessian Eigenvalues:
     0.017214    0.020947    0.030757    0.030782    0.033282    0.049651
     0.086449    0.089302    0.094993    0.108095    0.109463    0.129001
     0.145050    0.145900    0.175879    0.175927    0.252905    0.268991
     0.281359    0.348126    0.351726

 Minimum Search - Taking Simple RFO Step
 Searching for Lamda that Minimizes Along All modes
 Value Taken    Lamda =  -0.00011145
 Step Taken.  Stepsize is  0.029547

                             Maximum     Tolerance    Cnvgd?
         Gradient           0.003114      0.000300      NO
         Displacement       0.016698      0.001200      NO
         Energy change     -0.000724      0.000001      NO


 New Cartesian Coordinates Obtained by Inverse Iteration

 Displacement from previous Coordinates is:  0.033427
 ----------------------------------------------------------------
             Standard Nuclear Orientation (Angstroms)
    I     Atom           X                Y                Z
 ----------------------------------------------------------------
    1      C       0.0000756928     0.0000746411     1.7314063457
    2      C       0.5515903213     0.5260651959     0.4324297054
    3      C      -0.5515214976    -0.5260067303     0.4325031979
    4      Br      0.1477056167     2.3558258064    -0.0602714760
    5      I       2.6156291428     0.0229408748    -0.0816699613
    6      I      -2.6155872774    -0.0228836189    -0.0815346377
    7      Br     -0.1476725249    -2.3557996391    -0.0601186052
    8      H       0.6278819414    -0.6647325333     2.3132678546
    9      H      -0.6276632150     0.6649505243     2.3132623416
 ----------------------------------------------------------------
 Molecular Point Group                 C1    NOp =  1
 Largest Abelian Subgroup              C1    NOp =  1
 Nuclear Repulsion Energy =  2267.5821858900 hartrees
 There are       98 alpha and       98 beta electrons
 Applying Cartesian multipole field
    Component          Value
    ---------          -----
     (2,0,0)        1.00000E-11
     (0,2,0)        2.00000E-11
     (0,0,2)       -3.00000E-11
 Nucleus-field energy     =     0.0000000507 hartrees
 Requested basis set is 6-311++G(d,p)
 There are 114 shells and 300 basis functions
 A cutoff of  1.0D-11 yielded   4626 shell pairs
 There are     34099 function pairs (     38382 Cartesian)
 Smallest overlap matrix eigenvalue = 3.39E-05
 Guess MOs from SCF MO coefficient file

 -----------------------------------------------------------------------
  General SCF calculation program by
  Eric Jon Sundstrom, Paul Horn, Yuezhi Mao, Dmitri Zuev, Alec White,
  David Stuck, Shaama M.S., Shane Yost, Joonho Lee, David Small,
  Daniel Levine, Susi Lehtola, Hugh Burton, Evgeny Epifanovsky
 -----------------------------------------------------------------------
 Exchange:     0.2000 Hartree-Fock + 0.0800 Slater + 0.7200 B88
 Correlation:  0.1900 VWN1RPA + 0.8100 LYP
 Using SG-1 standard quadrature grid
 using 4 threads for integral computing
 -------------------------------------------------------
 OpenMP Integral computing Module                
 Release: version 2.0, May 2017, Q-Chem Inc. Pleasanton 
 -------------------------------------------------------
 -------------------------------------------------------
 OpenMP BLAS3 based DFT computing Module                
 Release: version 1.0, May 2013, Q-Chem Inc. Pittsburgh 
 -------------------------------------------------------
 A restricted SCF calculation will be
 performed using DIIS
 SCF converges when DIIS error is below 1.0e-08
 ---------------------------------------
  Cycle       Energy         DIIS error
 ---------------------------------------
    1  -19102.8141172098      7.43e-05  
    2  -19102.8141694490      2.31e-05  
    3  -19102.8141571714      4.01e-05  
    4  -19102.8141750504      5.84e-06  
    5  -19102.8141754892      1.46e-06  
    6  -19102.8141755128      3.72e-07  
    7  -19102.8141755143      9.20e-08  
    8  -19102.8141755147      2.61e-08  
    9  -19102.8141755146      4.86e-09  Convergence criterion met
 ---------------------------------------
 SCF time:   CPU 86.49s  wall 23.00s 
 SCF   energy in the final basis set =   -19102.8141755146
 Total energy in the final basis set =   -19102.8141755146

 --------------------------------------------------------------

                    Orbital Energies (a.u.)
 --------------------------------------------------------------

 Alpha MOs
 -- Occupied --
***************-482.851-482.851-176.315-176.315-165.719-165.719
*******-165.717-165.717-165.717 -62.504 -62.504 -56.324 -56.324
-56.320 -56.320 -56.320 -56.320 -35.812 -35.812 -31.305 -31.305
-31.299 -31.299 -31.299 -31.299 -22.956 -22.956 -22.954 -22.954
-22.954 -22.954 -22.949 -22.949 -22.949 -22.949 -10.311 -10.311
-10.231  -8.712  -8.712  -6.545  -6.545  -6.530  -6.530  -6.530
 -6.530  -6.361  -6.361  -4.774  -4.774  -4.758  -4.758  -4.758
 -4.758  -2.655  -2.655  -2.651  -2.651  -2.651  -2.651  -2.640
 -2.640  -2.640  -2.640  -2.040  -2.040  -2.035  -2.035  -2.035
 -2.035  -2.021  -2.021  -2.021  -2.021  -0.941  -0.823  -0.792
 -0.694  -0.673  -0.624  -0.553  -0.510  -0.484  -0.415  -0.404
 -0.388  -0.377  -0.330  -0.316  -0.298  -0.295  -0.285  -0.276
 -0.276  -0.261
 -- Virtual --
 -0.098  -0.088  -0.064  -0.005   0.013   0.020   0.026   0.031
  0.050   0.059   0.061   0.064   0.073   0.074   0.084   0.089
  0.093   0.105   0.109   0.115   0.123   0.130   0.130   0.149
  0.162   0.170   0.178   0.203   0.204   0.222   0.228   0.232
  0.242   0.245   0.250   0.260   0.304   0.360   0.363   0.371
  0.382   0.391   0.394   0.415   0.424   0.427   0.443   0.445
  0.452   0.452   0.463   0.477   0.486   0.504   0.531   0.532
  0.539   0.547   0.554   0.557   0.579   0.604   0.608   0.628
  0.636   0.658   0.675   0.685   0.693   0.705   0.754   0.766
  0.790   0.799   0.867   0.874   0.888   0.934   0.952   1.005
  1.113   1.237   1.303   1.305   1.338   1.345   1.370   1.381
  1.394   1.459   1.494   1.515   1.537   1.561   1.603   1.652
  1.734   1.777   1.820   1.857   1.873   1.928   2.014   2.020
  2.060   2.067   2.077   2.123   2.187   2.200   2.212   2.246
  2.530   2.556   2.651   2.690   2.778   2.804   2.904   2.942
  3.102   3.403   3.462   3.698   3.966   3.970   3.979   3.980
  3.992   3.997   4.013   4.036   4.037   4.052   4.088   4.097
  4.099   4.101   4.144   4.202   4.206   4.258   4.283   4.381
  4.392   4.430   4.464   6.015   6.035   6.050   6.061   6.064
  6.108   6.637   6.710   7.557   7.574   7.601   7.602   7.674
  7.685  23.480  23.641  23.848  27.853  27.892  28.353  28.366
 28.373  28.380  28.385  28.395  28.536  28.537  28.545  28.546
 28.561  28.580  28.606  28.611  28.686  28.691  47.907  47.972
127.892 127.903 127.913 127.920 127.928 127.946 151.651 151.684
289.752 289.769 289.793 289.794 289.898 289.9031020.6981020.781
*******1901.848
 --------------------------------------------------------------

          Ground-State Mulliken Net Atomic Charges

     Atom                 Charge (a.u.)
  ----------------------------------------
      1 C                    -0.634683
      2 C                    -0.010636
      3 C                    -0.010607
      4 Br                    0.002160
      5 I                     0.123781
      6 I                     0.123778
      7 Br                    0.002159
      8 H                     0.202025
      9 H                     0.202024
  ----------------------------------------
  Sum of atomic charges =     0.000000

 -----------------------------------------------------------------
                    Cartesian Multipole Moments
 -----------------------------------------------------------------
    Charge (ESU x 10^10)
                 0.0000
    Dipole Moment (Debye)
         X       0.0001      Y       0.0001      Z       1.4537
       Tot       1.4537
    Quadrupole Moments (Debye-Ang)
        XX    -108.5612     XY      -3.0493     YY    -111.6590
        XZ       0.0002     YZ       0.0003     ZZ    -108.9611
    Octopole Moments (Debye-Ang^2)
       XXX      -0.0083    XXY      -0.0030    XYY      -0.0032
       YYY      -0.0096    XXZ     -18.7949    XYZ      -0.4606
       YYZ     -15.3054    XZZ      -0.0017    YZZ      -0.0021
       ZZZ     -19.9500
    Hexadecapole Moments (Debye-Ang^3)
      XXXX   -2309.3641   XXXY     -90.2653   XXYY    -661.8303
      XYYY     -73.4061   YYYY   -1298.0918   XXXZ       0.0245
      XXYZ       0.0061   XYYZ       0.0100   YYYZ       0.0154
      XXZZ    -473.7406   XYZZ     -24.3774   YYZZ    -283.9265
      XZZZ       0.0312   YZZZ       0.0197   ZZZZ    -279.8388
 -----------------------------------------------------------------
 Calculating analytic gradient of the SCF energy
 Gradient of SCF Energy
            1           2           3           4           5           6
    1  -0.0000016   0.0015087  -0.0015084   0.0001705  -0.0000975   0.0000963
    2  -0.0000016   0.0006142  -0.0006142  -0.0002546  -0.0003728   0.0003738
    3  -0.0009202   0.0006051   0.0006068   0.0000671   0.0000328   0.0000316
            7           8           9
    1  -0.0001700  -0.0001252   0.0001273
    2   0.0002532  -0.0002269   0.0002290
    3   0.0000659  -0.0002445  -0.0002446
 Max gradient component =       1.509E-03
 RMS gradient           =       5.319E-04
 Gradient time:  CPU 30.03 s  wall 7.59 s
 Geometry Optimization Parameters
   NAtoms,    NIC,     NZ,  NCons,   NDum,   NFix, NCnnct, MaxDiis
        9      69       9       0       0       0       0       0

 Cartesian Hessian Update
 Hessian Updated using BFGS Update


** GEOMETRY OPTIMIZATION IN DELOCALIZED INTERNAL COORDINATES **
   Searching for a Minimum

   Optimization Cycle:   4

                       Coordinates (Angstroms)
     ATOM                X               Y               Z
      1  C         0.0000756928    0.0000746411    1.7314063457
      2  C         0.5515903213    0.5260651959    0.4324297054
      3  C        -0.5515214976   -0.5260067303    0.4325031979
      4  Br        0.1477056167    2.3558258064   -0.0602714760
      5  I         2.6156291428    0.0229408748   -0.0816699613
      6  I        -2.6155872774   -0.0228836189   -0.0815346377
      7  Br       -0.1476725249   -2.3557996391   -0.0601186052
      8  H         0.6278819414   -0.6647325333    2.3132678546
      9  H        -0.6276632150    0.6649505243    2.3132623416
   Point Group: c1    Number of degrees of freedom:    21


   Energy is -19102.814175515

 Hessian Updated using BFGS Update

 21 Hessian modes will be used to form the next step
  Hessian Eigenvalues:
     0.018181    0.020947    0.030582    0.030782    0.033282    0.051650
     0.078548    0.086449    0.090354    0.107809    0.108095    0.129001
     0.130972    0.145900    0.175927    0.177545    0.234903    0.268991
     0.271473    0.348126    0.354237

 Minimum Search - Taking Simple RFO Step
 Searching for Lamda that Minimizes Along All modes
 Value Taken    Lamda =  -0.00002385
 Step Taken.  Stepsize is  0.017970

                             Maximum     Tolerance    Cnvgd?
         Gradient           0.000889      0.000300      NO
         Displacement       0.010856      0.001200      NO
         Energy change     -0.000070      0.000001      NO


 New Cartesian Coordinates Obtained by Inverse Iteration

 Displacement from previous Coordinates is:  0.015711
 ----------------------------------------------------------------
             Standard Nuclear Orientation (Angstroms)
    I     Atom           X                Y                Z
 ----------------------------------------------------------------
    1      C       0.0000790055     0.0000813124     1.7333938067
    2      C       0.5494519466     0.5252244783     0.4319708630
    3      C      -0.5493666390    -0.5251467873     0.4320390885
    4      Br      0.1485493936     2.3561172408    -0.0618956696
    5      I       2.6148263876     0.0224075696    -0.0837552427
    6      I      -2.6147739926    -0.0223607469    -0.0835870936
    7      Br     -0.1485044779    -2.3560737248    -0.0617178041
    8      H       0.6296242924    -0.6624196884     2.3164160975
    9      H      -0.6294477161     0.6626048672     2.3164107193
 ----------------------------------------------------------------
 Molecular Point Group                 C1    NOp =  1
 Largest Abelian Subgroup              C1    NOp =  1
 Nuclear Repulsion Energy =  2267.5778052161 hartrees
 There are       98 alpha and       98 beta electrons
 Applying Cartesian multipole field
    Component          Value
    ---------          -----
     (2,0,0)        1.00000E-11
     (0,2,0)        2.00000E-11
     (0,0,2)       -3.00000E-11
 Nucleus-field energy     =     0.0000000507 hartrees
 Requested basis set is 6-311++G(d,p)
 There are 114 shells and 300 basis functions
 A cutoff of  1.0D-11 yielded   4626 shell pairs
 There are     34099 function pairs (     38382 Cartesian)
 Smallest overlap matrix eigenvalue = 3.34E-05
 Guess MOs from SCF MO coefficient file

 -----------------------------------------------------------------------
  General SCF calculation program by
  Eric Jon Sundstrom, Paul Horn, Yuezhi Mao, Dmitri Zuev, Alec White,
  David Stuck, Shaama M.S., Shane Yost, Joonho Lee, David Small,
  Daniel Levine, Susi Lehtola, Hugh Burton, Evgeny Epifanovsky
 -----------------------------------------------------------------------
 Exchange:     0.2000 Hartree-Fock + 0.0800 Slater + 0.7200 B88
 Correlation:  0.1900 VWN1RPA + 0.8100 LYP
 Using SG-1 standard quadrature grid
 using 4 threads for integral computing
 -------------------------------------------------------
 OpenMP Integral computing Module                
 Release: version 2.0, May 2017, Q-Chem Inc. Pleasanton 
 -------------------------------------------------------
 -------------------------------------------------------
 OpenMP BLAS3 based DFT computing Module                
 Release: version 1.0, May 2013, Q-Chem Inc. Pittsburgh 
 -------------------------------------------------------
 A restricted SCF calculation will be
 performed using DIIS
 SCF converges when DIIS error is below 1.0e-08
 ---------------------------------------
  Cycle       Energy         DIIS error
 ---------------------------------------
    1  -19102.8141710294      3.89e-05  
    2  -19102.8141879306      4.99e-06  
    3  -19102.8141879644      5.20e-06  
    4  -19102.8141882612      9.81e-07  
    5  -19102.8141882720      2.85e-07  
    6  -19102.8141882725      1.75e-07  
    7  -19102.8141882729      6.06e-08  
    8  -19102.8141882732      9.35e-09  Convergence criterion met
 ---------------------------------------
 SCF time:   CPU 76.62s  wall 20.00s 
 SCF   energy in the final basis set =   -19102.8141882732
 Total energy in the final basis set =   -19102.8141882732

 --------------------------------------------------------------

                    Orbital Energies (a.u.)
 --------------------------------------------------------------

 Alpha MOs
 -- Occupied --
***************-482.851-482.851-176.315-176.315-165.719-165.719
*******-165.717-165.717-165.717 -62.504 -62.504 -56.324 -56.324
-56.320 -56.320 -56.320 -56.320 -35.812 -35.812 -31.305 -31.305
-31.299 -31.299 -31.299 -31.299 -22.956 -22.956 -22.954 -22.954
-22.954 -22.954 -22.949 -22.949 -22.949 -22.949 -10.311 -10.311
-10.231  -8.712  -8.712  -6.545  -6.545  -6.530  -6.530  -6.530
 -6.530  -6.361  -6.361  -4.774  -4.774  -4.758  -4.758  -4.758
 -4.758  -2.655  -2.655  -2.651  -2.651  -2.651  -2.651  -2.640
 -2.640  -2.640  -2.640  -2.040  -2.040  -2.035  -2.035  -2.035
 -2.035  -2.021  -2.021  -2.021  -2.021  -0.942  -0.822  -0.792
 -0.694  -0.673  -0.624  -0.552  -0.509  -0.484  -0.416  -0.404
 -0.388  -0.376  -0.330  -0.316  -0.297  -0.295  -0.285  -0.276
 -0.276  -0.261
 -- Virtual --
 -0.098  -0.088  -0.065  -0.005   0.013   0.020   0.026   0.031
  0.050   0.059   0.061   0.064   0.073   0.074   0.084   0.089
  0.093   0.105   0.109   0.115   0.123   0.130   0.130   0.149
  0.161   0.170   0.178   0.203   0.204   0.222   0.228   0.232
  0.242   0.245   0.250   0.260   0.304   0.360   0.363   0.371
  0.382   0.391   0.394   0.415   0.425   0.427   0.443   0.445
  0.452   0.452   0.463   0.477   0.487   0.504   0.531   0.531
  0.540   0.547   0.554   0.556   0.578   0.604   0.608   0.628
  0.636   0.658   0.675   0.685   0.693   0.705   0.754   0.765
  0.789   0.800   0.866   0.874   0.888   0.934   0.952   1.005
  1.113   1.236   1.302   1.305   1.339   1.344   1.369   1.381
  1.394   1.458   1.494   1.516   1.537   1.561   1.603   1.654
  1.735   1.775   1.822   1.858   1.874   1.927   2.014   2.019
  2.061   2.067   2.077   2.122   2.187   2.200   2.212   2.246
  2.528   2.555   2.650   2.689   2.781   2.803   2.902   2.941
  3.103   3.403   3.460   3.696   3.966   3.970   3.979   3.980
  3.992   3.997   4.013   4.035   4.037   4.052   4.088   4.097
  4.099   4.101   4.144   4.202   4.206   4.258   4.283   4.380
  4.392   4.430   4.464   6.015   6.035   6.050   6.061   6.064
  6.108   6.638   6.710   7.557   7.574   7.601   7.602   7.674
  7.685  23.479  23.647  23.847  27.853  27.892  28.353  28.366
 28.373  28.380  28.385  28.395  28.536  28.538  28.545  28.546
 28.561  28.580  28.606  28.611  28.685  28.691  47.907  47.972
127.892 127.903 127.912 127.920 127.928 127.946 151.651 151.684
289.752 289.769 289.793 289.794 289.898 289.9031020.6991020.780
*******1901.848
 --------------------------------------------------------------

          Ground-State Mulliken Net Atomic Charges

     Atom                 Charge (a.u.)
  ----------------------------------------
      1 C                    -0.636357
      2 C                    -0.009566
      3 C                    -0.009570
      4 Br                    0.002527
      5 I                     0.123282
      6 I                     0.123281
      7 Br                    0.002528
      8 H                     0.201937
      9 H                     0.201938
  ----------------------------------------
  Sum of atomic charges =     0.000000

 -----------------------------------------------------------------
                    Cartesian Multipole Moments
 -----------------------------------------------------------------
    Charge (ESU x 10^10)
                 0.0000
    Dipole Moment (Debye)
         X       0.0000      Y       0.0000      Z       1.4555
       Tot       1.4555
    Quadrupole Moments (Debye-Ang)
        XX    -108.5804     XY      -3.0369     YY    -111.6584
        XZ       0.0001     YZ       0.0002     ZZ    -108.9412
    Octopole Moments (Debye-Ang^2)
       XXX      -0.0104    XXY      -0.0035    XYY      -0.0037
       YYY      -0.0100    XXZ     -18.6552    XYZ      -0.4643
       YYZ     -15.1629    XZZ      -0.0024    YZZ      -0.0024
       ZZZ     -19.3620
    Hexadecapole Moments (Debye-Ang^3)
      XXXX   -2308.1809   XXXY     -90.1236   XXYY    -661.6674
      XYYY     -73.1309   YYYY   -1298.0176   XXXZ       0.0297
      XXYZ       0.0077   XYYZ       0.0126   YYYZ       0.0172
      XXZZ    -473.4840   XYZZ     -24.3720   YYZZ    -284.0380
      XZZZ       0.0382   YZZZ       0.0223   ZZZZ    -280.0536
 -----------------------------------------------------------------
 Calculating analytic gradient of the SCF energy
 Gradient of SCF Energy
            1           2           3           4           5           6
    1   0.0000003   0.0002701  -0.0002693   0.0002583   0.0000255  -0.0000249
    2   0.0000004  -0.0003456   0.0003462  -0.0000507  -0.0003955   0.0003944
    3  -0.0003960   0.0001631   0.0001636   0.0000144  -0.0000658  -0.0000650
            7           8           9
    1  -0.0002589  -0.0000663   0.0000650
    2   0.0000520  -0.0001426   0.0001415
    3   0.0000151   0.0000854   0.0000854
 Max gradient component =       3.960E-04
 RMS gradient           =       2.036E-04
 Gradient time:  CPU 30.26 s  wall 7.64 s
 Geometry Optimization Parameters
   NAtoms,    NIC,     NZ,  NCons,   NDum,   NFix, NCnnct, MaxDiis
        9      69       9       0       0       0       0       0

 Cartesian Hessian Update
 Hessian Updated using BFGS Update


** GEOMETRY OPTIMIZATION IN DELOCALIZED INTERNAL COORDINATES **
   Searching for a Minimum

   Optimization Cycle:   5

                       Coordinates (Angstroms)
     ATOM                X               Y               Z
      1  C         0.0000790055    0.0000813124    1.7333938067
      2  C         0.5494519466    0.5252244783    0.4319708630
      3  C        -0.5493666390   -0.5251467873    0.4320390885
      4  Br        0.1485493936    2.3561172408   -0.0618956696
      5  I         2.6148263876    0.0224075696   -0.0837552427
      6  I        -2.6147739926   -0.0223607469   -0.0835870936
      7  Br       -0.1485044779   -2.3560737248   -0.0617178041
      8  H         0.6296242924   -0.6624196884    2.3164160975
      9  H        -0.6294477161    0.6626048672    2.3164107193
   Point Group: c1    Number of degrees of freedom:    21


   Energy is -19102.814188273

 Hessian Updated using BFGS Update

 21 Hessian modes will be used to form the next step
  Hessian Eigenvalues:
     0.018356    0.020948    0.029370    0.030782    0.033282    0.050363
     0.074270    0.086449    0.091030    0.105754    0.108095    0.129001
     0.131887    0.145900    0.175927    0.178115    0.242384    0.268992
     0.273176    0.348126    0.356414

 Minimum Search - Taking Simple RFO Step
 Searching for Lamda that Minimizes Along All modes
 Value Taken    Lamda =  -0.00000142
 Step Taken.  Stepsize is  0.004955

                             Maximum     Tolerance    Cnvgd?
         Gradient           0.000184      0.000300     YES
         Displacement       0.002450      0.001200      NO
         Energy change     -0.000013      0.000001      NO


 New Cartesian Coordinates Obtained by Inverse Iteration

 Displacement from previous Coordinates is:  0.005324
 ----------------------------------------------------------------
             Standard Nuclear Orientation (Angstroms)
    I     Atom           X                Y                Z
 ----------------------------------------------------------------
    1      C       0.0000784448     0.0000777529     1.7333491515
    2      C       0.5491155982     0.5254114470     0.4315435730
    3      C      -0.5490421810    -0.5253470747     0.4316130862
    4      Br      0.1491975493     2.3564925902    -0.0626743810
    5      I       2.6149210476     0.0226997326    -0.0823071776
    6      I      -2.6148736472    -0.0226401459    -0.0821615142
    7      Br     -0.1491626942    -2.3564631578    -0.0625087076
    8      H       0.6299684530    -0.6620320804     2.3162120048
    9      H      -0.6297643704     0.6622354570     2.3162087299
 ----------------------------------------------------------------
 Molecular Point Group                 C1    NOp =  1
 Largest Abelian Subgroup              C1    NOp =  1
 Nuclear Repulsion Energy =  2267.4606010639 hartrees
 There are       98 alpha and       98 beta electrons
 Applying Cartesian multipole field
    Component          Value
    ---------          -----
     (2,0,0)        1.00000E-11
     (0,2,0)        2.00000E-11
     (0,0,2)       -3.00000E-11
 Nucleus-field energy     =     0.0000000507 hartrees
 Requested basis set is 6-311++G(d,p)
 There are 114 shells and 300 basis functions
 A cutoff of  1.0D-11 yielded   4626 shell pairs
 There are     34099 function pairs (     38382 Cartesian)
 Smallest overlap matrix eigenvalue = 3.33E-05
 Guess MOs from SCF MO coefficient file

 -----------------------------------------------------------------------
  General SCF calculation program by
  Eric Jon Sundstrom, Paul Horn, Yuezhi Mao, Dmitri Zuev, Alec White,
  David Stuck, Shaama M.S., Shane Yost, Joonho Lee, David Small,
  Daniel Levine, Susi Lehtola, Hugh Burton, Evgeny Epifanovsky
 -----------------------------------------------------------------------
 Exchange:     0.2000 Hartree-Fock + 0.0800 Slater + 0.7200 B88
 Correlation:  0.1900 VWN1RPA + 0.8100 LYP
 Using SG-1 standard quadrature grid
 using 4 threads for integral computing
 -------------------------------------------------------
 OpenMP Integral computing Module                
 Release: version 2.0, May 2017, Q-Chem Inc. Pleasanton 
 -------------------------------------------------------
 -------------------------------------------------------
 OpenMP BLAS3 based DFT computing Module                
 Release: version 1.0, May 2013, Q-Chem Inc. Pittsburgh 
 -------------------------------------------------------
 A restricted SCF calculation will be
 performed using DIIS
 SCF converges when DIIS error is below 1.0e-08
 ---------------------------------------
  Cycle       Energy         DIIS error
 ---------------------------------------
    1  -19102.8141883263      8.26e-06  
    2  -19102.8141892252      1.63e-06  
    3  -19102.8141892387      1.47e-06  
    4  -19102.8141892607      4.58e-07  
    5  -19102.8141892618      2.52e-07  
    6  -19102.8141892628      5.60e-08  
    7  -19102.8141892629      1.34e-08  
    8  -19102.8141892632      3.98e-09  Convergence criterion met
 ---------------------------------------
 SCF time:   CPU 77.23s  wall 21.00s 
 SCF   energy in the final basis set =   -19102.8141892632
 Total energy in the final basis set =   -19102.8141892632

 --------------------------------------------------------------

                    Orbital Energies (a.u.)
 --------------------------------------------------------------

 Alpha MOs
 -- Occupied --
***************-482.851-482.851-176.315-176.315-165.719-165.719
*******-165.717-165.717-165.717 -62.504 -62.504 -56.324 -56.324
-56.320 -56.320 -56.320 -56.320 -35.812 -35.812 -31.305 -31.305
-31.299 -31.299 -31.299 -31.299 -22.956 -22.956 -22.954 -22.954
-22.954 -22.954 -22.949 -22.949 -22.949 -22.949 -10.311 -10.311
-10.231  -8.712  -8.712  -6.545  -6.545  -6.530  -6.530  -6.530
 -6.530  -6.361  -6.361  -4.774  -4.774  -4.758  -4.758  -4.758
 -4.758  -2.655  -2.655  -2.651  -2.651  -2.651  -2.651  -2.640
 -2.640  -2.640  -2.640  -2.040  -2.040  -2.035  -2.035  -2.035
 -2.035  -2.021  -2.021  -2.021  -2.021  -0.942  -0.822  -0.792
 -0.694  -0.673  -0.624  -0.552  -0.509  -0.484  -0.416  -0.404
 -0.388  -0.376  -0.330  -0.316  -0.297  -0.295  -0.285  -0.276
 -0.276  -0.261
 -- Virtual --
 -0.098  -0.088  -0.065  -0.005   0.013   0.020   0.026   0.031
  0.050   0.059   0.061   0.064   0.073   0.074   0.084   0.089
  0.093   0.105   0.109   0.115   0.123   0.130   0.130   0.149
  0.161   0.170   0.178   0.203   0.204   0.222   0.228   0.232
  0.242   0.245   0.250   0.260   0.304   0.361   0.363   0.371
  0.382   0.391   0.394   0.415   0.425   0.427   0.443   0.445
  0.452   0.452   0.463   0.477   0.487   0.504   0.531   0.532
  0.540   0.548   0.554   0.556   0.578   0.604   0.608   0.628
  0.636   0.658   0.675   0.685   0.693   0.705   0.754   0.765
  0.789   0.800   0.866   0.873   0.888   0.934   0.952   1.005
  1.113   1.236   1.302   1.305   1.339   1.344   1.369   1.381
  1.394   1.458   1.494   1.516   1.537   1.561   1.603   1.654
  1.734   1.774   1.822   1.858   1.874   1.926   2.015   2.019
  2.061   2.067   2.077   2.122   2.187   2.200   2.212   2.245
  2.529   2.555   2.650   2.689   2.781   2.803   2.902   2.941
  3.102   3.403   3.460   3.696   3.966   3.970   3.979   3.980
  3.992   3.997   4.012   4.036   4.037   4.052   4.088   4.097
  4.099   4.101   4.144   4.201   4.206   4.258   4.283   4.380
  4.392   4.430   4.464   6.015   6.035   6.050   6.061   6.064
  6.107   6.638   6.710   7.557   7.574   7.600   7.602   7.674
  7.684  23.478  23.647  23.847  27.853  27.892  28.353  28.366
 28.373  28.380  28.385  28.395  28.536  28.538  28.545  28.546
 28.561  28.580  28.606  28.611  28.685  28.691  47.907  47.972
127.892 127.903 127.912 127.920 127.928 127.946 151.651 151.684
289.752 289.769 289.793 289.794 289.898 289.9031020.6991020.780
*******1901.848
 --------------------------------------------------------------

          Ground-State Mulliken Net Atomic Charges

     Atom                 Charge (a.u.)
  ----------------------------------------
      1 C                    -0.636077
      2 C                    -0.009772
      3 C                    -0.009762
      4 Br                    0.002670
      5 I                     0.123210
      6 I                     0.123209
      7 Br                    0.002670
      8 H                     0.201926
      9 H                     0.201926
  ----------------------------------------
  Sum of atomic charges =     0.000000

 -----------------------------------------------------------------
                    Cartesian Multipole Moments
 -----------------------------------------------------------------
    Charge (ESU x 10^10)
                 0.0000
    Dipole Moment (Debye)
         X       0.0001      Y       0.0001      Z       1.4556
       Tot       1.4556
    Quadrupole Moments (Debye-Ang)
        XX    -108.5826     XY      -3.0309     YY    -111.6527
        XZ       0.0002     YZ       0.0002     ZZ    -108.9460
    Octopole Moments (Debye-Ang^2)
       XXX      -0.0090    XXY      -0.0032    XYY      -0.0034
       YYY      -0.0101    XXZ     -18.6611    XYZ      -0.4726
       YYZ     -15.2176    XZZ      -0.0020    YZZ      -0.0023
       ZZZ     -19.5105
    Hexadecapole Moments (Debye-Ang^3)
      XXXX   -2308.2692   XXXY     -90.4000   XXYY    -661.7828
      XYYY     -73.3504   YYYY   -1298.2877   XXXZ       0.0260
      XXYZ       0.0068   XYYZ       0.0108   YYYZ       0.0164
      XXZZ    -473.5646   XYZZ     -24.4675   YYZZ    -284.0810
      XZZZ       0.0334   YZZZ       0.0211   ZZZZ    -279.9728
 -----------------------------------------------------------------
 Calculating analytic gradient of the SCF energy
 Gradient of SCF Energy
            1           2           3           4           5           6
    1   0.0000000   0.0001721  -0.0001725   0.0003181  -0.0000146   0.0000142
    2  -0.0000001  -0.0003372   0.0003370   0.0000088  -0.0003384   0.0003389
    3  -0.0000859   0.0000114   0.0000110   0.0000084  -0.0000247  -0.0000252
            7           8           9
    1  -0.0003181  -0.0001268   0.0001275
    2  -0.0000097  -0.0001085   0.0001092
    3   0.0000081   0.0000485   0.0000484
 Max gradient component =       3.389E-04
 RMS gradient           =       1.709E-04
 Gradient time:  CPU 30.03 s  wall 7.58 s
 Geometry Optimization Parameters
   NAtoms,    NIC,     NZ,  NCons,   NDum,   NFix, NCnnct, MaxDiis
        9      69       9       0       0       0       0       0

 Cartesian Hessian Update
 Hessian Updated using BFGS Update


** GEOMETRY OPTIMIZATION IN DELOCALIZED INTERNAL COORDINATES **
   Searching for a Minimum

   Optimization Cycle:   6

                       Coordinates (Angstroms)
     ATOM                X               Y               Z
      1  C         0.0000784448    0.0000777529    1.7333491515
      2  C         0.5491155982    0.5254114470    0.4315435730
      3  C        -0.5490421810   -0.5253470747    0.4316130862
      4  Br        0.1491975493    2.3564925902   -0.0626743810
      5  I         2.6149210476    0.0226997326   -0.0823071776
      6  I        -2.6148736472   -0.0226401459   -0.0821615142
      7  Br       -0.1491626942   -2.3564631578   -0.0625087076
      8  H         0.6299684530   -0.6620320804    2.3162120048
      9  H        -0.6297643704    0.6622354570    2.3162087299
   Point Group: c1    Number of degrees of freedom:    21


   Energy is -19102.814189263

 Hessian Updated using BFGS Update

 21 Hessian modes will be used to form the next step
  Hessian Eigenvalues:
     0.015545    0.020869    0.020972    0.030783    0.033283    0.052133
     0.070149    0.086449    0.089834    0.092347    0.108096    0.129002
     0.145898    0.151907    0.175930    0.180040    0.242190    0.268990
     0.279708    0.348126    0.358993

 Minimum Search - Taking Simple RFO Step
 Searching for Lamda that Minimizes Along All modes
 Value Taken    Lamda =  -0.00000105
 Step Taken.  Stepsize is  0.007237

                             Maximum     Tolerance    Cnvgd?
         Gradient           0.000142      0.000300     YES
         Displacement       0.003994      0.001200      NO
         Energy change     -0.000001      0.000001     YES


                       Distance Matrix (Angstroms)
             C (  1)   C (  2)   C (  3)   Br(  4)   I (  5)   I (  6)
   C (  2)  1.507354
   C (  3)  1.507356  1.519883
   Br(  4)  2.966585  1.938310  3.006137
   I (  5)  3.183476  2.187307  3.251943  3.395109
   I (  6)  3.183484  3.251935  2.187313  3.647018  5.229991
   Br(  7)  2.966591  3.006141  1.938310  4.722390  3.647049  3.395121
   H (  8)  1.083919  2.229021  2.227209  3.873207  3.187756  4.085342
   H (  9)  1.083919  2.227205  2.229029  3.022644  4.085323  3.187772
             Br(  7)   H (  8)
   H (  8)  3.022657
   H (  9)  3.873218  1.827734

 Final energy is   -19102.814189263227     


 ******************************
 **  OPTIMIZATION CONVERGED  **
 ******************************

                       Coordinates (Angstroms)
     ATOM                X               Y               Z
      1  C         0.0000784448    0.0000777529    1.7333491515
      2  C         0.5491155982    0.5254114470    0.4315435730
      3  C        -0.5490421810   -0.5253470747    0.4316130862
      4  Br        0.1491975493    2.3564925902   -0.0626743810
      5  I         2.6149210476    0.0226997326   -0.0823071776
      6  I        -2.6148736472   -0.0226401459   -0.0821615142
      7  Br       -0.1491626942   -2.3564631578   -0.0625087076
      8  H         0.6299684530   -0.6620320804    2.3162120048
      9  H        -0.6297643704    0.6622354570    2.3162087299

Z-matrix Print:
$molecule
0 1
I 
C  1 2.187313
C  2 1.507356 1 117.826537
H  3 1.083919 2 117.591035 1 139.878136 0
H  3 1.083919 2 117.751539 1 -4.472265 0
C  3 1.507354 2 60.550641 1 -112.166358 0
Br 6 1.938310 3 118.312972 2 110.391996 0
Br 2 1.938310 1 110.614890 3 140.493563 0
I  6 2.187307 3 117.826489 2 -112.167455 0
$end


 --------------------------------------------------------------

                    Orbital Energies (a.u.)
 --------------------------------------------------------------

 Alpha MOs
 -- Occupied --
***************-482.851-482.851-176.315-176.315-165.719-165.719
*******-165.717-165.717-165.717 -62.504 -62.504 -56.324 -56.324
-56.320 -56.320 -56.320 -56.320 -35.812 -35.812 -31.305 -31.305
-31.299 -31.299 -31.299 -31.299 -22.956 -22.956 -22.954 -22.954
-22.954 -22.954 -22.949 -22.949 -22.949 -22.949 -10.311 -10.311
-10.231  -8.712  -8.712  -6.545  -6.545  -6.530  -6.530  -6.530
 -6.530  -6.361  -6.361  -4.774  -4.774  -4.758  -4.758  -4.758
 -4.758  -2.655  -2.655  -2.651  -2.651  -2.651  -2.651  -2.640
 -2.640  -2.640  -2.640  -2.040  -2.040  -2.035  -2.035  -2.035
 -2.035  -2.021  -2.021  -2.021  -2.021  -0.942  -0.822  -0.792
 -0.694  -0.673  -0.624  -0.552  -0.509  -0.484  -0.416  -0.404
 -0.388  -0.376  -0.330  -0.316  -0.297  -0.295  -0.285  -0.276
 -0.276  -0.261
 -- Virtual --
 -0.098  -0.088  -0.065  -0.005   0.013   0.020   0.026   0.031
  0.050   0.059   0.061   0.064   0.073   0.074   0.084   0.089
  0.093   0.105   0.109   0.115   0.123   0.130   0.130   0.149
  0.161   0.170   0.178   0.203   0.204   0.222   0.228   0.232
  0.242   0.245   0.250   0.260   0.304   0.361   0.363   0.371
  0.382   0.391   0.394   0.415   0.425   0.427   0.443   0.445
  0.452   0.452   0.463   0.477   0.487   0.504   0.531   0.532
  0.540   0.548   0.554   0.556   0.578   0.604   0.608   0.628
  0.636   0.658   0.675   0.685   0.693   0.705   0.754   0.765
  0.789   0.800   0.866   0.873   0.888   0.934   0.952   1.005
  1.113   1.236   1.302   1.305   1.339   1.344   1.369   1.381
  1.394   1.458   1.494   1.516   1.537   1.561   1.603   1.654
  1.734   1.774   1.822   1.858   1.874   1.926   2.015   2.019
  2.061   2.067   2.077   2.122   2.187   2.200   2.212   2.245
  2.529   2.555   2.650   2.689   2.781   2.803   2.902   2.941
  3.102   3.403   3.460   3.696   3.966   3.970   3.979   3.980
  3.992   3.997   4.012   4.036   4.037   4.052   4.088   4.097
  4.099   4.101   4.144   4.201   4.206   4.258   4.283   4.380
  4.392   4.430   4.464   6.015   6.035   6.050   6.061   6.064
  6.107   6.638   6.710   7.557   7.574   7.600   7.602   7.674
  7.684  23.478  23.647  23.847  27.853  27.892  28.353  28.366
 28.373  28.380  28.385  28.395  28.536  28.538  28.545  28.546
 28.561  28.580  28.606  28.611  28.685  28.691  47.907  47.972
127.892 127.903 127.912 127.920 127.928 127.946 151.651 151.684
289.752 289.769 289.793 289.794 289.898 289.9031020.6991020.780
*******1901.848
 --------------------------------------------------------------

          Ground-State Mulliken Net Atomic Charges

     Atom                 Charge (a.u.)
  ----------------------------------------
      1 C                    -0.636077
      2 C                    -0.009772
      3 C                    -0.009762
      4 Br                    0.002670
      5 I                     0.123210
      6 I                     0.123209
      7 Br                    0.002670
      8 H                     0.201926
      9 H                     0.201926
  ----------------------------------------
  Sum of atomic charges =     0.000000

 -----------------------------------------------------------------
                    Cartesian Multipole Moments
 -----------------------------------------------------------------
    Charge (ESU x 10^10)
                 0.0000
    Dipole Moment (Debye)
         X       0.0001      Y       0.0001      Z       1.4556
       Tot       1.4556
    Quadrupole Moments (Debye-Ang)
        XX    -108.5826     XY      -3.0309     YY    -111.6527
        XZ       0.0002     YZ       0.0002     ZZ    -108.9460
    Octopole Moments (Debye-Ang^2)
       XXX      -0.0090    XXY      -0.0032    XYY      -0.0034
       YYY      -0.0101    XXZ     -18.6611    XYZ      -0.4726
       YYZ     -15.2176    XZZ      -0.0020    YZZ      -0.0023
       ZZZ     -19.5105
    Hexadecapole Moments (Debye-Ang^3)
      XXXX   -2308.2692   XXXY     -90.4000   XXYY    -661.7828
      XYYY     -73.3504   YYYY   -1298.2877   XXXZ       0.0260
      XXYZ       0.0068   XYYZ       0.0108   YYYZ       0.0164
      XXZZ    -473.5646   XYZZ     -24.4675   YYZZ    -284.0810
      XZZZ       0.0334   YZZZ       0.0211   ZZZZ    -279.9728
 -----------------------------------------------------------------
Archival summary:
1\1\garfield\OPT\ProcedureUnspecified\BasisUnspecified\2r232\taweetha\WedOct1005:12:452018WedOct1005:12:452018\0\\#,OPT,ProcedureUnspecified,BasisUnspecified,\\0,1\I\C,1,2.18731\C,2,1.50736,1,117.827\H,3,1.08392,2,117.591,1,139.878,0\H,3,1.08392,2,117.752,1,-4.47227,0\C,3,1.50735,2,60.5506,1,-112.166,0\Br,6,1.93831,3,118.313,2,110.392,0\Br,2,1.93831,1,110.615,3,140.494,0\I,6,2.18731,3,117.826,2,-112.167,0\\\@

 Total job time:  191.74s(wall), 735.32s(cpu) 
 Wed Oct 10 05:12:45 2018

        *************************************************************
        *                                                           *
        *  Thank you very much for using Q-Chem.  Have a nice day.  *
        *                                                           *
        *************************************************************


 
User input: 2 of 2 
 
Q-Chem Developer Version!
                  Welcome to Q-Chem
     A Quantum Leap Into The Future Of Chemistry


 Q-Chem 5.1, Q-Chem, Inc., Pleasanton, CA (2018)

 Yihan Shao,  Zhengting Gan,  E. Epifanovsky,  A. T. B. Gilbert,  M. Wormit,  
 J. Kussmann,  A. W. Lange,  A. Behn,  Jia Deng,  Xintian Feng,  D. Ghosh,  
 M. Goldey,  P. R. Horn,  L. D. Jacobson,  I. Kaliman,  T. Kus,  A. Landau,  
 Jie Liu,  E. I. Proynov,  R. M. Richard,  R. P. Steele,  E. J. Sundstrom,  
 H. L. Woodcock III,  P. M. Zimmerman,  D. Zuev,  B. Albrecht,  E. Alguire,  
 S. A. Baeppler,  D. Barton,  Z. Benda,  Y. A. Bernard,  E. J. Berquist,  
 K. B. Bravaya,  H. Burton,  D. Casanova,  Chun-Min Chang,  Yunqing Chen,  
 A. Chien,  K. D. Closser,  M. P. Coons,  S. Coriani,  S. Dasgupta,  
 A. L. Dempwolff,  M. Diedenhofen,  Hainam Do,  R. G. Edgar,  Po-Tung Fang,  
 S. Faraji,  S. Fatehi,  Qingguo Feng,  K. D. Fenk,  J. Fosso-Tande,  
 Qinghui Ge,  A. Ghysels,  G. Gidofalvi,  J. Gomes,  J. Gonthier,  A. Gunina,  
 D. Hait,  M. W. D. Hanson-Heine,  P. H. P. Harbach,  A. W. Hauser,  
 J. E. Herr,  E. G. Hohenstein,  Z. C. Holden,  Kerwin Hui,  B. C. Huynh,  
 T.-C. Jagau,  Hyunjun Ji,  B. Kaduk,  K. Khistyaev,  Jaehoon Kim,  
 P. Klunzinger,  K. Koh,  D. Kosenkov,  L. Koulias,  T. Kowalczyk,  
 C. M. Krauter,  A. Kunitsa,  Ka Un Lao,  A. Laurent,  K. V. Lawler,  
 Joonho Lee,  D. Lefrancois,  S. Lehtola,  D. S. Levine,  Yi-Pei Li,  
 You-Sheng Lin,  Fenglai Liu,  E. Livshits,  A. Luenser,  P. Manohar,  
 E. Mansoor,  S. F. Manzer,  Shan-Ping Mao,  Yuezhi Mao,  N. Mardirossian,  
 A. V. Marenich,  T. Markovich,  L. A. Martinez-Martinez,  S. A. Maurer,  
 N. J. Mayhall,  S. C. McKenzie,  J.-M. Mewes,  A. F. Morrison,  
 J. W. Mullinax,  K. Nanda,  T. S. Nguyen-Beck,  R. Olivares-Amaya,  
 J. A. Parkhill,  T. M. Perrine,  F. Plasser,  P. Pokhilko,  S. Prager,  
 A. Prociuk,  E. Ramos,  D. R. Rehn,  F. Rob,  M. Schneider,  N. Sergueev,  
 S. M. Sharada,  S. Sharma,  D. W. Small,  T. Stauch,  T. Stein,  
 Yu-Chuan Su,  A. J. W. Thom,  A. Tkatchenko,  T. Tsuchimochi,  N. M. Tubman,  
 L. Vogt,  M. L. Vidal,  O. Vydrov,  M. A. Watson,  J. Wenzel,  
 M. de Wergifosse,  T. A. Wesolowski,  A. White,  J. Witte,  A. Yamada,  
 Jun Yang,  K. Yao,  S. Yeganeh,  S. R. Yost,  Zhi-Qiang You,  A. Zech,  
 Igor Ying Zhang,  Xing Zhang,  Yan Zhao,  Ying Zhu,  B. R. Brooks,  
 G. K. L. Chan,  C. J. Cramer,  M. S. Gordon,  W. J. Hehre,  A. Klamt,  
 M. W. Schmidt,  C. D. Sherrill,  D. G. Truhlar,  A. Aspuru-Guzik,  R. Baer,  
 A. T. Bell,  N. A. Besley,  Jeng-Da Chai,  A. E. DePrince, III,  
 R. A. DiStasio Jr.,  A. Dreuw,  B. D. Dunietz,  T. R. Furlani,  
 Chao-Ping Hsu,  Yousung Jung,  Jing Kong,  D. S. Lambrecht,  WanZhen Liang,  
 C. Ochsenfeld,  V. A. Rassolov,  L. V. Slipchenko,  J. E. Subotnik,  
 T. Van Voorhis,  J. M. Herbert,  A. I. Krylov,  P. M. W. Gill,  M. Head-Gordon

 Contributors to earlier versions of Q-Chem not listed above: 
 R. D. Adamson,  B. Austin,  J. Baker,  G. J. O. Beran,  K. Brandhorst,  
 S. T. Brown,  E. F. C. Byrd,  A. K. Chakraborty,  C.-L. Cheng,  
 Siu Hung Chien,  D. M. Chipman,  D. L. Crittenden,  H. Dachsel,  
 R. J. Doerksen,  A. D. Dutoi,  L. Fusti-Molnar,  W. A. Goddard III,  
 A. Golubeva-Zadorozhnaya,  S. R. Gwaltney,  G. Hawkins,  A. Heyden,  
 S. Hirata,  G. Kedziora,  F. J. Keil,  C. Kelley,  Jihan Kim,  R. A. King,  
 R. Z. Khaliullin,  P. P. Korambath,  W. Kurlancheek,  A. M. Lee,  M. S. Lee,  
 S. V. Levchenko,  Ching Yeh Lin,  D. Liotard,  R. C. Lochan,  I. Lotan,  
 P. E. Maslen,  N. Nair,  D. P. O'Neill,  D. Neuhauser,  E. Neuscamman,  
 C. M. Oana,  R. Olson,  B. Peters,  R. Peverati,  P. A. Pieniazek,  
 Y. M. Rhee,  J. Ritchie,  M. A. Rohrdanz,  E. Rosta,  N. J. Russ,  
 H. F. Schaefer III,  N. E. Schultz,  N. Shenvi,  A. C. Simmonett,  A. Sodt,  
 D. Stuck,  K. S. Thanthiriwatte,  V. Vanovschi,  Tao Wang,  A. Warshel,  
 C. F. Williams,  Q. Wu,  X. Xu,  W. Zhang

 Please cite Q-Chem as follows:
 Y. Shao et al., Mol. Phys. 113, 184-215 (2015)
 DOI: 10.1080/00268976.2014.952696

 Q-Chem 5.1.1 for Intel X86 EM64T Linux

 Parts of Q-Chem use Armadillo 8.300.2 (Tropical Shenanigans).
 http://arma.sourceforge.net/

 Q-Chem begins on Wed Oct 10 05:12:45 2018  

Host: 
0

     Scratch files written to /scratch/taweetham/qchem25756//
The previous job contains 0 fragments, simply inherited here
Input Ideriv = 2
Curr. Ideriv = -1
Max.  Ideriv = 2

Checking the input file for inconsistencies... 	...done.

--------------------------------------------------------------
User input:
--------------------------------------------------------------

$molecule
read
$end

$rem
   job_type 	frequency
   basis 	6-311++g**
   method	b3lyp	
$end


--------------------------------------------------------------
 ----------------------------------------------------------------
             Standard Nuclear Orientation (Angstroms)
    I     Atom           X                Y                Z
 ----------------------------------------------------------------
    1      C       0.0000066215    -0.0000070553     1.6970572815
    2      C       0.5978267015     0.4691558058     0.3952844857
    3      C      -0.5978259415    -0.4691718241     0.3952884306
    4      Br      0.3789110287     2.3305850668    -0.0988825093
    5      I       2.6045829790    -0.2331554414    -0.1185267361
    6      I      -2.6045771995     0.2331690278    -0.1185256985
    7      Br     -0.3789218830    -2.3306014798    -0.0988843234
    8      H       0.5621085778    -0.7205611802     2.2799149857
    9      H      -0.5620792830     0.7205539958     2.2799220107
 ----------------------------------------------------------------
 Molecular Point Group                 C1    NOp =  1
 Largest Abelian Subgroup              C1    NOp =  1
 Nuclear Repulsion Energy =  2267.4606010639 hartrees
 There are       98 alpha and       98 beta electrons
 Requested basis set is 6-311++G(d,p)
 There are 114 shells and 300 basis functions

 Total QAlloc Memory Limit   2000 MB
 Mega-Array Size       188 MB
 MEM_STATIC part       192 MB

                       Distance Matrix (Angstroms)
             C (  1)   C (  2)   C (  3)   Br(  4)   I (  5)   I (  6)
   C (  2)  1.507354
   C (  3)  1.507356  1.519883
   Br(  4)  2.966585  1.938310  3.006137
   I (  5)  3.183476  2.187307  3.251943  3.395109
   I (  6)  3.183484  3.251935  2.187313  3.647018  5.229991
   Br(  7)  2.966591  3.006141  1.938310  4.722390  3.647049  3.395121
   H (  8)  1.083919  2.229021  2.227209  3.873207  3.187756  4.085342
   H (  9)  1.083919  2.227205  2.229029  3.022644  4.085323  3.187772
             Br(  7)   H (  8)
   H (  8)  3.022657
   H (  9)  3.873218  1.827734

 A cutoff of  1.0D-11 yielded   4626 shell pairs
 There are     34099 function pairs (     38382 Cartesian)

 -------------------------------------------------------
 OpenMP Integral Computing Module                       
 Release: version 1.0, May 2013, Q-Chem Inc. Pittsburgh 
 -------------------------------------------------------
 Integral Job Info:
 Integral job number is                      11
 Integral operator is                         1
 short-range coefficients                     0
 long-range coefficients              100000000
 Omega coefficients                           0
 if combine SR and LR in K                    0
 Integral screening is                        0
 Integral computing path is                   2
 max size of driver memory is            800000
 size of driver memory is                593474
 size of scratch memory is             29623520
 max col of scratch BK array               1296
 max len of scratch array in speh3          155
 max len of scratch index in speh4           18
 max int batch size is                      520
 min int batch size is                       52
 fixed nKL is                                45
 max L of basis functions is                  2
 order of int derivative is                   0
 number of shells is                        114
 number of basis is                         319
 number of cartesian basis is               319
 number of contracted shell pairs          4626
 number of primitive shell pairs           9685
 maxK2 (contraction) of shell pair           36
 max number of K2 of shell pair               1
 max number of CS2 of shell pair            664
 max number of PS2 of shell pair            664
 mem total for path MDJ                  565884
 -------------------------------------------------------
 Smallest overlap matrix eigenvalue = 3.33E-05
 Guess from superposition of atomic densities
 Warning:  Energy on first SCF cycle will be non-variational
 SAD guess density has 196.000000 electrons

 -----------------------------------------------------------------------
  General SCF calculation program by
  Eric Jon Sundstrom, Paul Horn, Yuezhi Mao, Dmitri Zuev, Alec White,
  David Stuck, Shaama M.S., Shane Yost, Joonho Lee, David Small,
  Daniel Levine, Susi Lehtola, Hugh Burton, Evgeny Epifanovsky
 -----------------------------------------------------------------------
 Exchange:     0.2000 Hartree-Fock + 0.0800 Slater + 0.7200 B88
 Correlation:  0.1900 VWN1RPA + 0.8100 LYP
 Using SG-1 standard quadrature grid
 using 4 threads for integral computing
 -------------------------------------------------------
 OpenMP Integral computing Module                
 Release: version 2.0, May 2017, Q-Chem Inc. Pleasanton 
 -------------------------------------------------------
 -------------------------------------------------------
 OpenMP BLAS3 based DFT computing Module                
 Release: version 1.0, May 2013, Q-Chem Inc. Pittsburgh 
 -------------------------------------------------------
 A restricted SCF calculation will be
 performed using DIIS
 SCF converges when DIIS error is below 1.0e-08
 ---------------------------------------
  Cycle       Energy         DIIS error
 ---------------------------------------
    1  -19103.7519385655      3.04e-02  
    2  -19102.7725827783      2.38e-03  
    3  -19102.7518536024      2.62e-03  
    4  -19102.8122840741      3.62e-04  
    5  -19102.8135294742      1.89e-04  
    6  -19102.8138584691      1.02e-04  
    7  -19102.8139724301      9.26e-06  
    8  -19102.8139734778      2.02e-06  
    9  -19102.8139735168      5.02e-07  
   10  -19102.8139735178      7.13e-08  
   11  -19102.8139735178      3.19e-08  
   12  -19102.8139735177      7.22e-09  Convergence criterion met
 ---------------------------------------
 SCF time:   CPU 110.58s  wall 29.00s 
 SCF   energy in the final basis set =   -19102.8139735177
 Total energy in the final basis set =   -19102.8139735177

 --------------------------------------------------------------

                    Orbital Energies (a.u.)
 --------------------------------------------------------------

 Alpha MOs
 -- Occupied --
***************-482.851-482.851-176.315-176.315-165.719-165.719
*******-165.717-165.717-165.717 -62.504 -62.504 -56.324 -56.324
-56.320 -56.320 -56.320 -56.320 -35.812 -35.812 -31.305 -31.305
-31.299 -31.299 -31.299 -31.299 -22.956 -22.956 -22.954 -22.954
-22.954 -22.954 -22.949 -22.949 -22.949 -22.949 -10.311 -10.311
-10.231  -8.712  -8.712  -6.545  -6.545  -6.530  -6.530  -6.530
 -6.530  -6.361  -6.361  -4.774  -4.774  -4.758  -4.758  -4.758
 -4.758  -2.655  -2.655  -2.651  -2.651  -2.651  -2.651  -2.640
 -2.640  -2.640  -2.640  -2.040  -2.040  -2.035  -2.035  -2.035
 -2.035  -2.021  -2.021  -2.021  -2.021  -0.942  -0.822  -0.792
 -0.694  -0.673  -0.624  -0.552  -0.509  -0.484  -0.416  -0.404
 -0.388  -0.376  -0.330  -0.316  -0.298  -0.295  -0.285  -0.276
 -0.276  -0.261
 -- Virtual --
 -0.098  -0.088  -0.065  -0.005   0.013   0.020   0.026   0.031
  0.050   0.059   0.061   0.064   0.073   0.074   0.084   0.089
  0.093   0.105   0.109   0.115   0.123   0.130   0.130   0.149
  0.162   0.170   0.178   0.203   0.204   0.222   0.228   0.232
  0.242   0.245   0.250   0.260   0.304   0.361   0.363   0.371
  0.382   0.391   0.394   0.415   0.425   0.427   0.443   0.445
  0.452   0.452   0.463   0.477   0.487   0.504   0.531   0.532
  0.540   0.548   0.554   0.556   0.578   0.604   0.608   0.628
  0.636   0.658   0.675   0.685   0.693   0.705   0.754   0.765
  0.789   0.800   0.866   0.874   0.888   0.934   0.952   1.005
  1.113   1.236   1.302   1.305   1.339   1.344   1.369   1.381
  1.394   1.458   1.494   1.516   1.537   1.561   1.603   1.654
  1.734   1.774   1.822   1.858   1.874   1.926   2.015   2.019
  2.061   2.067   2.076   2.122   2.187   2.200   2.211   2.245
  2.529   2.555   2.650   2.689   2.781   2.803   2.902   2.941
  3.102   3.403   3.460   3.696   3.966   3.971   3.979   3.980
  3.992   3.997   4.013   4.036   4.037   4.052   4.088   4.097
  4.099   4.101   4.144   4.202   4.206   4.258   4.283   4.380
  4.392   4.430   4.464   6.015   6.035   6.050   6.061   6.064
  6.107   6.638   6.710   7.557   7.574   7.600   7.602   7.674
  7.684  23.478  23.647  23.847  27.853  27.892  28.353  28.366
 28.373  28.380  28.385  28.395  28.536  28.538  28.545  28.546
 28.561  28.580  28.606  28.611  28.685  28.691  47.907  47.972
127.892 127.903 127.912 127.920 127.928 127.946 151.651 151.684
289.752 289.769 289.793 289.794 289.898 289.9031020.6991020.780
*******1901.848
 --------------------------------------------------------------

          Ground-State Mulliken Net Atomic Charges

     Atom                 Charge (a.u.)
  ----------------------------------------
      1 C                    -0.636625
      2 C                    -0.008365
      3 C                    -0.008356
      4 Br                    0.002580
      5 I                     0.122335
      6 I                     0.122334
      7 Br                    0.002581
      8 H                     0.201759
      9 H                     0.201759
  ----------------------------------------
  Sum of atomic charges =     0.000000

 -----------------------------------------------------------------
                    Cartesian Multipole Moments
 -----------------------------------------------------------------
    Charge (ESU x 10^10)
                 0.0000
    Dipole Moment (Debye)
         X       0.0000      Y       0.0000      Z       1.4574
       Tot       1.4574
    Quadrupole Moments (Debye-Ang)
        XX    -109.2087     XY      -3.2766     YY    -111.0401
        XZ       0.0001     YZ      -0.0000     ZZ    -109.0528
    Octopole Moments (Debye-Ang^2)
       XXX       0.0004    XXY       0.0003    XYY      -0.0002
       YYY       0.0000    XXZ     -14.7442    XYZ      -0.0082
       YYZ     -11.1275    XZZ       0.0001    YZZ       0.0001
       ZZZ      -7.6359
    Hexadecapole Moments (Debye-Ang^3)
      XXXX   -2337.3423   XXXY     -56.4584   XXYY    -655.1292
      XYYY      -5.9258   YYYY   -1282.8610   XXXZ      -0.0001
      XXYZ      -0.0002   XYYZ       0.0002   YYYZ       0.0004
      XXZZ    -475.3120   XYZZ      -5.5529   YYZZ    -280.1901
      XZZZ       0.0002   YZZZ       0.0002   ZZZZ    -278.0042
 -----------------------------------------------------------------
 Calculating MO derivatives via CPSCF
 D1JvT checksum  = 1205064 72722.9208959385
 D1KAT checksum  = 3272616 2323.2355791565
   1         3          27      0.105134    0.020425
   2         3          27      0.015546    0.003316
   3         3          27      0.002172    0.000553
   4         3          27      0.000224    0.000060
   5        27           3      0.000012    0.000007
   6        30           0      0.000000    0.000000    Roots Converged
 Time for AOints: 84.6 s (CPU) 21.3 s (wall)
 ------------------------------------------------------------------------------
                     AOints        : Timing summary (seconds)
 ------------------------------------------------------------------------------
     job step          cpu (% of tot)      sys (% of tot)     wall (% of tot)
 ------------------------------------------------------------------------------
  cpscf_lag         0.3136E+03 (31.2)   0.1800E-04 (13.6)   0.8009E+02 (30.6)
  iterzp            0.6059E+03 (60.3)   0.1100E-03 (83.3)   0.1592E+03 (60.8)
  make_fx           0.0000E+00 ( 0.0)   0.0000E+00 ( 0.0)   0.0000E+00 ( 0.0)
  AOints            0.8459E+02 ( 8.4)   0.3000E-05 ( 2.3)   0.2128E+02 ( 8.1)
 ------------------------------------------------------------------------------
   Grand Totals     0.1005E+04          0.1320E-03          0.2616E+03
 ------------------------------------------------------------------------------
 Calculating analytic Hessian of the SCF energy
 Polarizability Matrix (a.u.)
            1           2           3
    1-168.3234927   7.8276292  -0.0000836
    2   7.8276292-142.8357897   0.0000097
    3  -0.0000836   0.0000097-100.5301190

 Direct stationary perturbation theory relativistic correction:

 rels  =     227.514564492988
 relv  =    -762.825615513843
 rel2e =     107.702207652542
 E_rel =    -427.608843368314

 Hessian of the SCF Energy
            1           2           3           4           5           6
    1   0.3761699  -0.2110037   0.0000022  -0.0543834  -0.0015793   0.0469164
    2  -0.2110037   0.4851418   0.0000017  -0.0003178  -0.0552282   0.0299759
    3   0.0000022   0.0000017   0.5921782   0.0774976   0.0610249  -0.1684022
    4  -0.0543834  -0.0003178   0.0774976   0.2625026   0.0501140  -0.0685076
    5  -0.0015793  -0.0552282   0.0610249   0.0501140   0.2839492  -0.0656282
    6   0.0469164   0.0299759  -0.1684022  -0.0685076  -0.0656282   0.2488669
    7  -0.0543841  -0.0003171  -0.0774982  -0.1323094  -0.0676760   0.0101547
    8  -0.0015795  -0.0552283  -0.0610244  -0.0676761  -0.0952143   0.0094809
    9  -0.0469174  -0.0299756  -0.1683994  -0.0101547  -0.0094803  -0.0062335
   10  -0.0000601  -0.0013355   0.0023249  -0.0233610   0.0163859  -0.0048228
   11  -0.0028697  -0.0131229   0.0051937   0.0060898  -0.1059092   0.0251043
   12  -0.0039355   0.0212427  -0.0025493  -0.0018653   0.0189230  -0.0300245
   13  -0.0130109  -0.0011190   0.0034673  -0.0404355   0.0088964   0.0106944
   14   0.0023025   0.0005920   0.0011635   0.0142665  -0.0139784  -0.0038596
   15   0.0160405  -0.0055624  -0.0021651   0.0074642  -0.0014935  -0.0151806
   16  -0.0130106  -0.0011190  -0.0034671  -0.0141819   0.0048128  -0.0096428
   17   0.0023027   0.0005920  -0.0011634  -0.0032710   0.0014177   0.0001983
   18  -0.0160401   0.0055625  -0.0021649   0.0010609  -0.0028265  -0.0015415
   19  -0.0000602  -0.0013357  -0.0023250   0.0015259  -0.0091152  -0.0027850
   20  -0.0028697  -0.0131228  -0.0051934   0.0025589  -0.0172191  -0.0085541
   21   0.0039355  -0.0212425  -0.0025492  -0.0043960   0.0011456  -0.0009383
   22  -0.1206325   0.1082750  -0.0805620   0.0106566  -0.0140416   0.0103083
   23   0.1076492  -0.1748107   0.1028665   0.0077021  -0.0087750   0.0038861
   24  -0.0782886   0.1005562  -0.1229730  -0.0076833   0.0084637  -0.0129662
   25  -0.1206283   0.1082729   0.0805603  -0.0100139   0.0122030   0.0076843
   26   0.1076475  -0.1748130  -0.1028691  -0.0094664   0.0109574   0.0093963
   27   0.0782871  -0.1005586  -0.1229750   0.0065841  -0.0101287  -0.0135800
            7           8           9          10          11          12
    1  -0.0543841  -0.0015795  -0.0469174  -0.0000601  -0.0028697  -0.0039355
    2  -0.0003171  -0.0552283  -0.0299756  -0.0013355  -0.0131229   0.0212427
    3  -0.0774982  -0.0610244  -0.1683994   0.0023249   0.0051937  -0.0025493
    4  -0.1323094  -0.0676761  -0.0101547  -0.0233610   0.0060898  -0.0018653
    5  -0.0676760  -0.0952143  -0.0094803   0.0163859  -0.1059092   0.0189230
    6   0.0101547   0.0094809  -0.0062335  -0.0048228   0.0251043  -0.0300245
    7   0.2625069   0.0501133   0.0685083   0.0015257   0.0025587   0.0043960
    8   0.0501133   0.2839505   0.0656282  -0.0091152  -0.0172192  -0.0011456
    9   0.0685083   0.0656282   0.2488634   0.0027848   0.0085540  -0.0009383
   10   0.0015257  -0.0091152   0.0027848   0.0353712  -0.0147123   0.0007009
   11   0.0025587  -0.0172192   0.0085540  -0.0147123   0.1549565  -0.0384313
   12   0.0043960  -0.0011456  -0.0009383   0.0007009  -0.0384313   0.0277522
   13  -0.0141815   0.0048128   0.0096428  -0.0088734   0.0128550  -0.0002924
   14  -0.0032713   0.0014178  -0.0001981   0.0173617  -0.0152991  -0.0010278
   15  -0.0010609   0.0028266  -0.0015417  -0.0014510   0.0003056   0.0029281
   16  -0.0404394   0.0088981  -0.0106941  -0.0049915  -0.0027419   0.0008967
   17   0.0142682  -0.0139803   0.0038583  -0.0066081  -0.0014956  -0.0003530
   18  -0.0074640   0.0014922  -0.0151806  -0.0001781  -0.0009771   0.0014734
   19  -0.0233608   0.0163855   0.0048228  -0.0004205  -0.0007849  -0.0007174
   20   0.0060889  -0.1059086  -0.0251045  -0.0007849  -0.0020091  -0.0010749
   21   0.0018650  -0.0189232  -0.0300247   0.0007174   0.0010749   0.0003137
   22  -0.0100141   0.0122029  -0.0076842  -0.0001624  -0.0023059   0.0031026
   23  -0.0094666   0.0109574  -0.0093961  -0.0005034  -0.0013611   0.0023381
   24  -0.0065839   0.0101284  -0.0135794  -0.0004956  -0.0009219  -0.0004333
   25   0.0106567  -0.0140418  -0.0103083   0.0009719   0.0019113  -0.0022857
   26   0.0077019  -0.0087749  -0.0038859  -0.0006881   0.0014597  -0.0004711
   27   0.0076830  -0.0084631  -0.0129657   0.0004195   0.0000978   0.0014780
           13          14          15          16          17          18
    1  -0.0130109   0.0023025   0.0160405  -0.0130106   0.0023027  -0.0160401
    2  -0.0011190   0.0005920  -0.0055624  -0.0011190   0.0005920   0.0055625
    3   0.0034673   0.0011635  -0.0021651  -0.0034671  -0.0011634  -0.0021649
    4  -0.0404355   0.0142665   0.0074642  -0.0141819  -0.0032710   0.0010609
    5   0.0088964  -0.0139784  -0.0014935   0.0048128   0.0014177  -0.0028265
    6   0.0106944  -0.0038596  -0.0151806  -0.0096428   0.0001983  -0.0015415
    7  -0.0141815  -0.0032713  -0.0010609  -0.0404394   0.0142682  -0.0074640
    8   0.0048128   0.0014178   0.0028266   0.0088981  -0.0139803   0.0014922
    9   0.0096428  -0.0001981  -0.0015417  -0.0106941   0.0038583  -0.0151806
   10  -0.0088734   0.0173617  -0.0014510  -0.0049915  -0.0066081  -0.0001781
   11   0.0128550  -0.0152991   0.0003056  -0.0027419  -0.0014956  -0.0009771
   12  -0.0002924  -0.0010278   0.0029281   0.0008967  -0.0003530   0.0014734
   13   0.0826047  -0.0228400  -0.0220667  -0.0009114  -0.0001786   0.0006089
   14  -0.0228400   0.0286259   0.0029712  -0.0001786  -0.0003808   0.0002109
   15  -0.0220667   0.0029712   0.0138274  -0.0006089  -0.0002109   0.0002799
   16  -0.0009114  -0.0001786  -0.0006089   0.0826088  -0.0228410   0.0220660
   17  -0.0001786  -0.0003808  -0.0002109  -0.0228410   0.0286280  -0.0029701
   18   0.0006089   0.0002109   0.0002799   0.0220660  -0.0029701   0.0138270
   19  -0.0049908  -0.0066075   0.0001781  -0.0088728   0.0173612   0.0014510
   20  -0.0027415  -0.0014954   0.0009771   0.0128547  -0.0152990  -0.0003056
   21  -0.0008967   0.0003530   0.0014733   0.0002925   0.0010277   0.0029280
   22   0.0012342  -0.0008905  -0.0007216  -0.0014355  -0.0001429  -0.0022262
   23   0.0015571   0.0003458  -0.0014729  -0.0012423   0.0001721  -0.0016592
   24  -0.0000298   0.0004601   0.0006669   0.0011279   0.0000733  -0.0002880
   25  -0.0014355  -0.0001429   0.0022262   0.0012343  -0.0008905   0.0007216
   26  -0.0012423   0.0001721   0.0016592   0.0015571   0.0003459   0.0014729
   27  -0.0011278  -0.0000733  -0.0002881   0.0000297  -0.0004601   0.0006668
           19          20          21          22          23          24
    1  -0.0000602  -0.0028697   0.0039355  -0.1206325   0.1076492  -0.0782886
    2  -0.0013357  -0.0131228  -0.0212425   0.1082750  -0.1748107   0.1005562
    3  -0.0023250  -0.0051934  -0.0025492  -0.0805620   0.1028665  -0.1229730
    4   0.0015259   0.0025589  -0.0043960   0.0106566   0.0077021  -0.0076833
    5  -0.0091152  -0.0172191   0.0011456  -0.0140416  -0.0087750   0.0084637
    6  -0.0027850  -0.0085541  -0.0009383   0.0103083   0.0038861  -0.0129662
    7  -0.0233608   0.0060889   0.0018650  -0.0100141  -0.0094666  -0.0065839
    8   0.0163855  -0.1059086  -0.0189232   0.0122029   0.0109574   0.0101284
    9   0.0048228  -0.0251045  -0.0300247  -0.0076842  -0.0093961  -0.0135794
   10  -0.0004205  -0.0007849   0.0007174  -0.0001624  -0.0005034  -0.0004956
   11  -0.0007849  -0.0020091   0.0010749  -0.0023059  -0.0013611  -0.0009219
   12  -0.0007174  -0.0010749   0.0003137   0.0031026   0.0023381  -0.0004333
   13  -0.0049908  -0.0027415  -0.0008967   0.0012342   0.0015571  -0.0000298
   14  -0.0066075  -0.0014954   0.0003530  -0.0008905   0.0003458   0.0004601
   15   0.0001781   0.0009771   0.0014733  -0.0007216  -0.0014729   0.0006669
   16  -0.0088728   0.0128547   0.0002925  -0.0014355  -0.0012423   0.0011279
   17   0.0173612  -0.0152990   0.0010277  -0.0001429   0.0001721   0.0000733
   18   0.0014510  -0.0003056   0.0029280  -0.0022262  -0.0016592  -0.0002880
   19   0.0353698  -0.0147118  -0.0007007   0.0009719  -0.0006881  -0.0004195
   20  -0.0147118   0.1549552   0.0384313   0.0019113   0.0014597  -0.0000978
   21  -0.0007007   0.0384313   0.0277524   0.0022857   0.0004712   0.0014779
   22   0.0009719   0.0019113   0.0022857   0.1243152  -0.1129287   0.0839349
   23  -0.0006881   0.0014597   0.0004712  -0.1129287   0.1808130  -0.1078478
   24  -0.0004195  -0.0000978   0.0014779   0.0839349  -0.1078478   0.1360529
   25  -0.0001624  -0.0023059  -0.0031026  -0.0049335   0.0079207   0.0084378
   26  -0.0005034  -0.0013610  -0.0023381   0.0079205  -0.0088012  -0.0108142
   27   0.0004956   0.0009219  -0.0004332  -0.0084375   0.0108142   0.0120423
           25          26          27
    1  -0.1206283   0.1076475   0.0782871
    2   0.1082729  -0.1748130  -0.1005586
    3   0.0805603  -0.1028691  -0.1229750
    4  -0.0100139  -0.0094664   0.0065841
    5   0.0122030   0.0109574  -0.0101287
    6   0.0076843   0.0093963  -0.0135800
    7   0.0106567   0.0077019   0.0076830
    8  -0.0140418  -0.0087749  -0.0084631
    9  -0.0103083  -0.0038859  -0.0129657
   10   0.0009719  -0.0006881   0.0004195
   11   0.0019113   0.0014597   0.0000978
   12  -0.0022857  -0.0004711   0.0014780
   13  -0.0014355  -0.0012423  -0.0011278
   14  -0.0001429   0.0001721  -0.0000733
   15   0.0022262   0.0016592  -0.0002881
   16   0.0012343   0.0015571   0.0000297
   17  -0.0008905   0.0003459  -0.0004601
   18   0.0007216   0.0014729   0.0006668
   19  -0.0001624  -0.0005034   0.0004956
   20  -0.0023059  -0.0013610   0.0009219
   21  -0.0031026  -0.0023381  -0.0004332
   22  -0.0049335   0.0079205  -0.0084375
   23   0.0079207  -0.0088012   0.0108142
   24   0.0084378  -0.0108142   0.0120423
   25   0.1243107  -0.1129269  -0.0839336
   26  -0.1129269   0.1808150   0.1078500
   27  -0.0839336   0.1078500   0.1360549
 Gradient time:  CPU 1322.73 s  wall 345.73 s
 **********************************************************************
 **                                                                  **
 **                       VIBRATIONAL ANALYSIS                       **
 **                       --------------------                       **
 **                                                                  **
 **        VIBRATIONAL FREQUENCIES (CM**-1) AND NORMAL MODES         **
 **     FORCE CONSTANTS (mDYN/ANGSTROM) AND REDUCED MASSES (AMU)     **
 **                  INFRARED INTENSITIES (KM/MOL)                   **
 **                                                                  **
 **********************************************************************


 Mode:                 1                      2                      3
 Frequency:        38.61                  82.46                 104.31
 Force Cnst:      0.0660                 0.1945                 0.4809
 Red. Mass:      75.2139                48.5497                75.0034
 IR Active:          YES                    YES                    YES
 IR Intens:        0.003                  0.084                  0.012
 Raman Active:       YES                    YES                    YES
               X      Y      Z        X      Y      Z        X      Y      Z
 C          0.000 -0.000  0.198   -0.060  0.307  0.000    0.000 -0.000  0.210
 C          0.020 -0.020  0.202    0.007  0.258  0.013   -0.078  0.059  0.185
 C         -0.020  0.020  0.202    0.007  0.258 -0.013    0.078 -0.059  0.185
 Br        -0.015  0.067  0.494    0.275  0.293  0.033   -0.415 -0.068 -0.132
 I         -0.146 -0.000 -0.337   -0.168 -0.224 -0.005   -0.356 -0.196  0.053
 I          0.146  0.000 -0.337   -0.168 -0.224  0.005    0.356  0.196  0.053
 Br         0.015 -0.067  0.494    0.275  0.293 -0.033    0.415  0.068 -0.132
 H         -0.098 -0.077  0.197   -0.110  0.349  0.099    0.138  0.106  0.204
 H          0.098  0.077  0.197   -0.110  0.349 -0.099   -0.138 -0.106  0.204
 TransDip   0.000 -0.000 -0.002   -0.009 -0.001 -0.000    0.000  0.000 -0.004

 Mode:                 4                      5                      6
 Frequency:       135.99                 144.04                 174.50
 Force Cnst:      0.9848                 0.5964                 0.4679
 Red. Mass:      90.3840                48.7891                26.0805
 IR Active:          YES                    YES                    YES
 IR Intens:        0.002                  0.005                  0.011
 Raman Active:       YES                    YES                    YES
               X      Y      Z        X      Y      Z        X      Y      Z
 C          0.000  0.000 -0.050   -0.240 -0.227  0.000    0.000  0.000  0.380
 C          0.054 -0.073 -0.056   -0.133 -0.221  0.050    0.042 -0.102  0.349
 C         -0.054  0.073 -0.056   -0.133 -0.221 -0.050   -0.042  0.102  0.349
 Br        -0.406 -0.161  0.127    0.350 -0.235 -0.028    0.055 -0.345 -0.030
 I          0.401 -0.244 -0.071   -0.191  0.179 -0.009   -0.007  0.066 -0.035
 I         -0.401  0.244 -0.071   -0.191  0.179  0.009    0.007 -0.066 -0.035
 Br         0.406  0.161  0.127    0.350 -0.235  0.028   -0.055  0.345 -0.030
 H         -0.181 -0.139 -0.049   -0.283 -0.215  0.057   -0.124 -0.104  0.373
 H          0.181  0.139 -0.049   -0.283 -0.215 -0.057    0.124  0.104  0.373
 TransDip  -0.000  0.000  0.001   -0.002 -0.001  0.000    0.000 -0.000 -0.003

 Mode:                 7                      8                      9
 Frequency:       298.77                 316.18                 372.35
 Force Cnst:      0.5061                 0.2233                 0.2851
 Red. Mass:       9.6240                 3.7914                 3.4905
 IR Active:          YES                    YES                    YES
 IR Intens:        0.242                  5.224                  6.905
 Raman Active:       YES                    YES                    YES
               X      Y      Z        X      Y      Z        X      Y      Z
 C         -0.000  0.000  0.436    0.399 -0.104  0.000    0.072  0.377 -0.000
 C         -0.037  0.069  0.401    0.133 -0.002 -0.072    0.076  0.042 -0.075
 C          0.037 -0.069  0.401    0.133 -0.002  0.072    0.076  0.042  0.075
 Br         0.004  0.104 -0.061   -0.003  0.001 -0.004   -0.003 -0.048  0.035
 I          0.039 -0.013 -0.024   -0.034  0.006  0.022   -0.009  0.004  0.002
 I         -0.039  0.013 -0.024   -0.034  0.006 -0.022   -0.009  0.004 -0.002
 Br        -0.004 -0.104 -0.061   -0.003  0.001  0.004   -0.003 -0.048 -0.035
 H          0.114  0.091  0.447    0.549 -0.180 -0.237    0.031  0.574  0.281
 H         -0.114 -0.090  0.447    0.549 -0.180  0.237    0.031  0.574 -0.281
 TransDip  -0.000  0.000  0.016    0.073 -0.001  0.000    0.071  0.046 -0.000

 Mode:                10                     11                     12
 Frequency:       454.56                 597.05                 639.57
 Force Cnst:      0.9764                 0.9011                 0.7421
 Red. Mass:       8.0208                 4.2906                 3.0792
 IR Active:          YES                    YES                    YES
 IR Intens:       10.052                 78.367                  0.157
 Raman Active:       YES                    YES                    YES
               X      Y      Z        X      Y      Z        X      Y      Z
 C         -0.123 -0.068  0.000    0.041  0.051  0.000   -0.000  0.000  0.016
 C          0.417  0.166  0.311   -0.152  0.323  0.067    0.204 -0.216  0.024
 C          0.417  0.166 -0.311   -0.152  0.323 -0.067   -0.204  0.216  0.024
 Br        -0.017 -0.022 -0.010    0.006 -0.044  0.006   -0.009  0.023 -0.009
 I         -0.020  0.002 -0.005    0.007 -0.003 -0.001   -0.004  0.003  0.003
 I         -0.020  0.002  0.005    0.007 -0.003  0.001    0.004 -0.003  0.003
 Br        -0.017 -0.022  0.010    0.006 -0.044 -0.006    0.009 -0.023 -0.009
 H         -0.382 -0.154  0.145    0.213 -0.228 -0.516   -0.505 -0.393  0.019
 H         -0.382 -0.154 -0.145    0.213 -0.228  0.516    0.505  0.393  0.019
 TransDip   0.100 -0.015  0.000   -0.156  0.237 -0.000   -0.000  0.000  0.013

 Mode:                13                     14                     15
 Frequency:       886.48                 893.57                1000.37
 Force Cnst:      4.3694                 4.1152                 0.9418
 Red. Mass:       9.4369                 8.7475                 1.5973
 IR Active:          YES                    YES                    YES
 IR Intens:        0.002                 22.772                 25.945
 Raman Active:       YES                    YES                    YES
               X      Y      Z        X      Y      Z        X      Y      Z
 C          0.000  0.000  0.436    0.308  0.187 -0.000    0.107 -0.149 -0.000
 C         -0.357 -0.308 -0.256   -0.183 -0.190  0.465   -0.051  0.084 -0.006
 C          0.357  0.308 -0.256   -0.183 -0.190 -0.465   -0.051  0.084  0.006
 Br         0.001  0.009  0.001   -0.001  0.012 -0.006    0.000 -0.003 -0.001
 I          0.001  0.000  0.001    0.001 -0.000 -0.001    0.001 -0.000  0.001
 I         -0.001 -0.000  0.001    0.001 -0.000  0.001    0.001 -0.000 -0.001
 Br        -0.001 -0.009  0.001   -0.001  0.012  0.006    0.000 -0.003  0.001
 H         -0.057 -0.148  0.304    0.267  0.252  0.120   -0.148  0.176  0.648
 H          0.057  0.148  0.303    0.267  0.252 -0.120   -0.148  0.176 -0.648
 TransDip  -0.000 -0.000 -0.001   -0.119 -0.096 -0.000   -0.094  0.134 -0.000

 Mode:                16                     17                     18
 Frequency:      1055.99                1097.49                1235.97
 Force Cnst:      0.8926                 0.9025                 5.4658
 Red. Mass:       1.3586                 1.2717                 6.0727
 IR Active:          YES                    YES                    YES
 IR Intens:        0.458                  6.227                  0.275
 Raman Active:       YES                    YES                    YES
               X      Y      Z        X      Y      Z        X      Y      Z
 C         -0.000 -0.000 -0.013   -0.119 -0.092  0.000    0.000 -0.000  0.359
 C         -0.077  0.099  0.008    0.011  0.011  0.021    0.240  0.220 -0.244
 C          0.077 -0.099  0.008    0.011  0.011 -0.021   -0.240 -0.220 -0.244
 Br         0.002 -0.002 -0.001   -0.000  0.000 -0.000    0.000 -0.006  0.002
 I         -0.000 -0.001  0.000    0.000 -0.000 -0.000   -0.001  0.000  0.001
 I          0.000  0.001  0.000    0.000 -0.000  0.000    0.001 -0.000  0.001
 Br        -0.002  0.002 -0.001   -0.000  0.000  0.000   -0.000  0.006  0.002
 H         -0.548 -0.428 -0.013    0.552  0.428 -0.003   -0.060  0.035  0.515
 H          0.548  0.428 -0.013    0.552  0.428  0.003    0.060 -0.035  0.515
 TransDip   0.000  0.000  0.022    0.060  0.053 -0.000   -0.000 -0.000 -0.017

 Mode:                19                     20                     21
 Frequency:      1459.71                3125.35                3212.14
 Force Cnst:      1.4252                 6.0651                 6.7949
 Red. Mass:       1.1353                 1.0539                 1.1178
 IR Active:          YES                    YES                    YES
 IR Intens:       17.998                  0.031                  1.636
 Raman Active:       YES                    YES                    YES
               X      Y      Z        X      Y      Z        X      Y      Z
 C         -0.000 -0.000 -0.102   -0.000 -0.000 -0.065    0.061 -0.079 -0.000
 C         -0.018 -0.016  0.003   -0.002 -0.001  0.001    0.000 -0.000 -0.000
 C          0.018  0.016  0.003    0.002  0.001  0.001    0.000 -0.000  0.000
 Br         0.000  0.000  0.000   -0.000 -0.000  0.000   -0.000  0.000 -0.000
 I         -0.000  0.000  0.000   -0.000 -0.000  0.000   -0.000  0.000  0.000
 I          0.000 -0.000  0.000    0.000  0.000  0.000   -0.000  0.000 -0.000
 Br        -0.000 -0.000  0.000    0.000  0.000  0.000   -0.000  0.000  0.000
 H         -0.255  0.323  0.570    0.371 -0.476  0.366   -0.365  0.468 -0.378
 H          0.255 -0.323  0.570   -0.371  0.476  0.366   -0.365  0.468  0.378
 TransDip   0.000 -0.000  0.136    0.000  0.000  0.006   -0.025  0.032 -0.000

 STANDARD THERMODYNAMIC QUANTITIES AT   298.15 K  AND     1.00 ATM

   This Molecule has  0 Imaginary Frequencies
   Zero point vibrational energy:       24.768 kcal/mol

   Atom    1 Element C  Has Mass   12.00000
   Atom    2 Element C  Has Mass   12.00000
   Atom    3 Element C  Has Mass   12.00000
   Atom    4 Element Br Has Mass   78.91830
   Atom    5 Element I  Has Mass  126.90440
   Atom    6 Element I  Has Mass  126.90440
   Atom    7 Element Br Has Mass   78.91830
   Atom    8 Element H  Has Mass    1.00783
   Atom    9 Element H  Has Mass    1.00783
   Molecular Mass:   449.661060 amu
   Principal axes and moments of inertia in amu*Bohr^2:
                             1           2           3
    Eigenvalues --     3324.55179  6454.26481  9395.88887
          X               0.99995     0.01008     0.00000
          Y              -0.01008     0.99995    -0.00000
          Z              -0.00000     0.00000     1.00000
   Rotational Symmetry Number is   1
   The Molecule is an Asymmetric Top
   Translational Enthalpy:        0.889 kcal/mol
   Rotational Enthalpy:           0.889 kcal/mol
   Vibrational Enthalpy:         28.672 kcal/mol
   gas constant (RT):             0.592 kcal/mol
   Translational Entropy:        44.199  cal/mol.K
   Rotational Entropy:           33.666  cal/mol.K
   Vibrational Entropy:          26.546  cal/mol.K

   Total Enthalpy:               31.042 kcal/mol
   Total Entropy:               104.411  cal/mol.K

 ======================================================================

 STANDARD THERMODYNAMIC QUANTITIES FOR ANHARMONIC VIBRATION -- TOSH

   Zero point vibrational energy: ************ kcal/mol

   Vibrational Enthalpy:       Infinity kcal/mol
   Vibrational Entropy:             NaN  cal/mol.K

   Total Enthalpy:             Infinity kcal/mol
   Total Entropy:                   NaN  cal/mol.K

 ======================================================================

 STANDARD THERMODYNAMIC QUANTITIES FOR ANHARMONIC VIBRATION -- VPT2

   Zero point vibrational energy: ************ kcal/mol

   Vibrational Enthalpy:       Infinity kcal/mol
   Vibrational Entropy:             NaN  cal/mol.K

   Total Enthalpy:             Infinity kcal/mol
   Total Entropy:                   NaN  cal/mol.K

 ======================================================================

Archival summary:
1\1\garfield\FREQ\ProcedureUnspecified\BasisUnspecified\2r232\taweetha\WedOct1005:19:002018WedOct1005:19:002018\0\\#,FREQ,ProcedureUnspecified,BasisUnspecified,\\0,1\I\C,1,2.18731\C,2,1.50736,1,117.827\H,3,1.08392,2,117.591,1,139.878,0\H,3,1.08392,2,117.752,1,-4.47227,0\C,3,1.50735,2,60.5506,1,-112.166,0\Br,6,1.93831,3,118.313,2,110.392,0\Br,2,1.93831,1,110.615,3,140.494,0\I,6,2.18731,3,117.826,2,-112.167,0\\\@

 Total job time:  374.87s(wall), 1433.66s(cpu) 
 Wed Oct 10 05:19:00 2018

        *************************************************************
        *                                                           *
        *  Thank you very much for using Q-Chem.  Have a nice day.  *
        *                                                           *
        *************************************************************
