# Supplementary material for: Geometric and energetic data from ab initio calculations of haloethene, haloimine, halomethylenephosphine, haloiminophosphine, halodiazene, halodiphosphene and halocyclopropane
Source: Data Brief. 2019 Nov 2;27:104738. doi: 10.1016/j.dib.2019.104738 (PMC6861602; doi:10.1016/j.dib.2019.104738)
Supplement: Multimedia component 3 [file mmc3.zip › CCC/B3LYP/BrICCCII.out]

Q-Chem Developer Version!
                  Welcome to Q-Chem
     A Quantum Leap Into The Future Of Chemistry


 Q-Chem 5.1, Q-Chem, Inc., Pleasanton, CA (2018)

 Yihan Shao,  Zhengting Gan,  E. Epifanovsky,  A. T. B. Gilbert,  M. Wormit,  
 J. Kussmann,  A. W. Lange,  A. Behn,  Jia Deng,  Xintian Feng,  D. Ghosh,  
 M. Goldey,  P. R. Horn,  L. D. Jacobson,  I. Kaliman,  T. Kus,  A. Landau,  
 Jie Liu,  E. I. Proynov,  R. M. Richard,  R. P. Steele,  E. J. Sundstrom,  
 H. L. Woodcock III,  P. M. Zimmerman,  D. Zuev,  B. Albrecht,  E. Alguire,  
 S. A. Baeppler,  D. Barton,  Z. Benda,  Y. A. Bernard,  E. J. Berquist,  
 K. B. Bravaya,  H. Burton,  D. Casanova,  Chun-Min Chang,  Yunqing Chen,  
 A. Chien,  K. D. Closser,  M. P. Coons,  S. Coriani,  S. Dasgupta,  
 A. L. Dempwolff,  M. Diedenhofen,  Hainam Do,  R. G. Edgar,  Po-Tung Fang,  
 S. Faraji,  S. Fatehi,  Qingguo Feng,  K. D. Fenk,  J. Fosso-Tande,  
 Qinghui Ge,  A. Ghysels,  G. Gidofalvi,  J. Gomes,  J. Gonthier,  A. Gunina,  
 D. Hait,  M. W. D. Hanson-Heine,  P. H. P. Harbach,  A. W. Hauser,  
 J. E. Herr,  E. G. Hohenstein,  Z. C. Holden,  Kerwin Hui,  B. C. Huynh,  
 T.-C. Jagau,  Hyunjun Ji,  B. Kaduk,  K. Khistyaev,  Jaehoon Kim,  
 P. Klunzinger,  K. Koh,  D. Kosenkov,  L. Koulias,  T. Kowalczyk,  
 C. M. Krauter,  A. Kunitsa,  Ka Un Lao,  A. Laurent,  K. V. Lawler,  
 Joonho Lee,  D. Lefrancois,  S. Lehtola,  D. S. Levine,  Yi-Pei Li,  
 You-Sheng Lin,  Fenglai Liu,  E. Livshits,  A. Luenser,  P. Manohar,  
 E. Mansoor,  S. F. Manzer,  Shan-Ping Mao,  Yuezhi Mao,  N. Mardirossian,  
 A. V. Marenich,  T. Markovich,  L. A. Martinez-Martinez,  S. A. Maurer,  
 N. J. Mayhall,  S. C. McKenzie,  J.-M. Mewes,  A. F. Morrison,  
 J. W. Mullinax,  K. Nanda,  T. S. Nguyen-Beck,  R. Olivares-Amaya,  
 J. A. Parkhill,  T. M. Perrine,  F. Plasser,  P. Pokhilko,  S. Prager,  
 A. Prociuk,  E. Ramos,  D. R. Rehn,  F. Rob,  M. Schneider,  N. Sergueev,  
 S. M. Sharada,  S. Sharma,  D. W. Small,  T. Stauch,  T. Stein,  
 Yu-Chuan Su,  A. J. W. Thom,  A. Tkatchenko,  T. Tsuchimochi,  N. M. Tubman,  
 L. Vogt,  M. L. Vidal,  O. Vydrov,  M. A. Watson,  J. Wenzel,  
 M. de Wergifosse,  T. A. Wesolowski,  A. White,  J. Witte,  A. Yamada,  
 Jun Yang,  K. Yao,  S. Yeganeh,  S. R. Yost,  Zhi-Qiang You,  A. Zech,  
 Igor Ying Zhang,  Xing Zhang,  Yan Zhao,  Ying Zhu,  B. R. Brooks,  
 G. K. L. Chan,  C. J. Cramer,  M. S. Gordon,  W. J. Hehre,  A. Klamt,  
 M. W. Schmidt,  C. D. Sherrill,  D. G. Truhlar,  A. Aspuru-Guzik,  R. Baer,  
 A. T. Bell,  N. A. Besley,  Jeng-Da Chai,  A. E. DePrince, III,  
 R. A. DiStasio Jr.,  A. Dreuw,  B. D. Dunietz,  T. R. Furlani,  
 Chao-Ping Hsu,  Yousung Jung,  Jing Kong,  D. S. Lambrecht,  WanZhen Liang,  
 C. Ochsenfeld,  V. A. Rassolov,  L. V. Slipchenko,  J. E. Subotnik,  
 T. Van Voorhis,  J. M. Herbert,  A. I. Krylov,  P. M. W. Gill,  M. Head-Gordon

 Contributors to earlier versions of Q-Chem not listed above: 
 R. D. Adamson,  B. Austin,  J. Baker,  G. J. O. Beran,  K. Brandhorst,  
 S. T. Brown,  E. F. C. Byrd,  A. K. Chakraborty,  C.-L. Cheng,  
 Siu Hung Chien,  D. M. Chipman,  D. L. Crittenden,  H. Dachsel,  
 R. J. Doerksen,  A. D. Dutoi,  L. Fusti-Molnar,  W. A. Goddard III,  
 A. Golubeva-Zadorozhnaya,  S. R. Gwaltney,  G. Hawkins,  A. Heyden,  
 S. Hirata,  G. Kedziora,  F. J. Keil,  C. Kelley,  Jihan Kim,  R. A. King,  
 R. Z. Khaliullin,  P. P. Korambath,  W. Kurlancheek,  A. M. Lee,  M. S. Lee,  
 S. V. Levchenko,  Ching Yeh Lin,  D. Liotard,  R. C. Lochan,  I. Lotan,  
 P. E. Maslen,  N. Nair,  D. P. O'Neill,  D. Neuhauser,  E. Neuscamman,  
 C. M. Oana,  R. Olson,  B. Peters,  R. Peverati,  P. A. Pieniazek,  
 Y. M. Rhee,  J. Ritchie,  M. A. Rohrdanz,  E. Rosta,  N. J. Russ,  
 H. F. Schaefer III,  N. E. Schultz,  N. Shenvi,  A. C. Simmonett,  A. Sodt,  
 D. Stuck,  K. S. Thanthiriwatte,  V. Vanovschi,  Tao Wang,  A. Warshel,  
 C. F. Williams,  Q. Wu,  X. Xu,  W. Zhang

 Please cite Q-Chem as follows:
 Y. Shao et al., Mol. Phys. 113, 184-215 (2015)
 DOI: 10.1080/00268976.2014.952696

 Q-Chem 5.1.1 for Intel X86 EM64T Linux

 Parts of Q-Chem use Armadillo 8.300.2 (Tropical Shenanigans).
 http://arma.sourceforge.net/

 Q-Chem begins on Wed Oct 10 05:35:07 2018  

Host: 
0

     Scratch files written to /scratch/taweetham/qchem26038//
Input Ideriv = 2
Curr. Ideriv = -1
Max.  Ideriv = 2

Checking the input file for inconsistencies... 	...done.

--------------------------------------------------------------
User input:
--------------------------------------------------------------
$molecule
0 1
C 
C 1 CC 
C 2 CC 1 60.0
Br 2 CBr 1 ANG  3 pDHA
I 2 CI 1 ANG  3 mDHA
I 3 CI 1 ANG  2 mDHA
I 3 CI 1 ANG  2 pDHA
H 1 CH 2 ANG  3 pDHA
H 1 CH 2 ANG  3 mDHA

CC=1.54
CH=1.09
CF=1.35
CCl=1.77
CBr=1.94
CI=2.14
ANG=118.0
pDHA=107.9
mDHA=-107.9
$end

$rem
   job_type	optimization
   basis	6-311++g**
   method	b3lyp
   mem_total	32000
$end

--------------------------------------------------------------
 ----------------------------------------------------------------
             Standard Nuclear Orientation (Angstroms)
    I     Atom           X                Y                Z
 ----------------------------------------------------------------
    1      C      -0.0108765220    -0.2818175635    -1.7892398885
    2      C       0.5331116300    -0.7980307599    -0.4441745271
    3      C      -0.5540424793     0.2924499480    -0.4675789759
    4      Br      0.0221432729    -2.5823208675     0.1204670847
    5      I       2.5164594286    -0.2282475113     0.1226398689
    6      I      -2.5370329054    -0.2520996006     0.1247171993
    7      I       0.0099604005     2.2859211893     0.0686795081
    8      H       0.6378115263     0.3514623631    -2.3944343618
    9      H      -0.6594888024    -0.9412678524    -2.3658917994
 ----------------------------------------------------------------
 Molecular Point Group                 C1    NOp =  1
 Largest Abelian Subgroup              C1    NOp =  1
 Nuclear Repulsion Energy =  2690.1578229562 hartrees
 There are      107 alpha and      107 beta electrons
 Requested basis set is 6-311++G(d,p)
 There are 119 shells and 314 basis functions

 Total QAlloc Memory Limit  32000 MB
 Mega-Array Size       188 MB
 MEM_STATIC part       192 MB
 A cutoff of  1.0D-11 yielded   4933 shell pairs
 There are     36438 function pairs (     41285 Cartesian)

 -------------------------------------------------------
 OpenMP Integral Computing Module                       
 Release: version 1.0, May 2013, Q-Chem Inc. Pittsburgh 
 -------------------------------------------------------
 Integral Job Info:
 Integral job number is                      11
 Integral operator is                         1
 short-range coefficients                     0
 long-range coefficients              100000000
 Omega coefficients                           0
 if combine SR and LR in K                    0
 Integral screening is                        0
 Integral computing path is                   2
 max size of driver memory is            800000
 size of driver memory is                593474
 size of scratch memory is             29623520
 max col of scratch BK array               1296
 max len of scratch array in speh3          155
 max len of scratch index in speh4           18
 max int batch size is                      520
 min int batch size is                       52
 fixed nKL is                                45
 max L of basis functions is                  2
 order of int derivative is                   0
 number of shells is                        119
 number of basis is                         335
 number of cartesian basis is               335
 number of contracted shell pairs          4933
 number of primitive shell pairs           9617
 maxK2 (contraction) of shell pair           36
 max number of K2 of shell pair               1
 max number of CS2 of shell pair            780
 max number of PS2 of shell pair            780
 mem total for path MDJ                  581068
 -------------------------------------------------------
 Smallest overlap matrix eigenvalue = 4.96E-05

 Scale SEOQF with 1.000000e-01/1.000000e-01/1.000000e-01

 Standard Electronic Orientation quadrupole field applied
 Nucleus-field energy     =     0.0000000578 hartrees
 Guess from superposition of atomic densities
 Warning:  Energy on first SCF cycle will be non-variational
 SAD guess density has 214.000000 electrons

 -----------------------------------------------------------------------
  General SCF calculation program by
  Eric Jon Sundstrom, Paul Horn, Yuezhi Mao, Dmitri Zuev, Alec White,
  David Stuck, Shaama M.S., Shane Yost, Joonho Lee, David Small,
  Daniel Levine, Susi Lehtola, Hugh Burton, Evgeny Epifanovsky
 -----------------------------------------------------------------------
 Exchange:     0.2000 Hartree-Fock + 0.0800 Slater + 0.7200 B88
 Correlation:  0.1900 VWN1RPA + 0.8100 LYP
 Using SG-1 standard quadrature grid
 using 4 threads for integral computing
 -------------------------------------------------------
 OpenMP Integral computing Module                
 Release: version 2.0, May 2017, Q-Chem Inc. Pleasanton 
 -------------------------------------------------------
 -------------------------------------------------------
 OpenMP BLAS3 based DFT computing Module                
 Release: version 1.0, May 2013, Q-Chem Inc. Pittsburgh 
 -------------------------------------------------------
 A restricted SCF calculation will be
 performed using DIIS
 SCF converges when DIIS error is below 1.0e-08
 ---------------------------------------
  Cycle       Energy         DIIS error
 ---------------------------------------
    1  -23449.1122149562      2.98e-02  
    2  -23448.1435499787      2.08e-03  
    3  -23448.1180290768      2.43e-03  
    4  -23448.1791419879      4.19e-04  
    5  -23448.1807453976      2.64e-04  
    6  -23448.1815929347      8.05e-05  
    7  -23448.1816667724      1.29e-05  
    8  -23448.1816683399      7.20e-06  
    9  -23448.1816689462      1.42e-06  
   10  -23448.1816689720      2.67e-07  
   11  -23448.1816689725      7.49e-08  
   12  -23448.1816689732      3.16e-08  
   13  -23448.1816689728      4.65e-09  Convergence criterion met
 ---------------------------------------
 SCF time:   CPU 122.68s  wall 33.00s 
 SCF   energy in the final basis set =   -23448.1816689728
 Total energy in the final basis set =   -23448.1816689728

 --------------------------------------------------------------

                    Orbital Energies (a.u.)
 --------------------------------------------------------------

 Alpha MOs
 -- Occupied --
***********************-482.849-176.315-176.314-176.313-165.719
*******-165.717-165.716-165.716-165.716-165.716-165.715-165.715
-62.502 -56.323 -56.318 -56.318 -35.811 -35.811 -35.810 -31.305
-31.304 -31.303 -31.298 -31.298 -31.298 -31.298 -31.297 -31.297
-22.955 -22.955 -22.954 -22.954 -22.954 -22.953 -22.953 -22.952
-22.952 -22.949 -22.949 -22.949 -22.949 -22.948 -22.948 -10.309
-10.299 -10.235  -8.711  -6.543  -6.529  -6.529  -6.361  -6.360
 -6.359  -4.774  -4.773  -4.772  -4.758  -4.758  -4.757  -4.757
 -4.757  -4.756  -2.654  -2.650  -2.649  -2.638  -2.638  -2.040
 -2.039  -2.038  -2.034  -2.034  -2.034  -2.034  -2.033  -2.033
 -2.021  -2.021  -2.020  -2.020  -2.019  -2.019  -0.924  -0.805
 -0.712  -0.692  -0.659  -0.617  -0.535  -0.501  -0.472  -0.409
 -0.399  -0.381  -0.367  -0.326  -0.309  -0.292  -0.283  -0.275
 -0.273  -0.270  -0.247
 -- Virtual --
 -0.093  -0.083  -0.070  -0.004   0.013   0.025   0.027   0.032
  0.055   0.060   0.069   0.071   0.073   0.091   0.094   0.098
  0.107   0.114   0.116   0.130   0.146   0.157   0.162   0.185
  0.186   0.201   0.202   0.209   0.224   0.232   0.236   0.241
  0.243   0.259   0.271   0.309   0.343   0.360   0.363   0.386
  0.391   0.410   0.413   0.419   0.425   0.434   0.442   0.448
  0.457   0.465   0.479   0.495   0.499   0.510   0.535   0.539
  0.549   0.574   0.581   0.603   0.618   0.633   0.651   0.659
  0.677   0.691   0.711   0.716   0.764   0.775   0.794   0.834
  0.863   0.898   0.920   0.996   1.079   1.212   1.258   1.289
  1.311   1.331   1.350   1.359   1.361   1.377   1.418   1.423
  1.455   1.483   1.524   1.533   1.590   1.649   1.668   1.733
  1.755   1.814   1.836   1.877   1.917   2.012   2.044   2.068
  2.107   2.169   2.194   2.227   2.508   2.539   2.636   2.666
  2.762   2.775   2.865   2.918   3.036   3.366   3.446   3.679
  3.945   3.957   3.971   3.975   3.978   3.989   3.998   4.014
  4.047   4.058   4.064   4.075   4.092   4.099   4.129   4.166
  4.212   4.235   4.281   4.285   4.391   4.417   4.459   4.473
  5.983   6.012   6.025   6.033   6.051   6.059   6.079   6.138
  6.141   6.664   7.566   7.602   7.685  23.462  23.605  23.803
 27.841  27.891  27.895  28.333  28.350  28.358  28.362  28.378
 28.384  28.387  28.409  28.421  28.529  28.536  28.538  28.539
 28.547  28.557  28.572  28.574  28.582  28.594  28.612  28.634
 28.676  28.705  28.716  47.928 127.877 127.890 127.900 127.907
127.914 127.921 127.932 127.959 127.964 151.643 151.686 151.690
289.761 289.795 289.9051020.7251901.8051901.8501901.855
 --------------------------------------------------------------

          Ground-State Mulliken Net Atomic Charges

     Atom                 Charge (a.u.)
  ----------------------------------------
      1 C                    -0.624051
      2 C                    -0.032124
      3 C                    -0.175915
      4 Br                    0.015486
      5 I                     0.138344
      6 I                     0.147708
      7 I                     0.147459
      8 H                     0.193175
      9 H                     0.189919
  ----------------------------------------
  Sum of atomic charges =     0.000000

 -----------------------------------------------------------------
                    Cartesian Multipole Moments
 -----------------------------------------------------------------
    Charge (ESU x 10^10)
                 0.0000
    Dipole Moment (Debye)
         X       0.1393      Y       0.2174      Z      -1.3039
       Tot       1.3292
    Quadrupole Moments (Debye-Ang)
        XX    -119.3250     XY       4.4680     YY    -120.8666
        XZ       0.0120     YZ       0.7860     ZZ    -118.9083
    Octopole Moments (Debye-Ang^2)
       XXX       0.8220    XXY       0.3260    XYY      -0.0086
       YYY       9.5354    XXZ      16.2775    XYZ       0.7719
       YYZ      13.7595    XZZ       0.1372    YZZ      -0.8037
       ZZZ       8.3156
    Hexadecapole Moments (Debye-Ang^3)
      XXXX   -2200.1433   XXXY      46.7008   XXYY    -708.8638
      XYYY      38.7260   YYYY   -1724.3973   XXXZ      -1.5851
      XXYZ      -3.6312   XYYZ       0.5129   YYYZ      -3.8140
      XXZZ    -452.4042   XYZZ       8.0371   YYZZ    -364.2333
      XZZZ      -0.2477   YZZZ      -1.5747   ZZZZ    -310.6779
 -----------------------------------------------------------------
 Calculating analytic gradient of the SCF energy
 Gradient of SCF Energy
            1           2           3           4           5           6
    1  -0.0004449   0.0131092  -0.0119900  -0.0074358  -0.0100735   0.0089279
    2   0.0009067  -0.0104388   0.0146264   0.0019551   0.0097192  -0.0056704
    3  -0.0162673   0.0130536   0.0108533   0.0012947  -0.0006739  -0.0005209
            7           8           9
    1   0.0079810   0.0017421  -0.0018160
    2  -0.0113946   0.0020426  -0.0017462
    3   0.0001913  -0.0038995  -0.0040313
 Max gradient component =       1.627E-02
 RMS gradient           =       8.166E-03
 Gradient time:  CPU 31.35 s  wall 7.93 s
 Geometry Optimization Parameters
   NAtoms,    NIC,     NZ,  NCons,   NDum,   NFix, NCnnct, MaxDiis
        9      69       9       0       0       0       0       0


** GEOMETRY OPTIMIZATION IN DELOCALIZED INTERNAL COORDINATES **
   Searching for a Minimum

   Optimization Cycle:   1

                       Coordinates (Angstroms)
     ATOM                X               Y               Z
      1  C        -0.0108765220   -0.2818175635   -1.7892398885
      2  C         0.5331116300   -0.7980307599   -0.4441745271
      3  C        -0.5540424793    0.2924499480   -0.4675789759
      4  Br        0.0221432729   -2.5823208675    0.1204670847
      5  I         2.5164594286   -0.2282475113    0.1226398689
      6  I        -2.5370329054   -0.2520996006    0.1247171993
      7  I         0.0099604005    2.2859211893    0.0686795081
      8  H         0.6378115263    0.3514623631   -2.3944343618
      9  H        -0.6594888024   -0.9412678524   -2.3658917994
   Point Group: c1    Number of degrees of freedom:    21


   Energy is -23448.181668973


 Attempting to Generate Delocalized Internal Coordinates

 21 Hessian modes will be used to form the next step
  Hessian Eigenvalues:
     0.017401    0.020947    0.030782    0.030782    0.030790    0.033282
     0.086449    0.090060    0.108095    0.108095    0.108095    0.108252
     0.129001    0.140000    0.145900    0.175927    0.257500    0.268991
     0.285189    0.348126    0.348126

 Minimum Search - Taking Simple RFO Step
 Searching for Lamda that Minimizes Along All modes
 Value Taken    Lamda =  -0.01568228
 Calculated Step too Large.  Step scaled by  0.658819
 Step Taken.  Stepsize is  0.300000

                             Maximum     Tolerance    Cnvgd?
         Gradient           0.028529      0.000300      NO
         Displacement       0.162641      0.001200      NO
         Energy change     *********      0.000001      NO


 New Cartesian Coordinates Obtained by Inverse Iteration

 Displacement from previous Coordinates is:  0.498240
 ----------------------------------------------------------------
             Standard Nuclear Orientation (Angstroms)
    I     Atom           X                Y                Z
 ----------------------------------------------------------------
    1      C      -0.0049639073    -0.2759896750    -1.7412752184
    2      C       0.5428382449    -0.7983308193    -0.4189468101
    3      C      -0.5549166562     0.2969389409    -0.4375257600
    4      Br      0.0797660914    -2.6157622197     0.0731790794
    5      I       2.5980519161    -0.3446216001     0.0646892479
    6      I      -2.5916386073    -0.2022471578     0.0795250331
    7      I      -0.1007367726     2.3646433946     0.0094945704
    8      H       0.6414308345     0.3568715411    -2.3418982844
    9      H      -0.6517855944    -0.9354530594    -2.3120577498
 ----------------------------------------------------------------
 Molecular Point Group                 C1    NOp =  1
 Largest Abelian Subgroup              C1    NOp =  1
 Nuclear Repulsion Energy =  2636.7439499031 hartrees
 There are      107 alpha and      107 beta electrons
 Applying Cartesian multipole field
    Component          Value
    ---------          -----
     (2,0,0)        1.00000E-11
     (0,2,0)        2.00000E-11
     (0,0,2)       -3.00000E-11
 Nucleus-field energy     =     0.0000000615 hartrees
 Requested basis set is 6-311++G(d,p)
 There are 119 shells and 314 basis functions
 A cutoff of  1.0D-11 yielded   4905 shell pairs
 There are     36219 function pairs (     41015 Cartesian)
 Smallest overlap matrix eigenvalue = 4.45E-05
 Guess MOs from SCF MO coefficient file

 -----------------------------------------------------------------------
  General SCF calculation program by
  Eric Jon Sundstrom, Paul Horn, Yuezhi Mao, Dmitri Zuev, Alec White,
  David Stuck, Shaama M.S., Shane Yost, Joonho Lee, David Small,
  Daniel Levine, Susi Lehtola, Hugh Burton, Evgeny Epifanovsky
 -----------------------------------------------------------------------
 Exchange:     0.2000 Hartree-Fock + 0.0800 Slater + 0.7200 B88
 Correlation:  0.1900 VWN1RPA + 0.8100 LYP
 Using SG-1 standard quadrature grid
 using 4 threads for integral computing
 -------------------------------------------------------
 OpenMP Integral computing Module                
 Release: version 2.0, May 2017, Q-Chem Inc. Pleasanton 
 -------------------------------------------------------
 -------------------------------------------------------
 OpenMP BLAS3 based DFT computing Module                
 Release: version 1.0, May 2013, Q-Chem Inc. Pittsburgh 
 -------------------------------------------------------
 A restricted SCF calculation will be
 performed using DIIS
 SCF converges when DIIS error is below 1.0e-08
 ---------------------------------------
  Cycle       Energy         DIIS error
 ---------------------------------------
    1  -23448.1813224681      5.50e-04  
    2  -23448.1860236532      2.59e-04  
    3  -23448.1857339216      3.04e-04  
    4  -23448.1867966318      1.03e-04  
    5  -23448.1869444401      1.56e-05  
    6  -23448.1869472804      7.51e-06  
    7  -23448.1869479260      1.80e-06  
    8  -23448.1869479572      9.02e-07  
    9  -23448.1869479669      1.08e-07  
   10  -23448.1869479675      4.49e-08  
   11  -23448.1869479670      9.20e-09  Convergence criterion met
 ---------------------------------------
 SCF time:   CPU 106.54s  wall 28.00s 
 SCF   energy in the final basis set =   -23448.1869479670
 Total energy in the final basis set =   -23448.1869479670

 --------------------------------------------------------------

                    Orbital Energies (a.u.)
 --------------------------------------------------------------

 Alpha MOs
 -- Occupied --
***********************-482.850-176.316-176.315-176.314-165.720
*******-165.718-165.717-165.717-165.717-165.717-165.716-165.716
-62.503 -56.323 -56.319 -56.319 -35.812 -35.812 -35.811 -31.306
-31.305 -31.304 -31.299 -31.299 -31.299 -31.299 -31.298 -31.298
-22.956 -22.956 -22.955 -22.955 -22.955 -22.954 -22.954 -22.953
-22.953 -22.950 -22.950 -22.950 -22.950 -22.949 -22.949 -10.311
-10.303 -10.231  -8.711  -6.544  -6.529  -6.529  -6.362  -6.361
 -6.360  -4.775  -4.774  -4.773  -4.759  -4.759  -4.758  -4.758
 -4.757  -4.757  -2.654  -2.650  -2.650  -2.639  -2.639  -2.040
 -2.040  -2.039  -2.035  -2.035  -2.035  -2.035  -2.034  -2.034
 -2.022  -2.021  -2.021  -2.021  -2.020  -2.020  -0.925  -0.806
 -0.711  -0.686  -0.659  -0.618  -0.539  -0.503  -0.471  -0.406
 -0.396  -0.383  -0.365  -0.324  -0.305  -0.289  -0.286  -0.276
 -0.274  -0.272  -0.253
 -- Virtual --
 -0.095  -0.090  -0.074  -0.003   0.010   0.024   0.026   0.031
  0.056   0.061   0.070   0.071   0.072   0.089   0.093   0.098
  0.107   0.114   0.117   0.129   0.147   0.157   0.160   0.189
  0.189   0.205   0.206   0.214   0.224   0.229   0.234   0.237
  0.239   0.247   0.271   0.309   0.356   0.357   0.362   0.388
  0.391   0.397   0.417   0.419   0.425   0.436   0.443   0.454
  0.460   0.464   0.473   0.487   0.507   0.512   0.527   0.538
  0.547   0.562   0.579   0.600   0.606   0.632   0.651   0.657
  0.674   0.686   0.707   0.726   0.754   0.777   0.783   0.828
  0.859   0.901   0.917   0.978   1.097   1.212   1.264   1.304
  1.314   1.328   1.338   1.355   1.364   1.371   1.400   1.415
  1.456   1.477   1.518   1.536   1.577   1.640   1.665   1.732
  1.771   1.812   1.840   1.871   1.922   2.020   2.052   2.064
  2.115   2.177   2.199   2.224   2.519   2.546   2.626   2.675
  2.756   2.783   2.876   2.922   3.055   3.377   3.448   3.691
  3.958   3.964   3.965   3.973   3.984   3.987   4.000   4.023
  4.032   4.049   4.065   4.072   4.088   4.100   4.129   4.155
  4.205   4.230   4.271   4.281   4.386   4.414   4.447   4.465
  6.003   6.012   6.024   6.033   6.046   6.050   6.070   6.103
  6.131   6.662   7.566   7.601   7.680  23.470  23.594  23.825
 27.833  27.882  27.894  28.343  28.350  28.358  28.362  28.373
 28.377  28.383  28.400  28.404  28.533  28.533  28.536  28.537
 28.548  28.552  28.563  28.574  28.580  28.589  28.610  28.627
 28.670  28.694  28.713  47.926 127.885 127.892 127.898 127.905
127.909 127.916 127.927 127.941 127.958 151.635 151.678 151.687
289.761 289.794 289.9021020.7231901.7971901.8421901.851
 --------------------------------------------------------------

          Ground-State Mulliken Net Atomic Charges

     Atom                 Charge (a.u.)
  ----------------------------------------
      1 C                    -0.578790
      2 C                    -0.075711
      3 C                    -0.157713
      4 Br                    0.004287
      5 I                     0.134989
      6 I                     0.142835
      7 I                     0.144505
      8 H                     0.194951
      9 H                     0.190648
  ----------------------------------------
  Sum of atomic charges =     0.000000

 -----------------------------------------------------------------
                    Cartesian Multipole Moments
 -----------------------------------------------------------------
    Charge (ESU x 10^10)
                 0.0000
    Dipole Moment (Debye)
         X       0.0943      Y       0.2030      Z      -1.3539
       Tot       1.3723
    Quadrupole Moments (Debye-Ang)
        XX    -118.8179     XY       3.2571     YY    -120.5538
        XZ      -0.0661     YZ       0.6525     ZZ    -119.5017
    Octopole Moments (Debye-Ang^2)
       XXX       5.3644    XXY      -0.9400    XYY       0.4273
       YYY      11.8777    XXZ      19.6751    XYZ      -0.3524
       YYZ      17.3184    XZZ       1.3783    YZZ      -0.5957
       ZZZ      23.8547
    Hexadecapole Moments (Debye-Ang^3)
      XXXX   -2291.4435   XXXY     102.9686   XXYY    -748.5817
      XYYY      97.1806   YYYY   -1792.0902   XXXZ       1.3285
      XXYZ      -2.7750   XYYZ       1.1229   YYYZ      -1.0030
      XXZZ    -473.4608   XYZZ      29.7200   YYZZ    -379.3256
      XZZZ       2.4310   YZZZ       1.8655   ZZZZ    -299.9538
 -----------------------------------------------------------------
 Calculating analytic gradient of the SCF energy
 Gradient of SCF Energy
            1           2           3           4           5           6
    1   0.0003219   0.0126253  -0.0118610  -0.0005342  -0.0043829   0.0050761
    2   0.0006653  -0.0090404   0.0126971   0.0000160  -0.0001940  -0.0003023
    3  -0.0106007   0.0106753   0.0088987  -0.0011551  -0.0021397  -0.0014362
            7           8           9
    1  -0.0011616   0.0006670  -0.0007505
    2  -0.0038817   0.0005321  -0.0004921
    3  -0.0017200  -0.0014068  -0.0011155
 Max gradient component =       1.270E-02
 RMS gradient           =       5.858E-03
 Gradient time:  CPU 30.70 s  wall 7.77 s
 Geometry Optimization Parameters
   NAtoms,    NIC,     NZ,  NCons,   NDum,   NFix, NCnnct, MaxDiis
        9      69       9       0       0       0       0       0

 Cartesian Hessian Update
 Hessian Updated using BFGS Update


** GEOMETRY OPTIMIZATION IN DELOCALIZED INTERNAL COORDINATES **
   Searching for a Minimum

   Optimization Cycle:   2

                       Coordinates (Angstroms)
     ATOM                X               Y               Z
      1  C        -0.0049639073   -0.2759896750   -1.7412752184
      2  C         0.5428382449   -0.7983308193   -0.4189468101
      3  C        -0.5549166562    0.2969389409   -0.4375257600
      4  Br        0.0797660914   -2.6157622197    0.0731790794
      5  I         2.5980519161   -0.3446216001    0.0646892479
      6  I        -2.5916386073   -0.2022471578    0.0795250331
      7  I        -0.1007367726    2.3646433946    0.0094945704
      8  H         0.6414308345    0.3568715411   -2.3418982844
      9  H        -0.6517855944   -0.9354530594   -2.3120577498
   Point Group: c1    Number of degrees of freedom:    21


   Energy is -23448.186947967

 Hessian Updated using BFGS Update

 20 Hessian modes will be used to form the next step
  Hessian Eigenvalues:
     0.017391    0.020947    0.030760    0.030789    0.033093    0.052358
     0.087359    0.089884    0.097234    0.108232    0.108289    0.128965
     0.141509    0.152884    0.175955    0.251344    0.268980    0.323171
     0.347950    0.348171

 Minimum Search - Taking Simple RFO Step
 Searching for Lamda that Minimizes Along All modes
 Value Taken    Lamda =  -0.00170255
 Step Taken.  Stepsize is  0.123939

                             Maximum     Tolerance    Cnvgd?
         Gradient           0.012140      0.000300      NO
         Displacement       0.072587      0.001200      NO
         Energy change     -0.005279      0.000001      NO


 New Cartesian Coordinates Obtained by Inverse Iteration

 Displacement from previous Coordinates is:  0.103107
 ----------------------------------------------------------------
             Standard Nuclear Orientation (Angstroms)
    I     Atom           X                Y                Z
 ----------------------------------------------------------------
    1      C      -0.0083494829    -0.2808057532    -1.7406667495
    2      C       0.5398616791    -0.7956495076    -0.4363802489
    3      C      -0.5505319192     0.2862815018    -0.4497450527
    4      Br      0.0913244922    -2.6111129158     0.0767881092
    5      I       2.6186682872    -0.3431248693     0.0704952086
    6      I      -2.6217460611    -0.1940083063     0.0719128685
    7      I      -0.0909330445     2.3729234035     0.0268235193
    8      H       0.6320933651     0.3552019443    -2.3387711276
    9      H      -0.6523417668    -0.9436561521    -2.3052724187
 ----------------------------------------------------------------
 Molecular Point Group                 C1    NOp =  1
 Largest Abelian Subgroup              C1    NOp =  1
 Nuclear Repulsion Energy =  2622.2141985752 hartrees
 There are      107 alpha and      107 beta electrons
 Applying Cartesian multipole field
    Component          Value
    ---------          -----
     (2,0,0)        1.00000E-11
     (0,2,0)        2.00000E-11
     (0,0,2)       -3.00000E-11
 Nucleus-field energy     =     0.0000000621 hartrees
 Requested basis set is 6-311++G(d,p)
 There are 119 shells and 314 basis functions
 A cutoff of  1.0D-11 yielded   4894 shell pairs
 There are     36136 function pairs (     40908 Cartesian)
 Smallest overlap matrix eigenvalue = 4.24E-05
 Guess MOs from SCF MO coefficient file

 -----------------------------------------------------------------------
  General SCF calculation program by
  Eric Jon Sundstrom, Paul Horn, Yuezhi Mao, Dmitri Zuev, Alec White,
  David Stuck, Shaama M.S., Shane Yost, Joonho Lee, David Small,
  Daniel Levine, Susi Lehtola, Hugh Burton, Evgeny Epifanovsky
 -----------------------------------------------------------------------
 Exchange:     0.2000 Hartree-Fock + 0.0800 Slater + 0.7200 B88
 Correlation:  0.1900 VWN1RPA + 0.8100 LYP
 Using SG-1 standard quadrature grid
 using 4 threads for integral computing
 -------------------------------------------------------
 OpenMP Integral computing Module                
 Release: version 2.0, May 2017, Q-Chem Inc. Pleasanton 
 -------------------------------------------------------
 -------------------------------------------------------
 OpenMP BLAS3 based DFT computing Module                
 Release: version 1.0, May 2013, Q-Chem Inc. Pittsburgh 
 -------------------------------------------------------
 A restricted SCF calculation will be
 performed using DIIS
 SCF converges when DIIS error is below 1.0e-08
 ---------------------------------------
  Cycle       Energy         DIIS error
 ---------------------------------------
    1  -23448.1871863509      2.26e-04  
    2  -23448.1877144168      1.02e-04  
    3  -23448.1875507921      1.52e-04  
    4  -23448.1878392409      2.80e-05  
    5  -23448.1878480932      8.68e-06  
    6  -23448.1878489834      2.86e-06  
    7  -23448.1878490731      8.03e-07  
    8  -23448.1878490801      2.73e-07  
    9  -23448.1878490806      4.42e-08  
   10  -23448.1878490808      1.60e-08  
   11  -23448.1878490809      3.29e-09  Convergence criterion met
 ---------------------------------------
 SCF time:   CPU 106.37s  wall 28.00s 
 SCF   energy in the final basis set =   -23448.1878490809
 Total energy in the final basis set =   -23448.1878490809

 --------------------------------------------------------------

                    Orbital Energies (a.u.)
 --------------------------------------------------------------

 Alpha MOs
 -- Occupied --
***********************-482.850-176.316-176.315-176.315-165.720
*******-165.719-165.717-165.717-165.717-165.717-165.716-165.716
-62.503 -56.324 -56.319 -56.319 -35.812 -35.812 -35.811 -31.306
-31.305 -31.305 -31.299 -31.299 -31.299 -31.299 -31.298 -31.298
-22.956 -22.956 -22.955 -22.954 -22.954 -22.954 -22.954 -22.953
-22.953 -22.950 -22.950 -22.949 -22.949 -22.949 -22.949 -10.312
-10.304 -10.230  -8.712  -6.544  -6.530  -6.529  -6.361  -6.361
 -6.360  -4.774  -4.774  -4.774  -4.758  -4.758  -4.758  -4.758
 -4.757  -4.757  -2.655  -2.651  -2.650  -2.639  -2.639  -2.040
 -2.039  -2.039  -2.035  -2.035  -2.035  -2.034  -2.034  -2.034
 -2.021  -2.021  -2.021  -2.021  -2.020  -2.020  -0.932  -0.807
 -0.706  -0.684  -0.657  -0.620  -0.541  -0.507  -0.472  -0.405
 -0.395  -0.383  -0.362  -0.323  -0.305  -0.289  -0.286  -0.277
 -0.274  -0.274  -0.254
 -- Virtual --
 -0.101  -0.096  -0.076  -0.003   0.009   0.024   0.027   0.031
  0.057   0.062   0.071   0.071   0.072   0.088   0.094   0.098
  0.107   0.114   0.118   0.128   0.148   0.156   0.161   0.188
  0.190   0.206   0.207   0.212   0.224   0.232   0.234   0.236
  0.239   0.248   0.273   0.307   0.355   0.358   0.363   0.388
  0.390   0.397   0.416   0.419   0.425   0.436   0.443   0.455
  0.461   0.462   0.473   0.487   0.505   0.511   0.524   0.538
  0.551   0.560   0.579   0.594   0.607   0.629   0.651   0.655
  0.671   0.681   0.701   0.723   0.751   0.774   0.778   0.830
  0.858   0.901   0.917   0.980   1.098   1.205   1.261   1.297
  1.311   1.325   1.335   1.353   1.363   1.373   1.398   1.413
  1.460   1.484   1.515   1.543   1.578   1.644   1.659   1.734
  1.779   1.814   1.844   1.876   1.930   2.023   2.059   2.065
  2.122   2.187   2.199   2.225   2.526   2.550   2.624   2.679
  2.766   2.794   2.888   2.929   3.081   3.397   3.445   3.698
  3.959   3.964   3.965   3.972   3.985   3.987   4.007   4.021
  4.032   4.046   4.062   4.068   4.087   4.097   4.128   4.152
  4.199   4.228   4.266   4.278   4.384   4.406   4.441   4.458
  6.002   6.011   6.023   6.031   6.043   6.048   6.068   6.096
  6.123   6.661   7.565   7.601   7.679  23.479  23.624  23.847
 27.827  27.878  27.889  28.343  28.349  28.358  28.360  28.371
 28.375  28.380  28.397  28.401  28.533  28.533  28.536  28.536
 28.548  28.551  28.562  28.572  28.577  28.587  28.608  28.625
 28.668  28.690  28.708  47.926 127.884 127.891 127.897 127.904
127.908 127.915 127.926 127.938 127.955 151.630 151.675 151.682
289.760 289.793 289.9011020.7221901.7921901.8391901.846
 --------------------------------------------------------------

          Ground-State Mulliken Net Atomic Charges

     Atom                 Charge (a.u.)
  ----------------------------------------
      1 C                    -0.600204
      2 C                    -0.062909
      3 C                    -0.130252
      4 Br                    0.006549
      5 I                     0.127627
      6 I                     0.135155
      7 I                     0.137068
      8 H                     0.195820
      9 H                     0.191145
  ----------------------------------------
  Sum of atomic charges =     0.000000

 -----------------------------------------------------------------
                    Cartesian Multipole Moments
 -----------------------------------------------------------------
    Charge (ESU x 10^10)
                 0.0000
    Dipole Moment (Debye)
         X       0.0817      Y       0.1703      Z      -1.3687
       Tot       1.3817
    Quadrupole Moments (Debye-Ang)
        XX    -118.8491     XY       3.2005     YY    -120.5972
        XZ      -0.0021     YZ       0.7175     ZZ    -119.4298
    Octopole Moments (Debye-Ang^2)
       XXX       4.1981    XXY      -1.3195    XYY       0.4900
       YYY      10.1127    XXZ      19.6495    XYZ      -0.3870
       YYZ      17.3796    XZZ       1.2380    YZZ      -1.1895
       ZZZ      22.6653
    Hexadecapole Moments (Debye-Ang^3)
      XXXX   -2331.5154   XXXY     103.1631   XXYY    -757.5442
      XYYY      98.0858   YYYY   -1795.6830   XXXZ      -0.5095
      XXYZ      -3.7487   XYYZ       0.3685   YYYZ      -3.6872
      XXZZ    -481.2087   XYZZ      30.0566   YYZZ    -379.3813
      XZZZ      -0.4081   YZZZ      -1.4774   ZZZZ    -300.2180
 -----------------------------------------------------------------
 Calculating analytic gradient of the SCF energy
 Gradient of SCF Energy
            1           2           3           4           5           6
    1  -0.0000638   0.0046663  -0.0046815   0.0000260   0.0005280  -0.0008201
    2  -0.0005165  -0.0039861   0.0040718  -0.0001707   0.0004467  -0.0010239
    3  -0.0014026  -0.0000816   0.0002914  -0.0004267  -0.0001740  -0.0001712
            7           8           9
    1   0.0004548  -0.0003256   0.0002159
    2   0.0011454  -0.0002626   0.0002959
    3   0.0000678   0.0009666   0.0009303
 Max gradient component =       4.681E-03
 RMS gradient           =       1.770E-03
 Gradient time:  CPU 30.47 s  wall 7.71 s
 Geometry Optimization Parameters
   NAtoms,    NIC,     NZ,  NCons,   NDum,   NFix, NCnnct, MaxDiis
        9      69       9       0       0       0       0       0

 Cartesian Hessian Update
 Hessian Updated using BFGS Update


** GEOMETRY OPTIMIZATION IN DELOCALIZED INTERNAL COORDINATES **
   Searching for a Minimum

   Optimization Cycle:   3

                       Coordinates (Angstroms)
     ATOM                X               Y               Z
      1  C        -0.0083494829   -0.2808057532   -1.7406667495
      2  C         0.5398616791   -0.7956495076   -0.4363802489
      3  C        -0.5505319192    0.2862815018   -0.4497450527
      4  Br        0.0913244922   -2.6111129158    0.0767881092
      5  I         2.6186682872   -0.3431248693    0.0704952086
      6  I        -2.6217460611   -0.1940083063    0.0719128685
      7  I        -0.0909330445    2.3729234035    0.0268235193
      8  H         0.6320933651    0.3552019443   -2.3387711276
      9  H        -0.6523417668   -0.9436561521   -2.3052724187
   Point Group: c1    Number of degrees of freedom:    21


   Energy is -23448.187849081

 Hessian Updated using BFGS Update

 21 Hessian modes will be used to form the next step
  Hessian Eigenvalues:
     0.017381    0.020948    0.030701    0.030834    0.033253    0.051860
     0.087615    0.089248    0.098178    0.108141    0.108252    0.109447
     0.129383    0.142544    0.154818    0.176003    0.247384    0.268984
     0.304418    0.348134    0.352714

 Minimum Search - Taking Simple RFO Step
 Searching for Lamda that Minimizes Along All modes
 Value Taken    Lamda =  -0.00019881
 Step Taken.  Stepsize is  0.036242

                             Maximum     Tolerance    Cnvgd?
         Gradient           0.003939      0.000300      NO
         Displacement       0.022881      0.001200      NO
         Energy change     -0.000901      0.000001      NO


 New Cartesian Coordinates Obtained by Inverse Iteration

 Displacement from previous Coordinates is:  0.040412
 ----------------------------------------------------------------
             Standard Nuclear Orientation (Angstroms)
    I     Atom           X                Y                Z
 ----------------------------------------------------------------
    1      C      -0.0078269142    -0.2803609889    -1.7441014015
    2      C       0.5361609006    -0.7929058849    -0.4393717215
    3      C      -0.5457712600     0.2811107337    -0.4523490631
    4      Br      0.0899551180    -2.6059438623     0.0828858317
    5      I       2.6144946637    -0.3440287688     0.0750040911
    6      I      -2.6151358425    -0.1908883021     0.0784286845
    7      I      -0.0945968122     2.3647170009     0.0293132780
    8      H       0.6310518818     0.3580948837    -2.3431046497
    9      H      -0.6502861861    -0.9437454660    -2.3115209413
 ----------------------------------------------------------------
 Molecular Point Group                 C1    NOp =  1
 Largest Abelian Subgroup              C1    NOp =  1
 Nuclear Repulsion Energy =  2627.4869067289 hartrees
 There are      107 alpha and      107 beta electrons
 Applying Cartesian multipole field
    Component          Value
    ---------          -----
     (2,0,0)        1.00000E-11
     (0,2,0)        2.00000E-11
     (0,0,2)       -3.00000E-11
 Nucleus-field energy     =     0.0000000617 hartrees
 Requested basis set is 6-311++G(d,p)
 There are 119 shells and 314 basis functions
 A cutoff of  1.0D-11 yielded   4896 shell pairs
 There are     36148 function pairs (     40920 Cartesian)
 Smallest overlap matrix eigenvalue = 4.09E-05
 Guess MOs from SCF MO coefficient file

 -----------------------------------------------------------------------
  General SCF calculation program by
  Eric Jon Sundstrom, Paul Horn, Yuezhi Mao, Dmitri Zuev, Alec White,
  David Stuck, Shaama M.S., Shane Yost, Joonho Lee, David Small,
  Daniel Levine, Susi Lehtola, Hugh Burton, Evgeny Epifanovsky
 -----------------------------------------------------------------------
 Exchange:     0.2000 Hartree-Fock + 0.0800 Slater + 0.7200 B88
 Correlation:  0.1900 VWN1RPA + 0.8100 LYP
 Using SG-1 standard quadrature grid
 using 4 threads for integral computing
 -------------------------------------------------------
 OpenMP Integral computing Module                
 Release: version 2.0, May 2017, Q-Chem Inc. Pleasanton 
 -------------------------------------------------------
 -------------------------------------------------------
 OpenMP BLAS3 based DFT computing Module                
 Release: version 1.0, May 2013, Q-Chem Inc. Pittsburgh 
 -------------------------------------------------------
 A restricted SCF calculation will be
 performed using DIIS
 SCF converges when DIIS error is below 1.0e-08
 ---------------------------------------
  Cycle       Energy         DIIS error
 ---------------------------------------
    1  -23448.1878815794      8.85e-05  
    2  -23448.1879452834      4.77e-05  
    3  -23448.1879096975      7.03e-05  
    4  -23448.1879733970      7.47e-06  
    5  -23448.1879742061      2.17e-06  
    6  -23448.1879742575      8.19e-07  
    7  -23448.1879742652      3.15e-07  
    8  -23448.1879742664      5.21e-08  
    9  -23448.1879742658      1.72e-08  
   10  -23448.1879742661      3.26e-09  Convergence criterion met
 ---------------------------------------
 SCF time:   CPU 96.99s  wall 26.00s 
 SCF   energy in the final basis set =   -23448.1879742661
 Total energy in the final basis set =   -23448.1879742661

 --------------------------------------------------------------

                    Orbital Energies (a.u.)
 --------------------------------------------------------------

 Alpha MOs
 -- Occupied --
***********************-482.850-176.315-176.315-176.315-165.719
*******-165.718-165.717-165.717-165.717-165.717-165.716-165.716
-62.503 -56.324 -56.319 -56.319 -35.812 -35.812 -35.811 -31.305
-31.305 -31.305 -31.299 -31.299 -31.298 -31.298 -31.298 -31.298
-22.956 -22.956 -22.955 -22.954 -22.954 -22.954 -22.954 -22.953
-22.953 -22.949 -22.949 -22.949 -22.949 -22.949 -22.949 -10.311
-10.303 -10.231  -8.712  -6.544  -6.530  -6.529  -6.361  -6.361
 -6.360  -4.774  -4.774  -4.773  -4.758  -4.758  -4.758  -4.758
 -4.757  -4.757  -2.655  -2.651  -2.650  -2.639  -2.639  -2.040
 -2.039  -2.039  -2.035  -2.035  -2.035  -2.034  -2.034  -2.034
 -2.021  -2.021  -2.021  -2.021  -2.020  -2.020  -0.935  -0.807
 -0.707  -0.684  -0.656  -0.621  -0.540  -0.507  -0.473  -0.407
 -0.395  -0.382  -0.362  -0.324  -0.305  -0.289  -0.286  -0.277
 -0.274  -0.274  -0.253
 -- Virtual --
 -0.101  -0.096  -0.076  -0.003   0.009   0.024   0.027   0.031
  0.058   0.062   0.071   0.072   0.072   0.088   0.094   0.099
  0.107   0.114   0.118   0.128   0.148   0.156   0.161   0.189
  0.191   0.206   0.207   0.212   0.224   0.232   0.234   0.237
  0.240   0.248   0.273   0.308   0.355   0.358   0.362   0.389
  0.390   0.397   0.416   0.419   0.426   0.436   0.443   0.455
  0.461   0.463   0.473   0.488   0.505   0.511   0.526   0.538
  0.550   0.561   0.579   0.595   0.608   0.630   0.651   0.655
  0.672   0.681   0.701   0.722   0.751   0.776   0.779   0.831
  0.858   0.902   0.917   0.983   1.099   1.206   1.261   1.297
  1.312   1.326   1.336   1.353   1.363   1.372   1.399   1.412
  1.461   1.486   1.515   1.543   1.579   1.648   1.661   1.735
  1.778   1.820   1.849   1.877   1.930   2.024   2.061   2.066
  2.122   2.188   2.199   2.226   2.523   2.549   2.624   2.680
  2.774   2.797   2.889   2.931   3.087   3.403   3.440   3.695
  3.958   3.964   3.965   3.973   3.985   3.987   4.006   4.021
  4.031   4.047   4.063   4.070   4.088   4.097   4.128   4.151
  4.200   4.228   4.266   4.278   4.384   4.409   4.441   4.459
  6.003   6.011   6.023   6.031   6.044   6.049   6.068   6.098
  6.125   6.662   7.566   7.601   7.679  23.479  23.643  23.848
 27.829  27.878  27.889  28.343  28.349  28.358  28.361  28.371
 28.376  28.381  28.398  28.402  28.533  28.533  28.536  28.537
 28.548  28.551  28.562  28.573  28.579  28.587  28.609  28.625
 28.668  28.691  28.709  47.927 127.885 127.891 127.898 127.904
127.908 127.915 127.926 127.938 127.956 151.632 151.675 151.683
289.760 289.793 289.9011020.7231901.7941901.8391901.847
 --------------------------------------------------------------

          Ground-State Mulliken Net Atomic Charges

     Atom                 Charge (a.u.)
  ----------------------------------------
      1 C                    -0.605733
      2 C                    -0.059284
      3 C                    -0.130605
      4 Br                    0.007957
      5 I                     0.127114
      6 I                     0.135422
      7 I                     0.138033
      8 H                     0.195801
      9 H                     0.191295
  ----------------------------------------
  Sum of atomic charges =     0.000000

 -----------------------------------------------------------------
                    Cartesian Multipole Moments
 -----------------------------------------------------------------
    Charge (ESU x 10^10)
                 0.0000
    Dipole Moment (Debye)
         X       0.0747      Y       0.1726      Z      -1.3680
       Tot       1.3809
    Quadrupole Moments (Debye-Ang)
        XX    -118.9158     XY       3.1446     YY    -120.6124
        XZ      -0.0081     YZ       0.7119     ZZ    -119.3561
    Octopole Moments (Debye-Ang^2)
       XXX       4.3127    XXY      -1.1608    XYY       0.4862
       YYY      10.3395    XXZ      19.3791    XYZ      -0.3871
       YYZ      17.0382    XZZ       1.2640    YZZ      -1.1209
       ZZZ      21.1831
    Hexadecapole Moments (Debye-Ang^3)
      XXXX   -2323.4188   XXXY     103.5309   XXYY    -754.4647
      XYYY      98.6524   YYYY   -1786.8103   XXXZ      -0.1576
      XXYZ      -3.5973   XYYZ       0.4795   YYYZ      -3.2545
      XXZZ    -479.4983   XYZZ      30.4849   YYZZ    -377.6340
      XZZZ       0.0690   YZZZ      -0.9117   ZZZZ    -300.8840
 -----------------------------------------------------------------
 Calculating analytic gradient of the SCF energy
 Gradient of SCF Energy
            1           2           3           4           5           6
    1  -0.0000439   0.0012380  -0.0013450   0.0002473   0.0001498  -0.0000219
    2  -0.0000715  -0.0013436   0.0011654   0.0004005   0.0003404  -0.0005705
    3   0.0012353  -0.0011202  -0.0004052  -0.0001460  -0.0000844  -0.0001806
            7           8           9
    1  -0.0001166  -0.0001490   0.0000412
    2  -0.0000878   0.0001839  -0.0000167
    3  -0.0001041   0.0003751   0.0004300
 Max gradient component =       1.345E-03
 RMS gradient           =       6.272E-04
 Gradient time:  CPU 30.50 s  wall 7.71 s
 Geometry Optimization Parameters
   NAtoms,    NIC,     NZ,  NCons,   NDum,   NFix, NCnnct, MaxDiis
        9      69       9       0       0       0       0       0

 Cartesian Hessian Update
 Hessian Updated using BFGS Update


** GEOMETRY OPTIMIZATION IN DELOCALIZED INTERNAL COORDINATES **
   Searching for a Minimum

   Optimization Cycle:   4

                       Coordinates (Angstroms)
     ATOM                X               Y               Z
      1  C        -0.0078269142   -0.2803609889   -1.7441014015
      2  C         0.5361609006   -0.7929058849   -0.4393717215
      3  C        -0.5457712600    0.2811107337   -0.4523490631
      4  Br        0.0899551180   -2.6059438623    0.0828858317
      5  I         2.6144946637   -0.3440287688    0.0750040911
      6  I        -2.6151358425   -0.1908883021    0.0784286845
      7  I        -0.0945968122    2.3647170009    0.0293132780
      8  H         0.6310518818    0.3580948837   -2.3431046497
      9  H        -0.6502861861   -0.9437454660   -2.3115209413
   Point Group: c1    Number of degrees of freedom:    21


   Energy is -23448.187974266

 Hessian Updated using BFGS Update

 21 Hessian modes will be used to form the next step
  Hessian Eigenvalues:
     0.017515    0.020957    0.030648    0.031080    0.033384    0.051179
     0.081650    0.087772    0.091171    0.108119    0.108238    0.109385
     0.128806    0.130270    0.151589    0.178469    0.258416    0.267695
     0.285351    0.348087    0.349992

 Minimum Search - Taking Simple RFO Step
 Searching for Lamda that Minimizes Along All modes
 Value Taken    Lamda =  -0.00004408
 Step Taken.  Stepsize is  0.022963

                             Maximum     Tolerance    Cnvgd?
         Gradient           0.001268      0.000300      NO
         Displacement       0.013069      0.001200      NO
         Energy change     -0.000125      0.000001      NO


 New Cartesian Coordinates Obtained by Inverse Iteration

 Displacement from previous Coordinates is:  0.029049
 ----------------------------------------------------------------
             Standard Nuclear Orientation (Angstroms)
    I     Atom           X                Y                Z
 ----------------------------------------------------------------
    1      C      -0.0074326617    -0.2808205718    -1.7479857988
    2      C       0.5332057787    -0.7907592200    -0.4391269108
    3      C      -0.5443598704     0.2796327599    -0.4539250642
    4      Br      0.0904715304    -2.6062474473     0.0832257380
    5      I       2.6109693115    -0.3427779341     0.0794532055
    6      I      -2.6128800215    -0.1880118707     0.0866509196
    7      I      -0.0962397742     2.3636708532     0.0324593933
    8      H       0.6327380678     0.3559929364    -2.3480754812
    9      H      -0.6484268114    -0.9446301603    -2.3174918930
 ----------------------------------------------------------------
 Molecular Point Group                 C1    NOp =  1
 Largest Abelian Subgroup              C1    NOp =  1
 Nuclear Repulsion Energy =  2628.6532256179 hartrees
 There are      107 alpha and      107 beta electrons
 Applying Cartesian multipole field
    Component          Value
    ---------          -----
     (2,0,0)        1.00000E-11
     (0,2,0)        2.00000E-11
     (0,0,2)       -3.00000E-11
 Nucleus-field energy     =     0.0000000616 hartrees
 Requested basis set is 6-311++G(d,p)
 There are 119 shells and 314 basis functions
 A cutoff of  1.0D-11 yielded   4896 shell pairs
 There are     36148 function pairs (     40920 Cartesian)
 Smallest overlap matrix eigenvalue = 4.03E-05
 Guess MOs from SCF MO coefficient file

 -----------------------------------------------------------------------
  General SCF calculation program by
  Eric Jon Sundstrom, Paul Horn, Yuezhi Mao, Dmitri Zuev, Alec White,
  David Stuck, Shaama M.S., Shane Yost, Joonho Lee, David Small,
  Daniel Levine, Susi Lehtola, Hugh Burton, Evgeny Epifanovsky
 -----------------------------------------------------------------------
 Exchange:     0.2000 Hartree-Fock + 0.0800 Slater + 0.7200 B88
 Correlation:  0.1900 VWN1RPA + 0.8100 LYP
 Using SG-1 standard quadrature grid
 using 4 threads for integral computing
 -------------------------------------------------------
 OpenMP Integral computing Module                
 Release: version 2.0, May 2017, Q-Chem Inc. Pleasanton 
 -------------------------------------------------------
 -------------------------------------------------------
 OpenMP BLAS3 based DFT computing Module                
 Release: version 1.0, May 2013, Q-Chem Inc. Pittsburgh 
 -------------------------------------------------------
 A restricted SCF calculation will be
 performed using DIIS
 SCF converges when DIIS error is below 1.0e-08
 ---------------------------------------
  Cycle       Energy         DIIS error
 ---------------------------------------
    1  -23448.1879614451      5.22e-05  
    2  -23448.1879950507      1.22e-05  
    3  -23448.1879936441      1.64e-05  
    4  -23448.1879967535      5.20e-06  
    5  -23448.1879970980      1.44e-06  
    6  -23448.1879971253      3.80e-07  
    7  -23448.1879971271      8.15e-08  
    8  -23448.1879971274      5.25e-08  
    9  -23448.1879971271      9.98e-09  Convergence criterion met
 ---------------------------------------
 SCF time:   CPU 86.86s  wall 23.00s 
 SCF   energy in the final basis set =   -23448.1879971271
 Total energy in the final basis set =   -23448.1879971271

 --------------------------------------------------------------

                    Orbital Energies (a.u.)
 --------------------------------------------------------------

 Alpha MOs
 -- Occupied --
***********************-482.850-176.315-176.315-176.315-165.719
*******-165.718-165.717-165.717-165.717-165.717-165.716-165.716
-62.503 -56.324 -56.319 -56.319 -35.812 -35.812 -35.811 -31.305
-31.305 -31.305 -31.299 -31.299 -31.298 -31.298 -31.298 -31.298
-22.956 -22.955 -22.955 -22.954 -22.954 -22.954 -22.954 -22.953
-22.953 -22.949 -22.949 -22.949 -22.949 -22.949 -22.949 -10.311
-10.303 -10.231  -8.712  -6.544  -6.529  -6.529  -6.361  -6.361
 -6.360  -4.774  -4.774  -4.773  -4.758  -4.758  -4.758  -4.758
 -4.757  -4.757  -2.655  -2.651  -2.650  -2.639  -2.639  -2.040
 -2.039  -2.039  -2.035  -2.035  -2.035  -2.034  -2.034  -2.034
 -2.021  -2.021  -2.021  -2.021  -2.020  -2.020  -0.935  -0.807
 -0.707  -0.684  -0.656  -0.622  -0.540  -0.507  -0.473  -0.408
 -0.395  -0.382  -0.361  -0.324  -0.305  -0.289  -0.286  -0.277
 -0.274  -0.274  -0.253
 -- Virtual --
 -0.101  -0.096  -0.076  -0.003   0.010   0.024   0.028   0.031
  0.058   0.062   0.071   0.072   0.072   0.088   0.094   0.098
  0.108   0.114   0.118   0.128   0.148   0.156   0.161   0.188
  0.191   0.205   0.207   0.212   0.224   0.232   0.234   0.237
  0.240   0.248   0.273   0.308   0.355   0.358   0.362   0.389
  0.390   0.398   0.416   0.419   0.426   0.436   0.443   0.456
  0.461   0.464   0.473   0.488   0.505   0.511   0.526   0.539
  0.550   0.561   0.578   0.595   0.608   0.630   0.651   0.655
  0.672   0.681   0.701   0.721   0.751   0.776   0.779   0.831
  0.858   0.903   0.917   0.984   1.099   1.206   1.259   1.297
  1.313   1.326   1.336   1.353   1.363   1.370   1.399   1.411
  1.461   1.485   1.516   1.543   1.579   1.648   1.661   1.736
  1.776   1.822   1.852   1.877   1.928   2.024   2.061   2.066
  2.120   2.188   2.200   2.226   2.520   2.548   2.624   2.679
  2.777   2.797   2.886   2.930   3.086   3.404   3.438   3.693
  3.958   3.964   3.965   3.973   3.986   3.987   4.005   4.021
  4.031   4.047   4.063   4.071   4.088   4.097   4.128   4.150
  4.199   4.228   4.266   4.277   4.384   4.410   4.441   4.460
  6.003   6.011   6.022   6.031   6.044   6.049   6.068   6.098
  6.126   6.662   7.566   7.601   7.679  23.478  23.651  23.846
 27.829  27.878  27.889  28.343  28.349  28.357  28.361  28.371
 28.376  28.381  28.398  28.402  28.533  28.533  28.536  28.537
 28.548  28.551  28.562  28.573  28.579  28.587  28.609  28.625
 28.667  28.691  28.708  47.927 127.885 127.891 127.898 127.904
127.908 127.915 127.926 127.938 127.956 151.633 151.675 151.683
289.761 289.793 289.9011020.7231901.7941901.8391901.847
 --------------------------------------------------------------

          Ground-State Mulliken Net Atomic Charges

     Atom                 Charge (a.u.)
  ----------------------------------------
      1 C                    -0.608932
      2 C                    -0.058646
      3 C                    -0.127766
      4 Br                    0.008130
      5 I                     0.126998
      6 I                     0.135418
      7 I                     0.137910
      8 H                     0.195631
      9 H                     0.191256
  ----------------------------------------
  Sum of atomic charges =     0.000000

 -----------------------------------------------------------------
                    Cartesian Multipole Moments
 -----------------------------------------------------------------
    Charge (ESU x 10^10)
                 0.0000
    Dipole Moment (Debye)
         X       0.0736      Y       0.1746      Z      -1.3691
       Tot       1.3822
    Quadrupole Moments (Debye-Ang)
        XX    -118.9445     XY       3.1154     YY    -120.6284
        XZ      -0.0236     YZ       0.7284     ZZ    -119.3082
    Octopole Moments (Debye-Ang^2)
       XXX       4.5223    XXY      -1.1818    XYY       0.5713
       YYY      10.0763    XXZ      19.1106    XYZ      -0.3816
       YYZ      16.6648    XZZ       1.3268    YZZ      -1.2133
       ZZZ      19.7738
    Hexadecapole Moments (Debye-Ang^3)
      XXXX   -2319.1124   XXXY     103.7811   XXYY    -753.5572
      XYYY      98.9113   YYYY   -1785.7026   XXXZ       0.3474
      XXYZ      -3.7627   XYYZ       0.7963   YYYZ      -3.4072
      XXZZ    -478.5211   XYZZ      30.7281   YYZZ    -377.5486
      XZZZ       0.9102   YZZZ      -1.2093   ZZZZ    -301.5074
 -----------------------------------------------------------------
 Calculating analytic gradient of the SCF energy
 Gradient of SCF Energy
            1           2           3           4           5           6
    1   0.0000126  -0.0001390  -0.0000007   0.0003938  -0.0000023   0.0000018
    2   0.0000057   0.0001187   0.0000772   0.0000449   0.0003310  -0.0004428
    3   0.0006154  -0.0004138  -0.0000442  -0.0000388  -0.0000439   0.0000523
            7           8           9
    1  -0.0002623  -0.0000457   0.0000418
    2  -0.0001531   0.0001311  -0.0001128
    3   0.0000445  -0.0000830  -0.0000885
 Max gradient component =       6.154E-04
 RMS gradient           =       2.111E-04
 Gradient time:  CPU 30.53 s  wall 7.72 s
 Geometry Optimization Parameters
   NAtoms,    NIC,     NZ,  NCons,   NDum,   NFix, NCnnct, MaxDiis
        9      69       9       0       0       0       0       0

 Cartesian Hessian Update
 Hessian Updated using BFGS Update


** GEOMETRY OPTIMIZATION IN DELOCALIZED INTERNAL COORDINATES **
   Searching for a Minimum

   Optimization Cycle:   5

                       Coordinates (Angstroms)
     ATOM                X               Y               Z
      1  C        -0.0074326617   -0.2808205718   -1.7479857988
      2  C         0.5332057787   -0.7907592200   -0.4391269108
      3  C        -0.5443598704    0.2796327599   -0.4539250642
      4  Br        0.0904715304   -2.6062474473    0.0832257380
      5  I         2.6109693115   -0.3427779341    0.0794532055
      6  I        -2.6128800215   -0.1880118707    0.0866509196
      7  I        -0.0962397742    2.3636708532    0.0324593933
      8  H         0.6327380678    0.3559929364   -2.3480754812
      9  H        -0.6484268114   -0.9446301603   -2.3174918930
   Point Group: c1    Number of degrees of freedom:    21


   Energy is -23448.187997127

 Hessian Updated using BFGS Update

 21 Hessian modes will be used to form the next step
  Hessian Eigenvalues:
     0.017543    0.021106    0.030538    0.031331    0.033412    0.051874
     0.077156    0.087790    0.092053    0.107896    0.108339    0.108833
     0.125909    0.134345    0.150945    0.178312    0.249103    0.269206
     0.288658    0.348179    0.352587

 Minimum Search - Taking Simple RFO Step
 Searching for Lamda that Minimizes Along All modes
 Value Taken    Lamda =  -0.00000130
 Step Taken.  Stepsize is  0.003806

                             Maximum     Tolerance    Cnvgd?
         Gradient           0.000263      0.000300     YES
         Displacement       0.001685      0.001200      NO
         Energy change     -0.000023      0.000001      NO


 New Cartesian Coordinates Obtained by Inverse Iteration

 Displacement from previous Coordinates is:  0.003520
 ----------------------------------------------------------------
             Standard Nuclear Orientation (Angstroms)
    I     Atom           X                Y                Z
 ----------------------------------------------------------------
    1      C      -0.0071862473    -0.2809662250    -1.7483488989
    2      C       0.5335437440    -0.7910103446    -0.4387639951
    3      C      -0.5440403186     0.2792288408    -0.4538534073
    4      Br      0.0900990108    -2.6066052031     0.0833781224
    5      I       2.6114901332    -0.3431539284     0.0797226177
    6      I      -2.6125362972    -0.1876953934     0.0868351412
    7      I      -0.0971313977     2.3641191494     0.0321503700
    8      H       0.6323430711     0.3564862032    -2.3482267722
    9      H      -0.6485361492    -0.9443537535    -2.3177090694
 ----------------------------------------------------------------
 Molecular Point Group                 C1    NOp =  1
 Largest Abelian Subgroup              C1    NOp =  1
 Nuclear Repulsion Energy =  2628.4080138253 hartrees
 There are      107 alpha and      107 beta electrons
 Applying Cartesian multipole field
    Component          Value
    ---------          -----
     (2,0,0)        1.00000E-11
     (0,2,0)        2.00000E-11
     (0,0,2)       -3.00000E-11
 Nucleus-field energy     =     0.0000000616 hartrees
 Requested basis set is 6-311++G(d,p)
 There are 119 shells and 314 basis functions
 A cutoff of  1.0D-11 yielded   4896 shell pairs
 There are     36148 function pairs (     40920 Cartesian)
 Smallest overlap matrix eigenvalue = 4.03E-05
 Guess MOs from SCF MO coefficient file

 -----------------------------------------------------------------------
  General SCF calculation program by
  Eric Jon Sundstrom, Paul Horn, Yuezhi Mao, Dmitri Zuev, Alec White,
  David Stuck, Shaama M.S., Shane Yost, Joonho Lee, David Small,
  Daniel Levine, Susi Lehtola, Hugh Burton, Evgeny Epifanovsky
 -----------------------------------------------------------------------
 Exchange:     0.2000 Hartree-Fock + 0.0800 Slater + 0.7200 B88
 Correlation:  0.1900 VWN1RPA + 0.8100 LYP
 Using SG-1 standard quadrature grid
 using 4 threads for integral computing
 -------------------------------------------------------
 OpenMP Integral computing Module                
 Release: version 2.0, May 2017, Q-Chem Inc. Pleasanton 
 -------------------------------------------------------
 -------------------------------------------------------
 OpenMP BLAS3 based DFT computing Module                
 Release: version 1.0, May 2013, Q-Chem Inc. Pittsburgh 
 -------------------------------------------------------
 A restricted SCF calculation will be
 performed using DIIS
 SCF converges when DIIS error is below 1.0e-08
 ---------------------------------------
  Cycle       Energy         DIIS error
 ---------------------------------------
    1  -23448.1879972406      6.62e-06  
    2  -23448.1879977324      2.69e-06  
    3  -23448.1879975714      4.41e-06  
    4  -23448.1879978207      6.71e-07  
    5  -23448.1879978262      2.22e-07  
    6  -23448.1879978269      7.65e-08  
    7  -23448.1879978272      1.76e-08  
    8  -23448.1879978271      4.55e-09  Convergence criterion met
 ---------------------------------------
 SCF time:   CPU 77.58s  wall 21.00s 
 SCF   energy in the final basis set =   -23448.1879978271
 Total energy in the final basis set =   -23448.1879978271

 --------------------------------------------------------------

                    Orbital Energies (a.u.)
 --------------------------------------------------------------

 Alpha MOs
 -- Occupied --
***********************-482.850-176.315-176.315-176.315-165.719
*******-165.718-165.717-165.717-165.717-165.717-165.716-165.716
-62.503 -56.324 -56.319 -56.319 -35.812 -35.812 -35.811 -31.305
-31.305 -31.305 -31.299 -31.299 -31.298 -31.298 -31.298 -31.298
-22.956 -22.955 -22.955 -22.954 -22.954 -22.954 -22.954 -22.953
-22.953 -22.949 -22.949 -22.949 -22.949 -22.949 -22.949 -10.311
-10.303 -10.231  -8.712  -6.544  -6.530  -6.529  -6.361  -6.361
 -6.360  -4.774  -4.774  -4.773  -4.758  -4.758  -4.758  -4.758
 -4.757  -4.757  -2.655  -2.651  -2.650  -2.639  -2.639  -2.040
 -2.039  -2.039  -2.035  -2.035  -2.035  -2.034  -2.034  -2.034
 -2.021  -2.021  -2.021  -2.021  -2.020  -2.020  -0.935  -0.807
 -0.707  -0.684  -0.656  -0.622  -0.540  -0.507  -0.473  -0.408
 -0.395  -0.382  -0.361  -0.324  -0.305  -0.289  -0.286  -0.277
 -0.274  -0.274  -0.253
 -- Virtual --
 -0.101  -0.096  -0.076  -0.003   0.010   0.024   0.027   0.031
  0.058   0.062   0.071   0.072   0.072   0.088   0.094   0.098
  0.108   0.114   0.118   0.128   0.148   0.155   0.161   0.188
  0.191   0.205   0.207   0.212   0.224   0.232   0.234   0.237
  0.240   0.248   0.273   0.308   0.355   0.358   0.362   0.389
  0.390   0.397   0.416   0.419   0.426   0.436   0.443   0.456
  0.461   0.464   0.473   0.488   0.505   0.511   0.526   0.539
  0.549   0.561   0.578   0.595   0.608   0.630   0.651   0.655
  0.672   0.681   0.701   0.721   0.751   0.776   0.779   0.831
  0.858   0.903   0.917   0.984   1.099   1.206   1.259   1.297
  1.312   1.326   1.336   1.353   1.363   1.370   1.399   1.411
  1.461   1.485   1.516   1.543   1.579   1.648   1.661   1.736
  1.775   1.822   1.852   1.877   1.928   2.024   2.061   2.066
  2.120   2.188   2.199   2.226   2.521   2.548   2.624   2.679
  2.777   2.797   2.886   2.930   3.086   3.403   3.438   3.693
  3.958   3.964   3.965   3.973   3.986   3.987   4.005   4.021
  4.031   4.047   4.063   4.071   4.088   4.097   4.128   4.150
  4.199   4.228   4.266   4.277   4.384   4.411   4.441   4.460
  6.003   6.012   6.022   6.031   6.044   6.049   6.068   6.098
  6.126   6.662   7.566   7.601   7.679  23.477  23.650  23.845
 27.829  27.878  27.889  28.343  28.349  28.357  28.361  28.371
 28.376  28.381  28.398  28.402  28.533  28.533  28.536  28.537
 28.548  28.551  28.562  28.572  28.579  28.587  28.609  28.625
 28.667  28.691  28.708  47.927 127.885 127.891 127.898 127.904
127.908 127.915 127.926 127.938 127.956 151.633 151.675 151.683
289.761 289.793 289.9011020.7231901.7941901.8391901.847
 --------------------------------------------------------------

          Ground-State Mulliken Net Atomic Charges

     Atom                 Charge (a.u.)
  ----------------------------------------
      1 C                    -0.608586
      2 C                    -0.058857
      3 C                    -0.127631
      4 Br                    0.007988
      5 I                     0.127056
      6 I                     0.135453
      7 I                     0.137722
      8 H                     0.195599
      9 H                     0.191257
  ----------------------------------------
  Sum of atomic charges =     0.000000

 -----------------------------------------------------------------
                    Cartesian Multipole Moments
 -----------------------------------------------------------------
    Charge (ESU x 10^10)
                 0.0000
    Dipole Moment (Debye)
         X       0.0736      Y       0.1740      Z      -1.3692
       Tot       1.3822
    Quadrupole Moments (Debye-Ang)
        XX    -118.9414     XY       3.1104     YY    -120.6302
        XZ      -0.0233     YZ       0.7260     ZZ    -119.3089
    Octopole Moments (Debye-Ang^2)
       XXX       4.5557    XXY      -1.1810    XYY       0.5543
       YYY      10.0770    XXZ      19.1055    XYZ      -0.3861
       YYZ      16.6537    XZZ       1.3250    YZZ      -1.2110
       ZZZ      19.7489
    Hexadecapole Moments (Debye-Ang^3)
      XXXX   -2319.1836   XXXY     104.0276   XXYY    -753.7092
      XYYY      99.1746   YYYY   -1786.2235   XXXZ       0.3328
      XXYZ      -3.7299   XYYZ       0.7770   YYYZ      -3.3257
      XXZZ    -478.5533   XYZZ      30.8344   YYZZ    -377.6699
      XZZZ       0.9009   YZZZ      -1.1274   ZZZZ    -301.5431
 -----------------------------------------------------------------
 Calculating analytic gradient of the SCF energy
 Gradient of SCF Energy
            1           2           3           4           5           6
    1   0.0000294  -0.0000482  -0.0000103   0.0003460   0.0000679   0.0000371
    2  -0.0000085   0.0000641  -0.0000137  -0.0000293   0.0003329  -0.0003947
    3   0.0001469  -0.0001149   0.0000635  -0.0000251  -0.0000409   0.0000383
            7           8           9
    1  -0.0003352  -0.0001379   0.0000512
    2  -0.0000517   0.0001306  -0.0000297
    3   0.0000433  -0.0000560  -0.0000551
 Max gradient component =       3.947E-04
 RMS gradient           =       1.498E-04
 Gradient time:  CPU 30.55 s  wall 7.72 s
 Geometry Optimization Parameters
   NAtoms,    NIC,     NZ,  NCons,   NDum,   NFix, NCnnct, MaxDiis
        9      69       9       0       0       0       0       0

 Cartesian Hessian Update
 Hessian Updated using BFGS Update


** GEOMETRY OPTIMIZATION IN DELOCALIZED INTERNAL COORDINATES **
   Searching for a Minimum

   Optimization Cycle:   6

                       Coordinates (Angstroms)
     ATOM                X               Y               Z
      1  C        -0.0071862473   -0.2809662250   -1.7483488989
      2  C         0.5335437440   -0.7910103446   -0.4387639951
      3  C        -0.5440403186    0.2792288408   -0.4538534073
      4  Br        0.0900990108   -2.6066052031    0.0833781224
      5  I         2.6114901332   -0.3431539284    0.0797226177
      6  I        -2.6125362972   -0.1876953934    0.0868351412
      7  I        -0.0971313977    2.3641191494    0.0321503700
      8  H         0.6323430711    0.3564862032   -2.3482267722
      9  H        -0.6485361492   -0.9443537535   -2.3177090694
   Point Group: c1    Number of degrees of freedom:    21


   Energy is -23448.187997827

 Hessian Updated using BFGS Update

 21 Hessian modes will be used to form the next step
  Hessian Eigenvalues:
     0.017517    0.022865    0.030110    0.031803    0.034390    0.051591
     0.068693    0.087538    0.091353    0.100812    0.108688    0.112160
     0.124293    0.130957    0.155737    0.179804    0.253467    0.273520
     0.277184    0.347404    0.348235

 Minimum Search - Taking Simple RFO Step
 Searching for Lamda that Minimizes Along All modes
 Value Taken    Lamda =   0.00000000
 Step Taken.  Stepsize is  0.002088

                             Maximum     Tolerance    Cnvgd?
         Gradient           0.000062      0.000300     YES
         Displacement       0.001002      0.001200     YES
         Energy change     -0.000001      0.000001     YES


                       Distance Matrix (Angstroms)
             C (  1)   C (  2)   C (  3)   Br(  4)   I (  5)   I (  6)
   C (  2)  1.505837
   C (  3)  1.509221  1.518824
   Br(  4)  2.961973  1.940531  3.003130
   I (  5)  3.194242  2.187982  3.260282  3.388309
   I (  6)  3.188173  3.246238  2.188387  3.627034  5.226344
   I (  7)  3.189788  3.251823  2.186937  4.974513  3.829911  3.583575
   H (  8)  1.084065  2.229923  2.231255  3.871258  3.209588  4.093275
   H (  9)  1.084243  2.225143  2.232047  3.012288  4.091075  3.195569
             I (  7)   H (  8)
   H (  8)  3.198268
   H (  9)  4.095349  1.825861

 Final energy is   -23448.187997827095     


 ******************************
 **  OPTIMIZATION CONVERGED  **
 ******************************

                       Coordinates (Angstroms)
     ATOM                X               Y               Z
      1  C        -0.0071862473   -0.2809662250   -1.7483488989
      2  C         0.5335437440   -0.7910103446   -0.4387639951
      3  C        -0.5440403186    0.2792288408   -0.4538534073
      4  Br        0.0900990108   -2.6066052031    0.0833781224
      5  I         2.6114901332   -0.3431539284    0.0797226177
      6  I        -2.6125362972   -0.1876953934    0.0868351412
      7  I        -0.0971313977    2.3641191494    0.0321503700
      8  H         0.6323430711    0.3564862032   -2.3482267722
      9  H        -0.6485361492   -0.9443537535   -2.3177090694

Z-matrix Print:
$molecule
0 1
I 
C  1 2.186937
C  2 1.509221 1 118.150018
H  3 1.084065 2 117.789034 1 4.010170 0
H  3 1.084243 2 117.846372 1 -140.376533 0
C  3 1.505837 2 60.496180 1 112.091582 0
Br 6 1.940531 3 117.959698 2 110.252755 0
I  6 2.187982 3 118.540912 2 -112.606458 0
I  2 2.188387 1 109.978038 3 -139.502512 0
$end


 --------------------------------------------------------------

                    Orbital Energies (a.u.)
 --------------------------------------------------------------

 Alpha MOs
 -- Occupied --
***********************-482.850-176.315-176.315-176.315-165.719
*******-165.718-165.717-165.717-165.717-165.717-165.716-165.716
-62.503 -56.324 -56.319 -56.319 -35.812 -35.812 -35.811 -31.305
-31.305 -31.305 -31.299 -31.299 -31.298 -31.298 -31.298 -31.298
-22.956 -22.955 -22.955 -22.954 -22.954 -22.954 -22.954 -22.953
-22.953 -22.949 -22.949 -22.949 -22.949 -22.949 -22.949 -10.311
-10.303 -10.231  -8.712  -6.544  -6.530  -6.529  -6.361  -6.361
 -6.360  -4.774  -4.774  -4.773  -4.758  -4.758  -4.758  -4.758
 -4.757  -4.757  -2.655  -2.651  -2.650  -2.639  -2.639  -2.040
 -2.039  -2.039  -2.035  -2.035  -2.035  -2.034  -2.034  -2.034
 -2.021  -2.021  -2.021  -2.021  -2.020  -2.020  -0.935  -0.807
 -0.707  -0.684  -0.656  -0.622  -0.540  -0.507  -0.473  -0.408
 -0.395  -0.382  -0.361  -0.324  -0.305  -0.289  -0.286  -0.277
 -0.274  -0.274  -0.253
 -- Virtual --
 -0.101  -0.096  -0.076  -0.003   0.010   0.024   0.027   0.031
  0.058   0.062   0.071   0.072   0.072   0.088   0.094   0.098
  0.108   0.114   0.118   0.128   0.148   0.155   0.161   0.188
  0.191   0.205   0.207   0.212   0.224   0.232   0.234   0.237
  0.240   0.248   0.273   0.308   0.355   0.358   0.362   0.389
  0.390   0.397   0.416   0.419   0.426   0.436   0.443   0.456
  0.461   0.464   0.473   0.488   0.505   0.511   0.526   0.539
  0.549   0.561   0.578   0.595   0.608   0.630   0.651   0.655
  0.672   0.681   0.701   0.721   0.751   0.776   0.779   0.831
  0.858   0.903   0.917   0.984   1.099   1.206   1.259   1.297
  1.312   1.326   1.336   1.353   1.363   1.370   1.399   1.411
  1.461   1.485   1.516   1.543   1.579   1.648   1.661   1.736
  1.775   1.822   1.852   1.877   1.928   2.024   2.061   2.066
  2.120   2.188   2.199   2.226   2.521   2.548   2.624   2.679
  2.777   2.797   2.886   2.930   3.086   3.403   3.438   3.693
  3.958   3.964   3.965   3.973   3.986   3.987   4.005   4.021
  4.031   4.047   4.063   4.071   4.088   4.097   4.128   4.150
  4.199   4.228   4.266   4.277   4.384   4.411   4.441   4.460
  6.003   6.012   6.022   6.031   6.044   6.049   6.068   6.098
  6.126   6.662   7.566   7.601   7.679  23.477  23.650  23.845
 27.829  27.878  27.889  28.343  28.349  28.357  28.361  28.371
 28.376  28.381  28.398  28.402  28.533  28.533  28.536  28.537
 28.548  28.551  28.562  28.572  28.579  28.587  28.609  28.625
 28.667  28.691  28.708  47.927 127.885 127.891 127.898 127.904
127.908 127.915 127.926 127.938 127.956 151.633 151.675 151.683
289.761 289.793 289.9011020.7231901.7941901.8391901.847
 --------------------------------------------------------------

          Ground-State Mulliken Net Atomic Charges

     Atom                 Charge (a.u.)
  ----------------------------------------
      1 C                    -0.608586
      2 C                    -0.058857
      3 C                    -0.127631
      4 Br                    0.007988
      5 I                     0.127056
      6 I                     0.135453
      7 I                     0.137722
      8 H                     0.195599
      9 H                     0.191257
  ----------------------------------------
  Sum of atomic charges =     0.000000

 -----------------------------------------------------------------
                    Cartesian Multipole Moments
 -----------------------------------------------------------------
    Charge (ESU x 10^10)
                 0.0000
    Dipole Moment (Debye)
         X       0.0736      Y       0.1740      Z      -1.3692
       Tot       1.3822
    Quadrupole Moments (Debye-Ang)
        XX    -118.9414     XY       3.1104     YY    -120.6302
        XZ      -0.0233     YZ       0.7260     ZZ    -119.3089
    Octopole Moments (Debye-Ang^2)
       XXX       4.5557    XXY      -1.1810    XYY       0.5543
       YYY      10.0770    XXZ      19.1055    XYZ      -0.3861
       YYZ      16.6537    XZZ       1.3250    YZZ      -1.2110
       ZZZ      19.7489
    Hexadecapole Moments (Debye-Ang^3)
      XXXX   -2319.1836   XXXY     104.0276   XXYY    -753.7092
      XYYY      99.1746   YYYY   -1786.2235   XXXZ       0.3328
      XXYZ      -3.7299   XYYZ       0.7770   YYYZ      -3.3257
      XXZZ    -478.5533   XYZZ      30.8344   YYZZ    -377.6699
      XZZZ       0.9009   YZZZ      -1.1274   ZZZZ    -301.5431
 -----------------------------------------------------------------
Archival summary:
1\1\garfield\OPT\ProcedureUnspecified\BasisUnspecified\3r132\taweetha\WedOct1005:38:332018WedOct1005:38:332018\0\\#,OPT,ProcedureUnspecified,BasisUnspecified,\\0,1\I\C,1,2.18694\C,2,1.50922,1,118.15\H,3,1.08406,2,117.789,1,4.01017,0\H,3,1.08424,2,117.846,1,-140.377,0\C,3,1.50584,2,60.4962,1,112.092,0\Br,6,1.94053,3,117.96,2,110.253,0\I,6,2.18798,3,118.541,2,-112.606,0\I,2,2.18839,1,109.978,3,-139.503,0\\\@

 Total job time:  205.44s(wall), 783.20s(cpu) 
 Wed Oct 10 05:38:33 2018

        *************************************************************
        *                                                           *
        *  Thank you very much for using Q-Chem.  Have a nice day.  *
        *                                                           *
        *************************************************************


 
User input: 2 of 2 
 
Q-Chem Developer Version!
                  Welcome to Q-Chem
     A Quantum Leap Into The Future Of Chemistry


 Q-Chem 5.1, Q-Chem, Inc., Pleasanton, CA (2018)

 Yihan Shao,  Zhengting Gan,  E. Epifanovsky,  A. T. B. Gilbert,  M. Wormit,  
 J. Kussmann,  A. W. Lange,  A. Behn,  Jia Deng,  Xintian Feng,  D. Ghosh,  
 M. Goldey,  P. R. Horn,  L. D. Jacobson,  I. Kaliman,  T. Kus,  A. Landau,  
 Jie Liu,  E. I. Proynov,  R. M. Richard,  R. P. Steele,  E. J. Sundstrom,  
 H. L. Woodcock III,  P. M. Zimmerman,  D. Zuev,  B. Albrecht,  E. Alguire,  
 S. A. Baeppler,  D. Barton,  Z. Benda,  Y. A. Bernard,  E. J. Berquist,  
 K. B. Bravaya,  H. Burton,  D. Casanova,  Chun-Min Chang,  Yunqing Chen,  
 A. Chien,  K. D. Closser,  M. P. Coons,  S. Coriani,  S. Dasgupta,  
 A. L. Dempwolff,  M. Diedenhofen,  Hainam Do,  R. G. Edgar,  Po-Tung Fang,  
 S. Faraji,  S. Fatehi,  Qingguo Feng,  K. D. Fenk,  J. Fosso-Tande,  
 Qinghui Ge,  A. Ghysels,  G. Gidofalvi,  J. Gomes,  J. Gonthier,  A. Gunina,  
 D. Hait,  M. W. D. Hanson-Heine,  P. H. P. Harbach,  A. W. Hauser,  
 J. E. Herr,  E. G. Hohenstein,  Z. C. Holden,  Kerwin Hui,  B. C. Huynh,  
 T.-C. Jagau,  Hyunjun Ji,  B. Kaduk,  K. Khistyaev,  Jaehoon Kim,  
 P. Klunzinger,  K. Koh,  D. Kosenkov,  L. Koulias,  T. Kowalczyk,  
 C. M. Krauter,  A. Kunitsa,  Ka Un Lao,  A. Laurent,  K. V. Lawler,  
 Joonho Lee,  D. Lefrancois,  S. Lehtola,  D. S. Levine,  Yi-Pei Li,  
 You-Sheng Lin,  Fenglai Liu,  E. Livshits,  A. Luenser,  P. Manohar,  
 E. Mansoor,  S. F. Manzer,  Shan-Ping Mao,  Yuezhi Mao,  N. Mardirossian,  
 A. V. Marenich,  T. Markovich,  L. A. Martinez-Martinez,  S. A. Maurer,  
 N. J. Mayhall,  S. C. McKenzie,  J.-M. Mewes,  A. F. Morrison,  
 J. W. Mullinax,  K. Nanda,  T. S. Nguyen-Beck,  R. Olivares-Amaya,  
 J. A. Parkhill,  T. M. Perrine,  F. Plasser,  P. Pokhilko,  S. Prager,  
 A. Prociuk,  E. Ramos,  D. R. Rehn,  F. Rob,  M. Schneider,  N. Sergueev,  
 S. M. Sharada,  S. Sharma,  D. W. Small,  T. Stauch,  T. Stein,  
 Yu-Chuan Su,  A. J. W. Thom,  A. Tkatchenko,  T. Tsuchimochi,  N. M. Tubman,  
 L. Vogt,  M. L. Vidal,  O. Vydrov,  M. A. Watson,  J. Wenzel,  
 M. de Wergifosse,  T. A. Wesolowski,  A. White,  J. Witte,  A. Yamada,  
 Jun Yang,  K. Yao,  S. Yeganeh,  S. R. Yost,  Zhi-Qiang You,  A. Zech,  
 Igor Ying Zhang,  Xing Zhang,  Yan Zhao,  Ying Zhu,  B. R. Brooks,  
 G. K. L. Chan,  C. J. Cramer,  M. S. Gordon,  W. J. Hehre,  A. Klamt,  
 M. W. Schmidt,  C. D. Sherrill,  D. G. Truhlar,  A. Aspuru-Guzik,  R. Baer,  
 A. T. Bell,  N. A. Besley,  Jeng-Da Chai,  A. E. DePrince, III,  
 R. A. DiStasio Jr.,  A. Dreuw,  B. D. Dunietz,  T. R. Furlani,  
 Chao-Ping Hsu,  Yousung Jung,  Jing Kong,  D. S. Lambrecht,  WanZhen Liang,  
 C. Ochsenfeld,  V. A. Rassolov,  L. V. Slipchenko,  J. E. Subotnik,  
 T. Van Voorhis,  J. M. Herbert,  A. I. Krylov,  P. M. W. Gill,  M. Head-Gordon

 Contributors to earlier versions of Q-Chem not listed above: 
 R. D. Adamson,  B. Austin,  J. Baker,  G. J. O. Beran,  K. Brandhorst,  
 S. T. Brown,  E. F. C. Byrd,  A. K. Chakraborty,  C.-L. Cheng,  
 Siu Hung Chien,  D. M. Chipman,  D. L. Crittenden,  H. Dachsel,  
 R. J. Doerksen,  A. D. Dutoi,  L. Fusti-Molnar,  W. A. Goddard III,  
 A. Golubeva-Zadorozhnaya,  S. R. Gwaltney,  G. Hawkins,  A. Heyden,  
 S. Hirata,  G. Kedziora,  F. J. Keil,  C. Kelley,  Jihan Kim,  R. A. King,  
 R. Z. Khaliullin,  P. P. Korambath,  W. Kurlancheek,  A. M. Lee,  M. S. Lee,  
 S. V. Levchenko,  Ching Yeh Lin,  D. Liotard,  R. C. Lochan,  I. Lotan,  
 P. E. Maslen,  N. Nair,  D. P. O'Neill,  D. Neuhauser,  E. Neuscamman,  
 C. M. Oana,  R. Olson,  B. Peters,  R. Peverati,  P. A. Pieniazek,  
 Y. M. Rhee,  J. Ritchie,  M. A. Rohrdanz,  E. Rosta,  N. J. Russ,  
 H. F. Schaefer III,  N. E. Schultz,  N. Shenvi,  A. C. Simmonett,  A. Sodt,  
 D. Stuck,  K. S. Thanthiriwatte,  V. Vanovschi,  Tao Wang,  A. Warshel,  
 C. F. Williams,  Q. Wu,  X. Xu,  W. Zhang

 Please cite Q-Chem as follows:
 Y. Shao et al., Mol. Phys. 113, 184-215 (2015)
 DOI: 10.1080/00268976.2014.952696

 Q-Chem 5.1.1 for Intel X86 EM64T Linux

 Parts of Q-Chem use Armadillo 8.300.2 (Tropical Shenanigans).
 http://arma.sourceforge.net/

 Q-Chem begins on Wed Oct 10 05:38:33 2018  

Host: 
0

     Scratch files written to /scratch/taweetham/qchem26038//
The previous job contains 0 fragments, simply inherited here
Input Ideriv = 2
Curr. Ideriv = -1
Max.  Ideriv = 2

Checking the input file for inconsistencies... 	...done.

--------------------------------------------------------------
User input:
--------------------------------------------------------------

$molecule
read
$end

$rem
   job_type 	frequency
   basis 	6-311++g**
   method	b3lyp	
$end


--------------------------------------------------------------
 ----------------------------------------------------------------
             Standard Nuclear Orientation (Angstroms)
    I     Atom           X                Y                Z
 ----------------------------------------------------------------
    1      C       0.0690454511     0.2741850066     1.7155114082
    2      C       0.7101383494     0.6492279407     0.4055918530
    3      C      -0.5822973679    -0.1483870040     0.4213186826
    4      Br      0.6900074154     2.5185283720    -0.1149568531
    5      I       2.6315886583    -0.2583223775    -0.1156049079
    6      I      -2.4912870545     0.7764787672    -0.1166586793
    7      I      -0.6209613965    -2.2798866829    -0.0664405466
    8      H       0.5477334688    -0.4923362980     2.3142598375
    9      H      -0.4043425867     1.0653931561     2.2860174495
 ----------------------------------------------------------------
 Molecular Point Group                 C1    NOp =  1
 Largest Abelian Subgroup              C1    NOp =  1
 Nuclear Repulsion Energy =  2628.4080138253 hartrees
 There are      107 alpha and      107 beta electrons
 Requested basis set is 6-311++G(d,p)
 There are 119 shells and 314 basis functions

 Total QAlloc Memory Limit   2000 MB
 Mega-Array Size       188 MB
 MEM_STATIC part       192 MB

                       Distance Matrix (Angstroms)
             C (  1)   C (  2)   C (  3)   Br(  4)   I (  5)   I (  6)
   C (  2)  1.505837
   C (  3)  1.509221  1.518824
   Br(  4)  2.961973  1.940531  3.003130
   I (  5)  3.194242  2.187982  3.260282  3.388309
   I (  6)  3.188173  3.246238  2.188387  3.627034  5.226344
   I (  7)  3.189788  3.251823  2.186937  4.974513  3.829911  3.583575
   H (  8)  1.084065  2.229923  2.231255  3.871258  3.209588  4.093275
   H (  9)  1.084243  2.225143  2.232047  3.012288  4.091075  3.195569
             I (  7)   H (  8)
   H (  8)  3.198268
   H (  9)  4.095349  1.825861

 A cutoff of  1.0D-11 yielded   4896 shell pairs
 There are     36148 function pairs (     40920 Cartesian)

 -------------------------------------------------------
 OpenMP Integral Computing Module                       
 Release: version 1.0, May 2013, Q-Chem Inc. Pittsburgh 
 -------------------------------------------------------
 Integral Job Info:
 Integral job number is                      11
 Integral operator is                         1
 short-range coefficients                     0
 long-range coefficients              100000000
 Omega coefficients                           0
 if combine SR and LR in K                    0
 Integral screening is                        0
 Integral computing path is                   2
 max size of driver memory is            800000
 size of driver memory is                593474
 size of scratch memory is             29623520
 max col of scratch BK array               1296
 max len of scratch array in speh3          155
 max len of scratch index in speh4           18
 max int batch size is                      520
 min int batch size is                       52
 fixed nKL is                                45
 max L of basis functions is                  2
 order of int derivative is                   0
 number of shells is                        119
 number of basis is                         335
 number of cartesian basis is               335
 number of contracted shell pairs          4896
 number of primitive shell pairs           9555
 maxK2 (contraction) of shell pair           36
 max number of K2 of shell pair               1
 max number of CS2 of shell pair            772
 max number of PS2 of shell pair            772
 mem total for path MDJ                  579820
 -------------------------------------------------------
 Smallest overlap matrix eigenvalue = 4.03E-05
 Guess from superposition of atomic densities
 Warning:  Energy on first SCF cycle will be non-variational
 SAD guess density has 214.000000 electrons

 -----------------------------------------------------------------------
  General SCF calculation program by
  Eric Jon Sundstrom, Paul Horn, Yuezhi Mao, Dmitri Zuev, Alec White,
  David Stuck, Shaama M.S., Shane Yost, Joonho Lee, David Small,
  Daniel Levine, Susi Lehtola, Hugh Burton, Evgeny Epifanovsky
 -----------------------------------------------------------------------
 Exchange:     0.2000 Hartree-Fock + 0.0800 Slater + 0.7200 B88
 Correlation:  0.1900 VWN1RPA + 0.8100 LYP
 Using SG-1 standard quadrature grid
 using 4 threads for integral computing
 -------------------------------------------------------
 OpenMP Integral computing Module                
 Release: version 2.0, May 2017, Q-Chem Inc. Pleasanton 
 -------------------------------------------------------
 -------------------------------------------------------
 OpenMP BLAS3 based DFT computing Module                
 Release: version 1.0, May 2013, Q-Chem Inc. Pittsburgh 
 -------------------------------------------------------
 A restricted SCF calculation will be
 performed using DIIS
 SCF converges when DIIS error is below 1.0e-08
 ---------------------------------------
  Cycle       Energy         DIIS error
 ---------------------------------------
    1  -23449.0650712885      2.92e-02  
    2  -23448.1476875403      2.14e-03  
    3  -23448.1227564058      2.47e-03  
    4  -23448.1854550120      4.52e-04  
    5  -23448.1872386148      3.00e-04  
    6  -23448.1883718626      7.14e-05  
    7  -23448.1884307680      1.13e-05  
    8  -23448.1884319946      6.58e-06  
    9  -23448.1884324892      1.54e-06  
   10  -23448.1884325201      2.60e-07  
   11  -23448.1884325211      6.81e-08  
   12  -23448.1884325216      2.77e-08  
   13  -23448.1884325216      4.60e-09  Convergence criterion met
 ---------------------------------------
 SCF time:   CPU 120.55s  wall 32.00s 
 SCF   energy in the final basis set =   -23448.1884325216
 Total energy in the final basis set =   -23448.1884325216

 --------------------------------------------------------------

                    Orbital Energies (a.u.)
 --------------------------------------------------------------

 Alpha MOs
 -- Occupied --
***********************-482.850-176.315-176.315-176.315-165.719
*******-165.718-165.717-165.717-165.717-165.717-165.716-165.716
-62.503 -56.324 -56.319 -56.319 -35.812 -35.812 -35.811 -31.305
-31.305 -31.305 -31.299 -31.299 -31.298 -31.298 -31.298 -31.298
-22.956 -22.956 -22.955 -22.954 -22.954 -22.954 -22.954 -22.953
-22.953 -22.949 -22.949 -22.949 -22.949 -22.949 -22.949 -10.311
-10.303 -10.231  -8.712  -6.544  -6.529  -6.529  -6.361  -6.361
 -6.360  -4.774  -4.774  -4.773  -4.758  -4.758  -4.758  -4.758
 -4.757  -4.757  -2.655  -2.651  -2.651  -2.639  -2.639  -2.039
 -2.039  -2.039  -2.035  -2.035  -2.035  -2.035  -2.034  -2.034
 -2.021  -2.021  -2.021  -2.021  -2.020  -2.020  -0.935  -0.807
 -0.707  -0.684  -0.656  -0.622  -0.540  -0.507  -0.473  -0.408
 -0.395  -0.382  -0.361  -0.324  -0.305  -0.289  -0.286  -0.277
 -0.274  -0.274  -0.253
 -- Virtual --
 -0.101  -0.096  -0.076  -0.003   0.009   0.024   0.027   0.031
  0.058   0.063   0.071   0.072   0.072   0.089   0.094   0.098
  0.108   0.114   0.118   0.128   0.148   0.156   0.161   0.188
  0.191   0.205   0.207   0.212   0.224   0.232   0.234   0.237
  0.240   0.248   0.273   0.308   0.355   0.358   0.362   0.389
  0.390   0.398   0.416   0.420   0.426   0.436   0.443   0.456
  0.461   0.464   0.473   0.488   0.505   0.511   0.526   0.539
  0.549   0.561   0.578   0.595   0.608   0.629   0.651   0.655
  0.672   0.680   0.701   0.721   0.751   0.776   0.779   0.831
  0.858   0.903   0.917   0.984   1.099   1.206   1.259   1.297
  1.312   1.326   1.336   1.353   1.363   1.370   1.399   1.411
  1.461   1.485   1.516   1.543   1.579   1.648   1.661   1.736
  1.775   1.822   1.851   1.877   1.928   2.024   2.061   2.066
  2.120   2.188   2.199   2.226   2.520   2.548   2.624   2.679
  2.777   2.797   2.886   2.930   3.086   3.403   3.437   3.693
  3.958   3.965   3.965   3.973   3.986   3.987   4.005   4.021
  4.031   4.047   4.063   4.071   4.088   4.097   4.128   4.150
  4.199   4.228   4.266   4.277   4.384   4.411   4.441   4.460
  6.003   6.011   6.022   6.031   6.044   6.049   6.068   6.098
  6.125   6.662   7.566   7.601   7.679  23.477  23.650  23.845
 27.829  27.878  27.889  28.343  28.349  28.357  28.361  28.371
 28.376  28.381  28.398  28.402  28.533  28.533  28.536  28.537
 28.548  28.551  28.563  28.572  28.579  28.588  28.608  28.625
 28.667  28.691  28.708  47.927 127.885 127.891 127.898 127.904
127.908 127.915 127.926 127.938 127.956 151.633 151.675 151.683
289.761 289.793 289.9011020.7231901.7941901.8391901.847
 --------------------------------------------------------------

          Ground-State Mulliken Net Atomic Charges

     Atom                 Charge (a.u.)
  ----------------------------------------
      1 C                    -0.610811
      2 C                    -0.054295
      3 C                    -0.126037
      4 Br                    0.007363
      5 I                     0.125797
      6 I                     0.134834
      7 I                     0.136724
      8 H                     0.195224
      9 H                     0.191202
  ----------------------------------------
  Sum of atomic charges =     0.000000

 -----------------------------------------------------------------
                    Cartesian Multipole Moments
 -----------------------------------------------------------------
    Charge (ESU x 10^10)
                 0.0000
    Dipole Moment (Debye)
         X       0.0334      Y      -0.1861      Z       1.3731
       Tot       1.3861
    Quadrupole Moments (Debye-Ang)
        XX    -120.4174     XY      -3.1744     YY    -119.1839
        XZ       0.2016     YZ       0.7132     ZZ    -119.4026
    Octopole Moments (Debye-Ang^2)
       XXX       1.0852    XXY      -0.3744    XYY      -3.2459
       YYY      -9.6156    XXZ     -15.1483    XYZ       0.3032
       YYZ     -12.6799    XZZ       0.3259    YZZ       0.7791
       ZZZ      -7.9184
    Hexadecapole Moments (Debye-Ang^3)
      XXXX   -2404.0694   XXXY     -75.0948   XXYY    -731.5579
      XYYY      10.4596   YYYY   -1746.3962   XXXZ      -2.5986
      XXYZ      -3.6128   XYYZ       0.5124   YYYZ      -3.3608
      XXZZ    -485.8710   XYZZ      -5.3620   YYZZ    -368.3140
      XZZZ      -0.2066   YZZZ      -1.6319   ZZZZ    -299.7376
 -----------------------------------------------------------------
 Calculating MO derivatives via CPSCF
 D1JvT checksum  = 1289736 73988.2019762746
 D1KAT checksum  = 3617568 2209.1453257791
   1         3          27      0.103819    0.020701
   2         3          27      0.015002    0.003282
   3         3          27      0.002147    0.000553
   4         3          27      0.000247    0.000065
   5        27           3      0.000016    0.000007
   6        30           0      0.000000    0.000000    Roots Converged
 Time for AOints: 95.0 s (CPU) 23.9 s (wall)
 ------------------------------------------------------------------------------
                     AOints        : Timing summary (seconds)
 ------------------------------------------------------------------------------
     job step          cpu (% of tot)      sys (% of tot)     wall (% of tot)
 ------------------------------------------------------------------------------
  cpscf_lag         0.3415E+03 (31.5)   0.1700E-04 (12.1)   0.8735E+02 (30.8)
  iterzp            0.6480E+03 (59.7)   0.1170E-03 (83.0)   0.1707E+03 (60.3)
  make_fx           0.0000E+00 ( 0.0)   0.0000E+00 ( 0.0)   0.0000E+00 ( 0.0)
  AOints            0.9504E+02 ( 8.8)   0.4000E-05 ( 2.8)   0.2390E+02 ( 8.4)
 ------------------------------------------------------------------------------
   Grand Totals     0.1086E+04          0.1410E-03          0.2832E+03
 ------------------------------------------------------------------------------
 Calculating analytic Hessian of the SCF energy
 Polarizability Matrix (a.u.)
            1           2           3
    1-173.5215313   7.1122218  -0.1339569
    2   7.1122218-164.1346770  -0.5066012
    3  -0.1339569  -0.5066012-107.3228080

 Direct stationary perturbation theory relativistic correction:

 rels  =     307.672098045867
 relv  =   -1029.897192542236
 rel2e =     142.999649093501
 E_rel =    -579.225445402867

 Hessian of the SCF Energy
            1           2           3           4           5           6
    1   0.3273269  -0.1919457   0.0024718  -0.0532897  -0.0007299   0.0497803
    2  -0.1919457   0.5259728  -0.0003388   0.0004335  -0.0535615   0.0225083
    3   0.0024718  -0.0003388   0.5933165   0.0844379   0.0500467  -0.1722764
    4  -0.0532897   0.0004335   0.0844379   0.2961230   0.0421110  -0.0836560
    5  -0.0007299  -0.0535615   0.0500467   0.0421110   0.2843873  -0.0623130
    6   0.0497803   0.0225083  -0.1722764  -0.0836560  -0.0623130   0.2557391
    7  -0.0543579  -0.0015546  -0.0835212  -0.1454265  -0.0644011   0.0117550
    8  -0.0016697  -0.0541521  -0.0539295  -0.0601124  -0.0805150   0.0108839
    9  -0.0471517  -0.0307439  -0.1645298  -0.0111953  -0.0045808  -0.0047895
   10  -0.0005620  -0.0025376   0.0028502  -0.0210461   0.0076361  -0.0029012
   11  -0.0041341  -0.0122886   0.0048626  -0.0018959  -0.1081549   0.0281960
   12  -0.0014905   0.0218334  -0.0031350  -0.0003574   0.0212584  -0.0297349
   13  -0.0126515   0.0002757   0.0034556  -0.0629636   0.0183333   0.0184019
   14   0.0038544   0.0002797   0.0006640   0.0226591  -0.0334000  -0.0030501
   15   0.0150131  -0.0072829  -0.0018666   0.0153052  -0.0004481  -0.0207522
   16  -0.0120644   0.0007094  -0.0036614  -0.0137944   0.0069621  -0.0091146
   17   0.0029865   0.0001153  -0.0007657  -0.0018561   0.0007436   0.0008897
   18  -0.0152408   0.0078504  -0.0023006   0.0005254  -0.0031987  -0.0014277
   19  -0.0009005  -0.0025428  -0.0023628  -0.0000381  -0.0087210  -0.0028358
   20  -0.0050220  -0.0115813  -0.0031295   0.0002914  -0.0124482  -0.0077637
   21   0.0002759  -0.0167532  -0.0018470  -0.0030544   0.0017439  -0.0013982
   22  -0.0973433   0.0980489  -0.0698448   0.0096770  -0.0158482   0.0104184
   23   0.0974518  -0.1929981   0.1124008   0.0051774  -0.0075573   0.0027669
   24  -0.0681473   0.1102757  -0.1275728  -0.0071673   0.0091353  -0.0122715
   25  -0.0961576   0.0991132   0.0661748  -0.0092418   0.0146578   0.0081519
   26   0.0992088  -0.2017861  -0.1098106  -0.0068079   0.0105060   0.0078820
   27   0.0644893  -0.1073491  -0.1197882   0.0051620  -0.0116436  -0.0130888
            7           8           9          10          11          12
    1  -0.0543579  -0.0016697  -0.0471517  -0.0005620  -0.0041341  -0.0014905
    2  -0.0015546  -0.0541521  -0.0307439  -0.0025376  -0.0122886   0.0218334
    3  -0.0835212  -0.0539295  -0.1645298   0.0028502   0.0048626  -0.0031350
    4  -0.1454265  -0.0601124  -0.0111953  -0.0210461  -0.0018959  -0.0003574
    5  -0.0644011  -0.0805150  -0.0045808   0.0076361  -0.1081549   0.0212584
    6   0.0117550   0.0108839  -0.0047895  -0.0029012   0.0281960  -0.0297349
    7   0.2936817   0.0470000   0.0795032  -0.0000191  -0.0004010   0.0038361
    8   0.0470000   0.2630622   0.0478895  -0.0116849  -0.0169975  -0.0016600
    9   0.0795032   0.0478895   0.2459424   0.0038436   0.0086174  -0.0009254
   10  -0.0000191  -0.0116849   0.0038436   0.0341809  -0.0019764  -0.0028948
   11  -0.0004010  -0.0169975   0.0086174  -0.0019764   0.1582489  -0.0415468
   12   0.0038361  -0.0016600  -0.0009254  -0.0028948  -0.0415468   0.0284142
   13  -0.0138212   0.0060164   0.0091853  -0.0059544   0.0122469  -0.0004974
   14  -0.0016685   0.0012572  -0.0012368   0.0168901  -0.0190393  -0.0008033
   15  -0.0003412   0.0029627  -0.0015177  -0.0015745   0.0006867   0.0030143
   16  -0.0640468   0.0196361  -0.0193341  -0.0064746  -0.0025267   0.0008346
   17   0.0266559  -0.0356393   0.0047604  -0.0065378  -0.0006913  -0.0003601
   18  -0.0159117   0.0013692  -0.0217576  -0.0002216  -0.0009438   0.0015245
   19  -0.0163245   0.0032117   0.0045757  -0.0006149  -0.0008459  -0.0005435
   20  -0.0036502  -0.0791838  -0.0125798  -0.0003780  -0.0012369  -0.0007476
   21   0.0033205  -0.0083491  -0.0268924   0.0008064   0.0009331   0.0002535
   22  -0.0092393   0.0138715  -0.0086917  -0.0004398  -0.0022482   0.0033441
   23  -0.0072281   0.0102388  -0.0085787  -0.0006085  -0.0009595   0.0019686
   24  -0.0054529   0.0099700  -0.0129364  -0.0005829  -0.0008659  -0.0004737
   25   0.0095535  -0.0162686  -0.0107349   0.0009300   0.0017814  -0.0022311
   26   0.0052476  -0.0080705  -0.0035473  -0.0008028   0.0011192   0.0000574
   27   0.0068122  -0.0091367  -0.0125938   0.0006749   0.0000606   0.0010624
           13          14          15          16          17          18
    1  -0.0126515   0.0038544   0.0150131  -0.0120644   0.0029865  -0.0152408
    2   0.0002757   0.0002797  -0.0072829   0.0007094   0.0001153   0.0078504
    3   0.0034556   0.0006640  -0.0018666  -0.0036614  -0.0007657  -0.0023006
    4  -0.0629636   0.0226591   0.0153052  -0.0137944  -0.0018561   0.0005254
    5   0.0183333  -0.0334000  -0.0004481   0.0069621   0.0007436  -0.0031987
    6   0.0184019  -0.0030501  -0.0207522  -0.0091146   0.0008897  -0.0014277
    7  -0.0138212  -0.0016685  -0.0003412  -0.0640468   0.0266559  -0.0159117
    8   0.0060164   0.0012572   0.0029627   0.0196361  -0.0356393   0.0013692
    9   0.0091853  -0.0012368  -0.0015177  -0.0193341   0.0047604  -0.0217576
   10  -0.0059544   0.0168901  -0.0015745  -0.0064746  -0.0065378  -0.0002216
   11   0.0122469  -0.0190393   0.0006867  -0.0025267  -0.0006913  -0.0009438
   12  -0.0004974  -0.0008033   0.0030143   0.0008346  -0.0003601   0.0015245
   13   0.1020078  -0.0346615  -0.0297692  -0.0010571   0.0000220   0.0008257
   14  -0.0346615   0.0514027   0.0034630  -0.0002387  -0.0003631   0.0001869
   15  -0.0297692   0.0034630   0.0194158  -0.0006541  -0.0001380   0.0002394
   16  -0.0010571  -0.0002387  -0.0006541   0.1024806  -0.0344809   0.0311818
   17   0.0000220  -0.0003631  -0.0001380  -0.0344809   0.0515626  -0.0051686
   18   0.0008257   0.0001869   0.0002394   0.0311818  -0.0051686   0.0210759
   19  -0.0052684  -0.0059751   0.0001775  -0.0046629   0.0142019   0.0006270
   20  -0.0026517  -0.0009865   0.0008694   0.0095868  -0.0167839  -0.0001058
   21  -0.0007567   0.0003258   0.0013145  -0.0001668   0.0012753   0.0024456
   22   0.0012160  -0.0009608  -0.0005484  -0.0016250   0.0000625  -0.0024775
   23   0.0014683   0.0005394  -0.0015349  -0.0010695   0.0003667  -0.0015223
   24   0.0002263   0.0004010   0.0004380   0.0011702  -0.0000323  -0.0002928
   25  -0.0015076   0.0001010   0.0023918   0.0012445  -0.0010540   0.0006917
   26  -0.0010495   0.0003098   0.0014221   0.0014214   0.0006894   0.0015329
   27  -0.0010714   0.0000495  -0.0002854  -0.0002556  -0.0004605   0.0004934
           19          20          21          22          23          24
    1  -0.0009005  -0.0050220   0.0002759  -0.0973433   0.0974518  -0.0681473
    2  -0.0025428  -0.0115813  -0.0167532   0.0980489  -0.1929981   0.1102757
    3  -0.0023628  -0.0031295  -0.0018470  -0.0698448   0.1124008  -0.1275728
    4  -0.0000381   0.0002914  -0.0030544   0.0096770   0.0051774  -0.0071673
    5  -0.0087210  -0.0124482   0.0017439  -0.0158482  -0.0075573   0.0091353
    6  -0.0028358  -0.0077637  -0.0013982   0.0104184   0.0027669  -0.0122715
    7  -0.0163245  -0.0036502   0.0033205  -0.0092393  -0.0072281  -0.0054529
    8   0.0032117  -0.0791838  -0.0083491   0.0138715   0.0102388   0.0099700
    9   0.0045757  -0.0125798  -0.0268924  -0.0086917  -0.0085787  -0.0129364
   10  -0.0006149  -0.0003780   0.0008064  -0.0004398  -0.0006085  -0.0005829
   11  -0.0008459  -0.0012369   0.0009331  -0.0022482  -0.0009595  -0.0008659
   12  -0.0005435  -0.0007476   0.0002535   0.0033441   0.0019686  -0.0004737
   13  -0.0052684  -0.0026517  -0.0007567   0.0012160   0.0014683   0.0002263
   14  -0.0059751  -0.0009865   0.0003258  -0.0009608   0.0005394   0.0004010
   15   0.0001775   0.0008694   0.0013145  -0.0005484  -0.0015349   0.0004380
   16  -0.0046629   0.0095868  -0.0001668  -0.0016250  -0.0010695   0.0011702
   17   0.0142019  -0.0167839   0.0012753   0.0000625   0.0003667  -0.0000323
   18   0.0006270  -0.0001058   0.0024456  -0.0024775  -0.0015223  -0.0002928
   19   0.0271608   0.0019517   0.0002635   0.0010709  -0.0008137  -0.0004093
   20   0.0019517   0.1221912   0.0225439   0.0017611   0.0008852  -0.0000946
   21   0.0002635   0.0225439   0.0257551   0.0018347  -0.0002169   0.0006253
   22   0.0010709   0.0017611   0.0018347   0.0998795  -0.1020355   0.0732818
   23  -0.0008137   0.0008852  -0.0002169  -0.1020355   0.2002672  -0.1174556
   24  -0.0004093  -0.0000946   0.0006253   0.0732818  -0.1174556   0.1405480
   25  -0.0004224  -0.0018890  -0.0025231  -0.0031961   0.0076579   0.0070815
   26  -0.0004667  -0.0008559  -0.0015027   0.0073486  -0.0107825  -0.0113335
   27   0.0005077   0.0010078  -0.0002565  -0.0073165   0.0121723   0.0119360
           25          26          27
    1  -0.0961576   0.0992088   0.0644893
    2   0.0991132  -0.2017861  -0.1073491
    3   0.0661748  -0.1098106  -0.1197882
    4  -0.0092418  -0.0068079   0.0051620
    5   0.0146578   0.0105060  -0.0116436
    6   0.0081519   0.0078820  -0.0130888
    7   0.0095535   0.0052476   0.0068122
    8  -0.0162686  -0.0080705  -0.0091367
    9  -0.0107349  -0.0035473  -0.0125938
   10   0.0009300  -0.0008028   0.0006749
   11   0.0017814   0.0011192   0.0000606
   12  -0.0022311   0.0000574   0.0010624
   13  -0.0015076  -0.0010495  -0.0010714
   14   0.0001010   0.0003098   0.0000495
   15   0.0023918   0.0014221  -0.0002854
   16   0.0012445   0.0014214  -0.0002556
   17  -0.0010540   0.0006894  -0.0004605
   18   0.0006917   0.0015329   0.0004934
   19  -0.0004224  -0.0004667   0.0005077
   20  -0.0018890  -0.0008559   0.0010078
   21  -0.0025231  -0.0015027  -0.0002565
   22  -0.0031961   0.0073486  -0.0073165
   23   0.0076579  -0.0107825   0.0121723
   24   0.0070815  -0.0113335   0.0119360
   25   0.0987975  -0.1040996  -0.0690025
   26  -0.1040996   0.2088706   0.1152997
   27  -0.0690025   0.1152997   0.1325208
 Gradient time:  CPU 1422.34 s  wall 372.76 s
 **********************************************************************
 **                                                                  **
 **                       VIBRATIONAL ANALYSIS                       **
 **                       --------------------                       **
 **                                                                  **
 **        VIBRATIONAL FREQUENCIES (CM**-1) AND NORMAL MODES         **
 **     FORCE CONSTANTS (mDYN/ANGSTROM) AND REDUCED MASSES (AMU)     **
 **                  INFRARED INTENSITIES (KM/MOL)                   **
 **                                                                  **
 **********************************************************************


 Mode:                 1                      2                      3
 Frequency:        43.66                  87.23                 107.04
 Force Cnst:      0.1010                 0.3062                 0.4984
 Red. Mass:      89.9067                68.2917                73.8293
 IR Active:          YES                    YES                    YES
 IR Intens:        0.010                  0.023                  0.087
 Raman Active:       YES                    YES                    YES
               X      Y      Z        X      Y      Z        X      Y      Z
 C         -0.028 -0.088  0.130   -0.178  0.223  0.048   -0.003  0.120 -0.201
 C         -0.001 -0.018  0.162   -0.094  0.122  0.068    0.086  0.062 -0.163
 C         -0.028  0.003  0.100   -0.096  0.165  0.013   -0.023  0.131 -0.188
 Br        -0.013  0.115  0.605    0.203  0.098 -0.029    0.557  0.174  0.138
 I         -0.174 -0.009 -0.381   -0.331 -0.294  0.014    0.212  0.075 -0.050
 I          0.144  0.011 -0.380   -0.209 -0.025  0.033   -0.363 -0.319 -0.042
 I          0.044 -0.062  0.346    0.451  0.206 -0.041   -0.200  0.104  0.062
 H         -0.125 -0.179  0.090   -0.254  0.275  0.171   -0.123  0.094 -0.137
 H          0.055 -0.067  0.170   -0.215  0.295 -0.082    0.063  0.201 -0.255
 TransDip  -0.001 -0.003 -0.002   -0.004 -0.002 -0.001   -0.008 -0.004  0.003

 Mode:                 4                      5                      6
 Frequency:       135.38                 138.56                 171.34
 Force Cnst:      0.5982                 0.8410                 0.6217
 Red. Mass:      55.3904                74.3550                35.9461
 IR Active:          YES                    YES                    YES
 IR Intens:        0.020                  0.008                  0.080
 Raman Active:       YES                    YES                    YES
               X      Y      Z        X      Y      Z        X      Y      Z
 C         -0.166 -0.194 -0.202    0.195  0.031  0.052    0.114  0.144 -0.310
 C         -0.073 -0.209 -0.162    0.179 -0.073  0.013    0.050  0.218 -0.311
 C         -0.211 -0.060 -0.218    0.064  0.148  0.071    0.098  0.046 -0.261
 Br        -0.013 -0.196  0.081   -0.475 -0.118  0.108   -0.144  0.498  0.023
 I          0.219  0.026 -0.038    0.346 -0.286 -0.053    0.076 -0.190  0.043
 I         -0.350  0.351 -0.028   -0.090 -0.087 -0.071   -0.002  0.024  0.034
 I          0.185 -0.208  0.074   -0.006  0.436  0.043   -0.012 -0.185 -0.004
 H         -0.326 -0.311 -0.225    0.021 -0.112  0.009    0.238  0.227 -0.306
 H         -0.013 -0.130 -0.166    0.425  0.140  0.090    0.013  0.072 -0.295
 TransDip   0.000  0.003  0.003    0.001 -0.002 -0.001    0.002 -0.007  0.005

 Mode:                 7                      8                      9
 Frequency:       296.56                 331.31                 366.32
 Force Cnst:      0.3952                 0.2078                 0.3273
 Red. Mass:       7.6274                 3.2125                 4.1395
 IR Active:          YES                    YES                    YES
 IR Intens:        0.179                  1.163                  5.640
 Raman Active:       YES                    YES                    YES
               X      Y      Z        X      Y      Z        X      Y      Z
 C         -0.029  0.206  0.392    0.325 -0.198  0.059    0.232  0.343 -0.074
 C          0.022  0.084  0.352    0.067 -0.006 -0.002    0.074  0.013 -0.183
 C          0.016  0.046  0.373    0.070 -0.015  0.103    0.061  0.059  0.060
 Br         0.002  0.042 -0.033    0.004  0.019 -0.017   -0.009 -0.061  0.045
 I          0.044 -0.018 -0.030   -0.022  0.005  0.016   -0.022  0.008  0.012
 I         -0.037  0.011 -0.023   -0.032  0.009 -0.022   -0.010  0.002 -0.005
 I         -0.008 -0.055 -0.038    0.001  0.001  0.001   -0.002 -0.019 -0.015
 H         -0.034  0.302  0.524    0.478 -0.329 -0.227    0.240  0.491  0.105
 H         -0.088  0.269  0.265    0.455 -0.332  0.351    0.318  0.534 -0.265
 TransDip   0.005  0.011  0.007    0.034  0.004  0.002    0.066  0.038 -0.007

 Mode:                10                     11                     12
 Frequency:       470.12                 602.64                 658.91
 Force Cnst:      1.3201                 0.8591                 0.7578
 Red. Mass:      10.1375                 4.0148                 2.9626
 IR Active:          YES                    YES                    YES
 IR Intens:        6.835                 60.395                  7.706
 Raman Active:       YES                    YES                    YES
               X      Y      Z        X      Y      Z        X      Y      Z
 C         -0.040 -0.014 -0.025    0.008  0.030 -0.007    0.013  0.029 -0.008
 C          0.476  0.218  0.316   -0.096  0.222  0.022   -0.204  0.296 -0.006
 C          0.489  0.190 -0.369   -0.193  0.396 -0.046    0.112 -0.161 -0.020
 Br        -0.021 -0.044  0.001    0.000 -0.032  0.005    0.006 -0.028  0.010
 I         -0.030  0.005 -0.001    0.008 -0.005 -0.001    0.009 -0.007 -0.003
 I         -0.029  0.005  0.003    0.015 -0.012  0.004   -0.004  0.004 -0.002
 I         -0.011 -0.018  0.006    0.001 -0.021 -0.003   -0.002  0.006  0.003
 H         -0.273 -0.086  0.069   -0.010 -0.362 -0.499    0.589  0.286 -0.140
 H         -0.310 -0.113 -0.112    0.322 -0.139  0.489   -0.482 -0.365  0.125
 TransDip   0.083  0.012  0.002   -0.122  0.217 -0.003   -0.050  0.073 -0.005

 Mode:                13                     14                     15
 Frequency:       888.91                 896.92                1000.87
 Force Cnst:      4.3981                 4.2216                 0.9431
 Red. Mass:       9.4471                 8.9068                 1.5979
 IR Active:          YES                    YES                    YES
 IR Intens:        0.003                 24.855                 24.826
 Raman Active:       YES                    YES                    YES
               X      Y      Z        X      Y      Z        X      Y      Z
 C         -0.050 -0.044  0.433   -0.308 -0.168 -0.090   -0.093  0.156  0.007
 C         -0.348 -0.221 -0.340    0.275  0.202 -0.413    0.039 -0.085 -0.005
 C          0.430  0.277 -0.169    0.163  0.117  0.508    0.058 -0.090 -0.005
 Br         0.002  0.005  0.002   -0.001 -0.013  0.006    0.000  0.003  0.001
 I          0.002  0.000  0.000   -0.004 -0.000  0.002   -0.001  0.001 -0.000
 I         -0.003  0.000 -0.000   -0.004  0.000 -0.002   -0.001  0.001  0.001
 I         -0.001 -0.005  0.001    0.000 -0.003 -0.003    0.000  0.002 -0.000
 H         -0.086 -0.101  0.386   -0.213 -0.137 -0.124    0.068 -0.244 -0.635
 H         -0.081  0.081  0.232   -0.362 -0.269  0.005    0.175 -0.151  0.652
 TransDip   0.002 -0.000 -0.000    0.135  0.085 -0.006    0.079 -0.139  0.003

 Mode:                16                     17                     18
 Frequency:      1057.85                1098.87                1240.03
 Force Cnst:      0.9156                 0.9009                 5.3313
 Red. Mass:       1.3887                 1.2664                 5.8846
 IR Active:          YES                    YES                    YES
 IR Intens:        0.453                  5.268                  1.320
 Raman Active:       YES                    YES                    YES
               X      Y      Z        X      Y      Z        X      Y      Z
 C         -0.002  0.013  0.006   -0.127 -0.077 -0.001   -0.006  0.001  0.344
 C          0.070 -0.122  0.002    0.010  0.006  0.022    0.271  0.184 -0.251
 C         -0.065  0.101 -0.010    0.014  0.010 -0.020   -0.268 -0.174 -0.228
 Br        -0.001  0.003  0.000   -0.000  0.000 -0.000   -0.001 -0.006  0.002
 I         -0.001  0.001 -0.000    0.000 -0.000 -0.000   -0.002  0.001  0.001
 I          0.000 -0.001 -0.000    0.000 -0.000  0.000    0.002 -0.001  0.001
 I          0.001 -0.001  0.000   -0.000  0.000  0.000    0.000  0.002  0.001
 H          0.593  0.348 -0.040    0.605  0.368 -0.014   -0.028  0.087  0.525
 H         -0.590 -0.374  0.053    0.589  0.357 -0.006    0.062 -0.042  0.517
 TransDip   0.017  0.006 -0.011    0.062  0.039  0.004    0.023  0.028 -0.005

 Mode:                19                     20                     21
 Frequency:      1463.48                3122.31                3206.70
 Force Cnst:      1.4419                 6.0551                 6.7696
 Red. Mass:       1.1427                 1.0542                 1.1174
 IR Active:          YES                    YES                    YES
 IR Intens:       18.193                  0.031                  1.824
 Raman Active:       YES                    YES                    YES
               X      Y      Z        X      Y      Z        X      Y      Z
 C          0.001 -0.001 -0.104    0.000 -0.002 -0.065    0.052 -0.085  0.002
 C         -0.022 -0.015  0.006   -0.002 -0.001  0.001    0.000 -0.000 -0.000
 C          0.021  0.014  0.004    0.002  0.001  0.001    0.000 -0.000  0.000
 Br         0.000  0.000 -0.000   -0.000 -0.000  0.000   -0.000  0.000 -0.000
 I          0.000  0.000 -0.000   -0.000 -0.000  0.000   -0.000  0.000  0.000
 I         -0.000 -0.000 -0.000    0.000  0.000  0.000   -0.000  0.000 -0.000
 I         -0.000 -0.000 -0.000    0.000  0.000  0.000   -0.000  0.000  0.000
 H         -0.217  0.362  0.561    0.313 -0.502  0.372   -0.314  0.503 -0.393
 H          0.218 -0.342  0.575   -0.317  0.526  0.362   -0.304  0.507  0.367
 TransDip  -0.003 -0.003  0.137   -0.004 -0.003  0.003   -0.023  0.036 -0.001

 STANDARD THERMODYNAMIC QUANTITIES AT   298.15 K  AND     1.00 ATM

   This Molecule has  0 Imaginary Frequencies
   Zero point vibrational energy:       24.853 kcal/mol

   Atom    1 Element C  Has Mass   12.00000
   Atom    2 Element C  Has Mass   12.00000
   Atom    3 Element C  Has Mass   12.00000
   Atom    4 Element Br Has Mass   78.91830
   Atom    5 Element I  Has Mass  126.90440
   Atom    6 Element I  Has Mass  126.90440
   Atom    7 Element I  Has Mass  126.90440
   Atom    8 Element H  Has Mass    1.00783
   Atom    9 Element H  Has Mass    1.00783
   Molecular Mass:   497.647160 amu
   Principal axes and moments of inertia in amu*Bohr^2:
                             1           2           3
    Eigenvalues --     4667.48532  6494.27108 10770.19246
          X               0.99985     0.01756     0.00034
          Y              -0.01756     0.99984     0.00194
          Z              -0.00031    -0.00195     1.00000
   Rotational Symmetry Number is   1
   The Molecule is an Asymmetric Top
   Translational Enthalpy:        0.889 kcal/mol
   Rotational Enthalpy:           0.889 kcal/mol
   Vibrational Enthalpy:         28.729 kcal/mol
   gas constant (RT):             0.592 kcal/mol
   Translational Entropy:        44.501  cal/mol.K
   Rotational Entropy:           34.145  cal/mol.K
   Vibrational Entropy:          26.133  cal/mol.K

   Total Enthalpy:               31.099 kcal/mol
   Total Entropy:               104.779  cal/mol.K

 ======================================================================

 STANDARD THERMODYNAMIC QUANTITIES FOR ANHARMONIC VIBRATION -- TOSH

   Zero point vibrational energy: ************ kcal/mol

   Vibrational Enthalpy:       Infinity kcal/mol
   Vibrational Entropy:             NaN  cal/mol.K

   Total Enthalpy:             Infinity kcal/mol
   Total Entropy:                   NaN  cal/mol.K

 ======================================================================

 STANDARD THERMODYNAMIC QUANTITIES FOR ANHARMONIC VIBRATION -- VPT2

   Zero point vibrational energy: ************ kcal/mol

   Vibrational Enthalpy:       Infinity kcal/mol
   Vibrational Entropy:             NaN  cal/mol.K

   Total Enthalpy:             Infinity kcal/mol
   Total Entropy:                   NaN  cal/mol.K

 ======================================================================

Archival summary:
1\1\garfield\FREQ\ProcedureUnspecified\BasisUnspecified\3r132\taweetha\WedOct1005:45:172018WedOct1005:45:172018\0\\#,FREQ,ProcedureUnspecified,BasisUnspecified,\\0,1\I\C,1,2.18694\C,2,1.50922,1,118.15\H,3,1.08406,2,117.789,1,4.01017,0\H,3,1.08424,2,117.846,1,-140.377,0\C,3,1.50584,2,60.4962,1,112.092,0\Br,6,1.94053,3,117.96,2,110.253,0\I,6,2.18798,3,118.541,2,-112.606,0\I,2,2.18839,1,109.978,3,-139.503,0\\\@

 Total job time:  404.74s(wall), 1543.26s(cpu) 
 Wed Oct 10 05:45:17 2018

        *************************************************************
        *                                                           *
        *  Thank you very much for using Q-Chem.  Have a nice day.  *
        *                                                           *
        *************************************************************
