# Supplementary material for: Geometric and energetic data from ab initio calculations of haloethene, haloimine, halomethylenephosphine, haloiminophosphine, halodiazene, halodiphosphene and halocyclopropane
Source: Data Brief. 2019 Nov 2;27:104738. doi: 10.1016/j.dib.2019.104738 (PMC6861602; doi:10.1016/j.dib.2019.104738)
Supplement: Multimedia component 3 [file mmc3.zip › CCC/B3LYP/ClBrCCCBrCl.out]

Q-Chem Developer Version!
                  Welcome to Q-Chem
     A Quantum Leap Into The Future Of Chemistry


 Q-Chem 5.1, Q-Chem, Inc., Pleasanton, CA (2018)

 Yihan Shao,  Zhengting Gan,  E. Epifanovsky,  A. T. B. Gilbert,  M. Wormit,  
 J. Kussmann,  A. W. Lange,  A. Behn,  Jia Deng,  Xintian Feng,  D. Ghosh,  
 M. Goldey,  P. R. Horn,  L. D. Jacobson,  I. Kaliman,  T. Kus,  A. Landau,  
 Jie Liu,  E. I. Proynov,  R. M. Richard,  R. P. Steele,  E. J. Sundstrom,  
 H. L. Woodcock III,  P. M. Zimmerman,  D. Zuev,  B. Albrecht,  E. Alguire,  
 S. A. Baeppler,  D. Barton,  Z. Benda,  Y. A. Bernard,  E. J. Berquist,  
 K. B. Bravaya,  H. Burton,  D. Casanova,  Chun-Min Chang,  Yunqing Chen,  
 A. Chien,  K. D. Closser,  M. P. Coons,  S. Coriani,  S. Dasgupta,  
 A. L. Dempwolff,  M. Diedenhofen,  Hainam Do,  R. G. Edgar,  Po-Tung Fang,  
 S. Faraji,  S. Fatehi,  Qingguo Feng,  K. D. Fenk,  J. Fosso-Tande,  
 Qinghui Ge,  A. Ghysels,  G. Gidofalvi,  J. Gomes,  J. Gonthier,  A. Gunina,  
 D. Hait,  M. W. D. Hanson-Heine,  P. H. P. Harbach,  A. W. Hauser,  
 J. E. Herr,  E. G. Hohenstein,  Z. C. Holden,  Kerwin Hui,  B. C. Huynh,  
 T.-C. Jagau,  Hyunjun Ji,  B. Kaduk,  K. Khistyaev,  Jaehoon Kim,  
 P. Klunzinger,  K. Koh,  D. Kosenkov,  L. Koulias,  T. Kowalczyk,  
 C. M. Krauter,  A. Kunitsa,  Ka Un Lao,  A. Laurent,  K. V. Lawler,  
 Joonho Lee,  D. Lefrancois,  S. Lehtola,  D. S. Levine,  Yi-Pei Li,  
 You-Sheng Lin,  Fenglai Liu,  E. Livshits,  A. Luenser,  P. Manohar,  
 E. Mansoor,  S. F. Manzer,  Shan-Ping Mao,  Yuezhi Mao,  N. Mardirossian,  
 A. V. Marenich,  T. Markovich,  L. A. Martinez-Martinez,  S. A. Maurer,  
 N. J. Mayhall,  S. C. McKenzie,  J.-M. Mewes,  A. F. Morrison,  
 J. W. Mullinax,  K. Nanda,  T. S. Nguyen-Beck,  R. Olivares-Amaya,  
 J. A. Parkhill,  T. M. Perrine,  F. Plasser,  P. Pokhilko,  S. Prager,  
 A. Prociuk,  E. Ramos,  D. R. Rehn,  F. Rob,  M. Schneider,  N. Sergueev,  
 S. M. Sharada,  S. Sharma,  D. W. Small,  T. Stauch,  T. Stein,  
 Yu-Chuan Su,  A. J. W. Thom,  A. Tkatchenko,  T. Tsuchimochi,  N. M. Tubman,  
 L. Vogt,  M. L. Vidal,  O. Vydrov,  M. A. Watson,  J. Wenzel,  
 M. de Wergifosse,  T. A. Wesolowski,  A. White,  J. Witte,  A. Yamada,  
 Jun Yang,  K. Yao,  S. Yeganeh,  S. R. Yost,  Zhi-Qiang You,  A. Zech,  
 Igor Ying Zhang,  Xing Zhang,  Yan Zhao,  Ying Zhu,  B. R. Brooks,  
 G. K. L. Chan,  C. J. Cramer,  M. S. Gordon,  W. J. Hehre,  A. Klamt,  
 M. W. Schmidt,  C. D. Sherrill,  D. G. Truhlar,  A. Aspuru-Guzik,  R. Baer,  
 A. T. Bell,  N. A. Besley,  Jeng-Da Chai,  A. E. DePrince, III,  
 R. A. DiStasio Jr.,  A. Dreuw,  B. D. Dunietz,  T. R. Furlani,  
 Chao-Ping Hsu,  Yousung Jung,  Jing Kong,  D. S. Lambrecht,  WanZhen Liang,  
 C. Ochsenfeld,  V. A. Rassolov,  L. V. Slipchenko,  J. E. Subotnik,  
 T. Van Voorhis,  J. M. Herbert,  A. I. Krylov,  P. M. W. Gill,  M. Head-Gordon

 Contributors to earlier versions of Q-Chem not listed above: 
 R. D. Adamson,  B. Austin,  J. Baker,  G. J. O. Beran,  K. Brandhorst,  
 S. T. Brown,  E. F. C. Byrd,  A. K. Chakraborty,  C.-L. Cheng,  
 Siu Hung Chien,  D. M. Chipman,  D. L. Crittenden,  H. Dachsel,  
 R. J. Doerksen,  A. D. Dutoi,  L. Fusti-Molnar,  W. A. Goddard III,  
 A. Golubeva-Zadorozhnaya,  S. R. Gwaltney,  G. Hawkins,  A. Heyden,  
 S. Hirata,  G. Kedziora,  F. J. Keil,  C. Kelley,  Jihan Kim,  R. A. King,  
 R. Z. Khaliullin,  P. P. Korambath,  W. Kurlancheek,  A. M. Lee,  M. S. Lee,  
 S. V. Levchenko,  Ching Yeh Lin,  D. Liotard,  R. C. Lochan,  I. Lotan,  
 P. E. Maslen,  N. Nair,  D. P. O'Neill,  D. Neuhauser,  E. Neuscamman,  
 C. M. Oana,  R. Olson,  B. Peters,  R. Peverati,  P. A. Pieniazek,  
 Y. M. Rhee,  J. Ritchie,  M. A. Rohrdanz,  E. Rosta,  N. J. Russ,  
 H. F. Schaefer III,  N. E. Schultz,  N. Shenvi,  A. C. Simmonett,  A. Sodt,  
 D. Stuck,  K. S. Thanthiriwatte,  V. Vanovschi,  Tao Wang,  A. Warshel,  
 C. F. Williams,  Q. Wu,  X. Xu,  W. Zhang

 Please cite Q-Chem as follows:
 Y. Shao et al., Mol. Phys. 113, 184-215 (2015)
 DOI: 10.1080/00268976.2014.952696

 Q-Chem 5.1.1 for Intel X86 EM64T Linux

 Parts of Q-Chem use Armadillo 8.300.2 (Tropical Shenanigans).
 http://arma.sourceforge.net/

 Q-Chem begins on Thu Oct 11 00:15:31 2018  

Host: 
0

     Scratch files written to /scratch/taweetham/qchem688//
Input Ideriv = 2
Curr. Ideriv = -1
Max.  Ideriv = 2

Checking the input file for inconsistencies... 	...done.

--------------------------------------------------------------
User input:
--------------------------------------------------------------
$molecule
0 1
C 
C 1 CC 
C 2 CC 1 60.0
Cl 2 CCl 1 ANG  3 pDHA
Br 2 CBr 1 ANG  3 mDHA
Br 3 CBr 1 ANG  2 mDHA
Cl 3 CCl 1 ANG  2 pDHA
H 1 CH 2 ANG  3 pDHA
H 1 CH 2 ANG  3 mDHA

CC=1.54
CH=1.09
CF=1.35
CCl=1.77
CBr=1.94
CI=2.14
ANG=118.0
pDHA=107.9
mDHA=-107.9
$end

$rem
   job_type	optimization
   basis	6-311++g**
   method	b3lyp
   mem_total	32000
$end

--------------------------------------------------------------
 ----------------------------------------------------------------
             Standard Nuclear Orientation (Angstroms)
    I     Atom           X                Y                Z
 ----------------------------------------------------------------
    1      C       0.0000011471     0.0000082050     1.6662303890
    2      C       0.5790789616     0.5075069315     0.3325460458
    3      C      -0.5790845573    -0.5075089616     0.3325564886
    4      Cl      0.2241944038     2.1739582028    -0.1469298252
    5      Br      2.3387840640    -0.1176892153    -0.1929705863
    6      Br     -2.3387927685     0.1176799191    -0.1929583777
    7      Cl     -0.2242028358    -2.1739668623    -0.1468984404
    8      H       0.6038598553    -0.6885335873     2.2573013329
    9      H      -0.6033851619     0.6889691166     2.2572953808
 ----------------------------------------------------------------
 Molecular Point Group                 C1    NOp =  1
 Largest Abelian Subgroup              C1    NOp =  1
 Nuclear Repulsion Energy =  1048.5018408493 hartrees
 There are       62 alpha and       62 beta electrons
 Requested basis set is 6-311++G(d,p)
 There are 92 shells and 236 basis functions

 Total QAlloc Memory Limit  32000 MB
 Mega-Array Size       188 MB
 MEM_STATIC part       192 MB
 A cutoff of  1.0D-11 yielded   3415 shell pairs
 There are     24255 function pairs (     26585 Cartesian)
 Smallest overlap matrix eigenvalue = 1.83E-05

 Scale SEOQF with 1.000000e-01/1.000000e-01/1.000000e-01

 Standard Electronic Orientation quadrupole field applied
 Nucleus-field energy     =     0.0000000224 hartrees
 Guess from superposition of atomic densities
 Warning:  Energy on first SCF cycle will be non-variational
 SAD guess density has 124.000000 electrons

 -----------------------------------------------------------------------
  General SCF calculation program by
  Eric Jon Sundstrom, Paul Horn, Yuezhi Mao, Dmitri Zuev, Alec White,
  David Stuck, Shaama M.S., Shane Yost, Joonho Lee, David Small,
  Daniel Levine, Susi Lehtola, Hugh Burton, Evgeny Epifanovsky
 -----------------------------------------------------------------------
 Exchange:     0.2000 Hartree-Fock + 0.0800 Slater + 0.7200 B88
 Correlation:  0.1900 VWN1RPA + 0.8100 LYP
 Using SG-1 standard quadrature grid
 A restricted SCF calculation will be
 performed using DIIS
 SCF converges when DIIS error is below 1.0e-08
 ---------------------------------------
  Cycle       Energy         DIIS error
 ---------------------------------------
    1   -6185.3389312209      3.46e-02  
    2   -6184.1867190669      2.92e-03  
    3   -6184.1590997796      3.46e-03  
    4   -6184.2257442515      6.74e-04  
    5   -6184.2281694260      2.80e-04  
    6   -6184.2286597098      8.05e-05  
    7   -6184.2287085824      1.05e-05  
    8   -6184.2287092732      3.28e-06  
    9   -6184.2287093414      9.29e-07  
   10   -6184.2287093463      1.24e-07  
   11   -6184.2287093462      2.81e-08  
   12   -6184.2287093463      7.98e-09  Convergence criterion met
 ---------------------------------------
 SCF time:   CPU 98.27s  wall 170.00s 
 SCF   energy in the final basis set =    -6184.2287093463
 Total energy in the final basis set =    -6184.2287093463

 --------------------------------------------------------------

                    Orbital Energies (a.u.)
 --------------------------------------------------------------

 Alpha MOs
 -- Occupied --
*******-482.852-101.578-101.578 -62.505 -62.505 -56.326 -56.326
-56.321 -56.321 -56.321 -56.321 -10.328 -10.327 -10.238  -9.492
 -9.492  -8.714  -8.714  -7.258  -7.258  -7.247  -7.247  -7.247
 -7.247  -6.546  -6.546  -6.531  -6.531  -6.531  -6.531  -2.657
 -2.657  -2.653  -2.653  -2.652  -2.652  -2.641  -2.641  -2.641
 -2.641  -0.963  -0.884  -0.829  -0.816  -0.791  -0.639  -0.580
 -0.524  -0.512  -0.443  -0.429  -0.424  -0.415  -0.360  -0.351
 -0.327  -0.320  -0.318  -0.298  -0.295  -0.290
 -- Virtual --
 -0.068  -0.059  -0.034  -0.007   0.016   0.019   0.022   0.030
  0.045   0.055   0.057   0.061   0.072   0.082   0.084   0.087
  0.089   0.095   0.099   0.108   0.111   0.117   0.127   0.137
  0.140   0.143   0.152   0.155   0.159   0.168   0.188   0.193
  0.204   0.208   0.226   0.231   0.249   0.255   0.266   0.371
  0.373   0.387   0.399   0.408   0.411   0.426   0.450   0.450
  0.458   0.460   0.462   0.470   0.480   0.494   0.504   0.527
  0.533   0.541   0.550   0.569   0.576   0.601   0.635   0.641
  0.642   0.647   0.661   0.709   0.728   0.768   0.780   0.802
  0.820   0.825   0.839   0.852   0.874   0.905   0.916   0.918
  0.925   0.932   1.002   1.038   1.046   1.083   1.158   1.166
  1.194   1.351   1.377   1.377   1.469   1.511   1.527   1.561
  1.569   1.652   1.735   1.768   1.832   1.847   1.897   1.943
  1.986   2.019   2.041   2.068   2.071   2.114   2.157   2.186
  2.204   2.214   2.283   2.293   2.345   2.380   2.435   2.528
  2.534   2.595   2.701   2.714   2.787   2.803   2.952   3.032
  3.120   3.368   3.590   3.689   4.009   4.013   4.025   4.036
  4.037   4.094   4.130   4.201   4.204   4.373   4.385   6.643
  6.721   7.558   7.574   7.603   7.606   7.669   7.693   9.721
  9.755  23.450  23.575  23.807  25.867  25.885  26.038  26.048
 26.428  26.511  47.919  47.983 215.709 215.744 289.754 289.769
289.797 289.801 289.894 289.9101020.7141020.795
 --------------------------------------------------------------

          Ground-State Mulliken Net Atomic Charges

     Atom                 Charge (a.u.)
  ----------------------------------------
      1 C                    -0.796021
      2 C                    -0.001520
      3 C                    -0.001207
      4 Cl                    0.241004
      5 Br                   -0.041125
      6 Br                   -0.041133
      7 Cl                    0.240928
      8 H                     0.199553
      9 H                     0.199522
  ----------------------------------------
  Sum of atomic charges =     0.000000

 -----------------------------------------------------------------
                    Cartesian Multipole Moments
 -----------------------------------------------------------------
    Charge (ESU x 10^10)
                 0.0000
    Dipole Moment (Debye)
         X       0.0001      Y       0.0001      Z       1.7778
       Tot       1.7778
    Quadrupole Moments (Debye-Ang)
        XX     -79.6736     XY      -2.8718     YY     -80.9007
        XZ       0.0010     YZ       0.0009     ZZ     -76.5294
    Octopole Moments (Debye-Ang^2)
       XXX      -0.0012    XXY      -0.0004    XYY      -0.0005
       YYY      -0.0008    XXZ     -10.2152    XYZ      -0.1827
       YYZ      -7.2297    XZZ       0.0022    YZZ       0.0021
       ZZZ      -3.4543
    Hexadecapole Moments (Debye-Ang^3)
      XXXX   -1250.7134   XXXY     -44.0292   XXYY    -364.5884
      XYYY     -25.9146   YYYY    -792.1313   XXXZ       0.0015
      XXYZ      -0.0007   XYYZ      -0.0005   YYYZ       0.0020
      XXZZ    -263.1062   XYZZ     -10.1596   YYZZ    -178.4518
      XZZZ       0.0059   YZZZ       0.0058   ZZZZ    -222.4701
 -----------------------------------------------------------------
 Calculating analytic gradient of the SCF energy
 Gradient of SCF Energy
            1           2           3           4           5           6
    1  -0.0000334   0.0118555  -0.0118556  -0.0063951   0.0004703  -0.0004704
    2  -0.0000290   0.0098330  -0.0098329   0.0005685  -0.0059435   0.0059435
    3   0.0161638  -0.0125286  -0.0125498  -0.0002986  -0.0002120  -0.0002140
            7           8           9
    1   0.0063954   0.0015991  -0.0015658
    2  -0.0005691  -0.0013455   0.0013750
    3  -0.0003011   0.0049700   0.0049704
 Max gradient component =       1.616E-02
 RMS gradient           =       6.837E-03
 Gradient time:  CPU 29.38 s  wall 55.36 s
 Geometry Optimization Parameters
   NAtoms,    NIC,     NZ,  NCons,   NDum,   NFix, NCnnct, MaxDiis
        9      69       9       0       0       0       0       0


** GEOMETRY OPTIMIZATION IN DELOCALIZED INTERNAL COORDINATES **
   Searching for a Minimum

   Optimization Cycle:   1

                       Coordinates (Angstroms)
     ATOM                X               Y               Z
      1  C         0.0000011471    0.0000082050    1.6662303890
      2  C         0.5790789616    0.5075069315    0.3325460458
      3  C        -0.5790845573   -0.5075089616    0.3325564886
      4  Cl        0.2241944038    2.1739582028   -0.1469298252
      5  Br        2.3387840640   -0.1176892153   -0.1929705863
      6  Br       -2.3387927685    0.1176799191   -0.1929583777
      7  Cl       -0.2242028358   -2.1739668623   -0.1468984404
      8  H         0.6038598553   -0.6885335873    2.2573013329
      9  H        -0.6033851619    0.6889691166    2.2572953808
   Point Group: c1    Number of degrees of freedom:    21


   Energy is  -6184.228709346


 Attempting to Generate Delocalized Internal Coordinates

 21 Hessian modes will be used to form the next step
  Hessian Eigenvalues:
     0.017401    0.020947    0.030782    0.030782    0.030790    0.033282
     0.086449    0.090060    0.108252    0.129001    0.140000    0.145900
     0.175927    0.175927    0.257500    0.268991    0.285189    0.286300
     0.286300    0.348126    0.348126

 Minimum Search - Taking Simple RFO Step
 Searching for Lamda that Minimizes Along All modes
 Value Taken    Lamda =  -0.00457838
 Step Taken.  Stepsize is  0.221468

                             Maximum     Tolerance    Cnvgd?
         Gradient           0.018216      0.000300      NO
         Displacement       0.159016      0.001200      NO
         Energy change     *********      0.000001      NO


 New Cartesian Coordinates Obtained by Inverse Iteration

 Displacement from previous Coordinates is:  0.324657
 ----------------------------------------------------------------
             Standard Nuclear Orientation (Angstroms)
    I     Atom           X                Y                Z
 ----------------------------------------------------------------
    1      C       0.0000728894     0.0000722758     1.6286552362
    2      C       0.5781132596     0.5056518380     0.3231345418
    3      C      -0.5780143483    -0.5055643122     0.3232156677
    4      Cl      0.2871066537     2.1943004160    -0.1064166207
    5      Br      2.3635025241    -0.0599078641    -0.1551978335
    6      Br     -2.3634484101     0.0599477455    -0.1549980307
    7      Cl     -0.2870543521    -2.1942549630    -0.1061917799
    8      H       0.5995606352    -0.6925991767     2.2069912584
    9      H      -0.5993857433     0.6927777891     2.2069799682
 ----------------------------------------------------------------
 Molecular Point Group                 C1    NOp =  1
 Largest Abelian Subgroup              C1    NOp =  1
 Nuclear Repulsion Energy =  1045.3784302321 hartrees
 There are       62 alpha and       62 beta electrons
 Applying Cartesian multipole field
    Component          Value
    ---------          -----
     (2,0,0)        1.00000E-11
     (0,2,0)        2.00000E-11
     (0,0,2)       -3.00000E-11
 Nucleus-field energy     =     0.0000000231 hartrees
 Requested basis set is 6-311++G(d,p)
 There are 92 shells and 236 basis functions
 A cutoff of  1.0D-11 yielded   3409 shell pairs
 There are     24227 function pairs (     26553 Cartesian)
 Smallest overlap matrix eigenvalue = 1.75E-05
 Guess MOs from SCF MO coefficient file

 -----------------------------------------------------------------------
  General SCF calculation program by
  Eric Jon Sundstrom, Paul Horn, Yuezhi Mao, Dmitri Zuev, Alec White,
  David Stuck, Shaama M.S., Shane Yost, Joonho Lee, David Small,
  Daniel Levine, Susi Lehtola, Hugh Burton, Evgeny Epifanovsky
 -----------------------------------------------------------------------
 Exchange:     0.2000 Hartree-Fock + 0.0800 Slater + 0.7200 B88
 Correlation:  0.1900 VWN1RPA + 0.8100 LYP
 Using SG-1 standard quadrature grid
 A restricted SCF calculation will be
 performed using DIIS
 SCF converges when DIIS error is below 1.0e-08
 ---------------------------------------
  Cycle       Energy         DIIS error
 ---------------------------------------
    1   -6184.2269030901      5.78e-04  
    2   -6184.2303457161      1.77e-04  
    3   -6184.2302121279      2.27e-04  
    4   -6184.2305637466      6.18e-05  
    5   -6184.2305891112      1.07e-05  
    6   -6184.2305897682      4.45e-06  
    7   -6184.2305899042      7.63e-07  
    8   -6184.2305899074      1.12e-07  
    9   -6184.2305899077      2.96e-08  
   10   -6184.2305899077      1.22e-08  
   11   -6184.2305899077      2.93e-09  Convergence criterion met
 ---------------------------------------
 SCF time:   CPU 93.78s  wall 163.00s 
 SCF   energy in the final basis set =    -6184.2305899077
 Total energy in the final basis set =    -6184.2305899077

 --------------------------------------------------------------

                    Orbital Energies (a.u.)
 --------------------------------------------------------------

 Alpha MOs
 -- Occupied --
*******-482.852-101.578-101.578 -62.505 -62.505 -56.326 -56.326
-56.322 -56.322 -56.322 -56.322 -10.327 -10.327 -10.232  -9.493
 -9.493  -8.714  -8.714  -7.258  -7.258  -7.247  -7.247  -7.247
 -7.247  -6.547  -6.547  -6.532  -6.532  -6.532  -6.532  -2.657
 -2.657  -2.653  -2.653  -2.653  -2.653  -2.641  -2.641  -2.641
 -2.641  -0.970  -0.888  -0.833  -0.816  -0.793  -0.638  -0.583
 -0.529  -0.515  -0.442  -0.430  -0.425  -0.419  -0.361  -0.351
 -0.328  -0.322  -0.317  -0.299  -0.296  -0.291
 -- Virtual --
 -0.069  -0.054  -0.035  -0.006   0.016   0.019   0.022   0.030
  0.045   0.056   0.057   0.061   0.074   0.081   0.085   0.087
  0.089   0.096   0.098   0.109   0.112   0.117   0.128   0.137
  0.139   0.143   0.154   0.157   0.159   0.169   0.188   0.193
  0.205   0.211   0.231   0.236   0.248   0.257   0.261   0.369
  0.371   0.385   0.397   0.409   0.411   0.427   0.447   0.448
  0.458   0.461   0.462   0.472   0.476   0.497   0.512   0.528
  0.538   0.543   0.555   0.576   0.583   0.599   0.634   0.640
  0.643   0.652   0.664   0.702   0.720   0.773   0.779   0.791
  0.818   0.823   0.846   0.847   0.882   0.902   0.917   0.919
  0.924   0.936   1.018   1.035   1.046   1.078   1.148   1.155
  1.222   1.359   1.385   1.403   1.480   1.514   1.532   1.542
  1.569   1.648   1.733   1.790   1.834   1.849   1.922   1.957
  1.996   2.024   2.039   2.073   2.074   2.123   2.169   2.192
  2.195   2.223   2.281   2.295   2.343   2.370   2.455   2.518
  2.554   2.596   2.714   2.732   2.796   2.815   2.966   3.040
  3.144   3.396   3.596   3.710   4.010   4.016   4.034   4.034
  4.055   4.092   4.135   4.199   4.217   4.376   4.380   6.647
  6.715   7.559   7.575   7.603   7.608   7.672   7.681   9.719
  9.755  23.469  23.595  23.842  25.870  25.877  26.040  26.048
 26.455  26.475  47.922  47.977 215.707 215.744 289.754 289.770
289.798 289.802 289.896 289.9001020.7181020.788
 --------------------------------------------------------------

          Ground-State Mulliken Net Atomic Charges

     Atom                 Charge (a.u.)
  ----------------------------------------
      1 C                    -0.730393
      2 C                    -0.038955
      3 C                    -0.038907
      4 Cl                    0.255038
      5 Br                   -0.051282
      6 Br                   -0.051282
      7 Cl                    0.255027
      8 H                     0.200377
      9 H                     0.200378
  ----------------------------------------
  Sum of atomic charges =     0.000000

 -----------------------------------------------------------------
                    Cartesian Multipole Moments
 -----------------------------------------------------------------
    Charge (ESU x 10^10)
                 0.0000
    Dipole Moment (Debye)
         X       0.0001      Y       0.0001      Z       1.7508
       Tot       1.7508
    Quadrupole Moments (Debye-Ang)
        XX     -79.4579     XY      -2.3813     YY     -80.8962
        XZ       0.0001     YZ       0.0002     ZZ     -76.8125
    Octopole Moments (Debye-Ang^2)
       XXX      -0.0085    XXY      -0.0027    XYY      -0.0030
       YYY      -0.0072    XXZ     -11.7210    XYZ      -0.6918
       YYZ      -8.7571    XZZ      -0.0019    YZZ      -0.0017
       ZZZ     -10.3398
    Hexadecapole Moments (Debye-Ang^3)
      XXXX   -1271.3021   XXXY     -65.0162   XXYY    -373.4390
      XYYY     -47.2018   YYYY    -798.9445   XXXZ       0.0222
      XXYZ       0.0062   XYYZ       0.0090   YYYZ       0.0135
      XXZZ    -267.5136   XYZZ     -18.0875   YYZZ    -179.3462
      XZZZ       0.0280   YZZZ       0.0172   ZZZZ    -214.1341
 -----------------------------------------------------------------
 Calculating analytic gradient of the SCF energy
 Gradient of SCF Energy
            1           2           3           4           5           6
    1  -0.0000060   0.0041886  -0.0041827   0.0011754  -0.0006027   0.0006045
    2  -0.0000060   0.0039571  -0.0039522  -0.0002670   0.0011303  -0.0011310
    3   0.0053907  -0.0071000  -0.0070942   0.0020437   0.0018494   0.0018522
            7           8           9
    1  -0.0011762  -0.0001565   0.0001555
    2   0.0002696   0.0002431  -0.0002441
    3   0.0020473   0.0005056   0.0005053
 Max gradient component =       7.100E-03
 RMS gradient           =       2.843E-03
 Gradient time:  CPU 28.88 s  wall 55.28 s
 Geometry Optimization Parameters
   NAtoms,    NIC,     NZ,  NCons,   NDum,   NFix, NCnnct, MaxDiis
        9      69       9       0       0       0       0       0

 Cartesian Hessian Update
 Hessian Updated using BFGS Update


** GEOMETRY OPTIMIZATION IN DELOCALIZED INTERNAL COORDINATES **
   Searching for a Minimum

   Optimization Cycle:   2

                       Coordinates (Angstroms)
     ATOM                X               Y               Z
      1  C         0.0000728894    0.0000722758    1.6286552362
      2  C         0.5781132596    0.5056518380    0.3231345418
      3  C        -0.5780143483   -0.5055643122    0.3232156677
      4  Cl        0.2871066537    2.1943004160   -0.1064166207
      5  Br        2.3635025241   -0.0599078641   -0.1551978335
      6  Br       -2.3634484101    0.0599477455   -0.1549980307
      7  Cl       -0.2870543521   -2.1942549630   -0.1061917799
      8  H         0.5995606352   -0.6925991767    2.2069912584
      9  H        -0.5993857433    0.6927777891    2.2069799682
   Point Group: c1    Number of degrees of freedom:    21


   Energy is  -6184.230589908

 Hessian Updated using BFGS Update

 21 Hessian modes will be used to form the next step
  Hessian Eigenvalues:
     0.017397    0.020947    0.030779    0.030782    0.033282    0.045969
     0.086449    0.088438    0.108302    0.129001    0.133521    0.145900
     0.175927    0.178668    0.222298    0.268991    0.279770    0.286300
     0.291801    0.348126    0.348227

 Minimum Search - Taking Simple RFO Step
 Searching for Lamda that Minimizes Along All modes
 Value Taken    Lamda =  -0.00090132
 Step Taken.  Stepsize is  0.122618

                             Maximum     Tolerance    Cnvgd?
         Gradient           0.005786      0.000300      NO
         Displacement       0.099616      0.001200      NO
         Energy change     -0.001881      0.000001      NO


 New Cartesian Coordinates Obtained by Inverse Iteration

 Displacement from previous Coordinates is:  0.127067
 ----------------------------------------------------------------
             Standard Nuclear Orientation (Angstroms)
    I     Atom           X                Y                Z
 ----------------------------------------------------------------
    1      C       0.0000941464     0.0000919256     1.6420691820
    2      C       0.5744316307     0.5023349039     0.3454182053
    3      C      -0.5743367306    -0.5022513870     0.3455193272
    4      Cl      0.2719224617     2.1789531306    -0.1248555271
    5      Br      2.3477474860    -0.0712532205    -0.1747469810
    6      Br     -2.3476989478     0.0712930030    -0.1745505378
    7      Cl     -0.2718642676    -2.1789112085    -0.1246389703
    8      H       0.5994280119    -0.6943081572     2.2159846529
    9      H      -0.5992706824     0.6944747586     2.2159730564
 ----------------------------------------------------------------
 Molecular Point Group                 C1    NOp =  1
 Largest Abelian Subgroup              C1    NOp =  1
 Nuclear Repulsion Energy =  1049.3464223173 hartrees
 There are       62 alpha and       62 beta electrons
 Applying Cartesian multipole field
    Component          Value
    ---------          -----
     (2,0,0)        1.00000E-11
     (0,2,0)        2.00000E-11
     (0,0,2)       -3.00000E-11
 Nucleus-field energy     =     0.0000000227 hartrees
 Requested basis set is 6-311++G(d,p)
 There are 92 shells and 236 basis functions
 A cutoff of  1.0D-11 yielded   3417 shell pairs
 There are     24277 function pairs (     26611 Cartesian)
 Smallest overlap matrix eigenvalue = 1.72E-05
 Guess MOs from SCF MO coefficient file

 -----------------------------------------------------------------------
  General SCF calculation program by
  Eric Jon Sundstrom, Paul Horn, Yuezhi Mao, Dmitri Zuev, Alec White,
  David Stuck, Shaama M.S., Shane Yost, Joonho Lee, David Small,
  Daniel Levine, Susi Lehtola, Hugh Burton, Evgeny Epifanovsky
 -----------------------------------------------------------------------
 Exchange:     0.2000 Hartree-Fock + 0.0800 Slater + 0.7200 B88
 Correlation:  0.1900 VWN1RPA + 0.8100 LYP
 Using SG-1 standard quadrature grid
 A restricted SCF calculation will be
 performed using DIIS
 SCF converges when DIIS error is below 1.0e-08
 ---------------------------------------
  Cycle       Energy         DIIS error
 ---------------------------------------
    1   -6184.2300444079      2.94e-04  
    2   -6184.2309326438      8.34e-05  
    3   -6184.2308999553      1.11e-04  
    4   -6184.2309807232      2.88e-05  
    5   -6184.2309866468      3.18e-06  
    6   -6184.2309867174      8.82e-07  
    7   -6184.2309867213      3.26e-07  
    8   -6184.2309867222      6.27e-08  
    9   -6184.2309867222      1.72e-08  
   10   -6184.2309867221      4.38e-09  Convergence criterion met
 ---------------------------------------
 SCF time:   CPU 84.79s  wall 144.00s 
 SCF   energy in the final basis set =    -6184.2309867221
 Total energy in the final basis set =    -6184.2309867221

 --------------------------------------------------------------

                    Orbital Energies (a.u.)
 --------------------------------------------------------------

 Alpha MOs
 -- Occupied --
*******-482.852-101.578-101.578 -62.505 -62.505 -56.325 -56.325
-56.321 -56.321 -56.321 -56.321 -10.326 -10.326 -10.233  -9.492
 -9.492  -8.713  -8.713  -7.257  -7.257  -7.247  -7.247  -7.246
 -7.246  -6.546  -6.546  -6.531  -6.531  -6.531  -6.531  -2.657
 -2.657  -2.652  -2.652  -2.652  -2.652  -2.641  -2.641  -2.641
 -2.641  -0.973  -0.887  -0.835  -0.816  -0.793  -0.639  -0.583
 -0.531  -0.515  -0.443  -0.431  -0.424  -0.419  -0.361  -0.350
 -0.328  -0.321  -0.317  -0.301  -0.295  -0.290
 -- Virtual --
 -0.069  -0.055  -0.033  -0.007   0.017   0.020   0.022   0.030
  0.046   0.056   0.057   0.061   0.076   0.081   0.085   0.087
  0.089   0.096   0.099   0.109   0.112   0.117   0.127   0.138
  0.140   0.143   0.152   0.159   0.160   0.168   0.189   0.194
  0.205   0.209   0.231   0.239   0.250   0.259   0.263   0.369
  0.371   0.386   0.397   0.410   0.411   0.427   0.447   0.448
  0.460   0.460   0.461   0.472   0.477   0.496   0.508   0.527
  0.537   0.548   0.555   0.577   0.584   0.601   0.638   0.642
  0.642   0.651   0.664   0.706   0.724   0.769   0.780   0.795
  0.820   0.823   0.843   0.846   0.880   0.905   0.917   0.919
  0.924   0.935   1.012   1.043   1.045   1.082   1.157   1.166
  1.212   1.358   1.392   1.396   1.487   1.508   1.530   1.556
  1.568   1.653   1.733   1.794   1.839   1.855   1.916   1.963
  1.997   2.024   2.042   2.074   2.075   2.121   2.172   2.190
  2.201   2.227   2.284   2.296   2.345   2.377   2.448   2.525
  2.560   2.599   2.716   2.734   2.800   2.823   2.966   3.048
  3.161   3.407   3.595   3.714   4.011   4.016   4.033   4.036
  4.056   4.097   4.134   4.203   4.214   4.375   4.382   6.645
  6.718   7.559   7.575   7.604   7.610   7.669   7.687   9.721
  9.755  23.475  23.620  23.853  25.869  25.883  26.046  26.049
 26.437  26.493  47.920  47.980 215.709 215.744 289.755 289.771
289.798 289.804 289.894 289.9061020.7151020.791
 --------------------------------------------------------------

          Ground-State Mulliken Net Atomic Charges

     Atom                 Charge (a.u.)
  ----------------------------------------
      1 C                    -0.772597
      2 C                    -0.013676
      3 C                    -0.013692
      4 Cl                    0.247927
      5 Br                   -0.048134
      6 Br                   -0.048133
      7 Cl                    0.247932
      8 H                     0.200185
      9 H                     0.200190
  ----------------------------------------
  Sum of atomic charges =     0.000000

 -----------------------------------------------------------------
                    Cartesian Multipole Moments
 -----------------------------------------------------------------
    Charge (ESU x 10^10)
                 0.0000
    Dipole Moment (Debye)
         X       0.0001      Y       0.0001      Z       1.7840
       Tot       1.7840
    Quadrupole Moments (Debye-Ang)
        XX     -79.5937     XY      -2.4495     YY     -80.9415
        XZ       0.0001     YZ       0.0002     ZZ     -76.5768
    Octopole Moments (Debye-Ang^2)
       XXX      -0.0085    XXY      -0.0027    XYY      -0.0030
       YYY      -0.0071    XXZ     -11.4016    XYZ      -0.5276
       YYZ      -8.2242    XZZ      -0.0021    YZZ      -0.0019
       ZZZ      -7.4875
    Hexadecapole Moments (Debye-Ang^3)
      XXXX   -1258.5800   XXXY     -59.4335   XXYY    -368.6363
      XYYY     -42.1018   YYYY    -791.7615   XXXZ       0.0221
      XXYZ       0.0058   XYYZ       0.0087   YYYZ       0.0130
      XXZZ    -264.2751   XYZZ     -16.2919   YYZZ    -177.6912
      XZZZ       0.0264   YZZZ       0.0156   ZZZZ    -217.9481
 -----------------------------------------------------------------
 Calculating analytic gradient of the SCF energy
 Gradient of SCF Energy
            1           2           3           4           5           6
    1   0.0000025   0.0007366  -0.0007333   0.0001426  -0.0010605   0.0010599
    2   0.0000021   0.0008349  -0.0008326  -0.0010185   0.0003552  -0.0003547
    3  -0.0007262   0.0011235   0.0011353  -0.0000004   0.0001424   0.0001426
            7           8           9
    1  -0.0001421  -0.0004591   0.0004533
    2   0.0010185   0.0004058  -0.0004108
    3  -0.0000001  -0.0009085  -0.0009085
 Max gradient component =       1.135E-03
 RMS gradient           =       6.833E-04
 Gradient time:  CPU 29.44 s  wall 53.00 s
 Geometry Optimization Parameters
   NAtoms,    NIC,     NZ,  NCons,   NDum,   NFix, NCnnct, MaxDiis
        9      69       9       0       0       0       0       0

 Cartesian Hessian Update
 Hessian Updated using BFGS Update


** GEOMETRY OPTIMIZATION IN DELOCALIZED INTERNAL COORDINATES **
   Searching for a Minimum

   Optimization Cycle:   3

                       Coordinates (Angstroms)
     ATOM                X               Y               Z
      1  C         0.0000941464    0.0000919256    1.6420691820
      2  C         0.5744316307    0.5023349039    0.3454182053
      3  C        -0.5743367306   -0.5022513870    0.3455193272
      4  Cl        0.2719224617    2.1789531306   -0.1248555271
      5  Br        2.3477474860   -0.0712532205   -0.1747469810
      6  Br       -2.3476989478    0.0712930030   -0.1745505378
      7  Cl       -0.2718642676   -2.1789112085   -0.1246389703
      8  H         0.5994280119   -0.6943081572    2.2159846529
      9  H        -0.5992706824    0.6944747586    2.2159730564
   Point Group: c1    Number of degrees of freedom:    21


   Energy is  -6184.230986722

 Hessian Updated using BFGS Update

 21 Hessian modes will be used to form the next step
  Hessian Eigenvalues:
     0.017423    0.020947    0.030779    0.030782    0.033282    0.051521
     0.086449    0.089300    0.108201    0.129001    0.133396    0.145900
     0.174188    0.175927    0.238621    0.268991    0.273169    0.286300
     0.288510    0.348126    0.348816

 Minimum Search - Taking Simple RFO Step
 Searching for Lamda that Minimizes Along All modes
 Value Taken    Lamda =  -0.00004943
 Step Taken.  Stepsize is  0.018665

                             Maximum     Tolerance    Cnvgd?
         Gradient           0.002477      0.000300      NO
         Displacement       0.012823      0.001200      NO
         Energy change     -0.000397      0.000001      NO


 New Cartesian Coordinates Obtained by Inverse Iteration

 Displacement from previous Coordinates is:  0.016866
 ----------------------------------------------------------------
             Standard Nuclear Orientation (Angstroms)
    I     Atom           X                Y                Z
 ----------------------------------------------------------------
    1      C       0.0000807193     0.0000797836     1.6422289984
    2      C       0.5743543903     0.5021413944     0.3426512382
    3      C      -0.5742854906    -0.5020795610     0.3427313469
    4      Cl      0.2718039300     2.1816968486    -0.1236376117
    5      Br      2.3513809526    -0.0723293224    -0.1755941230
    6      Br     -2.3513461747     0.0723563978    -0.1754445157
    7      Cl     -0.2717649124    -2.1816683728    -0.1234670353
    8      H       0.6008099300    -0.6936024570     2.2183568289
    9      H      -0.6005802362     0.6938290373     2.2183472807
 ----------------------------------------------------------------
 Molecular Point Group                 C1    NOp =  1
 Largest Abelian Subgroup              C1    NOp =  1
 Nuclear Repulsion Energy =  1047.9655032639 hartrees
 There are       62 alpha and       62 beta electrons
 Applying Cartesian multipole field
    Component          Value
    ---------          -----
     (2,0,0)        1.00000E-11
     (0,2,0)        2.00000E-11
     (0,0,2)       -3.00000E-11
 Nucleus-field energy     =     0.0000000227 hartrees
 Requested basis set is 6-311++G(d,p)
 There are 92 shells and 236 basis functions
 A cutoff of  1.0D-11 yielded   3415 shell pairs
 There are     24271 function pairs (     26605 Cartesian)
 Smallest overlap matrix eigenvalue = 1.73E-05
 Guess MOs from SCF MO coefficient file

 -----------------------------------------------------------------------
  General SCF calculation program by
  Eric Jon Sundstrom, Paul Horn, Yuezhi Mao, Dmitri Zuev, Alec White,
  David Stuck, Shaama M.S., Shane Yost, Joonho Lee, David Small,
  Daniel Levine, Susi Lehtola, Hugh Burton, Evgeny Epifanovsky
 -----------------------------------------------------------------------
 Exchange:     0.2000 Hartree-Fock + 0.0800 Slater + 0.7200 B88
 Correlation:  0.1900 VWN1RPA + 0.8100 LYP
 Using SG-1 standard quadrature grid
 A restricted SCF calculation will be
 performed using DIIS
 SCF converges when DIIS error is below 1.0e-08
 ---------------------------------------
  Cycle       Energy         DIIS error
 ---------------------------------------
    1   -6184.2309945157      4.36e-05  
    2   -6184.2310065267      2.71e-05  
    3   -6184.2310056571      2.95e-05  
    4   -6184.2310116931      2.65e-06  
    5   -6184.2310117368      6.37e-07  
    6   -6184.2310117392      2.47e-07  
    7   -6184.2310117396      5.44e-08  
    8   -6184.2310117395      9.84e-09  Convergence criterion met
 ---------------------------------------
 SCF time:   CPU 71.23s  wall 143.00s 
 SCF   energy in the final basis set =    -6184.2310117395
 Total energy in the final basis set =    -6184.2310117395

 --------------------------------------------------------------

                    Orbital Energies (a.u.)
 --------------------------------------------------------------

 Alpha MOs
 -- Occupied --
*******-482.852-101.578-101.578 -62.505 -62.505 -56.326 -56.326
-56.321 -56.321 -56.321 -56.321 -10.326 -10.326 -10.234  -9.492
 -9.492  -8.713  -8.713  -7.257  -7.257  -7.247  -7.247  -7.247
 -7.247  -6.546  -6.546  -6.531  -6.531  -6.531  -6.531  -2.657
 -2.657  -2.652  -2.652  -2.652  -2.652  -2.641  -2.641  -2.641
 -2.641  -0.972  -0.886  -0.834  -0.816  -0.793  -0.639  -0.583
 -0.531  -0.515  -0.443  -0.430  -0.424  -0.419  -0.361  -0.350
 -0.328  -0.321  -0.317  -0.301  -0.295  -0.291
 -- Virtual --
 -0.070  -0.056  -0.034  -0.007   0.017   0.020   0.022   0.030
  0.046   0.056   0.057   0.061   0.076   0.081   0.084   0.087
  0.089   0.096   0.098   0.109   0.112   0.117   0.127   0.138
  0.140   0.143   0.152   0.158   0.160   0.168   0.189   0.194
  0.205   0.209   0.230   0.239   0.250   0.259   0.262   0.369
  0.371   0.386   0.397   0.410   0.411   0.427   0.447   0.448
  0.459   0.461   0.461   0.472   0.477   0.496   0.508   0.527
  0.537   0.547   0.555   0.576   0.584   0.601   0.636   0.641
  0.642   0.650   0.664   0.705   0.723   0.769   0.780   0.795
  0.819   0.824   0.843   0.846   0.880   0.904   0.916   0.919
  0.924   0.934   1.012   1.042   1.045   1.080   1.156   1.165
  1.212   1.358   1.389   1.395   1.485   1.508   1.529   1.555
  1.567   1.653   1.733   1.791   1.838   1.853   1.916   1.961
  1.997   2.023   2.042   2.074   2.074   2.120   2.171   2.189
  2.200   2.226   2.284   2.295   2.344   2.376   2.448   2.524
  2.556   2.597   2.715   2.733   2.800   2.821   2.964   3.045
  3.158   3.404   3.593   3.710   4.010   4.016   4.032   4.036
  4.054   4.095   4.133   4.202   4.213   4.374   4.382   6.644
  6.717   7.559   7.575   7.603   7.609   7.669   7.686   9.720
  9.754  23.472  23.618  23.848  25.869  25.882  26.045  26.048
 26.438  26.489  47.919  47.979 215.708 215.743 289.754 289.770
289.797 289.803 289.894 289.9051020.7151020.790
 --------------------------------------------------------------

          Ground-State Mulliken Net Atomic Charges

     Atom                 Charge (a.u.)
  ----------------------------------------
      1 C                    -0.771508
      2 C                    -0.013181
      3 C                    -0.013157
      4 Cl                    0.247133
      5 Br                   -0.048540
      6 Br                   -0.048542
      7 Cl                    0.247128
      8 H                     0.200334
      9 H                     0.200332
  ----------------------------------------
  Sum of atomic charges =     0.000000

 -----------------------------------------------------------------
                    Cartesian Multipole Moments
 -----------------------------------------------------------------
    Charge (ESU x 10^10)
                 0.0000
    Dipole Moment (Debye)
         X       0.0001      Y       0.0001      Z       1.7859
       Tot       1.7859
    Quadrupole Moments (Debye-Ang)
        XX     -79.5899     XY      -2.4601     YY     -80.9520
        XZ       0.0003     YZ       0.0003     ZZ     -76.5906
    Octopole Moments (Debye-Ang^2)
       XXX      -0.0068    XXY      -0.0021    XYY      -0.0023
       YYY      -0.0056    XXZ     -11.3517    XYZ      -0.5362
       YYZ      -8.1759    XZZ      -0.0012    YZZ      -0.0010
       ZZZ      -7.3648
    Hexadecapole Moments (Debye-Ang^3)
      XXXX   -1261.7640   XXXY     -59.3295   XXYY    -369.5906
      XYYY     -41.8726   YYYY    -793.2653   XXXZ       0.0168
      XXYZ       0.0041   XYYZ       0.0063   YYYZ       0.0101
      XXZZ    -264.9681   XYZZ     -16.2290   YYZZ    -178.1104
      XZZZ       0.0208   YZZZ       0.0127   ZZZZ    -217.8828
 -----------------------------------------------------------------
 Calculating analytic gradient of the SCF energy
 Gradient of SCF Energy
            1           2           3           4           5           6
    1  -0.0000017   0.0004941  -0.0004938  -0.0001002   0.0001265  -0.0001272
    2  -0.0000013   0.0007088  -0.0007087  -0.0001624  -0.0000876   0.0000880
    3   0.0000049   0.0000644   0.0000655   0.0000490  -0.0000399  -0.0000407
            7           8           9
    1   0.0001005   0.0000972  -0.0000954
    2   0.0001616  -0.0000140   0.0000157
    3   0.0000480  -0.0000756  -0.0000756
 Max gradient component =       7.088E-04
 RMS gradient           =       2.479E-04
 Gradient time:  CPU 30.52 s  wall 61.08 s
 Geometry Optimization Parameters
   NAtoms,    NIC,     NZ,  NCons,   NDum,   NFix, NCnnct, MaxDiis
        9      69       9       0       0       0       0       0

 Cartesian Hessian Update
 Hessian Updated using BFGS Update


** GEOMETRY OPTIMIZATION IN DELOCALIZED INTERNAL COORDINATES **
   Searching for a Minimum

   Optimization Cycle:   4

                       Coordinates (Angstroms)
     ATOM                X               Y               Z
      1  C         0.0000807193    0.0000797836    1.6422289984
      2  C         0.5743543903    0.5021413944    0.3426512382
      3  C        -0.5742854906   -0.5020795610    0.3427313469
      4  Cl        0.2718039300    2.1816968486   -0.1236376117
      5  Br        2.3513809526   -0.0723293224   -0.1755941230
      6  Br       -2.3513461747    0.0723563978   -0.1754445157
      7  Cl       -0.2717649124   -2.1816683728   -0.1234670353
      8  H         0.6008099300   -0.6936024570    2.2183568289
      9  H        -0.6005802362    0.6938290373    2.2183472807
   Point Group: c1    Number of degrees of freedom:    21


   Energy is  -6184.231011740

 Hessian Updated using BFGS Update

 20 Hessian modes will be used to form the next step
  Hessian Eigenvalues:
     0.017592    0.020947    0.030775    0.030782    0.033282    0.049423
     0.086449    0.089098    0.108329    0.129001    0.129557    0.145900
     0.175927    0.188165    0.224859    0.266808    0.268995    0.286300
     0.297934    0.356516

 Minimum Search - Taking Simple RFO Step
 Searching for Lamda that Minimizes Along All modes
 Value Taken    Lamda =  -0.00000297
 Step Taken.  Stepsize is  0.005079

                             Maximum     Tolerance    Cnvgd?
         Gradient           0.000539      0.000300      NO
         Displacement       0.003407      0.001200      NO
         Energy change     -0.000025      0.000001      NO


 New Cartesian Coordinates Obtained by Inverse Iteration

 Displacement from previous Coordinates is:  0.003699
 ----------------------------------------------------------------
             Standard Nuclear Orientation (Angstroms)
    I     Atom           X                Y                Z
 ----------------------------------------------------------------
    1      C       0.0000842990     0.0000829257     1.6423019031
    2      C       0.5738972638     0.5017640258     0.3422924593
    3      C      -0.5738186200    -0.5016930506     0.3423714530
    4      Cl      0.2720668369     2.1819519293    -0.1237695210
    5      Br      2.3510071828    -0.0718043764    -0.1756203475
    6      Br     -2.3509664938     0.0718337941    -0.1754548868
    7      Cl     -0.2720247854    -2.1819184816    -0.1235813666
    8      H       0.6000841962    -0.6939778369     2.2188209471
    9      H      -0.5998767713     0.6941848190     2.2188117668
 ----------------------------------------------------------------
 Molecular Point Group                 C1    NOp =  1
 Largest Abelian Subgroup              C1    NOp =  1
 Nuclear Repulsion Energy =  1048.0367025791 hartrees
 There are       62 alpha and       62 beta electrons
 Applying Cartesian multipole field
    Component          Value
    ---------          -----
     (2,0,0)        1.00000E-11
     (0,2,0)        2.00000E-11
     (0,0,2)       -3.00000E-11
 Nucleus-field energy     =     0.0000000227 hartrees
 Requested basis set is 6-311++G(d,p)
 There are 92 shells and 236 basis functions
 A cutoff of  1.0D-11 yielded   3415 shell pairs
 There are     24271 function pairs (     26605 Cartesian)
 Smallest overlap matrix eigenvalue = 1.73E-05
 Guess MOs from SCF MO coefficient file

 -----------------------------------------------------------------------
  General SCF calculation program by
  Eric Jon Sundstrom, Paul Horn, Yuezhi Mao, Dmitri Zuev, Alec White,
  David Stuck, Shaama M.S., Shane Yost, Joonho Lee, David Small,
  Daniel Levine, Susi Lehtola, Hugh Burton, Evgeny Epifanovsky
 -----------------------------------------------------------------------
 Exchange:     0.2000 Hartree-Fock + 0.0800 Slater + 0.7200 B88
 Correlation:  0.1900 VWN1RPA + 0.8100 LYP
 Using SG-1 standard quadrature grid
 A restricted SCF calculation will be
 performed using DIIS
 SCF converges when DIIS error is below 1.0e-08
 ---------------------------------------
  Cycle       Energy         DIIS error
 ---------------------------------------
    1   -6184.2310122460      1.16e-05  
    2   -6184.2310135685      2.95e-06  
    3   -6184.2310134778      4.80e-06  
    4   -6184.2310136296      6.41e-07  
    5   -6184.2310136325      1.97e-07  
    6   -6184.2310136326      5.77e-08  
    7   -6184.2310136328      9.36e-09  Convergence criterion met
 ---------------------------------------
 SCF time:   CPU 61.74s  wall 124.00s 
 SCF   energy in the final basis set =    -6184.2310136328
 Total energy in the final basis set =    -6184.2310136328

 --------------------------------------------------------------

                    Orbital Energies (a.u.)
 --------------------------------------------------------------

 Alpha MOs
 -- Occupied --
*******-482.852-101.578-101.578 -62.505 -62.505 -56.326 -56.326
-56.321 -56.321 -56.321 -56.321 -10.326 -10.326 -10.234  -9.492
 -9.492  -8.713  -8.713  -7.257  -7.257  -7.247  -7.247  -7.246
 -7.246  -6.546  -6.546  -6.531  -6.531  -6.531  -6.531  -2.657
 -2.657  -2.652  -2.652  -2.652  -2.652  -2.641  -2.641  -2.641
 -2.641  -0.972  -0.886  -0.834  -0.816  -0.793  -0.639  -0.583
 -0.531  -0.515  -0.443  -0.430  -0.424  -0.419  -0.361  -0.350
 -0.328  -0.321  -0.317  -0.301  -0.295  -0.291
 -- Virtual --
 -0.070  -0.056  -0.034  -0.007   0.017   0.020   0.022   0.030
  0.046   0.056   0.057   0.061   0.076   0.081   0.084   0.087
  0.089   0.096   0.098   0.109   0.112   0.117   0.127   0.138
  0.140   0.143   0.152   0.158   0.160   0.167   0.189   0.195
  0.205   0.209   0.230   0.239   0.250   0.259   0.262   0.369
  0.371   0.386   0.397   0.410   0.411   0.427   0.447   0.448
  0.459   0.461   0.461   0.472   0.477   0.496   0.508   0.527
  0.538   0.547   0.555   0.576   0.584   0.601   0.636   0.641
  0.642   0.650   0.664   0.705   0.723   0.769   0.780   0.795
  0.819   0.824   0.843   0.846   0.880   0.904   0.916   0.919
  0.924   0.934   1.012   1.042   1.045   1.080   1.156   1.165
  1.212   1.358   1.388   1.395   1.485   1.508   1.529   1.555
  1.567   1.653   1.733   1.791   1.838   1.853   1.916   1.961
  1.997   2.023   2.042   2.074   2.074   2.120   2.171   2.189
  2.200   2.225   2.284   2.295   2.344   2.376   2.448   2.524
  2.556   2.596   2.715   2.732   2.801   2.821   2.964   3.045
  3.158   3.405   3.592   3.710   4.010   4.016   4.032   4.036
  4.054   4.095   4.134   4.202   4.213   4.375   4.382   6.644
  6.717   7.559   7.575   7.603   7.609   7.669   7.686   9.720
  9.754  23.472  23.620  23.848  25.869  25.882  26.045  26.048
 26.439  26.489  47.919  47.979 215.708 215.743 289.754 289.770
289.797 289.803 289.894 289.9051020.7151020.790
 --------------------------------------------------------------

          Ground-State Mulliken Net Atomic Charges

     Atom                 Charge (a.u.)
  ----------------------------------------
      1 C                    -0.770876
      2 C                    -0.013042
      3 C                    -0.013039
      4 Cl                    0.246754
      5 Br                   -0.048607
      6 Br                   -0.048607
      7 Cl                    0.246753
      8 H                     0.200333
      9 H                     0.200333
  ----------------------------------------
  Sum of atomic charges =     0.000000

 -----------------------------------------------------------------
                    Cartesian Multipole Moments
 -----------------------------------------------------------------
    Charge (ESU x 10^10)
                 0.0000
    Dipole Moment (Debye)
         X       0.0001      Y       0.0001      Z       1.7863
       Tot       1.7863
    Quadrupole Moments (Debye-Ang)
        XX     -79.5881     XY      -2.4552     YY     -80.9553
        XZ       0.0002     YZ       0.0003     ZZ     -76.5877
    Octopole Moments (Debye-Ang^2)
       XXX      -0.0075    XXY      -0.0023    XYY      -0.0026
       YYY      -0.0061    XXZ     -11.3438    XYZ      -0.5408
       YYZ      -8.1637    XZZ      -0.0014    YZZ      -0.0013
       ZZZ      -7.3284
    Hexadecapole Moments (Debye-Ang^3)
      XXXX   -1261.2656   XXXY     -59.4434   XXYY    -369.5633
      XYYY     -42.0056   YYYY    -793.3737   XXXZ       0.0183
      XXYZ       0.0048   XYYZ       0.0071   YYYZ       0.0110
      XXZZ    -264.9126   XYZZ     -16.2854   YYZZ    -178.1330
      XZZZ       0.0227   YZZZ       0.0138   ZZZZ    -217.8476
 -----------------------------------------------------------------
 Calculating analytic gradient of the SCF energy
 Gradient of SCF Energy
            1           2           3           4           5           6
    1  -0.0000003   0.0001309  -0.0001303  -0.0000390   0.0000125  -0.0000123
    2  -0.0000003   0.0003316  -0.0003309  -0.0000499  -0.0000021   0.0000019
    3  -0.0000215  -0.0000332  -0.0000329   0.0000211   0.0000106   0.0000108
            7           8           9
    1   0.0000388   0.0000398  -0.0000400
    2   0.0000498  -0.0000420   0.0000419
    3   0.0000213   0.0000119   0.0000119
 Max gradient component =       3.316E-04
 RMS gradient           =       1.005E-04
 Gradient time:  CPU 30.19 s  wall 60.41 s
 Geometry Optimization Parameters
   NAtoms,    NIC,     NZ,  NCons,   NDum,   NFix, NCnnct, MaxDiis
        9      69       9       0       0       0       0       0

 Cartesian Hessian Update
 Hessian Updated using BFGS Update


** GEOMETRY OPTIMIZATION IN DELOCALIZED INTERNAL COORDINATES **
   Searching for a Minimum

   Optimization Cycle:   5

                       Coordinates (Angstroms)
     ATOM                X               Y               Z
      1  C         0.0000842990    0.0000829257    1.6423019031
      2  C         0.5738972638    0.5017640258    0.3422924593
      3  C        -0.5738186200   -0.5016930506    0.3423714530
      4  Cl        0.2720668369    2.1819519293   -0.1237695210
      5  Br        2.3510071828   -0.0718043764   -0.1756203475
      6  Br       -2.3509664938    0.0718337941   -0.1754548868
      7  Cl       -0.2720247854   -2.1819184816   -0.1235813666
      8  H         0.6000841962   -0.6939778369    2.2188209471
      9  H        -0.5998767713    0.6941848190    2.2188117668
   Point Group: c1    Number of degrees of freedom:    21


   Energy is  -6184.231013633

 Hessian Updated using BFGS Update

 20 Hessian modes will be used to form the next step
  Hessian Eigenvalues:
     0.018112    0.020948    0.030781    0.030890    0.033282    0.049752
     0.086449    0.089419    0.094594    0.117632    0.129002    0.145900
     0.175927    0.191142    0.214557    0.249309    0.268993    0.286300
     0.292482    0.352193

 Minimum Search - Taking Simple RFO Step
 Searching for Lamda that Minimizes Along All modes
 Value Taken    Lamda =   0.00000000
 Step Taken.  Stepsize is  0.002390

                             Maximum     Tolerance    Cnvgd?
         Gradient           0.000207      0.000300     YES
         Displacement       0.001936      0.001200      NO
         Energy change     -0.000002      0.000001      NO


 New Cartesian Coordinates Obtained by Inverse Iteration

 Displacement from previous Coordinates is:  0.001658
 ----------------------------------------------------------------
             Standard Nuclear Orientation (Angstroms)
    I     Atom           X                Y                Z
 ----------------------------------------------------------------
    1      C       0.0000842396     0.0000831833     1.6424622626
    2      C       0.5737138190     0.5014279402     0.3423117834
    3      C      -0.5736400546    -0.5013610971     0.3423913159
    4      Cl      0.2721799669     2.1818949092    -0.1238227283
    5      Br      2.3508683832    -0.0717025724    -0.1759002461
    6      Br     -2.3508306561     0.0717305224    -0.1757405269
    7      Cl     -0.2721372398    -2.1818626429    -0.1236410806
    8      H       0.6001011149    -0.6937714313     2.2190601583
    9      H      -0.5998864650     0.6939849372     2.2190514692
 ----------------------------------------------------------------
 Molecular Point Group                 C1    NOp =  1
 Largest Abelian Subgroup              C1    NOp =  1
 Nuclear Repulsion Energy =  1048.0678973774 hartrees
 There are       62 alpha and       62 beta electrons
 Applying Cartesian multipole field
    Component          Value
    ---------          -----
     (2,0,0)        1.00000E-11
     (0,2,0)        2.00000E-11
     (0,0,2)       -3.00000E-11
 Nucleus-field energy     =     0.0000000227 hartrees
 Requested basis set is 6-311++G(d,p)
 There are 92 shells and 236 basis functions
 A cutoff of  1.0D-11 yielded   3415 shell pairs
 There are     24271 function pairs (     26605 Cartesian)
 Smallest overlap matrix eigenvalue = 1.72E-05
 Guess MOs from SCF MO coefficient file

 -----------------------------------------------------------------------
  General SCF calculation program by
  Eric Jon Sundstrom, Paul Horn, Yuezhi Mao, Dmitri Zuev, Alec White,
  David Stuck, Shaama M.S., Shane Yost, Joonho Lee, David Small,
  Daniel Levine, Susi Lehtola, Hugh Burton, Evgeny Epifanovsky
 -----------------------------------------------------------------------
 Exchange:     0.2000 Hartree-Fock + 0.0800 Slater + 0.7200 B88
 Correlation:  0.1900 VWN1RPA + 0.8100 LYP
 Using SG-1 standard quadrature grid
 A restricted SCF calculation will be
 performed using DIIS
 SCF converges when DIIS error is below 1.0e-08
 ---------------------------------------
  Cycle       Energy         DIIS error
 ---------------------------------------
    1   -6184.2310135080      6.40e-06  
    2   -6184.2310138934      1.58e-06  
    3   -6184.2310138599      2.74e-06  
    4   -6184.2310139114      2.47e-07  
    5   -6184.2310139118      4.80e-08  
    6   -6184.2310139118      1.01e-08  
    7   -6184.2310139119      4.95e-09  Convergence criterion met
 ---------------------------------------
 SCF time:   CPU 61.98s  wall 124.00s 
 SCF   energy in the final basis set =    -6184.2310139119
 Total energy in the final basis set =    -6184.2310139119

 --------------------------------------------------------------

                    Orbital Energies (a.u.)
 --------------------------------------------------------------

 Alpha MOs
 -- Occupied --
*******-482.852-101.578-101.578 -62.505 -62.505 -56.326 -56.326
-56.321 -56.321 -56.321 -56.321 -10.326 -10.326 -10.234  -9.492
 -9.492  -8.713  -8.713  -7.257  -7.257  -7.247  -7.247  -7.246
 -7.246  -6.546  -6.546  -6.531  -6.531  -6.531  -6.531  -2.657
 -2.657  -2.652  -2.652  -2.652  -2.652  -2.641  -2.641  -2.641
 -2.641  -0.972  -0.886  -0.834  -0.816  -0.793  -0.639  -0.582
 -0.531  -0.515  -0.443  -0.430  -0.424  -0.419  -0.361  -0.350
 -0.328  -0.321  -0.317  -0.301  -0.295  -0.291
 -- Virtual --
 -0.070  -0.056  -0.034  -0.007   0.017   0.020   0.022   0.030
  0.046   0.056   0.057   0.061   0.076   0.081   0.084   0.087
  0.089   0.096   0.098   0.109   0.112   0.117   0.127   0.138
  0.140   0.143   0.152   0.158   0.160   0.167   0.189   0.195
  0.205   0.209   0.230   0.239   0.250   0.259   0.262   0.369
  0.371   0.386   0.397   0.410   0.411   0.427   0.447   0.448
  0.459   0.461   0.461   0.472   0.477   0.496   0.508   0.527
  0.538   0.547   0.555   0.576   0.584   0.601   0.636   0.641
  0.642   0.650   0.664   0.705   0.723   0.769   0.780   0.795
  0.819   0.824   0.843   0.846   0.880   0.904   0.916   0.919
  0.924   0.934   1.012   1.042   1.045   1.080   1.156   1.165
  1.212   1.358   1.388   1.395   1.485   1.508   1.529   1.555
  1.567   1.654   1.733   1.791   1.838   1.853   1.917   1.960
  1.997   2.023   2.042   2.074   2.074   2.120   2.171   2.190
  2.200   2.225   2.284   2.296   2.344   2.376   2.448   2.524
  2.556   2.597   2.715   2.732   2.801   2.821   2.964   3.045
  3.158   3.405   3.592   3.710   4.010   4.016   4.032   4.036
  4.054   4.095   4.134   4.202   4.213   4.375   4.382   6.644
  6.717   7.559   7.575   7.603   7.609   7.669   7.686   9.720
  9.754  23.472  23.621  23.848  25.869  25.882  26.045  26.048
 26.439  26.489  47.919  47.979 215.708 215.743 289.754 289.770
289.797 289.803 289.894 289.9051020.7151020.790
 --------------------------------------------------------------

          Ground-State Mulliken Net Atomic Charges

     Atom                 Charge (a.u.)
  ----------------------------------------
      1 C                    -0.771047
      2 C                    -0.012647
      3 C                    -0.012643
      4 Cl                    0.246394
      5 Br                   -0.048558
      6 Br                   -0.048558
      7 Cl                    0.246393
      8 H                     0.200333
      9 H                     0.200333
  ----------------------------------------
  Sum of atomic charges =     0.000000

 -----------------------------------------------------------------
                    Cartesian Multipole Moments
 -----------------------------------------------------------------
    Charge (ESU x 10^10)
                 0.0000
    Dipole Moment (Debye)
         X       0.0001      Y       0.0001      Z       1.7867
       Tot       1.7867
    Quadrupole Moments (Debye-Ang)
        XX     -79.5840     XY      -2.4535     YY     -80.9613
        XZ       0.0003     YZ       0.0003     ZZ     -76.5843
    Octopole Moments (Debye-Ang^2)
       XXX      -0.0073    XXY      -0.0022    XYY      -0.0025
       YYY      -0.0059    XXZ     -11.3378    XYZ      -0.5417
       YYZ      -8.1538    XZZ      -0.0013    YZZ      -0.0012
       ZZZ      -7.2865
    Hexadecapole Moments (Debye-Ang^3)
      XXXX   -1261.0659   XXXY     -59.4511   XXYY    -369.5390
      XYYY     -42.0281   YYYY    -793.3439   XXXZ       0.0178
      XXYZ       0.0045   XYYZ       0.0068   YYYZ       0.0106
      XXZZ    -264.8797   XYZZ     -16.2990   YYZZ    -178.1352
      XZZZ       0.0219   YZZZ       0.0134   ZZZZ    -217.8616
 -----------------------------------------------------------------
 Calculating analytic gradient of the SCF energy
 Gradient of SCF Energy
            1           2           3           4           5           6
    1  -0.0000001  -0.0000549   0.0000547  -0.0000234   0.0000057  -0.0000059
    2  -0.0000000   0.0000365  -0.0000367  -0.0000094   0.0000317  -0.0000317
    3  -0.0000248   0.0000002   0.0000003   0.0000044   0.0000000  -0.0000002
            7           8           9
    1   0.0000235   0.0000161  -0.0000158
    2   0.0000093   0.0000193  -0.0000191
    3   0.0000041   0.0000080   0.0000080
 Max gradient component =       5.486E-05
 RMS gradient           =       2.282E-05
 Gradient time:  CPU 30.52 s  wall 61.08 s
 Geometry Optimization Parameters
   NAtoms,    NIC,     NZ,  NCons,   NDum,   NFix, NCnnct, MaxDiis
        9      69       9       0       0       0       0       0

 Cartesian Hessian Update
 Hessian Updated using BFGS Update


** GEOMETRY OPTIMIZATION IN DELOCALIZED INTERNAL COORDINATES **
   Searching for a Minimum

   Optimization Cycle:   6

                       Coordinates (Angstroms)
     ATOM                X               Y               Z
      1  C         0.0000842396    0.0000831833    1.6424622626
      2  C         0.5737138190    0.5014279402    0.3423117834
      3  C        -0.5736400546   -0.5013610971    0.3423913159
      4  Cl        0.2721799669    2.1818949092   -0.1238227283
      5  Br        2.3508683832   -0.0717025724   -0.1759002461
      6  Br       -2.3508306561    0.0717305224   -0.1757405269
      7  Cl       -0.2721372398   -2.1818626429   -0.1236410806
      8  H         0.6001011149   -0.6937714313    2.2190601583
      9  H        -0.5998864650    0.6939849372    2.2190514692
   Point Group: c1    Number of degrees of freedom:    21


   Energy is  -6184.231013912

 Hessian Updated using BFGS Update

 21 Hessian modes will be used to form the next step
  Hessian Eigenvalues:
     0.018596    0.020948    0.030725    0.030786    0.033282    0.050075
     0.086448    0.086858    0.091430    0.122527    0.129002    0.145900
     0.175927    0.190128    0.213545    0.247759    0.268994    0.286300
     0.299136    0.348126    0.352499

 Minimum Search - Taking Simple RFO Step
 Searching for Lamda that Minimizes Along All modes
 Value Taken    Lamda =   0.00000000
 Step Taken.  Stepsize is  0.000741

                             Maximum     Tolerance    Cnvgd?
         Gradient           0.000031      0.000300     YES
         Displacement       0.000681      0.001200     YES
         Energy change     -0.000000      0.000001     YES


                       Distance Matrix (Angstroms)
             C (  1)   C (  2)   C (  3)   Cl(  4)   Br(  5)   Br(  6)
   C (  2)  1.506914
   C (  3)  1.506914  1.523813
   Cl(  4)  2.820302  1.769795  2.851777
   Br(  5)  2.972841  1.937860  3.000997  3.066327
   Br(  6)  2.972843  3.000996  1.937860  3.366849  4.703886
   Cl(  7)  2.820304  2.851776  1.769795  4.397574  3.366848  3.066327
   H (  8)  1.083476  2.225170  2.221841  3.723720  3.031170  3.876733
   H (  9)  1.083476  2.221839  2.225173  2.909198  3.876729  3.031177
             Cl(  7)   H (  8)
   H (  8)  2.909203
   H (  9)  3.723725  1.834622

 Final energy is   -6184.2310139118508     


 ******************************
 **  OPTIMIZATION CONVERGED  **
 ******************************

                       Coordinates (Angstroms)
     ATOM                X               Y               Z
      1  C         0.0000842396    0.0000831833    1.6424622626
      2  C         0.5737138190    0.5014279402    0.3423117834
      3  C        -0.5736400546   -0.5013610971    0.3423913159
      4  Cl        0.2721799669    2.1818949092   -0.1238227283
      5  Br        2.3508683832   -0.0717025724   -0.1759002461
      6  Br       -2.3508306561    0.0717305224   -0.1757405269
      7  Cl       -0.2721372398   -2.1818626429   -0.1236410806
      8  H         0.6001011149   -0.6937714313    2.2190601583
      9  H        -0.5998864650    0.6939849372    2.2190514692

Z-matrix Print:
$molecule
0 1
Br
C  1 1.937860
C  2 1.506914 1 118.778397
H  3 1.083476 2 117.185162 1 142.626792 0
H  3 1.083476 2 117.477769 1 -2.111643 0
C  3 1.506914 2 60.743344 1 -109.504456 0
Cl 2 1.769795 1 111.508707 3 143.416917 0
Cl 6 1.769795 3 118.573968 2 109.647867 0
Br 6 1.937860 3 118.778518 2 -109.504332 0
$end


 --------------------------------------------------------------

                    Orbital Energies (a.u.)
 --------------------------------------------------------------

 Alpha MOs
 -- Occupied --
*******-482.852-101.578-101.578 -62.505 -62.505 -56.326 -56.326
-56.321 -56.321 -56.321 -56.321 -10.326 -10.326 -10.234  -9.492
 -9.492  -8.713  -8.713  -7.257  -7.257  -7.247  -7.247  -7.246
 -7.246  -6.546  -6.546  -6.531  -6.531  -6.531  -6.531  -2.657
 -2.657  -2.652  -2.652  -2.652  -2.652  -2.641  -2.641  -2.641
 -2.641  -0.972  -0.886  -0.834  -0.816  -0.793  -0.639  -0.582
 -0.531  -0.515  -0.443  -0.430  -0.424  -0.419  -0.361  -0.350
 -0.328  -0.321  -0.317  -0.301  -0.295  -0.291
 -- Virtual --
 -0.070  -0.056  -0.034  -0.007   0.017   0.020   0.022   0.030
  0.046   0.056   0.057   0.061   0.076   0.081   0.084   0.087
  0.089   0.096   0.098   0.109   0.112   0.117   0.127   0.138
  0.140   0.143   0.152   0.158   0.160   0.167   0.189   0.195
  0.205   0.209   0.230   0.239   0.250   0.259   0.262   0.369
  0.371   0.386   0.397   0.410   0.411   0.427   0.447   0.448
  0.459   0.461   0.461   0.472   0.477   0.496   0.508   0.527
  0.538   0.547   0.555   0.576   0.584   0.601   0.636   0.641
  0.642   0.650   0.664   0.705   0.723   0.769   0.780   0.795
  0.819   0.824   0.843   0.846   0.880   0.904   0.916   0.919
  0.924   0.934   1.012   1.042   1.045   1.080   1.156   1.165
  1.212   1.358   1.388   1.395   1.485   1.508   1.529   1.555
  1.567   1.654   1.733   1.791   1.838   1.853   1.917   1.960
  1.997   2.023   2.042   2.074   2.074   2.120   2.171   2.190
  2.200   2.225   2.284   2.296   2.344   2.376   2.448   2.524
  2.556   2.597   2.715   2.732   2.801   2.821   2.964   3.045
  3.158   3.405   3.592   3.710   4.010   4.016   4.032   4.036
  4.054   4.095   4.134   4.202   4.213   4.375   4.382   6.644
  6.717   7.559   7.575   7.603   7.609   7.669   7.686   9.720
  9.754  23.472  23.621  23.848  25.869  25.882  26.045  26.048
 26.439  26.489  47.919  47.979 215.708 215.743 289.754 289.770
289.797 289.803 289.894 289.9051020.7151020.790
 --------------------------------------------------------------

          Ground-State Mulliken Net Atomic Charges

     Atom                 Charge (a.u.)
  ----------------------------------------
      1 C                    -0.771047
      2 C                    -0.012647
      3 C                    -0.012643
      4 Cl                    0.246394
      5 Br                   -0.048558
      6 Br                   -0.048558
      7 Cl                    0.246393
      8 H                     0.200333
      9 H                     0.200333
  ----------------------------------------
  Sum of atomic charges =     0.000000

 -----------------------------------------------------------------
                    Cartesian Multipole Moments
 -----------------------------------------------------------------
    Charge (ESU x 10^10)
                 0.0000
    Dipole Moment (Debye)
         X       0.0001      Y       0.0001      Z       1.7867
       Tot       1.7867
    Quadrupole Moments (Debye-Ang)
        XX     -79.5840     XY      -2.4535     YY     -80.9613
        XZ       0.0003     YZ       0.0003     ZZ     -76.5843
    Octopole Moments (Debye-Ang^2)
       XXX      -0.0073    XXY      -0.0022    XYY      -0.0025
       YYY      -0.0059    XXZ     -11.3378    XYZ      -0.5417
       YYZ      -8.1538    XZZ      -0.0013    YZZ      -0.0012
       ZZZ      -7.2865
    Hexadecapole Moments (Debye-Ang^3)
      XXXX   -1261.0659   XXXY     -59.4511   XXYY    -369.5390
      XYYY     -42.0281   YYYY    -793.3439   XXXZ       0.0178
      XXYZ       0.0045   XYYZ       0.0068   YYYZ       0.0106
      XXZZ    -264.8797   XYZZ     -16.2990   YYZZ    -178.1352
      XZZZ       0.0219   YZZZ       0.0134   ZZZZ    -217.8616
 -----------------------------------------------------------------
Archival summary:
1\1\TWL02\OPT\ProcedureUnspecified\BasisUnspecified\r2l232\taweetha\ThuOct1100:35:482018ThuOct1100:35:482018\0\\#,OPT,ProcedureUnspecified,BasisUnspecified,\\0,1\Br\C,1,1.93786\C,2,1.50691,1,118.778\H,3,1.08348,2,117.185,1,142.627,0\H,3,1.08348,2,117.478,1,-2.11164,0\C,3,1.50691,2,60.7433,1,-109.504,0\Cl,2,1.76979,1,111.509,3,143.417,0\Cl,6,1.7698,3,118.574,2,109.648,0\Br,6,1.93786,3,118.779,2,-109.504,0\\\@

 Total job time:  1216.33s(wall), 651.80s(cpu) 
 Thu Oct 11 00:35:48 2018

        *************************************************************
        *                                                           *
        *  Thank you very much for using Q-Chem.  Have a nice day.  *
        *                                                           *
        *************************************************************


 
User input: 2 of 2 
 
Q-Chem Developer Version!
                  Welcome to Q-Chem
     A Quantum Leap Into The Future Of Chemistry


 Q-Chem 5.1, Q-Chem, Inc., Pleasanton, CA (2018)

 Yihan Shao,  Zhengting Gan,  E. Epifanovsky,  A. T. B. Gilbert,  M. Wormit,  
 J. Kussmann,  A. W. Lange,  A. Behn,  Jia Deng,  Xintian Feng,  D. Ghosh,  
 M. Goldey,  P. R. Horn,  L. D. Jacobson,  I. Kaliman,  T. Kus,  A. Landau,  
 Jie Liu,  E. I. Proynov,  R. M. Richard,  R. P. Steele,  E. J. Sundstrom,  
 H. L. Woodcock III,  P. M. Zimmerman,  D. Zuev,  B. Albrecht,  E. Alguire,  
 S. A. Baeppler,  D. Barton,  Z. Benda,  Y. A. Bernard,  E. J. Berquist,  
 K. B. Bravaya,  H. Burton,  D. Casanova,  Chun-Min Chang,  Yunqing Chen,  
 A. Chien,  K. D. Closser,  M. P. Coons,  S. Coriani,  S. Dasgupta,  
 A. L. Dempwolff,  M. Diedenhofen,  Hainam Do,  R. G. Edgar,  Po-Tung Fang,  
 S. Faraji,  S. Fatehi,  Qingguo Feng,  K. D. Fenk,  J. Fosso-Tande,  
 Qinghui Ge,  A. Ghysels,  G. Gidofalvi,  J. Gomes,  J. Gonthier,  A. Gunina,  
 D. Hait,  M. W. D. Hanson-Heine,  P. H. P. Harbach,  A. W. Hauser,  
 J. E. Herr,  E. G. Hohenstein,  Z. C. Holden,  Kerwin Hui,  B. C. Huynh,  
 T.-C. Jagau,  Hyunjun Ji,  B. Kaduk,  K. Khistyaev,  Jaehoon Kim,  
 P. Klunzinger,  K. Koh,  D. Kosenkov,  L. Koulias,  T. Kowalczyk,  
 C. M. Krauter,  A. Kunitsa,  Ka Un Lao,  A. Laurent,  K. V. Lawler,  
 Joonho Lee,  D. Lefrancois,  S. Lehtola,  D. S. Levine,  Yi-Pei Li,  
 You-Sheng Lin,  Fenglai Liu,  E. Livshits,  A. Luenser,  P. Manohar,  
 E. Mansoor,  S. F. Manzer,  Shan-Ping Mao,  Yuezhi Mao,  N. Mardirossian,  
 A. V. Marenich,  T. Markovich,  L. A. Martinez-Martinez,  S. A. Maurer,  
 N. J. Mayhall,  S. C. McKenzie,  J.-M. Mewes,  A. F. Morrison,  
 J. W. Mullinax,  K. Nanda,  T. S. Nguyen-Beck,  R. Olivares-Amaya,  
 J. A. Parkhill,  T. M. Perrine,  F. Plasser,  P. Pokhilko,  S. Prager,  
 A. Prociuk,  E. Ramos,  D. R. Rehn,  F. Rob,  M. Schneider,  N. Sergueev,  
 S. M. Sharada,  S. Sharma,  D. W. Small,  T. Stauch,  T. Stein,  
 Yu-Chuan Su,  A. J. W. Thom,  A. Tkatchenko,  T. Tsuchimochi,  N. M. Tubman,  
 L. Vogt,  M. L. Vidal,  O. Vydrov,  M. A. Watson,  J. Wenzel,  
 M. de Wergifosse,  T. A. Wesolowski,  A. White,  J. Witte,  A. Yamada,  
 Jun Yang,  K. Yao,  S. Yeganeh,  S. R. Yost,  Zhi-Qiang You,  A. Zech,  
 Igor Ying Zhang,  Xing Zhang,  Yan Zhao,  Ying Zhu,  B. R. Brooks,  
 G. K. L. Chan,  C. J. Cramer,  M. S. Gordon,  W. J. Hehre,  A. Klamt,  
 M. W. Schmidt,  C. D. Sherrill,  D. G. Truhlar,  A. Aspuru-Guzik,  R. Baer,  
 A. T. Bell,  N. A. Besley,  Jeng-Da Chai,  A. E. DePrince, III,  
 R. A. DiStasio Jr.,  A. Dreuw,  B. D. Dunietz,  T. R. Furlani,  
 Chao-Ping Hsu,  Yousung Jung,  Jing Kong,  D. S. Lambrecht,  WanZhen Liang,  
 C. Ochsenfeld,  V. A. Rassolov,  L. V. Slipchenko,  J. E. Subotnik,  
 T. Van Voorhis,  J. M. Herbert,  A. I. Krylov,  P. M. W. Gill,  M. Head-Gordon

 Contributors to earlier versions of Q-Chem not listed above: 
 R. D. Adamson,  B. Austin,  J. Baker,  G. J. O. Beran,  K. Brandhorst,  
 S. T. Brown,  E. F. C. Byrd,  A. K. Chakraborty,  C.-L. Cheng,  
 Siu Hung Chien,  D. M. Chipman,  D. L. Crittenden,  H. Dachsel,  
 R. J. Doerksen,  A. D. Dutoi,  L. Fusti-Molnar,  W. A. Goddard III,  
 A. Golubeva-Zadorozhnaya,  S. R. Gwaltney,  G. Hawkins,  A. Heyden,  
 S. Hirata,  G. Kedziora,  F. J. Keil,  C. Kelley,  Jihan Kim,  R. A. King,  
 R. Z. Khaliullin,  P. P. Korambath,  W. Kurlancheek,  A. M. Lee,  M. S. Lee,  
 S. V. Levchenko,  Ching Yeh Lin,  D. Liotard,  R. C. Lochan,  I. Lotan,  
 P. E. Maslen,  N. Nair,  D. P. O'Neill,  D. Neuhauser,  E. Neuscamman,  
 C. M. Oana,  R. Olson,  B. Peters,  R. Peverati,  P. A. Pieniazek,  
 Y. M. Rhee,  J. Ritchie,  M. A. Rohrdanz,  E. Rosta,  N. J. Russ,  
 H. F. Schaefer III,  N. E. Schultz,  N. Shenvi,  A. C. Simmonett,  A. Sodt,  
 D. Stuck,  K. S. Thanthiriwatte,  V. Vanovschi,  Tao Wang,  A. Warshel,  
 C. F. Williams,  Q. Wu,  X. Xu,  W. Zhang

 Please cite Q-Chem as follows:
 Y. Shao et al., Mol. Phys. 113, 184-215 (2015)
 DOI: 10.1080/00268976.2014.952696

 Q-Chem 5.1.1 for Intel X86 EM64T Linux

 Parts of Q-Chem use Armadillo 8.300.2 (Tropical Shenanigans).
 http://arma.sourceforge.net/

 Q-Chem begins on Thu Oct 11 00:35:48 2018  

Host: 
0

     Scratch files written to /scratch/taweetham/qchem688//
The previous job contains 0 fragments, simply inherited here
Input Ideriv = 2
Curr. Ideriv = -1
Max.  Ideriv = 2

Checking the input file for inconsistencies... 	...done.

--------------------------------------------------------------
User input:
--------------------------------------------------------------

$molecule
read
$end

$rem
   job_type 	frequency
   basis 	6-311++g**
   method	b3lyp	
$end


--------------------------------------------------------------
 ----------------------------------------------------------------
             Standard Nuclear Orientation (Angstroms)
    I     Atom           X                Y                Z
 ----------------------------------------------------------------
    1      C       0.0000013993     0.0000015001     1.6272462003
    2      C       0.5971495884     0.4731950206     0.3271344126
    3      C      -0.5971505195    -0.4731949748     0.3271365586
    4      Cl      0.3768841224     2.1662464803    -0.1389483701
    5      Br      2.3446707400    -0.1848089966    -0.1910365776
    6      Br     -2.3446714100     0.1848085544    -0.1910363248
    7      Cl     -0.3768834233    -2.1662465335    -0.1389475682
    8      H       0.5658975509    -0.7219551709     2.2038394027
    9      H      -0.5658887934     0.7219622787     2.2038401022
 ----------------------------------------------------------------
 Molecular Point Group                 C1    NOp =  1
 Largest Abelian Subgroup              C1    NOp =  1
 Nuclear Repulsion Energy =  1048.0678973774 hartrees
 There are       62 alpha and       62 beta electrons
 Requested basis set is 6-311++G(d,p)
 There are 92 shells and 236 basis functions

 Total QAlloc Memory Limit   2000 MB
 Mega-Array Size       188 MB
 MEM_STATIC part       192 MB

                       Distance Matrix (Angstroms)
             C (  1)   C (  2)   C (  3)   Cl(  4)   Br(  5)   Br(  6)
   C (  2)  1.506914
   C (  3)  1.506914  1.523813
   Cl(  4)  2.820302  1.769795  2.851777
   Br(  5)  2.972841  1.937860  3.000997  3.066327
   Br(  6)  2.972843  3.000996  1.937860  3.366849  4.703886
   Cl(  7)  2.820304  2.851776  1.769795  4.397574  3.366848  3.066327
   H (  8)  1.083476  2.225170  2.221841  3.723720  3.031170  3.876733
   H (  9)  1.083476  2.221839  2.225173  2.909198  3.876729  3.031177
             Cl(  7)   H (  8)
   H (  8)  2.909203
   H (  9)  3.723725  1.834622

 A cutoff of  1.0D-11 yielded   3415 shell pairs
 There are     24271 function pairs (     26605 Cartesian)
 Smallest overlap matrix eigenvalue = 1.72E-05
 Guess from superposition of atomic densities
 Warning:  Energy on first SCF cycle will be non-variational
 SAD guess density has 124.000000 electrons

 -----------------------------------------------------------------------
  General SCF calculation program by
  Eric Jon Sundstrom, Paul Horn, Yuezhi Mao, Dmitri Zuev, Alec White,
  David Stuck, Shaama M.S., Shane Yost, Joonho Lee, David Small,
  Daniel Levine, Susi Lehtola, Hugh Burton, Evgeny Epifanovsky
 -----------------------------------------------------------------------
 Exchange:     0.2000 Hartree-Fock + 0.0800 Slater + 0.7200 B88
 Correlation:  0.1900 VWN1RPA + 0.8100 LYP
 Using SG-1 standard quadrature grid
 A restricted SCF calculation will be
 performed using DIIS
 SCF converges when DIIS error is below 1.0e-08
 ---------------------------------------
  Cycle       Energy         DIIS error
 ---------------------------------------
    1   -6185.4203477846      3.54e-02  
    2   -6184.1880578520      2.96e-03  
    3   -6184.1672474446      3.35e-03  
    4   -6184.2287789044      5.76e-04  
    5   -6184.2304744439      2.70e-04  
    6   -6184.2309261842      8.07e-05  
    7   -6184.2309752839      9.67e-06  
    8   -6184.2309758868      2.94e-06  
    9   -6184.2309759434      9.71e-07  
   10   -6184.2309759481      1.15e-07  
   11   -6184.2309759482      2.73e-08  
   12   -6184.2309759481      7.24e-09  Convergence criterion met
 ---------------------------------------
 SCF time:   CPU 102.58s  wall 162.00s 
 SCF   energy in the final basis set =    -6184.2309759481
 Total energy in the final basis set =    -6184.2309759481

 --------------------------------------------------------------

                    Orbital Energies (a.u.)
 --------------------------------------------------------------

 Alpha MOs
 -- Occupied --
*******-482.852-101.578-101.578 -62.505 -62.505 -56.326 -56.326
-56.321 -56.321 -56.321 -56.321 -10.326 -10.326 -10.234  -9.492
 -9.492  -8.713  -8.713  -7.257  -7.257  -7.247  -7.247  -7.246
 -7.246  -6.546  -6.546  -6.531  -6.531  -6.531  -6.531  -2.657
 -2.657  -2.652  -2.652  -2.652  -2.652  -2.641  -2.641  -2.641
 -2.641  -0.972  -0.886  -0.834  -0.816  -0.793  -0.639  -0.583
 -0.531  -0.515  -0.443  -0.430  -0.424  -0.419  -0.361  -0.350
 -0.328  -0.321  -0.317  -0.301  -0.295  -0.291
 -- Virtual --
 -0.070  -0.056  -0.034  -0.007   0.017   0.020   0.022   0.030
  0.046   0.056   0.057   0.061   0.076   0.081   0.084   0.087
  0.089   0.096   0.098   0.109   0.112   0.117   0.127   0.138
  0.140   0.143   0.152   0.158   0.160   0.167   0.189   0.195
  0.205   0.209   0.230   0.239   0.250   0.259   0.262   0.369
  0.371   0.386   0.397   0.410   0.411   0.427   0.447   0.448
  0.459   0.460   0.461   0.472   0.477   0.496   0.508   0.527
  0.538   0.547   0.555   0.576   0.584   0.601   0.636   0.641
  0.642   0.650   0.664   0.705   0.723   0.769   0.780   0.795
  0.819   0.824   0.843   0.846   0.880   0.904   0.916   0.919
  0.924   0.934   1.012   1.042   1.045   1.080   1.156   1.165
  1.212   1.358   1.388   1.395   1.485   1.508   1.529   1.555
  1.567   1.654   1.733   1.791   1.838   1.853   1.917   1.960
  1.997   2.023   2.042   2.074   2.074   2.120   2.171   2.190
  2.200   2.225   2.284   2.296   2.344   2.376   2.448   2.524
  2.556   2.597   2.715   2.732   2.801   2.821   2.964   3.045
  3.158   3.405   3.592   3.710   4.010   4.016   4.032   4.036
  4.054   4.095   4.134   4.202   4.213   4.374   4.382   6.644
  6.717   7.558   7.575   7.603   7.609   7.669   7.686   9.720
  9.754  23.472  23.621  23.848  25.869  25.882  26.045  26.048
 26.439  26.489  47.919  47.979 215.708 215.743 289.754 289.770
289.797 289.803 289.894 289.9051020.7151020.790
 --------------------------------------------------------------

          Ground-State Mulliken Net Atomic Charges

     Atom                 Charge (a.u.)
  ----------------------------------------
      1 C                    -0.771113
      2 C                    -0.011582
      3 C                    -0.011579
      4 Cl                    0.245687
      5 Br                   -0.048817
      6 Br                   -0.048817
      7 Cl                    0.245686
      8 H                     0.200268
      9 H                     0.200267
  ----------------------------------------
  Sum of atomic charges =     0.000000

 -----------------------------------------------------------------
                    Cartesian Multipole Moments
 -----------------------------------------------------------------
    Charge (ESU x 10^10)
                 0.0000
    Dipole Moment (Debye)
         X       0.0000      Y       0.0000      Z       1.7871
       Tot       1.7871
    Quadrupole Moments (Debye-Ang)
        XX     -79.8275     XY      -2.5112     YY     -80.7240
        XZ       0.0000     YZ       0.0000     ZZ     -76.6388
    Octopole Moments (Debye-Ang^2)
       XXX      -0.0000    XXY      -0.0000    XYY       0.0000
       YYY       0.0000    XXZ     -10.1637    XYZ      -0.3463
       YYZ      -6.8805    XZZ       0.0000    YZZ       0.0000
       ZZZ      -3.7866
    Hexadecapole Moments (Debye-Ang^3)
      XXXX   -1271.8598   XXXY     -51.7254   XXYY    -367.5067
      XYYY     -26.8153   YYYY    -786.7270   XXXZ       0.0001
      XXYZ      -0.0000   XYYZ      -0.0000   YYYZ       0.0001
      XXZZ    -265.9226   XYZZ     -12.0422   YYZZ    -176.5421
      XZZZ       0.0001   YZZZ       0.0001   ZZZZ    -217.5234
 -----------------------------------------------------------------
 Calculating MO derivatives via CPSCF
   1         3          27      0.129624    0.022473
   2         3          27      0.020502    0.003485
   3         3          27      0.002287    0.000557
   4         3          27      0.000177    0.000037
   5        27           3      0.000006    0.000003
   6        30           0      0.000000    0.000000    Roots Converged
 Time for AOints: 52.6 s (CPU) 79.1 s (wall)
 ------------------------------------------------------------------------------
                     AOints        : Timing summary (seconds)
 ------------------------------------------------------------------------------
     job step          cpu (% of tot)      sys (% of tot)     wall (% of tot)
 ------------------------------------------------------------------------------
  cpscf_lag         0.3353E+03 (43.1)   0.4020E-03 (16.1)   0.4778E+03 (38.1)
  iterzp            0.3885E+03 (50.0)   0.2089E-02 (83.8)   0.6959E+03 (55.5)
  make_fx           0.0000E+00 ( 0.0)   0.0000E+00 ( 0.0)   0.0000E+00 ( 0.0)
  AOints            0.5256E+02 ( 6.8)   0.1000E-05 ( 0.0)   0.7908E+02 ( 6.3)
 ------------------------------------------------------------------------------
   Grand Totals     0.7772E+03          0.2494E-02          0.1254E+04
 ------------------------------------------------------------------------------
 Calculating analytic Hessian of the SCF energy
 Polarizability Matrix (a.u.)
            1           2           3
    1-115.7077972   5.6533282  -0.0000170
    2   5.6533282-102.3799036  -0.0000139
    3  -0.0000170  -0.0000139 -76.8630932

 Direct stationary perturbation theory relativistic correction:

 rels  =      35.164952608114
 relv  =    -120.377742121408
 rel2e =      20.212606443473
 E_rel =     -65.000183069822

 Hessian of the SCF Energy
            1           2           3           4           5           6
    1   0.3851779  -0.2156089   0.0000008  -0.0570522  -0.0010428   0.0468998
    2  -0.2156089   0.4963508   0.0000008   0.0002562  -0.0582259   0.0314969
    3   0.0000008   0.0000008   0.5943384   0.0767886   0.0611535  -0.1681001
    4  -0.0570522   0.0002562   0.0767886   0.3378594   0.0308086  -0.0810398
    5  -0.0010428  -0.0582259   0.0611535   0.0308086   0.3338235  -0.0661872
    6   0.0468998   0.0314969  -0.1681001  -0.0810398  -0.0661872   0.2819369
    7  -0.0570524   0.0002562  -0.0767886  -0.1316429  -0.0672369   0.0116324
    8  -0.0010428  -0.0582261  -0.0611536  -0.0672370  -0.0953757   0.0101115
    9  -0.0469000  -0.0314972  -0.1680990  -0.0116319  -0.0101112  -0.0134541
   10   0.0002014  -0.0013351   0.0026611  -0.0318068   0.0168488  -0.0051696
   11  -0.0026362  -0.0143551   0.0069866   0.0054482  -0.1296720   0.0331067
   12  -0.0050891   0.0251743  -0.0033546  -0.0010507   0.0265706  -0.0404916
   13  -0.0133132  -0.0007404   0.0049231  -0.1027455   0.0248313   0.0266744
   14   0.0023545   0.0006245   0.0010505   0.0320392  -0.0338008  -0.0110978
   15   0.0196113  -0.0079607  -0.0025073   0.0231010  -0.0072286  -0.0330081
   16  -0.0133131  -0.0007404  -0.0049230  -0.0182177   0.0070427  -0.0114427
   17   0.0023545   0.0006245  -0.0010505  -0.0036848   0.0017522  -0.0004563
   18  -0.0196112   0.0079607  -0.0025072   0.0008972  -0.0034072  -0.0012566
   19   0.0002014  -0.0013352  -0.0026611   0.0022599  -0.0102328  -0.0035638
   20  -0.0026362  -0.0143550  -0.0069866   0.0033975  -0.0204081  -0.0095574
   21   0.0050891  -0.0251741  -0.0033545  -0.0044579   0.0017000  -0.0005290
   22  -0.1224257   0.1096240  -0.0811487   0.0112847  -0.0141801   0.0092222
   23   0.1091291  -0.1762181   0.1032641   0.0082221  -0.0093687   0.0035494
   24  -0.0784985   0.1005453  -0.1232078  -0.0088837   0.0080854  -0.0118662
   25  -0.1224241   0.1096235   0.0811478  -0.0099387   0.0131610   0.0067871
   26   0.1091287  -0.1762195  -0.1032649  -0.0092501   0.0112755   0.0090341
   27   0.0784977  -0.1005461  -0.1232080   0.0062773  -0.0105753  -0.0132312
            7           8           9          10          11          12
    1  -0.0570524  -0.0010428  -0.0469000   0.0002014  -0.0026362  -0.0050891
    2   0.0002562  -0.0582261  -0.0314972  -0.0013351  -0.0143551   0.0251743
    3  -0.0767886  -0.0611536  -0.1680990   0.0026611   0.0069866  -0.0033546
    4  -0.1316429  -0.0672370  -0.0116319  -0.0318068   0.0054482  -0.0010507
    5  -0.0672369  -0.0953757  -0.0101112   0.0168488  -0.1296720   0.0265706
    6   0.0116324   0.0101115  -0.0134541  -0.0051696   0.0331067  -0.0404916
    7   0.3378594   0.0308088   0.0810396   0.0022599   0.0033975   0.0044579
    8   0.0308088   0.3338229   0.0661868  -0.0102327  -0.0204080  -0.0017000
    9   0.0810396   0.0661868   0.2819357   0.0035638   0.0095574  -0.0005290
   10   0.0022599  -0.0102327   0.0035638   0.0443515  -0.0192715   0.0006307
   11   0.0033975  -0.0204080   0.0095574  -0.0192715   0.1884702  -0.0481769
   12   0.0044579  -0.0017000  -0.0005290   0.0006307  -0.0481769   0.0370423
   13  -0.0182176   0.0070428   0.0114427  -0.0111059   0.0173556  -0.0005316
   14  -0.0036848   0.0017522   0.0004562   0.0234038  -0.0200127  -0.0023599
   15  -0.0008972   0.0034072  -0.0012567  -0.0020776  -0.0004943   0.0042203
   16  -0.1027454   0.0248313  -0.0266744  -0.0043149  -0.0023713   0.0012733
   17   0.0320392  -0.0338008   0.0110978  -0.0070980  -0.0012861  -0.0004618
   18  -0.0231011   0.0072286  -0.0330082  -0.0002601  -0.0013718   0.0016650
   19  -0.0318068   0.0168488   0.0051696  -0.0003919  -0.0012021  -0.0007056
   20   0.0054482  -0.1296714  -0.0331065  -0.0012022  -0.0026510  -0.0010941
   21   0.0010507  -0.0265705  -0.0404917   0.0007056   0.0010941   0.0004316
   22  -0.0099388   0.0131609  -0.0067871  -0.0003109  -0.0026876   0.0036336
   23  -0.0092502   0.0112755  -0.0090341  -0.0005929  -0.0015805   0.0028137
   24  -0.0062772   0.0105752  -0.0132310  -0.0005323  -0.0008110  -0.0006532
   25   0.0112846  -0.0141802  -0.0092222   0.0011175   0.0019673  -0.0026185
   26   0.0082221  -0.0093687  -0.0035493  -0.0005202   0.0014951  -0.0007658
   27   0.0088835  -0.0080852  -0.0118660   0.0004783   0.0001091   0.0016692
           13          14          15          16          17          18
    1  -0.0133132   0.0023545   0.0196113  -0.0133131   0.0023545  -0.0196112
    2  -0.0007404   0.0006245  -0.0079607  -0.0007404   0.0006245   0.0079607
    3   0.0049231   0.0010505  -0.0025073  -0.0049230  -0.0010505  -0.0025072
    4  -0.1027455   0.0320392   0.0231010  -0.0182177  -0.0036848   0.0008972
    5   0.0248313  -0.0338008  -0.0072286   0.0070427   0.0017522  -0.0034072
    6   0.0266744  -0.0110978  -0.0330081  -0.0114427  -0.0004563  -0.0012566
    7  -0.0182176  -0.0036848  -0.0008972  -0.1027454   0.0320392  -0.0231011
    8   0.0070428   0.0017522   0.0034072   0.0248313  -0.0338008   0.0072286
    9   0.0114427   0.0004562  -0.0012567  -0.0266744   0.0110978  -0.0330082
   10  -0.0111059   0.0234038  -0.0020776  -0.0043149  -0.0070980  -0.0002601
   11   0.0173556  -0.0200127  -0.0004943  -0.0023713  -0.0012861  -0.0013718
   12  -0.0005316  -0.0023599   0.0042203   0.0012733  -0.0004618   0.0016650
   13   0.1520178  -0.0459669  -0.0412631  -0.0019123  -0.0002838   0.0006602
   14  -0.0459669   0.0521325   0.0109665  -0.0002838  -0.0001032   0.0002580
   15  -0.0412631   0.0109665   0.0296987  -0.0006602  -0.0002580   0.0004266
   16  -0.0019123  -0.0002838  -0.0006602   0.1520177  -0.0459669   0.0412631
   17  -0.0002838  -0.0001032  -0.0002580  -0.0459669   0.0521325  -0.0109665
   18   0.0006602   0.0002580   0.0004266   0.0412631  -0.0109665   0.0296986
   19  -0.0043149  -0.0070980   0.0002601  -0.0111059   0.0234037   0.0020776
   20  -0.0023713  -0.0012861   0.0013718   0.0173556  -0.0200127   0.0004943
   21  -0.0012733   0.0004618   0.0016650   0.0005316   0.0023599   0.0042203
   22   0.0014051  -0.0006124  -0.0010121  -0.0018135  -0.0001515  -0.0029379
   23   0.0017433   0.0004310  -0.0019633  -0.0016106   0.0002625  -0.0021595
   24   0.0004646   0.0004042   0.0011824   0.0010969   0.0001396  -0.0004208
   25  -0.0018135  -0.0001515   0.0029379   0.0014051  -0.0006124   0.0010121
   26  -0.0016106   0.0002625   0.0021595   0.0017433   0.0004310   0.0019632
   27  -0.0010969  -0.0001396  -0.0004209  -0.0004646  -0.0004042   0.0011823
           19          20          21          22          23          24
    1   0.0002014  -0.0026362   0.0050891  -0.1224257   0.1091291  -0.0784985
    2  -0.0013352  -0.0143550  -0.0251741   0.1096240  -0.1762181   0.1005453
    3  -0.0026611  -0.0069866  -0.0033545  -0.0811487   0.1032641  -0.1232078
    4   0.0022599   0.0033975  -0.0044579   0.0112847   0.0082221  -0.0088837
    5  -0.0102328  -0.0204081   0.0017000  -0.0141801  -0.0093687   0.0080854
    6  -0.0035638  -0.0095574  -0.0005290   0.0092222   0.0035494  -0.0118662
    7  -0.0318068   0.0054482   0.0010507  -0.0099388  -0.0092502  -0.0062772
    8   0.0168488  -0.1296714  -0.0265705   0.0131609   0.0112755   0.0105752
    9   0.0051696  -0.0331065  -0.0404917  -0.0067871  -0.0090341  -0.0132310
   10  -0.0003919  -0.0012022   0.0007056  -0.0003109  -0.0005929  -0.0005323
   11  -0.0012021  -0.0026510   0.0010941  -0.0026876  -0.0015805  -0.0008110
   12  -0.0007056  -0.0010941   0.0004316   0.0036336   0.0028137  -0.0006532
   13  -0.0043149  -0.0023713  -0.0012733   0.0014051   0.0017433   0.0004646
   14  -0.0070980  -0.0012861   0.0004618  -0.0006124   0.0004310   0.0004042
   15   0.0002601   0.0013718   0.0016650  -0.0010121  -0.0019633   0.0011824
   16  -0.0111059   0.0173556   0.0005316  -0.0018135  -0.0016106   0.0010969
   17   0.0234037  -0.0200127   0.0023599  -0.0001515   0.0002625   0.0001396
   18   0.0020776   0.0004943   0.0042203  -0.0029379  -0.0021595  -0.0004208
   19   0.0443516  -0.0192714  -0.0006308   0.0011175  -0.0005202  -0.0004783
   20  -0.0192714   0.1884696   0.0481767   0.0019673   0.0014951  -0.0001091
   21  -0.0006308   0.0481767   0.0370422   0.0026184   0.0007658   0.0016692
   22   0.0011175   0.0019673   0.0026184   0.1255059  -0.1143571   0.0847599
   23  -0.0005202   0.0014951   0.0007658  -0.1143571   0.1820926  -0.1080328
   24  -0.0004783  -0.0001091   0.0016692   0.0847599  -0.1080328   0.1341803
   25  -0.0003109  -0.0026876  -0.0036336  -0.0048242   0.0072364   0.0083485
   26  -0.0005929  -0.0015805  -0.0028137   0.0072363  -0.0083895  -0.0107968
   27   0.0005323   0.0008110  -0.0006531  -0.0083484   0.0107968   0.0123471
           25          26          27
    1  -0.1224241   0.1091287   0.0784977
    2   0.1096235  -0.1762195  -0.1005461
    3   0.0811478  -0.1032649  -0.1232080
    4  -0.0099387  -0.0092501   0.0062773
    5   0.0131610   0.0112755  -0.0105753
    6   0.0067871   0.0090341  -0.0132312
    7   0.0112846   0.0082221   0.0088835
    8  -0.0141802  -0.0093687  -0.0080852
    9  -0.0092222  -0.0035493  -0.0118660
   10   0.0011175  -0.0005202   0.0004783
   11   0.0019673   0.0014951   0.0001091
   12  -0.0026185  -0.0007658   0.0016692
   13  -0.0018135  -0.0016106  -0.0010969
   14  -0.0001515   0.0002625  -0.0001396
   15   0.0029379   0.0021595  -0.0004209
   16   0.0014051   0.0017433  -0.0004646
   17  -0.0006124   0.0004310  -0.0004042
   18   0.0010121   0.0019632   0.0011823
   19  -0.0003109  -0.0005929   0.0005323
   20  -0.0026876  -0.0015805   0.0008110
   21  -0.0036336  -0.0028137  -0.0006531
   22  -0.0048242   0.0072363  -0.0083484
   23   0.0072364  -0.0083895   0.0107968
   24   0.0083485  -0.0107968   0.0123471
   25   0.1255042  -0.1143566  -0.0847592
   26  -0.1143566   0.1820940   0.1080336
   27  -0.0847592   0.1080336   0.1341805
 Gradient time:  CPU 985.87 s  wall 1566.00 s
 **********************************************************************
 **                                                                  **
 **                       VIBRATIONAL ANALYSIS                       **
 **                       --------------------                       **
 **                                                                  **
 **        VIBRATIONAL FREQUENCIES (CM**-1) AND NORMAL MODES         **
 **     FORCE CONSTANTS (mDYN/ANGSTROM) AND REDUCED MASSES (AMU)     **
 **                  INFRARED INTENSITIES (KM/MOL)                   **
 **                                                                  **
 **********************************************************************


 Mode:                 1                      2                      3
 Frequency:        81.09                 135.38                 159.59
 Force Cnst:      0.1416                 0.2881                 0.5659
 Red. Mass:      36.5491                26.6764                37.7098
 IR Active:          YES                    YES                    YES
 IR Intens:        0.001                  0.194                  0.000
 Raman Active:       YES                    YES                    YES
               X      Y      Z        X      Y      Z        X      Y      Z
 C          0.000 -0.000  0.193   -0.049  0.282 -0.000    0.000 -0.000 -0.207
 C          0.019 -0.026  0.191    0.017  0.232  0.014    0.114 -0.070 -0.166
 C         -0.019  0.026  0.191    0.017  0.232 -0.014   -0.114  0.070 -0.166
 Cl        -0.003  0.076  0.530    0.346  0.293  0.076    0.415  0.067  0.167
 Br        -0.127  0.006 -0.281   -0.151 -0.191 -0.007    0.339  0.146 -0.031
 Br         0.127 -0.006 -0.281   -0.151 -0.191  0.007   -0.339 -0.146 -0.031
 Cl         0.003 -0.076  0.530    0.346  0.293 -0.076   -0.415 -0.067  0.167
 H         -0.124 -0.097  0.193   -0.104  0.332  0.116   -0.182 -0.138 -0.198
 H          0.124  0.097  0.193   -0.104  0.332 -0.116    0.182  0.138 -0.198
 TransDip   0.000 -0.000 -0.001   -0.013  0.005  0.000   -0.000 -0.000  0.000

 Mode:                 4                      5                      6
 Frequency:       222.10                 237.01                 266.19
 Force Cnst:      1.1271                 0.7127                 0.5858
 Red. Mass:      38.7802                21.5338                14.0314
 IR Active:          YES                    YES                    YES
 IR Intens:        0.000                  0.459                  0.226
 Raman Active:       YES                    YES                    YES
               X      Y      Z        X      Y      Z        X      Y      Z
 C         -0.000 -0.000  0.032   -0.264 -0.229 -0.000   -0.000  0.000 -0.388
 C         -0.081  0.107  0.040   -0.120 -0.196  0.063   -0.046  0.102 -0.338
 C          0.081 -0.107  0.040   -0.120 -0.196 -0.063    0.046 -0.102 -0.338
 Cl         0.456  0.184 -0.132    0.354 -0.226 -0.069   -0.077  0.315  0.082
 Br        -0.297  0.189  0.049   -0.115  0.150 -0.018   -0.012 -0.059  0.050
 Br         0.297 -0.189  0.049   -0.115  0.150  0.018    0.012  0.059  0.050
 Cl        -0.456 -0.184 -0.132    0.354 -0.226  0.069    0.077 -0.315  0.082
 H          0.241  0.187  0.033   -0.328 -0.231  0.061    0.134  0.111 -0.386
 H         -0.241 -0.187  0.033   -0.328 -0.231 -0.061   -0.134 -0.111 -0.386
 TransDip  -0.000 -0.000  0.001   -0.022 -0.000 -0.000   -0.000 -0.000 -0.015

 Mode:                 7                      8                      9
 Frequency:       368.52                 422.79                 443.50
 Force Cnst:      0.2268                 1.1873                 0.4579
 Red. Mass:       2.8339                11.2735                 3.9510
 IR Active:          YES                    YES                    YES
 IR Intens:        1.584                  2.532                  7.534
 Raman Active:       YES                    YES                    YES
               X      Y      Z        X      Y      Z        X      Y      Z
 C          0.309 -0.158 -0.000   -0.000 -0.000 -0.388    0.192  0.323 -0.000
 C          0.024  0.006 -0.046    0.020 -0.113 -0.340    0.017 -0.041 -0.122
 C          0.024  0.006  0.046   -0.020  0.113 -0.340    0.017 -0.041  0.122
 Cl         0.011  0.015 -0.025    0.010 -0.236  0.107    0.007 -0.087  0.072
 Br        -0.038  0.008  0.030   -0.072  0.033  0.039   -0.023  0.013  0.014
 Br        -0.038  0.008 -0.030    0.072 -0.033  0.039   -0.023  0.013 -0.014
 Cl         0.011  0.015  0.025   -0.010  0.236  0.107    0.007 -0.087 -0.072
 H          0.486 -0.290 -0.337   -0.174 -0.144 -0.412    0.229  0.540  0.234
 H          0.486 -0.290  0.337    0.174  0.144 -0.412    0.229  0.540 -0.234
 TransDip   0.040 -0.001 -0.000   -0.000 -0.000 -0.051    0.069  0.054 -0.000

 Mode:                10                     11                     12
 Frequency:       564.39                 719.13                 739.44
 Force Cnst:      2.1451                 1.0963                 0.7621
 Red. Mass:      11.4299                 3.5980                 2.3656
 IR Active:          YES                    YES                    YES
 IR Intens:       19.151                116.254                  0.249
 Raman Active:       YES                    YES                    YES
               X      Y      Z        X      Y      Z        X      Y      Z
 C          0.048  0.038  0.000   -0.030  0.107  0.000    0.000  0.000 -0.012
 C          0.486  0.241  0.338   -0.163  0.244  0.043   -0.150  0.172 -0.010
 C          0.486  0.241 -0.338   -0.163  0.244 -0.043    0.150 -0.172 -0.010
 Cl        -0.034 -0.105 -0.002    0.012 -0.078  0.018    0.014 -0.045  0.019
 Br        -0.060  0.008  0.003    0.019 -0.008 -0.006    0.012 -0.007 -0.006
 Br        -0.060  0.008 -0.003    0.019 -0.008  0.006   -0.012  0.007 -0.006
 Cl        -0.034 -0.105  0.002    0.012 -0.078 -0.018   -0.014  0.045  0.019
 H         -0.219 -0.050  0.152    0.184 -0.181 -0.576    0.527  0.409 -0.017
 H         -0.219 -0.050 -0.152    0.184 -0.181  0.576   -0.527 -0.409 -0.017
 TransDip   0.134  0.042 -0.000   -0.197  0.284  0.000   -0.000  0.000 -0.016

 Mode:                13                     14                     15
 Frequency:       915.84                 945.30                1015.73
 Force Cnst:      4.6349                 4.4210                 1.1485
 Red. Mass:       9.3787                 8.3971                 1.8895
 IR Active:          YES                    YES                    YES
 IR Intens:        0.462                 26.261                 59.676
 Raman Active:       YES                    YES                    YES
               X      Y      Z        X      Y      Z        X      Y      Z
 C          0.000  0.000  0.460    0.229  0.162 -0.000   -0.123  0.151  0.000
 C         -0.349 -0.276 -0.274   -0.197 -0.197  0.461    0.086 -0.114 -0.006
 C          0.349  0.276 -0.274   -0.197 -0.197 -0.461    0.086 -0.114  0.006
 Cl         0.005  0.023  0.003   -0.001  0.037 -0.019   -0.002  0.014  0.002
 Br         0.007  0.000  0.001    0.009 -0.002 -0.006   -0.005  0.002 -0.000
 Br        -0.007 -0.000  0.001    0.009 -0.002  0.006   -0.005  0.002  0.000
 Cl        -0.005 -0.023  0.003   -0.001  0.037  0.019   -0.002  0.014 -0.002
 H          0.015 -0.089  0.335    0.312  0.262  0.044    0.141 -0.157 -0.645
 H         -0.015  0.089  0.335    0.312  0.262 -0.044    0.141 -0.157  0.645
 TransDip  -0.000 -0.000 -0.022   -0.118 -0.115 -0.000    0.154 -0.194  0.000

 Mode:                16                     17                     18
 Frequency:      1092.06                1094.64                1261.75
 Force Cnst:      1.1234                 0.9251                 5.0745
 Red. Mass:       1.5988                 1.3104                 5.4099
 IR Active:          YES                    YES                    YES
 IR Intens:        0.703                 10.440                  3.545
 Raman Active:       YES                    YES                    YES
               X      Y      Z        X      Y      Z        X      Y      Z
 C         -0.000 -0.000 -0.003   -0.126 -0.101  0.000   -0.000 -0.000  0.294
 C         -0.100  0.129  0.002    0.017  0.017  0.012    0.250  0.204 -0.228
 C          0.100 -0.129  0.002    0.017  0.017 -0.012   -0.250 -0.204 -0.228
 Cl         0.005 -0.007 -0.000   -0.000 -0.001 -0.000   -0.001 -0.016  0.007
 Br         0.002 -0.002 -0.000    0.000 -0.000 -0.000   -0.006  0.001  0.002
 Br        -0.002  0.002 -0.000    0.000 -0.000  0.000    0.006 -0.001  0.002
 Cl        -0.005  0.007 -0.000   -0.000 -0.001  0.000    0.001  0.016  0.007
 H         -0.544 -0.422  0.003    0.548  0.432  0.007   -0.060  0.100  0.536
 H          0.544  0.422  0.003    0.547  0.432 -0.007    0.060 -0.100  0.536
 TransDip   0.000  0.000  0.027    0.075  0.071 -0.000   -0.000  0.000 -0.060

 Mode:                19                     20                     21
 Frequency:      1452.27                3131.70                3224.30
 Force Cnst:      1.4575                 6.0895                 6.8525
 Red. Mass:       1.1729                 1.0538                 1.1187
 IR Active:          YES                    YES                    YES
 IR Intens:       18.401                  0.243                  1.580
 Raman Active:       YES                    YES                    YES
               X      Y      Z        X      Y      Z        X      Y      Z
 C         -0.000 -0.000 -0.112   -0.000 -0.000 -0.065    0.062 -0.079 -0.000
 C         -0.026 -0.022  0.009   -0.002 -0.001  0.001    0.000 -0.000 -0.000
 C          0.026  0.022  0.009    0.002  0.001  0.001    0.000 -0.000  0.000
 Cl         0.000  0.001 -0.000   -0.000 -0.000  0.000   -0.000  0.000 -0.000
 Br         0.000 -0.000 -0.000   -0.000 -0.000  0.000   -0.000  0.000  0.000
 Br        -0.000  0.000 -0.000    0.000  0.000  0.000   -0.000  0.000 -0.000
 Cl        -0.000 -0.001 -0.000    0.000  0.000  0.000   -0.000  0.000  0.000
 H         -0.252  0.328  0.567    0.373 -0.476  0.364   -0.367  0.469 -0.374
 H          0.252 -0.328  0.567   -0.373  0.476  0.364   -0.367  0.469  0.374
 TransDip  -0.000 -0.000  0.137    0.000  0.000  0.016   -0.025  0.032  0.000

 STANDARD THERMODYNAMIC QUANTITIES AT   298.15 K  AND     1.00 ATM

   This Molecule has  0 Imaginary Frequencies
   Zero point vibrational energy:       26.437 kcal/mol

   Atom    1 Element C  Has Mass   12.00000
   Atom    2 Element C  Has Mass   12.00000
   Atom    3 Element C  Has Mass   12.00000
   Atom    4 Element Cl Has Mass   34.96885
   Atom    5 Element Br Has Mass   78.91830
   Atom    6 Element Br Has Mass   78.91830
   Atom    7 Element Cl Has Mass   34.96885
   Atom    8 Element H  Has Mass    1.00783
   Atom    9 Element H  Has Mass    1.00783
   Molecular Mass:   265.789960 amu
   Principal axes and moments of inertia in amu*Bohr^2:
                             1           2           3
    Eigenvalues --     1396.12472  3349.27958  4381.15461
          X               0.99995     0.00976     0.00000
          Y              -0.00976     0.99995     0.00000
          Z              -0.00000    -0.00000     1.00000
   Rotational Symmetry Number is   1
   The Molecule is an Asymmetric Top
   Translational Enthalpy:        0.889 kcal/mol
   Rotational Enthalpy:           0.889 kcal/mol
   Vibrational Enthalpy:         29.604 kcal/mol
   gas constant (RT):             0.592 kcal/mol
   Translational Entropy:        42.632  cal/mol.K
   Rotational Entropy:           31.394  cal/mol.K
   Vibrational Entropy:          19.031  cal/mol.K

   Total Enthalpy:               31.974 kcal/mol
   Total Entropy:                93.056  cal/mol.K

 ======================================================================

 STANDARD THERMODYNAMIC QUANTITIES FOR ANHARMONIC VIBRATION -- TOSH

   Zero point vibrational energy: ************ kcal/mol

   Vibrational Enthalpy:       Infinity kcal/mol
   Vibrational Entropy:             NaN  cal/mol.K

   Total Enthalpy:             Infinity kcal/mol
   Total Entropy:                   NaN  cal/mol.K

 ======================================================================

 STANDARD THERMODYNAMIC QUANTITIES FOR ANHARMONIC VIBRATION -- VPT2

   Zero point vibrational energy: ************ kcal/mol

   Vibrational Enthalpy:       Infinity kcal/mol
   Vibrational Entropy:             NaN  cal/mol.K

   Total Enthalpy:             Infinity kcal/mol
   Total Entropy:                   NaN  cal/mol.K

 ======================================================================

Archival summary:
1\1\TWL02\FREQ\ProcedureUnspecified\BasisUnspecified\r2l232\taweetha\ThuOct1101:04:362018ThuOct1101:04:362018\0\\#,FREQ,ProcedureUnspecified,BasisUnspecified,\\0,1\Br\C,1,1.93786\C,2,1.50691,1,118.778\H,3,1.08348,2,117.185,1,142.627,0\H,3,1.08348,2,117.478,1,-2.11164,0\C,3,1.50691,2,60.7433,1,-109.504,0\Cl,2,1.76979,1,111.509,3,143.417,0\Cl,6,1.7698,3,118.574,2,109.648,0\Br,6,1.93786,3,118.779,2,-109.504,0\\\@

 Total job time:  1728.49s(wall), 1088.65s(cpu) 
 Thu Oct 11 01:04:36 2018

        *************************************************************
        *                                                           *
        *  Thank you very much for using Q-Chem.  Have a nice day.  *
        *                                                           *
        *************************************************************
