# Supplementary material for: Geometric and energetic data from ab initio calculations of haloethene, haloimine, halomethylenephosphine, haloiminophosphine, halodiazene, halodiphosphene and halocyclopropane
Source: Data Brief. 2019 Nov 2;27:104738. doi: 10.1016/j.dib.2019.104738 (PMC6861602; doi:10.1016/j.dib.2019.104738)
Supplement: Multimedia component 3 [file mmc3.zip › CCC/B3LYP/ClBrCCCClBr.out]

Q-Chem Developer Version!
                  Welcome to Q-Chem
     A Quantum Leap Into The Future Of Chemistry


 Q-Chem 5.1, Q-Chem, Inc., Pleasanton, CA (2018)

 Yihan Shao,  Zhengting Gan,  E. Epifanovsky,  A. T. B. Gilbert,  M. Wormit,  
 J. Kussmann,  A. W. Lange,  A. Behn,  Jia Deng,  Xintian Feng,  D. Ghosh,  
 M. Goldey,  P. R. Horn,  L. D. Jacobson,  I. Kaliman,  T. Kus,  A. Landau,  
 Jie Liu,  E. I. Proynov,  R. M. Richard,  R. P. Steele,  E. J. Sundstrom,  
 H. L. Woodcock III,  P. M. Zimmerman,  D. Zuev,  B. Albrecht,  E. Alguire,  
 S. A. Baeppler,  D. Barton,  Z. Benda,  Y. A. Bernard,  E. J. Berquist,  
 K. B. Bravaya,  H. Burton,  D. Casanova,  Chun-Min Chang,  Yunqing Chen,  
 A. Chien,  K. D. Closser,  M. P. Coons,  S. Coriani,  S. Dasgupta,  
 A. L. Dempwolff,  M. Diedenhofen,  Hainam Do,  R. G. Edgar,  Po-Tung Fang,  
 S. Faraji,  S. Fatehi,  Qingguo Feng,  K. D. Fenk,  J. Fosso-Tande,  
 Qinghui Ge,  A. Ghysels,  G. Gidofalvi,  J. Gomes,  J. Gonthier,  A. Gunina,  
 D. Hait,  M. W. D. Hanson-Heine,  P. H. P. Harbach,  A. W. Hauser,  
 J. E. Herr,  E. G. Hohenstein,  Z. C. Holden,  Kerwin Hui,  B. C. Huynh,  
 T.-C. Jagau,  Hyunjun Ji,  B. Kaduk,  K. Khistyaev,  Jaehoon Kim,  
 P. Klunzinger,  K. Koh,  D. Kosenkov,  L. Koulias,  T. Kowalczyk,  
 C. M. Krauter,  A. Kunitsa,  Ka Un Lao,  A. Laurent,  K. V. Lawler,  
 Joonho Lee,  D. Lefrancois,  S. Lehtola,  D. S. Levine,  Yi-Pei Li,  
 You-Sheng Lin,  Fenglai Liu,  E. Livshits,  A. Luenser,  P. Manohar,  
 E. Mansoor,  S. F. Manzer,  Shan-Ping Mao,  Yuezhi Mao,  N. Mardirossian,  
 A. V. Marenich,  T. Markovich,  L. A. Martinez-Martinez,  S. A. Maurer,  
 N. J. Mayhall,  S. C. McKenzie,  J.-M. Mewes,  A. F. Morrison,  
 J. W. Mullinax,  K. Nanda,  T. S. Nguyen-Beck,  R. Olivares-Amaya,  
 J. A. Parkhill,  T. M. Perrine,  F. Plasser,  P. Pokhilko,  S. Prager,  
 A. Prociuk,  E. Ramos,  D. R. Rehn,  F. Rob,  M. Schneider,  N. Sergueev,  
 S. M. Sharada,  S. Sharma,  D. W. Small,  T. Stauch,  T. Stein,  
 Yu-Chuan Su,  A. J. W. Thom,  A. Tkatchenko,  T. Tsuchimochi,  N. M. Tubman,  
 L. Vogt,  M. L. Vidal,  O. Vydrov,  M. A. Watson,  J. Wenzel,  
 M. de Wergifosse,  T. A. Wesolowski,  A. White,  J. Witte,  A. Yamada,  
 Jun Yang,  K. Yao,  S. Yeganeh,  S. R. Yost,  Zhi-Qiang You,  A. Zech,  
 Igor Ying Zhang,  Xing Zhang,  Yan Zhao,  Ying Zhu,  B. R. Brooks,  
 G. K. L. Chan,  C. J. Cramer,  M. S. Gordon,  W. J. Hehre,  A. Klamt,  
 M. W. Schmidt,  C. D. Sherrill,  D. G. Truhlar,  A. Aspuru-Guzik,  R. Baer,  
 A. T. Bell,  N. A. Besley,  Jeng-Da Chai,  A. E. DePrince, III,  
 R. A. DiStasio Jr.,  A. Dreuw,  B. D. Dunietz,  T. R. Furlani,  
 Chao-Ping Hsu,  Yousung Jung,  Jing Kong,  D. S. Lambrecht,  WanZhen Liang,  
 C. Ochsenfeld,  V. A. Rassolov,  L. V. Slipchenko,  J. E. Subotnik,  
 T. Van Voorhis,  J. M. Herbert,  A. I. Krylov,  P. M. W. Gill,  M. Head-Gordon

 Contributors to earlier versions of Q-Chem not listed above: 
 R. D. Adamson,  B. Austin,  J. Baker,  G. J. O. Beran,  K. Brandhorst,  
 S. T. Brown,  E. F. C. Byrd,  A. K. Chakraborty,  C.-L. Cheng,  
 Siu Hung Chien,  D. M. Chipman,  D. L. Crittenden,  H. Dachsel,  
 R. J. Doerksen,  A. D. Dutoi,  L. Fusti-Molnar,  W. A. Goddard III,  
 A. Golubeva-Zadorozhnaya,  S. R. Gwaltney,  G. Hawkins,  A. Heyden,  
 S. Hirata,  G. Kedziora,  F. J. Keil,  C. Kelley,  Jihan Kim,  R. A. King,  
 R. Z. Khaliullin,  P. P. Korambath,  W. Kurlancheek,  A. M. Lee,  M. S. Lee,  
 S. V. Levchenko,  Ching Yeh Lin,  D. Liotard,  R. C. Lochan,  I. Lotan,  
 P. E. Maslen,  N. Nair,  D. P. O'Neill,  D. Neuhauser,  E. Neuscamman,  
 C. M. Oana,  R. Olson,  B. Peters,  R. Peverati,  P. A. Pieniazek,  
 Y. M. Rhee,  J. Ritchie,  M. A. Rohrdanz,  E. Rosta,  N. J. Russ,  
 H. F. Schaefer III,  N. E. Schultz,  N. Shenvi,  A. C. Simmonett,  A. Sodt,  
 D. Stuck,  K. S. Thanthiriwatte,  V. Vanovschi,  Tao Wang,  A. Warshel,  
 C. F. Williams,  Q. Wu,  X. Xu,  W. Zhang

 Please cite Q-Chem as follows:
 Y. Shao et al., Mol. Phys. 113, 184-215 (2015)
 DOI: 10.1080/00268976.2014.952696

 Q-Chem 5.1.1 for Intel X86 EM64T Linux

 Parts of Q-Chem use Armadillo 8.300.2 (Tropical Shenanigans).
 http://arma.sourceforge.net/

 Q-Chem begins on Wed Oct 10 19:14:55 2018  

Host: 
0

     Scratch files written to /scratch/taweetham/qchem29671//
Input Ideriv = 2
Curr. Ideriv = -1
Max.  Ideriv = 2

Checking the input file for inconsistencies... 	...done.

--------------------------------------------------------------
User input:
--------------------------------------------------------------
$molecule
0 1
C 
C 1 CC 
C 2 CC 1 60.0
Cl 2 CCl 1 ANG  3 pDHA
Br 2 CBr 1 ANG  3 mDHA
Cl 3 CCl 1 ANG  2 mDHA
Br 3 CBr 1 ANG  2 pDHA
H 1 CH 2 ANG  3 pDHA
H 1 CH 2 ANG  3 mDHA

CC=1.54
CH=1.09
CF=1.35
CCl=1.77
CBr=1.94
CI=2.14
ANG=118.0
pDHA=107.9
mDHA=-107.9
$end

$rem
   job_type	optimization
   basis	6-311++g**
   method	b3lyp
   mem_total	32000
$end

--------------------------------------------------------------
 ----------------------------------------------------------------
             Standard Nuclear Orientation (Angstroms)
    I     Atom           X                Y                Z
 ----------------------------------------------------------------
    1      C       0.0000079168     0.6323405185     1.6245042564
    2      C       0.7700002295     0.5352374603     0.2943603415
    3      C      -0.7699997704     0.5352481212     0.2943684633
    4      Cl      1.6014780616     1.9835460546    -0.2921094621
    5      Br      1.6813162582    -1.1287065698    -0.1110941695
    6      Cl     -1.6014637361     1.9835682274    -0.2920925701
    7      Br     -1.6813431133    -1.1286832914    -0.1110764351
    8      H       0.0003171001    -0.2380234467     2.2806798980
    9      H       0.0003290430     1.5887691944     2.1473274434
 ----------------------------------------------------------------
 Molecular Point Group                 C1    NOp =  1
 Largest Abelian Subgroup              C1    NOp =  1
 Nuclear Repulsion Energy =  1063.1005776290 hartrees
 There are       62 alpha and       62 beta electrons
 Requested basis set is 6-311++G(d,p)
 There are 92 shells and 236 basis functions

 Total QAlloc Memory Limit  32000 MB
 Mega-Array Size       188 MB
 MEM_STATIC part       192 MB
 A cutoff of  1.0D-11 yielded   3406 shell pairs
 There are     24246 function pairs (     26591 Cartesian)
 Smallest overlap matrix eigenvalue = 1.94E-05

 Scale SEOQF with 1.000000e-01/1.000000e-01/1.000000e-01

 Standard Electronic Orientation quadrupole field applied
 Nucleus-field energy     =     0.0000000237 hartrees
 Guess from superposition of atomic densities
 Warning:  Energy on first SCF cycle will be non-variational
 SAD guess density has 124.000000 electrons

 -----------------------------------------------------------------------
  General SCF calculation program by
  Eric Jon Sundstrom, Paul Horn, Yuezhi Mao, Dmitri Zuev, Alec White,
  David Stuck, Shaama M.S., Shane Yost, Joonho Lee, David Small,
  Daniel Levine, Susi Lehtola, Hugh Burton, Evgeny Epifanovsky
 -----------------------------------------------------------------------
 Exchange:     0.2000 Hartree-Fock + 0.0800 Slater + 0.7200 B88
 Correlation:  0.1900 VWN1RPA + 0.8100 LYP
 Using SG-1 standard quadrature grid
 A restricted SCF calculation will be
 performed using DIIS
 SCF converges when DIIS error is below 1.0e-08
 ---------------------------------------
  Cycle       Energy         DIIS error
 ---------------------------------------
    1   -6185.3393250585      3.46e-02  
    2   -6184.1865220218      2.92e-03  
    3   -6184.1586154269      3.46e-03  
    4   -6184.2254872053      6.74e-04  
    5   -6184.2279091226      2.81e-04  
    6   -6184.2284073171      7.99e-05  
    7   -6184.2284562905      8.79e-06  
    8   -6184.2284567769      2.99e-06  
    9   -6184.2284568410      1.06e-06  
   10   -6184.2284568482      1.45e-07  
   11   -6184.2284568484      2.95e-08  
   12   -6184.2284568484      9.09e-09  Convergence criterion met
 ---------------------------------------
 SCF time:   CPU 65.71s  wall 65.00s 
 SCF   energy in the final basis set =    -6184.2284568484
 Total energy in the final basis set =    -6184.2284568484

 --------------------------------------------------------------

                    Orbital Energies (a.u.)
 --------------------------------------------------------------

 Alpha MOs
 -- Occupied --
*******-482.852-101.579-101.579 -62.505 -62.505 -56.325 -56.325
-56.321 -56.321 -56.321 -56.321 -10.328 -10.327 -10.238  -9.493
 -9.493  -8.713  -8.713  -7.258  -7.258  -7.247  -7.247  -7.247
 -7.247  -6.546  -6.546  -6.531  -6.531  -6.531  -6.531  -2.657
 -2.656  -2.652  -2.652  -2.652  -2.652  -2.641  -2.641  -2.640
 -2.640  -0.964  -0.881  -0.841  -0.801  -0.798  -0.639  -0.580
 -0.526  -0.510  -0.442  -0.427  -0.427  -0.416  -0.361  -0.340
 -0.339  -0.321  -0.319  -0.298  -0.293  -0.289
 -- Virtual --
 -0.072  -0.047  -0.043  -0.006   0.017   0.018   0.023   0.031
  0.046   0.055   0.056   0.063   0.073   0.080   0.081   0.087
  0.094   0.097   0.099   0.104   0.112   0.113   0.133   0.137
  0.142   0.145   0.148   0.148   0.156   0.165   0.193   0.195
  0.202   0.205   0.230   0.239   0.248   0.258   0.261   0.356
  0.376   0.380   0.406   0.410   0.419   0.429   0.437   0.438
  0.454   0.458   0.471   0.473   0.481   0.484   0.509   0.534
  0.535   0.542   0.562   0.567   0.576   0.599   0.625   0.631
  0.649   0.657   0.677   0.699   0.717   0.773   0.782   0.815
  0.815   0.836   0.846   0.865   0.868   0.883   0.902   0.920
  0.921   0.973   0.984   1.016   1.060   1.070   1.165   1.171
  1.202   1.343   1.374   1.378   1.468   1.512   1.537   1.552
  1.569   1.653   1.735   1.773   1.820   1.848   1.900   1.942
  1.990   2.036   2.040   2.049   2.065   2.149   2.160   2.161
  2.227   2.234   2.273   2.286   2.328   2.341   2.470   2.527
  2.534   2.583   2.691   2.718   2.789   2.801   2.946   3.069
  3.089   3.368   3.596   3.685   4.003   4.005   4.028   4.036
  4.047   4.107   4.122   4.197   4.202   4.360   4.393   6.677
  6.702   7.566   7.569   7.591   7.609   7.689   7.695   9.721
  9.761  23.450  23.575  23.807  25.857  25.862  25.982  26.047
 26.474  26.480  47.950  47.966 215.710 215.751 289.759 289.764
289.785 289.808 289.911 289.9141020.7541020.773
 --------------------------------------------------------------

          Ground-State Mulliken Net Atomic Charges

     Atom                 Charge (a.u.)
  ----------------------------------------
      1 C                    -0.910227
      2 C                     0.071034
      3 C                     0.071406
      4 Cl                    0.200563
      5 Br                   -0.017365
      6 Cl                    0.200483
      7 Br                   -0.017393
      8 H                     0.219793
      9 H                     0.181706
  ----------------------------------------
  Sum of atomic charges =     0.000000

 -----------------------------------------------------------------
                    Cartesian Multipole Moments
 -----------------------------------------------------------------
    Charge (ESU x 10^10)
                 0.0000
    Dipole Moment (Debye)
         X       0.0002      Y      -0.1033      Z       1.7925
       Tot       1.7954
    Quadrupole Moments (Debye-Ang)
        XX     -83.1091     XY       0.0003     YY     -77.5125
        XZ       0.0013     YZ       1.5413     ZZ     -76.7387
    Octopole Moments (Debye-Ang^2)
       XXX      -0.0021    XXY     -23.5125    XYY      -0.0003
       YYY     -59.2891    XXZ      -7.3680    XYZ       0.0009
       YYZ      -5.3961    XZZ       0.0028    YZZ     -15.8403
       ZZZ       0.1016
    Hexadecapole Moments (Debye-Ang^3)
      XXXX   -1159.5043   XXXY       0.0003   XXYY    -329.0553
      XYYY       0.0001   YYYY    -958.8772   XXXZ      -0.0003
      XXYZ       0.0534   XYYZ       0.0022   YYYZ       2.0796
      XXZZ    -235.9772   XYZZ       0.0019   YYZZ    -201.2545
      XZZZ       0.0076   YZZZ       8.5132   ZZZZ    -220.8176
 -----------------------------------------------------------------
 Calculating analytic gradient of the SCF energy
 Gradient of SCF Energy
            1           2           3           4           5           6
    1  -0.0000445   0.0149791  -0.0149791  -0.0027395  -0.0051512   0.0027393
    2   0.0026381  -0.0001796  -0.0001812   0.0041245  -0.0053253   0.0041249
    3   0.0159231  -0.0120547  -0.0120754  -0.0005426  -0.0002547  -0.0005451
            7           8           9
    1   0.0051511   0.0000227   0.0000221
    2  -0.0053257  -0.0020093   0.0021336
    3  -0.0002567   0.0049183   0.0048880
 Max gradient component =       1.592E-02
 RMS gradient           =       6.713E-03
 Gradient time:  CPU 20.31 s  wall 20.40 s
 Geometry Optimization Parameters
   NAtoms,    NIC,     NZ,  NCons,   NDum,   NFix, NCnnct, MaxDiis
        9      69       9       0       0       0       0       0


** GEOMETRY OPTIMIZATION IN DELOCALIZED INTERNAL COORDINATES **
   Searching for a Minimum

   Optimization Cycle:   1

                       Coordinates (Angstroms)
     ATOM                X               Y               Z
      1  C         0.0000079168    0.6323405185    1.6245042564
      2  C         0.7700002295    0.5352374603    0.2943603415
      3  C        -0.7699997704    0.5352481212    0.2943684633
      4  Cl        1.6014780616    1.9835460546   -0.2921094621
      5  Br        1.6813162582   -1.1287065698   -0.1110941695
      6  Cl       -1.6014637361    1.9835682274   -0.2920925701
      7  Br       -1.6813431133   -1.1286832914   -0.1110764351
      8  H         0.0003171001   -0.2380234467    2.2806798980
      9  H         0.0003290430    1.5887691944    2.1473274434
   Point Group: c1    Number of degrees of freedom:    21


   Energy is  -6184.228456848


 Attempting to Generate Delocalized Internal Coordinates

 21 Hessian modes will be used to form the next step
  Hessian Eigenvalues:
     0.017401    0.020947    0.030782    0.030782    0.030790    0.033282
     0.086449    0.090060    0.108252    0.129001    0.140000    0.145900
     0.175927    0.175927    0.257500    0.268991    0.285189    0.286300
     0.286300    0.348126    0.348126

 Minimum Search - Taking Simple RFO Step
 Searching for Lamda that Minimizes Along All modes
 Value Taken    Lamda =  -0.00512792
 Step Taken.  Stepsize is  0.245009

                             Maximum     Tolerance    Cnvgd?
         Gradient           0.018198      0.000300      NO
         Displacement       0.165817      0.001200      NO
         Energy change     *********      0.000001      NO


 New Cartesian Coordinates Obtained by Inverse Iteration

 Displacement from previous Coordinates is:  0.373300
 ----------------------------------------------------------------
             Standard Nuclear Orientation (Angstroms)
    I     Atom           X                Y                Z
 ----------------------------------------------------------------
    1      C       0.0001021020     0.6172704609     1.5856897068
    2      C       0.7683588527     0.5283069143     0.2831385457
    3      C      -0.7682216511     0.5283218039     0.2832153153
    4      Cl      1.6303011786     1.9701077205    -0.2614122026
    5      Br      1.7770032472    -1.0852646703    -0.0601352363
    6      Cl     -1.6302064375     1.9701397385    -0.2612147292
    7      Br     -1.7769500176    -1.0852240884    -0.0599214755
    8      H       0.0001186041    -0.2537064452     2.2295321981
    9      H       0.0001361109     1.5733448342     2.0959756434
 ----------------------------------------------------------------
 Molecular Point Group                 C1    NOp =  1
 Largest Abelian Subgroup              C1    NOp =  1
 Nuclear Repulsion Energy =  1055.2323608600 hartrees
 There are       62 alpha and       62 beta electrons
 Applying Cartesian multipole field
    Component          Value
    ---------          -----
     (2,0,0)        1.00000E-11
     (0,2,0)        2.00000E-11
     (0,0,2)       -3.00000E-11
 Nucleus-field energy     =     0.0000000243 hartrees
 Requested basis set is 6-311++G(d,p)
 There are 92 shells and 236 basis functions
 A cutoff of  1.0D-11 yielded   3406 shell pairs
 There are     24260 function pairs (     26607 Cartesian)
 Smallest overlap matrix eigenvalue = 1.68E-05
 Guess MOs from SCF MO coefficient file

 -----------------------------------------------------------------------
  General SCF calculation program by
  Eric Jon Sundstrom, Paul Horn, Yuezhi Mao, Dmitri Zuev, Alec White,
  David Stuck, Shaama M.S., Shane Yost, Joonho Lee, David Small,
  Daniel Levine, Susi Lehtola, Hugh Burton, Evgeny Epifanovsky
 -----------------------------------------------------------------------
 Exchange:     0.2000 Hartree-Fock + 0.0800 Slater + 0.7200 B88
 Correlation:  0.1900 VWN1RPA + 0.8100 LYP
 Using SG-1 standard quadrature grid
 A restricted SCF calculation will be
 performed using DIIS
 SCF converges when DIIS error is below 1.0e-08
 ---------------------------------------
  Cycle       Energy         DIIS error
 ---------------------------------------
    1   -6184.2261127925      6.33e-04  
    2   -6184.2301458946      1.85e-04  
    3   -6184.2300502584      2.22e-04  
    4   -6184.2303811242      7.11e-05  
    5   -6184.2304146109      1.15e-05  
    6   -6184.2304153276      5.08e-06  
    7   -6184.2304155020      9.97e-07  
    8   -6184.2304155072      1.16e-07  
    9   -6184.2304155073      4.44e-08  
   10   -6184.2304155073      2.02e-08  
   11   -6184.2304155073      3.64e-09  Convergence criterion met
 ---------------------------------------
 SCF time:   CPU 63.74s  wall 64.00s 
 SCF   energy in the final basis set =    -6184.2304155073
 Total energy in the final basis set =    -6184.2304155073

 --------------------------------------------------------------

                    Orbital Energies (a.u.)
 --------------------------------------------------------------

 Alpha MOs
 -- Occupied --
*******-482.852-101.578-101.578 -62.505 -62.505 -56.326 -56.326
-56.322 -56.322 -56.322 -56.322 -10.327 -10.327 -10.232  -9.493
 -9.493  -8.714  -8.714  -7.258  -7.258  -7.247  -7.247  -7.247
 -7.247  -6.547  -6.547  -6.532  -6.532  -6.532  -6.532  -2.657
 -2.657  -2.653  -2.653  -2.653  -2.653  -2.641  -2.641  -2.641
 -2.641  -0.970  -0.885  -0.842  -0.803  -0.800  -0.638  -0.583
 -0.530  -0.513  -0.442  -0.429  -0.425  -0.420  -0.362  -0.344
 -0.335  -0.322  -0.316  -0.299  -0.293  -0.293
 -- Virtual --
 -0.071  -0.048  -0.041  -0.006   0.017   0.018   0.023   0.030
  0.046   0.055   0.056   0.062   0.075   0.080   0.081   0.089
  0.092   0.098   0.099   0.104   0.112   0.114   0.132   0.135
  0.143   0.146   0.149   0.151   0.159   0.167   0.192   0.195
  0.205   0.207   0.234   0.243   0.249   0.255   0.262   0.357
  0.377   0.381   0.403   0.411   0.416   0.422   0.434   0.442
  0.453   0.459   0.472   0.477   0.482   0.483   0.506   0.534
  0.539   0.550   0.567   0.571   0.576   0.600   0.634   0.635
  0.641   0.655   0.679   0.697   0.703   0.771   0.781   0.807
  0.823   0.832   0.844   0.860   0.875   0.885   0.901   0.921
  0.922   0.984   0.992   1.023   1.051   1.059   1.160   1.167
  1.224   1.347   1.390   1.402   1.477   1.514   1.534   1.555
  1.556   1.648   1.734   1.795   1.826   1.849   1.920   1.955
  2.000   2.042   2.043   2.051   2.057   2.156   2.160   2.173
  2.215   2.250   2.274   2.292   2.340   2.342   2.453   2.537
  2.551   2.592   2.704   2.733   2.798   2.815   2.962   3.063
  3.127   3.396   3.602   3.707   4.001   4.011   4.034   4.040
  4.057   4.112   4.115   4.199   4.210   4.352   4.401   6.680
  6.689   7.563   7.568   7.593   7.606   7.685   7.690   9.719
  9.758  23.469  23.594  23.842  25.861  25.866  26.008  26.048
 26.459  26.490  47.951  47.955 215.707 215.748 289.761 289.762
289.788 289.801 289.900 289.9121020.7561020.758
 --------------------------------------------------------------

          Ground-State Mulliken Net Atomic Charges

     Atom                 Charge (a.u.)
  ----------------------------------------
      1 C                    -0.835482
      2 C                     0.032272
      3 C                     0.032334
      4 Cl                    0.209860
      5 Br                   -0.026228
      6 Cl                    0.209852
      7 Br                   -0.026221
      8 H                     0.226253
      9 H                     0.177360
  ----------------------------------------
  Sum of atomic charges =     0.000000

 -----------------------------------------------------------------
                    Cartesian Multipole Moments
 -----------------------------------------------------------------
    Charge (ESU x 10^10)
                 0.0000
    Dipole Moment (Debye)
         X       0.0001      Y      -0.1058      Z       1.7678
       Tot       1.7710
    Quadrupole Moments (Debye-Ang)
        XX     -82.3856     XY       0.0001     YY     -77.9821
        XZ       0.0002     YZ       1.3500     ZZ     -77.0309
    Octopole Moments (Debye-Ang^2)
       XXX      -0.0120    XXY     -25.5878    XYY      -0.0035
       YYY     -61.6622    XXZ      -9.5203    XYZ       0.0005
       YYZ      -6.7159    XZZ      -0.0027    YZZ     -17.1546
       ZZZ      -7.4163
    Hexadecapole Moments (Debye-Ang^3)
      XXXX   -1234.6485   XXXY      -0.0001   XXYY    -334.4492
      XYYY      -0.0012   YYYY    -935.9378   XXXZ       0.0291
      XXYZ       0.6308   XYYZ       0.0079   YYYZ       4.5246
      XXZZ    -249.1974   XYZZ       0.0005   YYZZ    -196.0941
      XZZZ       0.0326   YZZZ      10.9446   ZZZZ    -212.3213
 -----------------------------------------------------------------
 Calculating analytic gradient of the SCF energy
 Gradient of SCF Energy
            1           2           3           4           5           6
    1  -0.0000092   0.0058259  -0.0058182  -0.0000709   0.0011032   0.0000719
    2  -0.0004241   0.0001506   0.0001503  -0.0012109   0.0012139  -0.0012130
    3   0.0053282  -0.0071969  -0.0071919   0.0019804   0.0020812   0.0019841
            7           8           9
    1  -0.0011020  -0.0000006  -0.0000001
    2   0.0012166   0.0004000  -0.0002833
    3   0.0020844   0.0006354   0.0002951
 Max gradient component =       7.197E-03
 RMS gradient           =       2.890E-03
 Gradient time:  CPU 20.75 s  wall 20.76 s
 Geometry Optimization Parameters
   NAtoms,    NIC,     NZ,  NCons,   NDum,   NFix, NCnnct, MaxDiis
        9      69       9       0       0       0       0       0

 Cartesian Hessian Update
 Hessian Updated using BFGS Update


** GEOMETRY OPTIMIZATION IN DELOCALIZED INTERNAL COORDINATES **
   Searching for a Minimum

   Optimization Cycle:   2

                       Coordinates (Angstroms)
     ATOM                X               Y               Z
      1  C         0.0001021020    0.6172704609    1.5856897068
      2  C         0.7683588527    0.5283069143    0.2831385457
      3  C        -0.7682216511    0.5283218039    0.2832153153
      4  Cl        1.6303011786    1.9701077205   -0.2614122026
      5  Br        1.7770032472   -1.0852646703   -0.0601352363
      6  Cl       -1.6302064375    1.9701397385   -0.2612147292
      7  Br       -1.7769500176   -1.0852240884   -0.0599214755
      8  H         0.0001186041   -0.2537064452    2.2295321981
      9  H         0.0001361109    1.5733448342    2.0959756434
   Point Group: c1    Number of degrees of freedom:    21


   Energy is  -6184.230415507

 Hessian Updated using BFGS Update

 21 Hessian modes will be used to form the next step
  Hessian Eigenvalues:
     0.017401    0.020947    0.030782    0.030790    0.032918    0.046935
     0.087810    0.088667    0.108252    0.129001    0.133973    0.147234
     0.175927    0.176970    0.226131    0.268991    0.278007    0.286300
     0.294000    0.347922    0.348271

 Minimum Search - Taking Simple RFO Step
 Searching for Lamda that Minimizes Along All modes
 Value Taken    Lamda =  -0.00095865
 Step Taken.  Stepsize is  0.124380

                             Maximum     Tolerance    Cnvgd?
         Gradient           0.005909      0.000300      NO
         Displacement       0.098097      0.001200      NO
         Energy change     -0.001959      0.000001      NO


 New Cartesian Coordinates Obtained by Inverse Iteration

 Displacement from previous Coordinates is:  0.135479
 ----------------------------------------------------------------
             Standard Nuclear Orientation (Angstroms)
    I     Atom           X                Y                Z
 ----------------------------------------------------------------
    1      C       0.0001313539     0.6211336074     1.5996428028
    2      C       0.7635554899     0.5294985813     0.3052133481
    3      C      -0.7634242169     0.5295158912     0.3053105633
    4      Cl      1.6140462141     1.9655239404    -0.2769935795
    5      Br      1.7497595730    -1.0887340586    -0.0834660010
    6      Cl     -1.6139507179     1.9655608305    -0.2768020027
    7      Br     -1.7497099338    -1.0886999669    -0.0832590608
    8      H       0.0001113876    -0.2498508970     2.2412604727
    9      H       0.0001228393     1.5793483401     2.1039612228
 ----------------------------------------------------------------
 Molecular Point Group                 C1    NOp =  1
 Largest Abelian Subgroup              C1    NOp =  1
 Nuclear Repulsion Energy =  1060.0603713982 hartrees
 There are       62 alpha and       62 beta electrons
 Applying Cartesian multipole field
    Component          Value
    ---------          -----
     (2,0,0)        1.00000E-11
     (0,2,0)        2.00000E-11
     (0,0,2)       -3.00000E-11
 Nucleus-field energy     =     0.0000000239 hartrees
 Requested basis set is 6-311++G(d,p)
 There are 92 shells and 236 basis functions
 A cutoff of  1.0D-11 yielded   3410 shell pairs
 There are     24292 function pairs (     26641 Cartesian)
 Smallest overlap matrix eigenvalue = 1.72E-05
 Guess MOs from SCF MO coefficient file

 -----------------------------------------------------------------------
  General SCF calculation program by
  Eric Jon Sundstrom, Paul Horn, Yuezhi Mao, Dmitri Zuev, Alec White,
  David Stuck, Shaama M.S., Shane Yost, Joonho Lee, David Small,
  Daniel Levine, Susi Lehtola, Hugh Burton, Evgeny Epifanovsky
 -----------------------------------------------------------------------
 Exchange:     0.2000 Hartree-Fock + 0.0800 Slater + 0.7200 B88
 Correlation:  0.1900 VWN1RPA + 0.8100 LYP
 Using SG-1 standard quadrature grid
 A restricted SCF calculation will be
 performed using DIIS
 SCF converges when DIIS error is below 1.0e-08
 ---------------------------------------
  Cycle       Energy         DIIS error
 ---------------------------------------
    1   -6184.2299144869      2.96e-04  
    2   -6184.2308122284      8.33e-05  
    3   -6184.2307843097      1.08e-04  
    4   -6184.2308603657      2.99e-05  
    5   -6184.2308667419      3.44e-06  
    6   -6184.2308668236      1.17e-06  
    7   -6184.2308668309      3.95e-07  
    8   -6184.2308668318      5.85e-08  
    9   -6184.2308668317      1.80e-08  
   10   -6184.2308668317      4.52e-09  Convergence criterion met
 ---------------------------------------
 SCF time:   CPU 59.01s  wall 59.00s 
 SCF   energy in the final basis set =    -6184.2308668317
 Total energy in the final basis set =    -6184.2308668317

 --------------------------------------------------------------

                    Orbital Energies (a.u.)
 --------------------------------------------------------------

 Alpha MOs
 -- Occupied --
*******-482.852-101.577-101.577 -62.505 -62.505 -56.326 -56.326
-56.321 -56.321 -56.321 -56.321 -10.326 -10.326 -10.233  -9.492
 -9.492  -8.714  -8.714  -7.257  -7.257  -7.246  -7.246  -7.246
 -7.246  -6.546  -6.546  -6.531  -6.531  -6.531  -6.531  -2.657
 -2.657  -2.652  -2.652  -2.652  -2.652  -2.641  -2.641  -2.641
 -2.641  -0.973  -0.883  -0.843  -0.802  -0.802  -0.639  -0.582
 -0.533  -0.514  -0.443  -0.429  -0.426  -0.420  -0.362  -0.342
 -0.336  -0.322  -0.316  -0.300  -0.293  -0.291
 -- Virtual --
 -0.072  -0.045  -0.042  -0.006   0.018   0.018   0.023   0.031
  0.047   0.055   0.056   0.062   0.076   0.080   0.080   0.089
  0.093   0.098   0.099   0.104   0.113   0.114   0.132   0.136
  0.143   0.146   0.149   0.150   0.160   0.166   0.193   0.195
  0.203   0.209   0.237   0.243   0.251   0.258   0.262   0.356
  0.377   0.380   0.404   0.410   0.417   0.425   0.435   0.440
  0.454   0.459   0.472   0.475   0.482   0.483   0.507   0.537
  0.538   0.552   0.564   0.571   0.577   0.602   0.632   0.635
  0.648   0.654   0.681   0.701   0.706   0.774   0.780   0.806
  0.821   0.834   0.844   0.863   0.874   0.886   0.902   0.922
  0.923   0.979   0.991   1.020   1.056   1.069   1.172   1.172
  1.214   1.348   1.394   1.395   1.483   1.508   1.544   1.553
  1.560   1.653   1.734   1.798   1.830   1.854   1.914   1.962
  2.001   2.044   2.045   2.049   2.061   2.156   2.162   2.176
  2.220   2.251   2.275   2.292   2.337   2.343   2.463   2.534
  2.556   2.594   2.706   2.736   2.802   2.821   2.963   3.068
  3.143   3.406   3.601   3.710   4.002   4.011   4.038   4.039
  4.059   4.114   4.116   4.204   4.207   4.354   4.399   6.680
  6.694   7.562   7.568   7.593   7.607   7.689   7.690   9.721
  9.760  23.475  23.617  23.852  25.864  25.864  26.003  26.054
 26.472  26.483  47.951  47.959 215.710 215.750 289.759 289.763
289.789 289.803 289.906 289.9101020.7561020.764
 --------------------------------------------------------------

          Ground-State Mulliken Net Atomic Charges

     Atom                 Charge (a.u.)
  ----------------------------------------
      1 C                    -0.897830
      2 C                     0.070474
      3 C                     0.070463
      4 Cl                    0.198057
      5 Br                   -0.021585
      6 Cl                    0.198063
      7 Br                   -0.021579
      8 H                     0.224647
      9 H                     0.179290
  ----------------------------------------
  Sum of atomic charges =     0.000000

 -----------------------------------------------------------------
                    Cartesian Multipole Moments
 -----------------------------------------------------------------
    Charge (ESU x 10^10)
                 0.0000
    Dipole Moment (Debye)
         X       0.0001      Y      -0.1049      Z       1.7988
       Tot       1.8019
    Quadrupole Moments (Debye-Ang)
        XX     -82.5748     XY       0.0001     YY     -77.9628
        XZ       0.0002     YZ       1.4625     ZZ     -76.8065
    Octopole Moments (Debye-Ang^2)
       XXX      -0.0119    XXY     -25.2125    XYY      -0.0035
       YYY     -61.2683    XXZ      -8.9035    XYZ       0.0004
       YYZ      -6.2986    XZZ      -0.0030    YZZ     -16.8257
       ZZZ      -4.3768
    Hexadecapole Moments (Debye-Ang^3)
      XXXX   -1208.3567   XXXY      -0.0008   XXYY    -331.3433
      XYYY      -0.0019   YYYY    -935.5720   XXXZ       0.0280
      XXYZ       0.6924   XYYZ       0.0077   YYYZ       3.4997
      XXZZ    -244.2651   XYZZ      -0.0001   YYZZ    -195.6973
      XZZZ       0.0302   YZZZ       9.7818   ZZZZ    -216.0267
 -----------------------------------------------------------------
 Calculating analytic gradient of the SCF energy
 Gradient of SCF Energy
            1           2           3           4           5           6
    1   0.0000027   0.0014774  -0.0014734  -0.0009988  -0.0001350   0.0009991
    2  -0.0007074   0.0006374   0.0006385  -0.0009988   0.0006262  -0.0009984
    3  -0.0002908   0.0006805   0.0006919   0.0000777   0.0001416   0.0000781
            7           8           9
    1   0.0001349  -0.0000036  -0.0000035
    2   0.0006255   0.0006524  -0.0004754
    3   0.0001421  -0.0007290  -0.0007921
 Max gradient component =       1.477E-03
 RMS gradient           =       7.036E-04
 Gradient time:  CPU 20.80 s  wall 20.80 s
 Geometry Optimization Parameters
   NAtoms,    NIC,     NZ,  NCons,   NDum,   NFix, NCnnct, MaxDiis
        9      69       9       0       0       0       0       0

 Cartesian Hessian Update
 Hessian Updated using BFGS Update


** GEOMETRY OPTIMIZATION IN DELOCALIZED INTERNAL COORDINATES **
   Searching for a Minimum

   Optimization Cycle:   3

                       Coordinates (Angstroms)
     ATOM                X               Y               Z
      1  C         0.0001313539    0.6211336074    1.5996428028
      2  C         0.7635554899    0.5294985813    0.3052133481
      3  C        -0.7634242169    0.5295158912    0.3053105633
      4  Cl        1.6140462141    1.9655239404   -0.2769935795
      5  Br        1.7497595730   -1.0887340586   -0.0834660010
      6  Cl       -1.6139507179    1.9655608305   -0.2768020027
      7  Br       -1.7497099338   -1.0886999669   -0.0832590608
      8  H         0.0001113876   -0.2498508970    2.2412604727
      9  H         0.0001228393    1.5793483401    2.1039612228
   Point Group: c1    Number of degrees of freedom:    21


   Energy is  -6184.230866832

 Hessian Updated using BFGS Update

 21 Hessian modes will be used to form the next step
  Hessian Eigenvalues:
     0.017401    0.020947    0.030782    0.030790    0.033253    0.052115
     0.085889    0.089365    0.108252    0.129001    0.133898    0.145980
     0.175558    0.175927    0.235433    0.268991    0.270681    0.286300
     0.288598    0.348094    0.348297

 Minimum Search - Taking Simple RFO Step
 Searching for Lamda that Minimizes Along All modes
 Value Taken    Lamda =  -0.00005785
 Step Taken.  Stepsize is  0.026620

                             Maximum     Tolerance    Cnvgd?
         Gradient           0.002105      0.000300      NO
         Displacement       0.015275      0.001200      NO
         Energy change     -0.000451      0.000001      NO


 New Cartesian Coordinates Obtained by Inverse Iteration

 Displacement from previous Coordinates is:  0.035570
 ----------------------------------------------------------------
             Standard Nuclear Orientation (Angstroms)
    I     Atom           X                Y                Z
 ----------------------------------------------------------------
    1      C       0.0001154487     0.6238252898     1.5994255704
    2      C       0.7630689931     0.5298865156     0.3030824770
    3      C      -0.7629704582     0.5299024992     0.3031600987
    4      Cl      1.6229897159     1.9655426466    -0.2733738289
    5      Br      1.7441215057    -1.0935771957    -0.0862653130
    6      Cl     -1.6229156898     1.9655756913    -0.2732238740
    7      Br     -1.7440913943    -1.0935443185    -0.0861064344
    8      H       0.0001567900    -0.2471826507     2.2433505938
    9      H       0.0001670781     1.5828677910     2.1048184762
 ----------------------------------------------------------------
 Molecular Point Group                 C1    NOp =  1
 Largest Abelian Subgroup              C1    NOp =  1
 Nuclear Repulsion Energy =  1059.6097733138 hartrees
 There are       62 alpha and       62 beta electrons
 Applying Cartesian multipole field
    Component          Value
    ---------          -----
     (2,0,0)        1.00000E-11
     (0,2,0)        2.00000E-11
     (0,0,2)       -3.00000E-11
 Nucleus-field energy     =     0.0000000239 hartrees
 Requested basis set is 6-311++G(d,p)
 There are 92 shells and 236 basis functions
 A cutoff of  1.0D-11 yielded   3408 shell pairs
 There are     24268 function pairs (     26617 Cartesian)
 Smallest overlap matrix eigenvalue = 1.73E-05
 Guess MOs from SCF MO coefficient file

 -----------------------------------------------------------------------
  General SCF calculation program by
  Eric Jon Sundstrom, Paul Horn, Yuezhi Mao, Dmitri Zuev, Alec White,
  David Stuck, Shaama M.S., Shane Yost, Joonho Lee, David Small,
  Daniel Levine, Susi Lehtola, Hugh Burton, Evgeny Epifanovsky
 -----------------------------------------------------------------------
 Exchange:     0.2000 Hartree-Fock + 0.0800 Slater + 0.7200 B88
 Correlation:  0.1900 VWN1RPA + 0.8100 LYP
 Using SG-1 standard quadrature grid
 A restricted SCF calculation will be
 performed using DIIS
 SCF converges when DIIS error is below 1.0e-08
 ---------------------------------------
  Cycle       Energy         DIIS error
 ---------------------------------------
    1   -6184.2308425244      7.08e-05  
    2   -6184.2308892578      2.14e-05  
    3   -6184.2308841912      3.48e-05  
    4   -6184.2308926626      4.43e-06  
    5   -6184.2308927833      8.64e-07  
    6   -6184.2308927870      2.98e-07  
    7   -6184.2308927876      1.04e-07  
    8   -6184.2308927877      1.05e-08  
    9   -6184.2308927877      3.88e-09  Convergence criterion met
 ---------------------------------------
 SCF time:   CPU 53.08s  wall 54.00s 
 SCF   energy in the final basis set =    -6184.2308927877
 Total energy in the final basis set =    -6184.2308927877

 --------------------------------------------------------------

                    Orbital Energies (a.u.)
 --------------------------------------------------------------

 Alpha MOs
 -- Occupied --
*******-482.852-101.578-101.578 -62.505 -62.505 -56.326 -56.326
-56.321 -56.321 -56.321 -56.321 -10.326 -10.326 -10.234  -9.492
 -9.492  -8.714  -8.714  -7.257  -7.257  -7.246  -7.246  -7.246
 -7.246  -6.546  -6.546  -6.531  -6.531  -6.531  -6.531  -2.657
 -2.657  -2.652  -2.652  -2.652  -2.652  -2.641  -2.641  -2.641
 -2.641  -0.973  -0.883  -0.843  -0.802  -0.801  -0.639  -0.582
 -0.532  -0.513  -0.443  -0.428  -0.426  -0.419  -0.362  -0.342
 -0.336  -0.322  -0.316  -0.300  -0.293  -0.291
 -- Virtual --
 -0.072  -0.046  -0.043  -0.006   0.018   0.018   0.023   0.030
  0.047   0.055   0.056   0.062   0.076   0.080   0.080   0.089
  0.093   0.097   0.099   0.104   0.112   0.114   0.133   0.136
  0.143   0.146   0.149   0.149   0.160   0.166   0.193   0.196
  0.203   0.208   0.237   0.243   0.250   0.258   0.261   0.356
  0.377   0.379   0.404   0.410   0.417   0.424   0.435   0.440
  0.453   0.459   0.472   0.475   0.482   0.483   0.507   0.537
  0.538   0.552   0.564   0.571   0.577   0.601   0.631   0.635
  0.649   0.654   0.680   0.700   0.707   0.773   0.780   0.807
  0.821   0.833   0.844   0.861   0.873   0.885   0.902   0.921
  0.922   0.979   0.990   1.020   1.057   1.068   1.169   1.171
  1.214   1.348   1.391   1.394   1.482   1.508   1.544   1.553
  1.558   1.653   1.734   1.796   1.829   1.854   1.915   1.959
  2.001   2.043   2.044   2.049   2.061   2.156   2.160   2.176
  2.220   2.250   2.274   2.292   2.338   2.341   2.460   2.535
  2.552   2.590   2.705   2.734   2.802   2.820   2.961   3.066
  3.141   3.404   3.598   3.706   4.002   4.011   4.039   4.039
  4.056   4.113   4.116   4.203   4.206   4.355   4.398   6.679
  6.694   7.562   7.568   7.592   7.607   7.689   7.691   9.721
  9.758  23.473  23.617  23.848  25.862  25.865  26.004  26.049
 26.465  26.483  47.951  47.959 215.710 215.748 289.759 289.763
289.788 289.804 289.906 289.9101020.7551020.764
 --------------------------------------------------------------

          Ground-State Mulliken Net Atomic Charges

     Atom                 Charge (a.u.)
  ----------------------------------------
      1 C                    -0.892422
      2 C                     0.067309
      3 C                     0.067333
      4 Cl                    0.199425
      5 Br                   -0.022513
      6 Cl                    0.199421
      7 Br                   -0.022516
      8 H                     0.224789
      9 H                     0.179173
  ----------------------------------------
  Sum of atomic charges =     0.000000

 -----------------------------------------------------------------
                    Cartesian Multipole Moments
 -----------------------------------------------------------------
    Charge (ESU x 10^10)
                 0.0000
    Dipole Moment (Debye)
         X       0.0001      Y      -0.1086      Z       1.8003
       Tot       1.8036
    Quadrupole Moments (Debye-Ang)
        XX     -82.5992     XY       0.0001     YY     -77.9528
        XZ       0.0004     YZ       1.4906     ZZ     -76.8188
    Octopole Moments (Debye-Ang^2)
       XXX      -0.0096    XXY     -24.9433    XYY      -0.0028
       YYY     -60.9786    XXZ      -8.8632    XYZ       0.0005
       YYZ      -6.2144    XZZ      -0.0017    YZZ     -16.6868
       ZZZ      -4.2361
    Hexadecapole Moments (Debye-Ang^3)
      XXXX   -1208.6094   XXXY      -0.0004   XXYY    -331.5272
      XYYY      -0.0013   YYYY    -937.9237   XXXZ       0.0208
      XXYZ       0.3412   XYYZ       0.0062   YYYZ       2.8723
      XXZZ    -244.2995   XYZZ       0.0004   YYZZ    -196.1495
      XZZZ       0.0239   YZZZ       8.9152   ZZZZ    -215.7541
 -----------------------------------------------------------------
 Calculating analytic gradient of the SCF energy
 Gradient of SCF Energy
            1           2           3           4           5           6
    1  -0.0000020   0.0008164  -0.0008161  -0.0000191  -0.0001340   0.0000187
    2   0.0002403   0.0001426   0.0001430  -0.0001937  -0.0001353  -0.0001929
    3  -0.0001269   0.0000479   0.0000492   0.0000824   0.0000070   0.0000814
            7           8           9
    1   0.0001335   0.0000013   0.0000012
    2  -0.0001362  -0.0000095   0.0001415
    3   0.0000062  -0.0001018  -0.0000453
 Max gradient component =       8.164E-04
 RMS gradient           =       2.469E-04
 Gradient time:  CPU 20.75 s  wall 20.75 s
 Geometry Optimization Parameters
   NAtoms,    NIC,     NZ,  NCons,   NDum,   NFix, NCnnct, MaxDiis
        9      69       9       0       0       0       0       0

 Cartesian Hessian Update
 Hessian Updated using BFGS Update


** GEOMETRY OPTIMIZATION IN DELOCALIZED INTERNAL COORDINATES **
   Searching for a Minimum

   Optimization Cycle:   4

                       Coordinates (Angstroms)
     ATOM                X               Y               Z
      1  C         0.0001154487    0.6238252898    1.5994255704
      2  C         0.7630689931    0.5298865156    0.3030824770
      3  C        -0.7629704582    0.5299024992    0.3031600987
      4  Cl        1.6229897159    1.9655426466   -0.2733738289
      5  Br        1.7441215057   -1.0935771957   -0.0862653130
      6  Cl       -1.6229156898    1.9655756913   -0.2732238740
      7  Br       -1.7440913943   -1.0935443185   -0.0861064344
      8  H         0.0001567900   -0.2471826507    2.2433505938
      9  H         0.0001670781    1.5828677910    2.1048184762
   Point Group: c1    Number of degrees of freedom:    21


   Energy is  -6184.230892788

 Hessian Updated using BFGS Update

 21 Hessian modes will be used to form the next step
  Hessian Eigenvalues:
     0.017401    0.020947    0.030782    0.030790    0.037783    0.050838
     0.088537    0.093091    0.108252    0.129001    0.130615    0.154831
     0.175927    0.176767    0.220144    0.252484    0.268992    0.286300
     0.292361    0.347513    0.350732

 Minimum Search - Taking Simple RFO Step
 Searching for Lamda that Minimizes Along All modes
 Value Taken    Lamda =  -0.00000520
 Step Taken.  Stepsize is  0.007463

                             Maximum     Tolerance    Cnvgd?
         Gradient           0.000536      0.000300      NO
         Displacement       0.005444      0.001200      NO
         Energy change     -0.000026      0.000001      NO


 New Cartesian Coordinates Obtained by Inverse Iteration

 Displacement from previous Coordinates is:  0.010378
 ----------------------------------------------------------------
             Standard Nuclear Orientation (Angstroms)
    I     Atom           X                Y                Z
 ----------------------------------------------------------------
    1      C       0.0001188559     0.6229274864     1.5997645476
    2      C       0.7625396447     0.5296370343     0.3028198780
    3      C      -0.7624296653     0.5296525894     0.3028954234
    4      Cl      1.6210525527     1.9662685299    -0.2748596096
    5      Br      1.7462205030    -1.0925793350    -0.0854126508
    6      Cl     -1.6209744156     1.9663009695    -0.2746957143
    7      Br     -1.7461849171    -1.0925431910    -0.0852394249
    8      H       0.0001438799    -0.2480702884     2.2439494658
    9      H       0.0001555509     1.5817024734     2.1056458506
 ----------------------------------------------------------------
 Molecular Point Group                 C1    NOp =  1
 Largest Abelian Subgroup              C1    NOp =  1
 Nuclear Repulsion Energy =  1059.4160286541 hartrees
 There are       62 alpha and       62 beta electrons
 Applying Cartesian multipole field
    Component          Value
    ---------          -----
     (2,0,0)        1.00000E-11
     (0,2,0)        2.00000E-11
     (0,0,2)       -3.00000E-11
 Nucleus-field energy     =     0.0000000239 hartrees
 Requested basis set is 6-311++G(d,p)
 There are 92 shells and 236 basis functions
 A cutoff of  1.0D-11 yielded   3408 shell pairs
 There are     24268 function pairs (     26617 Cartesian)
 Smallest overlap matrix eigenvalue = 1.72E-05
 Guess MOs from SCF MO coefficient file

 -----------------------------------------------------------------------
  General SCF calculation program by
  Eric Jon Sundstrom, Paul Horn, Yuezhi Mao, Dmitri Zuev, Alec White,
  David Stuck, Shaama M.S., Shane Yost, Joonho Lee, David Small,
  Daniel Levine, Susi Lehtola, Hugh Burton, Evgeny Epifanovsky
 -----------------------------------------------------------------------
 Exchange:     0.2000 Hartree-Fock + 0.0800 Slater + 0.7200 B88
 Correlation:  0.1900 VWN1RPA + 0.8100 LYP
 Using SG-1 standard quadrature grid
 A restricted SCF calculation will be
 performed using DIIS
 SCF converges when DIIS error is below 1.0e-08
 ---------------------------------------
  Cycle       Energy         DIIS error
 ---------------------------------------
    1   -6184.2308918430      2.01e-05  
    2   -6184.2308957614      2.82e-06  
    3   -6184.2308958029      2.15e-06  
    4   -6184.2308958328      5.78e-07  
    5   -6184.2308958350      2.07e-07  
    6   -6184.2308958353      3.65e-08  
    7   -6184.2308958353      2.25e-08  
    8   -6184.2308958352      5.63e-09  Convergence criterion met
 ---------------------------------------
 SCF time:   CPU 47.19s  wall 48.00s 
 SCF   energy in the final basis set =    -6184.2308958352
 Total energy in the final basis set =    -6184.2308958352

 --------------------------------------------------------------

                    Orbital Energies (a.u.)
 --------------------------------------------------------------

 Alpha MOs
 -- Occupied --
*******-482.852-101.578-101.578 -62.505 -62.505 -56.326 -56.326
-56.321 -56.321 -56.321 -56.321 -10.326 -10.326 -10.234  -9.492
 -9.492  -8.714  -8.714  -7.257  -7.257  -7.246  -7.246  -7.246
 -7.246  -6.546  -6.546  -6.531  -6.531  -6.531  -6.531  -2.657
 -2.657  -2.653  -2.653  -2.652  -2.652  -2.641  -2.641  -2.641
 -2.641  -0.973  -0.883  -0.843  -0.802  -0.801  -0.639  -0.582
 -0.532  -0.513  -0.443  -0.428  -0.426  -0.419  -0.362  -0.342
 -0.336  -0.322  -0.316  -0.300  -0.293  -0.291
 -- Virtual --
 -0.072  -0.046  -0.043  -0.006   0.018   0.018   0.023   0.030
  0.047   0.055   0.056   0.062   0.077   0.080   0.080   0.089
  0.093   0.097   0.099   0.104   0.112   0.114   0.132   0.136
  0.143   0.146   0.149   0.149   0.160   0.166   0.193   0.196
  0.203   0.208   0.237   0.243   0.250   0.258   0.261   0.356
  0.377   0.380   0.404   0.410   0.417   0.424   0.435   0.440
  0.453   0.459   0.472   0.475   0.482   0.483   0.507   0.537
  0.538   0.552   0.564   0.571   0.577   0.601   0.632   0.635
  0.648   0.654   0.680   0.700   0.707   0.773   0.780   0.807
  0.821   0.833   0.844   0.861   0.874   0.885   0.902   0.921
  0.922   0.979   0.990   1.020   1.056   1.068   1.170   1.171
  1.214   1.348   1.391   1.394   1.482   1.508   1.544   1.552
  1.559   1.653   1.734   1.795   1.829   1.854   1.915   1.959
  2.001   2.043   2.045   2.049   2.061   2.156   2.160   2.176
  2.220   2.250   2.274   2.292   2.337   2.341   2.461   2.535
  2.552   2.590   2.705   2.734   2.803   2.820   2.961   3.066
  3.141   3.405   3.597   3.706   4.002   4.011   4.038   4.039
  4.056   4.113   4.116   4.203   4.206   4.354   4.398   6.679
  6.694   7.562   7.568   7.592   7.607   7.689   7.691   9.721
  9.758  23.473  23.619  23.848  25.862  25.864  26.003  26.050
 26.466  26.482  47.951  47.959 215.709 215.748 289.759 289.763
289.788 289.803 289.906 289.9101020.7551020.764
 --------------------------------------------------------------

          Ground-State Mulliken Net Atomic Charges

     Atom                 Charge (a.u.)
  ----------------------------------------
      1 C                    -0.893225
      2 C                     0.068467
      3 C                     0.068471
      4 Cl                    0.198427
      5 Br                   -0.022281
      6 Cl                    0.198426
      7 Br                   -0.022281
      8 H                     0.224704
      9 H                     0.179293
  ----------------------------------------
  Sum of atomic charges =     0.000000

 -----------------------------------------------------------------
                    Cartesian Multipole Moments
 -----------------------------------------------------------------
    Charge (ESU x 10^10)
                 0.0000
    Dipole Moment (Debye)
         X       0.0001      Y      -0.1116      Z       1.8017
       Tot       1.8051
    Quadrupole Moments (Debye-Ang)
        XX     -82.5936     XY       0.0001     YY     -77.9637
        XZ       0.0004     YZ       1.4822     ZZ     -76.8147
    Octopole Moments (Debye-Ang^2)
       XXX      -0.0103    XXY     -25.0458    XYY      -0.0030
       YYY     -61.0929    XXZ      -8.8563    XYZ       0.0005
       YYZ      -6.2099    XZZ      -0.0020    YZZ     -16.7300
       ZZZ      -4.1998
    Hexadecapole Moments (Debye-Ang^3)
      XXXX   -1209.0768   XXXY      -0.0002   XXYY    -331.6126
      XYYY      -0.0013   YYYY    -937.8815   XXXZ       0.0229
      XXYZ       0.4578   XYYZ       0.0066   YYYZ       3.1475
      XXZZ    -244.4320   XYZZ       0.0004   YYZZ    -196.1475
      XZZZ       0.0258   YZZZ       9.2815   ZZZZ    -215.8334
 -----------------------------------------------------------------
 Calculating analytic gradient of the SCF energy
 Gradient of SCF Energy
            1           2           3           4           5           6
    1  -0.0000007   0.0003605  -0.0003597  -0.0000497  -0.0000031   0.0000494
    2   0.0000276   0.0001087   0.0001086  -0.0000607  -0.0001007  -0.0000607
    3  -0.0000382  -0.0000351  -0.0000351  -0.0000258   0.0000564  -0.0000256
            7           8           9
    1   0.0000030   0.0000001   0.0000002
    2  -0.0001005  -0.0000295   0.0001074
    3   0.0000566   0.0000642  -0.0000174
 Max gradient component =       3.605E-04
 RMS gradient           =       1.130E-04
 Gradient time:  CPU 20.80 s  wall 20.81 s
 Geometry Optimization Parameters
   NAtoms,    NIC,     NZ,  NCons,   NDum,   NFix, NCnnct, MaxDiis
        9      69       9       0       0       0       0       0

 Cartesian Hessian Update
 Hessian Updated using BFGS Update


** GEOMETRY OPTIMIZATION IN DELOCALIZED INTERNAL COORDINATES **
   Searching for a Minimum

   Optimization Cycle:   5

                       Coordinates (Angstroms)
     ATOM                X               Y               Z
      1  C         0.0001188559    0.6229274864    1.5997645476
      2  C         0.7625396447    0.5296370343    0.3028198780
      3  C        -0.7624296653    0.5296525894    0.3028954234
      4  Cl        1.6210525527    1.9662685299   -0.2748596096
      5  Br        1.7462205030   -1.0925793350   -0.0854126508
      6  Cl       -1.6209744156    1.9663009695   -0.2746957143
      7  Br       -1.7461849171   -1.0925431910   -0.0852394249
      8  H         0.0001438799   -0.2480702884    2.2439494658
      9  H         0.0001555509    1.5817024734    2.1056458506
   Point Group: c1    Number of degrees of freedom:    21


   Energy is  -6184.230895835

 Hessian Updated using BFGS Update

 21 Hessian modes will be used to form the next step
  Hessian Eigenvalues:
     0.017401    0.020947    0.030782    0.030790    0.039921    0.050232
     0.089227    0.098911    0.108252    0.108281    0.129001    0.153584
     0.175752    0.175928    0.212856    0.241454    0.268992    0.286300
     0.287454    0.347937    0.349522

 Minimum Search - Taking Simple RFO Step
 Searching for Lamda that Minimizes Along All modes
 Value Taken    Lamda =   0.00000000
 Step Taken.  Stepsize is  0.002418

                             Maximum     Tolerance    Cnvgd?
         Gradient           0.000226      0.000300     YES
         Displacement       0.001932      0.001200      NO
         Energy change     -0.000003      0.000001      NO


 New Cartesian Coordinates Obtained by Inverse Iteration

 Displacement from previous Coordinates is:  0.001717
 ----------------------------------------------------------------
             Standard Nuclear Orientation (Angstroms)
    I     Atom           X                Y                Z
 ----------------------------------------------------------------
    1      C       0.0001204804     0.6228362325     1.5998770578
    2      C       0.7621654697     0.5294562214     0.3028366864
    3      C      -0.7620574788     0.5294717194     0.3029135277
    4      Cl      1.6209774335     1.9661462502    -0.2749845463
    5      Br      1.7463591439    -1.0922217537    -0.0854783530
    6      Cl     -1.6208980503     1.9661789256    -0.2748222930
    7      Br     -1.7463239605    -1.0921868853    -0.0853045556
    8      H       0.0001440091    -0.2479330977     2.2441538020
    9      H       0.0001549422     1.5815486561     2.1056764397
 ----------------------------------------------------------------
 Molecular Point Group                 C1    NOp =  1
 Largest Abelian Subgroup              C1    NOp =  1
 Nuclear Repulsion Energy =  1059.4695254123 hartrees
 There are       62 alpha and       62 beta electrons
 Applying Cartesian multipole field
    Component          Value
    ---------          -----
     (2,0,0)        1.00000E-11
     (0,2,0)        2.00000E-11
     (0,0,2)       -3.00000E-11
 Nucleus-field energy     =     0.0000000239 hartrees
 Requested basis set is 6-311++G(d,p)
 There are 92 shells and 236 basis functions
 A cutoff of  1.0D-11 yielded   3408 shell pairs
 There are     24268 function pairs (     26617 Cartesian)
 Smallest overlap matrix eigenvalue = 1.72E-05
 Guess MOs from SCF MO coefficient file

 -----------------------------------------------------------------------
  General SCF calculation program by
  Eric Jon Sundstrom, Paul Horn, Yuezhi Mao, Dmitri Zuev, Alec White,
  David Stuck, Shaama M.S., Shane Yost, Joonho Lee, David Small,
  Daniel Levine, Susi Lehtola, Hugh Burton, Evgeny Epifanovsky
 -----------------------------------------------------------------------
 Exchange:     0.2000 Hartree-Fock + 0.0800 Slater + 0.7200 B88
 Correlation:  0.1900 VWN1RPA + 0.8100 LYP
 Using SG-1 standard quadrature grid
 A restricted SCF calculation will be
 performed using DIIS
 SCF converges when DIIS error is below 1.0e-08
 ---------------------------------------
  Cycle       Energy         DIIS error
 ---------------------------------------
    1   -6184.2308957699      6.78e-06  
    2   -6184.2308961607      2.35e-06  
    3   -6184.2308960988      3.83e-06  
    4   -6184.2308962005      2.57e-07  
    5   -6184.2308962007      5.81e-08  
    6   -6184.2308962007      1.83e-08  
    7   -6184.2308962009      7.18e-09  Convergence criterion met
 ---------------------------------------
 SCF time:   CPU 41.41s  wall 41.00s 
 SCF   energy in the final basis set =    -6184.2308962009
 Total energy in the final basis set =    -6184.2308962009

 --------------------------------------------------------------

                    Orbital Energies (a.u.)
 --------------------------------------------------------------

 Alpha MOs
 -- Occupied --
*******-482.852-101.578-101.578 -62.505 -62.505 -56.326 -56.326
-56.321 -56.321 -56.321 -56.321 -10.326 -10.326 -10.234  -9.492
 -9.492  -8.714  -8.714  -7.257  -7.257  -7.246  -7.246  -7.246
 -7.246  -6.546  -6.546  -6.531  -6.531  -6.531  -6.531  -2.657
 -2.657  -2.653  -2.653  -2.652  -2.652  -2.641  -2.641  -2.641
 -2.641  -0.973  -0.883  -0.843  -0.802  -0.802  -0.639  -0.582
 -0.532  -0.514  -0.443  -0.428  -0.426  -0.419  -0.362  -0.342
 -0.336  -0.322  -0.316  -0.300  -0.293  -0.291
 -- Virtual --
 -0.072  -0.046  -0.043  -0.006   0.018   0.018   0.023   0.030
  0.047   0.055   0.056   0.062   0.077   0.080   0.080   0.089
  0.093   0.097   0.099   0.104   0.112   0.114   0.132   0.136
  0.143   0.146   0.149   0.149   0.160   0.166   0.193   0.196
  0.203   0.208   0.237   0.243   0.250   0.258   0.261   0.356
  0.377   0.380   0.404   0.410   0.417   0.424   0.435   0.440
  0.453   0.459   0.472   0.475   0.482   0.483   0.507   0.537
  0.538   0.552   0.564   0.571   0.577   0.601   0.632   0.635
  0.648   0.654   0.680   0.700   0.707   0.773   0.780   0.807
  0.821   0.833   0.844   0.861   0.874   0.885   0.902   0.921
  0.922   0.979   0.990   1.020   1.056   1.068   1.170   1.171
  1.214   1.348   1.391   1.394   1.482   1.508   1.544   1.552
  1.559   1.654   1.734   1.795   1.830   1.854   1.915   1.959
  2.002   2.043   2.045   2.049   2.061   2.156   2.160   2.176
  2.220   2.250   2.274   2.292   2.337   2.341   2.461   2.535
  2.552   2.590   2.705   2.734   2.803   2.820   2.961   3.066
  3.141   3.405   3.597   3.706   4.002   4.011   4.038   4.039
  4.056   4.113   4.116   4.203   4.206   4.354   4.398   6.679
  6.694   7.562   7.568   7.592   7.607   7.689   7.691   9.721
  9.758  23.473  23.620  23.848  25.862  25.864  26.003  26.050
 26.466  26.482  47.951  47.959 215.709 215.748 289.759 289.763
289.788 289.803 289.906 289.9101020.7551020.764
 --------------------------------------------------------------

          Ground-State Mulliken Net Atomic Charges

     Atom                 Charge (a.u.)
  ----------------------------------------
      1 C                    -0.893469
      2 C                     0.068897
      3 C                     0.068897
      4 Cl                    0.198024
      5 Br                   -0.022181
      6 Cl                    0.198024
      7 Br                   -0.022181
      8 H                     0.224673
      9 H                     0.179317
  ----------------------------------------
  Sum of atomic charges =     0.000000

 -----------------------------------------------------------------
                    Cartesian Multipole Moments
 -----------------------------------------------------------------
    Charge (ESU x 10^10)
                 0.0000
    Dipole Moment (Debye)
         X       0.0001      Y      -0.1136      Z       1.8021
       Tot       1.8057
    Quadrupole Moments (Debye-Ang)
        XX     -82.5904     XY       0.0001     YY     -77.9698
        XZ       0.0004     YZ       1.4829     ZZ     -76.8120
    Octopole Moments (Debye-Ang^2)
       XXX      -0.0103    XXY     -25.0657    XYY      -0.0030
       YYY     -61.1218    XXZ      -8.8537    XYZ       0.0005
       YYZ      -6.2033    XZZ      -0.0020    YZZ     -16.7386
       ZZZ      -4.1773
    Hexadecapole Moments (Debye-Ang^3)
      XXXX   -1209.0432   XXXY      -0.0004   XXYY    -331.5752
      XYYY      -0.0015   YYYY    -937.7011   XXXZ       0.0228
      XXYZ       0.4654   XYYZ       0.0066   YYYZ       3.1642
      XXZZ    -244.4371   XYZZ       0.0003   YYZZ    -196.1075
      XZZZ       0.0257   YZZZ       9.3008   ZZZZ    -215.8349
 -----------------------------------------------------------------
 Calculating analytic gradient of the SCF energy
 Gradient of SCF Energy
            1           2           3           4           5           6
    1   0.0000001   0.0000179  -0.0000179  -0.0000086  -0.0000090   0.0000085
    2  -0.0000029   0.0000119   0.0000118  -0.0000477  -0.0000126  -0.0000476
    3  -0.0000449   0.0000042   0.0000044  -0.0000466   0.0000638  -0.0000466
            7           8           9
    1   0.0000089   0.0000000   0.0000000
    2  -0.0000126   0.0000544   0.0000454
    3   0.0000639   0.0000317  -0.0000300
 Max gradient component =       6.388E-05
 RMS gradient           =       3.196E-05
 Gradient time:  CPU 20.88 s  wall 20.89 s
 Geometry Optimization Parameters
   NAtoms,    NIC,     NZ,  NCons,   NDum,   NFix, NCnnct, MaxDiis
        9      69       9       0       0       0       0       0

 Cartesian Hessian Update
 Hessian Updated using BFGS Update


** GEOMETRY OPTIMIZATION IN DELOCALIZED INTERNAL COORDINATES **
   Searching for a Minimum

   Optimization Cycle:   6

                       Coordinates (Angstroms)
     ATOM                X               Y               Z
      1  C         0.0001204804    0.6228362325    1.5998770578
      2  C         0.7621654697    0.5294562214    0.3028366864
      3  C        -0.7620574788    0.5294717194    0.3029135277
      4  Cl        1.6209774335    1.9661462502   -0.2749845463
      5  Br        1.7463591439   -1.0922217537   -0.0854783530
      6  Cl       -1.6208980503    1.9661789256   -0.2748222930
      7  Br       -1.7463239605   -1.0921868853   -0.0853045556
      8  H         0.0001440091   -0.2479330977    2.2441538020
      9  H         0.0001549422    1.5815486561    2.1056764397
   Point Group: c1    Number of degrees of freedom:    21


   Energy is  -6184.230896201

 Hessian Updated using BFGS Update

 20 Hessian modes will be used to form the next step
  Hessian Eigenvalues:
     0.017401    0.020947    0.030782    0.030790    0.040058    0.050315
     0.086725    0.096033    0.105187    0.108252    0.129001    0.152607
     0.182221    0.208051    0.245824    0.268992    0.286300    0.294854
     0.348356    0.349343

 Minimum Search - Taking Simple RFO Step
 Searching for Lamda that Minimizes Along All modes
 Value Taken    Lamda =   0.00000000
 Step Taken.  Stepsize is  0.000427

                             Maximum     Tolerance    Cnvgd?
         Gradient           0.000032      0.000300     YES
         Displacement       0.000272      0.001200     YES
         Energy change     -0.000000      0.000001     YES


                       Distance Matrix (Angstroms)
             C (  1)   C (  2)   C (  3)   Cl(  4)   Br(  5)   Cl(  6)
   C (  2)  1.507231
   C (  3)  1.507231  1.524223
   Cl(  4)  2.819001  1.770738  2.841981
   Br(  5)  2.971733  1.936302  3.012124  3.066798
   Cl(  6)  2.819001  2.841981  1.770738  3.241875  4.552811
   Br(  7)  2.971735  3.012125  1.936303  4.552812  3.492683  3.066798
   H (  8)  1.083204  2.225696  2.225696  3.724957  3.031382  3.724958
   H (  9)  1.083957  2.222114  2.222113  2.905603  3.872911  2.905603
             Br(  7)   H (  8)
   H (  8)  3.031384
   H (  9)  3.872912  1.834715

 Final energy is   -6184.2308962008710     


 ******************************
 **  OPTIMIZATION CONVERGED  **
 ******************************

                       Coordinates (Angstroms)
     ATOM                X               Y               Z
      1  C         0.0001204804    0.6228362325    1.5998770578
      2  C         0.7621654697    0.5294562214    0.3028366864
      3  C        -0.7620574788    0.5294717194    0.3029135277
      4  Cl        1.6209774335    1.9661462502   -0.2749845463
      5  Br        1.7463591439   -1.0922217537   -0.0854783530
      6  Cl       -1.6208980503    1.9661789256   -0.2748222930
      7  Br       -1.7463239605   -1.0921868853   -0.0853045556
      8  H         0.0001440091   -0.2479330977    2.2441538020
      9  H         0.0001549422    1.5815486561    2.1056764397

Z-matrix Print:
$molecule
0 1
Br
C  1 1.936302
C  2 1.507231 1 118.780200
H  3 1.083204 2 117.517945 1 -2.726016 0
H  3 1.083957 2 117.150564 1 142.004772 0
C  3 1.507231 2 60.747253 1 -110.503796 0
Cl 6 1.770738 3 118.408663 2 -108.791866 0
Cl 2 1.770738 1 111.564992 3 143.202815 0
Br 6 1.936303 3 118.780260 2 110.503767 0
$end


 --------------------------------------------------------------

                    Orbital Energies (a.u.)
 --------------------------------------------------------------

 Alpha MOs
 -- Occupied --
*******-482.852-101.578-101.578 -62.505 -62.505 -56.326 -56.326
-56.321 -56.321 -56.321 -56.321 -10.326 -10.326 -10.234  -9.492
 -9.492  -8.714  -8.714  -7.257  -7.257  -7.246  -7.246  -7.246
 -7.246  -6.546  -6.546  -6.531  -6.531  -6.531  -6.531  -2.657
 -2.657  -2.653  -2.653  -2.652  -2.652  -2.641  -2.641  -2.641
 -2.641  -0.973  -0.883  -0.843  -0.802  -0.802  -0.639  -0.582
 -0.532  -0.514  -0.443  -0.428  -0.426  -0.419  -0.362  -0.342
 -0.336  -0.322  -0.316  -0.300  -0.293  -0.291
 -- Virtual --
 -0.072  -0.046  -0.043  -0.006   0.018   0.018   0.023   0.030
  0.047   0.055   0.056   0.062   0.077   0.080   0.080   0.089
  0.093   0.097   0.099   0.104   0.112   0.114   0.132   0.136
  0.143   0.146   0.149   0.149   0.160   0.166   0.193   0.196
  0.203   0.208   0.237   0.243   0.250   0.258   0.261   0.356
  0.377   0.380   0.404   0.410   0.417   0.424   0.435   0.440
  0.453   0.459   0.472   0.475   0.482   0.483   0.507   0.537
  0.538   0.552   0.564   0.571   0.577   0.601   0.632   0.635
  0.648   0.654   0.680   0.700   0.707   0.773   0.780   0.807
  0.821   0.833   0.844   0.861   0.874   0.885   0.902   0.921
  0.922   0.979   0.990   1.020   1.056   1.068   1.170   1.171
  1.214   1.348   1.391   1.394   1.482   1.508   1.544   1.552
  1.559   1.654   1.734   1.795   1.830   1.854   1.915   1.959
  2.002   2.043   2.045   2.049   2.061   2.156   2.160   2.176
  2.220   2.250   2.274   2.292   2.337   2.341   2.461   2.535
  2.552   2.590   2.705   2.734   2.803   2.820   2.961   3.066
  3.141   3.405   3.597   3.706   4.002   4.011   4.038   4.039
  4.056   4.113   4.116   4.203   4.206   4.354   4.398   6.679
  6.694   7.562   7.568   7.592   7.607   7.689   7.691   9.721
  9.758  23.473  23.620  23.848  25.862  25.864  26.003  26.050
 26.466  26.482  47.951  47.959 215.709 215.748 289.759 289.763
289.788 289.803 289.906 289.9101020.7551020.764
 --------------------------------------------------------------

          Ground-State Mulliken Net Atomic Charges

     Atom                 Charge (a.u.)
  ----------------------------------------
      1 C                    -0.893469
      2 C                     0.068897
      3 C                     0.068897
      4 Cl                    0.198024
      5 Br                   -0.022181
      6 Cl                    0.198024
      7 Br                   -0.022181
      8 H                     0.224673
      9 H                     0.179317
  ----------------------------------------
  Sum of atomic charges =     0.000000

 -----------------------------------------------------------------
                    Cartesian Multipole Moments
 -----------------------------------------------------------------
    Charge (ESU x 10^10)
                 0.0000
    Dipole Moment (Debye)
         X       0.0001      Y      -0.1136      Z       1.8021
       Tot       1.8057
    Quadrupole Moments (Debye-Ang)
        XX     -82.5904     XY       0.0001     YY     -77.9698
        XZ       0.0004     YZ       1.4829     ZZ     -76.8120
    Octopole Moments (Debye-Ang^2)
       XXX      -0.0103    XXY     -25.0657    XYY      -0.0030
       YYY     -61.1218    XXZ      -8.8537    XYZ       0.0005
       YYZ      -6.2033    XZZ      -0.0020    YZZ     -16.7386
       ZZZ      -4.1773
    Hexadecapole Moments (Debye-Ang^3)
      XXXX   -1209.0432   XXXY      -0.0004   XXYY    -331.5752
      XYYY      -0.0015   YYYY    -937.7011   XXXZ       0.0228
      XXYZ       0.4654   XYYZ       0.0066   YYYZ       3.1642
      XXZZ    -244.4371   XYZZ       0.0003   YYZZ    -196.1075
      XZZZ       0.0257   YZZZ       9.3008   ZZZZ    -215.8349
 -----------------------------------------------------------------
Archival summary:
1\1\garfield\OPT\ProcedureUnspecified\BasisUnspecified\r2l232\taweetha\WedOct1019:22:302018WedOct1019:22:302018\0\\#,OPT,ProcedureUnspecified,BasisUnspecified,\\0,1\Br\C,1,1.9363\C,2,1.50723,1,118.78\H,3,1.0832,2,117.518,1,-2.72602,0\H,3,1.08396,2,117.151,1,142.005,0\C,3,1.50723,2,60.7473,1,-110.504,0\Cl,6,1.77074,3,118.409,2,-108.792,0\Cl,2,1.77074,1,111.565,3,143.203,0\Br,6,1.9363,3,118.78,2,110.504,0\\\@

 Total job time:  455.31s(wall), 455.15s(cpu) 
 Wed Oct 10 19:22:30 2018

        *************************************************************
        *                                                           *
        *  Thank you very much for using Q-Chem.  Have a nice day.  *
        *                                                           *
        *************************************************************


 
User input: 2 of 2 
 
Q-Chem Developer Version!
                  Welcome to Q-Chem
     A Quantum Leap Into The Future Of Chemistry


 Q-Chem 5.1, Q-Chem, Inc., Pleasanton, CA (2018)

 Yihan Shao,  Zhengting Gan,  E. Epifanovsky,  A. T. B. Gilbert,  M. Wormit,  
 J. Kussmann,  A. W. Lange,  A. Behn,  Jia Deng,  Xintian Feng,  D. Ghosh,  
 M. Goldey,  P. R. Horn,  L. D. Jacobson,  I. Kaliman,  T. Kus,  A. Landau,  
 Jie Liu,  E. I. Proynov,  R. M. Richard,  R. P. Steele,  E. J. Sundstrom,  
 H. L. Woodcock III,  P. M. Zimmerman,  D. Zuev,  B. Albrecht,  E. Alguire,  
 S. A. Baeppler,  D. Barton,  Z. Benda,  Y. A. Bernard,  E. J. Berquist,  
 K. B. Bravaya,  H. Burton,  D. Casanova,  Chun-Min Chang,  Yunqing Chen,  
 A. Chien,  K. D. Closser,  M. P. Coons,  S. Coriani,  S. Dasgupta,  
 A. L. Dempwolff,  M. Diedenhofen,  Hainam Do,  R. G. Edgar,  Po-Tung Fang,  
 S. Faraji,  S. Fatehi,  Qingguo Feng,  K. D. Fenk,  J. Fosso-Tande,  
 Qinghui Ge,  A. Ghysels,  G. Gidofalvi,  J. Gomes,  J. Gonthier,  A. Gunina,  
 D. Hait,  M. W. D. Hanson-Heine,  P. H. P. Harbach,  A. W. Hauser,  
 J. E. Herr,  E. G. Hohenstein,  Z. C. Holden,  Kerwin Hui,  B. C. Huynh,  
 T.-C. Jagau,  Hyunjun Ji,  B. Kaduk,  K. Khistyaev,  Jaehoon Kim,  
 P. Klunzinger,  K. Koh,  D. Kosenkov,  L. Koulias,  T. Kowalczyk,  
 C. M. Krauter,  A. Kunitsa,  Ka Un Lao,  A. Laurent,  K. V. Lawler,  
 Joonho Lee,  D. Lefrancois,  S. Lehtola,  D. S. Levine,  Yi-Pei Li,  
 You-Sheng Lin,  Fenglai Liu,  E. Livshits,  A. Luenser,  P. Manohar,  
 E. Mansoor,  S. F. Manzer,  Shan-Ping Mao,  Yuezhi Mao,  N. Mardirossian,  
 A. V. Marenich,  T. Markovich,  L. A. Martinez-Martinez,  S. A. Maurer,  
 N. J. Mayhall,  S. C. McKenzie,  J.-M. Mewes,  A. F. Morrison,  
 J. W. Mullinax,  K. Nanda,  T. S. Nguyen-Beck,  R. Olivares-Amaya,  
 J. A. Parkhill,  T. M. Perrine,  F. Plasser,  P. Pokhilko,  S. Prager,  
 A. Prociuk,  E. Ramos,  D. R. Rehn,  F. Rob,  M. Schneider,  N. Sergueev,  
 S. M. Sharada,  S. Sharma,  D. W. Small,  T. Stauch,  T. Stein,  
 Yu-Chuan Su,  A. J. W. Thom,  A. Tkatchenko,  T. Tsuchimochi,  N. M. Tubman,  
 L. Vogt,  M. L. Vidal,  O. Vydrov,  M. A. Watson,  J. Wenzel,  
 M. de Wergifosse,  T. A. Wesolowski,  A. White,  J. Witte,  A. Yamada,  
 Jun Yang,  K. Yao,  S. Yeganeh,  S. R. Yost,  Zhi-Qiang You,  A. Zech,  
 Igor Ying Zhang,  Xing Zhang,  Yan Zhao,  Ying Zhu,  B. R. Brooks,  
 G. K. L. Chan,  C. J. Cramer,  M. S. Gordon,  W. J. Hehre,  A. Klamt,  
 M. W. Schmidt,  C. D. Sherrill,  D. G. Truhlar,  A. Aspuru-Guzik,  R. Baer,  
 A. T. Bell,  N. A. Besley,  Jeng-Da Chai,  A. E. DePrince, III,  
 R. A. DiStasio Jr.,  A. Dreuw,  B. D. Dunietz,  T. R. Furlani,  
 Chao-Ping Hsu,  Yousung Jung,  Jing Kong,  D. S. Lambrecht,  WanZhen Liang,  
 C. Ochsenfeld,  V. A. Rassolov,  L. V. Slipchenko,  J. E. Subotnik,  
 T. Van Voorhis,  J. M. Herbert,  A. I. Krylov,  P. M. W. Gill,  M. Head-Gordon

 Contributors to earlier versions of Q-Chem not listed above: 
 R. D. Adamson,  B. Austin,  J. Baker,  G. J. O. Beran,  K. Brandhorst,  
 S. T. Brown,  E. F. C. Byrd,  A. K. Chakraborty,  C.-L. Cheng,  
 Siu Hung Chien,  D. M. Chipman,  D. L. Crittenden,  H. Dachsel,  
 R. J. Doerksen,  A. D. Dutoi,  L. Fusti-Molnar,  W. A. Goddard III,  
 A. Golubeva-Zadorozhnaya,  S. R. Gwaltney,  G. Hawkins,  A. Heyden,  
 S. Hirata,  G. Kedziora,  F. J. Keil,  C. Kelley,  Jihan Kim,  R. A. King,  
 R. Z. Khaliullin,  P. P. Korambath,  W. Kurlancheek,  A. M. Lee,  M. S. Lee,  
 S. V. Levchenko,  Ching Yeh Lin,  D. Liotard,  R. C. Lochan,  I. Lotan,  
 P. E. Maslen,  N. Nair,  D. P. O'Neill,  D. Neuhauser,  E. Neuscamman,  
 C. M. Oana,  R. Olson,  B. Peters,  R. Peverati,  P. A. Pieniazek,  
 Y. M. Rhee,  J. Ritchie,  M. A. Rohrdanz,  E. Rosta,  N. J. Russ,  
 H. F. Schaefer III,  N. E. Schultz,  N. Shenvi,  A. C. Simmonett,  A. Sodt,  
 D. Stuck,  K. S. Thanthiriwatte,  V. Vanovschi,  Tao Wang,  A. Warshel,  
 C. F. Williams,  Q. Wu,  X. Xu,  W. Zhang

 Please cite Q-Chem as follows:
 Y. Shao et al., Mol. Phys. 113, 184-215 (2015)
 DOI: 10.1080/00268976.2014.952696

 Q-Chem 5.1.1 for Intel X86 EM64T Linux

 Parts of Q-Chem use Armadillo 8.300.2 (Tropical Shenanigans).
 http://arma.sourceforge.net/

 Q-Chem begins on Wed Oct 10 19:22:30 2018  

Host: 
0

     Scratch files written to /scratch/taweetham/qchem29671//
The previous job contains 0 fragments, simply inherited here
Input Ideriv = 2
Curr. Ideriv = -1
Max.  Ideriv = 2

Checking the input file for inconsistencies... 	...done.

--------------------------------------------------------------
User input:
--------------------------------------------------------------

$molecule
read
$end

$rem
   job_type 	frequency
   basis 	6-311++g**
   method	b3lyp	
$end


--------------------------------------------------------------
 Atom   1: ( -1.5853979139,  0.5983396072,  0.0000018546)
         ->( -1.5853979139,  0.5983396072,  0.0000000000)
 Atom   3: ( -0.2878421351,  0.5130161259, -0.7621106545)
         ->( -0.2878411961,  0.5130146030, -0.7621122960)
 Atom   6: (  0.2810124754,  1.9532721846, -1.6209356189)
         ->(  0.2810132901,  1.9532692257, -1.6209398691)
 Atom   7: (  0.1104778501, -1.1062115972, -1.7463429379)
         ->(  0.1104777172, -1.1062144563, -1.7463401709)
 Atom   8: ( -2.2242602611, -0.2764098720,  0.0000012765)
         ->( -2.2242602611, -0.2764098720,  0.0000000000)
 Atom   9: ( -2.0971351366,  1.5538957501,  0.0000023393)
         ->( -2.0971351366,  1.5538957501,  0.0000000000)
 ----------------------------------------------------------------
             Standard Nuclear Orientation (Angstroms)
    I     Atom           X                Y                Z
 ----------------------------------------------------------------
    1      C      -1.5853979139     0.5983396072     0.0000000000
    2      C      -0.2878411961     0.5130146030     0.7621122960
    3      C      -0.2878411961     0.5130146030    -0.7621122960
    4      Cl      0.2810132901     1.9532692257     1.6209398691
    5      Br      0.1104777172    -1.1062144563     1.7463401709
    6      Cl      0.2810132901     1.9532692257    -1.6209398691
    7      Br      0.1104777172    -1.1062144563    -1.7463401709
    8      H      -2.2242602611    -0.2764098720     0.0000000000
    9      H      -2.0971351366     1.5538957501     0.0000000000
 ----------------------------------------------------------------
 Molecular Point Group                 Cs    NOp =  2
 Largest Abelian Subgroup              Cs    NOp =  2
 Nuclear Repulsion Energy =  1059.4695254123 hartrees
 There are       62 alpha and       62 beta electrons
 Requested basis set is 6-311++G(d,p)
 There are 92 shells and 236 basis functions

 Total QAlloc Memory Limit   2000 MB
 Mega-Array Size       188 MB
 MEM_STATIC part       192 MB

                       Distance Matrix (Angstroms)
             C (  1)   C (  2)   C (  3)   Cl(  4)   Br(  5)   Cl(  6)
   C (  2)  1.507232
   C (  3)  1.507232  1.524225
   Cl(  4)  2.819002  1.770738  2.841983
   Br(  5)  2.971734  1.936302  3.012125  3.066798
   Cl(  6)  2.819002  2.841983  1.770738  3.241880  4.552812
   Br(  7)  2.971734  3.012125  1.936302  4.552812  3.492680  3.066798
   H (  8)  1.083204  2.225697  2.225697  3.724958  3.031383  3.724958
   H (  9)  1.083957  2.222115  2.222115  2.905604  3.872912  2.905604
             Br(  7)   H (  8)
   H (  8)  3.031383
   H (  9)  3.872912  1.834715

 A cutoff of  1.0D-11 yielded   3408 shell pairs
 There are     24268 function pairs (     26617 Cartesian)
 Smallest overlap matrix eigenvalue = 1.72E-05
 Guess from superposition of atomic densities
 Warning:  Energy on first SCF cycle will be non-variational
 SAD guess density has 124.000000 electrons

 -----------------------------------------------------------------------
  General SCF calculation program by
  Eric Jon Sundstrom, Paul Horn, Yuezhi Mao, Dmitri Zuev, Alec White,
  David Stuck, Shaama M.S., Shane Yost, Joonho Lee, David Small,
  Daniel Levine, Susi Lehtola, Hugh Burton, Evgeny Epifanovsky
 -----------------------------------------------------------------------
 Exchange:     0.2000 Hartree-Fock + 0.0800 Slater + 0.7200 B88
 Correlation:  0.1900 VWN1RPA + 0.8100 LYP
 Using SG-1 standard quadrature grid
 A restricted SCF calculation will be
 performed using DIIS
 SCF converges when DIIS error is below 1.0e-08
 ---------------------------------------
  Cycle       Energy         DIIS error
 ---------------------------------------
    1   -6185.4204402464      3.54e-02  
    2   -6184.1879428793      2.96e-03  
    3   -6184.1667090963      3.36e-03  
    4   -6184.2287640235      5.75e-04  
    5   -6184.2304496944      2.71e-04  
    6   -6184.2309077460      8.01e-05  
    7   -6184.2309566915      8.42e-06  
    8   -6184.2309571466      2.56e-06  
    9   -6184.2309571968      1.01e-06  
   10   -6184.2309572010      1.39e-07  
   11   -6184.2309572000      2.90e-08  
   12   -6184.2309572063      8.35e-09  Convergence criterion met
 ---------------------------------------
 SCF time:   CPU 45.46s  wall 45.00s 
 SCF   energy in the final basis set =    -6184.2309572063
 Total energy in the final basis set =    -6184.2309572063

 --------------------------------------------------------------
             Orbital Energies (a.u.) and Symmetries
 --------------------------------------------------------------

 Alpha MOs, Restricted
 -- Occupied --                  
-482.85 -482.85 -101.58 -101.58  -62.50  -62.50  -56.33  -56.33
  1 A'    1 A"    2 A'    2 A"    3 A"    3 A'    4 A'    4 A"                 
-56.321 -56.321 -56.321 -56.321 -10.326 -10.326 -10.234  -9.492
  5 A'    5 A"    6 A"    6 A'    7 A'    7 A"    8 A'    8 A"                 
 -9.492  -8.714  -8.714  -7.257  -7.257  -7.246  -7.246  -7.246
  9 A'    9 A"   10 A'   11 A'   10 A"   12 A'   11 A"   12 A"                 
 -7.246  -6.546  -6.546  -6.531  -6.531  -6.531  -6.531  -2.657
 13 A'   14 A'   13 A"   14 A"   15 A'   16 A'   15 A"   16 A"                 
 -2.657  -2.653  -2.653  -2.652  -2.652  -2.641  -2.641  -2.641
 17 A'   18 A'   17 A"   18 A"   19 A'   20 A'   19 A"   21 A'                 
 -2.641  -0.973  -0.883  -0.843  -0.802  -0.802  -0.639  -0.582
 20 A"   22 A'   21 A"   23 A'   22 A"   24 A'   25 A'   23 A"                 
 -0.532  -0.514  -0.443  -0.428  -0.426  -0.419  -0.362  -0.342
 26 A'   27 A'   28 A'   24 A"   29 A'   25 A"   30 A'   26 A"                 
 -0.336  -0.322  -0.316  -0.300  -0.293  -0.291
 31 A'   27 A"   32 A'   28 A"   33 A'   29 A"                                 
 -- Virtual --                   
 -0.072  -0.046  -0.043  -0.006   0.018   0.018   0.023   0.030
 34 A'   30 A"   35 A'   36 A'   31 A"   37 A'   38 A'   32 A"                 
  0.047   0.055   0.056   0.062   0.077   0.080   0.080   0.089
 33 A"   39 A'   40 A'   41 A'   34 A"   42 A'   35 A"   43 A'                 
  0.093   0.097   0.099   0.104   0.112   0.114   0.132   0.136
 36 A"   37 A"   44 A'   45 A'   38 A"   46 A'   47 A'   39 A"                 
  0.143   0.146   0.149   0.149   0.160   0.166   0.193   0.196
 48 A'   40 A"   41 A"   49 A'   42 A"   50 A'   51 A'   43 A"                 
  0.203   0.208   0.237   0.243   0.250   0.258   0.261   0.356
 52 A'   44 A"   53 A'   45 A"   54 A'   46 A"   55 A'   56 A'                 
  0.377   0.380   0.404   0.410   0.417   0.424   0.435   0.440
 57 A'   47 A"   58 A'   48 A"   59 A'   60 A'   49 A"   61 A'                 
  0.453   0.459   0.472   0.475   0.482   0.483   0.507   0.537
 50 A"   62 A'   51 A"   63 A'   52 A"   64 A'   53 A"   65 A'                 
  0.538   0.552   0.564   0.571   0.577   0.601   0.632   0.635
 54 A"   66 A'   55 A"   56 A"   67 A'   68 A'   69 A'   57 A"                 
  0.648   0.654   0.680   0.700   0.707   0.773   0.780   0.807
 58 A"   70 A'   59 A"   71 A'   60 A"   72 A'   73 A'   74 A'                 
  0.821   0.833   0.844   0.861   0.874   0.885   0.902   0.921
 61 A"   75 A'   62 A"   63 A"   76 A'   77 A'   64 A"   78 A'                 
  0.922   0.979   0.990   1.020   1.056   1.068   1.170   1.171
 65 A"   66 A"   79 A'   80 A'   81 A'   67 A"   82 A'   68 A"                 
  1.214   1.348   1.391   1.394   1.482   1.508   1.544   1.552
 69 A"   83 A'   84 A'   70 A"   85 A'   86 A'   71 A"   87 A'                 
  1.559   1.654   1.734   1.795   1.830   1.854   1.915   1.959
 72 A"   88 A'   73 A"   89 A'   74 A"   90 A'   75 A"   91 A'                 
  2.002   2.043   2.045   2.049   2.061   2.156   2.160   2.176
 76 A"   92 A'   77 A"   78 A"   93 A'   94 A'   79 A"   80 A"                 
  2.220   2.250   2.274   2.292   2.337   2.341   2.461   2.535
 95 A'   81 A"   96 A'   82 A"   83 A"   97 A'   98 A'   84 A"                 
  2.552   2.590   2.705   2.734   2.803   2.820   2.961   3.066
 99 A'  100 A'  101 A'  102 A'  103 A'   85 A"  104 A'   86 A"                 
  3.141   3.405   3.597   3.706   4.002   4.011   4.038   4.039
105 A'   87 A"   88 A"  106 A'   89 A"  107 A'   90 A"  108 A'                 
  4.056   4.113   4.116   4.203   4.206   4.354   4.398   6.679
109 A'  110 A'   91 A"  111 A'   92 A"  112 A'   93 A"  113 A'                 
  6.694   7.562   7.568   7.592   7.607   7.689   7.691   9.721
 94 A"   95 A"  114 A'   96 A"  115 A'   97 A"  116 A'  117 A'                 
  9.758  23.473  23.620  23.848  25.862  25.864  26.003  26.050
 98 A"  118 A'   99 A"  119 A'  120 A'  100 A"  101 A"  121 A'                 
 26.466  26.482  47.951  47.959 215.709 215.748 289.759 289.763
122 A'  102 A"  123 A'  103 A"  124 A'  104 A"  105 A"  125 A'                 
289.788 289.803 289.906 289.9101020.7551020.764
106 A"  126 A'  127 A'  107 A"  128 A'  108 A"                                 

 Beta MOs, Restricted
 -- Occupied --                  
-482.85 -482.85 -101.58 -101.58  -62.50  -62.50  -56.33  -56.33
  1 A'    1 A"    2 A'    2 A"    3 A"    3 A'    4 A'    4 A"                 
-56.321 -56.321 -56.321 -56.321 -10.326 -10.326 -10.234  -9.492
  5 A'    5 A"    6 A"    6 A'    7 A'    7 A"    8 A'    8 A"                 
 -9.492  -8.714  -8.714  -7.257  -7.257  -7.246  -7.246  -7.246
  9 A'    9 A"   10 A'   11 A'   10 A"   12 A'   11 A"   12 A"                 
 -7.246  -6.546  -6.546  -6.531  -6.531  -6.531  -6.531  -2.657
 13 A'   14 A'   13 A"   14 A"   15 A'   16 A'   15 A"   16 A"                 
 -2.657  -2.653  -2.653  -2.652  -2.652  -2.641  -2.641  -2.641
 17 A'   18 A'   17 A"   18 A"   19 A'   20 A'   19 A"   21 A'                 
 -2.641  -0.973  -0.883  -0.843  -0.802  -0.802  -0.639  -0.582
 20 A"   22 A'   21 A"   23 A'   22 A"   24 A'   25 A'   23 A"                 
 -0.532  -0.514  -0.443  -0.428  -0.426  -0.419  -0.362  -0.342
 26 A'   27 A'   28 A'   24 A"   29 A'   25 A"   30 A'   26 A"                 
 -0.336  -0.322  -0.316  -0.300  -0.293  -0.291
 31 A'   27 A"   32 A'   28 A"   33 A'   29 A"                                 
 -- Virtual --                   
 -0.072  -0.046  -0.043  -0.006   0.018   0.018   0.023   0.030
 34 A'   30 A"   35 A'   36 A'   31 A"   37 A'   38 A'   32 A"                 
  0.047   0.055   0.056   0.062   0.077   0.080   0.080   0.089
 33 A"   39 A'   40 A'   41 A'   34 A"   42 A'   35 A"   43 A'                 
  0.093   0.097   0.099   0.104   0.112   0.114   0.132   0.136
 36 A"   37 A"   44 A'   45 A'   38 A"   46 A'   47 A'   39 A"                 
  0.143   0.146   0.149   0.149   0.160   0.166   0.193   0.196
 48 A'   40 A"   41 A"   49 A'   42 A"   50 A'   51 A'   43 A"                 
  0.203   0.208   0.237   0.243   0.250   0.258   0.261   0.356
 52 A'   44 A"   53 A'   45 A"   54 A'   46 A"   55 A'   56 A'                 
  0.377   0.380   0.404   0.410   0.417   0.424   0.435   0.440
 57 A'   47 A"   58 A'   48 A"   59 A'   60 A'   49 A"   61 A'                 
  0.453   0.459   0.472   0.475   0.482   0.483   0.507   0.537
 50 A"   62 A'   51 A"   63 A'   52 A"   64 A'   53 A"   65 A'                 
  0.538   0.552   0.564   0.571   0.577   0.601   0.632   0.635
 54 A"   66 A'   55 A"   56 A"   67 A'   68 A'   69 A'   57 A"                 
  0.648   0.654   0.680   0.700   0.707   0.773   0.780   0.807
 58 A"   70 A'   59 A"   71 A'   60 A"   72 A'   73 A'   74 A'                 
  0.821   0.833   0.844   0.861   0.874   0.885   0.902   0.921
 61 A"   75 A'   62 A"   63 A"   76 A'   77 A'   64 A"   78 A'                 
  0.922   0.979   0.990   1.020   1.056   1.068   1.170   1.171
 65 A"   66 A"   79 A'   80 A'   81 A'   67 A"   82 A'   68 A"                 
  1.214   1.348   1.391   1.394   1.482   1.508   1.544   1.552
 69 A"   83 A'   84 A'   70 A"   85 A'   86 A'   71 A"   87 A'                 
  1.559   1.654   1.734   1.795   1.830   1.854   1.915   1.959
 72 A"   88 A'   73 A"   89 A'   74 A"   90 A'   75 A"   91 A'                 
  2.002   2.043   2.045   2.049   2.061   2.156   2.160   2.176
 76 A"   92 A'   77 A"   78 A"   93 A'   94 A'   79 A"   80 A"                 
  2.220   2.250   2.274   2.292   2.337   2.341   2.461   2.535
 95 A'   81 A"   96 A'   82 A"   83 A"   97 A'   98 A'   84 A"                 
  2.552   2.590   2.705   2.734   2.803   2.820   2.961   3.066
 99 A'  100 A'  101 A'  102 A'  103 A'   85 A"  104 A'   86 A"                 
  3.141   3.405   3.597   3.706   4.002   4.011   4.038   4.039
105 A'   87 A"   88 A"  106 A'   89 A"  107 A'   90 A"  108 A'                 
  4.056   4.113   4.116   4.203   4.206   4.354   4.398   6.679
109 A'  110 A'   91 A"  111 A'   92 A"  112 A'   93 A"  113 A'                 
  6.694   7.562   7.568   7.592   7.607   7.689   7.691   9.721
 94 A"   95 A"  114 A'   96 A"  115 A'   97 A"  116 A'  117 A'                 
  9.758  23.473  23.620  23.848  25.862  25.864  26.003  26.050
 98 A"  118 A'   99 A"  119 A'  120 A'  100 A"  101 A"  121 A'                 
 26.466  26.482  47.951  47.959 215.709 215.748 289.759 289.763
122 A'  102 A"  123 A'  103 A"  124 A'  104 A"  105 A"  125 A'                 
289.788 289.803 289.906 289.9101020.7551020.764
106 A"  126 A'  127 A'  107 A"  128 A'  108 A"                                 
 --------------------------------------------------------------

          Ground-State Mulliken Net Atomic Charges

     Atom                 Charge (a.u.)
  ----------------------------------------
      1 C                    -0.893432
      2 C                     0.068886
      3 C                     0.068886
      4 Cl                    0.198031
      5 Br                   -0.022204
      6 Cl                    0.198031
      7 Br                   -0.022204
      8 H                     0.224690
      9 H                     0.179316
  ----------------------------------------
  Sum of atomic charges =     0.000000

 -----------------------------------------------------------------
                    Cartesian Multipole Moments
 -----------------------------------------------------------------
    Charge (ESU x 10^10)
                 0.0000
    Dipole Moment (Debye)
         X      -1.8013      Y      -0.1248      Z      -0.0000
       Tot       1.8056
    Quadrupole Moments (Debye-Ang)
        XX     -76.8595     XY      -1.4516     YY     -77.9842
        XZ       0.0000     YZ       0.0000     ZZ     -82.5903
    Octopole Moments (Debye-Ang^2)
       XXX       0.2688    XXY     -15.7248    XYY       4.9886
       YYY     -57.5976    XXZ      -0.0000    XYZ       0.0000
       YYZ      -0.0000    XZZ       7.4968    YZZ     -23.8076
       ZZZ      -0.0000
    Hexadecapole Moments (Debye-Ang^3)
      XXXX    -215.4579   XXXY      -7.9163   XXYY    -195.5005
      XYYY      -2.3314   YYYY    -934.2947   XXXZ      -0.0000
      XXYZ       0.0000   XYYZ       0.0000   YYYZ       0.0000
      XXZZ    -244.1318   XYZZ      -0.4920   YYZZ    -330.8658
      XZZZ       0.0000   YZZZ       0.0000   ZZZZ   -1209.0419
 -----------------------------------------------------------------
 Calculating MO derivatives via CPSCF
   1         3          27      0.130776    0.024564
   2         3          27      0.020552    0.003753
   3         3          27      0.002236    0.000476
   4         3          27      0.000196    0.000039
   5        27           3      0.000006    0.000002
   6        30           0      0.000000    0.000000    Roots Converged
 Time for AOints: 38.3 s (CPU) 38.3 s (wall)
 ------------------------------------------------------------------------------
                     AOints        : Timing summary (seconds)
 ------------------------------------------------------------------------------
     job step          cpu (% of tot)      sys (% of tot)     wall (% of tot)
 ------------------------------------------------------------------------------
  cpscf_lag         0.2411E+03 (41.3)   0.3260E-03 (16.3)   0.2411E+03 (41.3)
  iterzp            0.3036E+03 (52.0)   0.1667E-02 (83.5)   0.3037E+03 (52.0)
  make_fx           0.0000E+00 ( 0.0)   0.0000E+00 ( 0.0)   0.0000E+00 ( 0.0)
  AOints            0.3828E+02 ( 6.6)   0.1000E-05 ( 0.1)   0.3828E+02 ( 6.6)
 ------------------------------------------------------------------------------
   Grand Totals     0.5835E+03          0.1996E-02          0.5836E+03
 ------------------------------------------------------------------------------
 Calculating analytic Hessian of the SCF energy
 Polarizability Matrix (a.u.)
            1           2           3
    1 -76.5035369  -0.4303337   0.0000000
    2  -0.4303337-112.4478152  -0.0000000
    3   0.0000000  -0.0000000-105.4886741

 Direct stationary perturbation theory relativistic correction:

 rels  =      35.164963695720
 relv  =    -120.451917285257
 rel2e =      20.286754298860
 E_rel =     -65.000199290676

 Hessian of the SCF Energy
            1           2           3           4           5           6
    1   0.5965525   0.0079545   0.0000000  -0.1674712   0.0076083  -0.0974768
    2   0.0079545   0.6628197   0.0000000   0.0116991  -0.0584349   0.0058839
    3   0.0000000   0.0000000   0.2188593  -0.0561377   0.0024167  -0.0577246
    4  -0.1674712   0.0116991  -0.0561377   0.2827682   0.0021480   0.1044488
    5   0.0076083  -0.0584349   0.0024167   0.0021480   0.3052663  -0.0063712
    6  -0.0974768   0.0058839  -0.0577246   0.1044488  -0.0063712   0.3672281
    7  -0.1674711   0.0116991   0.0561377  -0.0141941  -0.0049266   0.0157443
    8   0.0076083  -0.0584349  -0.0024167  -0.0049266  -0.0433903   0.0028399
    9   0.0974768  -0.0058839  -0.0577246  -0.0157443  -0.0028399  -0.1829090
   10  -0.0052044  -0.0233592  -0.0120486  -0.0438090  -0.0252759  -0.0183839
   11  -0.0037536  -0.0049589  -0.0073213  -0.0331557  -0.0991759  -0.0490873
   12  -0.0065153  -0.0064753  -0.0070714  -0.0181957  -0.0376078  -0.0568724
   13  -0.0012442   0.0178253  -0.0100446  -0.0309318   0.0180653  -0.0117202
   14   0.0021112  -0.0069908   0.0093451   0.0229404  -0.0907209   0.0461538
   15  -0.0044768   0.0058788  -0.0074396  -0.0127691   0.0397334  -0.0512498
   16  -0.0052044  -0.0233592   0.0120486  -0.0007534   0.0035024   0.0022439
   17  -0.0037536  -0.0049589   0.0073213  -0.0063961  -0.0091414   0.0052340
   18   0.0065153   0.0064753  -0.0070714   0.0107056   0.0185266  -0.0108245
   19  -0.0012442   0.0178253   0.0100446  -0.0010672  -0.0037457   0.0014557
   20   0.0021112  -0.0069908  -0.0093451   0.0058156  -0.0068660  -0.0045121
   21   0.0044768  -0.0058788  -0.0074396   0.0076062  -0.0154762  -0.0081587
   22  -0.1429856  -0.1364935  -0.0000000  -0.0124133  -0.0107050   0.0015277
   23  -0.1400311  -0.2440407   0.0000000   0.0037873   0.0020037   0.0003774
   24  -0.0000000   0.0000000  -0.0370148  -0.0110747  -0.0209451   0.0001573
   25  -0.1057276   0.1162087  -0.0000000  -0.0121282   0.0133294   0.0021606
   26   0.1201449  -0.2780096   0.0000000  -0.0019119   0.0004593  -0.0005183
   27   0.0000000  -0.0000000  -0.0373732  -0.0088392   0.0225635   0.0003536
            7           8           9          10          11          12
    1  -0.1674711   0.0076083   0.0974768  -0.0052044  -0.0037536  -0.0065153
    2   0.0116991  -0.0584349  -0.0058839  -0.0233592  -0.0049589  -0.0064753
    3   0.0561377  -0.0024167  -0.0577246  -0.0120486  -0.0073213  -0.0070714
    4  -0.0141941  -0.0049266  -0.0157443  -0.0438090  -0.0331557  -0.0181957
    5  -0.0049266  -0.0433903  -0.0028399  -0.0252759  -0.0991759  -0.0376078
    6   0.0157443   0.0028399  -0.1829090  -0.0183839  -0.0490873  -0.0568724
    7   0.2827682   0.0021480  -0.1044488  -0.0007534  -0.0063961  -0.0107056
    8   0.0021480   0.3052663   0.0063712   0.0035024  -0.0091414  -0.0185265
    9  -0.1044488   0.0063712   0.3672281  -0.0022439  -0.0052340  -0.0108245
   10  -0.0007534   0.0035024  -0.0022439   0.0426593   0.0458983   0.0331033
   11  -0.0063961  -0.0091414  -0.0052340   0.0458983   0.1468750   0.0630931
   12  -0.0107056  -0.0185265  -0.0108245   0.0331033   0.0630931   0.0792940
   13  -0.0010672  -0.0037457  -0.0014557   0.0040593  -0.0039057   0.0021898
   14   0.0058156  -0.0068660   0.0045121  -0.0013571  -0.0365204   0.0039091
   15  -0.0076062   0.0154762  -0.0081587   0.0017358  -0.0024659   0.0054808
   16  -0.0438090  -0.0252759   0.0183839   0.0019181   0.0012296   0.0009405
   17  -0.0331557  -0.0991758   0.0490873   0.0012296   0.0024179  -0.0027121
   18   0.0181957   0.0376078  -0.0568724  -0.0009405   0.0027121  -0.0077269
   19  -0.0309318   0.0180652   0.0117202   0.0004409  -0.0003869  -0.0010328
   20   0.0229404  -0.0907209  -0.0461538   0.0002416  -0.0005665  -0.0007561
   21   0.0127691  -0.0397334  -0.0512498   0.0008016  -0.0013497  -0.0018819
   22  -0.0124133  -0.0107050  -0.0015277  -0.0006365   0.0004470   0.0009637
   23   0.0037873   0.0020037  -0.0003774   0.0000779   0.0004819  -0.0000634
   24   0.0110747   0.0209451   0.0001573  -0.0046607  -0.0016412  -0.0022802
   25  -0.0121282   0.0133294  -0.0021606   0.0013256   0.0000231  -0.0007479
   26  -0.0019119   0.0004593   0.0005183  -0.0009576   0.0005883  -0.0008609
   27   0.0088392  -0.0225635   0.0003536   0.0026369   0.0012942   0.0018825
           13          14          15          16          17          18
    1  -0.0012442   0.0021112  -0.0044768  -0.0052044  -0.0037536   0.0065153
    2   0.0178253  -0.0069908   0.0058788  -0.0233592  -0.0049589   0.0064753
    3  -0.0100446   0.0093451  -0.0074396   0.0120486   0.0073213  -0.0070714
    4  -0.0309318   0.0229404  -0.0127691  -0.0007534  -0.0063961   0.0107056
    5   0.0180653  -0.0907209   0.0397334   0.0035024  -0.0091414   0.0185266
    6  -0.0117202   0.0461538  -0.0512498   0.0022439   0.0052340  -0.0108245
    7  -0.0010672   0.0058156  -0.0076062  -0.0438090  -0.0331557   0.0181957
    8  -0.0037457  -0.0068660   0.0154762  -0.0252759  -0.0991758   0.0376078
    9  -0.0014557   0.0045121  -0.0081587   0.0183839   0.0490873  -0.0568724
   10   0.0040593  -0.0013571   0.0017358   0.0019181   0.0012296  -0.0009405
   11  -0.0039057  -0.0365204  -0.0024659   0.0012296   0.0024179   0.0027121
   12   0.0021898   0.0039091   0.0054808   0.0009405  -0.0027121  -0.0077269
   13   0.0265992  -0.0279895   0.0225484   0.0004409  -0.0003869   0.0010328
   14  -0.0279895   0.1390168  -0.0629414   0.0002416  -0.0005665   0.0007561
   15   0.0225484  -0.0629414   0.0710419  -0.0008016   0.0013497  -0.0018819
   16   0.0004409   0.0002416  -0.0008016   0.0426593   0.0458983  -0.0331033
   17  -0.0003869  -0.0005665   0.0013497   0.0458983   0.1468750  -0.0630931
   18   0.0010328   0.0007561  -0.0018819  -0.0331033  -0.0630931   0.0792940
   19   0.0014989  -0.0009499   0.0009761   0.0040593  -0.0039057  -0.0021898
   20  -0.0009499   0.0020636   0.0019232  -0.0013571  -0.0365204  -0.0039091
   21  -0.0009761  -0.0019232  -0.0076777  -0.0017358   0.0024659   0.0054808
   22   0.0010657  -0.0003499  -0.0005169  -0.0006365   0.0004470  -0.0009637
   23   0.0009493   0.0002437   0.0010651   0.0000779   0.0004819   0.0000634
   24   0.0019657  -0.0016588   0.0018624   0.0046607   0.0016412  -0.0022802
   25  -0.0004208  -0.0004623   0.0009103   0.0013256   0.0000231   0.0007479
   26   0.0001378   0.0003405  -0.0000192  -0.0009576   0.0005883   0.0008609
   27  -0.0035399   0.0018471  -0.0019774  -0.0026369  -0.0012942   0.0018825
           19          20          21          22          23          24
    1  -0.0012442   0.0021112   0.0044768  -0.1429856  -0.1400311  -0.0000000
    2   0.0178253  -0.0069908  -0.0058788  -0.1364935  -0.2440407   0.0000000
    3   0.0100446  -0.0093451  -0.0074396  -0.0000000   0.0000000  -0.0370148
    4  -0.0010672   0.0058156   0.0076062  -0.0124133   0.0037873  -0.0110747
    5  -0.0037457  -0.0068660  -0.0154762  -0.0107050   0.0020037  -0.0209451
    6   0.0014557  -0.0045121  -0.0081587   0.0015277   0.0003774   0.0001573
    7  -0.0309318   0.0229404   0.0127691  -0.0124133   0.0037873   0.0110747
    8   0.0180652  -0.0907209  -0.0397334  -0.0107050   0.0020037   0.0209451
    9   0.0117202  -0.0461538  -0.0512498  -0.0015277  -0.0003774   0.0001573
   10   0.0004409   0.0002416   0.0008016  -0.0006365   0.0000779  -0.0046607
   11  -0.0003869  -0.0005665  -0.0013497   0.0004470   0.0004819  -0.0016412
   12  -0.0010328  -0.0007561  -0.0018819   0.0009637  -0.0000634  -0.0022802
   13   0.0014989  -0.0009499  -0.0009761   0.0010657   0.0009493   0.0019657
   14  -0.0009499   0.0020636  -0.0019232  -0.0003499   0.0002437  -0.0016588
   15   0.0009761   0.0019232  -0.0076777  -0.0005169   0.0010651   0.0018624
   16   0.0040593  -0.0013571  -0.0017358  -0.0006365   0.0000779   0.0046607
   17  -0.0039057  -0.0365204   0.0024659   0.0004470   0.0004819   0.0016412
   18  -0.0021898  -0.0039091   0.0054808  -0.0009637   0.0000634  -0.0022802
   19   0.0265992  -0.0279895  -0.0225484   0.0010657   0.0009493  -0.0019657
   20  -0.0279895   0.1390168   0.0629414  -0.0003499   0.0002437   0.0016588
   21  -0.0225484   0.0629414   0.0710419   0.0005169  -0.0010651   0.0018624
   22   0.0010657  -0.0003499   0.0005169   0.1547091   0.1458290  -0.0000000
   23   0.0009493   0.0002437  -0.0010651   0.1458290   0.2525504  -0.0000000
   24  -0.0019657   0.0016588   0.0018624  -0.0000000  -0.0000000   0.0367589
   25  -0.0004208  -0.0004623  -0.0009103   0.0122447  -0.0154271   0.0000000
   26   0.0001378   0.0003405   0.0000192   0.0118804  -0.0139683  -0.0000000
   27   0.0035399  -0.0018471  -0.0019774   0.0000000   0.0000000   0.0007770
           25          26          27
    1  -0.1057276   0.1201449   0.0000000
    2   0.1162087  -0.2780096  -0.0000000
    3  -0.0000000   0.0000000  -0.0373732
    4  -0.0121282  -0.0019119  -0.0088392
    5   0.0133294   0.0004593   0.0225635
    6   0.0021606  -0.0005183   0.0003536
    7  -0.0121282  -0.0019119   0.0088392
    8   0.0133294   0.0004593  -0.0225635
    9  -0.0021606   0.0005183   0.0003536
   10   0.0013256  -0.0009576   0.0026369
   11   0.0000231   0.0005883   0.0012942
   12  -0.0007479  -0.0008609   0.0018825
   13  -0.0004208   0.0001378  -0.0035399
   14  -0.0004623   0.0003405   0.0018471
   15   0.0009103  -0.0000192  -0.0019774
   16   0.0013256  -0.0009576  -0.0026369
   17   0.0000231   0.0005883  -0.0012942
   18   0.0007479   0.0008609   0.0018825
   19  -0.0004208   0.0001378   0.0035399
   20  -0.0004623   0.0003405  -0.0018471
   21  -0.0009103   0.0000192  -0.0019774
   22   0.0122447   0.0118804   0.0000000
   23  -0.0154271  -0.0139683   0.0000000
   24   0.0000000  -0.0000000   0.0007770
   25   0.1159296  -0.1265620  -0.0000000
   26  -0.1265620   0.2892017   0.0000000
   27  -0.0000000   0.0000000   0.0360788
 Gradient time:  CPU 723.85 s  wall 723.94 s
 **********************************************************************
 **                                                                  **
 **                       VIBRATIONAL ANALYSIS                       **
 **                       --------------------                       **
 **                                                                  **
 **        VIBRATIONAL FREQUENCIES (CM**-1) AND NORMAL MODES         **
 **     FORCE CONSTANTS (mDYN/ANGSTROM) AND REDUCED MASSES (AMU)     **
 **                  INFRARED INTENSITIES (KM/MOL)                   **
 **                                                                  **
 **********************************************************************


 Mode:                 1                      2                      3
 Frequency:        84.95                 112.68                 188.10
 Force Cnst:      0.1468                 0.3325                 0.5357
 Red. Mass:      34.5372                44.4440                25.6959
 IR Active:          YES                    YES                    YES
 IR Intens:        0.089                  0.081                  0.205
 Raman Active:       YES                    YES                    YES
               X      Y      Z        X      Y      Z        X      Y      Z
 C          0.000 -0.000 -0.160    0.084 -0.270 -0.000   -0.224 -0.134 -0.000
 C         -0.092 -0.037 -0.007    0.073 -0.178  0.018   -0.181 -0.081 -0.040
 C          0.092  0.037 -0.007    0.073 -0.178 -0.018   -0.181 -0.081  0.040
 Cl        -0.553  0.083  0.123    0.018 -0.035 -0.158    0.085  0.097 -0.555
 Br         0.255  0.049 -0.038   -0.026  0.068  0.501    0.010 -0.018 -0.078
 Cl         0.553 -0.083  0.123    0.018 -0.035  0.158    0.085  0.097  0.555
 Br        -0.255 -0.049 -0.038   -0.026  0.068 -0.501    0.010 -0.018  0.078
 H          0.000 -0.000 -0.397    0.195 -0.353 -0.000   -0.131 -0.201 -0.000
 H         -0.000 -0.000 -0.053   -0.045 -0.339  0.000   -0.312 -0.182 -0.000
 TransDip  -0.000 -0.000 -0.010   -0.002 -0.009 -0.000   -0.002 -0.014 -0.000

 Mode:                 4                      5                      6
 Frequency:       217.02                 246.68                 250.52
 Force Cnst:      1.0866                 0.5488                 0.6802
 Red. Mass:      39.1563                15.3068                18.3940
 IR Active:          YES                    YES                    YES
 IR Intens:        0.017                  0.354                  0.204
 Raman Active:       YES                    YES                    YES
               X      Y      Z        X      Y      Z        X      Y      Z
 C         -0.000  0.000 -0.099    0.000 -0.000 -0.347    0.382 -0.014  0.000
 C         -0.025  0.145 -0.041   -0.058 -0.142 -0.231    0.346  0.069  0.028
 C          0.025 -0.145 -0.041    0.058  0.142 -0.231    0.346  0.069 -0.028
 Cl         0.140 -0.135  0.412   -0.005 -0.359 -0.081   -0.086  0.344 -0.021
 Br        -0.028  0.349 -0.167    0.043  0.032  0.103   -0.048 -0.161  0.017
 Cl        -0.140  0.135  0.412    0.005  0.359 -0.081   -0.086  0.344  0.021
 Br         0.028 -0.349 -0.167   -0.043 -0.032  0.103   -0.048 -0.161 -0.017
 H         -0.000  0.000  0.196    0.000 -0.000 -0.637    0.436 -0.050  0.000
 H          0.000  0.000 -0.435    0.000 -0.000 -0.151    0.314 -0.053  0.000
 TransDip  -0.000 -0.000 -0.004    0.000 -0.000 -0.019    0.010 -0.010  0.000

 Mode:                 7                      8                      9
 Frequency:       362.86                 435.05                 437.09
 Force Cnst:      0.2653                 0.5982                 0.5188
 Red. Mass:       3.4198                 5.3645                 4.6087
 IR Active:          YES                    YES                    YES
 IR Intens:        0.858                  2.485                  7.629
 Raman Active:       YES                    YES                    YES
               X      Y      Z        X      Y      Z        X      Y      Z
 C         -0.109  0.337 -0.000    0.253  0.194  0.000   -0.000 -0.000  0.412
 C         -0.115  0.029  0.012    0.202 -0.077 -0.032    0.143 -0.054 -0.017
 C         -0.115  0.029 -0.012    0.202 -0.077  0.032   -0.143  0.054 -0.017
 Cl        -0.014  0.021 -0.005   -0.098 -0.106 -0.083   -0.071 -0.079 -0.050
 Br         0.033 -0.046  0.033   -0.010  0.039 -0.019   -0.022  0.034 -0.014
 Cl        -0.014  0.021  0.005   -0.098 -0.106  0.083    0.071  0.079 -0.050
 Br         0.033 -0.046 -0.033   -0.010  0.039  0.019    0.022 -0.034 -0.014
 H         -0.428  0.569 -0.000   -0.062  0.432  0.000    0.000 -0.000  0.500
 H          0.235  0.524 -0.000    0.632  0.393  0.000   -0.000 -0.000  0.708
 TransDip  -0.017  0.024 -0.000    0.050 -0.001  0.000   -0.000  0.000  0.088

 Mode:                10                     11                     12
 Frequency:       573.80                 719.31                 743.58
 Force Cnst:      2.4226                 1.0998                 0.7846
 Red. Mass:      12.4883                 3.6076                 2.4085
 IR Active:          YES                    YES                    YES
 IR Intens:       18.195                121.120                  0.102
 Raman Active:       YES                    YES                    YES
               X      Y      Z        X      Y      Z        X      Y      Z
 C          0.000  0.000  0.079    0.016  0.102 -0.000    0.000  0.000  0.023
 C         -0.358 -0.016  0.551    0.035  0.297 -0.017    0.006  0.233 -0.005
 C          0.358  0.016  0.551    0.035  0.297  0.017   -0.006 -0.233 -0.005
 Cl        -0.009 -0.097 -0.113   -0.024 -0.067 -0.036   -0.021 -0.042 -0.016
 Br         0.001  0.035 -0.037    0.004 -0.020  0.012    0.005 -0.014  0.006
 Cl         0.009  0.097 -0.113   -0.024 -0.067  0.036    0.021  0.042 -0.016
 Br        -0.001 -0.035 -0.037    0.004 -0.020 -0.012   -0.005  0.014  0.006
 H          0.000  0.000 -0.264    0.566 -0.296 -0.000    0.000 -0.000  0.685
 H          0.000  0.000 -0.101   -0.584 -0.217  0.000   -0.000 -0.000 -0.646
 TransDip   0.000 -0.000  0.137    0.033  0.351 -0.000    0.000  0.000  0.010

 Mode:                13                     14                     15
 Frequency:       916.43                 944.62                1018.11
 Force Cnst:      4.4446                 4.3575                 1.1586
 Red. Mass:       8.9822                 8.2884                 1.8972
 IR Active:          YES                    YES                    YES
 IR Intens:        0.435                 26.306                 60.325
 Raman Active:       YES                    YES                    YES
               X      Y      Z        X      Y      Z        X      Y      Z
 C          0.451  0.011  0.000   -0.000 -0.000  0.276   -0.003  0.195 -0.000
 C         -0.267  0.004  0.434   -0.460  0.022 -0.275    0.003 -0.142 -0.016
 C         -0.267  0.004 -0.434    0.460 -0.022 -0.275    0.003 -0.142  0.016
 Cl         0.001 -0.012 -0.015    0.020  0.025  0.020   -0.001  0.013  0.007
 Br         0.002  0.005 -0.006    0.005 -0.009  0.007    0.001  0.004 -0.002
 Cl         0.001 -0.012  0.015   -0.020 -0.025  0.020   -0.001  0.013 -0.007
 Br         0.002  0.005  0.006   -0.005  0.009  0.007    0.001  0.004  0.002
 H          0.477 -0.005  0.000   -0.000 -0.000  0.346    0.614 -0.255 -0.000
 H          0.174 -0.138  0.000   -0.000  0.000  0.475   -0.672 -0.165  0.000
 TransDip  -0.021  0.001 -0.000    0.000  0.000 -0.164   -0.010 -0.249  0.000

 Mode:                16                     17                     18
 Frequency:      1094.12                1100.30                1261.49
 Force Cnst:      1.1052                 0.9394                 5.0458
 Red. Mass:       1.5670                 1.3169                 5.3816
 IR Active:          YES                    YES                    YES
 IR Intens:        0.054                 11.414                  4.063
 Raman Active:       YES                    YES                    YES
               X      Y      Z        X      Y      Z        X      Y      Z
 C          0.000 -0.000 -0.045    0.000 -0.000 -0.157   -0.292  0.021 -0.000
 C          0.010  0.155  0.007   -0.013 -0.032  0.023    0.227 -0.011  0.321
 C         -0.010 -0.155  0.007    0.013  0.032  0.023    0.227 -0.011 -0.321
 Cl        -0.000 -0.009 -0.001    0.000  0.002 -0.000   -0.007 -0.011 -0.010
 Br        -0.000 -0.003  0.000    0.000  0.000 -0.000   -0.002  0.005 -0.004
 Cl         0.000  0.009 -0.001   -0.000 -0.002 -0.000   -0.007 -0.011  0.010
 Br         0.000  0.003  0.000   -0.000 -0.000 -0.000   -0.002  0.005  0.004
 H         -0.000  0.000 -0.489    0.000 -0.000  0.834   -0.529  0.157 -0.000
 H          0.000 -0.000  0.843    0.000  0.000  0.526   -0.542 -0.078  0.000
 TransDip  -0.000  0.000 -0.007   -0.000 -0.000  0.108    0.062  0.017  0.000

 Mode:                19                     20                     21
 Frequency:      1454.43                3132.77                3225.16
 Force Cnst:      1.4634                 6.0946                 6.8542
 Red. Mass:       1.1742                 1.0540                 1.1184
 IR Active:          YES                    YES                    YES
 IR Intens:       18.730                  0.228                  1.524
 Raman Active:       YES                    YES                    YES
               X      Y      Z        X      Y      Z        X      Y      Z
 C         -0.112  0.008 -0.000    0.064 -0.008  0.000   -0.010 -0.100  0.000
 C          0.010 -0.000  0.034   -0.001 -0.000 -0.002    0.000 -0.000  0.000
 C          0.010 -0.000 -0.034   -0.001 -0.000  0.002    0.000 -0.000 -0.000
 Cl        -0.000 -0.000 -0.001   -0.000 -0.000 -0.000    0.000  0.000  0.000
 Br        -0.000  0.000 -0.000   -0.000  0.000 -0.000   -0.000  0.000 -0.000
 Cl        -0.000 -0.000  0.001   -0.000 -0.000  0.000    0.000  0.000 -0.000
 Br        -0.000  0.000  0.000   -0.000  0.000  0.000   -0.000  0.000  0.000
 H          0.540 -0.455 -0.000   -0.388 -0.555  0.000    0.432  0.592 -0.000
 H          0.590  0.372 -0.000   -0.335  0.652  0.000   -0.319  0.593  0.000
 TransDip   0.139  0.002  0.000   -0.015 -0.001 -0.000    0.007  0.039 -0.000

 STANDARD THERMODYNAMIC QUANTITIES AT   298.15 K  AND     1.00 ATM

   This Molecule has  0 Imaginary Frequencies
   Zero point vibrational energy:       26.474 kcal/mol

   Atom    1 Element C  Has Mass   12.00000
   Atom    2 Element C  Has Mass   12.00000
   Atom    3 Element C  Has Mass   12.00000
   Atom    4 Element Cl Has Mass   34.96885
   Atom    5 Element Br Has Mass   78.91830
   Atom    6 Element Cl Has Mass   34.96885
   Atom    7 Element Br Has Mass   78.91830
   Atom    8 Element H  Has Mass    1.00783
   Atom    9 Element H  Has Mass    1.00783
   Molecular Mass:   265.789960 amu
   Principal axes and moments of inertia in amu*Bohr^2:
                             1           2           3
    Eigenvalues --     1859.91413  2599.33180  4110.45981
          X               0.00000     0.00460     0.99999
          Y               0.00000     0.99999    -0.00460
          Z               1.00000     0.00000    -0.00000
   Rotational Symmetry Number is   1
   The Molecule is an Asymmetric Top
   Translational Enthalpy:        0.889 kcal/mol
   Rotational Enthalpy:           0.889 kcal/mol
   Vibrational Enthalpy:         29.638 kcal/mol
   gas constant (RT):             0.592 kcal/mol
   Translational Entropy:        42.632  cal/mol.K
   Rotational Entropy:           31.364  cal/mol.K
   Vibrational Entropy:          19.041  cal/mol.K

   Total Enthalpy:               32.008 kcal/mol
   Total Entropy:                93.036  cal/mol.K

 ======================================================================

 STANDARD THERMODYNAMIC QUANTITIES FOR ANHARMONIC VIBRATION -- TOSH

   Zero point vibrational energy: ************ kcal/mol

   Vibrational Enthalpy:       Infinity kcal/mol
   Vibrational Entropy:             NaN  cal/mol.K

   Total Enthalpy:             Infinity kcal/mol
   Total Entropy:                   NaN  cal/mol.K

 ======================================================================

 STANDARD THERMODYNAMIC QUANTITIES FOR ANHARMONIC VIBRATION -- VPT2

   Zero point vibrational energy: ************ kcal/mol

   Vibrational Enthalpy:       Infinity kcal/mol
   Vibrational Entropy:             NaN  cal/mol.K

   Total Enthalpy:             Infinity kcal/mol
   Total Entropy:                   NaN  cal/mol.K

 ======================================================================

Archival summary:
1\1\garfield\FREQ\ProcedureUnspecified\BasisUnspecified\r2l232\taweetha\WedOct1019:35:202018WedOct1019:35:202018\0\\#,FREQ,ProcedureUnspecified,BasisUnspecified,\\0,1\Br\C,1,1.9363\C,2,1.50723,1,118.78\H,3,1.0832,2,117.518,1,-2.72593,0\H,3,1.08396,2,117.151,1,142.005,0\C,3,1.50723,2,60.7473,1,-110.504,0\Cl,6,1.77074,3,118.409,2,-108.792,0\Cl,2,1.77074,1,111.565,3,143.203,0\Br,6,1.9363,3,118.78,2,110.504,0\\\@

 Total job time:  769.60s(wall), 769.49s(cpu) 
 Wed Oct 10 19:35:20 2018

        *************************************************************
        *                                                           *
        *  Thank you very much for using Q-Chem.  Have a nice day.  *
        *                                                           *
        *************************************************************
