# Supplementary material for: Geometric and energetic data from ab initio calculations of haloethene, haloimine, halomethylenephosphine, haloiminophosphine, halodiazene, halodiphosphene and halocyclopropane
Source: Data Brief. 2019 Nov 2;27:104738. doi: 10.1016/j.dib.2019.104738 (PMC6861602; doi:10.1016/j.dib.2019.104738)
Supplement: Multimedia component 3 [file mmc3.zip › CCC/B3LYP/ClBrCCCClI.out]

Q-Chem Developer Version!
                  Welcome to Q-Chem
     A Quantum Leap Into The Future Of Chemistry


 Q-Chem 5.1, Q-Chem, Inc., Pleasanton, CA (2018)

 Yihan Shao,  Zhengting Gan,  E. Epifanovsky,  A. T. B. Gilbert,  M. Wormit,  
 J. Kussmann,  A. W. Lange,  A. Behn,  Jia Deng,  Xintian Feng,  D. Ghosh,  
 M. Goldey,  P. R. Horn,  L. D. Jacobson,  I. Kaliman,  T. Kus,  A. Landau,  
 Jie Liu,  E. I. Proynov,  R. M. Richard,  R. P. Steele,  E. J. Sundstrom,  
 H. L. Woodcock III,  P. M. Zimmerman,  D. Zuev,  B. Albrecht,  E. Alguire,  
 S. A. Baeppler,  D. Barton,  Z. Benda,  Y. A. Bernard,  E. J. Berquist,  
 K. B. Bravaya,  H. Burton,  D. Casanova,  Chun-Min Chang,  Yunqing Chen,  
 A. Chien,  K. D. Closser,  M. P. Coons,  S. Coriani,  S. Dasgupta,  
 A. L. Dempwolff,  M. Diedenhofen,  Hainam Do,  R. G. Edgar,  Po-Tung Fang,  
 S. Faraji,  S. Fatehi,  Qingguo Feng,  K. D. Fenk,  J. Fosso-Tande,  
 Qinghui Ge,  A. Ghysels,  G. Gidofalvi,  J. Gomes,  J. Gonthier,  A. Gunina,  
 D. Hait,  M. W. D. Hanson-Heine,  P. H. P. Harbach,  A. W. Hauser,  
 J. E. Herr,  E. G. Hohenstein,  Z. C. Holden,  Kerwin Hui,  B. C. Huynh,  
 T.-C. Jagau,  Hyunjun Ji,  B. Kaduk,  K. Khistyaev,  Jaehoon Kim,  
 P. Klunzinger,  K. Koh,  D. Kosenkov,  L. Koulias,  T. Kowalczyk,  
 C. M. Krauter,  A. Kunitsa,  Ka Un Lao,  A. Laurent,  K. V. Lawler,  
 Joonho Lee,  D. Lefrancois,  S. Lehtola,  D. S. Levine,  Yi-Pei Li,  
 You-Sheng Lin,  Fenglai Liu,  E. Livshits,  A. Luenser,  P. Manohar,  
 E. Mansoor,  S. F. Manzer,  Shan-Ping Mao,  Yuezhi Mao,  N. Mardirossian,  
 A. V. Marenich,  T. Markovich,  L. A. Martinez-Martinez,  S. A. Maurer,  
 N. J. Mayhall,  S. C. McKenzie,  J.-M. Mewes,  A. F. Morrison,  
 J. W. Mullinax,  K. Nanda,  T. S. Nguyen-Beck,  R. Olivares-Amaya,  
 J. A. Parkhill,  T. M. Perrine,  F. Plasser,  P. Pokhilko,  S. Prager,  
 A. Prociuk,  E. Ramos,  D. R. Rehn,  F. Rob,  M. Schneider,  N. Sergueev,  
 S. M. Sharada,  S. Sharma,  D. W. Small,  T. Stauch,  T. Stein,  
 Yu-Chuan Su,  A. J. W. Thom,  A. Tkatchenko,  T. Tsuchimochi,  N. M. Tubman,  
 L. Vogt,  M. L. Vidal,  O. Vydrov,  M. A. Watson,  J. Wenzel,  
 M. de Wergifosse,  T. A. Wesolowski,  A. White,  J. Witte,  A. Yamada,  
 Jun Yang,  K. Yao,  S. Yeganeh,  S. R. Yost,  Zhi-Qiang You,  A. Zech,  
 Igor Ying Zhang,  Xing Zhang,  Yan Zhao,  Ying Zhu,  B. R. Brooks,  
 G. K. L. Chan,  C. J. Cramer,  M. S. Gordon,  W. J. Hehre,  A. Klamt,  
 M. W. Schmidt,  C. D. Sherrill,  D. G. Truhlar,  A. Aspuru-Guzik,  R. Baer,  
 A. T. Bell,  N. A. Besley,  Jeng-Da Chai,  A. E. DePrince, III,  
 R. A. DiStasio Jr.,  A. Dreuw,  B. D. Dunietz,  T. R. Furlani,  
 Chao-Ping Hsu,  Yousung Jung,  Jing Kong,  D. S. Lambrecht,  WanZhen Liang,  
 C. Ochsenfeld,  V. A. Rassolov,  L. V. Slipchenko,  J. E. Subotnik,  
 T. Van Voorhis,  J. M. Herbert,  A. I. Krylov,  P. M. W. Gill,  M. Head-Gordon

 Contributors to earlier versions of Q-Chem not listed above: 
 R. D. Adamson,  B. Austin,  J. Baker,  G. J. O. Beran,  K. Brandhorst,  
 S. T. Brown,  E. F. C. Byrd,  A. K. Chakraborty,  C.-L. Cheng,  
 Siu Hung Chien,  D. M. Chipman,  D. L. Crittenden,  H. Dachsel,  
 R. J. Doerksen,  A. D. Dutoi,  L. Fusti-Molnar,  W. A. Goddard III,  
 A. Golubeva-Zadorozhnaya,  S. R. Gwaltney,  G. Hawkins,  A. Heyden,  
 S. Hirata,  G. Kedziora,  F. J. Keil,  C. Kelley,  Jihan Kim,  R. A. King,  
 R. Z. Khaliullin,  P. P. Korambath,  W. Kurlancheek,  A. M. Lee,  M. S. Lee,  
 S. V. Levchenko,  Ching Yeh Lin,  D. Liotard,  R. C. Lochan,  I. Lotan,  
 P. E. Maslen,  N. Nair,  D. P. O'Neill,  D. Neuhauser,  E. Neuscamman,  
 C. M. Oana,  R. Olson,  B. Peters,  R. Peverati,  P. A. Pieniazek,  
 Y. M. Rhee,  J. Ritchie,  M. A. Rohrdanz,  E. Rosta,  N. J. Russ,  
 H. F. Schaefer III,  N. E. Schultz,  N. Shenvi,  A. C. Simmonett,  A. Sodt,  
 D. Stuck,  K. S. Thanthiriwatte,  V. Vanovschi,  Tao Wang,  A. Warshel,  
 C. F. Williams,  Q. Wu,  X. Xu,  W. Zhang

 Please cite Q-Chem as follows:
 Y. Shao et al., Mol. Phys. 113, 184-215 (2015)
 DOI: 10.1080/00268976.2014.952696

 Q-Chem 5.1.1 for Intel X86 EM64T Linux

 Parts of Q-Chem use Armadillo 8.300.2 (Tropical Shenanigans).
 http://arma.sourceforge.net/

 Q-Chem begins on Thu Oct 11 00:15:31 2018  

Host: 
0

     Scratch files written to /scratch/taweetham/qchem689//
Input Ideriv = 2
Curr. Ideriv = -1
Max.  Ideriv = 2

Checking the input file for inconsistencies... 	...done.

--------------------------------------------------------------
User input:
--------------------------------------------------------------
$molecule
0 1
C 
C 1 CC 
C 2 CC 1 60.0
Cl 2 CCl 1 ANG  3 pDHA
Br 2 CBr 1 ANG  3 mDHA
Cl 3 CCl 1 ANG  2 mDHA
I 3 CI 1 ANG  2 pDHA
H 1 CH 2 ANG  3 pDHA
H 1 CH 2 ANG  3 mDHA

CC=1.54
CH=1.09
CF=1.35
CCl=1.77
CBr=1.94
CI=2.14
ANG=118.0
pDHA=107.9
mDHA=-107.9
$end

$rem
   job_type	optimization
   basis	6-311++g**
   method	b3lyp
   mem_total	32000
$end

--------------------------------------------------------------
 ----------------------------------------------------------------
             Standard Nuclear Orientation (Angstroms)
    I     Atom           X                Y                Z
 ----------------------------------------------------------------
    1      C       0.6208862967     0.6693969992     1.6337067728
    2      C       1.2444106815     0.2433136174     0.2915926594
    3      C      -0.1499743957     0.8963710056     0.3199881601
    4      Cl      2.5966590047     1.1971719262    -0.3364828131
    5      Br      1.3545473452    -1.6535370255    -0.1001056348
    6      Cl     -0.3034281679     2.5554217994    -0.2774249325
    7      I      -1.8489368176    -0.3434256466    -0.0750193717
    8      H       0.2683874727    -0.1131942329     2.3055665369
    9      H       1.0392470565     1.5399663254     2.1388635038
 ----------------------------------------------------------------
 Molecular Point Group                 C1    NOp =  1
 Largest Abelian Subgroup              C1    NOp =  1
 Nuclear Repulsion Energy =  1287.5077513346 hartrees
 There are       71 alpha and       71 beta electrons
 Requested basis set is 6-311++G(d,p)
 There are 97 shells and 250 basis functions

 Total QAlloc Memory Limit  32000 MB
 Mega-Array Size       188 MB
 MEM_STATIC part       192 MB
 A cutoff of  1.0D-11 yielded   3674 shell pairs
 There are     26322 function pairs (     29147 Cartesian)
 Smallest overlap matrix eigenvalue = 2.38E-05

 Scale SEOQF with 1.000000e-01/1.000000e-01/1.000000e-01

 Standard Electronic Orientation quadrupole field applied
 Nucleus-field energy     =     0.0000000277 hartrees
 Guess from superposition of atomic densities
 Warning:  Energy on first SCF cycle will be non-variational
 SAD guess density has 142.000000 electrons

 -----------------------------------------------------------------------
  General SCF calculation program by
  Eric Jon Sundstrom, Paul Horn, Yuezhi Mao, Dmitri Zuev, Alec White,
  David Stuck, Shaama M.S., Shane Yost, Joonho Lee, David Small,
  Daniel Levine, Susi Lehtola, Hugh Burton, Evgeny Epifanovsky
 -----------------------------------------------------------------------
 Exchange:     0.2000 Hartree-Fock + 0.0800 Slater + 0.7200 B88
 Correlation:  0.1900 VWN1RPA + 0.8100 LYP
 Using SG-1 standard quadrature grid
 A restricted SCF calculation will be
 performed using DIIS
 SCF converges when DIIS error is below 1.0e-08
 ---------------------------------------
  Cycle       Energy         DIIS error
 ---------------------------------------
    1  -10530.6944324584      3.34e-02  
    2  -10529.5613376706      2.55e-03  
    3  -10529.5371428921      3.05e-03  
    4  -10529.5993319201      4.95e-04  
    5  -10529.6006407198      2.62e-04  
    6  -10529.6011268940      8.10e-05  
    7  -10529.6011825905      1.43e-05  
    8  -10529.6011838728      6.61e-06  
    9  -10529.6011841822      1.61e-06  
   10  -10529.6011842039      4.17e-07  
   11  -10529.6011842049      9.84e-08  
   12  -10529.6011842050      2.80e-08  
   13  -10529.6011842049      5.73e-09  Convergence criterion met
 ---------------------------------------
 SCF time:   CPU 111.87s  wall 188.00s 
 SCF   energy in the final basis set =   -10529.6011842049
 Total energy in the final basis set =   -10529.6011842049

 --------------------------------------------------------------

                    Orbital Energies (a.u.)
 --------------------------------------------------------------

 Alpha MOs
 -- Occupied --
*******-482.852-176.316-165.720-165.717-165.717-101.578-101.577
-62.505 -56.325 -56.321 -56.321 -35.812 -31.306 -31.299 -31.299
-22.956 -22.955 -22.955 -22.950 -22.950 -10.327 -10.316 -10.236
 -9.492  -9.491  -8.713  -7.257  -7.256  -7.246  -7.246  -7.246
 -7.245  -6.546  -6.531  -6.531  -6.362  -4.775  -4.759  -4.759
 -2.656  -2.652  -2.652  -2.641  -2.641  -2.041  -2.035  -2.035
 -2.022  -2.022  -0.959  -0.877  -0.837  -0.799  -0.691  -0.633
 -0.568  -0.523  -0.500  -0.438  -0.426  -0.418  -0.403  -0.357
 -0.336  -0.333  -0.317  -0.310  -0.293  -0.277  -0.268
 -- Virtual --
 -0.085  -0.052  -0.042  -0.005   0.019   0.021   0.024   0.035
  0.050   0.060   0.062   0.067   0.076   0.086   0.088   0.092
  0.097   0.104   0.108   0.115   0.122   0.134   0.137   0.141
  0.146   0.154   0.159   0.162   0.184   0.197   0.205   0.222
  0.230   0.232   0.244   0.257   0.275   0.294   0.357   0.371
  0.388   0.405   0.409   0.415   0.430   0.441   0.445   0.456
  0.463   0.472   0.478   0.483   0.494   0.513   0.522   0.535
  0.550   0.563   0.582   0.593   0.617   0.621   0.633   0.661
  0.672   0.684   0.732   0.779   0.801   0.817   0.833   0.845
  0.858   0.867   0.888   0.906   0.919   0.951   0.975   1.012
  1.043   1.047   1.150   1.160   1.186   1.277   1.332   1.374
  1.378   1.395   1.438   1.480   1.525   1.540   1.559   1.598
  1.666   1.735   1.770   1.818   1.858   1.915   1.946   1.998
  2.039   2.055   2.139   2.158   2.178   2.213   2.273   2.285
  2.297   2.336   2.464   2.515   2.532   2.576   2.674   2.712
  2.782   2.797   2.917   3.043   3.090   3.368   3.583   3.685
  3.976   3.988   4.015   4.024   4.037   4.072   4.112   4.127
  4.195   4.252   4.377   4.458   6.039   6.063   6.098   6.690
  7.568   7.601   7.677   9.719   9.759  23.453  23.579  23.807
 25.853  25.862  25.917  26.030  26.450  26.478  27.896  28.371
 28.388  28.393  28.539  28.547  28.576  28.608  28.691  47.957
127.906 127.921 127.943 151.687 215.708 215.748 289.763 289.796
289.8991020.7621901.851
 --------------------------------------------------------------

          Ground-State Mulliken Net Atomic Charges

     Atom                 Charge (a.u.)
  ----------------------------------------
      1 C                    -0.868387
      2 C                     0.106614
      3 C                    -0.233522
      4 Cl                    0.240109
      5 Br                    0.012384
      6 Cl                    0.203916
      7 I                     0.152233
      8 H                     0.209289
      9 H                     0.177363
  ----------------------------------------
  Sum of atomic charges =     0.000000

 -----------------------------------------------------------------
                    Cartesian Multipole Moments
 -----------------------------------------------------------------
    Charge (ESU x 10^10)
                 0.0000
    Dipole Moment (Debye)
         X      -0.1798      Y      -0.2660      Z       1.6939
       Tot       1.7241
    Quadrupole Moments (Debye-Ang)
        XX     -91.5421     XY       2.7314     YY     -88.6451
        XZ       1.5593     YZ       1.6166     ZZ     -87.1202
    Octopole Moments (Debye-Ang^2)
       XXX     -45.4318    XXY     -21.8961    XYY      -9.7950
       YYY     -59.2787    XXZ      -7.1226    XYZ       0.9904
       YYZ      -5.6736    XZZ      -8.4336    YZZ     -14.9624
       ZZZ       0.0906
    Hexadecapole Moments (Debye-Ang^3)
      XXXX   -1458.4451   XXXY       7.4051   XXYY    -414.9353
      XYYY     -34.7969   YYYY   -1027.6499   XXXZ      -2.9795
      XXYZ       1.1820   XYYZ       0.1087   YYYZ      -0.0791
      XXZZ    -293.0745   XYZZ      -4.2771   YYZZ    -219.2791
      XZZZ       5.0426   YZZZ       7.5509   ZZZZ    -242.1147
 -----------------------------------------------------------------
 Calculating analytic gradient of the SCF energy
 Gradient of SCF Energy
            1           2           3           4           5           6
    1   0.0000283   0.0125344  -0.0161195  -0.0006050  -0.0091276   0.0029524
    2   0.0026264  -0.0076482   0.0033526   0.0049726  -0.0021590   0.0005737
    3   0.0159277  -0.0135900  -0.0122800  -0.0005332  -0.0000483  -0.0005880
            7           8           9
    1   0.0106282  -0.0010344   0.0007433
    2  -0.0011406  -0.0022907   0.0017133
    3   0.0017996   0.0045774   0.0047348
 Max gradient component =       1.612E-02
 RMS gradient           =       7.139E-03
 Gradient time:  CPU 31.31 s  wall 55.64 s
 Geometry Optimization Parameters
   NAtoms,    NIC,     NZ,  NCons,   NDum,   NFix, NCnnct, MaxDiis
        9      69       9       0       0       0       0       0


** GEOMETRY OPTIMIZATION IN DELOCALIZED INTERNAL COORDINATES **
   Searching for a Minimum

   Optimization Cycle:   1

                       Coordinates (Angstroms)
     ATOM                X               Y               Z
      1  C         0.6208862967    0.6693969992    1.6337067728
      2  C         1.2444106815    0.2433136174    0.2915926594
      3  C        -0.1499743957    0.8963710056    0.3199881601
      4  Cl        2.5966590047    1.1971719262   -0.3364828131
      5  Br        1.3545473452   -1.6535370255   -0.1001056348
      6  Cl       -0.3034281679    2.5554217994   -0.2774249325
      7  I        -1.8489368176   -0.3434256466   -0.0750193717
      8  H         0.2683874727   -0.1131942329    2.3055665369
      9  H         1.0392470565    1.5399663254    2.1388635038
   Point Group: c1    Number of degrees of freedom:    21


   Energy is -10529.601184205


 Attempting to Generate Delocalized Internal Coordinates

 21 Hessian modes will be used to form the next step
  Hessian Eigenvalues:
     0.017401    0.020947    0.030782    0.030782    0.030790    0.033282
     0.086449    0.090060    0.108095    0.108252    0.129001    0.140000
     0.145900    0.175927    0.257500    0.268991    0.285189    0.286300
     0.286300    0.348126    0.348126

 Minimum Search - Taking Simple RFO Step
 Searching for Lamda that Minimizes Along All modes
 Value Taken    Lamda =  -0.00686777
 Step Taken.  Stepsize is  0.285376

                             Maximum     Tolerance    Cnvgd?
         Gradient           0.023337      0.000300      NO
         Displacement       0.204778      0.001200      NO
         Energy change     *********      0.000001      NO


 New Cartesian Coordinates Obtained by Inverse Iteration

 Displacement from previous Coordinates is:  0.464437
 ----------------------------------------------------------------
             Standard Nuclear Orientation (Angstroms)
    I     Atom           X                Y                Z
 ----------------------------------------------------------------
    1      C       0.6142085019     0.6521158618     1.5930269495
    2      C       1.2421889816     0.2367787452     0.2805241768
    3      C      -0.1558848121     0.8852547538     0.3051632956
    4      Cl      2.6142534483     1.1817174630    -0.3038967803
    5      Br      1.4995164859    -1.6545436357    -0.0409624114
    6      Cl     -0.3184404623     2.5596087057    -0.2429922922
    7      I      -1.9746486994    -0.2629427944    -0.0304054473
    8      H       0.2658218651    -0.1293494335     2.2567332789
    9      H       1.0347831671     1.5228451023     2.0834941112
 ----------------------------------------------------------------
 Molecular Point Group                 C1    NOp =  1
 Largest Abelian Subgroup              C1    NOp =  1
 Nuclear Repulsion Energy =  1262.5353431435 hartrees
 There are       71 alpha and       71 beta electrons
 Applying Cartesian multipole field
    Component          Value
    ---------          -----
     (2,0,0)        1.00000E-11
     (0,2,0)        2.00000E-11
     (0,0,2)       -3.00000E-11
 Nucleus-field energy     =     0.0000000293 hartrees
 Requested basis set is 6-311++G(d,p)
 There are 97 shells and 250 basis functions
 A cutoff of  1.0D-11 yielded   3668 shell pairs
 There are     26291 function pairs (     29117 Cartesian)
 Smallest overlap matrix eigenvalue = 2.12E-05
 Guess MOs from SCF MO coefficient file

 -----------------------------------------------------------------------
  General SCF calculation program by
  Eric Jon Sundstrom, Paul Horn, Yuezhi Mao, Dmitri Zuev, Alec White,
  David Stuck, Shaama M.S., Shane Yost, Joonho Lee, David Small,
  Daniel Levine, Susi Lehtola, Hugh Burton, Evgeny Epifanovsky
 -----------------------------------------------------------------------
 Exchange:     0.2000 Hartree-Fock + 0.0800 Slater + 0.7200 B88
 Correlation:  0.1900 VWN1RPA + 0.8100 LYP
 Using SG-1 standard quadrature grid
 A restricted SCF calculation will be
 performed using DIIS
 SCF converges when DIIS error is below 1.0e-08
 ---------------------------------------
  Cycle       Energy         DIIS error
 ---------------------------------------
    1  -10529.5977693191      6.94e-04  
    2  -10529.6029937197      2.20e-04  
    3  -10529.6030533083      2.12e-04  
    4  -10529.6033731760      6.91e-05  
    5  -10529.6034087688      1.62e-05  
    6  -10529.6034104081      9.61e-06  
    7  -10529.6034110897      1.82e-06  
    8  -10529.6034111104      8.72e-07  
    9  -10529.6034111158      7.10e-08  
   10  -10529.6034111157      3.30e-08  
   11  -10529.6034111162      1.41e-08  
   12  -10529.6034111159      1.99e-09  Convergence criterion met
 ---------------------------------------
 SCF time:   CPU 106.14s  wall 170.00s 
 SCF   energy in the final basis set =   -10529.6034111159
 Total energy in the final basis set =   -10529.6034111159

 --------------------------------------------------------------

                    Orbital Energies (a.u.)
 --------------------------------------------------------------

 Alpha MOs
 -- Occupied --
*******-482.852-176.317-165.721-165.719-165.719-101.577-101.577
-62.505 -56.326 -56.322 -56.321 -35.814 -31.307 -31.301 -31.301
-22.958 -22.956 -22.956 -22.951 -22.951 -10.327 -10.319 -10.232
 -9.492  -9.492  -8.714  -7.257  -7.257  -7.246  -7.246  -7.246
 -7.246  -6.546  -6.532  -6.532  -6.363  -4.776  -4.760  -4.760
 -2.657  -2.653  -2.653  -2.641  -2.641  -2.042  -2.036  -2.036
 -2.023  -2.023  -0.964  -0.879  -0.838  -0.801  -0.687  -0.633
 -0.572  -0.526  -0.502  -0.438  -0.424  -0.420  -0.403  -0.357
 -0.340  -0.329  -0.316  -0.308  -0.294  -0.278  -0.275
 -- Virtual --
 -0.091  -0.054  -0.041  -0.005   0.019   0.021   0.024   0.034
  0.050   0.061   0.062   0.068   0.077   0.087   0.088   0.091
  0.097   0.105   0.110   0.115   0.121   0.135   0.138   0.140
  0.146   0.157   0.159   0.163   0.183   0.202   0.205   0.222
  0.229   0.235   0.248   0.254   0.271   0.288   0.362   0.374
  0.391   0.402   0.407   0.422   0.427   0.437   0.442   0.455
  0.464   0.474   0.476   0.481   0.492   0.502   0.527   0.539
  0.554   0.570   0.583   0.594   0.603   0.623   0.636   0.646
  0.674   0.683   0.724   0.775   0.803   0.808   0.828   0.851
  0.859   0.864   0.888   0.910   0.920   0.961   0.981   1.013
  1.032   1.041   1.142   1.166   1.197   1.269   1.335   1.365
  1.390   1.398   1.445   1.486   1.518   1.542   1.551   1.595
  1.657   1.735   1.789   1.826   1.857   1.925   1.959   2.009
  2.044   2.054   2.148   2.170   2.184   2.211   2.275   2.288
  2.301   2.341   2.450   2.526   2.545   2.585   2.688   2.723
  2.789   2.808   2.935   3.041   3.121   3.393   3.586   3.706
  3.976   3.990   4.015   4.029   4.051   4.065   4.106   4.126
  4.200   4.242   4.379   4.438   6.031   6.055   6.088   6.683
  7.567   7.599   7.673   9.715   9.757  23.471  23.589  23.841
 25.856  25.863  25.931  26.042  26.454  26.470  27.882  28.365
 28.381  28.386  28.538  28.544  28.571  28.603  28.684  47.952
127.901 127.914 127.936 151.675 215.703 215.746 289.763 289.793
289.8951020.7551901.838
 --------------------------------------------------------------

          Ground-State Mulliken Net Atomic Charges

     Atom                 Charge (a.u.)
  ----------------------------------------
      1 C                    -0.802301
      2 C                     0.077767
      3 C                    -0.235543
      4 Cl                    0.232894
      5 Br                    0.000924
      6 Cl                    0.196886
      7 I                     0.142659
      8 H                     0.215856
      9 H                     0.170859
  ----------------------------------------
  Sum of atomic charges =     0.000000

 -----------------------------------------------------------------
                    Cartesian Multipole Moments
 -----------------------------------------------------------------
    Charge (ESU x 10^10)
                 0.0000
    Dipole Moment (Debye)
         X      -0.2032      Y      -0.2087      Z       1.6914
       Tot       1.7163
    Quadrupole Moments (Debye-Ang)
        XX     -90.7397     XY       2.2068     YY     -89.0338
        XZ       1.4500     YZ       1.3882     ZZ     -87.4635
    Octopole Moments (Debye-Ang^2)
       XXX     -44.6824    XXY     -24.6697    XYY      -7.3465
       YYY     -64.2325    XXZ      -9.6448    XYZ       1.3214
       YYZ      -7.6231    XZZ      -7.5462    YZZ     -17.1663
       ZZZ      -8.9728
    Hexadecapole Moments (Debye-Ang^3)
      XXXX   -1574.6837   XXXY      32.2117   XXYY    -433.9812
      XYYY     -15.6011   YYYY   -1018.0308   XXXZ      -2.6190
      XXYZ       2.0552   XYYZ       0.3306   YYYZ       2.5268
      XXZZ    -314.8242   XYZZ       3.8389   YYZZ    -217.5388
      XZZZ       5.4851   YZZZ      10.2712   ZZZZ    -233.1612
 -----------------------------------------------------------------
 Calculating analytic gradient of the SCF energy
 Gradient of SCF Energy
            1           2           3           4           5           6
    1   0.0003985   0.0061406  -0.0066781  -0.0009060   0.0025077   0.0003321
    2  -0.0003901  -0.0023985   0.0041331  -0.0012608   0.0001188  -0.0002285
    3   0.0061054  -0.0076694  -0.0061173   0.0022112   0.0019930   0.0019179
            7           8           9
    1  -0.0021580  -0.0001522   0.0005153
    2   0.0002419   0.0003603  -0.0005761
    3   0.0010311   0.0004029   0.0001253
 Max gradient component =       7.669E-03
 RMS gradient           =       3.145E-03
 Gradient time:  CPU 30.65 s  wall 56.24 s
 Geometry Optimization Parameters
   NAtoms,    NIC,     NZ,  NCons,   NDum,   NFix, NCnnct, MaxDiis
        9      69       9       0       0       0       0       0

 Cartesian Hessian Update
 Hessian Updated using BFGS Update


** GEOMETRY OPTIMIZATION IN DELOCALIZED INTERNAL COORDINATES **
   Searching for a Minimum

   Optimization Cycle:   2

                       Coordinates (Angstroms)
     ATOM                X               Y               Z
      1  C         0.6142085019    0.6521158618    1.5930269495
      2  C         1.2421889816    0.2367787452    0.2805241768
      3  C        -0.1558848121    0.8852547538    0.3051632956
      4  Cl        2.6142534483    1.1817174630   -0.3038967803
      5  Br        1.4995164859   -1.6545436357   -0.0409624114
      6  Cl       -0.3184404623    2.5596087057   -0.2429922922
      7  I        -1.9746486994   -0.2629427944   -0.0304054473
      8  H         0.2658218651   -0.1293494335    2.2567332789
      9  H         1.0347831671    1.5228451023    2.0834941112
   Point Group: c1    Number of degrees of freedom:    21


   Energy is -10529.603411116

 Hessian Updated using BFGS Update

 21 Hessian modes will be used to form the next step
  Hessian Eigenvalues:
     0.017415    0.020952    0.030745    0.030789    0.032760    0.044337
     0.087743    0.089327    0.108202    0.109976    0.129360    0.134052
     0.150358    0.175870    0.235380    0.268960    0.282615    0.286299
     0.295612    0.348012    0.348226

 Minimum Search - Taking Simple RFO Step
 Searching for Lamda that Minimizes Along All modes
 Value Taken    Lamda =  -0.00107871
 Step Taken.  Stepsize is  0.127802

                             Maximum     Tolerance    Cnvgd?
         Gradient           0.007393      0.000300      NO
         Displacement       0.088627      0.001200      NO
         Energy change     -0.002227      0.000001      NO


 New Cartesian Coordinates Obtained by Inverse Iteration

 Displacement from previous Coordinates is:  0.149516
 ----------------------------------------------------------------
             Standard Nuclear Orientation (Angstroms)
    I     Atom           X                Y                Z
 ----------------------------------------------------------------
    1      C       0.6169902597     0.6569555273     1.6071373670
    2      C       1.2414226839     0.2397304850     0.3031103405
    3      C      -0.1468488343     0.8829122908     0.3250649547
    4      Cl      2.6022533662     1.1822995362    -0.3179262306
    5      Br      1.4624436524    -1.6462233999    -0.0706797412
    6      Cl     -0.3071771104     2.5467631751    -0.2584775177
    7      I      -1.9479031487    -0.2793902126    -0.0502170326
    8      H       0.2711867618    -0.1250998948     2.2698937013
    9      H       1.0294308455     1.5335372611     2.0927790394
 ----------------------------------------------------------------
 Molecular Point Group                 C1    NOp =  1
 Largest Abelian Subgroup              C1    NOp =  1
 Nuclear Repulsion Energy =  1269.9022143271 hartrees
 There are       71 alpha and       71 beta electrons
 Applying Cartesian multipole field
    Component          Value
    ---------          -----
     (2,0,0)        1.00000E-11
     (0,2,0)        2.00000E-11
     (0,0,2)       -3.00000E-11
 Nucleus-field energy     =     0.0000000287 hartrees
 Requested basis set is 6-311++G(d,p)
 There are 97 shells and 250 basis functions
 A cutoff of  1.0D-11 yielded   3675 shell pairs
 There are     26340 function pairs (     29168 Cartesian)
 Smallest overlap matrix eigenvalue = 2.13E-05
 Guess MOs from SCF MO coefficient file

 -----------------------------------------------------------------------
  General SCF calculation program by
  Eric Jon Sundstrom, Paul Horn, Yuezhi Mao, Dmitri Zuev, Alec White,
  David Stuck, Shaama M.S., Shane Yost, Joonho Lee, David Small,
  Daniel Levine, Susi Lehtola, Hugh Burton, Evgeny Epifanovsky
 -----------------------------------------------------------------------
 Exchange:     0.2000 Hartree-Fock + 0.0800 Slater + 0.7200 B88
 Correlation:  0.1900 VWN1RPA + 0.8100 LYP
 Using SG-1 standard quadrature grid
 A restricted SCF calculation will be
 performed using DIIS
 SCF converges when DIIS error is below 1.0e-08
 ---------------------------------------
  Cycle       Energy         DIIS error
 ---------------------------------------
    1  -10529.6030489442      2.92e-04  
    2  -10529.6039430259      9.05e-05  
    3  -10529.6038928145      1.23e-04  
    4  -10529.6040059854      3.17e-05  
    5  -10529.6040144499      3.78e-06  
    6  -10529.6040145573      1.71e-06  
    7  -10529.6040145757      4.54e-07  
    8  -10529.6040145774      1.31e-07  
    9  -10529.6040145775      4.72e-08  
   10  -10529.6040145775      1.31e-08  
   11  -10529.6040145775      2.37e-09  Convergence criterion met
 ---------------------------------------
 SCF time:   CPU 97.72s  wall 164.00s 
 SCF   energy in the final basis set =   -10529.6040145775
 Total energy in the final basis set =   -10529.6040145775

 --------------------------------------------------------------

                    Orbital Energies (a.u.)
 --------------------------------------------------------------

 Alpha MOs
 -- Occupied --
*******-482.852-176.317-165.721-165.718-165.718-101.577-101.577
-62.505 -56.326 -56.321 -56.321 -35.813 -31.307 -31.300 -31.300
-22.957 -22.955 -22.955 -22.951 -22.951 -10.326 -10.317 -10.233
 -9.491  -9.491  -8.714  -7.257  -7.256  -7.245  -7.245  -7.245
 -7.245  -6.546  -6.531  -6.531  -6.362  -4.775  -4.759  -4.759
 -2.657  -2.653  -2.653  -2.641  -2.641  -2.041  -2.036  -2.036
 -2.022  -2.022  -0.967  -0.878  -0.840  -0.801  -0.687  -0.634
 -0.572  -0.528  -0.504  -0.438  -0.424  -0.422  -0.402  -0.357
 -0.338  -0.329  -0.315  -0.308  -0.294  -0.278  -0.273
 -- Virtual --
 -0.091  -0.052  -0.042  -0.005   0.019   0.022   0.025   0.034
  0.051   0.062   0.062   0.067   0.077   0.087   0.088   0.092
  0.097   0.105   0.110   0.116   0.121   0.134   0.138   0.140
  0.147   0.157   0.159   0.162   0.183   0.199   0.205   0.223
  0.232   0.238   0.249   0.254   0.273   0.290   0.361   0.373
  0.389   0.403   0.408   0.419   0.429   0.438   0.442   0.456
  0.464   0.473   0.477   0.481   0.494   0.503   0.526   0.540
  0.554   0.571   0.586   0.593   0.605   0.624   0.637   0.647
  0.673   0.685   0.724   0.777   0.806   0.809   0.828   0.850
  0.859   0.866   0.889   0.910   0.921   0.957   0.980   1.013
  1.039   1.046   1.150   1.169   1.192   1.271   1.335   1.367
  1.392   1.397   1.442   1.491   1.517   1.547   1.556   1.596
  1.661   1.735   1.792   1.829   1.862   1.923   1.965   2.009
  2.046   2.056   2.148   2.173   2.185   2.214   2.276   2.289
  2.301   2.341   2.458   2.522   2.549   2.586   2.688   2.725
  2.794   2.815   2.937   3.046   3.137   3.403   3.584   3.708
  3.977   3.991   4.015   4.031   4.052   4.067   4.107   4.128
  4.200   4.244   4.378   4.440   6.034   6.056   6.090   6.685
  7.568   7.600   7.673   9.717   9.759  23.476  23.614  23.850
 25.856  25.865  25.929  26.043  26.456  26.471  27.883  28.367
 28.382  28.388  28.539  28.545  28.572  28.604  28.685  47.954
127.902 127.915 127.937 151.676 215.705 215.748 289.763 289.794
289.8951020.7581901.840
 --------------------------------------------------------------

          Ground-State Mulliken Net Atomic Charges

     Atom                 Charge (a.u.)
  ----------------------------------------
      1 C                    -0.860079
      2 C                     0.113742
      3 C                    -0.215212
      4 Cl                    0.232185
      5 Br                    0.008725
      6 Cl                    0.190342
      7 I                     0.142881
      8 H                     0.214099
      9 H                     0.173316
  ----------------------------------------
  Sum of atomic charges =     0.000000

 -----------------------------------------------------------------
                    Cartesian Multipole Moments
 -----------------------------------------------------------------
    Charge (ESU x 10^10)
                 0.0000
    Dipole Moment (Debye)
         X      -0.1909      Y      -0.2151      Z       1.7121
       Tot       1.7361
    Quadrupole Moments (Debye-Ang)
        XX     -90.9609     XY       2.2871     YY     -89.0073
        XZ       1.5172     YZ       1.5194     ZZ     -87.2383
    Octopole Moments (Debye-Ang^2)
       XXX     -44.8075    XXY     -24.0889    XYY      -7.7850
       YYY     -63.0884    XXZ      -8.8868    XYZ       1.2512
       YYZ      -6.9360    XZZ      -7.5593    YZZ     -16.5983
       ZZZ      -5.1896
    Hexadecapole Moments (Debye-Ang^3)
      XXXX   -1544.6346   XXXY      24.6737   XXYY    -428.1581
      XYYY     -21.1930   YYYY   -1013.7062   XXXZ      -2.4905
      XXYZ       1.7272   XYYZ      -0.1546   YYYZ       1.3110
      XXZZ    -308.8734   XYZZ       1.4998   YYZZ    -216.1551
      XZZZ       5.1469   YZZZ       8.5530   ZZZZ    -236.7289
 -----------------------------------------------------------------
 Calculating analytic gradient of the SCF energy
 Gradient of SCF Energy
            1           2           3           4           5           6
    1  -0.0000805   0.0026591  -0.0014995  -0.0013497   0.0004064   0.0009968
    2  -0.0006591  -0.0006455   0.0020156  -0.0004129   0.0003827  -0.0006882
    3   0.0005412   0.0003025  -0.0006657   0.0002856  -0.0000724   0.0002754
            7           8           9
    1  -0.0010634   0.0001152  -0.0001844
    2  -0.0000064   0.0004096  -0.0003957
    3   0.0006362  -0.0006961  -0.0006067
 Max gradient component =       2.659E-03
 RMS gradient           =       8.978E-04
 Gradient time:  CPU 31.72 s  wall 48.09 s
 Geometry Optimization Parameters
   NAtoms,    NIC,     NZ,  NCons,   NDum,   NFix, NCnnct, MaxDiis
        9      69       9       0       0       0       0       0

 Cartesian Hessian Update
 Hessian Updated using BFGS Update


** GEOMETRY OPTIMIZATION IN DELOCALIZED INTERNAL COORDINATES **
   Searching for a Minimum

   Optimization Cycle:   3

                       Coordinates (Angstroms)
     ATOM                X               Y               Z
      1  C         0.6169902597    0.6569555273    1.6071373670
      2  C         1.2414226839    0.2397304850    0.3031103405
      3  C        -0.1468488343    0.8829122908    0.3250649547
      4  Cl        2.6022533662    1.1822995362   -0.3179262306
      5  Br        1.4624436524   -1.6462233999   -0.0706797412
      6  Cl       -0.3071771104    2.5467631751   -0.2584775177
      7  I        -1.9479031487   -0.2793902126   -0.0502170326
      8  H         0.2711867618   -0.1250998948    2.2698937013
      9  H         1.0294308455    1.5335372611    2.0927790394
   Point Group: c1    Number of degrees of freedom:    21


   Energy is -10529.604014577

 Hessian Updated using BFGS Update

 21 Hessian modes will be used to form the next step
  Hessian Eigenvalues:
     0.017637    0.020972    0.030137    0.030818    0.032597    0.046740
     0.085218    0.089793    0.108189    0.108349    0.128222    0.133691
     0.145323    0.175952    0.242041    0.264696    0.270712    0.286181
     0.288407    0.347995    0.348122

 Minimum Search - Taking Simple RFO Step
 Searching for Lamda that Minimizes Along All modes
 Value Taken    Lamda =  -0.00015610
 Step Taken.  Stepsize is  0.057500

                             Maximum     Tolerance    Cnvgd?
         Gradient           0.002498      0.000300      NO
         Displacement       0.033585      0.001200      NO
         Energy change     -0.000603      0.000001      NO


 New Cartesian Coordinates Obtained by Inverse Iteration

 Displacement from previous Coordinates is:  0.085773
 ----------------------------------------------------------------
             Standard Nuclear Orientation (Angstroms)
    I     Atom           X                Y                Z
 ----------------------------------------------------------------
    1      C       0.6198813193     0.6616963979     1.6100027693
    2      C       1.2372792228     0.2417409249     0.3036963898
    3      C      -0.1464993016     0.8843145514     0.3294260911
    4      Cl      2.6080213961     1.1733926568    -0.3200101071
    5      Br      1.4411337632    -1.6469546150    -0.0717358350
    6      Cl     -0.3228702980     2.5498020974    -0.2503955742
    7      I      -1.9292839313    -0.2906814793    -0.0708553386
    8      H       0.2774302867    -0.1201737196     2.2765224459
    9      H       1.0367060188     1.5383479538     2.0940340394
 ----------------------------------------------------------------
 Molecular Point Group                 C1    NOp =  1
 Largest Abelian Subgroup              C1    NOp =  1
 Nuclear Repulsion Energy =  1273.2051430115 hartrees
 There are       71 alpha and       71 beta electrons
 Applying Cartesian multipole field
    Component          Value
    ---------          -----
     (2,0,0)        1.00000E-11
     (0,2,0)        2.00000E-11
     (0,0,2)       -3.00000E-11
 Nucleus-field energy     =     0.0000000285 hartrees
 Requested basis set is 6-311++G(d,p)
 There are 97 shells and 250 basis functions
 A cutoff of  1.0D-11 yielded   3671 shell pairs
 There are     26314 function pairs (     29140 Cartesian)
 Smallest overlap matrix eigenvalue = 2.14E-05
 Guess MOs from SCF MO coefficient file

 -----------------------------------------------------------------------
  General SCF calculation program by
  Eric Jon Sundstrom, Paul Horn, Yuezhi Mao, Dmitri Zuev, Alec White,
  David Stuck, Shaama M.S., Shane Yost, Joonho Lee, David Small,
  Daniel Levine, Susi Lehtola, Hugh Burton, Evgeny Epifanovsky
 -----------------------------------------------------------------------
 Exchange:     0.2000 Hartree-Fock + 0.0800 Slater + 0.7200 B88
 Correlation:  0.1900 VWN1RPA + 0.8100 LYP
 Using SG-1 standard quadrature grid
 A restricted SCF calculation will be
 performed using DIIS
 SCF converges when DIIS error is below 1.0e-08
 ---------------------------------------
  Cycle       Energy         DIIS error
 ---------------------------------------
    1  -10529.6038904152      1.34e-04  
    2  -10529.6040757612      3.22e-05  
    3  -10529.6040731786      3.89e-05  
    4  -10529.6040839439      1.28e-05  
    5  -10529.6040852320      2.59e-06  
    6  -10529.6040852771      1.35e-06  
    7  -10529.6040852904      2.67e-07  
    8  -10529.6040852908      1.03e-07  
    9  -10529.6040852906      1.73e-08  
   10  -10529.6040852905      4.49e-09  Convergence criterion met
 ---------------------------------------
 SCF time:   CPU 92.47s  wall 143.00s 
 SCF   energy in the final basis set =   -10529.6040852905
 Total energy in the final basis set =   -10529.6040852905

 --------------------------------------------------------------

                    Orbital Energies (a.u.)
 --------------------------------------------------------------

 Alpha MOs
 -- Occupied --
*******-482.852-176.316-165.720-165.718-165.718-101.577-101.577
-62.505 -56.326 -56.321 -56.321 -35.813 -31.306 -31.300 -31.300
-22.957 -22.955 -22.955 -22.951 -22.951 -10.326 -10.317 -10.233
 -9.491  -9.491  -8.714  -7.257  -7.256  -7.245  -7.245  -7.245
 -7.245  -6.546  -6.531  -6.531  -6.362  -4.775  -4.759  -4.759
 -2.657  -2.653  -2.652  -2.641  -2.641  -2.041  -2.036  -2.036
 -2.022  -2.022  -0.967  -0.878  -0.840  -0.801  -0.688  -0.634
 -0.571  -0.528  -0.504  -0.438  -0.424  -0.421  -0.402  -0.357
 -0.338  -0.330  -0.316  -0.309  -0.295  -0.278  -0.272
 -- Virtual --
 -0.090  -0.052  -0.043  -0.005   0.019   0.022   0.024   0.034
  0.051   0.062   0.062   0.067   0.077   0.087   0.088   0.092
  0.097   0.105   0.110   0.115   0.121   0.134   0.138   0.140
  0.147   0.157   0.159   0.162   0.184   0.199   0.205   0.223
  0.232   0.238   0.249   0.254   0.274   0.291   0.360   0.372
  0.389   0.403   0.408   0.418   0.429   0.438   0.443   0.456
  0.465   0.474   0.477   0.482   0.493   0.505   0.526   0.541
  0.554   0.570   0.587   0.593   0.607   0.624   0.637   0.649
  0.673   0.683   0.724   0.777   0.806   0.810   0.828   0.849
  0.859   0.864   0.888   0.910   0.920   0.955   0.979   1.013
  1.041   1.047   1.150   1.169   1.192   1.271   1.335   1.369
  1.390   1.397   1.442   1.491   1.518   1.548   1.554   1.597
  1.663   1.735   1.791   1.828   1.863   1.926   1.964   2.010
  2.045   2.057   2.147   2.173   2.185   2.215   2.275   2.290
  2.301   2.339   2.457   2.523   2.546   2.583   2.688   2.724
  2.796   2.816   2.936   3.043   3.139   3.405   3.581   3.705
  3.977   3.991   4.015   4.033   4.049   4.067   4.108   4.129
  4.200   4.245   4.378   4.443   6.035   6.057   6.091   6.685
  7.568   7.600   7.674   9.718   9.756  23.475  23.621  23.848
 25.857  25.864  25.930  26.038  26.454  26.465  27.885  28.368
 28.382  28.389  28.539  28.545  28.572  28.605  28.685  47.954
127.903 127.916 127.938 151.678 215.706 215.745 289.764 289.795
289.8961020.7581901.841
 --------------------------------------------------------------

          Ground-State Mulliken Net Atomic Charges

     Atom                 Charge (a.u.)
  ----------------------------------------
      1 C                    -0.862688
      2 C                     0.112208
      3 C                    -0.213548
      4 Cl                    0.233099
      5 Br                    0.008409
      6 Cl                    0.190974
      7 I                     0.144162
      8 H                     0.214070
      9 H                     0.173315
  ----------------------------------------
  Sum of atomic charges =     0.000000

 -----------------------------------------------------------------
                    Cartesian Multipole Moments
 -----------------------------------------------------------------
    Charge (ESU x 10^10)
                 0.0000
    Dipole Moment (Debye)
         X      -0.1878      Y      -0.2253      Z       1.7133
       Tot       1.7383
    Quadrupole Moments (Debye-Ang)
        XX     -91.0453     XY       2.3138     YY     -88.9910
        XZ       1.5928     YZ       1.5828     ZZ     -87.1926
    Octopole Moments (Debye-Ang^2)
       XXX     -44.4098    XXY     -23.6235    XYY      -8.1263
       YYY     -62.2092    XXZ      -8.5451    XYZ       1.2004
       YYZ      -6.4469    XZZ      -7.5997    YZZ     -16.2506
       ZZZ      -3.6236
    Hexadecapole Moments (Debye-Ang^3)
      XXXX   -1530.2608   XXXY      23.4502   XXYY    -425.9462
      XYYY     -22.5477   YYYY   -1014.9701   XXXZ      -5.1668
      XXYZ       1.5006   XYYZ      -0.8329   YYYZ      -0.0176
      XXZZ    -305.9368   XYZZ       1.2052   YYZZ    -216.4834
      XZZZ       2.0451   YZZZ       7.0059   ZZZZ    -237.2283
 -----------------------------------------------------------------
 Calculating analytic gradient of the SCF energy
 Gradient of SCF Energy
            1           2           3           4           5           6
    1   0.0001908   0.0002390  -0.0002128   0.0000308  -0.0005692  -0.0001767
    2   0.0004490  -0.0005905   0.0004097  -0.0003021   0.0001967  -0.0002133
    3  -0.0005479   0.0005678  -0.0001671   0.0000222  -0.0002117   0.0001352
            7           8           9
    1   0.0002622  -0.0000140   0.0002499
    2   0.0002149  -0.0001352  -0.0000292
    3   0.0004849  -0.0003001   0.0000168
 Max gradient component =       5.905E-04
 RMS gradient           =       3.118E-04
 Gradient time:  CPU 31.85 s  wall 47.63 s
 Geometry Optimization Parameters
   NAtoms,    NIC,     NZ,  NCons,   NDum,   NFix, NCnnct, MaxDiis
        9      69       9       0       0       0       0       0

 Cartesian Hessian Update
 Hessian Updated using BFGS Update


** GEOMETRY OPTIMIZATION IN DELOCALIZED INTERNAL COORDINATES **
   Searching for a Minimum

   Optimization Cycle:   4

                       Coordinates (Angstroms)
     ATOM                X               Y               Z
      1  C         0.6198813193    0.6616963979    1.6100027693
      2  C         1.2372792228    0.2417409249    0.3036963898
      3  C        -0.1464993016    0.8843145514    0.3294260911
      4  Cl        2.6080213961    1.1733926568   -0.3200101071
      5  Br        1.4411337632   -1.6469546150   -0.0717358350
      6  Cl       -0.3228702980    2.5498020974   -0.2503955742
      7  I        -1.9292839313   -0.2906814793   -0.0708553386
      8  H         0.2774302867   -0.1201737196    2.2765224459
      9  H         1.0367060188    1.5383479538    2.0940340394
   Point Group: c1    Number of degrees of freedom:    21


   Energy is -10529.604085291

 Hessian Updated using BFGS Update

 21 Hessian modes will be used to form the next step
  Hessian Eigenvalues:
     0.017016    0.020982    0.025490    0.030795    0.036974    0.046736
     0.089533    0.091883    0.107918    0.112032    0.126836    0.132617
     0.167034    0.176353    0.236691    0.260858    0.269940    0.286155
     0.287358    0.347604    0.348453

 Minimum Search - Taking Simple RFO Step
 Searching for Lamda that Minimizes Along All modes
 Value Taken    Lamda =  -0.00002050
 Step Taken.  Stepsize is  0.020203

                             Maximum     Tolerance    Cnvgd?
         Gradient           0.000791      0.000300      NO
         Displacement       0.014220      0.001200      NO
         Energy change     -0.000071      0.000001      NO


 New Cartesian Coordinates Obtained by Inverse Iteration

 Displacement from previous Coordinates is:  0.026567
 ----------------------------------------------------------------
             Standard Nuclear Orientation (Angstroms)
    I     Atom           X                Y                Z
 ----------------------------------------------------------------
    1      C       0.6201626645     0.6605708607     1.6116558120
    2      C       1.2355855822     0.2417255570     0.3032080704
    3      C      -0.1472980650     0.8840996032     0.3312617087
    4      Cl      2.6031482016     1.1749779029    -0.3263046560
    5      Br      1.4440285371    -1.6483828323    -0.0671185545
    6      Cl     -0.3198323367     2.5506174428    -0.2486808189
    7      I      -1.9305626875    -0.2891284847    -0.0782081294
    8      H       0.2793342897    -0.1206534655     2.2800794612
    9      H       1.0372322904     1.5376581841     2.0947919873
 ----------------------------------------------------------------
 Molecular Point Group                 C1    NOp =  1
 Largest Abelian Subgroup              C1    NOp =  1
 Nuclear Repulsion Energy =  1272.6813355243 hartrees
 There are       71 alpha and       71 beta electrons
 Applying Cartesian multipole field
    Component          Value
    ---------          -----
     (2,0,0)        1.00000E-11
     (0,2,0)        2.00000E-11
     (0,0,2)       -3.00000E-11
 Nucleus-field energy     =     0.0000000285 hartrees
 Requested basis set is 6-311++G(d,p)
 There are 97 shells and 250 basis functions
 A cutoff of  1.0D-11 yielded   3671 shell pairs
 There are     26314 function pairs (     29140 Cartesian)
 Smallest overlap matrix eigenvalue = 2.13E-05
 Guess MOs from SCF MO coefficient file

 -----------------------------------------------------------------------
  General SCF calculation program by
  Eric Jon Sundstrom, Paul Horn, Yuezhi Mao, Dmitri Zuev, Alec White,
  David Stuck, Shaama M.S., Shane Yost, Joonho Lee, David Small,
  Daniel Levine, Susi Lehtola, Hugh Burton, Evgeny Epifanovsky
 -----------------------------------------------------------------------
 Exchange:     0.2000 Hartree-Fock + 0.0800 Slater + 0.7200 B88
 Correlation:  0.1900 VWN1RPA + 0.8100 LYP
 Using SG-1 standard quadrature grid
 A restricted SCF calculation will be
 performed using DIIS
 SCF converges when DIIS error is below 1.0e-08
 ---------------------------------------
  Cycle       Energy         DIIS error
 ---------------------------------------
    1  -10529.6040754755      4.64e-05  
    2  -10529.6040972556      1.01e-05  
    3  -10529.6040966925      1.36e-05  
    4  -10529.6040981051      4.20e-06  
    5  -10529.6040982438      7.21e-07  
    6  -10529.6040982475      3.24e-07  
    7  -10529.6040982482      6.42e-08  
    8  -10529.6040982482      2.30e-08  
    9  -10529.6040982483      8.47e-09  Convergence criterion met
 ---------------------------------------
 SCF time:   CPU 82.43s  wall 135.00s 
 SCF   energy in the final basis set =   -10529.6040982483
 Total energy in the final basis set =   -10529.6040982483

 --------------------------------------------------------------

                    Orbital Energies (a.u.)
 --------------------------------------------------------------

 Alpha MOs
 -- Occupied --
*******-482.852-176.316-165.720-165.718-165.718-101.577-101.577
-62.505 -56.326 -56.321 -56.321 -35.813 -31.306 -31.300 -31.300
-22.957 -22.955 -22.955 -22.951 -22.951 -10.326 -10.317 -10.233
 -9.491  -9.491  -8.714  -7.256  -7.256  -7.245  -7.245  -7.245
 -7.245  -6.546  -6.531  -6.531  -6.362  -4.775  -4.759  -4.759
 -2.657  -2.653  -2.652  -2.641  -2.641  -2.041  -2.036  -2.036
 -2.022  -2.022  -0.967  -0.877  -0.840  -0.801  -0.688  -0.634
 -0.571  -0.528  -0.504  -0.438  -0.424  -0.421  -0.402  -0.357
 -0.338  -0.330  -0.316  -0.309  -0.295  -0.278  -0.272
 -- Virtual --
 -0.091  -0.053  -0.043  -0.005   0.019   0.022   0.024   0.034
  0.051   0.061   0.062   0.067   0.078   0.087   0.088   0.092
  0.097   0.105   0.110   0.115   0.121   0.134   0.138   0.140
  0.147   0.157   0.159   0.162   0.184   0.199   0.204   0.223
  0.233   0.238   0.248   0.254   0.274   0.291   0.360   0.372
  0.389   0.403   0.408   0.418   0.429   0.438   0.443   0.456
  0.465   0.474   0.477   0.482   0.494   0.504   0.526   0.541
  0.554   0.570   0.587   0.593   0.606   0.623   0.638   0.649
  0.673   0.683   0.723   0.777   0.806   0.810   0.828   0.849
  0.859   0.865   0.888   0.910   0.920   0.955   0.979   1.013
  1.040   1.048   1.150   1.169   1.191   1.271   1.335   1.369
  1.390   1.397   1.441   1.491   1.517   1.547   1.555   1.598
  1.663   1.735   1.790   1.828   1.863   1.925   1.963   2.010
  2.045   2.056   2.146   2.173   2.185   2.214   2.275   2.290
  2.301   2.339   2.458   2.523   2.545   2.583   2.687   2.724
  2.796   2.815   2.936   3.043   3.138   3.404   3.581   3.704
  3.977   3.991   4.015   4.033   4.049   4.067   4.107   4.129
  4.200   4.244   4.378   4.443   6.035   6.056   6.091   6.684
  7.568   7.600   7.674   9.717   9.757  23.474  23.622  23.847
 25.856  25.864  25.929  26.039  26.454  26.466  27.885  28.368
 28.382  28.389  28.539  28.545  28.572  28.605  28.685  47.953
127.903 127.916 127.938 151.677 215.706 215.745 289.764 289.794
289.8961020.7571901.841
 --------------------------------------------------------------

          Ground-State Mulliken Net Atomic Charges

     Atom                 Charge (a.u.)
  ----------------------------------------
      1 C                    -0.863555
      2 C                     0.114472
      3 C                    -0.211778
      4 Cl                    0.231980
      5 Br                    0.008367
      6 Cl                    0.189149
      7 I                     0.144065
      8 H                     0.214127
      9 H                     0.173174
  ----------------------------------------
  Sum of atomic charges =     0.000000

 -----------------------------------------------------------------
                    Cartesian Multipole Moments
 -----------------------------------------------------------------
    Charge (ESU x 10^10)
                 0.0000
    Dipole Moment (Debye)
         X      -0.1880      Y      -0.2264      Z       1.7157
       Tot       1.7408
    Quadrupole Moments (Debye-Ang)
        XX     -91.0515     XY       2.3083     YY     -88.9996
        XZ       1.6097     YZ       1.5764     ZZ     -87.1726
    Octopole Moments (Debye-Ang^2)
       XXX     -44.4116    XXY     -23.6947    XYY      -8.0368
       YYY     -62.3387    XXZ      -8.4623    XYZ       1.1452
       YYZ      -6.2847    XZZ      -7.5918    YZZ     -16.2881
       ZZZ      -3.0786
    Hexadecapole Moments (Debye-Ang^3)
      XXXX   -1530.1733   XXXY      23.6592   XXYY    -426.0070
      XYYY     -22.1678   YYYY   -1015.7826   XXXZ      -5.8971
      XXYZ       1.6891   XYYZ      -1.1517   YYYZ       0.1924
      XXZZ    -305.8353   XYZZ       1.4300   YYZZ    -216.7621
      XZZZ       1.0712   YZZZ       7.3476   ZZZZ    -237.6845
 -----------------------------------------------------------------
 Calculating analytic gradient of the SCF energy
 Gradient of SCF Energy
            1           2           3           4           5           6
    1   0.0001846  -0.0001262  -0.0000959  -0.0000470  -0.0003135   0.0000778
    2   0.0001272  -0.0003613   0.0005188  -0.0000772  -0.0001251  -0.0000702
    3  -0.0001692   0.0001806  -0.0000827  -0.0001900  -0.0001202  -0.0000355
            7           8           9
    1   0.0000662  -0.0000324   0.0002864
    2   0.0001194  -0.0000837  -0.0000478
    3   0.0003877  -0.0000028   0.0000321
 Max gradient component =       5.188E-04
 RMS gradient           =       1.915E-04
 Gradient time:  CPU 31.82 s  wall 48.67 s
 Geometry Optimization Parameters
   NAtoms,    NIC,     NZ,  NCons,   NDum,   NFix, NCnnct, MaxDiis
        9      69       9       0       0       0       0       0

 Cartesian Hessian Update
 Hessian Updated using BFGS Update


** GEOMETRY OPTIMIZATION IN DELOCALIZED INTERNAL COORDINATES **
   Searching for a Minimum

   Optimization Cycle:   5

                       Coordinates (Angstroms)
     ATOM                X               Y               Z
      1  C         0.6201626645    0.6605708607    1.6116558120
      2  C         1.2355855822    0.2417255570    0.3032080704
      3  C        -0.1472980650    0.8840996032    0.3312617087
      4  Cl        2.6031482016    1.1749779029   -0.3263046560
      5  Br        1.4440285371   -1.6483828323   -0.0671185545
      6  Cl       -0.3198323367    2.5506174428   -0.2486808189
      7  I        -1.9305626875   -0.2891284847   -0.0782081294
      8  H         0.2793342897   -0.1206534655    2.2800794612
      9  H         1.0372322904    1.5376581841    2.0947919873
   Point Group: c1    Number of degrees of freedom:    21


   Energy is -10529.604098248

 Hessian Updated using BFGS Update

 21 Hessian modes will be used to form the next step
  Hessian Eigenvalues:
     0.016173    0.020140    0.020988    0.031079    0.039612    0.047410
     0.089717    0.092293    0.103431    0.111194    0.124634    0.131496
     0.151389    0.179960    0.244053    0.262663    0.269838    0.285719
     0.286352    0.347993    0.349058

 Minimum Search - Taking Simple RFO Step
 Searching for Lamda that Minimizes Along All modes
 Value Taken    Lamda =  -0.00000688
 Step Taken.  Stepsize is  0.016152

                             Maximum     Tolerance    Cnvgd?
         Gradient           0.000357      0.000300      NO
         Displacement       0.010440      0.001200      NO
         Energy change     -0.000013      0.000001      NO


 New Cartesian Coordinates Obtained by Inverse Iteration

 Displacement from previous Coordinates is:  0.020532
 ----------------------------------------------------------------
             Standard Nuclear Orientation (Angstroms)
    I     Atom           X                Y                Z
 ----------------------------------------------------------------
    1      C       0.6205605526     0.6601405411     1.6121559862
    2      C       1.2349459603     0.2414927661     0.3028014302
    3      C      -0.1476688455     0.8831140851     0.3321911220
    4      Cl      2.6017987258     1.1739238010    -0.3297934307
    5      Br      1.4453014177    -1.6492150890    -0.0638021439
    6      Cl     -0.3196881212     2.5513985090    -0.2442468320
    7      I      -1.9319960861    -0.2879015397    -0.0845683360
    8      H       0.2826239765    -0.1204625307     2.2825139104
    9      H       1.0359208961     1.5389942252     2.0934331747
 ----------------------------------------------------------------
 Molecular Point Group                 C1    NOp =  1
 Largest Abelian Subgroup              C1    NOp =  1
 Nuclear Repulsion Energy =  1272.3014302305 hartrees
 There are       71 alpha and       71 beta electrons
 Applying Cartesian multipole field
    Component          Value
    ---------          -----
     (2,0,0)        1.00000E-11
     (0,2,0)        2.00000E-11
     (0,0,2)       -3.00000E-11
 Nucleus-field energy     =     0.0000000285 hartrees
 Requested basis set is 6-311++G(d,p)
 There are 97 shells and 250 basis functions
 A cutoff of  1.0D-11 yielded   3671 shell pairs
 There are     26314 function pairs (     29140 Cartesian)
 Smallest overlap matrix eigenvalue = 2.13E-05
 Guess MOs from SCF MO coefficient file

 -----------------------------------------------------------------------
  General SCF calculation program by
  Eric Jon Sundstrom, Paul Horn, Yuezhi Mao, Dmitri Zuev, Alec White,
  David Stuck, Shaama M.S., Shane Yost, Joonho Lee, David Small,
  Daniel Levine, Susi Lehtola, Hugh Burton, Evgeny Epifanovsky
 -----------------------------------------------------------------------
 Exchange:     0.2000 Hartree-Fock + 0.0800 Slater + 0.7200 B88
 Correlation:  0.1900 VWN1RPA + 0.8100 LYP
 Using SG-1 standard quadrature grid
 A restricted SCF calculation will be
 performed using DIIS
 SCF converges when DIIS error is below 1.0e-08
 ---------------------------------------
  Cycle       Energy         DIIS error
 ---------------------------------------
    1  -10529.6040908439      3.22e-05  
    2  -10529.6041022503      6.77e-06  
    3  -10529.6041021281      8.38e-06  
    4  -10529.6041026478      2.85e-06  
    5  -10529.6041027109      6.10e-07  
    6  -10529.6041027132      3.13e-07  
    7  -10529.6041027137      6.58e-08  
    8  -10529.6041027139      1.60e-08  
    9  -10529.6041027138      3.91e-09  Convergence criterion met
 ---------------------------------------
 SCF time:   CPU 81.98s  wall 125.00s 
 SCF   energy in the final basis set =   -10529.6041027138
 Total energy in the final basis set =   -10529.6041027138

 --------------------------------------------------------------

                    Orbital Energies (a.u.)
 --------------------------------------------------------------

 Alpha MOs
 -- Occupied --
*******-482.852-176.316-165.720-165.718-165.718-101.577-101.577
-62.505 -56.326 -56.321 -56.321 -35.813 -31.306 -31.300 -31.300
-22.957 -22.955 -22.955 -22.951 -22.951 -10.326 -10.317 -10.233
 -9.491  -9.491  -8.714  -7.256  -7.256  -7.245  -7.245  -7.245
 -7.245  -6.546  -6.531  -6.531  -6.362  -4.775  -4.759  -4.759
 -2.657  -2.653  -2.653  -2.641  -2.641  -2.041  -2.036  -2.036
 -2.022  -2.022  -0.967  -0.877  -0.840  -0.801  -0.688  -0.634
 -0.571  -0.528  -0.504  -0.438  -0.424  -0.421  -0.402  -0.357
 -0.338  -0.330  -0.316  -0.309  -0.295  -0.278  -0.272
 -- Virtual --
 -0.091  -0.053  -0.043  -0.005   0.019   0.022   0.024   0.034
  0.051   0.061   0.062   0.067   0.078   0.087   0.088   0.092
  0.097   0.105   0.109   0.115   0.121   0.134   0.138   0.140
  0.147   0.157   0.160   0.162   0.184   0.199   0.204   0.223
  0.233   0.238   0.248   0.255   0.274   0.291   0.360   0.372
  0.389   0.403   0.408   0.418   0.429   0.439   0.443   0.456
  0.465   0.474   0.477   0.482   0.494   0.504   0.526   0.541
  0.554   0.570   0.587   0.592   0.606   0.623   0.638   0.649
  0.673   0.683   0.723   0.777   0.807   0.810   0.828   0.849
  0.859   0.865   0.888   0.910   0.920   0.955   0.979   1.013
  1.040   1.048   1.150   1.169   1.191   1.270   1.334   1.369
  1.390   1.397   1.441   1.491   1.517   1.548   1.555   1.598
  1.663   1.736   1.790   1.828   1.863   1.925   1.963   2.010
  2.045   2.056   2.146   2.173   2.185   2.214   2.275   2.290
  2.301   2.339   2.458   2.523   2.545   2.583   2.687   2.724
  2.796   2.815   2.936   3.043   3.138   3.404   3.580   3.704
  3.977   3.991   4.015   4.033   4.049   4.066   4.107   4.129
  4.200   4.244   4.378   4.442   6.035   6.056   6.091   6.684
  7.568   7.600   7.674   9.717   9.757  23.474  23.622  23.847
 25.857  25.864  25.930  26.039  26.454  26.466  27.885  28.368
 28.382  28.388  28.539  28.545  28.572  28.605  28.685  47.953
127.903 127.916 127.938 151.677 215.705 215.745 289.764 289.794
289.8961020.7571901.841
 --------------------------------------------------------------

          Ground-State Mulliken Net Atomic Charges

     Atom                 Charge (a.u.)
  ----------------------------------------
      1 C                    -0.862273
      2 C                     0.114131
      3 C                    -0.210289
      4 Cl                    0.232027
      5 Br                    0.007808
      6 Cl                    0.187449
      7 I                     0.143911
      8 H                     0.214452
      9 H                     0.172783
  ----------------------------------------
  Sum of atomic charges =     0.000000

 -----------------------------------------------------------------
                    Cartesian Multipole Moments
 -----------------------------------------------------------------
    Charge (ESU x 10^10)
                 0.0000
    Dipole Moment (Debye)
         X      -0.1866      Y      -0.2282      Z       1.7163
       Tot       1.7415
    Quadrupole Moments (Debye-Ang)
        XX     -91.0486     XY       2.2967     YY     -89.0073
        XZ       1.6219     YZ       1.5784     ZZ     -87.1643
    Octopole Moments (Debye-Ang^2)
       XXX     -44.3313    XXY     -23.7201    XYY      -7.9667
       YYY     -62.3704    XXZ      -8.4291    XYZ       1.1053
       YYZ      -6.1555    XZZ      -7.5694    YZZ     -16.3113
       ZZZ      -2.7437
    Hexadecapole Moments (Debye-Ang^3)
      XXXX   -1530.9052   XXXY      24.0481   XXYY    -426.2068
      XYYY     -21.7683   YYYY   -1015.9351   XXXZ      -6.6594
      XXYZ       1.6998   XYYZ      -1.4384   YYYZ       0.0747
      XXZZ    -305.9154   XYZZ       1.6442   YYZZ    -216.8954
      XZZZ       0.1147   YZZZ       7.2002   ZZZZ    -237.8151
 -----------------------------------------------------------------
 Calculating analytic gradient of the SCF energy
 Gradient of SCF Energy
            1           2           3           4           5           6
    1   0.0001906  -0.0003868   0.0001510  -0.0000267  -0.0001443   0.0000748
    2   0.0000074  -0.0003330   0.0004477  -0.0001138  -0.0001392   0.0000086
    3   0.0000037  -0.0000067  -0.0000433  -0.0002486  -0.0000680   0.0000097
            7           8           9
    1  -0.0001325   0.0000567   0.0002172
    2   0.0000933   0.0000693  -0.0000402
    3   0.0003224   0.0000488  -0.0000181
 Max gradient component =       4.477E-04
 RMS gradient           =       1.762E-04
 Gradient time:  CPU 32.24 s  wall 50.42 s
 Geometry Optimization Parameters
   NAtoms,    NIC,     NZ,  NCons,   NDum,   NFix, NCnnct, MaxDiis
        9      69       9       0       0       0       0       0

 Cartesian Hessian Update
 Hessian Updated using BFGS Update


** GEOMETRY OPTIMIZATION IN DELOCALIZED INTERNAL COORDINATES **
   Searching for a Minimum

   Optimization Cycle:   6

                       Coordinates (Angstroms)
     ATOM                X               Y               Z
      1  C         0.6205605526    0.6601405411    1.6121559862
      2  C         1.2349459603    0.2414927661    0.3028014302
      3  C        -0.1476688455    0.8831140851    0.3321911220
      4  Cl        2.6017987258    1.1739238010   -0.3297934307
      5  Br        1.4453014177   -1.6492150890   -0.0638021439
      6  Cl       -0.3196881212    2.5513985090   -0.2442468320
      7  I        -1.9319960861   -0.2879015397   -0.0845683360
      8  H         0.2826239765   -0.1204625307    2.2825139104
      9  H         1.0359208961    1.5389942252    2.0934331747
   Point Group: c1    Number of degrees of freedom:    21


   Energy is -10529.604102714

 Hessian Updated using BFGS Update

 21 Hessian modes will be used to form the next step
  Hessian Eigenvalues:
     0.012650    0.017781    0.021321    0.030741    0.039650    0.047613
     0.086455    0.089796    0.096145    0.113614    0.125299    0.137233
     0.159682    0.181768    0.247109    0.261024    0.271494    0.284555
     0.286554    0.348579    0.349088

 Minimum Search - Taking Simple RFO Step
 Searching for Lamda that Minimizes Along All modes
 Value Taken    Lamda =  -0.00000235
 Step Taken.  Stepsize is  0.011200

                             Maximum     Tolerance    Cnvgd?
         Gradient           0.000228      0.000300     YES
         Displacement       0.005235      0.001200      NO
         Energy change     -0.000004      0.000001      NO


 New Cartesian Coordinates Obtained by Inverse Iteration

 Displacement from previous Coordinates is:  0.013116
 ----------------------------------------------------------------
             Standard Nuclear Orientation (Angstroms)
    I     Atom           X                Y                Z
 ----------------------------------------------------------------
    1      C       0.6207393331     0.6600858250     1.6125198137
    2      C       1.2348588703     0.2416736237     0.3028541927
    3      C      -0.1480552836     0.8821703336     0.3328844761
    4      Cl      2.6014558246     1.1732439508    -0.3313946295
    5      Br      1.4445873222    -1.6493476827    -0.0620173469
    6      Cl     -0.3200153349     2.5514386336    -0.2416653976
    7      I      -1.9324763227    -0.2873565561    -0.0889095018
    8      H       0.2854506462    -0.1205707157     2.2840799089
    9      H       1.0352534210     1.5401473560     2.0923333653
 ----------------------------------------------------------------
 Molecular Point Group                 C1    NOp =  1
 Largest Abelian Subgroup              C1    NOp =  1
 Nuclear Repulsion Energy =  1272.2753877254 hartrees
 There are       71 alpha and       71 beta electrons
 Applying Cartesian multipole field
    Component          Value
    ---------          -----
     (2,0,0)        1.00000E-11
     (0,2,0)        2.00000E-11
     (0,0,2)       -3.00000E-11
 Nucleus-field energy     =     0.0000000285 hartrees
 Requested basis set is 6-311++G(d,p)
 There are 97 shells and 250 basis functions
 A cutoff of  1.0D-11 yielded   3670 shell pairs
 There are     26311 function pairs (     29137 Cartesian)
 Smallest overlap matrix eigenvalue = 2.13E-05
 Guess MOs from SCF MO coefficient file

 -----------------------------------------------------------------------
  General SCF calculation program by
  Eric Jon Sundstrom, Paul Horn, Yuezhi Mao, Dmitri Zuev, Alec White,
  David Stuck, Shaama M.S., Shane Yost, Joonho Lee, David Small,
  Daniel Levine, Susi Lehtola, Hugh Burton, Evgeny Epifanovsky
 -----------------------------------------------------------------------
 Exchange:     0.2000 Hartree-Fock + 0.0800 Slater + 0.7200 B88
 Correlation:  0.1900 VWN1RPA + 0.8100 LYP
 Using SG-1 standard quadrature grid
 A restricted SCF calculation will be
 performed using DIIS
 SCF converges when DIIS error is below 1.0e-08
 ---------------------------------------
  Cycle       Energy         DIIS error
 ---------------------------------------
    1  -10529.6040993724      2.08e-05  
    2  -10529.6041040883      4.13e-06  
    3  -10529.6041041371      3.94e-06  
    4  -10529.6041042517      1.22e-06  
    5  -10529.6041042614      4.51e-07  
    6  -10529.6041042628      1.79e-07  
    7  -10529.6041042629      5.31e-08  
    8  -10529.6041042632      1.00e-08  
    9  -10529.6041042630      2.79e-09  Convergence criterion met
 ---------------------------------------
 SCF time:   CPU 84.30s  wall 145.00s 
 SCF   energy in the final basis set =   -10529.6041042630
 Total energy in the final basis set =   -10529.6041042630

 --------------------------------------------------------------

                    Orbital Energies (a.u.)
 --------------------------------------------------------------

 Alpha MOs
 -- Occupied --
*******-482.852-176.316-165.720-165.718-165.718-101.577-101.576
-62.505 -56.326 -56.321 -56.321 -35.813 -31.307 -31.300 -31.300
-22.957 -22.955 -22.955 -22.951 -22.951 -10.326 -10.317 -10.233
 -9.491  -9.491  -8.714  -7.256  -7.256  -7.245  -7.245  -7.245
 -7.245  -6.546  -6.531  -6.531  -6.362  -4.775  -4.759  -4.759
 -2.657  -2.653  -2.653  -2.641  -2.641  -2.041  -2.036  -2.036
 -2.022  -2.022  -0.967  -0.877  -0.840  -0.801  -0.688  -0.634
 -0.571  -0.528  -0.504  -0.438  -0.424  -0.421  -0.402  -0.357
 -0.338  -0.330  -0.316  -0.309  -0.295  -0.278  -0.272
 -- Virtual --
 -0.091  -0.053  -0.043  -0.005   0.019   0.022   0.024   0.034
  0.051   0.061   0.062   0.067   0.078   0.087   0.088   0.092
  0.097   0.105   0.109   0.115   0.121   0.134   0.138   0.140
  0.147   0.157   0.160   0.162   0.184   0.199   0.204   0.223
  0.233   0.238   0.248   0.255   0.274   0.291   0.360   0.372
  0.389   0.403   0.408   0.418   0.429   0.439   0.443   0.456
  0.465   0.474   0.477   0.482   0.494   0.504   0.526   0.541
  0.554   0.570   0.587   0.592   0.605   0.623   0.638   0.649
  0.673   0.682   0.722   0.777   0.807   0.810   0.828   0.849
  0.859   0.865   0.888   0.910   0.920   0.955   0.979   1.013
  1.040   1.048   1.150   1.169   1.191   1.270   1.334   1.369
  1.390   1.397   1.442   1.491   1.517   1.548   1.554   1.599
  1.663   1.736   1.790   1.828   1.863   1.925   1.963   2.010
  2.045   2.057   2.146   2.173   2.186   2.214   2.275   2.290
  2.301   2.339   2.458   2.523   2.545   2.583   2.688   2.724
  2.796   2.815   2.937   3.043   3.138   3.405   3.580   3.705
  3.977   3.991   4.015   4.033   4.049   4.066   4.107   4.129
  4.200   4.244   4.378   4.442   6.034   6.056   6.091   6.684
  7.568   7.600   7.674   9.717   9.757  23.474  23.623  23.847
 25.857  25.864  25.930  26.039  26.454  26.466  27.885  28.368
 28.382  28.388  28.539  28.545  28.572  28.604  28.685  47.953
127.903 127.916 127.938 151.677 215.705 215.745 289.764 289.794
289.8961020.7571901.841
 --------------------------------------------------------------

          Ground-State Mulliken Net Atomic Charges

     Atom                 Charge (a.u.)
  ----------------------------------------
      1 C                    -0.861670
      2 C                     0.113167
      3 C                    -0.208875
      4 Cl                    0.232798
      5 Br                    0.007370
      6 Cl                    0.186023
      7 I                     0.144010
      8 H                     0.214642
      9 H                     0.172536
  ----------------------------------------
  Sum of atomic charges =     0.000000

 -----------------------------------------------------------------
                    Cartesian Multipole Moments
 -----------------------------------------------------------------
    Charge (ESU x 10^10)
                 0.0000
    Dipole Moment (Debye)
         X      -0.1853      Y      -0.2300      Z       1.7163
       Tot       1.7415
    Quadrupole Moments (Debye-Ang)
        XX     -91.0438     XY       2.2960     YY     -89.0156
        XZ       1.6319     YZ       1.5810     ZZ     -87.1585
    Octopole Moments (Debye-Ang^2)
       XXX     -44.2282    XXY     -23.7122    XYY      -7.9217
       YYY     -62.3899    XXZ      -8.4019    XYZ       1.0792
       YYZ      -6.0691    XZZ      -7.5397    YZZ     -16.3261
       ZZZ      -2.5143
    Hexadecapole Moments (Debye-Ang^3)
      XXXX   -1530.8151   XXXY      24.1534   XXYY    -426.2345
      XYYY     -21.6452   YYYY   -1015.8166   XXXZ      -7.2308
      XXYZ       1.6937   XYYZ      -1.6452   YYYZ      -0.0362
      XXZZ    -305.8694   XYZZ       1.7139   YYZZ    -216.9263
      XZZZ      -0.5808   YZZZ       7.0467   ZZZZ    -237.9253
 -----------------------------------------------------------------
 Calculating analytic gradient of the SCF energy
 Gradient of SCF Energy
            1           2           3           4           5           6
    1   0.0001202  -0.0003881   0.0002022   0.0000056  -0.0001644   0.0000619
    2   0.0000025  -0.0002510   0.0002786  -0.0001388  -0.0000849   0.0000082
    3   0.0000232  -0.0000458   0.0000124  -0.0002705  -0.0000404   0.0000311
            7           8           9
    1  -0.0002008   0.0001255   0.0002378
    2   0.0001071   0.0000989  -0.0000205
    3   0.0002824   0.0000738  -0.0000663
 Max gradient component =       3.881E-04
 RMS gradient           =       1.618E-04
 Gradient time:  CPU 32.44 s  wall 43.17 s
 Geometry Optimization Parameters
   NAtoms,    NIC,     NZ,  NCons,   NDum,   NFix, NCnnct, MaxDiis
        9      69       9       0       0       0       0       0

 Cartesian Hessian Update
 Hessian Updated using BFGS Update


** GEOMETRY OPTIMIZATION IN DELOCALIZED INTERNAL COORDINATES **
   Searching for a Minimum

   Optimization Cycle:   7

                       Coordinates (Angstroms)
     ATOM                X               Y               Z
      1  C         0.6207393331    0.6600858250    1.6125198137
      2  C         1.2348588703    0.2416736237    0.3028541927
      3  C        -0.1480552836    0.8821703336    0.3328844761
      4  Cl        2.6014558246    1.1732439508   -0.3313946295
      5  Br        1.4445873222   -1.6493476827   -0.0620173469
      6  Cl       -0.3200153349    2.5514386336   -0.2416653976
      7  I        -1.9324763227   -0.2873565561   -0.0889095018
      8  H         0.2854506462   -0.1205707157    2.2840799089
      9  H         1.0352534210    1.5401473560    2.0923333653
   Point Group: c1    Number of degrees of freedom:    21


   Energy is -10529.604104263

 Hessian Updated using BFGS Update

 21 Hessian modes will be used to form the next step
  Hessian Eigenvalues:
     0.010807    0.017280    0.021558    0.030359    0.039216    0.047729
     0.075740    0.089800    0.094862    0.112527    0.125761    0.135944
     0.161461    0.180418    0.242925    0.259666    0.270186    0.283936
     0.286407    0.348467    0.349342

 Minimum Search - Taking Simple RFO Step
 Searching for Lamda that Minimizes Along All modes
 Value Taken    Lamda =   0.00000000
 Step Taken.  Stepsize is  0.006235

                             Maximum     Tolerance    Cnvgd?
         Gradient           0.000179      0.000300     YES
         Displacement       0.003272      0.001200      NO
         Energy change     -0.000002      0.000001      NO


 New Cartesian Coordinates Obtained by Inverse Iteration

 Displacement from previous Coordinates is:  0.006041
 ----------------------------------------------------------------
             Standard Nuclear Orientation (Angstroms)
    I     Atom           X                Y                Z
 ----------------------------------------------------------------
    1      C       0.6208779099     0.6600420667     1.6125715351
    2      C       1.2352711490     0.2418658627     0.3028974684
    3      C      -0.1482101410     0.8815084907     0.3331355169
    4      Cl      2.6015431193     1.1729470371    -0.3320798100
    5      Br      1.4439164880    -1.6494456526    -0.0612401290
    6      Cl     -0.3202066351     2.5513520558    -0.2403969271
    7      I      -1.9325283238    -0.2869083245    -0.0904580811
    8      H       0.2867495006    -0.1208042231     2.2844813243
    9      H       1.0343854093     1.5409274555     2.0917739833
 ----------------------------------------------------------------
 Molecular Point Group                 C1    NOp =  1
 Largest Abelian Subgroup              C1    NOp =  1
 Nuclear Repulsion Energy =  1272.3251815465 hartrees
 There are       71 alpha and       71 beta electrons
 Applying Cartesian multipole field
    Component          Value
    ---------          -----
     (2,0,0)        1.00000E-11
     (0,2,0)        2.00000E-11
     (0,0,2)       -3.00000E-11
 Nucleus-field energy     =     0.0000000285 hartrees
 Requested basis set is 6-311++G(d,p)
 There are 97 shells and 250 basis functions
 A cutoff of  1.0D-11 yielded   3670 shell pairs
 There are     26311 function pairs (     29137 Cartesian)
 Smallest overlap matrix eigenvalue = 2.14E-05
 Guess MOs from SCF MO coefficient file

 -----------------------------------------------------------------------
  General SCF calculation program by
  Eric Jon Sundstrom, Paul Horn, Yuezhi Mao, Dmitri Zuev, Alec White,
  David Stuck, Shaama M.S., Shane Yost, Joonho Lee, David Small,
  Daniel Levine, Susi Lehtola, Hugh Burton, Evgeny Epifanovsky
 -----------------------------------------------------------------------
 Exchange:     0.2000 Hartree-Fock + 0.0800 Slater + 0.7200 B88
 Correlation:  0.1900 VWN1RPA + 0.8100 LYP
 Using SG-1 standard quadrature grid
 A restricted SCF calculation will be
 performed using DIIS
 SCF converges when DIIS error is below 1.0e-08
 ---------------------------------------
  Cycle       Energy         DIIS error
 ---------------------------------------
    1  -10529.6041033136      1.17e-05  
    2  -10529.6041047731      1.96e-06  
    3  -10529.6041047873      1.88e-06  
    4  -10529.6041048097      4.98e-07  
    5  -10529.6041048108      2.85e-07  
    6  -10529.6041048117      6.75e-08  
    7  -10529.6041048117      1.20e-08  
    8  -10529.6041048118      5.16e-09  Convergence criterion met
 ---------------------------------------
 SCF time:   CPU 75.76s  wall 99.00s 
 SCF   energy in the final basis set =   -10529.6041048118
 Total energy in the final basis set =   -10529.6041048118

 --------------------------------------------------------------

                    Orbital Energies (a.u.)
 --------------------------------------------------------------

 Alpha MOs
 -- Occupied --
*******-482.852-176.316-165.720-165.718-165.718-101.577-101.576
-62.505 -56.326 -56.321 -56.321 -35.813 -31.307 -31.300 -31.300
-22.957 -22.955 -22.955 -22.951 -22.951 -10.326 -10.317 -10.233
 -9.491  -9.491  -8.714  -7.256  -7.256  -7.245  -7.245  -7.245
 -7.245  -6.546  -6.531  -6.531  -6.362  -4.775  -4.759  -4.759
 -2.657  -2.653  -2.653  -2.641  -2.641  -2.041  -2.036  -2.036
 -2.022  -2.022  -0.967  -0.877  -0.840  -0.801  -0.688  -0.634
 -0.571  -0.528  -0.504  -0.438  -0.424  -0.421  -0.402  -0.357
 -0.338  -0.330  -0.316  -0.309  -0.295  -0.278  -0.272
 -- Virtual --
 -0.091  -0.053  -0.043  -0.005   0.019   0.022   0.024   0.034
  0.051   0.061   0.062   0.067   0.078   0.087   0.088   0.092
  0.097   0.105   0.109   0.115   0.121   0.134   0.138   0.140
  0.147   0.157   0.160   0.162   0.184   0.198   0.204   0.223
  0.233   0.238   0.248   0.255   0.274   0.290   0.360   0.372
  0.389   0.403   0.408   0.418   0.429   0.439   0.443   0.456
  0.465   0.474   0.477   0.482   0.494   0.504   0.526   0.541
  0.554   0.570   0.587   0.592   0.605   0.623   0.638   0.649
  0.673   0.682   0.722   0.777   0.807   0.810   0.828   0.849
  0.859   0.865   0.888   0.910   0.920   0.955   0.979   1.013
  1.040   1.048   1.150   1.169   1.191   1.270   1.334   1.369
  1.390   1.397   1.442   1.491   1.517   1.548   1.554   1.599
  1.663   1.736   1.790   1.827   1.863   1.924   1.963   2.010
  2.045   2.057   2.146   2.173   2.186   2.214   2.275   2.290
  2.301   2.339   2.458   2.523   2.545   2.583   2.688   2.724
  2.796   2.815   2.937   3.043   3.138   3.405   3.580   3.705
  3.977   3.991   4.015   4.033   4.049   4.066   4.107   4.129
  4.200   4.244   4.378   4.442   6.034   6.056   6.091   6.684
  7.569   7.600   7.674   9.717   9.757  23.474  23.622  23.847
 25.857  25.864  25.931  26.039  26.454  26.465  27.885  28.368
 28.382  28.389  28.539  28.545  28.572  28.604  28.685  47.953
127.903 127.916 127.938 151.677 215.705 215.745 289.764 289.794
289.8961020.7571901.841
 --------------------------------------------------------------

          Ground-State Mulliken Net Atomic Charges

     Atom                 Charge (a.u.)
  ----------------------------------------
      1 C                    -0.861194
      2 C                     0.112365
      3 C                    -0.208479
      4 Cl                    0.233668
      5 Br                    0.006970
      6 Cl                    0.185269
      7 I                     0.144222
      8 H                     0.214748
      9 H                     0.172431
  ----------------------------------------
  Sum of atomic charges =     0.000000

 -----------------------------------------------------------------
                    Cartesian Multipole Moments
 -----------------------------------------------------------------
    Charge (ESU x 10^10)
                 0.0000
    Dipole Moment (Debye)
         X      -0.1846      Y      -0.2307      Z       1.7160
       Tot       1.7412
    Quadrupole Moments (Debye-Ang)
        XX     -91.0375     XY       2.2995     YY     -89.0220
        XZ       1.6341     YZ       1.5822     ZZ     -87.1576
    Octopole Moments (Debye-Ang^2)
       XXX     -44.1898    XXY     -23.6999    XYY      -7.9067
       YYY     -62.4135    XXZ      -8.4013    XYZ       1.0668
       YYZ      -6.0387    XZZ      -7.5311    YZZ     -16.3355
       ZZZ      -2.4531
    Hexadecapole Moments (Debye-Ang^3)
      XXXX   -1530.6219   XXXY      24.2268   XXYY    -426.2396
      XYYY     -21.5647   YYYY   -1015.7432   XXXZ      -7.4413
      XXYZ       1.6764   XYYZ      -1.7201   YYYZ      -0.0760
      XXZZ    -305.8328   XYZZ       1.7425   YYZZ    -216.9267
      XZZZ      -0.8345   YZZZ       6.9780   ZZZZ    -237.9600
 -----------------------------------------------------------------
 Calculating analytic gradient of the SCF energy
 Gradient of SCF Energy
            1           2           3           4           5           6
    1   0.0000938  -0.0002068   0.0001257  -0.0000062  -0.0002220   0.0000484
    2   0.0000017  -0.0001719   0.0001506  -0.0001619  -0.0000759   0.0000044
    3   0.0000135  -0.0000711   0.0000562  -0.0002659  -0.0000314   0.0000456
            7           8           9
    1  -0.0001953   0.0001316   0.0002308
    2   0.0001440   0.0000965   0.0000125
    3   0.0002796   0.0000698  -0.0000962
 Max gradient component =       2.796E-04
 RMS gradient           =       1.383E-04
 Gradient time:  CPU 32.02 s  wall 45.03 s
 Geometry Optimization Parameters
   NAtoms,    NIC,     NZ,  NCons,   NDum,   NFix, NCnnct, MaxDiis
        9      69       9       0       0       0       0       0

 Cartesian Hessian Update
 Hessian Updated using BFGS Update


** GEOMETRY OPTIMIZATION IN DELOCALIZED INTERNAL COORDINATES **
   Searching for a Minimum

   Optimization Cycle:   8

                       Coordinates (Angstroms)
     ATOM                X               Y               Z
      1  C         0.6208779099    0.6600420667    1.6125715351
      2  C         1.2352711490    0.2418658627    0.3028974684
      3  C        -0.1482101410    0.8815084907    0.3331355169
      4  Cl        2.6015431193    1.1729470371   -0.3320798100
      5  Br        1.4439164880   -1.6494456526   -0.0612401290
      6  Cl       -0.3202066351    2.5513520558   -0.2403969271
      7  I        -1.9325283238   -0.2869083245   -0.0904580811
      8  H         0.2867495006   -0.1208042231    2.2844813243
      9  H         1.0343854093    1.5409274555    2.0917739833
   Point Group: c1    Number of degrees of freedom:    21


   Energy is -10529.604104812

 Hessian Updated using BFGS Update

 21 Hessian modes will be used to form the next step
  Hessian Eigenvalues:
     0.011061    0.016868    0.021715    0.030049    0.040867    0.047842
     0.063226    0.089854    0.094404    0.107844    0.125707    0.131019
     0.153868    0.181026    0.237861    0.257903    0.269752    0.281721
     0.286146    0.348452    0.349162

 Minimum Search - Taking Simple RFO Step
 Searching for Lamda that Minimizes Along All modes
 Value Taken    Lamda =   0.00000000
 Step Taken.  Stepsize is  0.002254

                             Maximum     Tolerance    Cnvgd?
         Gradient           0.000095      0.000300     YES
         Displacement       0.001645      0.001200      NO
         Energy change     -0.000001      0.000001     YES


                       Distance Matrix (Angstroms)
             C (  1)   C (  2)   C (  3)   Cl(  4)   Br(  5)   Cl(  6)
   C (  2)  1.505854
   C (  3)  1.509139  1.524493
   Cl(  4)  2.822725  1.771103  2.844045
   Br(  5)  2.968631  1.937315  3.015979  3.062573
   Cl(  6)  2.810015  2.836971  1.773950  3.231877  4.559707
   I (  7)  3.211994  3.235627  2.174493  4.769420  3.641118  3.267688
   H (  8)  1.082971  2.226634  2.236419  3.725380  3.029553  3.726101
   H (  9)  1.084704  2.219909  2.219499  2.909718  3.870616  2.880087
             I (  7)   H (  8)
   H (  8)  3.254708
   H (  9)  4.111654  1.832334

 Final energy is   -10529.604104811770     


 ******************************
 **  OPTIMIZATION CONVERGED  **
 ******************************

                       Coordinates (Angstroms)
     ATOM                X               Y               Z
      1  C         0.6208779099    0.6600420667    1.6125715351
      2  C         1.2352711490    0.2418658627    0.3028974684
      3  C        -0.1482101410    0.8815084907    0.3331355169
      4  Cl        2.6015431193    1.1729470371   -0.3320798100
      5  Br        1.4439164880   -1.6494456526   -0.0612401290
      6  Cl       -0.3202066351    2.5513520558   -0.2403969271
      7  I        -1.9325283238   -0.2869083245   -0.0904580811
      8  H         0.2867495006   -0.1208042231    2.2844813243
      9  H         1.0343854093    1.5409274555    2.0917739833

Z-matrix Print:
$molecule
0 1
I 
C  1 2.174493
C  2 1.509139 1 120.296552
H  3 1.082971 2 118.331661 1 2.718045 0
H  3 1.084704 2 116.720563 1 -142.081447 0
C  3 1.505854 2 60.747200 1 110.407268 0
Cl 6 1.771103 3 118.722492 2 108.823636 0
Cl 2 1.773950 1 111.300179 3 -143.289905 0
Br 6 1.937315 3 118.588798 2 -110.847111 0
$end


 --------------------------------------------------------------

                    Orbital Energies (a.u.)
 --------------------------------------------------------------

 Alpha MOs
 -- Occupied --
*******-482.852-176.316-165.720-165.718-165.718-101.577-101.576
-62.505 -56.326 -56.321 -56.321 -35.813 -31.307 -31.300 -31.300
-22.957 -22.955 -22.955 -22.951 -22.951 -10.326 -10.317 -10.233
 -9.491  -9.491  -8.714  -7.256  -7.256  -7.245  -7.245  -7.245
 -7.245  -6.546  -6.531  -6.531  -6.362  -4.775  -4.759  -4.759
 -2.657  -2.653  -2.653  -2.641  -2.641  -2.041  -2.036  -2.036
 -2.022  -2.022  -0.967  -0.877  -0.840  -0.801  -0.688  -0.634
 -0.571  -0.528  -0.504  -0.438  -0.424  -0.421  -0.402  -0.357
 -0.338  -0.330  -0.316  -0.309  -0.295  -0.278  -0.272
 -- Virtual --
 -0.091  -0.053  -0.043  -0.005   0.019   0.022   0.024   0.034
  0.051   0.061   0.062   0.067   0.078   0.087   0.088   0.092
  0.097   0.105   0.109   0.115   0.121   0.134   0.138   0.140
  0.147   0.157   0.160   0.162   0.184   0.198   0.204   0.223
  0.233   0.238   0.248   0.255   0.274   0.290   0.360   0.372
  0.389   0.403   0.408   0.418   0.429   0.439   0.443   0.456
  0.465   0.474   0.477   0.482   0.494   0.504   0.526   0.541
  0.554   0.570   0.587   0.592   0.605   0.623   0.638   0.649
  0.673   0.682   0.722   0.777   0.807   0.810   0.828   0.849
  0.859   0.865   0.888   0.910   0.920   0.955   0.979   1.013
  1.040   1.048   1.150   1.169   1.191   1.270   1.334   1.369
  1.390   1.397   1.442   1.491   1.517   1.548   1.554   1.599
  1.663   1.736   1.790   1.827   1.863   1.924   1.963   2.010
  2.045   2.057   2.146   2.173   2.186   2.214   2.275   2.290
  2.301   2.339   2.458   2.523   2.545   2.583   2.688   2.724
  2.796   2.815   2.937   3.043   3.138   3.405   3.580   3.705
  3.977   3.991   4.015   4.033   4.049   4.066   4.107   4.129
  4.200   4.244   4.378   4.442   6.034   6.056   6.091   6.684
  7.569   7.600   7.674   9.717   9.757  23.474  23.622  23.847
 25.857  25.864  25.931  26.039  26.454  26.465  27.885  28.368
 28.382  28.389  28.539  28.545  28.572  28.604  28.685  47.953
127.903 127.916 127.938 151.677 215.705 215.745 289.764 289.794
289.8961020.7571901.841
 --------------------------------------------------------------

          Ground-State Mulliken Net Atomic Charges

     Atom                 Charge (a.u.)
  ----------------------------------------
      1 C                    -0.861194
      2 C                     0.112365
      3 C                    -0.208479
      4 Cl                    0.233668
      5 Br                    0.006970
      6 Cl                    0.185269
      7 I                     0.144222
      8 H                     0.214748
      9 H                     0.172431
  ----------------------------------------
  Sum of atomic charges =     0.000000

 -----------------------------------------------------------------
                    Cartesian Multipole Moments
 -----------------------------------------------------------------
    Charge (ESU x 10^10)
                 0.0000
    Dipole Moment (Debye)
         X      -0.1846      Y      -0.2307      Z       1.7160
       Tot       1.7412
    Quadrupole Moments (Debye-Ang)
        XX     -91.0375     XY       2.2995     YY     -89.0220
        XZ       1.6341     YZ       1.5822     ZZ     -87.1576
    Octopole Moments (Debye-Ang^2)
       XXX     -44.1898    XXY     -23.6999    XYY      -7.9067
       YYY     -62.4135    XXZ      -8.4013    XYZ       1.0668
       YYZ      -6.0387    XZZ      -7.5311    YZZ     -16.3355
       ZZZ      -2.4531
    Hexadecapole Moments (Debye-Ang^3)
      XXXX   -1530.6219   XXXY      24.2268   XXYY    -426.2396
      XYYY     -21.5647   YYYY   -1015.7432   XXXZ      -7.4413
      XXYZ       1.6764   XYYZ      -1.7201   YYYZ      -0.0760
      XXZZ    -305.8328   XYZZ       1.7425   YYZZ    -216.9267
      XZZZ      -0.8345   YZZZ       6.9780   ZZZZ    -237.9600
 -----------------------------------------------------------------
Archival summary:
1\1\TWL02\OPT\ProcedureUnspecified\BasisUnspecified\1r1l232\taweetha\ThuOct1100:41:402018ThuOct1100:41:402018\0\\#,OPT,ProcedureUnspecified,BasisUnspecified,\\0,1\I\C,1,2.17449\C,2,1.50914,1,120.297\H,3,1.08297,2,118.332,1,2.71804,0\H,3,1.0847,2,116.721,1,-142.081,0\C,3,1.50585,2,60.7472,1,110.407,0\Cl,6,1.7711,3,118.722,2,108.824,0\Cl,2,1.77395,1,111.3,3,-143.29,0\Br,6,1.93731,3,118.589,2,-110.847,0\\\@

 Total job time:  1568.76s(wall), 988.32s(cpu) 
 Thu Oct 11 00:41:40 2018

        *************************************************************
        *                                                           *
        *  Thank you very much for using Q-Chem.  Have a nice day.  *
        *                                                           *
        *************************************************************


 
User input: 2 of 2 
 
Q-Chem Developer Version!
                  Welcome to Q-Chem
     A Quantum Leap Into The Future Of Chemistry


 Q-Chem 5.1, Q-Chem, Inc., Pleasanton, CA (2018)

 Yihan Shao,  Zhengting Gan,  E. Epifanovsky,  A. T. B. Gilbert,  M. Wormit,  
 J. Kussmann,  A. W. Lange,  A. Behn,  Jia Deng,  Xintian Feng,  D. Ghosh,  
 M. Goldey,  P. R. Horn,  L. D. Jacobson,  I. Kaliman,  T. Kus,  A. Landau,  
 Jie Liu,  E. I. Proynov,  R. M. Richard,  R. P. Steele,  E. J. Sundstrom,  
 H. L. Woodcock III,  P. M. Zimmerman,  D. Zuev,  B. Albrecht,  E. Alguire,  
 S. A. Baeppler,  D. Barton,  Z. Benda,  Y. A. Bernard,  E. J. Berquist,  
 K. B. Bravaya,  H. Burton,  D. Casanova,  Chun-Min Chang,  Yunqing Chen,  
 A. Chien,  K. D. Closser,  M. P. Coons,  S. Coriani,  S. Dasgupta,  
 A. L. Dempwolff,  M. Diedenhofen,  Hainam Do,  R. G. Edgar,  Po-Tung Fang,  
 S. Faraji,  S. Fatehi,  Qingguo Feng,  K. D. Fenk,  J. Fosso-Tande,  
 Qinghui Ge,  A. Ghysels,  G. Gidofalvi,  J. Gomes,  J. Gonthier,  A. Gunina,  
 D. Hait,  M. W. D. Hanson-Heine,  P. H. P. Harbach,  A. W. Hauser,  
 J. E. Herr,  E. G. Hohenstein,  Z. C. Holden,  Kerwin Hui,  B. C. Huynh,  
 T.-C. Jagau,  Hyunjun Ji,  B. Kaduk,  K. Khistyaev,  Jaehoon Kim,  
 P. Klunzinger,  K. Koh,  D. Kosenkov,  L. Koulias,  T. Kowalczyk,  
 C. M. Krauter,  A. Kunitsa,  Ka Un Lao,  A. Laurent,  K. V. Lawler,  
 Joonho Lee,  D. Lefrancois,  S. Lehtola,  D. S. Levine,  Yi-Pei Li,  
 You-Sheng Lin,  Fenglai Liu,  E. Livshits,  A. Luenser,  P. Manohar,  
 E. Mansoor,  S. F. Manzer,  Shan-Ping Mao,  Yuezhi Mao,  N. Mardirossian,  
 A. V. Marenich,  T. Markovich,  L. A. Martinez-Martinez,  S. A. Maurer,  
 N. J. Mayhall,  S. C. McKenzie,  J.-M. Mewes,  A. F. Morrison,  
 J. W. Mullinax,  K. Nanda,  T. S. Nguyen-Beck,  R. Olivares-Amaya,  
 J. A. Parkhill,  T. M. Perrine,  F. Plasser,  P. Pokhilko,  S. Prager,  
 A. Prociuk,  E. Ramos,  D. R. Rehn,  F. Rob,  M. Schneider,  N. Sergueev,  
 S. M. Sharada,  S. Sharma,  D. W. Small,  T. Stauch,  T. Stein,  
 Yu-Chuan Su,  A. J. W. Thom,  A. Tkatchenko,  T. Tsuchimochi,  N. M. Tubman,  
 L. Vogt,  M. L. Vidal,  O. Vydrov,  M. A. Watson,  J. Wenzel,  
 M. de Wergifosse,  T. A. Wesolowski,  A. White,  J. Witte,  A. Yamada,  
 Jun Yang,  K. Yao,  S. Yeganeh,  S. R. Yost,  Zhi-Qiang You,  A. Zech,  
 Igor Ying Zhang,  Xing Zhang,  Yan Zhao,  Ying Zhu,  B. R. Brooks,  
 G. K. L. Chan,  C. J. Cramer,  M. S. Gordon,  W. J. Hehre,  A. Klamt,  
 M. W. Schmidt,  C. D. Sherrill,  D. G. Truhlar,  A. Aspuru-Guzik,  R. Baer,  
 A. T. Bell,  N. A. Besley,  Jeng-Da Chai,  A. E. DePrince, III,  
 R. A. DiStasio Jr.,  A. Dreuw,  B. D. Dunietz,  T. R. Furlani,  
 Chao-Ping Hsu,  Yousung Jung,  Jing Kong,  D. S. Lambrecht,  WanZhen Liang,  
 C. Ochsenfeld,  V. A. Rassolov,  L. V. Slipchenko,  J. E. Subotnik,  
 T. Van Voorhis,  J. M. Herbert,  A. I. Krylov,  P. M. W. Gill,  M. Head-Gordon

 Contributors to earlier versions of Q-Chem not listed above: 
 R. D. Adamson,  B. Austin,  J. Baker,  G. J. O. Beran,  K. Brandhorst,  
 S. T. Brown,  E. F. C. Byrd,  A. K. Chakraborty,  C.-L. Cheng,  
 Siu Hung Chien,  D. M. Chipman,  D. L. Crittenden,  H. Dachsel,  
 R. J. Doerksen,  A. D. Dutoi,  L. Fusti-Molnar,  W. A. Goddard III,  
 A. Golubeva-Zadorozhnaya,  S. R. Gwaltney,  G. Hawkins,  A. Heyden,  
 S. Hirata,  G. Kedziora,  F. J. Keil,  C. Kelley,  Jihan Kim,  R. A. King,  
 R. Z. Khaliullin,  P. P. Korambath,  W. Kurlancheek,  A. M. Lee,  M. S. Lee,  
 S. V. Levchenko,  Ching Yeh Lin,  D. Liotard,  R. C. Lochan,  I. Lotan,  
 P. E. Maslen,  N. Nair,  D. P. O'Neill,  D. Neuhauser,  E. Neuscamman,  
 C. M. Oana,  R. Olson,  B. Peters,  R. Peverati,  P. A. Pieniazek,  
 Y. M. Rhee,  J. Ritchie,  M. A. Rohrdanz,  E. Rosta,  N. J. Russ,  
 H. F. Schaefer III,  N. E. Schultz,  N. Shenvi,  A. C. Simmonett,  A. Sodt,  
 D. Stuck,  K. S. Thanthiriwatte,  V. Vanovschi,  Tao Wang,  A. Warshel,  
 C. F. Williams,  Q. Wu,  X. Xu,  W. Zhang

 Please cite Q-Chem as follows:
 Y. Shao et al., Mol. Phys. 113, 184-215 (2015)
 DOI: 10.1080/00268976.2014.952696

 Q-Chem 5.1.1 for Intel X86 EM64T Linux

 Parts of Q-Chem use Armadillo 8.300.2 (Tropical Shenanigans).
 http://arma.sourceforge.net/

 Q-Chem begins on Thu Oct 11 00:41:40 2018  

Host: 
0

     Scratch files written to /scratch/taweetham/qchem689//
The previous job contains 0 fragments, simply inherited here
Input Ideriv = 2
Curr. Ideriv = -1
Max.  Ideriv = 2

Checking the input file for inconsistencies... 	...done.

--------------------------------------------------------------
User input:
--------------------------------------------------------------

$molecule
read
$end

$rem
   job_type 	frequency
   basis 	6-311++g**
   method	b3lyp	
$end


--------------------------------------------------------------
 ----------------------------------------------------------------
             Standard Nuclear Orientation (Angstroms)
    I     Atom           X                Y                Z
 ----------------------------------------------------------------
    1      C       0.6012869906     0.6818337648     1.5995588999
    2      C       1.2303777509     0.3095009457     0.2830447002
    3      C      -0.1936995566     0.8517663556     0.3280953195
    4      Cl      2.5226825628     1.3340582545    -0.3627400846
    5      Br      1.5658798423    -1.5621833537    -0.0876634670
    6      Cl     -0.4864377206     2.5066990017    -0.2397093073
    7      I      -1.8969015861    -0.4366415624    -0.0812073211
    8      H       0.3285619182    -0.1214517449     2.2727445442
    9      H       0.9574742360     1.5883921801     2.0769109633
 ----------------------------------------------------------------
 Molecular Point Group                 C1    NOp =  1
 Largest Abelian Subgroup              C1    NOp =  1
 Nuclear Repulsion Energy =  1272.3251815465 hartrees
 There are       71 alpha and       71 beta electrons
 Requested basis set is 6-311++G(d,p)
 There are 97 shells and 250 basis functions

 Total QAlloc Memory Limit   2000 MB
 Mega-Array Size       188 MB
 MEM_STATIC part       192 MB

                       Distance Matrix (Angstroms)
             C (  1)   C (  2)   C (  3)   Cl(  4)   Br(  5)   Cl(  6)
   C (  2)  1.505854
   C (  3)  1.509139  1.524493
   Cl(  4)  2.822725  1.771103  2.844045
   Br(  5)  2.968631  1.937315  3.015979  3.062573
   Cl(  6)  2.810015  2.836971  1.773950  3.231877  4.559707
   I (  7)  3.211994  3.235627  2.174493  4.769420  3.641118  3.267688
   H (  8)  1.082971  2.226634  2.236419  3.725380  3.029553  3.726101
   H (  9)  1.084704  2.219909  2.219499  2.909718  3.870616  2.880087
             I (  7)   H (  8)
   H (  8)  3.254708
   H (  9)  4.111654  1.832334

 A cutoff of  1.0D-11 yielded   3670 shell pairs
 There are     26311 function pairs (     29137 Cartesian)
 Smallest overlap matrix eigenvalue = 2.14E-05
 Guess from superposition of atomic densities
 Warning:  Energy on first SCF cycle will be non-variational
 SAD guess density has 142.000000 electrons

 -----------------------------------------------------------------------
  General SCF calculation program by
  Eric Jon Sundstrom, Paul Horn, Yuezhi Mao, Dmitri Zuev, Alec White,
  David Stuck, Shaama M.S., Shane Yost, Joonho Lee, David Small,
  Daniel Levine, Susi Lehtola, Hugh Burton, Evgeny Epifanovsky
 -----------------------------------------------------------------------
 Exchange:     0.2000 Hartree-Fock + 0.0800 Slater + 0.7200 B88
 Correlation:  0.1900 VWN1RPA + 0.8100 LYP
 Using SG-1 standard quadrature grid
 A restricted SCF calculation will be
 performed using DIIS
 SCF converges when DIIS error is below 1.0e-08
 ---------------------------------------
  Cycle       Energy         DIIS error
 ---------------------------------------
    1  -10530.7358902277      3.36e-02  
    2  -10529.5633089836      2.60e-03  
    3  -10529.5440572738      2.99e-03  
    4  -10529.6031531303      4.20e-04  
    5  -10529.6040568418      2.38e-04  
    6  -10529.6044455153      8.42e-05  
    7  -10529.6045060438      1.26e-05  
    8  -10529.6045069956      6.19e-06  
    9  -10529.6045072652      1.59e-06  
   10  -10529.6045072852      3.75e-07  
   11  -10529.6045072864      9.50e-08  
   12  -10529.6045072864      2.53e-08  
   13  -10529.6045072862      4.98e-09  Convergence criterion met
 ---------------------------------------
 SCF time:   CPU 114.75s  wall 229.00s 
 SCF   energy in the final basis set =   -10529.6045072862
 Total energy in the final basis set =   -10529.6045072862

 --------------------------------------------------------------

                    Orbital Energies (a.u.)
 --------------------------------------------------------------

 Alpha MOs
 -- Occupied --
*******-482.852-176.316-165.720-165.718-165.718-101.577-101.576
-62.505 -56.326 -56.321 -56.321 -35.813 -31.306 -31.300 -31.300
-22.957 -22.955 -22.955 -22.950 -22.950 -10.326 -10.317 -10.233
 -9.491  -9.491  -8.714  -7.256  -7.256  -7.245  -7.245  -7.245
 -7.245  -6.546  -6.531  -6.531  -6.362  -4.775  -4.759  -4.759
 -2.657  -2.653  -2.652  -2.641  -2.641  -2.041  -2.036  -2.036
 -2.022  -2.022  -0.967  -0.877  -0.840  -0.801  -0.688  -0.634
 -0.571  -0.528  -0.503  -0.438  -0.424  -0.421  -0.402  -0.357
 -0.338  -0.330  -0.316  -0.309  -0.295  -0.278  -0.272
 -- Virtual --
 -0.091  -0.053  -0.043  -0.005   0.019   0.022   0.024   0.034
  0.051   0.061   0.062   0.067   0.078   0.087   0.088   0.092
  0.097   0.105   0.109   0.116   0.121   0.134   0.138   0.140
  0.147   0.157   0.160   0.162   0.184   0.199   0.204   0.223
  0.233   0.238   0.248   0.255   0.274   0.290   0.360   0.372
  0.389   0.403   0.408   0.418   0.429   0.439   0.443   0.456
  0.464   0.474   0.477   0.482   0.494   0.504   0.526   0.541
  0.554   0.570   0.587   0.592   0.605   0.623   0.638   0.649
  0.673   0.682   0.722   0.777   0.807   0.810   0.828   0.849
  0.859   0.865   0.888   0.910   0.920   0.955   0.979   1.013
  1.040   1.048   1.150   1.169   1.191   1.270   1.334   1.369
  1.390   1.397   1.442   1.491   1.517   1.548   1.554   1.599
  1.663   1.736   1.790   1.827   1.863   1.925   1.963   2.010
  2.045   2.057   2.146   2.173   2.186   2.214   2.275   2.290
  2.301   2.339   2.458   2.523   2.545   2.583   2.688   2.724
  2.796   2.815   2.937   3.043   3.138   3.405   3.580   3.705
  3.977   3.991   4.015   4.033   4.049   4.066   4.107   4.129
  4.200   4.244   4.378   4.443   6.035   6.057   6.091   6.684
  7.569   7.601   7.674   9.717   9.757  23.474  23.622  23.847
 25.857  25.864  25.931  26.039  26.454  26.465  27.885  28.368
 28.382  28.388  28.539  28.545  28.572  28.604  28.685  47.953
127.903 127.916 127.938 151.677 215.705 215.745 289.764 289.794
289.8961020.7571901.841
 --------------------------------------------------------------

          Ground-State Mulliken Net Atomic Charges

     Atom                 Charge (a.u.)
  ----------------------------------------
      1 C                    -0.861233
      2 C                     0.111810
      3 C                    -0.208786
      4 Cl                    0.233395
      5 Br                    0.007140
      6 Cl                    0.186212
      7 I                     0.144279
      8 H                     0.214759
      9 H                     0.172424
  ----------------------------------------
  Sum of atomic charges =     0.000000

 -----------------------------------------------------------------
                    Cartesian Multipole Moments
 -----------------------------------------------------------------
    Charge (ESU x 10^10)
                 0.0000
    Dipole Moment (Debye)
         X      -0.1532      Y      -0.2465      Z       1.7171
       Tot       1.7415
    Quadrupole Moments (Debye-Ang)
        XX     -91.3134     XY       2.1510     YY     -88.7107
        XZ       1.5872     YZ       1.6411     ZZ     -87.2112
    Octopole Moments (Debye-Ang^2)
       XXX     -42.6047    XXY     -23.9431    XYY      -8.1416
       YYY     -59.4625    XXZ      -7.5049    XYZ       0.9516
       YYZ      -5.1806    XZZ      -7.3082    YZZ     -15.4175
       ZZZ      -0.1146
    Hexadecapole Moments (Debye-Ang^3)
      XXXX   -1536.9109   XXXY       5.7832   XXYY    -419.2725
      XYYY     -39.2168   YYYY   -1020.0229   XXXZ      -1.6577
      XXYZ       1.3953   XYYZ       0.3961   YYYZ       0.1249
      XXZZ    -305.5311   XYZZ      -4.4767   YYZZ    -216.4925
      XZZZ       5.4320   YZZZ       6.7414   ZZZZ    -237.9502
 -----------------------------------------------------------------
 Calculating MO derivatives via CPSCF
   1         3          27      0.126832    0.024425
   2         3          27      0.019096    0.003478
   3         3          27      0.002144    0.000504
   4         3          27      0.000199    0.000053
   5        27           3      0.000010    0.000005
   6        30           0      0.000000    0.000000    Roots Converged
 Time for AOints: 67.2 s (CPU) 84.2 s (wall)
 ------------------------------------------------------------------------------
                     AOints        : Timing summary (seconds)
 ------------------------------------------------------------------------------
     job step          cpu (% of tot)      sys (% of tot)     wall (% of tot)
 ------------------------------------------------------------------------------
  cpscf_lag         0.3427E+03 (41.6)   0.3810E-03 (15.0)   0.6172E+03 (46.8)
  iterzp            0.4135E+03 (50.2)   0.2155E-02 (84.8)   0.6149E+03 (46.7)
  make_fx           0.0000E+00 ( 0.0)   0.0000E+00 ( 0.0)   0.0000E+00 ( 0.0)
  AOints            0.6722E+02 ( 8.2)   0.0000E+00 ( 0.0)   0.8420E+02 ( 6.4)
 ------------------------------------------------------------------------------
   Grand Totals     0.8244E+03          0.2541E-02          0.1318E+04
 ------------------------------------------------------------------------------
 Calculating analytic Hessian of the SCF energy
 Polarizability Matrix (a.u.)
            1           2           3
    1-123.1432788  -6.2650575  -0.4452117
    2  -6.2650575-120.9337697   0.2061805
    3  -0.4452117   0.2061805 -84.2952201

 Direct stationary perturbation theory relativistic correction:

 rels  =     115.322819880659
 relv  =    -385.739682725618
 rel2e =      53.800061338159
 E_rel =    -216.616801506800

 Hessian of the SCF Energy
            1           2           3           4           5           6
    1   0.2687292   0.1416875   0.0038933  -0.0502538   0.0003672   0.0441794
    2   0.1416875   0.6054851  -0.0155117   0.0043436  -0.0620174  -0.0327031
    3   0.0038933  -0.0155117   0.5961316   0.0845701  -0.0450749  -0.1729725
    4  -0.0502538   0.0043436   0.0845701   0.3416817  -0.0245606  -0.1015748
    5   0.0003672  -0.0620174  -0.0450749  -0.0245606   0.3085721   0.0321016
    6   0.0441794  -0.0327031  -0.1729725  -0.1015748   0.0321016   0.2890595
    7  -0.0646233  -0.0066690  -0.0974334  -0.1639080   0.0401963   0.0222057
    8  -0.0006016  -0.0550228   0.0262665   0.0491255  -0.0595818  -0.0007550
    9  -0.0623047   0.0028690  -0.1587942  -0.0068576   0.0120373  -0.0139608
   10  -0.0103708  -0.0030576   0.0071580  -0.0875554  -0.0389913   0.0322185
   11  -0.0043366  -0.0002322   0.0011887  -0.0497904  -0.0635880   0.0266648
   12   0.0197349   0.0174240  -0.0063623   0.0294617   0.0187494  -0.0473122
   13  -0.0020087   0.0035868   0.0034674  -0.0261725   0.0142596   0.0025970
   14   0.0075102  -0.0130117  -0.0038028   0.0199761  -0.1068399  -0.0217598
   15   0.0028086  -0.0201903  -0.0011031   0.0031463  -0.0167549  -0.0288293
   16  -0.0025946   0.0063389  -0.0054295  -0.0031048   0.0163178  -0.0074551
   17   0.0057460  -0.0096672   0.0059199   0.0025242  -0.0176841   0.0091532
   18  -0.0027110   0.0266273  -0.0060439  -0.0036475  -0.0029210  -0.0001826
   19  -0.0114979  -0.0021332  -0.0023781  -0.0126063  -0.0101255  -0.0089665
   20  -0.0064755  -0.0010557   0.0004965  -0.0015540  -0.0005309  -0.0034334
   21  -0.0118810  -0.0096223  -0.0000355   0.0001096   0.0032145  -0.0011731
   22  -0.0573373  -0.0603183   0.0466112  -0.0058771  -0.0169696   0.0091653
   23  -0.0603426  -0.2123974   0.1358232   0.0032664   0.0085113  -0.0080881
   24   0.0454180   0.1329694  -0.1529537   0.0022643   0.0108805  -0.0129318
   25  -0.0700427  -0.0837786  -0.0404591   0.0077963   0.0195060   0.0076305
   26  -0.0835547  -0.2520806  -0.1053053  -0.0033309  -0.0068412  -0.0011801
   27  -0.0391374  -0.1018624  -0.0978664  -0.0074721  -0.0122325  -0.0116972
            7           8           9          10          11          12
    1  -0.0646233  -0.0006016  -0.0623047  -0.0103708  -0.0043366   0.0197349
    2  -0.0066690  -0.0550228   0.0028690  -0.0030576  -0.0002322   0.0174240
    3  -0.0974334   0.0262665  -0.1587942   0.0071580   0.0011887  -0.0063623
    4  -0.1639080   0.0491255  -0.0068576  -0.0875554  -0.0497904   0.0294617
    5   0.0401963  -0.0595818   0.0120373  -0.0389913  -0.0635880   0.0187494
    6   0.0222057  -0.0007550  -0.0139608   0.0322185   0.0266648  -0.0473122
    7   0.3291010  -0.0391535   0.0818411  -0.0191880  -0.0016937   0.0014301
    8  -0.0391535   0.2776758  -0.0428282  -0.0144186  -0.0013431  -0.0034222
    9   0.0818411  -0.0428282   0.2586252   0.0138937   0.0022507  -0.0012569
   10  -0.0191880  -0.0144186   0.0138937   0.1251964   0.0662451  -0.0527126
   11  -0.0016937  -0.0013431   0.0022507   0.0662451   0.0948558  -0.0345898
   12   0.0014301  -0.0034222  -0.0012569  -0.0527126  -0.0345898   0.0480084
   13  -0.0011300   0.0134909   0.0041848   0.0006011  -0.0165418  -0.0006186
   14   0.0027171  -0.0133503  -0.0073500  -0.0101709  -0.0319310   0.0031269
   15   0.0027827   0.0026175  -0.0009943  -0.0001991   0.0059425   0.0039654
   16  -0.0318670   0.0087399  -0.0039686  -0.0065643   0.0063980   0.0007917
   17   0.0235465  -0.1239651   0.0379704   0.0004343   0.0011352  -0.0014321
   18  -0.0076032   0.0296520  -0.0425618  -0.0008874  -0.0010539   0.0019498
   19  -0.0469856  -0.0156542  -0.0050492  -0.0016387  -0.0005889  -0.0003928
   20  -0.0201091  -0.0274749  -0.0095333   0.0002357  -0.0001569   0.0000372
   21  -0.0032332  -0.0070987  -0.0162363   0.0010125  -0.0000168   0.0003342
   22   0.0065213   0.0189126  -0.0127988  -0.0022127  -0.0003918   0.0043358
   23  -0.0023146  -0.0045008  -0.0001125   0.0008810   0.0006274  -0.0017161
   24   0.0034923   0.0083157  -0.0122803  -0.0010163  -0.0000894  -0.0007333
   25  -0.0079204  -0.0204410  -0.0089408   0.0017323   0.0007001  -0.0020300
   26   0.0034800   0.0075631   0.0046966  -0.0011577   0.0006328   0.0018228
   27  -0.0034821  -0.0127475  -0.0125406   0.0005326  -0.0002967   0.0014070
           13          14          15          16          17          18
    1  -0.0020087   0.0075102   0.0028086  -0.0025946   0.0057460  -0.0027110
    2   0.0035868  -0.0130117  -0.0201903   0.0063389  -0.0096672   0.0266273
    3   0.0034674  -0.0038028  -0.0011031  -0.0054295   0.0059199  -0.0060439
    4  -0.0261725   0.0199761   0.0031463  -0.0031048   0.0025242  -0.0036475
    5   0.0142596  -0.1068399  -0.0167549   0.0163178  -0.0176841  -0.0029210
    6   0.0025970  -0.0217598  -0.0288293  -0.0074551   0.0091532  -0.0001826
    7  -0.0011300   0.0027171   0.0027827  -0.0318670   0.0235465  -0.0076032
    8   0.0134909  -0.0133503   0.0026175   0.0087399  -0.1239651   0.0296520
    9   0.0041848  -0.0073500  -0.0009943  -0.0039686   0.0379704  -0.0425618
   10   0.0006011  -0.0101709  -0.0001991  -0.0065643   0.0004343  -0.0008874
   11  -0.0165418  -0.0319310   0.0059425   0.0063980   0.0011352  -0.0010539
   12  -0.0006186   0.0031269   0.0039654   0.0007917  -0.0014321   0.0019498
   13   0.0368203  -0.0222830  -0.0100219  -0.0010563   0.0016958   0.0009455
   14  -0.0222830   0.1654581   0.0288671   0.0007761  -0.0014385  -0.0007520
   15  -0.0100219   0.0288671   0.0243266  -0.0008390   0.0007599   0.0004034
   16  -0.0010563   0.0007761  -0.0008390   0.0458465  -0.0250071   0.0139277
   17   0.0016958  -0.0014385   0.0007599  -0.0250071   0.1769151  -0.0543642
   18   0.0009455  -0.0007520   0.0004034   0.0139277  -0.0543642   0.0424819
   19  -0.0073693   0.0010969   0.0010485  -0.0009881  -0.0097884   0.0016218
   20   0.0048301   0.0008860   0.0005456  -0.0150770  -0.0258492   0.0011750
   21  -0.0005235   0.0009811   0.0014529   0.0026404   0.0026537   0.0031558
   22   0.0013101  -0.0022049  -0.0020336  -0.0013894   0.0024616  -0.0045901
   23   0.0005262   0.0007864  -0.0004074   0.0008735  -0.0004219   0.0015430
   24   0.0006067   0.0000994   0.0013040   0.0008698  -0.0008478  -0.0005324
   25  -0.0009947   0.0025822   0.0033074   0.0017181  -0.0016129   0.0029441
   26   0.0004354  -0.0005589  -0.0013800   0.0006399   0.0009756   0.0000937
   27  -0.0006374   0.0005902  -0.0005256  -0.0005374   0.0001869   0.0013297
           19          20          21          22          23          24
    1  -0.0114979  -0.0064755  -0.0118810  -0.0573373  -0.0603426   0.0454180
    2  -0.0021332  -0.0010557  -0.0096223  -0.0603183  -0.2123974   0.1329694
    3  -0.0023781   0.0004965  -0.0000355   0.0466112   0.1358232  -0.1529537
    4  -0.0126063  -0.0015540   0.0001096  -0.0058771   0.0032664   0.0022643
    5  -0.0101255  -0.0005309   0.0032145  -0.0169696   0.0085113   0.0108805
    6  -0.0089665  -0.0034334  -0.0011731   0.0091653  -0.0080881  -0.0129318
    7  -0.0469856  -0.0201091  -0.0032332   0.0065213  -0.0023146   0.0034923
    8  -0.0156542  -0.0274749  -0.0070987   0.0189126  -0.0045008   0.0083157
    9  -0.0050492  -0.0095333  -0.0162363  -0.0127988  -0.0001125  -0.0122803
   10  -0.0016387   0.0002357   0.0010125  -0.0022127   0.0008810  -0.0010163
   11  -0.0005889  -0.0001569  -0.0000168  -0.0003918   0.0006274  -0.0000894
   12  -0.0003928   0.0000372   0.0003342   0.0043358  -0.0017161  -0.0007333
   13  -0.0073693   0.0048301  -0.0005235   0.0013101   0.0005262   0.0006067
   14   0.0010969   0.0008860   0.0009811  -0.0022049   0.0007864   0.0000994
   15   0.0010485   0.0005456   0.0014529  -0.0020336  -0.0004074   0.0013040
   16  -0.0009881  -0.0150770   0.0026404  -0.0013894   0.0008735   0.0008698
   17  -0.0097884  -0.0258492   0.0026537   0.0024616  -0.0004219  -0.0008478
   18   0.0016218   0.0011750   0.0031558  -0.0045901   0.0015430  -0.0005324
   19   0.0808881   0.0377994   0.0130905   0.0018931  -0.0014163  -0.0001359
   20   0.0377994   0.0536923   0.0100822   0.0009194   0.0000474   0.0002934
   21   0.0130905   0.0100822   0.0120991   0.0013156  -0.0010619   0.0006254
   22   0.0018931   0.0009194   0.0013156   0.0579052   0.0629313  -0.0480838
   23  -0.0014163   0.0000474  -0.0010619   0.0629313   0.2196331  -0.1412936
   24  -0.0001359   0.0002934   0.0006254  -0.0480838  -0.1412936   0.1655217
   25  -0.0016952  -0.0005690  -0.0025308  -0.0008132  -0.0044049  -0.0034151
   26   0.0008102   0.0004420   0.0008682  -0.0053403  -0.0122854  -0.0103276
   27   0.0011617   0.0003368  -0.0002224   0.0060785   0.0153135   0.0119803
           25          26          27
    1  -0.0700427  -0.0835547  -0.0391374
    2  -0.0837786  -0.2520806  -0.1018624
    3  -0.0404591  -0.1053053  -0.0978664
    4   0.0077963  -0.0033309  -0.0074721
    5   0.0195060  -0.0068412  -0.0122325
    6   0.0076305  -0.0011801  -0.0116972
    7  -0.0079204   0.0034800  -0.0034821
    8  -0.0204410   0.0075631  -0.0127475
    9  -0.0089408   0.0046966  -0.0125406
   10   0.0017323  -0.0011577   0.0005326
   11   0.0007001   0.0006328  -0.0002967
   12  -0.0020300   0.0018228   0.0014070
   13  -0.0009947   0.0004354  -0.0006374
   14   0.0025822  -0.0005589   0.0005902
   15   0.0033074  -0.0013800  -0.0005256
   16   0.0017181   0.0006399  -0.0005374
   17  -0.0016129   0.0009756   0.0001869
   18   0.0029441   0.0000937   0.0013297
   19  -0.0016952   0.0008102   0.0011617
   20  -0.0005690   0.0004420   0.0003368
   21  -0.0025308   0.0008682  -0.0002224
   22  -0.0008132  -0.0053403   0.0060785
   23  -0.0044049  -0.0122854   0.0153135
   24  -0.0034151  -0.0103276   0.0119803
   25   0.0702196   0.0880181   0.0434936
   26   0.0880181   0.2621526   0.1107118
   27   0.0434936   0.1107118   0.1081353
 Gradient time:  CPU 1053.26 s  wall 1604.84 s
 **********************************************************************
 **                                                                  **
 **                       VIBRATIONAL ANALYSIS                       **
 **                       --------------------                       **
 **                                                                  **
 **        VIBRATIONAL FREQUENCIES (CM**-1) AND NORMAL MODES         **
 **     FORCE CONSTANTS (mDYN/ANGSTROM) AND REDUCED MASSES (AMU)     **
 **                  INFRARED INTENSITIES (KM/MOL)                   **
 **                                                                  **
 **********************************************************************


 Mode:                 1                      2                      3
 Frequency:        75.04                 100.98                 181.13
 Force Cnst:      0.1010                 0.3315                 0.6326
 Red. Mass:      30.4316                55.1699                32.7244
 IR Active:          YES                    YES                    YES
 IR Intens:        0.199                  0.099                  0.081
 Raman Active:       YES                    YES                    YES
               X      Y      Z        X      Y      Z        X      Y      Z
 C         -0.205  0.029 -0.039   -0.029 -0.264 -0.062    0.102  0.160 -0.181
 C         -0.022 -0.021  0.065    0.037 -0.170 -0.054    0.148  0.187 -0.161
 C         -0.005  0.048 -0.162   -0.023 -0.229 -0.055    0.066  0.107 -0.158
 Cl         0.188  0.041  0.551   -0.097  0.051 -0.014    0.574 -0.197 -0.057
 Br        -0.016  0.050 -0.241    0.603 -0.101  0.029   -0.010  0.206  0.044
 Cl         0.079 -0.072 -0.507    0.106 -0.182 -0.024    0.115  0.226  0.196
 I         -0.037 -0.029  0.151   -0.375  0.167  0.010   -0.215 -0.182 -0.016
 H         -0.443  0.088 -0.065   -0.009 -0.344 -0.148    0.267  0.134 -0.145
 H         -0.138 -0.017 -0.002   -0.096 -0.292  0.041   -0.036  0.231 -0.211
 TransDip  -0.014  0.003  0.000   -0.009 -0.003  0.002    0.006  0.007 -0.001

 Mode:                 4                      5                      6
 Frequency:       188.69                 226.20                 243.23
 Force Cnst:      0.6458                 0.4337                 0.6686
 Red. Mass:      30.7869                14.3855                19.1803
 IR Active:          YES                    YES                    YES
 IR Intens:        0.154                  0.358                  0.185
 Raman Active:       YES                    YES                    YES
               X      Y      Z        X      Y      Z        X      Y      Z
 C         -0.027 -0.060  0.206   -0.294  0.020 -0.209    0.238 -0.087 -0.263
 C         -0.033  0.010  0.166   -0.197 -0.035 -0.143    0.218  0.045 -0.282
 C          0.017 -0.048  0.164   -0.143  0.209 -0.254    0.150 -0.047 -0.201
 Cl        -0.324  0.208 -0.104   -0.143 -0.047  0.048    0.126  0.529  0.066
 Br        -0.080  0.130 -0.001    0.079 -0.124  0.000   -0.098 -0.196  0.067
 Cl         0.748 -0.024 -0.048    0.079  0.436  0.046    0.017  0.008  0.039
 I         -0.062 -0.120 -0.012    0.034 -0.048  0.035   -0.040 -0.016  0.004
 H          0.009 -0.142  0.121   -0.551  0.048 -0.283    0.339 -0.152 -0.303
 H         -0.095 -0.078  0.286   -0.154 -0.085 -0.117    0.180 -0.092 -0.214
 TransDip  -0.003 -0.012  0.002   -0.018 -0.006 -0.004    0.009 -0.009 -0.005

 Mode:                 7                      8                      9
 Frequency:       325.60                 418.34                 431.73
 Force Cnst:      0.3048                 0.3661                 0.5333
 Red. Mass:       4.8804                 3.5507                 4.8566
 IR Active:          YES                    YES                    YES
 IR Intens:        1.739                  5.005                  4.276
 Raman Active:       YES                    YES                    YES
               X      Y      Z        X      Y      Z        X      Y      Z
 C          0.203  0.293  0.165   -0.163  0.288 -0.090    0.304  0.035 -0.197
 C          0.032  0.020  0.144   -0.009  0.017  0.022   -0.085 -0.081 -0.245
 C          0.053  0.126  0.206   -0.044 -0.093 -0.146   -0.016 -0.022 -0.037
 Cl        -0.025  0.013  0.023    0.002  0.009  0.007   -0.122 -0.080  0.126
 Br         0.023 -0.079 -0.040    0.002 -0.018 -0.019   -0.002  0.052  0.020
 Cl        -0.024  0.081 -0.034    0.047 -0.109  0.099    0.019 -0.026  0.021
 I         -0.032 -0.025 -0.023    0.009  0.011  0.004    0.002  0.001 -0.004
 H          0.219  0.490  0.411   -0.081  0.497  0.189    0.440  0.182  0.028
 H          0.368  0.374 -0.102   -0.319  0.517 -0.409    0.532  0.093 -0.481
 TransDip   0.028  0.027  0.016   -0.067  0.020 -0.017    0.048 -0.027 -0.037

 Mode:                10                     11                     12
 Frequency:       554.66                 680.26                 727.08
 Force Cnst:      2.1241                 1.0652                 0.8534
 Red. Mass:      11.7184                 3.9068                 2.7399
 IR Active:          YES                    YES                    YES
 IR Intens:       15.483                 86.591                 31.153
 Raman Active:       YES                    YES                    YES
               X      Y      Z        X      Y      Z        X      Y      Z
 C          0.041 -0.009 -0.025   -0.028  0.077 -0.026    0.047  0.027 -0.003
 C          0.490 -0.180  0.290   -0.017  0.125 -0.082    0.104  0.333 -0.024
 C          0.541 -0.111 -0.392    0.161  0.386 -0.028   -0.033 -0.079 -0.015
 Cl        -0.164 -0.063  0.026   -0.031 -0.023  0.011   -0.050 -0.052  0.033
 Br        -0.021  0.045  0.000    0.005 -0.012  0.001    0.002 -0.023 -0.006
 Cl        -0.067  0.084  0.011    0.010 -0.122  0.041    0.005  0.011 -0.010
 I         -0.021 -0.007  0.002   -0.006 -0.005 -0.002    0.000  0.001  0.001
 H         -0.343  0.100 -0.054   -0.486 -0.113 -0.446    0.536 -0.353 -0.261
 H         -0.076  0.015  0.016    0.255 -0.275  0.433   -0.540  0.111  0.274
 TransDip   0.125 -0.013 -0.007    0.089  0.282 -0.037    0.070  0.163 -0.021

 Mode:                13                     14                     15
 Frequency:       904.86                 928.67                1011.58
 Force Cnst:      3.9912                 4.0135                 1.0780
 Red. Mass:       8.2735                 7.8985                 1.7880
 IR Active:          YES                    YES                    YES
 IR Intens:        0.779                 25.505                 48.180
 Raman Active:       YES                    YES                    YES
               X      Y      Z        X      Y      Z        X      Y      Z
 C         -0.002 -0.023  0.423   -0.276  0.084 -0.027    0.066  0.180  0.012
 C         -0.412  0.130 -0.252    0.219 -0.117 -0.441   -0.054 -0.100 -0.013
 C          0.378 -0.163 -0.243    0.256 -0.093  0.450   -0.023 -0.139 -0.004
 Cl         0.018  0.007 -0.000   -0.026 -0.016  0.022    0.009  0.007  0.001
 Br         0.004 -0.006  0.002   -0.003  0.009  0.005   -0.001  0.004 -0.001
 Cl        -0.010  0.019 -0.001   -0.009  0.034 -0.021   -0.002  0.014  0.002
 I         -0.002  0.000  0.001   -0.002 -0.001 -0.001    0.001  0.001 -0.001
 H          0.085  0.047  0.545   -0.152  0.085  0.026   -0.224 -0.229 -0.596
 H         -0.017  0.180  0.048   -0.552  0.206 -0.053    0.048 -0.161  0.666
 TransDip  -0.024 -0.007 -0.013    0.152 -0.054 -0.006   -0.081 -0.207  0.007

 Mode:                16                     17                     18
 Frequency:      1081.19                1097.90                1251.15
 Force Cnst:      1.0464                 0.9275                 5.2247
 Red. Mass:       1.5193                 1.3060                 5.6650
 IR Active:          YES                    YES                    YES
 IR Intens:        3.510                  8.013                  6.002
 Raman Active:       YES                    YES                    YES
               X      Y      Z        X      Y      Z        X      Y      Z
 C         -0.002  0.020 -0.005   -0.149  0.055  0.002    0.010  0.029  0.315
 C         -0.061 -0.154  0.029    0.022  0.007  0.013    0.301 -0.131 -0.256
 C          0.040  0.123 -0.022    0.019 -0.024 -0.011   -0.299  0.116 -0.212
 Cl         0.005  0.009 -0.001   -0.000 -0.000 -0.000   -0.014 -0.008  0.009
 Br         0.001  0.003 -0.001   -0.000 -0.000 -0.000   -0.002  0.005  0.002
 Cl        -0.003 -0.007  0.000   -0.000  0.001  0.000    0.005 -0.015  0.007
 I          0.000 -0.000  0.000    0.000  0.000  0.000    0.002  0.001  0.001
 H          0.700 -0.287 -0.085    0.604 -0.220 -0.019    0.091  0.134  0.523
 H         -0.573  0.198  0.080    0.700 -0.263 -0.022    0.024 -0.052  0.524
 TransDip   0.042 -0.037  0.020    0.084 -0.033  0.002    0.052  0.024 -0.054

 Mode:                19                     20                     21
 Frequency:      1457.85                3128.52                3220.25
 Force Cnst:      1.4497                 6.0807                 6.8300
 Red. Mass:       1.1577                 1.0544                 1.1179
 IR Active:          YES                    YES                    YES
 IR Intens:       18.440                  0.133                  1.558
 Raman Active:       YES                    YES                    YES
               X      Y      Z        X      Y      Z        X      Y      Z
 C         -0.004 -0.008 -0.108   -0.007 -0.013 -0.063   -0.034 -0.093  0.017
 C         -0.029  0.011  0.009   -0.002  0.001  0.001    0.000 -0.000 -0.000
 C          0.026 -0.012  0.005    0.002 -0.001  0.001   -0.000 -0.000 -0.000
 Cl         0.001  0.000 -0.000   -0.000  0.000  0.000    0.000  0.000 -0.000
 Br         0.000 -0.000 -0.000   -0.000  0.000  0.000   -0.000  0.000  0.000
 Cl        -0.000  0.001 -0.000    0.000 -0.000  0.000   -0.000  0.000 -0.000
 I         -0.000  0.000  0.000    0.000  0.000  0.000    0.000  0.000  0.000
 H          0.172  0.434  0.511   -0.167 -0.485  0.387    0.194  0.568 -0.473
 H         -0.109 -0.337  0.618    0.250  0.643  0.325    0.208  0.532  0.283
 TransDip  -0.005 -0.003  0.137   -0.003  0.002  0.011    0.016  0.036 -0.007

 STANDARD THERMODYNAMIC QUANTITIES AT   298.15 K  AND     1.00 ATM

   This Molecule has  0 Imaginary Frequencies
   Zero point vibrational energy:       26.068 kcal/mol

   Atom    1 Element C  Has Mass   12.00000
   Atom    2 Element C  Has Mass   12.00000
   Atom    3 Element C  Has Mass   12.00000
   Atom    4 Element Cl Has Mass   34.96885
   Atom    5 Element Br Has Mass   78.91830
   Atom    6 Element Cl Has Mass   34.96885
   Atom    7 Element I  Has Mass  126.90440
   Atom    8 Element H  Has Mass    1.00783
   Atom    9 Element H  Has Mass    1.00783
   Molecular Mass:   313.776060 amu
   Principal axes and moments of inertia in amu*Bohr^2:
                             1           2           3
    Eigenvalues --     2020.04636  3404.66409  5064.95971
          X               0.99989     0.01428     0.00248
          Y              -0.01429     0.99988     0.00557
          Z              -0.00240    -0.00561     0.99998
   Rotational Symmetry Number is   1
   The Molecule is an Asymmetric Top
   Translational Enthalpy:        0.889 kcal/mol
   Rotational Enthalpy:           0.889 kcal/mol
   Vibrational Enthalpy:         29.382 kcal/mol
   gas constant (RT):             0.592 kcal/mol
   Translational Entropy:        43.126  cal/mol.K
   Rotational Entropy:           31.921  cal/mol.K
   Vibrational Entropy:          20.398  cal/mol.K

   Total Enthalpy:               31.752 kcal/mol
   Total Entropy:                95.446  cal/mol.K

 ======================================================================

 STANDARD THERMODYNAMIC QUANTITIES FOR ANHARMONIC VIBRATION -- TOSH

   Zero point vibrational energy: ************ kcal/mol

   Vibrational Enthalpy:       Infinity kcal/mol
   Vibrational Entropy:             NaN  cal/mol.K

   Total Enthalpy:             Infinity kcal/mol
   Total Entropy:                   NaN  cal/mol.K

 ======================================================================

 STANDARD THERMODYNAMIC QUANTITIES FOR ANHARMONIC VIBRATION -- VPT2

   Zero point vibrational energy: ************ kcal/mol

   Vibrational Enthalpy:       Infinity kcal/mol
   Vibrational Entropy:             NaN  cal/mol.K

   Total Enthalpy:             Infinity kcal/mol
   Total Entropy:                   NaN  cal/mol.K

 ======================================================================

Archival summary:
1\1\TWL02\FREQ\ProcedureUnspecified\BasisUnspecified\1r1l232\taweetha\ThuOct1101:12:152018ThuOct1101:12:152018\0\\#,FREQ,ProcedureUnspecified,BasisUnspecified,\\0,1\I\C,1,2.17449\C,2,1.50914,1,120.297\H,3,1.08297,2,118.332,1,2.71804,0\H,3,1.0847,2,116.721,1,-142.081,0\C,3,1.50585,2,60.7472,1,110.407,0\Cl,6,1.7711,3,118.722,2,108.824,0\Cl,2,1.77395,1,111.3,3,-143.29,0\Br,6,1.93731,3,118.589,2,-110.847,0\\\@

 Total job time:  1835.04s(wall), 1168.24s(cpu) 
 Thu Oct 11 01:12:15 2018

        *************************************************************
        *                                                           *
        *  Thank you very much for using Q-Chem.  Have a nice day.  *
        *                                                           *
        *************************************************************
