# Supplementary material for: Geometric and energetic data from ab initio calculations of haloethene, haloimine, halomethylenephosphine, haloiminophosphine, halodiazene, halodiphosphene and halocyclopropane
Source: Data Brief. 2019 Nov 2;27:104738. doi: 10.1016/j.dib.2019.104738 (PMC6861602; doi:10.1016/j.dib.2019.104738)
Supplement: Multimedia component 3 [file mmc3.zip › CCC/B3LYP/ClClCCCBrBr.out]

Q-Chem Developer Version!
                  Welcome to Q-Chem
     A Quantum Leap Into The Future Of Chemistry


 Q-Chem 5.1, Q-Chem, Inc., Pleasanton, CA (2018)

 Yihan Shao,  Zhengting Gan,  E. Epifanovsky,  A. T. B. Gilbert,  M. Wormit,  
 J. Kussmann,  A. W. Lange,  A. Behn,  Jia Deng,  Xintian Feng,  D. Ghosh,  
 M. Goldey,  P. R. Horn,  L. D. Jacobson,  I. Kaliman,  T. Kus,  A. Landau,  
 Jie Liu,  E. I. Proynov,  R. M. Richard,  R. P. Steele,  E. J. Sundstrom,  
 H. L. Woodcock III,  P. M. Zimmerman,  D. Zuev,  B. Albrecht,  E. Alguire,  
 S. A. Baeppler,  D. Barton,  Z. Benda,  Y. A. Bernard,  E. J. Berquist,  
 K. B. Bravaya,  H. Burton,  D. Casanova,  Chun-Min Chang,  Yunqing Chen,  
 A. Chien,  K. D. Closser,  M. P. Coons,  S. Coriani,  S. Dasgupta,  
 A. L. Dempwolff,  M. Diedenhofen,  Hainam Do,  R. G. Edgar,  Po-Tung Fang,  
 S. Faraji,  S. Fatehi,  Qingguo Feng,  K. D. Fenk,  J. Fosso-Tande,  
 Qinghui Ge,  A. Ghysels,  G. Gidofalvi,  J. Gomes,  J. Gonthier,  A. Gunina,  
 D. Hait,  M. W. D. Hanson-Heine,  P. H. P. Harbach,  A. W. Hauser,  
 J. E. Herr,  E. G. Hohenstein,  Z. C. Holden,  Kerwin Hui,  B. C. Huynh,  
 T.-C. Jagau,  Hyunjun Ji,  B. Kaduk,  K. Khistyaev,  Jaehoon Kim,  
 P. Klunzinger,  K. Koh,  D. Kosenkov,  L. Koulias,  T. Kowalczyk,  
 C. M. Krauter,  A. Kunitsa,  Ka Un Lao,  A. Laurent,  K. V. Lawler,  
 Joonho Lee,  D. Lefrancois,  S. Lehtola,  D. S. Levine,  Yi-Pei Li,  
 You-Sheng Lin,  Fenglai Liu,  E. Livshits,  A. Luenser,  P. Manohar,  
 E. Mansoor,  S. F. Manzer,  Shan-Ping Mao,  Yuezhi Mao,  N. Mardirossian,  
 A. V. Marenich,  T. Markovich,  L. A. Martinez-Martinez,  S. A. Maurer,  
 N. J. Mayhall,  S. C. McKenzie,  J.-M. Mewes,  A. F. Morrison,  
 J. W. Mullinax,  K. Nanda,  T. S. Nguyen-Beck,  R. Olivares-Amaya,  
 J. A. Parkhill,  T. M. Perrine,  F. Plasser,  P. Pokhilko,  S. Prager,  
 A. Prociuk,  E. Ramos,  D. R. Rehn,  F. Rob,  M. Schneider,  N. Sergueev,  
 S. M. Sharada,  S. Sharma,  D. W. Small,  T. Stauch,  T. Stein,  
 Yu-Chuan Su,  A. J. W. Thom,  A. Tkatchenko,  T. Tsuchimochi,  N. M. Tubman,  
 L. Vogt,  M. L. Vidal,  O. Vydrov,  M. A. Watson,  J. Wenzel,  
 M. de Wergifosse,  T. A. Wesolowski,  A. White,  J. Witte,  A. Yamada,  
 Jun Yang,  K. Yao,  S. Yeganeh,  S. R. Yost,  Zhi-Qiang You,  A. Zech,  
 Igor Ying Zhang,  Xing Zhang,  Yan Zhao,  Ying Zhu,  B. R. Brooks,  
 G. K. L. Chan,  C. J. Cramer,  M. S. Gordon,  W. J. Hehre,  A. Klamt,  
 M. W. Schmidt,  C. D. Sherrill,  D. G. Truhlar,  A. Aspuru-Guzik,  R. Baer,  
 A. T. Bell,  N. A. Besley,  Jeng-Da Chai,  A. E. DePrince, III,  
 R. A. DiStasio Jr.,  A. Dreuw,  B. D. Dunietz,  T. R. Furlani,  
 Chao-Ping Hsu,  Yousung Jung,  Jing Kong,  D. S. Lambrecht,  WanZhen Liang,  
 C. Ochsenfeld,  V. A. Rassolov,  L. V. Slipchenko,  J. E. Subotnik,  
 T. Van Voorhis,  J. M. Herbert,  A. I. Krylov,  P. M. W. Gill,  M. Head-Gordon

 Contributors to earlier versions of Q-Chem not listed above: 
 R. D. Adamson,  B. Austin,  J. Baker,  G. J. O. Beran,  K. Brandhorst,  
 S. T. Brown,  E. F. C. Byrd,  A. K. Chakraborty,  C.-L. Cheng,  
 Siu Hung Chien,  D. M. Chipman,  D. L. Crittenden,  H. Dachsel,  
 R. J. Doerksen,  A. D. Dutoi,  L. Fusti-Molnar,  W. A. Goddard III,  
 A. Golubeva-Zadorozhnaya,  S. R. Gwaltney,  G. Hawkins,  A. Heyden,  
 S. Hirata,  G. Kedziora,  F. J. Keil,  C. Kelley,  Jihan Kim,  R. A. King,  
 R. Z. Khaliullin,  P. P. Korambath,  W. Kurlancheek,  A. M. Lee,  M. S. Lee,  
 S. V. Levchenko,  Ching Yeh Lin,  D. Liotard,  R. C. Lochan,  I. Lotan,  
 P. E. Maslen,  N. Nair,  D. P. O'Neill,  D. Neuhauser,  E. Neuscamman,  
 C. M. Oana,  R. Olson,  B. Peters,  R. Peverati,  P. A. Pieniazek,  
 Y. M. Rhee,  J. Ritchie,  M. A. Rohrdanz,  E. Rosta,  N. J. Russ,  
 H. F. Schaefer III,  N. E. Schultz,  N. Shenvi,  A. C. Simmonett,  A. Sodt,  
 D. Stuck,  K. S. Thanthiriwatte,  V. Vanovschi,  Tao Wang,  A. Warshel,  
 C. F. Williams,  Q. Wu,  X. Xu,  W. Zhang

 Please cite Q-Chem as follows:
 Y. Shao et al., Mol. Phys. 113, 184-215 (2015)
 DOI: 10.1080/00268976.2014.952696

 Q-Chem 5.1.1 for Intel X86 EM64T Linux

 Parts of Q-Chem use Armadillo 8.300.2 (Tropical Shenanigans).
 http://arma.sourceforge.net/

 Q-Chem begins on Wed Oct 10 23:10:39 2018  

Host: 
0

     Scratch files written to /scratch/taweetham/qchem30054//
Input Ideriv = 2
Curr. Ideriv = -1
Max.  Ideriv = 2

Checking the input file for inconsistencies... 	...done.

--------------------------------------------------------------
User input:
--------------------------------------------------------------
$molecule
0 1
C 
C 1 CC 
C 2 CC 1 60.0
Cl 2 CCl 1 ANG  3 pDHA
Cl 2 CCl 1 ANG  3 mDHA
Br 3 CBr 1 ANG  2 mDHA
Br 3 CBr 1 ANG  2 pDHA
H 1 CH 2 ANG  3 pDHA
H 1 CH 2 ANG  3 mDHA

CC=1.54
CH=1.09
CF=1.35
CCl=1.77
CBr=1.94
CI=2.14
ANG=118.0
pDHA=107.9
mDHA=-107.9
$end

$rem
   job_type	optimization
   basis	6-311++g**
   method	b3lyp
   mem_total	32000
$end

--------------------------------------------------------------
 ----------------------------------------------------------------
             Standard Nuclear Orientation (Angstroms)
    I     Atom           X                Y                Z
 ----------------------------------------------------------------
    1      C       1.6301657622    -0.6156325209     0.0000000000
    2      C       0.2499325806    -1.2986818342     0.0000000000
    3      C       0.3485111141     0.2381598208    -0.0000000000
    4      Cl     -0.2817736406    -2.0977559358    -1.4871681393
    5      Cl     -0.2817736406    -2.0977559358     1.4871681393
    6      Br     -0.1175908015     1.1812598173    -1.6300034973
    7      Br     -0.1175908015     1.1812598173     1.6300034973
    8      H       2.2200015711    -0.6537790928     0.9158267072
    9      H       2.2200015711    -0.6537790928    -0.9158267072
 ----------------------------------------------------------------
 Molecular Point Group                 Cs    NOp =  2
 Largest Abelian Subgroup              Cs    NOp =  2
 Nuclear Repulsion Energy =  1062.5358398637 hartrees
 There are       62 alpha and       62 beta electrons
 Requested basis set is 6-311++G(d,p)
 There are 92 shells and 236 basis functions

 Total QAlloc Memory Limit  32000 MB
 Mega-Array Size       188 MB
 MEM_STATIC part       192 MB
 A cutoff of  1.0D-11 yielded   3408 shell pairs
 There are     24300 function pairs (     26645 Cartesian)
 Smallest overlap matrix eigenvalue = 2.67E-05

 Scale SEOQF with 1.000000e-01/1.000000e-01/1.000000e-01

 Standard Electronic Orientation quadrupole field applied
 Nucleus-field energy     =    -0.0000000084 hartrees
 Guess from superposition of atomic densities
 Warning:  Energy on first SCF cycle will be non-variational
 SAD guess density has 124.000000 electrons

 -----------------------------------------------------------------------
  General SCF calculation program by
  Eric Jon Sundstrom, Paul Horn, Yuezhi Mao, Dmitri Zuev, Alec White,
  David Stuck, Shaama M.S., Shane Yost, Joonho Lee, David Small,
  Daniel Levine, Susi Lehtola, Hugh Burton, Evgeny Epifanovsky
 -----------------------------------------------------------------------
 Exchange:     0.2000 Hartree-Fock + 0.0800 Slater + 0.7200 B88
 Correlation:  0.1900 VWN1RPA + 0.8100 LYP
 Using SG-1 standard quadrature grid
 A restricted SCF calculation will be
 performed using DIIS
 SCF converges when DIIS error is below 1.0e-08
 ---------------------------------------
  Cycle       Energy         DIIS error
 ---------------------------------------
    1   -6185.3391278753      3.46e-02  
    2   -6184.1869675096      2.92e-03  
    3   -6184.1593710962      3.46e-03  
    4   -6184.2260624187      6.69e-04  
    5   -6184.2284380838      2.77e-04  
    6   -6184.2289067034      8.79e-05  
    7   -6184.2289629350      1.63e-05  
    8   -6184.2289644422      7.12e-06  
    9   -6184.2289647668      1.50e-06  
   10   -6184.2289647804      3.46e-07  
   11   -6184.2289647809      7.78e-08  
   12   -6184.2289647827      1.25e-08  
   13   -6184.2289647829      3.43e-09  Convergence criterion met
 ---------------------------------------
 SCF time:   CPU 50.12s  wall 51.00s 
 SCF   energy in the final basis set =    -6184.2289647829
 Total energy in the final basis set =    -6184.2289647829

 --------------------------------------------------------------
             Orbital Energies (a.u.) and Symmetries
 --------------------------------------------------------------

 Alpha MOs, Restricted
 -- Occupied --                  
-482.85 -482.85 -101.58 -101.58  -62.50  -62.50  -56.33  -56.33
  1 A"    1 A'    2 A'    2 A"    3 A"    3 A'    4 A'    4 A"                 
-56.321 -56.321 -56.321 -56.321 -10.334 -10.321 -10.238  -9.493
  5 A'    5 A"    6 A"    6 A'    7 A'    8 A'    9 A'    7 A"                 
 -9.493  -8.713  -8.713  -7.258  -7.258  -7.247  -7.247  -7.247
 10 A'    8 A"   11 A'    9 A"   12 A'   13 A'   10 A"   11 A"                 
 -7.247  -6.546  -6.546  -6.531  -6.531  -6.531  -6.531  -2.657
 14 A'   15 A'   12 A"   16 A'   13 A"   17 A'   14 A"   18 A'                 
 -2.657  -2.653  -2.652  -2.652  -2.652  -2.641  -2.641  -2.641
 15 A"   19 A'   20 A'   16 A"   17 A"   21 A'   18 A"   22 A'                 
 -2.641  -0.966  -0.870  -0.852  -0.802  -0.794  -0.639  -0.580
 19 A"   23 A'   24 A'   20 A"   25 A'   21 A"   26 A'   27 A'                 
 -0.526  -0.509  -0.443  -0.439  -0.415  -0.412  -0.362  -0.347
 22 A"   28 A'   29 A'   23 A"   30 A'   24 A"   31 A'   25 A"                 
 -0.334  -0.328  -0.308  -0.302  -0.291  -0.291
 26 A"   32 A'   27 A"   33 A'   34 A'   28 A"                                 
 -- Virtual --                   
 -0.068  -0.059  -0.033  -0.006   0.017   0.018   0.022   0.030
 35 A'   29 A"   36 A'   37 A'   38 A'   30 A"   39 A'   31 A"                 
  0.046   0.055   0.056   0.061   0.074   0.081   0.082   0.090
 40 A'   32 A"   41 A'   42 A'   43 A'   33 A"   44 A'   45 A'                 
  0.092   0.097   0.099   0.106   0.110   0.113   0.127   0.141
 34 A"   35 A"   46 A'   47 A'   36 A"   48 A'   37 A"   38 A"                 
  0.141   0.146   0.147   0.150   0.155   0.168   0.194   0.195
 49 A'   39 A"   50 A'   40 A"   51 A'   52 A'   53 A'   54 A'                 
  0.204   0.208   0.231   0.231   0.241   0.254   0.263   0.365
 55 A'   41 A"   56 A'   42 A"   57 A'   58 A'   43 A"   59 A'                 
  0.370   0.392   0.406   0.407   0.421   0.426   0.434   0.441
 44 A"   60 A'   61 A'   45 A"   62 A'   46 A"   63 A'   47 A"                 
  0.447   0.462   0.467   0.472   0.483   0.499   0.512   0.524
 64 A'   48 A"   65 A'   49 A"   66 A'   50 A"   51 A"   67 A'                 
  0.540   0.546   0.551   0.560   0.573   0.587   0.601   0.629
 68 A'   52 A"   69 A'   70 A'   53 A"   54 A"   71 A'   55 A"                 
  0.647   0.674   0.692   0.700   0.742   0.779   0.781   0.812
 72 A'   73 A'   74 A'   56 A"   57 A"   75 A'   58 A"   76 A'                 
  0.826   0.835   0.843   0.863   0.893   0.896   0.898   0.921
 77 A'   59 A"   60 A"   78 A'   79 A'   80 A'   61 A"   62 A"                 
  0.928   0.941   0.970   1.034   1.036   1.127   1.137   1.147
 81 A'   63 A"   82 A'   83 A'   64 A"   65 A"   84 A'   85 A'                 
  1.201   1.359   1.367   1.383   1.469   1.513   1.537   1.543
 86 A'   87 A'   66 A"   67 A"   88 A'   68 A"   89 A'   69 A"                 
  1.577   1.651   1.732   1.769   1.838   1.852   1.886   1.936
 70 A"   90 A'   91 A'   92 A'   93 A'   94 A'   71 A"   72 A"                 
  1.986   2.025   2.036   2.062   2.085   2.152   2.158   2.193
 95 A'   73 A"   96 A'   74 A"   97 A'   75 A"   98 A'   99 A'                 
  2.197   2.229   2.271   2.297   2.328   2.332   2.488   2.489
 76 A"  100 A'  101 A'   77 A"  102 A'   78 A"  103 A'   79 A"                 
  2.540   2.586   2.700   2.712   2.784   2.803   2.934   3.077
104 A'   80 A"  105 A'   81 A"  106 A'  107 A'   82 A"  108 A'                 
  3.110   3.368   3.579   3.688   4.003   4.006   4.009   4.036
 83 A"  109 A'  110 A'   84 A"   85 A"   86 A"  111 A'  112 A'                 
  4.054   4.105   4.114   4.139   4.269   4.379   4.410   6.650
113 A'   87 A"   88 A"  114 A'  115 A'  116 A'   89 A"  117 A'                 
  6.734   7.565   7.569   7.577   7.632   7.700   7.704   9.720
 90 A"  118 A'   91 A"   92 A"  119 A'   93 A"  120 A'  121 A'                 
  9.767  23.449  23.577  23.806  25.847  25.875  25.957  25.977
 94 A"  122 A'  123 A'  124 A'  125 A'   95 A"   96 A"  126 A'                 
 26.469  26.490  47.926  47.994 215.709 215.760 289.760 289.765
127 A'   97 A"  128 A'   98 A"  129 A'   99 A"  130 A'  100 A"                 
289.772 289.828 289.913 289.9251020.7231020.808
101 A"  131 A'  102 A"  132 A'  133 A'  103 A"                                 

 Beta MOs, Restricted
 -- Occupied --                  
-482.85 -482.85 -101.58 -101.58  -62.50  -62.50  -56.33  -56.33
  1 A"    1 A'    2 A'    2 A"    3 A"    3 A'    4 A'    4 A"                 
-56.321 -56.321 -56.321 -56.321 -10.334 -10.321 -10.238  -9.493
  5 A'    5 A"    6 A"    6 A'    7 A'    8 A'    9 A'    7 A"                 
 -9.493  -8.713  -8.713  -7.258  -7.258  -7.247  -7.247  -7.247
 10 A'    8 A"   11 A'    9 A"   12 A'   13 A'   10 A"   11 A"                 
 -7.247  -6.546  -6.546  -6.531  -6.531  -6.531  -6.531  -2.657
 14 A'   15 A'   12 A"   16 A'   13 A"   17 A'   14 A"   18 A'                 
 -2.657  -2.653  -2.652  -2.652  -2.652  -2.641  -2.641  -2.641
 15 A"   19 A'   20 A'   16 A"   17 A"   21 A'   18 A"   22 A'                 
 -2.641  -0.966  -0.870  -0.852  -0.802  -0.794  -0.639  -0.580
 19 A"   23 A'   24 A'   20 A"   25 A'   21 A"   26 A'   27 A'                 
 -0.526  -0.509  -0.443  -0.439  -0.415  -0.412  -0.362  -0.347
 22 A"   28 A'   29 A'   23 A"   30 A'   24 A"   31 A'   25 A"                 
 -0.334  -0.328  -0.308  -0.302  -0.291  -0.291
 26 A"   32 A'   27 A"   33 A'   34 A'   28 A"                                 
 -- Virtual --                   
 -0.068  -0.059  -0.033  -0.006   0.017   0.018   0.022   0.030
 35 A'   29 A"   36 A'   37 A'   38 A'   30 A"   39 A'   31 A"                 
  0.046   0.055   0.056   0.061   0.074   0.081   0.082   0.090
 40 A'   32 A"   41 A'   42 A'   43 A'   33 A"   44 A'   45 A'                 
  0.092   0.097   0.099   0.106   0.110   0.113   0.127   0.141
 34 A"   35 A"   46 A'   47 A'   36 A"   48 A'   37 A"   38 A"                 
  0.141   0.146   0.147   0.150   0.155   0.168   0.194   0.195
 49 A'   39 A"   50 A'   40 A"   51 A'   52 A'   53 A'   54 A'                 
  0.204   0.208   0.231   0.231   0.241   0.254   0.263   0.365
 55 A'   41 A"   56 A'   42 A"   57 A'   58 A'   43 A"   59 A'                 
  0.370   0.392   0.406   0.407   0.421   0.426   0.434   0.441
 44 A"   60 A'   61 A'   45 A"   62 A'   46 A"   63 A'   47 A"                 
  0.447   0.462   0.467   0.472   0.483   0.499   0.512   0.524
 64 A'   48 A"   65 A'   49 A"   66 A'   50 A"   51 A"   67 A'                 
  0.540   0.546   0.551   0.560   0.573   0.587   0.601   0.629
 68 A'   52 A"   69 A'   70 A'   53 A"   54 A"   71 A'   55 A"                 
  0.647   0.674   0.692   0.700   0.742   0.779   0.781   0.812
 72 A'   73 A'   74 A'   56 A"   57 A"   75 A'   58 A"   76 A'                 
  0.826   0.835   0.843   0.863   0.893   0.896   0.898   0.921
 77 A'   59 A"   60 A"   78 A'   79 A'   80 A'   61 A"   62 A"                 
  0.928   0.941   0.970   1.034   1.036   1.127   1.137   1.147
 81 A'   63 A"   82 A'   83 A'   64 A"   65 A"   84 A'   85 A'                 
  1.201   1.359   1.367   1.383   1.469   1.513   1.537   1.543
 86 A'   87 A'   66 A"   67 A"   88 A'   68 A"   89 A'   69 A"                 
  1.577   1.651   1.732   1.769   1.838   1.852   1.886   1.936
 70 A"   90 A'   91 A'   92 A'   93 A'   94 A'   71 A"   72 A"                 
  1.986   2.025   2.036   2.062   2.085   2.152   2.158   2.193
 95 A'   73 A"   96 A'   74 A"   97 A'   75 A"   98 A'   99 A'                 
  2.197   2.229   2.271   2.297   2.328   2.332   2.488   2.489
 76 A"  100 A'  101 A'   77 A"  102 A'   78 A"  103 A'   79 A"                 
  2.540   2.586   2.700   2.712   2.784   2.803   2.934   3.077
104 A'   80 A"  105 A'   81 A"  106 A'  107 A'   82 A"  108 A'                 
  3.110   3.368   3.579   3.688   4.003   4.006   4.009   4.036
 83 A"  109 A'  110 A'   84 A"   85 A"   86 A"  111 A'  112 A'                 
  4.054   4.105   4.114   4.139   4.269   4.379   4.410   6.650
113 A'   87 A"   88 A"  114 A'  115 A'  116 A'   89 A"  117 A'                 
  6.734   7.565   7.569   7.577   7.632   7.700   7.704   9.720
 90 A"  118 A'   91 A"   92 A"  119 A'   93 A"  120 A'  121 A'                 
  9.767  23.449  23.577  23.806  25.847  25.875  25.957  25.977
 94 A"  122 A'  123 A'  124 A'  125 A'   95 A"   96 A"  126 A'                 
 26.469  26.490  47.926  47.994 215.709 215.760 289.760 289.765
127 A'   97 A"  128 A'   98 A"  129 A'   99 A"  130 A'  100 A"                 
289.772 289.828 289.913 289.9251020.7231020.808
101 A"  131 A'  102 A"  132 A'  133 A'  103 A"                                 
 --------------------------------------------------------------

          Ground-State Mulliken Net Atomic Charges

     Atom                 Charge (a.u.)
  ----------------------------------------
      1 C                    -0.790082
      2 C                    -0.246260
      3 C                     0.112997
      4 Cl                    0.291933
      5 Cl                    0.291933
      6 Br                   -0.032098
      7 Br                   -0.032098
      8 H                     0.201838
      9 H                     0.201838
  ----------------------------------------
  Sum of atomic charges =     0.000000

 -----------------------------------------------------------------
                    Cartesian Multipole Moments
 -----------------------------------------------------------------
    Charge (ESU x 10^10)
                 0.0000
    Dipole Moment (Debye)
         X       1.7780      Y      -0.0044      Z       0.0000
       Tot       1.7780
    Quadrupole Moments (Debye-Ang)
        XX     -76.7235     XY      -1.7284     YY     -82.9538
        XZ       0.0000     YZ      -0.0000     ZZ     -77.5152
    Octopole Moments (Debye-Ang^2)
       XXX      -0.2184    XXY      16.5895    XYY      -6.2575
       YYY      65.3000    XXZ       0.0000    XYZ      -0.0000
       YYZ       0.0000    XZZ      -6.9116    YZZ      22.9331
       ZZZ       0.0000
    Hexadecapole Moments (Debye-Ang^3)
      XXXX    -221.4113   XXXY     -11.1230   XXYY    -233.0276
      XYYY      -1.4805   YYYY   -1162.5692   XXXZ       0.0000
      XXYZ      -0.0000   XYYZ       0.0000   YYYZ      -0.0000
      XXZZ    -204.9653   XYZZ      -2.5754   YYZZ    -329.5410
      XZZZ       0.0000   YZZZ       0.0000   ZZZZ    -959.9140
 -----------------------------------------------------------------
 Calculating analytic gradient of the SCF energy
 Gradient of SCF Energy
            1           2           3           4           5           6
    1   0.0162146  -0.0146864  -0.0096937   0.0001894   0.0001894  -0.0009290
    2  -0.0008380  -0.0157448   0.0139818   0.0045038   0.0045038  -0.0030402
    3  -0.0000000   0.0000000   0.0000000  -0.0044782   0.0044782  -0.0049775
            7           8           9
    1  -0.0009290   0.0048224   0.0048224
    2  -0.0030402  -0.0001631  -0.0001631
    3   0.0049775   0.0020338  -0.0020338
 Max gradient component =       1.621E-02
 RMS gradient           =       6.728E-03
 Gradient time:  CPU 20.60 s  wall 20.60 s
 Geometry Optimization Parameters
   NAtoms,    NIC,     NZ,  NCons,   NDum,   NFix, NCnnct, MaxDiis
        9      69       9       0       0       0       0       0


** GEOMETRY OPTIMIZATION IN DELOCALIZED INTERNAL COORDINATES **
   Searching for a Minimum

   Optimization Cycle:   1

                       Coordinates (Angstroms)
     ATOM                X               Y               Z
      1  C         1.6301657622   -0.6156325209    0.0000000000
      2  C         0.2499325806   -1.2986818342    0.0000000000
      3  C         0.3485111141    0.2381598208    0.0000000000
      4  Cl       -0.2817736406   -2.0977559358   -1.4871681393
      5  Cl       -0.2817736406   -2.0977559358    1.4871681393
      6  Br       -0.1175908015    1.1812598173   -1.6300034973
      7  Br       -0.1175908015    1.1812598173    1.6300034973
      8  H         2.2200015711   -0.6537790928    0.9158267072
      9  H         2.2200015711   -0.6537790928   -0.9158267072
   Point Group: cs    Number of degrees of freedom:    12


   Energy is  -6184.228964783


 Attempting to Generate Delocalized Internal Coordinates

 12 Hessian modes will be used to form the next step
  Hessian Eigenvalues:
     0.020947    0.030782    0.030782    0.090060    0.129001    0.140000
     0.175927    0.257500    0.268991    0.285189    0.286300    0.348126

 Minimum Search - Taking Simple RFO Step
 Searching for Lamda that Minimizes Along All modes
 Value Taken    Lamda =  -0.00450086
 Step Taken.  Stepsize is  0.223130

                             Maximum     Tolerance    Cnvgd?
         Gradient           0.017600      0.000300      NO
         Displacement       0.156517      0.001200      NO
         Energy change     *********      0.000001      NO


 New Cartesian Coordinates Obtained by Inverse Iteration

 Displacement from previous Coordinates is:  0.326183
 ----------------------------------------------------------------
             Standard Nuclear Orientation (Angstroms)
    I     Atom           X                Y                Z
 ----------------------------------------------------------------
    1      C       1.5917407755    -0.6109755465     0.0000000000
    2      C       0.2422616888    -1.2965134147     0.0000000000
    3      C       0.3349937911     0.2367066111     0.0000000000
    4      Cl     -0.2452220305    -2.1591649465    -1.4629881024
    5      Cl     -0.2452220305    -2.1591649465     1.4629881024
    6      Br     -0.0735383613     1.2359062707    -1.6015783670
    7      Br     -0.0735383613     1.2359062707     1.6015783670
    8      H       2.1692041215    -0.6497026276     0.9159867767
    9      H       2.1692041215    -0.6497026276    -0.9159867767
 ----------------------------------------------------------------
 Molecular Point Group                 Cs    NOp =  2
 Largest Abelian Subgroup              Cs    NOp =  2
 Nuclear Repulsion Energy =  1060.7827828300 hartrees
 There are       62 alpha and       62 beta electrons
 Applying Cartesian multipole field
    Component          Value
    ---------          -----
     (2,0,0)        1.00000E-11
     (0,2,0)        2.00000E-11
     (0,0,2)       -3.00000E-11
 Nucleus-field energy     =    -0.0000000063 hartrees
 Requested basis set is 6-311++G(d,p)
 There are 92 shells and 236 basis functions
 A cutoff of  1.0D-11 yielded   3400 shell pairs
 There are     24230 function pairs (     26565 Cartesian)
 Smallest overlap matrix eigenvalue = 2.44E-05
 Guess MOs from SCF MO coefficient file

 -----------------------------------------------------------------------
  General SCF calculation program by
  Eric Jon Sundstrom, Paul Horn, Yuezhi Mao, Dmitri Zuev, Alec White,
  David Stuck, Shaama M.S., Shane Yost, Joonho Lee, David Small,
  Daniel Levine, Susi Lehtola, Hugh Burton, Evgeny Epifanovsky
 -----------------------------------------------------------------------
 Exchange:     0.2000 Hartree-Fock + 0.0800 Slater + 0.7200 B88
 Correlation:  0.1900 VWN1RPA + 0.8100 LYP
 Using SG-1 standard quadrature grid
 A restricted SCF calculation will be
 performed using DIIS
 SCF converges when DIIS error is below 1.0e-08
 ---------------------------------------
  Cycle       Energy         DIIS error
 ---------------------------------------
    1   -6184.2270729111      6.01e-04  
    2   -6184.2305598926      1.80e-04  
    3   -6184.2304055709      2.35e-04  
    4   -6184.2307821003      6.31e-05  
    5   -6184.2308085901      1.09e-05  
    6   -6184.2308092768      4.61e-06  
    7   -6184.2308094216      8.48e-07  
    8   -6184.2308094254      3.15e-07  
    9   -6184.2308094261      1.01e-07  
   10   -6184.2308094261      1.99e-08  
   11   -6184.2308094260      6.40e-09  Convergence criterion met
 ---------------------------------------
 SCF time:   CPU 64.18s  wall 65.00s 
 SCF   energy in the final basis set =    -6184.2308094260
 Total energy in the final basis set =    -6184.2308094260

 --------------------------------------------------------------
             Orbital Energies (a.u.) and Symmetries
 --------------------------------------------------------------

 Alpha MOs, Restricted
 -- Occupied --                  
-482.85 -482.85 -101.58 -101.58  -62.51  -62.51  -56.33  -56.33
  1 A"    1 A'    2 A'    2 A"    3 A"    3 A'    4 A'    4 A"                 
-56.322 -56.322 -56.322 -56.322 -10.334 -10.321 -10.232  -9.492
  5 A'    5 A"    6 A"    6 A'    7 A'    8 A'    9 A'    7 A"                 
 -9.492  -8.714  -8.714  -7.258  -7.258  -7.247  -7.247  -7.247
 10 A'    8 A"   11 A'    9 A"   12 A'   13 A'   10 A"   11 A"                 
 -7.247  -6.547  -6.547  -6.532  -6.532  -6.532  -6.532  -2.658
 14 A'   15 A'   12 A"   16 A'   13 A"   17 A'   14 A"   18 A'                 
 -2.658  -2.653  -2.653  -2.653  -2.653  -2.641  -2.641  -2.641
 15 A"   19 A'   16 A"   20 A'   17 A"   21 A'   18 A"   22 A'                 
 -2.641  -0.972  -0.876  -0.851  -0.807  -0.795  -0.638  -0.583
 19 A"   23 A'   24 A'   20 A"   25 A'   21 A"   26 A'   27 A'                 
 -0.530  -0.512  -0.443  -0.439  -0.420  -0.412  -0.363  -0.343
 22 A"   28 A'   29 A'   23 A"   30 A'   24 A"   31 A'   25 A"                 
 -0.334  -0.331  -0.309  -0.303  -0.292  -0.291
 32 A'   26 A"   27 A"   33 A'   34 A'   28 A"                                 
 -- Virtual --                   
 -0.064  -0.062  -0.031  -0.006   0.017   0.018   0.023   0.029
 35 A'   29 A"   36 A'   37 A'   38 A'   30 A"   39 A'   31 A"                 
  0.046   0.055   0.057   0.060   0.077   0.081   0.083   0.089
 40 A'   32 A"   41 A'   42 A'   43 A'   33 A"   44 A'   45 A'                 
  0.093   0.097   0.098   0.105   0.109   0.116   0.128   0.140
 34 A"   46 A'   35 A"   47 A'   36 A"   48 A'   37 A"   38 A"                 
  0.140   0.145   0.149   0.152   0.158   0.170   0.194   0.196
 49 A'   39 A"   50 A'   40 A"   51 A'   52 A'   53 A'   54 A'                 
  0.208   0.210   0.234   0.235   0.245   0.255   0.259   0.366
 55 A'   41 A"   42 A"   56 A'   57 A'   43 A"   58 A'   59 A'                 
  0.368   0.392   0.404   0.405   0.421   0.428   0.436   0.440
 44 A"   60 A'   45 A"   61 A'   62 A'   46 A"   63 A'   47 A"                 
  0.450   0.461   0.466   0.474   0.479   0.499   0.518   0.518
 64 A'   48 A"   65 A'   49 A"   66 A'   50 A"   67 A'   51 A"                 
  0.542   0.548   0.549   0.568   0.571   0.593   0.601   0.634
 68 A'   52 A"   69 A'   70 A'   53 A"   54 A"   71 A'   55 A"                 
  0.651   0.676   0.689   0.692   0.729   0.778   0.783   0.807
 72 A'   73 A'   74 A'   56 A"   57 A"   75 A'   58 A"   76 A'                 
  0.826   0.834   0.844   0.867   0.888   0.895   0.898   0.928
 77 A'   59 A"   60 A"   78 A'   79 A'   80 A'   61 A"   62 A"                 
  0.930   0.943   0.981   1.029   1.045   1.126   1.130   1.134
 81 A'   63 A"   82 A'   64 A"   83 A'   65 A"   84 A'   85 A'                 
  1.222   1.366   1.380   1.405   1.479   1.515   1.535   1.550
 86 A'   87 A'   66 A"   67 A"   88 A'   68 A"   69 A"   89 A'                 
  1.561   1.647   1.731   1.789   1.840   1.853   1.909   1.950
 70 A"   90 A'   91 A'   92 A'   93 A'   94 A'   71 A"   72 A"                 
  1.996   2.033   2.036   2.065   2.087   2.166   2.167   2.200
 95 A'   73 A"   96 A'   74 A"   97 A'   75 A"   98 A'   99 A'                 
  2.205   2.225   2.272   2.299   2.328   2.329   2.477   2.496
 76 A"  100 A'  101 A'   77 A"  102 A'   78 A"   79 A"  103 A'                 
  2.556   2.593   2.712   2.730   2.796   2.814   2.948   3.101
104 A'   80 A"  105 A'   81 A"  106 A'  107 A'   82 A"   83 A"                 
  3.117   3.396   3.587   3.709   4.005   4.006   4.007   4.052
108 A'  109 A'  110 A'   84 A"   85 A"   86 A"  111 A'  112 A'                 
  4.063   4.107   4.120   4.141   4.268   4.378   4.409   6.644
113 A'   87 A"   88 A"  114 A'  115 A'  116 A'   89 A"  117 A'                 
  6.730   7.567   7.570   7.583   7.634   7.695   7.699   9.714
 90 A"  118 A'   91 A"   92 A"  119 A'  120 A'   93 A"  121 A'                 
  9.770  23.467  23.597  23.841  25.845  25.882  25.947  25.975
 94 A"  122 A'  123 A'  124 A'  125 A'   95 A"   96 A"  126 A'                 
 26.466  26.481  47.919  47.991 215.702 215.762 289.762 289.765
127 A'   97 A"  128 A'   98 A"  129 A'   99 A"  130 A'  100 A"                 
289.776 289.830 289.912 289.9201020.7151020.804
101 A"  131 A'  102 A"  132 A'  133 A'  103 A"                                 

 Beta MOs, Restricted
 -- Occupied --                  
-482.85 -482.85 -101.58 -101.58  -62.51  -62.51  -56.33  -56.33
  1 A"    1 A'    2 A'    2 A"    3 A"    3 A'    4 A'    4 A"                 
-56.322 -56.322 -56.322 -56.322 -10.334 -10.321 -10.232  -9.492
  5 A'    5 A"    6 A"    6 A'    7 A'    8 A'    9 A'    7 A"                 
 -9.492  -8.714  -8.714  -7.258  -7.258  -7.247  -7.247  -7.247
 10 A'    8 A"   11 A'    9 A"   12 A'   13 A'   10 A"   11 A"                 
 -7.247  -6.547  -6.547  -6.532  -6.532  -6.532  -6.532  -2.658
 14 A'   15 A'   12 A"   16 A'   13 A"   17 A'   14 A"   18 A'                 
 -2.658  -2.653  -2.653  -2.653  -2.653  -2.641  -2.641  -2.641
 15 A"   19 A'   16 A"   20 A'   17 A"   21 A'   18 A"   22 A'                 
 -2.641  -0.972  -0.876  -0.851  -0.807  -0.795  -0.638  -0.583
 19 A"   23 A'   24 A'   20 A"   25 A'   21 A"   26 A'   27 A'                 
 -0.530  -0.512  -0.443  -0.439  -0.420  -0.412  -0.363  -0.343
 22 A"   28 A'   29 A'   23 A"   30 A'   24 A"   31 A'   25 A"                 
 -0.334  -0.331  -0.309  -0.303  -0.292  -0.291
 32 A'   26 A"   27 A"   33 A'   34 A'   28 A"                                 
 -- Virtual --                   
 -0.064  -0.062  -0.031  -0.006   0.017   0.018   0.023   0.029
 35 A'   29 A"   36 A'   37 A'   38 A'   30 A"   39 A'   31 A"                 
  0.046   0.055   0.057   0.060   0.077   0.081   0.083   0.089
 40 A'   32 A"   41 A'   42 A'   43 A'   33 A"   44 A'   45 A'                 
  0.093   0.097   0.098   0.105   0.109   0.116   0.128   0.140
 34 A"   46 A'   35 A"   47 A'   36 A"   48 A'   37 A"   38 A"                 
  0.140   0.145   0.149   0.152   0.158   0.170   0.194   0.196
 49 A'   39 A"   50 A'   40 A"   51 A'   52 A'   53 A'   54 A'                 
  0.208   0.210   0.234   0.235   0.245   0.255   0.259   0.366
 55 A'   41 A"   42 A"   56 A'   57 A'   43 A"   58 A'   59 A'                 
  0.368   0.392   0.404   0.405   0.421   0.428   0.436   0.440
 44 A"   60 A'   45 A"   61 A'   62 A'   46 A"   63 A'   47 A"                 
  0.450   0.461   0.466   0.474   0.479   0.499   0.518   0.518
 64 A'   48 A"   65 A'   49 A"   66 A'   50 A"   67 A'   51 A"                 
  0.542   0.548   0.549   0.568   0.571   0.593   0.601   0.634
 68 A'   52 A"   69 A'   70 A'   53 A"   54 A"   71 A'   55 A"                 
  0.651   0.676   0.689   0.692   0.729   0.778   0.783   0.807
 72 A'   73 A'   74 A'   56 A"   57 A"   75 A'   58 A"   76 A'                 
  0.826   0.834   0.844   0.867   0.888   0.895   0.898   0.928
 77 A'   59 A"   60 A"   78 A'   79 A'   80 A'   61 A"   62 A"                 
  0.930   0.943   0.981   1.029   1.045   1.126   1.130   1.134
 81 A'   63 A"   82 A'   64 A"   83 A'   65 A"   84 A'   85 A'                 
  1.222   1.366   1.380   1.405   1.479   1.515   1.535   1.550
 86 A'   87 A'   66 A"   67 A"   88 A'   68 A"   69 A"   89 A'                 
  1.561   1.647   1.731   1.789   1.840   1.853   1.909   1.950
 70 A"   90 A'   91 A'   92 A'   93 A'   94 A'   71 A"   72 A"                 
  1.996   2.033   2.036   2.065   2.087   2.166   2.167   2.200
 95 A'   73 A"   96 A'   74 A"   97 A'   75 A"   98 A'   99 A'                 
  2.205   2.225   2.272   2.299   2.328   2.329   2.477   2.496
 76 A"  100 A'  101 A'   77 A"  102 A'   78 A"   79 A"  103 A'                 
  2.556   2.593   2.712   2.730   2.796   2.814   2.948   3.101
104 A'   80 A"  105 A'   81 A"  106 A'  107 A'   82 A"   83 A"                 
  3.117   3.396   3.587   3.709   4.005   4.006   4.007   4.052
108 A'  109 A'  110 A'   84 A"   85 A"   86 A"  111 A'  112 A'                 
  4.063   4.107   4.120   4.141   4.268   4.378   4.409   6.644
113 A'   87 A"   88 A"  114 A'  115 A'  116 A'   89 A"  117 A'                 
  6.730   7.567   7.570   7.583   7.634   7.695   7.699   9.714
 90 A"  118 A'   91 A"   92 A"  119 A'  120 A'   93 A"  121 A'                 
  9.770  23.467  23.597  23.841  25.845  25.882  25.947  25.975
 94 A"  122 A'  123 A'  124 A'  125 A'   95 A"   96 A"  126 A'                 
 26.466  26.481  47.919  47.991 215.702 215.762 289.762 289.765
127 A'   97 A"  128 A'   98 A"  129 A'   99 A"  130 A'  100 A"                 
289.776 289.830 289.912 289.9201020.7151020.804
101 A"  131 A'  102 A"  132 A'  133 A'  103 A"                                 
 --------------------------------------------------------------

          Ground-State Mulliken Net Atomic Charges

     Atom                 Charge (a.u.)
  ----------------------------------------
      1 C                    -0.734880
      2 C                    -0.254895
      3 C                     0.048306
      4 Cl                    0.302373
      5 Cl                    0.302373
      6 Br                   -0.035046
      7 Br                   -0.035046
      8 H                     0.203407
      9 H                     0.203407
  ----------------------------------------
  Sum of atomic charges =     0.000000

 -----------------------------------------------------------------
                    Cartesian Multipole Moments
 -----------------------------------------------------------------
    Charge (ESU x 10^10)
                 0.0000
    Dipole Moment (Debye)
         X       1.7539      Y       0.0669      Z       0.0000
       Tot       1.7551
    Quadrupole Moments (Debye-Ang)
        XX     -77.0123     XY      -1.6373     YY     -82.4188
        XZ       0.0000     YZ       0.0000     ZZ     -77.8826
    Octopole Moments (Debye-Ang^2)
       XXX      -7.4163    XXY      16.2424    XYY      -8.3936
       YYY      63.8488    XXZ       0.0000    XYZ      -0.0000
       YYZ       0.0000    XZZ      -7.9627    YZZ      22.8179
       ZZZ       0.0000
    Hexadecapole Moments (Debye-Ang^3)
      XXXX    -212.7083   XXXY     -12.1149   XXYY    -243.1070
      XYYY      -2.3361   YYYY   -1222.0912   XXXZ       0.0000
      XXYZ      -0.0000   XYYZ       0.0000   YYYZ      -0.0000
      XXZZ    -199.5058   XYZZ      -2.6490   YYZZ    -331.6900
      XZZZ       0.0000   YZZZ       0.0000   ZZZZ    -936.7228
 -----------------------------------------------------------------
 Calculating analytic gradient of the SCF energy
 Gradient of SCF Energy
            1           2           3           4           5           6
    1   0.0053238  -0.0084774  -0.0055192   0.0021438   0.0021438   0.0017836
    2   0.0000276  -0.0052416   0.0060974  -0.0005988  -0.0005988   0.0002232
    3   0.0000000  -0.0000000   0.0000000   0.0012935  -0.0012935   0.0011161
            7           8           9
    1   0.0017836   0.0004090   0.0004090
    2   0.0002232  -0.0000661  -0.0000661
    3  -0.0011161  -0.0003243   0.0003243
 Max gradient component =       8.477E-03
 RMS gradient           =       2.842E-03
 Gradient time:  CPU 20.59 s  wall 20.59 s
 Geometry Optimization Parameters
   NAtoms,    NIC,     NZ,  NCons,   NDum,   NFix, NCnnct, MaxDiis
        9      69       9       0       0       0       0       0

 Cartesian Hessian Update
 Hessian Updated using BFGS Update


** GEOMETRY OPTIMIZATION IN DELOCALIZED INTERNAL COORDINATES **
   Searching for a Minimum

   Optimization Cycle:   2

                       Coordinates (Angstroms)
     ATOM                X               Y               Z
      1  C         1.5917407755   -0.6109755465    0.0000000000
      2  C         0.2422616888   -1.2965134147    0.0000000000
      3  C         0.3349937911    0.2367066111    0.0000000000
      4  Cl       -0.2452220305   -2.1591649465   -1.4629881024
      5  Cl       -0.2452220305   -2.1591649465    1.4629881024
      6  Br       -0.0735383613    1.2359062707   -1.6015783670
      7  Br       -0.0735383613    1.2359062707    1.6015783670
      8  H         2.1692041215   -0.6497026276    0.9159867767
      9  H         2.1692041215   -0.6497026276   -0.9159867767
   Point Group: cs    Number of degrees of freedom:    12


   Energy is  -6184.230809426

 Hessian Updated using BFGS Update

 12 Hessian modes will be used to form the next step
  Hessian Eigenvalues:
     0.020947    0.030741    0.046355    0.088588    0.128659    0.133580
     0.178421    0.222673    0.269057    0.278633    0.292948    0.348418

 Minimum Search - Taking Simple RFO Step
 Searching for Lamda that Minimizes Along All modes
 Value Taken    Lamda =  -0.00086693
 Step Taken.  Stepsize is  0.119910

                             Maximum     Tolerance    Cnvgd?
         Gradient           0.005226      0.000300      NO
         Displacement       0.088056      0.001200      NO
         Energy change     -0.001845      0.000001      NO


 New Cartesian Coordinates Obtained by Inverse Iteration

 Displacement from previous Coordinates is:  0.124267
 ----------------------------------------------------------------
             Standard Nuclear Orientation (Angstroms)
    I     Atom           X                Y                Z
 ----------------------------------------------------------------
    1      C       1.6048416384    -0.6119902708     0.0000000000
    2      C       0.2651055821    -1.2935739615     0.0000000000
    3      C       0.3551911240     0.2302180399     0.0000000000
    4      Cl     -0.2632605898    -2.1376470393    -1.4615458323
    5      Cl     -0.2632605898    -2.1376470393     1.4615458323
    6      Br     -0.0926651139     1.2173914084    -1.6002239927
    7      Br     -0.0926651139     1.2173914084     1.6002239927
    8      H       2.1782983888    -0.6504237514     0.9171557410
    9      H       2.1782983888    -0.6504237514    -0.9171557410
 ----------------------------------------------------------------
 Molecular Point Group                 Cs    NOp =  2
 Largest Abelian Subgroup              Cs    NOp =  2
 Nuclear Repulsion Energy =  1064.4935104838 hartrees
 There are       62 alpha and       62 beta electrons
 Applying Cartesian multipole field
    Component          Value
    ---------          -----
     (2,0,0)        1.00000E-11
     (0,2,0)        2.00000E-11
     (0,0,2)       -3.00000E-11
 Nucleus-field energy     =    -0.0000000067 hartrees
 Requested basis set is 6-311++G(d,p)
 There are 92 shells and 236 basis functions
 A cutoff of  1.0D-11 yielded   3404 shell pairs
 There are     24268 function pairs (     26611 Cartesian)
 Smallest overlap matrix eigenvalue = 2.42E-05
 Guess MOs from SCF MO coefficient file

 -----------------------------------------------------------------------
  General SCF calculation program by
  Eric Jon Sundstrom, Paul Horn, Yuezhi Mao, Dmitri Zuev, Alec White,
  David Stuck, Shaama M.S., Shane Yost, Joonho Lee, David Small,
  Daniel Levine, Susi Lehtola, Hugh Burton, Evgeny Epifanovsky
 -----------------------------------------------------------------------
 Exchange:     0.2000 Hartree-Fock + 0.0800 Slater + 0.7200 B88
 Correlation:  0.1900 VWN1RPA + 0.8100 LYP
 Using SG-1 standard quadrature grid
 A restricted SCF calculation will be
 performed using DIIS
 SCF converges when DIIS error is below 1.0e-08
 ---------------------------------------
  Cycle       Energy         DIIS error
 ---------------------------------------
    1   -6184.2302762208      2.94e-04  
    2   -6184.2311407889      8.31e-05  
    3   -6184.2311105834      1.09e-04  
    4   -6184.2311879516      2.97e-05  
    5   -6184.2311941932      3.78e-06  
    6   -6184.2311942612      2.36e-06  
    7   -6184.2311942955      5.70e-07  
    8   -6184.2311942976      1.10e-07  
    9   -6184.2311942978      3.67e-08  
   10   -6184.2311942977      1.06e-08  
   11   -6184.2311942978      2.23e-09  Convergence criterion met
 ---------------------------------------
 SCF time:   CPU 64.39s  wall 65.00s 
 SCF   energy in the final basis set =    -6184.2311942978
 Total energy in the final basis set =    -6184.2311942978

 --------------------------------------------------------------
             Orbital Energies (a.u.) and Symmetries
 --------------------------------------------------------------

 Alpha MOs, Restricted
 -- Occupied --                  
-482.85 -482.85 -101.58 -101.58  -62.50  -62.50  -56.33  -56.33
  1 A"    1 A'    2 A'    2 A"    3 A"    3 A'    4 A'    4 A"                 
-56.321 -56.321 -56.321 -56.321 -10.332 -10.319 -10.233  -9.492
  5 A'    5 A"    6 A"    6 A'    7 A'    8 A'    9 A'    7 A"                 
 -9.492  -8.714  -8.714  -7.257  -7.257  -7.246  -7.246  -7.246
 10 A'    8 A"   11 A'    9 A"   12 A'   13 A'   10 A"   11 A"                 
 -7.246  -6.546  -6.546  -6.532  -6.532  -6.531  -6.531  -2.657
 14 A'   15 A'   12 A"   16 A'   13 A"   17 A'   14 A"   18 A'                 
 -2.657  -2.653  -2.653  -2.653  -2.653  -2.641  -2.641  -2.641
 15 A"   19 A'   16 A"   20 A'   17 A"   21 A'   18 A"   22 A'                 
 -2.641  -0.975  -0.876  -0.850  -0.809  -0.794  -0.639  -0.583
 19 A"   23 A'   24 A'   20 A"   25 A'   21 A"   26 A'   27 A'                 
 -0.532  -0.513  -0.443  -0.439  -0.421  -0.412  -0.363  -0.344
 22 A"   28 A'   29 A'   23 A"   30 A'   24 A"   31 A'   25 A"                 
 -0.332  -0.330  -0.308  -0.305  -0.292  -0.290
 32 A'   26 A"   27 A"   33 A'   34 A'   28 A"                                 
 -- Virtual --                   
 -0.064  -0.063  -0.030  -0.006   0.018   0.018   0.023   0.029
 35 A'   29 A"   36 A'   37 A'   38 A'   30 A"   39 A'   31 A"                 
  0.047   0.056   0.057   0.061   0.078   0.081   0.083   0.089
 40 A'   32 A"   41 A'   42 A'   43 A'   33 A"   44 A'   45 A'                 
  0.093   0.098   0.098   0.106   0.109   0.115   0.128   0.140
 34 A"   35 A"   46 A'   47 A'   36 A"   48 A'   37 A"   38 A"                 
  0.140   0.146   0.148   0.150   0.159   0.169   0.195   0.197
 49 A'   39 A"   50 A'   40 A"   51 A'   52 A'   53 A'   54 A'                 
  0.209   0.209   0.232   0.238   0.245   0.258   0.260   0.365
 55 A'   41 A"   42 A"   56 A'   57 A'   58 A'   43 A"   59 A'                 
  0.368   0.392   0.405   0.405   0.421   0.428   0.437   0.439
 44 A"   60 A'   45 A"   61 A'   62 A'   46 A"   63 A'   47 A"                 
  0.448   0.460   0.465   0.473   0.480   0.499   0.517   0.521
 64 A'   48 A"   65 A'   49 A"   66 A'   50 A"   51 A"   67 A'                 
  0.545   0.547   0.552   0.570   0.573   0.592   0.602   0.633
 68 A'   52 A"   69 A'   70 A'   53 A"   54 A"   71 A'   55 A"                 
  0.651   0.678   0.690   0.696   0.736   0.778   0.782   0.808
 72 A'   73 A'   74 A'   56 A"   57 A"   75 A'   58 A"   76 A'                 
  0.826   0.836   0.844   0.867   0.892   0.893   0.898   0.926
 77 A'   59 A"   60 A"   78 A'   79 A'   80 A'   61 A"   62 A"                 
  0.930   0.942   0.979   1.033   1.042   1.127   1.140   1.144
 81 A'   63 A"   82 A'   64 A"   83 A'   65 A"   84 A'   85 A'                 
  1.216   1.365   1.384   1.401   1.486   1.509   1.538   1.551
 86 A'   87 A'   66 A"   67 A"   88 A'   68 A"   69 A"   89 A'                 
  1.567   1.652   1.731   1.793   1.847   1.857   1.906   1.953
 70 A"   90 A'   91 A'   92 A'   93 A'   94 A'   71 A"   72 A"                 
  1.997   2.035   2.039   2.067   2.087   2.169   2.171   2.195
 95 A'   73 A"   96 A'   74 A"   97 A'   75 A"   98 A'   99 A'                 
  2.207   2.225   2.275   2.302   2.329   2.332   2.482   2.497
 76 A"  100 A'  101 A'   77 A"  102 A'   78 A"   79 A"  103 A'                 
  2.562   2.593   2.715   2.731   2.800   2.821   2.950   3.104
104 A'   80 A"  105 A'   81 A"  106 A'  107 A'   82 A"   83 A"                 
  3.134   3.406   3.587   3.712   4.005   4.007   4.007   4.052
108 A'  109 A'  110 A'   84 A"   85 A"   86 A"  111 A'  112 A'                 
  4.066   4.109   4.122   4.143   4.270   4.378   4.408   6.649
113 A'   87 A"   88 A"  114 A'  115 A'  116 A'   89 A"  117 A'                 
  6.731   7.567   7.570   7.583   7.635   7.695   7.700   9.715
 90 A"  118 A'   91 A"   92 A"  119 A'  120 A'   93 A"  121 A'                 
  9.772  23.473  23.620  23.852  25.849  25.881  25.953  25.977
 94 A"  122 A'  123 A'  124 A'  125 A'   95 A"   96 A"  126 A'                 
 26.466  26.478  47.924  47.992 215.703 215.764 289.762 289.766
127 A'   97 A"  128 A'   98 A"  129 A'   99 A"  130 A'  100 A"                 
289.776 289.831 289.913 289.9211020.7201020.806
101 A"  131 A'  102 A"  132 A'  133 A'  103 A"                                 

 Beta MOs, Restricted
 -- Occupied --                  
-482.85 -482.85 -101.58 -101.58  -62.50  -62.50  -56.33  -56.33
  1 A"    1 A'    2 A'    2 A"    3 A"    3 A'    4 A'    4 A"                 
-56.321 -56.321 -56.321 -56.321 -10.332 -10.319 -10.233  -9.492
  5 A'    5 A"    6 A"    6 A'    7 A'    8 A'    9 A'    7 A"                 
 -9.492  -8.714  -8.714  -7.257  -7.257  -7.246  -7.246  -7.246
 10 A'    8 A"   11 A'    9 A"   12 A'   13 A'   10 A"   11 A"                 
 -7.246  -6.546  -6.546  -6.532  -6.532  -6.531  -6.531  -2.657
 14 A'   15 A'   12 A"   16 A'   13 A"   17 A'   14 A"   18 A'                 
 -2.657  -2.653  -2.653  -2.653  -2.653  -2.641  -2.641  -2.641
 15 A"   19 A'   16 A"   20 A'   17 A"   21 A'   18 A"   22 A'                 
 -2.641  -0.975  -0.876  -0.850  -0.809  -0.794  -0.639  -0.583
 19 A"   23 A'   24 A'   20 A"   25 A'   21 A"   26 A'   27 A'                 
 -0.532  -0.513  -0.443  -0.439  -0.421  -0.412  -0.363  -0.344
 22 A"   28 A'   29 A'   23 A"   30 A'   24 A"   31 A'   25 A"                 
 -0.332  -0.330  -0.308  -0.305  -0.292  -0.290
 32 A'   26 A"   27 A"   33 A'   34 A'   28 A"                                 
 -- Virtual --                   
 -0.064  -0.063  -0.030  -0.006   0.018   0.018   0.023   0.029
 35 A'   29 A"   36 A'   37 A'   38 A'   30 A"   39 A'   31 A"                 
  0.047   0.056   0.057   0.061   0.078   0.081   0.083   0.089
 40 A'   32 A"   41 A'   42 A'   43 A'   33 A"   44 A'   45 A'                 
  0.093   0.098   0.098   0.106   0.109   0.115   0.128   0.140
 34 A"   35 A"   46 A'   47 A'   36 A"   48 A'   37 A"   38 A"                 
  0.140   0.146   0.148   0.150   0.159   0.169   0.195   0.197
 49 A'   39 A"   50 A'   40 A"   51 A'   52 A'   53 A'   54 A'                 
  0.209   0.209   0.232   0.238   0.245   0.258   0.260   0.365
 55 A'   41 A"   42 A"   56 A'   57 A'   58 A'   43 A"   59 A'                 
  0.368   0.392   0.405   0.405   0.421   0.428   0.437   0.439
 44 A"   60 A'   45 A"   61 A'   62 A'   46 A"   63 A'   47 A"                 
  0.448   0.460   0.465   0.473   0.480   0.499   0.517   0.521
 64 A'   48 A"   65 A'   49 A"   66 A'   50 A"   51 A"   67 A'                 
  0.545   0.547   0.552   0.570   0.573   0.592   0.602   0.633
 68 A'   52 A"   69 A'   70 A'   53 A"   54 A"   71 A'   55 A"                 
  0.651   0.678   0.690   0.696   0.736   0.778   0.782   0.808
 72 A'   73 A'   74 A'   56 A"   57 A"   75 A'   58 A"   76 A'                 
  0.826   0.836   0.844   0.867   0.892   0.893   0.898   0.926
 77 A'   59 A"   60 A"   78 A'   79 A'   80 A'   61 A"   62 A"                 
  0.930   0.942   0.979   1.033   1.042   1.127   1.140   1.144
 81 A'   63 A"   82 A'   64 A"   83 A'   65 A"   84 A'   85 A'                 
  1.216   1.365   1.384   1.401   1.486   1.509   1.538   1.551
 86 A'   87 A'   66 A"   67 A"   88 A'   68 A"   69 A"   89 A'                 
  1.567   1.652   1.731   1.793   1.847   1.857   1.906   1.953
 70 A"   90 A'   91 A'   92 A'   93 A'   94 A'   71 A"   72 A"                 
  1.997   2.035   2.039   2.067   2.087   2.169   2.171   2.195
 95 A'   73 A"   96 A'   74 A"   97 A'   75 A"   98 A'   99 A'                 
  2.207   2.225   2.275   2.302   2.329   2.332   2.482   2.497
 76 A"  100 A'  101 A'   77 A"  102 A'   78 A"   79 A"  103 A'                 
  2.562   2.593   2.715   2.731   2.800   2.821   2.950   3.104
104 A'   80 A"  105 A'   81 A"  106 A'  107 A'   82 A"   83 A"                 
  3.134   3.406   3.587   3.712   4.005   4.007   4.007   4.052
108 A'  109 A'  110 A'   84 A"   85 A"   86 A"  111 A'  112 A'                 
  4.066   4.109   4.122   4.143   4.270   4.378   4.408   6.649
113 A'   87 A"   88 A"  114 A'  115 A'  116 A'   89 A"  117 A'                 
  6.731   7.567   7.570   7.583   7.635   7.695   7.700   9.715
 90 A"  118 A'   91 A"   92 A"  119 A'  120 A'   93 A"  121 A'                 
  9.772  23.473  23.620  23.852  25.849  25.881  25.953  25.977
 94 A"  122 A'  123 A'  124 A'  125 A'   95 A"   96 A"  126 A'                 
 26.466  26.478  47.924  47.992 215.703 215.764 289.762 289.766
127 A'   97 A"  128 A'   98 A"  129 A'   99 A"  130 A'  100 A"                 
289.776 289.831 289.913 289.9211020.7201020.806
101 A"  131 A'  102 A"  132 A'  133 A'  103 A"                                 
 --------------------------------------------------------------

          Ground-State Mulliken Net Atomic Charges

     Atom                 Charge (a.u.)
  ----------------------------------------
      1 C                    -0.779429
      2 C                    -0.225091
      3 C                     0.080565
      4 Cl                    0.291767
      5 Cl                    0.291767
      6 Br                   -0.032709
      7 Br                   -0.032709
      8 H                     0.202919
      9 H                     0.202919
  ----------------------------------------
  Sum of atomic charges =     0.000000

 -----------------------------------------------------------------
                    Cartesian Multipole Moments
 -----------------------------------------------------------------
    Charge (ESU x 10^10)
                 0.0000
    Dipole Moment (Debye)
         X       1.7860      Y       0.0537      Z      -0.0000
       Tot       1.7868
    Quadrupole Moments (Debye-Ang)
        XX     -76.7911     XY      -1.7104     YY     -82.5607
        XZ       0.0000     YZ       0.0000     ZZ     -77.8964
    Octopole Moments (Debye-Ang^2)
       XXX      -4.6325    XXY      16.2834    XYY      -7.7672
       YYY      64.4335    XXZ       0.0000    XYZ      -0.0000
       YYZ       0.0000    XZZ      -7.6920    YZZ      22.9164
       ZZZ      -0.0000
    Hexadecapole Moments (Debye-Ang^3)
      XXXX    -216.3937   XXXY     -11.7026   XXYY    -239.0109
      XYYY      -1.9260   YYYY   -1200.4429   XXXZ       0.0000
      XXYZ      -0.0000   XYYZ       0.0000   YYYZ      -0.0000
      XXZZ    -199.0309   XYZZ      -2.6659   YYZZ    -329.3085
      XZZZ       0.0000   YZZZ       0.0000   ZZZZ    -935.7524
 -----------------------------------------------------------------
 Calculating analytic gradient of the SCF energy
 Gradient of SCF Energy
            1           2           3           4           5           6
    1  -0.0005780   0.0010888   0.0008029   0.0000006   0.0000006   0.0001810
    2   0.0004194  -0.0015151   0.0007915   0.0006524   0.0006524  -0.0005012
    3  -0.0000000   0.0000000   0.0000000   0.0010008  -0.0010008   0.0007126
            7           8           9
    1   0.0001810  -0.0008385  -0.0008385
    2  -0.0005012   0.0000009   0.0000009
    3  -0.0007126  -0.0005697   0.0005697
 Max gradient component =       1.515E-03
 RMS gradient           =       6.598E-04
 Gradient time:  CPU 20.65 s  wall 20.65 s
 Geometry Optimization Parameters
   NAtoms,    NIC,     NZ,  NCons,   NDum,   NFix, NCnnct, MaxDiis
        9      69       9       0       0       0       0       0

 Cartesian Hessian Update
 Hessian Updated using BFGS Update


** GEOMETRY OPTIMIZATION IN DELOCALIZED INTERNAL COORDINATES **
   Searching for a Minimum

   Optimization Cycle:   3

                       Coordinates (Angstroms)
     ATOM                X               Y               Z
      1  C         1.6048416384   -0.6119902708    0.0000000000
      2  C         0.2651055821   -1.2935739615    0.0000000000
      3  C         0.3551911240    0.2302180399    0.0000000000
      4  Cl       -0.2632605898   -2.1376470393   -1.4615458323
      5  Cl       -0.2632605898   -2.1376470393    1.4615458323
      6  Br       -0.0926651139    1.2173914084   -1.6002239927
      7  Br       -0.0926651139    1.2173914084    1.6002239927
      8  H         2.1782983888   -0.6504237514    0.9171557410
      9  H         2.1782983888   -0.6504237514   -0.9171557410
   Point Group: cs    Number of degrees of freedom:    12


   Energy is  -6184.231194298

 Hessian Updated using BFGS Update

 12 Hessian modes will be used to form the next step
  Hessian Eigenvalues:
     0.020949    0.030814    0.051930    0.089334    0.128713    0.133375
     0.175283    0.235476    0.268189    0.272937    0.289046    0.348565

 Minimum Search - Taking Simple RFO Step
 Searching for Lamda that Minimizes Along All modes
 Value Taken    Lamda =  -0.00004400
 Step Taken.  Stepsize is  0.018338

                             Maximum     Tolerance    Cnvgd?
         Gradient           0.002287      0.000300      NO
         Displacement       0.009794      0.001200      NO
         Energy change     -0.000385      0.000001      NO


 New Cartesian Coordinates Obtained by Inverse Iteration

 Displacement from previous Coordinates is:  0.015928
 ----------------------------------------------------------------
             Standard Nuclear Orientation (Angstroms)
    I     Atom           X                Y                Z
 ----------------------------------------------------------------
    1      C       1.6049960093    -0.6129425528     0.0000000000
    2      C       0.2619158239    -1.2922861653     0.0000000000
    3      C       0.3536541838     0.2310304268     0.0000000000
    4      Cl     -0.2621386598    -2.1392152836    -1.4638454904
    5      Cl     -0.2621386598    -2.1392152836     1.4638454904
    6      Br     -0.0936593909     1.2197266607    -1.6025874036
    7      Br     -0.0936593909     1.2197266607     1.6025874036
    8      H       2.1804568996    -0.6517647100     0.9175247682
    9      H       2.1804568996    -0.6517647100    -0.9175247682
 ----------------------------------------------------------------
 Molecular Point Group                 Cs    NOp =  2
 Largest Abelian Subgroup              Cs    NOp =  2
 Nuclear Repulsion Energy =  1063.2130198521 hartrees
 There are       62 alpha and       62 beta electrons
 Applying Cartesian multipole field
    Component          Value
    ---------          -----
     (2,0,0)        1.00000E-11
     (0,2,0)        2.00000E-11
     (0,0,2)       -3.00000E-11
 Nucleus-field energy     =    -0.0000000067 hartrees
 Requested basis set is 6-311++G(d,p)
 There are 92 shells and 236 basis functions
 A cutoff of  1.0D-11 yielded   3404 shell pairs
 There are     24268 function pairs (     26611 Cartesian)
 Smallest overlap matrix eigenvalue = 2.42E-05
 Guess MOs from SCF MO coefficient file

 -----------------------------------------------------------------------
  General SCF calculation program by
  Eric Jon Sundstrom, Paul Horn, Yuezhi Mao, Dmitri Zuev, Alec White,
  David Stuck, Shaama M.S., Shane Yost, Joonho Lee, David Small,
  Daniel Levine, Susi Lehtola, Hugh Burton, Evgeny Epifanovsky
 -----------------------------------------------------------------------
 Exchange:     0.2000 Hartree-Fock + 0.0800 Slater + 0.7200 B88
 Correlation:  0.1900 VWN1RPA + 0.8100 LYP
 Using SG-1 standard quadrature grid
 A restricted SCF calculation will be
 performed using DIIS
 SCF converges when DIIS error is below 1.0e-08
 ---------------------------------------
  Cycle       Energy         DIIS error
 ---------------------------------------
    1   -6184.2311980310      4.59e-05  
    2   -6184.2312123053      2.59e-05  
    3   -6184.2312102620      3.12e-05  
    4   -6184.2312170472      2.73e-06  
    5   -6184.2312170931      7.17e-07  
    6   -6184.2312170957      3.20e-07  
    7   -6184.2312170964      9.10e-08  
    8   -6184.2312170964      2.79e-08  
    9   -6184.2312170962      8.07e-09  Convergence criterion met
 ---------------------------------------
 SCF time:   CPU 52.68s  wall 52.00s 
 SCF   energy in the final basis set =    -6184.2312170962
 Total energy in the final basis set =    -6184.2312170962

 --------------------------------------------------------------
             Orbital Energies (a.u.) and Symmetries
 --------------------------------------------------------------

 Alpha MOs, Restricted
 -- Occupied --                  
-482.85 -482.85 -101.58 -101.58  -62.51  -62.51  -56.33  -56.33
  1 A"    1 A'    2 A'    2 A"    3 A"    3 A'    4 A'    4 A"                 
-56.321 -56.321 -56.321 -56.321 -10.333 -10.320 -10.234  -9.492
  5 A'    5 A"    6 A"    6 A'    7 A'    8 A'    9 A'    7 A"                 
 -9.492  -8.714  -8.714  -7.257  -7.257  -7.246  -7.246  -7.246
 10 A'    8 A"   11 A'    9 A"   12 A'   13 A'   10 A"   11 A"                 
 -7.246  -6.546  -6.546  -6.532  -6.532  -6.531  -6.531  -2.657
 14 A'   15 A'   12 A"   16 A'   13 A"   17 A'   14 A"   18 A'                 
 -2.657  -2.653  -2.653  -2.653  -2.653  -2.641  -2.641  -2.641
 15 A"   19 A'   16 A"   20 A'   17 A"   21 A'   18 A"   22 A'                 
 -2.641  -0.974  -0.875  -0.850  -0.809  -0.794  -0.639  -0.583
 19 A"   23 A'   24 A'   20 A"   25 A'   21 A"   26 A'   27 A'                 
 -0.532  -0.513  -0.443  -0.438  -0.420  -0.412  -0.363  -0.344
 22 A"   28 A'   29 A'   23 A"   30 A'   24 A"   31 A'   25 A"                 
 -0.332  -0.330  -0.308  -0.305  -0.292  -0.290
 32 A'   26 A"   27 A"   33 A'   34 A'   28 A"                                 
 -- Virtual --                   
 -0.065  -0.063  -0.030  -0.006   0.018   0.018   0.023   0.029
 35 A'   29 A"   36 A'   37 A'   38 A'   30 A"   39 A'   31 A"                 
  0.047   0.055   0.057   0.061   0.078   0.081   0.083   0.089
 40 A'   32 A"   41 A'   42 A'   43 A'   33 A"   44 A'   45 A'                 
  0.093   0.098   0.098   0.106   0.109   0.115   0.128   0.140
 34 A"   35 A"   46 A'   47 A'   36 A"   48 A'   37 A"   38 A"                 
  0.140   0.146   0.148   0.150   0.158   0.169   0.195   0.197
 49 A'   39 A"   50 A'   40 A"   51 A'   52 A'   53 A'   54 A'                 
  0.208   0.209   0.232   0.238   0.245   0.258   0.259   0.365
 55 A'   41 A"   42 A"   56 A'   57 A'   58 A'   43 A"   59 A'                 
  0.368   0.392   0.404   0.405   0.421   0.428   0.437   0.439
 44 A"   60 A'   61 A'   45 A"   62 A'   46 A"   63 A'   47 A"                 
  0.448   0.461   0.465   0.474   0.480   0.499   0.517   0.521
 64 A'   48 A"   65 A'   49 A"   66 A'   50 A"   51 A"   67 A'                 
  0.544   0.547   0.552   0.569   0.573   0.592   0.602   0.632
 68 A'   52 A"   69 A'   70 A'   53 A"   54 A"   71 A'   55 A"                 
  0.650   0.677   0.690   0.695   0.736   0.778   0.781   0.809
 72 A'   73 A'   74 A'   56 A"   57 A"   75 A'   58 A"   76 A'                 
  0.826   0.836   0.843   0.867   0.891   0.893   0.897   0.926
 77 A'   59 A"   60 A"   78 A'   79 A'   80 A'   61 A"   62 A"                 
  0.929   0.941   0.979   1.032   1.042   1.126   1.140   1.142
 81 A'   63 A"   82 A'   64 A"   83 A'   65 A"   84 A'   85 A'                 
  1.216   1.365   1.382   1.400   1.485   1.510   1.537   1.550
 86 A'   87 A'   66 A"   67 A"   88 A'   68 A"   69 A"   89 A'                 
  1.565   1.652   1.731   1.791   1.845   1.856   1.905   1.951
 70 A"   90 A'   91 A'   92 A'   93 A'   94 A'   71 A"   72 A"                 
  1.997   2.034   2.039   2.066   2.086   2.166   2.170   2.195
 95 A'   73 A"   96 A'   74 A"   97 A'   75 A"   98 A'   99 A'                 
  2.206   2.225   2.274   2.301   2.329   2.332   2.480   2.496
 76 A"  100 A'  101 A'   77 A"  102 A'   78 A"   79 A"  103 A'                 
  2.559   2.591   2.714   2.730   2.800   2.819   2.948   3.103
104 A'   80 A"  105 A'   81 A"  106 A'  107 A'   82 A"   83 A"                 
  3.131   3.404   3.584   3.709   4.005   4.006   4.007   4.051
108 A'  109 A'  110 A'   84 A"   85 A"   86 A"  111 A'  112 A'                 
  4.063   4.108   4.121   4.142   4.269   4.378   4.407   6.648
113 A'   87 A"   88 A"  114 A'  115 A'  116 A'   89 A"  117 A'                 
  6.730   7.567   7.570   7.583   7.634   7.696   7.699   9.715
 90 A"  118 A'   91 A"   92 A"  119 A'  120 A'   93 A"  121 A'                 
  9.770  23.471  23.618  23.847  25.848  25.880  25.952  25.976
 94 A"  122 A'  123 A'  124 A'  125 A'   95 A"   96 A"  126 A'                 
 26.466  26.477  47.923  47.991 215.703 215.763 289.762 289.765
127 A'   97 A"  128 A'   98 A"  129 A'   99 A"  130 A'  100 A"                 
289.776 289.831 289.912 289.9211020.7191020.804
101 A"  131 A'  102 A"  132 A'  133 A'  103 A"                                 

 Beta MOs, Restricted
 -- Occupied --                  
-482.85 -482.85 -101.58 -101.58  -62.51  -62.51  -56.33  -56.33
  1 A"    1 A'    2 A'    2 A"    3 A"    3 A'    4 A'    4 A"                 
-56.321 -56.321 -56.321 -56.321 -10.333 -10.320 -10.234  -9.492
  5 A'    5 A"    6 A"    6 A'    7 A'    8 A'    9 A'    7 A"                 
 -9.492  -8.714  -8.714  -7.257  -7.257  -7.246  -7.246  -7.246
 10 A'    8 A"   11 A'    9 A"   12 A'   13 A'   10 A"   11 A"                 
 -7.246  -6.546  -6.546  -6.532  -6.532  -6.531  -6.531  -2.657
 14 A'   15 A'   12 A"   16 A'   13 A"   17 A'   14 A"   18 A'                 
 -2.657  -2.653  -2.653  -2.653  -2.653  -2.641  -2.641  -2.641
 15 A"   19 A'   16 A"   20 A'   17 A"   21 A'   18 A"   22 A'                 
 -2.641  -0.974  -0.875  -0.850  -0.809  -0.794  -0.639  -0.583
 19 A"   23 A'   24 A'   20 A"   25 A'   21 A"   26 A'   27 A'                 
 -0.532  -0.513  -0.443  -0.438  -0.420  -0.412  -0.363  -0.344
 22 A"   28 A'   29 A'   23 A"   30 A'   24 A"   31 A'   25 A"                 
 -0.332  -0.330  -0.308  -0.305  -0.292  -0.290
 32 A'   26 A"   27 A"   33 A'   34 A'   28 A"                                 
 -- Virtual --                   
 -0.065  -0.063  -0.030  -0.006   0.018   0.018   0.023   0.029
 35 A'   29 A"   36 A'   37 A'   38 A'   30 A"   39 A'   31 A"                 
  0.047   0.055   0.057   0.061   0.078   0.081   0.083   0.089
 40 A'   32 A"   41 A'   42 A'   43 A'   33 A"   44 A'   45 A'                 
  0.093   0.098   0.098   0.106   0.109   0.115   0.128   0.140
 34 A"   35 A"   46 A'   47 A'   36 A"   48 A'   37 A"   38 A"                 
  0.140   0.146   0.148   0.150   0.158   0.169   0.195   0.197
 49 A'   39 A"   50 A'   40 A"   51 A'   52 A'   53 A'   54 A'                 
  0.208   0.209   0.232   0.238   0.245   0.258   0.259   0.365
 55 A'   41 A"   42 A"   56 A'   57 A'   58 A'   43 A"   59 A'                 
  0.368   0.392   0.404   0.405   0.421   0.428   0.437   0.439
 44 A"   60 A'   61 A'   45 A"   62 A'   46 A"   63 A'   47 A"                 
  0.448   0.461   0.465   0.474   0.480   0.499   0.517   0.521
 64 A'   48 A"   65 A'   49 A"   66 A'   50 A"   51 A"   67 A'                 
  0.544   0.547   0.552   0.569   0.573   0.592   0.602   0.632
 68 A'   52 A"   69 A'   70 A'   53 A"   54 A"   71 A'   55 A"                 
  0.650   0.677   0.690   0.695   0.736   0.778   0.781   0.809
 72 A'   73 A'   74 A'   56 A"   57 A"   75 A'   58 A"   76 A'                 
  0.826   0.836   0.843   0.867   0.891   0.893   0.897   0.926
 77 A'   59 A"   60 A"   78 A'   79 A'   80 A'   61 A"   62 A"                 
  0.929   0.941   0.979   1.032   1.042   1.126   1.140   1.142
 81 A'   63 A"   82 A'   64 A"   83 A'   65 A"   84 A'   85 A'                 
  1.216   1.365   1.382   1.400   1.485   1.510   1.537   1.550
 86 A'   87 A'   66 A"   67 A"   88 A'   68 A"   69 A"   89 A'                 
  1.565   1.652   1.731   1.791   1.845   1.856   1.905   1.951
 70 A"   90 A'   91 A'   92 A'   93 A'   94 A'   71 A"   72 A"                 
  1.997   2.034   2.039   2.066   2.086   2.166   2.170   2.195
 95 A'   73 A"   96 A'   74 A"   97 A'   75 A"   98 A'   99 A'                 
  2.206   2.225   2.274   2.301   2.329   2.332   2.480   2.496
 76 A"  100 A'  101 A'   77 A"  102 A'   78 A"   79 A"  103 A'                 
  2.559   2.591   2.714   2.730   2.800   2.819   2.948   3.103
104 A'   80 A"  105 A'   81 A"  106 A'  107 A'   82 A"   83 A"                 
  3.131   3.404   3.584   3.709   4.005   4.006   4.007   4.051
108 A'  109 A'  110 A'   84 A"   85 A"   86 A"  111 A'  112 A'                 
  4.063   4.108   4.121   4.142   4.269   4.378   4.407   6.648
113 A'   87 A"   88 A"  114 A'  115 A'  116 A'   89 A"  117 A'                 
  6.730   7.567   7.570   7.583   7.634   7.696   7.699   9.715
 90 A"  118 A'   91 A"   92 A"  119 A'  120 A'   93 A"  121 A'                 
  9.770  23.471  23.618  23.847  25.848  25.880  25.952  25.976
 94 A"  122 A'  123 A'  124 A'  125 A'   95 A"   96 A"  126 A'                 
 26.466  26.477  47.923  47.991 215.703 215.763 289.762 289.765
127 A'   97 A"  128 A'   98 A"  129 A'   99 A"  130 A'  100 A"                 
289.776 289.831 289.912 289.9211020.7191020.804
101 A"  131 A'  102 A"  132 A'  133 A'  103 A"                                 
 --------------------------------------------------------------

          Ground-State Mulliken Net Atomic Charges

     Atom                 Charge (a.u.)
  ----------------------------------------
      1 C                    -0.776583
      2 C                    -0.224615
      3 C                     0.079115
      4 Cl                    0.291310
      5 Cl                    0.291310
      6 Br                   -0.033359
      7 Br                   -0.033359
      8 H                     0.203090
      9 H                     0.203090
  ----------------------------------------
  Sum of atomic charges =     0.000000

 -----------------------------------------------------------------
                    Cartesian Multipole Moments
 -----------------------------------------------------------------
    Charge (ESU x 10^10)
                 0.0000
    Dipole Moment (Debye)
         X       1.7879      Y       0.0553      Z       0.0000
       Tot       1.7888
    Quadrupole Moments (Debye-Ang)
        XX     -76.8023     XY      -1.7179     YY     -82.5736
        XZ       0.0000     YZ      -0.0000     ZZ     -77.8934
    Octopole Moments (Debye-Ang^2)
       XXX      -4.5021    XXY      16.2411    XYY      -7.7241
       YYY      64.3002    XXZ       0.0000    XYZ      -0.0000
       YYZ      -0.0000    XZZ      -7.6388    YZZ      22.8790
       ZZZ      -0.0000
    Hexadecapole Moments (Debye-Ang^3)
      XXXX    -216.2888   XXXY     -11.4863   XXYY    -239.4772
      XYYY      -1.6830   YYYY   -1202.6814   XXXZ       0.0000
      XXYZ      -0.0000   XYYZ       0.0000   YYYZ      -0.0000
      XXZZ    -199.5292   XYZZ      -2.6439   YYZZ    -329.9104
      XZZZ       0.0000   YZZZ      -0.0000   ZZZZ    -938.1491
 -----------------------------------------------------------------
 Calculating analytic gradient of the SCF energy
 Gradient of SCF Energy
            1           2           3           4           5           6
    1   0.0000093  -0.0001887   0.0002446   0.0000590   0.0000590  -0.0000218
    2   0.0000241  -0.0009763   0.0006939   0.0001764   0.0001764  -0.0000031
    3  -0.0000000  -0.0000000  -0.0000000   0.0001484  -0.0001484  -0.0001704
            7           8           9
    1  -0.0000218  -0.0000698  -0.0000698
    2  -0.0000031  -0.0000441  -0.0000441
    3   0.0001704   0.0000703  -0.0000703
 Max gradient component =       9.763E-04
 RMS gradient           =       2.529E-04
 Gradient time:  CPU 20.63 s  wall 20.63 s
 Geometry Optimization Parameters
   NAtoms,    NIC,     NZ,  NCons,   NDum,   NFix, NCnnct, MaxDiis
        9      69       9       0       0       0       0       0

 Cartesian Hessian Update
 Hessian Updated using BFGS Update


** GEOMETRY OPTIMIZATION IN DELOCALIZED INTERNAL COORDINATES **
   Searching for a Minimum

   Optimization Cycle:   4

                       Coordinates (Angstroms)
     ATOM                X               Y               Z
      1  C         1.6049960093   -0.6129425528    0.0000000000
      2  C         0.2619158239   -1.2922861653    0.0000000000
      3  C         0.3536541838    0.2310304268    0.0000000000
      4  Cl       -0.2621386598   -2.1392152836   -1.4638454904
      5  Cl       -0.2621386598   -2.1392152836    1.4638454904
      6  Br       -0.0936593909    1.2197266607   -1.6025874036
      7  Br       -0.0936593909    1.2197266607    1.6025874036
      8  H         2.1804568996   -0.6517647100    0.9175247682
      9  H         2.1804568996   -0.6517647100   -0.9175247682
   Point Group: cs    Number of degrees of freedom:    12


   Energy is  -6184.231217096

 Hessian Updated using BFGS Update

 12 Hessian modes will be used to form the next step
  Hessian Eigenvalues:
     0.020896    0.031552    0.049801    0.089292    0.127919    0.128843
     0.187702    0.225960    0.254982    0.270582    0.297962    0.357361

 Minimum Search - Taking Simple RFO Step
 Searching for Lamda that Minimizes Along All modes
 Value Taken    Lamda =  -0.00000311
 Step Taken.  Stepsize is  0.005193

                             Maximum     Tolerance    Cnvgd?
         Gradient           0.000550      0.000300      NO
         Displacement       0.003669      0.001200      NO
         Energy change     -0.000023      0.000001      NO


 New Cartesian Coordinates Obtained by Inverse Iteration

 Displacement from previous Coordinates is:  0.003795
 ----------------------------------------------------------------
             Standard Nuclear Orientation (Angstroms)
    I     Atom           X                Y                Z
 ----------------------------------------------------------------
    1      C       1.6050202613    -0.6130210395     0.0000000000
    2      C       0.2616870980    -1.2919259414     0.0000000000
    3      C       0.3531153926     0.2302143594     0.0000000000
    4      Cl     -0.2625091161    -2.1396440057    -1.4640563198
    5      Cl     -0.2625091161    -2.1396440057     1.4640563198
    6      Br     -0.0933467795     1.2199454869    -1.6018867477
    7      Br     -0.0933467795     1.2199454869     1.6018867477
    8      H       2.1808863770    -0.6512876489     0.9173520997
    9      H       2.1808863770    -0.6512876489    -0.9173520997
 ----------------------------------------------------------------
 Molecular Point Group                 Cs    NOp =  2
 Largest Abelian Subgroup              Cs    NOp =  2
 Nuclear Repulsion Energy =  1063.2722292998 hartrees
 There are       62 alpha and       62 beta electrons
 Applying Cartesian multipole field
    Component          Value
    ---------          -----
     (2,0,0)        1.00000E-11
     (0,2,0)        2.00000E-11
     (0,0,2)       -3.00000E-11
 Nucleus-field energy     =    -0.0000000067 hartrees
 Requested basis set is 6-311++G(d,p)
 There are 92 shells and 236 basis functions
 A cutoff of  1.0D-11 yielded   3404 shell pairs
 There are     24268 function pairs (     26611 Cartesian)
 Smallest overlap matrix eigenvalue = 2.41E-05
 Guess MOs from SCF MO coefficient file

 -----------------------------------------------------------------------
  General SCF calculation program by
  Eric Jon Sundstrom, Paul Horn, Yuezhi Mao, Dmitri Zuev, Alec White,
  David Stuck, Shaama M.S., Shane Yost, Joonho Lee, David Small,
  Daniel Levine, Susi Lehtola, Hugh Burton, Evgeny Epifanovsky
 -----------------------------------------------------------------------
 Exchange:     0.2000 Hartree-Fock + 0.0800 Slater + 0.7200 B88
 Correlation:  0.1900 VWN1RPA + 0.8100 LYP
 Using SG-1 standard quadrature grid
 A restricted SCF calculation will be
 performed using DIIS
 SCF converges when DIIS error is below 1.0e-08
 ---------------------------------------
  Cycle       Energy         DIIS error
 ---------------------------------------
    1   -6184.2312173814      1.32e-05  
    2   -6184.2312188631      4.42e-06  
    3   -6184.2312187167      6.51e-06  
    4   -6184.2312189957      7.26e-07  
    5   -6184.2312189986      3.79e-07  
    6   -6184.2312189997      9.43e-08  
    7   -6184.2312189997      1.72e-08  
    8   -6184.2312189997      6.89e-09  Convergence criterion met
 ---------------------------------------
 SCF time:   CPU 46.85s  wall 47.00s 
 SCF   energy in the final basis set =    -6184.2312189997
 Total energy in the final basis set =    -6184.2312189997

 --------------------------------------------------------------
             Orbital Energies (a.u.) and Symmetries
 --------------------------------------------------------------

 Alpha MOs, Restricted
 -- Occupied --                  
-482.85 -482.85 -101.58 -101.58  -62.51  -62.51  -56.33  -56.33
  1 A"    1 A'    2 A'    2 A"    3 A"    3 A'    4 A'    4 A"                 
-56.321 -56.321 -56.321 -56.321 -10.333 -10.320 -10.234  -9.492
  5 A'    5 A"    6 A"    6 A'    7 A'    8 A'    9 A'    7 A"                 
 -9.492  -8.714  -8.714  -7.257  -7.257  -7.246  -7.246  -7.246
 10 A'    8 A"   11 A'    9 A"   12 A'   13 A'   10 A"   11 A"                 
 -7.246  -6.546  -6.546  -6.532  -6.532  -6.531  -6.531  -2.657
 14 A'   15 A'   12 A"   16 A'   13 A"   17 A'   14 A"   18 A'                 
 -2.657  -2.653  -2.653  -2.653  -2.653  -2.641  -2.641  -2.641
 15 A"   19 A'   16 A"   20 A'   17 A"   21 A'   18 A"   22 A'                 
 -2.641  -0.974  -0.875  -0.850  -0.809  -0.794  -0.639  -0.583
 19 A"   23 A'   24 A'   20 A"   25 A'   21 A"   26 A'   27 A'                 
 -0.532  -0.513  -0.443  -0.438  -0.420  -0.412  -0.363  -0.344
 22 A"   28 A'   29 A'   23 A"   30 A'   24 A"   31 A'   25 A"                 
 -0.332  -0.330  -0.308  -0.305  -0.292  -0.290
 32 A'   26 A"   27 A"   33 A'   34 A'   28 A"                                 
 -- Virtual --                   
 -0.065  -0.064  -0.031  -0.006   0.018   0.018   0.023   0.029
 35 A'   29 A"   36 A'   37 A'   38 A'   30 A"   39 A'   31 A"                 
  0.047   0.055   0.057   0.061   0.078   0.081   0.083   0.089
 40 A'   32 A"   41 A'   42 A'   43 A'   33 A"   44 A'   45 A'                 
  0.093   0.098   0.098   0.106   0.109   0.115   0.128   0.140
 34 A"   35 A"   46 A'   47 A'   36 A"   48 A'   37 A"   38 A"                 
  0.140   0.146   0.148   0.150   0.158   0.169   0.195   0.197
 49 A'   39 A"   50 A'   40 A"   51 A'   52 A'   53 A'   54 A'                 
  0.209   0.209   0.232   0.238   0.245   0.258   0.259   0.365
 55 A'   41 A"   42 A"   56 A'   57 A'   58 A'   43 A"   59 A'                 
  0.368   0.392   0.404   0.405   0.421   0.428   0.437   0.439
 44 A"   60 A'   61 A'   45 A"   62 A'   46 A"   63 A'   47 A"                 
  0.448   0.461   0.465   0.474   0.480   0.499   0.517   0.521
 64 A'   48 A"   65 A'   49 A"   66 A'   50 A"   51 A"   67 A'                 
  0.544   0.547   0.552   0.569   0.573   0.592   0.602   0.632
 68 A'   52 A"   69 A'   70 A'   53 A"   54 A"   71 A'   55 A"                 
  0.650   0.677   0.690   0.695   0.736   0.778   0.781   0.809
 72 A'   73 A'   74 A'   56 A"   57 A"   75 A'   58 A"   76 A'                 
  0.826   0.836   0.843   0.867   0.891   0.893   0.897   0.926
 77 A'   59 A"   60 A"   78 A'   79 A'   80 A'   61 A"   62 A"                 
  0.929   0.941   0.978   1.032   1.042   1.126   1.140   1.142
 81 A'   63 A"   82 A'   64 A"   83 A'   65 A"   84 A'   85 A'                 
  1.216   1.365   1.381   1.399   1.485   1.510   1.537   1.550
 86 A'   87 A'   66 A"   67 A"   88 A'   68 A"   69 A"   89 A'                 
  1.565   1.652   1.731   1.790   1.845   1.856   1.905   1.951
 70 A"   90 A'   91 A'   92 A'   93 A'   94 A'   71 A"   72 A"                 
  1.997   2.034   2.039   2.066   2.086   2.166   2.170   2.195
 95 A'   73 A"   96 A'   74 A"   97 A'   75 A"   98 A'   99 A'                 
  2.206   2.225   2.274   2.301   2.329   2.332   2.480   2.496
 76 A"  100 A'  101 A'   77 A"  102 A'   78 A"   79 A"  103 A'                 
  2.558   2.591   2.714   2.730   2.800   2.819   2.948   3.102
104 A'   80 A"  105 A'   81 A"  106 A'  107 A'   82 A"   83 A"                 
  3.131   3.404   3.584   3.708   4.005   4.006   4.007   4.051
108 A'  109 A'  110 A'   84 A"   85 A"   86 A"  111 A'  112 A'                 
  4.063   4.108   4.121   4.142   4.269   4.378   4.407   6.648
113 A'   87 A"   88 A"  114 A'  115 A'  116 A'   89 A"  117 A'                 
  6.730   7.567   7.570   7.583   7.634   7.695   7.699   9.715
 90 A"  118 A'   91 A"   92 A"  119 A'  120 A'   93 A"  121 A'                 
  9.770  23.471  23.620  23.847  25.848  25.880  25.952  25.976
 94 A"  122 A'  123 A'  124 A'  125 A'   95 A"   96 A"  126 A'                 
 26.466  26.477  47.923  47.991 215.703 215.763 289.762 289.765
127 A'   97 A"  128 A'   98 A"  129 A'   99 A"  130 A'  100 A"                 
289.776 289.831 289.912 289.9211020.7191020.804
101 A"  131 A'  102 A"  132 A'  133 A'  103 A"                                 

 Beta MOs, Restricted
 -- Occupied --                  
-482.85 -482.85 -101.58 -101.58  -62.51  -62.51  -56.33  -56.33
  1 A"    1 A'    2 A'    2 A"    3 A"    3 A'    4 A'    4 A"                 
-56.321 -56.321 -56.321 -56.321 -10.333 -10.320 -10.234  -9.492
  5 A'    5 A"    6 A"    6 A'    7 A'    8 A'    9 A'    7 A"                 
 -9.492  -8.714  -8.714  -7.257  -7.257  -7.246  -7.246  -7.246
 10 A'    8 A"   11 A'    9 A"   12 A'   13 A'   10 A"   11 A"                 
 -7.246  -6.546  -6.546  -6.532  -6.532  -6.531  -6.531  -2.657
 14 A'   15 A'   12 A"   16 A'   13 A"   17 A'   14 A"   18 A'                 
 -2.657  -2.653  -2.653  -2.653  -2.653  -2.641  -2.641  -2.641
 15 A"   19 A'   16 A"   20 A'   17 A"   21 A'   18 A"   22 A'                 
 -2.641  -0.974  -0.875  -0.850  -0.809  -0.794  -0.639  -0.583
 19 A"   23 A'   24 A'   20 A"   25 A'   21 A"   26 A'   27 A'                 
 -0.532  -0.513  -0.443  -0.438  -0.420  -0.412  -0.363  -0.344
 22 A"   28 A'   29 A'   23 A"   30 A'   24 A"   31 A'   25 A"                 
 -0.332  -0.330  -0.308  -0.305  -0.292  -0.290
 32 A'   26 A"   27 A"   33 A'   34 A'   28 A"                                 
 -- Virtual --                   
 -0.065  -0.064  -0.031  -0.006   0.018   0.018   0.023   0.029
 35 A'   29 A"   36 A'   37 A'   38 A'   30 A"   39 A'   31 A"                 
  0.047   0.055   0.057   0.061   0.078   0.081   0.083   0.089
 40 A'   32 A"   41 A'   42 A'   43 A'   33 A"   44 A'   45 A'                 
  0.093   0.098   0.098   0.106   0.109   0.115   0.128   0.140
 34 A"   35 A"   46 A'   47 A'   36 A"   48 A'   37 A"   38 A"                 
  0.140   0.146   0.148   0.150   0.158   0.169   0.195   0.197
 49 A'   39 A"   50 A'   40 A"   51 A'   52 A'   53 A'   54 A'                 
  0.209   0.209   0.232   0.238   0.245   0.258   0.259   0.365
 55 A'   41 A"   42 A"   56 A'   57 A'   58 A'   43 A"   59 A'                 
  0.368   0.392   0.404   0.405   0.421   0.428   0.437   0.439
 44 A"   60 A'   61 A'   45 A"   62 A'   46 A"   63 A'   47 A"                 
  0.448   0.461   0.465   0.474   0.480   0.499   0.517   0.521
 64 A'   48 A"   65 A'   49 A"   66 A'   50 A"   51 A"   67 A'                 
  0.544   0.547   0.552   0.569   0.573   0.592   0.602   0.632
 68 A'   52 A"   69 A'   70 A'   53 A"   54 A"   71 A'   55 A"                 
  0.650   0.677   0.690   0.695   0.736   0.778   0.781   0.809
 72 A'   73 A'   74 A'   56 A"   57 A"   75 A'   58 A"   76 A'                 
  0.826   0.836   0.843   0.867   0.891   0.893   0.897   0.926
 77 A'   59 A"   60 A"   78 A'   79 A'   80 A'   61 A"   62 A"                 
  0.929   0.941   0.978   1.032   1.042   1.126   1.140   1.142
 81 A'   63 A"   82 A'   64 A"   83 A'   65 A"   84 A'   85 A'                 
  1.216   1.365   1.381   1.399   1.485   1.510   1.537   1.550
 86 A'   87 A'   66 A"   67 A"   88 A'   68 A"   69 A"   89 A'                 
  1.565   1.652   1.731   1.790   1.845   1.856   1.905   1.951
 70 A"   90 A'   91 A'   92 A'   93 A'   94 A'   71 A"   72 A"                 
  1.997   2.034   2.039   2.066   2.086   2.166   2.170   2.195
 95 A'   73 A"   96 A'   74 A"   97 A'   75 A"   98 A'   99 A'                 
  2.206   2.225   2.274   2.301   2.329   2.332   2.480   2.496
 76 A"  100 A'  101 A'   77 A"  102 A'   78 A"   79 A"  103 A'                 
  2.558   2.591   2.714   2.730   2.800   2.819   2.948   3.102
104 A'   80 A"  105 A'   81 A"  106 A'  107 A'   82 A"   83 A"                 
  3.131   3.404   3.584   3.708   4.005   4.006   4.007   4.051
108 A'  109 A'  110 A'   84 A"   85 A"   86 A"  111 A'  112 A'                 
  4.063   4.108   4.121   4.142   4.269   4.378   4.407   6.648
113 A'   87 A"   88 A"  114 A'  115 A'  116 A'   89 A"  117 A'                 
  6.730   7.567   7.570   7.583   7.634   7.695   7.699   9.715
 90 A"  118 A'   91 A"   92 A"  119 A'  120 A'   93 A"  121 A'                 
  9.770  23.471  23.620  23.847  25.848  25.880  25.952  25.976
 94 A"  122 A'  123 A'  124 A'  125 A'   95 A"   96 A"  126 A'                 
 26.466  26.477  47.923  47.991 215.703 215.763 289.762 289.765
127 A'   97 A"  128 A'   98 A"  129 A'   99 A"  130 A'  100 A"                 
289.776 289.831 289.912 289.9211020.7191020.804
101 A"  131 A'  102 A"  132 A'  133 A'  103 A"                                 
 --------------------------------------------------------------

          Ground-State Mulliken Net Atomic Charges

     Atom                 Charge (a.u.)
  ----------------------------------------
      1 C                    -0.776463
      2 C                    -0.222125
      3 C                     0.077743
      4 Cl                    0.290641
      5 Cl                    0.290641
      6 Br                   -0.033299
      7 Br                   -0.033299
      8 H                     0.203081
      9 H                     0.203081
  ----------------------------------------
  Sum of atomic charges =     0.000000

 -----------------------------------------------------------------
                    Cartesian Multipole Moments
 -----------------------------------------------------------------
    Charge (ESU x 10^10)
                 0.0000
    Dipole Moment (Debye)
         X       1.7887      Y       0.0587      Z       0.0000
       Tot       1.7897
    Quadrupole Moments (Debye-Ang)
        XX     -76.7998     XY      -1.7157     YY     -82.5727
        XZ      -0.0000     YZ      -0.0000     ZZ     -77.9004
    Octopole Moments (Debye-Ang^2)
       XXX      -4.4814    XXY      16.2505    XYY      -7.7252
       YYY      64.3476    XXZ      -0.0000    XYZ       0.0000
       YYZ      -0.0000    XZZ      -7.6261    YZZ      22.8936
       ZZZ       0.0000
    Hexadecapole Moments (Debye-Ang^3)
      XXXX    -216.2585   XXXY     -11.5946   XXYY    -239.5521
      XYYY      -1.7801   YYYY   -1202.9822   XXXZ      -0.0000
      XXYZ      -0.0000   XYYZ      -0.0000   YYYZ       0.0000
      XXZZ    -199.4719   XYZZ      -2.6568   YYZZ    -329.8661
      XZZZ      -0.0000   YZZZ      -0.0000   ZZZZ    -937.8608
 -----------------------------------------------------------------
 Calculating analytic gradient of the SCF energy
 Gradient of SCF Energy
            1           2           3           4           5           6
    1  -0.0000368  -0.0001238   0.0000595  -0.0000031  -0.0000031   0.0000357
    2   0.0000116  -0.0003386   0.0002460   0.0000509   0.0000509   0.0000001
    3  -0.0000000   0.0000000  -0.0000000  -0.0000038   0.0000038  -0.0000050
            7           8           9
    1   0.0000357   0.0000179   0.0000179
    2   0.0000001  -0.0000105  -0.0000105
    3   0.0000050   0.0000591  -0.0000591
 Max gradient component =       3.386E-04
 RMS gradient           =       8.844E-05
 Gradient time:  CPU 20.64 s  wall 20.64 s
 Geometry Optimization Parameters
   NAtoms,    NIC,     NZ,  NCons,   NDum,   NFix, NCnnct, MaxDiis
        9      69       9       0       0       0       0       0

 Cartesian Hessian Update
 Hessian Updated using BFGS Update


** GEOMETRY OPTIMIZATION IN DELOCALIZED INTERNAL COORDINATES **
   Searching for a Minimum

   Optimization Cycle:   5

                       Coordinates (Angstroms)
     ATOM                X               Y               Z
      1  C         1.6050202613   -0.6130210395    0.0000000000
      2  C         0.2616870980   -1.2919259414    0.0000000000
      3  C         0.3531153926    0.2302143594    0.0000000000
      4  Cl       -0.2625091161   -2.1396440057   -1.4640563198
      5  Cl       -0.2625091161   -2.1396440057    1.4640563198
      6  Br       -0.0933467795    1.2199454869   -1.6018867477
      7  Br       -0.0933467795    1.2199454869    1.6018867477
      8  H         2.1808863770   -0.6512876489    0.9173520997
      9  H         2.1808863770   -0.6512876489   -0.9173520997
   Point Group: cs    Number of degrees of freedom:    12


   Energy is  -6184.231219000

 Hessian Updated using BFGS Update

 12 Hessian modes will be used to form the next step
  Hessian Eigenvalues:
     0.021392    0.032376    0.049892    0.089601    0.098649    0.131558
     0.193449    0.215782    0.245109    0.274424    0.293078    0.353610

 Minimum Search - Taking Simple RFO Step
 Searching for Lamda that Minimizes Along All modes
 Value Taken    Lamda =   0.00000000
 Step Taken.  Stepsize is  0.002234

                             Maximum     Tolerance    Cnvgd?
         Gradient           0.000190      0.000300     YES
         Displacement       0.001773      0.001200      NO
         Energy change     -0.000002      0.000001      NO


 New Cartesian Coordinates Obtained by Inverse Iteration

 Displacement from previous Coordinates is:  0.001697
 ----------------------------------------------------------------
             Standard Nuclear Orientation (Angstroms)
    I     Atom           X                Y                Z
 ----------------------------------------------------------------
    1      C       1.6051741511    -0.6129852693     0.0000000000
    2      C       0.2618097438    -1.2914252130     0.0000000000
    3      C       0.3530756558     0.2300727115     0.0000000000
    4      Cl     -0.2625180474    -2.1396133231    -1.4639310361
    5      Cl     -0.2625180474    -2.1396133231     1.4639310361
    6      Br     -0.0936315844     1.2200058065    -1.6017660290
    7      Br     -0.0936315844     1.2200058065     1.6017660290
    8      H       2.1810617138    -0.6515760765     0.9172218366
    9      H       2.1810617138    -0.6515760765    -0.9172218366
 ----------------------------------------------------------------
 Molecular Point Group                 Cs    NOp =  2
 Largest Abelian Subgroup              Cs    NOp =  2
 Nuclear Repulsion Energy =  1063.2975349722 hartrees
 There are       62 alpha and       62 beta electrons
 Applying Cartesian multipole field
    Component          Value
    ---------          -----
     (2,0,0)        1.00000E-11
     (0,2,0)        2.00000E-11
     (0,0,2)       -3.00000E-11
 Nucleus-field energy     =    -0.0000000067 hartrees
 Requested basis set is 6-311++G(d,p)
 There are 92 shells and 236 basis functions
 A cutoff of  1.0D-11 yielded   3404 shell pairs
 There are     24268 function pairs (     26611 Cartesian)
 Smallest overlap matrix eigenvalue = 2.41E-05
 Guess MOs from SCF MO coefficient file

 -----------------------------------------------------------------------
  General SCF calculation program by
  Eric Jon Sundstrom, Paul Horn, Yuezhi Mao, Dmitri Zuev, Alec White,
  David Stuck, Shaama M.S., Shane Yost, Joonho Lee, David Small,
  Daniel Levine, Susi Lehtola, Hugh Burton, Evgeny Epifanovsky
 -----------------------------------------------------------------------
 Exchange:     0.2000 Hartree-Fock + 0.0800 Slater + 0.7200 B88
 Correlation:  0.1900 VWN1RPA + 0.8100 LYP
 Using SG-1 standard quadrature grid
 A restricted SCF calculation will be
 performed using DIIS
 SCF converges when DIIS error is below 1.0e-08
 ---------------------------------------
  Cycle       Energy         DIIS error
 ---------------------------------------
    1   -6184.2312188421      6.40e-06  
    2   -6184.2312192057      1.43e-06  
    3   -6184.2312191803      2.42e-06  
    4   -6184.2312192203      3.03e-07  
    5   -6184.2312192210      7.77e-08  
    6   -6184.2312192210      4.35e-08  
    7   -6184.2312192210      7.38e-09  Convergence criterion met
 ---------------------------------------
 SCF time:   CPU 41.09s  wall 41.00s 
 SCF   energy in the final basis set =    -6184.2312192210
 Total energy in the final basis set =    -6184.2312192210

 --------------------------------------------------------------
             Orbital Energies (a.u.) and Symmetries
 --------------------------------------------------------------

 Alpha MOs, Restricted
 -- Occupied --                  
-482.85 -482.85 -101.58 -101.58  -62.51  -62.51  -56.33  -56.33
  1 A"    1 A'    2 A'    2 A"    3 A"    3 A'    4 A'    4 A"                 
-56.321 -56.321 -56.321 -56.321 -10.333 -10.320 -10.234  -9.492
  5 A'    5 A"    6 A"    6 A'    7 A'    8 A'    9 A'    7 A"                 
 -9.492  -8.714  -8.714  -7.257  -7.257  -7.246  -7.246  -7.246
 10 A'    8 A"   11 A'    9 A"   12 A'   13 A'   10 A"   11 A"                 
 -7.246  -6.546  -6.546  -6.532  -6.532  -6.531  -6.531  -2.657
 14 A'   15 A'   12 A"   16 A'   13 A"   17 A'   14 A"   18 A'                 
 -2.657  -2.653  -2.653  -2.653  -2.653  -2.641  -2.641  -2.641
 15 A"   19 A'   16 A"   20 A'   17 A"   21 A'   18 A"   22 A'                 
 -2.641  -0.974  -0.875  -0.850  -0.809  -0.794  -0.639  -0.583
 19 A"   23 A'   24 A'   20 A"   25 A'   21 A"   26 A'   27 A'                 
 -0.532  -0.513  -0.443  -0.438  -0.420  -0.412  -0.363  -0.344
 22 A"   28 A'   29 A'   23 A"   30 A'   24 A"   31 A'   25 A"                 
 -0.332  -0.330  -0.308  -0.305  -0.293  -0.290
 32 A'   26 A"   27 A"   33 A'   34 A'   28 A"                                 
 -- Virtual --                   
 -0.065  -0.064  -0.031  -0.006   0.018   0.018   0.023   0.029
 35 A'   29 A"   36 A'   37 A'   38 A'   30 A"   39 A'   31 A"                 
  0.047   0.055   0.057   0.061   0.078   0.081   0.083   0.089
 40 A'   32 A"   41 A'   42 A'   43 A'   33 A"   44 A'   45 A'                 
  0.093   0.098   0.098   0.106   0.109   0.115   0.128   0.140
 34 A"   35 A"   46 A'   47 A'   36 A"   48 A'   37 A"   38 A"                 
  0.140   0.146   0.148   0.150   0.158   0.169   0.195   0.197
 49 A'   39 A"   50 A'   40 A"   51 A'   52 A'   53 A'   54 A'                 
  0.209   0.209   0.232   0.238   0.245   0.258   0.259   0.365
 55 A'   41 A"   42 A"   56 A'   57 A'   58 A'   43 A"   59 A'                 
  0.368   0.392   0.404   0.405   0.421   0.428   0.437   0.439
 44 A"   60 A'   61 A'   45 A"   62 A'   46 A"   63 A'   47 A"                 
  0.448   0.461   0.465   0.474   0.480   0.499   0.517   0.521
 64 A'   48 A"   65 A'   49 A"   66 A'   50 A"   51 A"   67 A'                 
  0.544   0.547   0.552   0.569   0.573   0.592   0.602   0.632
 68 A'   52 A"   69 A'   70 A'   53 A"   54 A"   71 A'   55 A"                 
  0.650   0.677   0.690   0.695   0.736   0.778   0.781   0.809
 72 A'   73 A'   74 A'   56 A"   57 A"   75 A'   58 A"   76 A'                 
  0.825   0.836   0.843   0.867   0.891   0.893   0.897   0.926
 77 A'   59 A"   60 A"   78 A'   79 A'   80 A'   61 A"   62 A"                 
  0.929   0.941   0.978   1.032   1.042   1.126   1.140   1.142
 81 A'   63 A"   82 A'   64 A"   83 A'   65 A"   84 A'   85 A'                 
  1.216   1.365   1.381   1.399   1.485   1.510   1.537   1.550
 86 A'   87 A'   66 A"   67 A"   88 A'   68 A"   69 A"   89 A'                 
  1.565   1.653   1.731   1.790   1.846   1.856   1.906   1.951
 70 A"   90 A'   91 A'   92 A'   93 A'   94 A'   71 A"   72 A"                 
  1.997   2.034   2.039   2.066   2.086   2.166   2.170   2.195
 95 A'   73 A"   96 A'   74 A"   97 A'   75 A"   98 A'   99 A'                 
  2.206   2.225   2.274   2.301   2.329   2.332   2.480   2.496
 76 A"  100 A'  101 A'   77 A"  102 A'   78 A"   79 A"  103 A'                 
  2.558   2.591   2.714   2.730   2.801   2.819   2.948   3.102
104 A'   80 A"  105 A'   81 A"  106 A'  107 A'   82 A"   83 A"                 
  3.132   3.404   3.584   3.708   4.005   4.006   4.007   4.052
108 A'  109 A'  110 A'   84 A"   85 A"   86 A"  111 A'  112 A'                 
  4.063   4.108   4.121   4.142   4.269   4.378   4.407   6.648
113 A'   87 A"   88 A"  114 A'  115 A'  116 A'   89 A"  117 A'                 
  6.730   7.567   7.570   7.583   7.634   7.695   7.699   9.714
 90 A"  118 A'   91 A"   92 A"  119 A'  120 A'   93 A"  121 A'                 
  9.770  23.471  23.621  23.847  25.848  25.880  25.952  25.976
 94 A"  122 A'  123 A'  124 A'  125 A'   95 A"   96 A"  126 A'                 
 26.466  26.477  47.923  47.991 215.703 215.763 289.762 289.765
127 A'   97 A"  128 A'   98 A"  129 A'   99 A"  130 A'  100 A"                 
289.776 289.831 289.912 289.9211020.7191020.804
101 A"  131 A'  102 A"  132 A'  133 A'  103 A"                                 

 Beta MOs, Restricted
 -- Occupied --                  
-482.85 -482.85 -101.58 -101.58  -62.51  -62.51  -56.33  -56.33
  1 A"    1 A'    2 A'    2 A"    3 A"    3 A'    4 A'    4 A"                 
-56.321 -56.321 -56.321 -56.321 -10.333 -10.320 -10.234  -9.492
  5 A'    5 A"    6 A"    6 A'    7 A'    8 A'    9 A'    7 A"                 
 -9.492  -8.714  -8.714  -7.257  -7.257  -7.246  -7.246  -7.246
 10 A'    8 A"   11 A'    9 A"   12 A'   13 A'   10 A"   11 A"                 
 -7.246  -6.546  -6.546  -6.532  -6.532  -6.531  -6.531  -2.657
 14 A'   15 A'   12 A"   16 A'   13 A"   17 A'   14 A"   18 A'                 
 -2.657  -2.653  -2.653  -2.653  -2.653  -2.641  -2.641  -2.641
 15 A"   19 A'   16 A"   20 A'   17 A"   21 A'   18 A"   22 A'                 
 -2.641  -0.974  -0.875  -0.850  -0.809  -0.794  -0.639  -0.583
 19 A"   23 A'   24 A'   20 A"   25 A'   21 A"   26 A'   27 A'                 
 -0.532  -0.513  -0.443  -0.438  -0.420  -0.412  -0.363  -0.344
 22 A"   28 A'   29 A'   23 A"   30 A'   24 A"   31 A'   25 A"                 
 -0.332  -0.330  -0.308  -0.305  -0.293  -0.290
 32 A'   26 A"   27 A"   33 A'   34 A'   28 A"                                 
 -- Virtual --                   
 -0.065  -0.064  -0.031  -0.006   0.018   0.018   0.023   0.029
 35 A'   29 A"   36 A'   37 A'   38 A'   30 A"   39 A'   31 A"                 
  0.047   0.055   0.057   0.061   0.078   0.081   0.083   0.089
 40 A'   32 A"   41 A'   42 A'   43 A'   33 A"   44 A'   45 A'                 
  0.093   0.098   0.098   0.106   0.109   0.115   0.128   0.140
 34 A"   35 A"   46 A'   47 A'   36 A"   48 A'   37 A"   38 A"                 
  0.140   0.146   0.148   0.150   0.158   0.169   0.195   0.197
 49 A'   39 A"   50 A'   40 A"   51 A'   52 A'   53 A'   54 A'                 
  0.209   0.209   0.232   0.238   0.245   0.258   0.259   0.365
 55 A'   41 A"   42 A"   56 A'   57 A'   58 A'   43 A"   59 A'                 
  0.368   0.392   0.404   0.405   0.421   0.428   0.437   0.439
 44 A"   60 A'   61 A'   45 A"   62 A'   46 A"   63 A'   47 A"                 
  0.448   0.461   0.465   0.474   0.480   0.499   0.517   0.521
 64 A'   48 A"   65 A'   49 A"   66 A'   50 A"   51 A"   67 A'                 
  0.544   0.547   0.552   0.569   0.573   0.592   0.602   0.632
 68 A'   52 A"   69 A'   70 A'   53 A"   54 A"   71 A'   55 A"                 
  0.650   0.677   0.690   0.695   0.736   0.778   0.781   0.809
 72 A'   73 A'   74 A'   56 A"   57 A"   75 A'   58 A"   76 A'                 
  0.825   0.836   0.843   0.867   0.891   0.893   0.897   0.926
 77 A'   59 A"   60 A"   78 A'   79 A'   80 A'   61 A"   62 A"                 
  0.929   0.941   0.978   1.032   1.042   1.126   1.140   1.142
 81 A'   63 A"   82 A'   64 A"   83 A'   65 A"   84 A'   85 A'                 
  1.216   1.365   1.381   1.399   1.485   1.510   1.537   1.550
 86 A'   87 A'   66 A"   67 A"   88 A'   68 A"   69 A"   89 A'                 
  1.565   1.653   1.731   1.790   1.846   1.856   1.906   1.951
 70 A"   90 A'   91 A'   92 A'   93 A'   94 A'   71 A"   72 A"                 
  1.997   2.034   2.039   2.066   2.086   2.166   2.170   2.195
 95 A'   73 A"   96 A'   74 A"   97 A'   75 A"   98 A'   99 A'                 
  2.206   2.225   2.274   2.301   2.329   2.332   2.480   2.496
 76 A"  100 A'  101 A'   77 A"  102 A'   78 A"   79 A"  103 A'                 
  2.558   2.591   2.714   2.730   2.801   2.819   2.948   3.102
104 A'   80 A"  105 A'   81 A"  106 A'  107 A'   82 A"   83 A"                 
  3.132   3.404   3.584   3.708   4.005   4.006   4.007   4.052
108 A'  109 A'  110 A'   84 A"   85 A"   86 A"  111 A'  112 A'                 
  4.063   4.108   4.121   4.142   4.269   4.378   4.407   6.648
113 A'   87 A"   88 A"  114 A'  115 A'  116 A'   89 A"  117 A'                 
  6.730   7.567   7.570   7.583   7.634   7.695   7.699   9.714
 90 A"  118 A'   91 A"   92 A"  119 A'  120 A'   93 A"  121 A'                 
  9.770  23.471  23.621  23.847  25.848  25.880  25.952  25.976
 94 A"  122 A'  123 A'  124 A'  125 A'   95 A"   96 A"  126 A'                 
 26.466  26.477  47.923  47.991 215.703 215.763 289.762 289.765
127 A'   97 A"  128 A'   98 A"  129 A'   99 A"  130 A'  100 A"                 
289.776 289.831 289.912 289.9211020.7191020.804
101 A"  131 A'  102 A"  132 A'  133 A'  103 A"                                 
 --------------------------------------------------------------

          Ground-State Mulliken Net Atomic Charges

     Atom                 Charge (a.u.)
  ----------------------------------------
      1 C                    -0.776532
      2 C                    -0.221369
      3 C                     0.077678
      4 Cl                    0.290356
      5 Cl                    0.290356
      6 Br                   -0.033327
      7 Br                   -0.033327
      8 H                     0.203082
      9 H                     0.203082
  ----------------------------------------
  Sum of atomic charges =     0.000000

 -----------------------------------------------------------------
                    Cartesian Multipole Moments
 -----------------------------------------------------------------
    Charge (ESU x 10^10)
                 0.0000
    Dipole Moment (Debye)
         X       1.7891      Y       0.0595      Z      -0.0000
       Tot       1.7901
    Quadrupole Moments (Debye-Ang)
        XX     -76.7970     XY      -1.7178     YY     -82.5723
        XZ      -0.0000     YZ      -0.0000     ZZ     -77.9033
    Octopole Moments (Debye-Ang^2)
       XXX      -4.4448    XXY      16.2423    XYY      -7.7167
       YYY      64.3379    XXZ       0.0000    XYZ      -0.0000
       YYZ      -0.0000    XZZ      -7.6178    YZZ      22.8936
       ZZZ      -0.0000
    Hexadecapole Moments (Debye-Ang^3)
      XXXX    -216.2657   XXXY     -11.5653   XXYY    -239.5440
      XYYY      -1.7375   YYYY   -1202.9322   XXXZ      -0.0000
      XXYZ      -0.0000   XYYZ       0.0000   YYYZ      -0.0000
      XXZZ    -199.4493   XYZZ      -2.6501   YYZZ    -329.8344
      XZZZ      -0.0000   YZZZ      -0.0000   ZZZZ    -937.7676
 -----------------------------------------------------------------
 Calculating analytic gradient of the SCF energy
 Gradient of SCF Energy
            1           2           3           4           5           6
    1  -0.0000325  -0.0000100   0.0000245  -0.0000197  -0.0000197   0.0000232
    2   0.0000021   0.0000184  -0.0000050   0.0000119   0.0000119   0.0000160
    3   0.0000000  -0.0000000  -0.0000000  -0.0000047   0.0000047   0.0000024
            7           8           9
    1   0.0000232   0.0000055   0.0000055
    2   0.0000160  -0.0000356  -0.0000356
    3  -0.0000024  -0.0000032   0.0000032
 Max gradient component =       3.560E-05
 RMS gradient           =       1.659E-05
 Gradient time:  CPU 20.65 s  wall 20.65 s
 Geometry Optimization Parameters
   NAtoms,    NIC,     NZ,  NCons,   NDum,   NFix, NCnnct, MaxDiis
        9      69       9       0       0       0       0       0

 Cartesian Hessian Update
 Hessian Updated using BFGS Update


** GEOMETRY OPTIMIZATION IN DELOCALIZED INTERNAL COORDINATES **
   Searching for a Minimum

   Optimization Cycle:   6

                       Coordinates (Angstroms)
     ATOM                X               Y               Z
      1  C         1.6051741511   -0.6129852693    0.0000000000
      2  C         0.2618097438   -1.2914252130    0.0000000000
      3  C         0.3530756558    0.2300727115    0.0000000000
      4  Cl       -0.2625180474   -2.1396133231   -1.4639310361
      5  Cl       -0.2625180474   -2.1396133231    1.4639310361
      6  Br       -0.0936315844    1.2200058065   -1.6017660290
      7  Br       -0.0936315844    1.2200058065    1.6017660290
      8  H         2.1810617138   -0.6515760765    0.9172218366
      9  H         2.1810617138   -0.6515760765   -0.9172218366
   Point Group: cs    Number of degrees of freedom:    12


   Energy is  -6184.231219221

 Hessian Updated using BFGS Update

 12 Hessian modes will be used to form the next step
  Hessian Eigenvalues:
     0.022270    0.032948    0.050389    0.087407    0.100410    0.131092
     0.193496    0.213347    0.249812    0.274931    0.292456    0.351792

 Minimum Search - Taking Simple RFO Step
 Searching for Lamda that Minimizes Along All modes
 Value Taken    Lamda =   0.00000000
 Step Taken.  Stepsize is  0.000660

                             Maximum     Tolerance    Cnvgd?
         Gradient           0.000023      0.000300     YES
         Displacement       0.000430      0.001200     YES
         Energy change     -0.000000      0.000001     YES


                       Distance Matrix (Angstroms)
             C (  1)   C (  2)   C (  3)   Cl(  4)   Cl(  5)   Br(  6)
   C (  2)  1.504961
   C (  3)  1.509469  1.524233
   Cl(  4)  2.821695  1.771281  2.852624
   Cl(  5)  2.821695  1.771281  2.852624  2.927862
   Br(  6)  2.968409  2.999880  1.935244  3.366684  4.551270
   Br(  7)  2.968409  2.999880  1.935244  4.551270  3.366684  3.203532
   H (  8)  1.083712  2.221313  2.227136  3.722261  2.912770  3.875867
   H (  9)  1.083712  2.221313  2.227136  2.912770  3.722261  3.024177
             Br(  7)   H (  8)
   H (  8)  3.024177
   H (  9)  3.875867  1.834444

 Final energy is   -6184.2312192210165     


 ******************************
 **  OPTIMIZATION CONVERGED  **
 ******************************

                       Coordinates (Angstroms)
     ATOM                X               Y               Z
      1  C         1.6051741511   -0.6129852693    0.0000000000
      2  C         0.2618097438   -1.2914252130    0.0000000000
      3  C         0.3530756558    0.2300727115    0.0000000000
      4  Cl       -0.2625180474   -2.1396133231   -1.4639310361
      5  Cl       -0.2625180474   -2.1396133231    1.4639310361
      6  Br       -0.0936315844    1.2200058065   -1.6017660290
      7  Br       -0.0936315844    1.2200058065    1.6017660290
      8  H         2.1810617138   -0.6515760765    0.9172218366
      9  H         2.1810617138   -0.6515760765   -0.9172218366

Z-matrix Print:
$molecule
0 1
Br
C  1 1.935244
C  2 1.509469 1 118.500456
H  3 1.083712 2 117.431316 1 -2.116483 0
H  3 1.083712 2 117.431316 1 142.834573 0
C  3 1.504961 2 60.748180 1 -109.640955 0
Cl 6 1.771281 3 118.691953 2 -109.581325 0
Cl 6 1.771281 3 118.691953 2 109.581325 0
Br 2 1.935244 1 111.722647 3 143.205850 0
$end


 --------------------------------------------------------------
             Orbital Energies (a.u.) and Symmetries
 --------------------------------------------------------------

 Alpha MOs, Restricted
 -- Occupied --                  
-482.85 -482.85 -101.58 -101.58  -62.51  -62.51  -56.33  -56.33
  1 A"    1 A'    2 A'    2 A"    3 A"    3 A'    4 A'    4 A"                 
-56.321 -56.321 -56.321 -56.321 -10.333 -10.320 -10.234  -9.492
  5 A'    5 A"    6 A"    6 A'    7 A'    8 A'    9 A'    7 A"                 
 -9.492  -8.714  -8.714  -7.257  -7.257  -7.246  -7.246  -7.246
 10 A'    8 A"   11 A'    9 A"   12 A'   13 A'   10 A"   11 A"                 
 -7.246  -6.546  -6.546  -6.532  -6.532  -6.531  -6.531  -2.657
 14 A'   15 A'   12 A"   16 A'   13 A"   17 A'   14 A"   18 A'                 
 -2.657  -2.653  -2.653  -2.653  -2.653  -2.641  -2.641  -2.641
 15 A"   19 A'   16 A"   20 A'   17 A"   21 A'   18 A"   22 A'                 
 -2.641  -0.974  -0.875  -0.850  -0.809  -0.794  -0.639  -0.583
 19 A"   23 A'   24 A'   20 A"   25 A'   21 A"   26 A'   27 A'                 
 -0.532  -0.513  -0.443  -0.438  -0.420  -0.412  -0.363  -0.344
 22 A"   28 A'   29 A'   23 A"   30 A'   24 A"   31 A'   25 A"                 
 -0.332  -0.330  -0.308  -0.305  -0.293  -0.290
 32 A'   26 A"   27 A"   33 A'   34 A'   28 A"                                 
 -- Virtual --                   
 -0.065  -0.064  -0.031  -0.006   0.018   0.018   0.023   0.029
 35 A'   29 A"   36 A'   37 A'   38 A'   30 A"   39 A'   31 A"                 
  0.047   0.055   0.057   0.061   0.078   0.081   0.083   0.089
 40 A'   32 A"   41 A'   42 A'   43 A'   33 A"   44 A'   45 A'                 
  0.093   0.098   0.098   0.106   0.109   0.115   0.128   0.140
 34 A"   35 A"   46 A'   47 A'   36 A"   48 A'   37 A"   38 A"                 
  0.140   0.146   0.148   0.150   0.158   0.169   0.195   0.197
 49 A'   39 A"   50 A'   40 A"   51 A'   52 A'   53 A'   54 A'                 
  0.209   0.209   0.232   0.238   0.245   0.258   0.259   0.365
 55 A'   41 A"   42 A"   56 A'   57 A'   58 A'   43 A"   59 A'                 
  0.368   0.392   0.404   0.405   0.421   0.428   0.437   0.439
 44 A"   60 A'   61 A'   45 A"   62 A'   46 A"   63 A'   47 A"                 
  0.448   0.461   0.465   0.474   0.480   0.499   0.517   0.521
 64 A'   48 A"   65 A'   49 A"   66 A'   50 A"   51 A"   67 A'                 
  0.544   0.547   0.552   0.569   0.573   0.592   0.602   0.632
 68 A'   52 A"   69 A'   70 A'   53 A"   54 A"   71 A'   55 A"                 
  0.650   0.677   0.690   0.695   0.736   0.778   0.781   0.809
 72 A'   73 A'   74 A'   56 A"   57 A"   75 A'   58 A"   76 A'                 
  0.825   0.836   0.843   0.867   0.891   0.893   0.897   0.926
 77 A'   59 A"   60 A"   78 A'   79 A'   80 A'   61 A"   62 A"                 
  0.929   0.941   0.978   1.032   1.042   1.126   1.140   1.142
 81 A'   63 A"   82 A'   64 A"   83 A'   65 A"   84 A'   85 A'                 
  1.216   1.365   1.381   1.399   1.485   1.510   1.537   1.550
 86 A'   87 A'   66 A"   67 A"   88 A'   68 A"   69 A"   89 A'                 
  1.565   1.653   1.731   1.790   1.846   1.856   1.906   1.951
 70 A"   90 A'   91 A'   92 A'   93 A'   94 A'   71 A"   72 A"                 
  1.997   2.034   2.039   2.066   2.086   2.166   2.170   2.195
 95 A'   73 A"   96 A'   74 A"   97 A'   75 A"   98 A'   99 A'                 
  2.206   2.225   2.274   2.301   2.329   2.332   2.480   2.496
 76 A"  100 A'  101 A'   77 A"  102 A'   78 A"   79 A"  103 A'                 
  2.558   2.591   2.714   2.730   2.801   2.819   2.948   3.102
104 A'   80 A"  105 A'   81 A"  106 A'  107 A'   82 A"   83 A"                 
  3.132   3.404   3.584   3.708   4.005   4.006   4.007   4.052
108 A'  109 A'  110 A'   84 A"   85 A"   86 A"  111 A'  112 A'                 
  4.063   4.108   4.121   4.142   4.269   4.378   4.407   6.648
113 A'   87 A"   88 A"  114 A'  115 A'  116 A'   89 A"  117 A'                 
  6.730   7.567   7.570   7.583   7.634   7.695   7.699   9.714
 90 A"  118 A'   91 A"   92 A"  119 A'  120 A'   93 A"  121 A'                 
  9.770  23.471  23.621  23.847  25.848  25.880  25.952  25.976
 94 A"  122 A'  123 A'  124 A'  125 A'   95 A"   96 A"  126 A'                 
 26.466  26.477  47.923  47.991 215.703 215.763 289.762 289.765
127 A'   97 A"  128 A'   98 A"  129 A'   99 A"  130 A'  100 A"                 
289.776 289.831 289.912 289.9211020.7191020.804
101 A"  131 A'  102 A"  132 A'  133 A'  103 A"                                 

 Beta MOs, Restricted
 -- Occupied --                  
-482.85 -482.85 -101.58 -101.58  -62.51  -62.51  -56.33  -56.33
  1 A"    1 A'    2 A'    2 A"    3 A"    3 A'    4 A'    4 A"                 
-56.321 -56.321 -56.321 -56.321 -10.333 -10.320 -10.234  -9.492
  5 A'    5 A"    6 A"    6 A'    7 A'    8 A'    9 A'    7 A"                 
 -9.492  -8.714  -8.714  -7.257  -7.257  -7.246  -7.246  -7.246
 10 A'    8 A"   11 A'    9 A"   12 A'   13 A'   10 A"   11 A"                 
 -7.246  -6.546  -6.546  -6.532  -6.532  -6.531  -6.531  -2.657
 14 A'   15 A'   12 A"   16 A'   13 A"   17 A'   14 A"   18 A'                 
 -2.657  -2.653  -2.653  -2.653  -2.653  -2.641  -2.641  -2.641
 15 A"   19 A'   16 A"   20 A'   17 A"   21 A'   18 A"   22 A'                 
 -2.641  -0.974  -0.875  -0.850  -0.809  -0.794  -0.639  -0.583
 19 A"   23 A'   24 A'   20 A"   25 A'   21 A"   26 A'   27 A'                 
 -0.532  -0.513  -0.443  -0.438  -0.420  -0.412  -0.363  -0.344
 22 A"   28 A'   29 A'   23 A"   30 A'   24 A"   31 A'   25 A"                 
 -0.332  -0.330  -0.308  -0.305  -0.293  -0.290
 32 A'   26 A"   27 A"   33 A'   34 A'   28 A"                                 
 -- Virtual --                   
 -0.065  -0.064  -0.031  -0.006   0.018   0.018   0.023   0.029
 35 A'   29 A"   36 A'   37 A'   38 A'   30 A"   39 A'   31 A"                 
  0.047   0.055   0.057   0.061   0.078   0.081   0.083   0.089
 40 A'   32 A"   41 A'   42 A'   43 A'   33 A"   44 A'   45 A'                 
  0.093   0.098   0.098   0.106   0.109   0.115   0.128   0.140
 34 A"   35 A"   46 A'   47 A'   36 A"   48 A'   37 A"   38 A"                 
  0.140   0.146   0.148   0.150   0.158   0.169   0.195   0.197
 49 A'   39 A"   50 A'   40 A"   51 A'   52 A'   53 A'   54 A'                 
  0.209   0.209   0.232   0.238   0.245   0.258   0.259   0.365
 55 A'   41 A"   42 A"   56 A'   57 A'   58 A'   43 A"   59 A'                 
  0.368   0.392   0.404   0.405   0.421   0.428   0.437   0.439
 44 A"   60 A'   61 A'   45 A"   62 A'   46 A"   63 A'   47 A"                 
  0.448   0.461   0.465   0.474   0.480   0.499   0.517   0.521
 64 A'   48 A"   65 A'   49 A"   66 A'   50 A"   51 A"   67 A'                 
  0.544   0.547   0.552   0.569   0.573   0.592   0.602   0.632
 68 A'   52 A"   69 A'   70 A'   53 A"   54 A"   71 A'   55 A"                 
  0.650   0.677   0.690   0.695   0.736   0.778   0.781   0.809
 72 A'   73 A'   74 A'   56 A"   57 A"   75 A'   58 A"   76 A'                 
  0.825   0.836   0.843   0.867   0.891   0.893   0.897   0.926
 77 A'   59 A"   60 A"   78 A'   79 A'   80 A'   61 A"   62 A"                 
  0.929   0.941   0.978   1.032   1.042   1.126   1.140   1.142
 81 A'   63 A"   82 A'   64 A"   83 A'   65 A"   84 A'   85 A'                 
  1.216   1.365   1.381   1.399   1.485   1.510   1.537   1.550
 86 A'   87 A'   66 A"   67 A"   88 A'   68 A"   69 A"   89 A'                 
  1.565   1.653   1.731   1.790   1.846   1.856   1.906   1.951
 70 A"   90 A'   91 A'   92 A'   93 A'   94 A'   71 A"   72 A"                 
  1.997   2.034   2.039   2.066   2.086   2.166   2.170   2.195
 95 A'   73 A"   96 A'   74 A"   97 A'   75 A"   98 A'   99 A'                 
  2.206   2.225   2.274   2.301   2.329   2.332   2.480   2.496
 76 A"  100 A'  101 A'   77 A"  102 A'   78 A"   79 A"  103 A'                 
  2.558   2.591   2.714   2.730   2.801   2.819   2.948   3.102
104 A'   80 A"  105 A'   81 A"  106 A'  107 A'   82 A"   83 A"                 
  3.132   3.404   3.584   3.708   4.005   4.006   4.007   4.052
108 A'  109 A'  110 A'   84 A"   85 A"   86 A"  111 A'  112 A'                 
  4.063   4.108   4.121   4.142   4.269   4.378   4.407   6.648
113 A'   87 A"   88 A"  114 A'  115 A'  116 A'   89 A"  117 A'                 
  6.730   7.567   7.570   7.583   7.634   7.695   7.699   9.714
 90 A"  118 A'   91 A"   92 A"  119 A'  120 A'   93 A"  121 A'                 
  9.770  23.471  23.621  23.847  25.848  25.880  25.952  25.976
 94 A"  122 A'  123 A'  124 A'  125 A'   95 A"   96 A"  126 A'                 
 26.466  26.477  47.923  47.991 215.703 215.763 289.762 289.765
127 A'   97 A"  128 A'   98 A"  129 A'   99 A"  130 A'  100 A"                 
289.776 289.831 289.912 289.9211020.7191020.804
101 A"  131 A'  102 A"  132 A'  133 A'  103 A"                                 
 --------------------------------------------------------------

          Ground-State Mulliken Net Atomic Charges

     Atom                 Charge (a.u.)
  ----------------------------------------
      1 C                    -0.776532
      2 C                    -0.221369
      3 C                     0.077678
      4 Cl                    0.290356
      5 Cl                    0.290356
      6 Br                   -0.033327
      7 Br                   -0.033327
      8 H                     0.203082
      9 H                     0.203082
  ----------------------------------------
  Sum of atomic charges =     0.000000

 -----------------------------------------------------------------
                    Cartesian Multipole Moments
 -----------------------------------------------------------------
    Charge (ESU x 10^10)
                 0.0000
    Dipole Moment (Debye)
         X       1.7891      Y       0.0595      Z      -0.0000
       Tot       1.7901
    Quadrupole Moments (Debye-Ang)
        XX     -76.7970     XY      -1.7178     YY     -82.5723
        XZ      -0.0000     YZ      -0.0000     ZZ     -77.9033
    Octopole Moments (Debye-Ang^2)
       XXX      -4.4448    XXY      16.2423    XYY      -7.7167
       YYY      64.3379    XXZ       0.0000    XYZ      -0.0000
       YYZ      -0.0000    XZZ      -7.6178    YZZ      22.8936
       ZZZ      -0.0000
    Hexadecapole Moments (Debye-Ang^3)
      XXXX    -216.2657   XXXY     -11.5653   XXYY    -239.5440
      XYYY      -1.7375   YYYY   -1202.9322   XXXZ      -0.0000
      XXYZ      -0.0000   XYYZ       0.0000   YYYZ      -0.0000
      XXZZ    -199.4493   XYZZ      -2.6501   YYZZ    -329.8344
      XZZZ      -0.0000   YZZZ      -0.0000   ZZZZ    -937.7676
 -----------------------------------------------------------------
Archival summary:
1\1\garfield\OPT\ProcedureUnspecified\BasisUnspecified\r2l232\taweetha\WedOct1023:18:042018WedOct1023:18:042018\0\\#,OPT,ProcedureUnspecified,BasisUnspecified,\\0,1\Br\C,1,1.93524\C,2,1.50947,1,118.5\H,3,1.08371,2,117.431,1,-2.11648,0\H,3,1.08371,2,117.431,1,142.835,0\C,3,1.50496,2,60.7482,1,-109.641,0\Cl,6,1.77128,3,118.692,2,-109.581,0\Cl,6,1.77128,3,118.692,2,109.581,0\Br,2,1.93524,1,111.723,3,143.206,0\\\@

 Total job time:  444.14s(wall), 444.11s(cpu) 
 Wed Oct 10 23:18:04 2018

        *************************************************************
        *                                                           *
        *  Thank you very much for using Q-Chem.  Have a nice day.  *
        *                                                           *
        *************************************************************


 
User input: 2 of 2 
 
Q-Chem Developer Version!
                  Welcome to Q-Chem
     A Quantum Leap Into The Future Of Chemistry


 Q-Chem 5.1, Q-Chem, Inc., Pleasanton, CA (2018)

 Yihan Shao,  Zhengting Gan,  E. Epifanovsky,  A. T. B. Gilbert,  M. Wormit,  
 J. Kussmann,  A. W. Lange,  A. Behn,  Jia Deng,  Xintian Feng,  D. Ghosh,  
 M. Goldey,  P. R. Horn,  L. D. Jacobson,  I. Kaliman,  T. Kus,  A. Landau,  
 Jie Liu,  E. I. Proynov,  R. M. Richard,  R. P. Steele,  E. J. Sundstrom,  
 H. L. Woodcock III,  P. M. Zimmerman,  D. Zuev,  B. Albrecht,  E. Alguire,  
 S. A. Baeppler,  D. Barton,  Z. Benda,  Y. A. Bernard,  E. J. Berquist,  
 K. B. Bravaya,  H. Burton,  D. Casanova,  Chun-Min Chang,  Yunqing Chen,  
 A. Chien,  K. D. Closser,  M. P. Coons,  S. Coriani,  S. Dasgupta,  
 A. L. Dempwolff,  M. Diedenhofen,  Hainam Do,  R. G. Edgar,  Po-Tung Fang,  
 S. Faraji,  S. Fatehi,  Qingguo Feng,  K. D. Fenk,  J. Fosso-Tande,  
 Qinghui Ge,  A. Ghysels,  G. Gidofalvi,  J. Gomes,  J. Gonthier,  A. Gunina,  
 D. Hait,  M. W. D. Hanson-Heine,  P. H. P. Harbach,  A. W. Hauser,  
 J. E. Herr,  E. G. Hohenstein,  Z. C. Holden,  Kerwin Hui,  B. C. Huynh,  
 T.-C. Jagau,  Hyunjun Ji,  B. Kaduk,  K. Khistyaev,  Jaehoon Kim,  
 P. Klunzinger,  K. Koh,  D. Kosenkov,  L. Koulias,  T. Kowalczyk,  
 C. M. Krauter,  A. Kunitsa,  Ka Un Lao,  A. Laurent,  K. V. Lawler,  
 Joonho Lee,  D. Lefrancois,  S. Lehtola,  D. S. Levine,  Yi-Pei Li,  
 You-Sheng Lin,  Fenglai Liu,  E. Livshits,  A. Luenser,  P. Manohar,  
 E. Mansoor,  S. F. Manzer,  Shan-Ping Mao,  Yuezhi Mao,  N. Mardirossian,  
 A. V. Marenich,  T. Markovich,  L. A. Martinez-Martinez,  S. A. Maurer,  
 N. J. Mayhall,  S. C. McKenzie,  J.-M. Mewes,  A. F. Morrison,  
 J. W. Mullinax,  K. Nanda,  T. S. Nguyen-Beck,  R. Olivares-Amaya,  
 J. A. Parkhill,  T. M. Perrine,  F. Plasser,  P. Pokhilko,  S. Prager,  
 A. Prociuk,  E. Ramos,  D. R. Rehn,  F. Rob,  M. Schneider,  N. Sergueev,  
 S. M. Sharada,  S. Sharma,  D. W. Small,  T. Stauch,  T. Stein,  
 Yu-Chuan Su,  A. J. W. Thom,  A. Tkatchenko,  T. Tsuchimochi,  N. M. Tubman,  
 L. Vogt,  M. L. Vidal,  O. Vydrov,  M. A. Watson,  J. Wenzel,  
 M. de Wergifosse,  T. A. Wesolowski,  A. White,  J. Witte,  A. Yamada,  
 Jun Yang,  K. Yao,  S. Yeganeh,  S. R. Yost,  Zhi-Qiang You,  A. Zech,  
 Igor Ying Zhang,  Xing Zhang,  Yan Zhao,  Ying Zhu,  B. R. Brooks,  
 G. K. L. Chan,  C. J. Cramer,  M. S. Gordon,  W. J. Hehre,  A. Klamt,  
 M. W. Schmidt,  C. D. Sherrill,  D. G. Truhlar,  A. Aspuru-Guzik,  R. Baer,  
 A. T. Bell,  N. A. Besley,  Jeng-Da Chai,  A. E. DePrince, III,  
 R. A. DiStasio Jr.,  A. Dreuw,  B. D. Dunietz,  T. R. Furlani,  
 Chao-Ping Hsu,  Yousung Jung,  Jing Kong,  D. S. Lambrecht,  WanZhen Liang,  
 C. Ochsenfeld,  V. A. Rassolov,  L. V. Slipchenko,  J. E. Subotnik,  
 T. Van Voorhis,  J. M. Herbert,  A. I. Krylov,  P. M. W. Gill,  M. Head-Gordon

 Contributors to earlier versions of Q-Chem not listed above: 
 R. D. Adamson,  B. Austin,  J. Baker,  G. J. O. Beran,  K. Brandhorst,  
 S. T. Brown,  E. F. C. Byrd,  A. K. Chakraborty,  C.-L. Cheng,  
 Siu Hung Chien,  D. M. Chipman,  D. L. Crittenden,  H. Dachsel,  
 R. J. Doerksen,  A. D. Dutoi,  L. Fusti-Molnar,  W. A. Goddard III,  
 A. Golubeva-Zadorozhnaya,  S. R. Gwaltney,  G. Hawkins,  A. Heyden,  
 S. Hirata,  G. Kedziora,  F. J. Keil,  C. Kelley,  Jihan Kim,  R. A. King,  
 R. Z. Khaliullin,  P. P. Korambath,  W. Kurlancheek,  A. M. Lee,  M. S. Lee,  
 S. V. Levchenko,  Ching Yeh Lin,  D. Liotard,  R. C. Lochan,  I. Lotan,  
 P. E. Maslen,  N. Nair,  D. P. O'Neill,  D. Neuhauser,  E. Neuscamman,  
 C. M. Oana,  R. Olson,  B. Peters,  R. Peverati,  P. A. Pieniazek,  
 Y. M. Rhee,  J. Ritchie,  M. A. Rohrdanz,  E. Rosta,  N. J. Russ,  
 H. F. Schaefer III,  N. E. Schultz,  N. Shenvi,  A. C. Simmonett,  A. Sodt,  
 D. Stuck,  K. S. Thanthiriwatte,  V. Vanovschi,  Tao Wang,  A. Warshel,  
 C. F. Williams,  Q. Wu,  X. Xu,  W. Zhang

 Please cite Q-Chem as follows:
 Y. Shao et al., Mol. Phys. 113, 184-215 (2015)
 DOI: 10.1080/00268976.2014.952696

 Q-Chem 5.1.1 for Intel X86 EM64T Linux

 Parts of Q-Chem use Armadillo 8.300.2 (Tropical Shenanigans).
 http://arma.sourceforge.net/

 Q-Chem begins on Wed Oct 10 23:18:04 2018  

Host: 
0

     Scratch files written to /scratch/taweetham/qchem30054//
The previous job contains 0 fragments, simply inherited here
Input Ideriv = 2
Curr. Ideriv = -1
Max.  Ideriv = 2

Checking the input file for inconsistencies... 	...done.

--------------------------------------------------------------
User input:
--------------------------------------------------------------

$molecule
read
$end

$rem
   job_type 	frequency
   basis 	6-311++g**
   method	b3lyp	
$end


--------------------------------------------------------------
 ----------------------------------------------------------------
             Standard Nuclear Orientation (Angstroms)
    I     Atom           X                Y                Z
 ----------------------------------------------------------------
    1      C       0.6183605714     1.5894215917    -0.0000000000
    2      C       1.3011472314     0.2482612490    -0.0000000000
    3      C      -0.2206382655     0.3345995514     0.0000000000
    4      Cl      2.1510288469    -0.2733170696    -1.4639310361
    5      Cl      2.1510288469    -0.2733170696     1.4639310361
    6      Br     -1.2091195790    -0.1153110885    -1.6017660290
    7      Br     -1.2091195790    -0.1153110885     1.6017660290
    8      H       0.6550862553     2.1654311050     0.9172218366
    9      H       0.6550862553     2.1654311050    -0.9172218366
 ----------------------------------------------------------------
 Molecular Point Group                 Cs    NOp =  2
 Largest Abelian Subgroup              Cs    NOp =  2
 Nuclear Repulsion Energy =  1063.2975349722 hartrees
 There are       62 alpha and       62 beta electrons
 Requested basis set is 6-311++G(d,p)
 There are 92 shells and 236 basis functions

 Total QAlloc Memory Limit   2000 MB
 Mega-Array Size       188 MB
 MEM_STATIC part       192 MB

                       Distance Matrix (Angstroms)
             C (  1)   C (  2)   C (  3)   Cl(  4)   Cl(  5)   Br(  6)
   C (  2)  1.504961
   C (  3)  1.509469  1.524233
   Cl(  4)  2.821695  1.771281  2.852624
   Cl(  5)  2.821695  1.771281  2.852624  2.927862
   Br(  6)  2.968409  2.999880  1.935244  3.366684  4.551270
   Br(  7)  2.968409  2.999880  1.935244  4.551270  3.366684  3.203532
   H (  8)  1.083712  2.221313  2.227136  3.722261  2.912770  3.875867
   H (  9)  1.083712  2.221313  2.227136  2.912770  3.722261  3.024177
             Br(  7)   H (  8)
   H (  8)  3.024177
   H (  9)  3.875867  1.834444

 A cutoff of  1.0D-11 yielded   3404 shell pairs
 There are     24268 function pairs (     26611 Cartesian)
 Smallest overlap matrix eigenvalue = 2.41E-05
 Guess from superposition of atomic densities
 Warning:  Energy on first SCF cycle will be non-variational
 SAD guess density has 124.000000 electrons

 -----------------------------------------------------------------------
  General SCF calculation program by
  Eric Jon Sundstrom, Paul Horn, Yuezhi Mao, Dmitri Zuev, Alec White,
  David Stuck, Shaama M.S., Shane Yost, Joonho Lee, David Small,
  Daniel Levine, Susi Lehtola, Hugh Burton, Evgeny Epifanovsky
 -----------------------------------------------------------------------
 Exchange:     0.2000 Hartree-Fock + 0.0800 Slater + 0.7200 B88
 Correlation:  0.1900 VWN1RPA + 0.8100 LYP
 Using SG-1 standard quadrature grid
 A restricted SCF calculation will be
 performed using DIIS
 SCF converges when DIIS error is below 1.0e-08
 ---------------------------------------
  Cycle       Energy         DIIS error
 ---------------------------------------
    1   -6185.4212500631      3.53e-02  
    2   -6184.1881786893      2.97e-03  
    3   -6184.1672121686      3.36e-03  
    4   -6184.2290785873      5.70e-04  
    5   -6184.2307440900      2.64e-04  
    6   -6184.2311643423      8.70e-05  
    7   -6184.2312196908      1.46e-05  
    8   -6184.2312208885      6.70e-06  
    9   -6184.2312211726      1.41e-06  
   10   -6184.2312211872      3.27e-07  
   11   -6184.2312211874      7.53e-08  
   12   -6184.2312211879      1.20e-08  
   13   -6184.2312211883      3.33e-09  Convergence criterion met
 ---------------------------------------
 SCF time:   CPU 50.71s  wall 50.00s 
 SCF   energy in the final basis set =    -6184.2312211883
 Total energy in the final basis set =    -6184.2312211883

 --------------------------------------------------------------
             Orbital Energies (a.u.) and Symmetries
 --------------------------------------------------------------

 Alpha MOs, Restricted
 -- Occupied --                  
-482.85 -482.85 -101.58 -101.58  -62.51  -62.51  -56.33  -56.33
  1 A"    1 A'    2 A'    2 A"    3 A"    3 A'    4 A'    4 A"                 
-56.321 -56.321 -56.321 -56.321 -10.333 -10.320 -10.234  -9.492
  5 A'    5 A"    6 A"    6 A'    7 A'    8 A'    9 A'    7 A"                 
 -9.492  -8.714  -8.714  -7.257  -7.257  -7.246  -7.246  -7.246
 10 A'    8 A"   11 A'    9 A"   12 A'   13 A'   10 A"   11 A"                 
 -7.246  -6.546  -6.546  -6.532  -6.532  -6.531  -6.531  -2.657
 14 A'   15 A'   12 A"   16 A'   13 A"   14 A"   17 A'   18 A'                 
 -2.657  -2.653  -2.653  -2.653  -2.653  -2.641  -2.641  -2.641
 15 A"   19 A'   16 A"   20 A'   17 A"   21 A'   18 A"   22 A'                 
 -2.641  -0.974  -0.875  -0.850  -0.809  -0.794  -0.639  -0.583
 19 A"   23 A'   24 A'   20 A"   25 A'   21 A"   26 A'   27 A'                 
 -0.532  -0.513  -0.443  -0.438  -0.420  -0.412  -0.363  -0.344
 22 A"   28 A'   29 A'   23 A"   30 A'   24 A"   31 A'   25 A"                 
 -0.332  -0.330  -0.308  -0.305  -0.293  -0.290
 32 A'   26 A"   27 A"   33 A'   34 A'   28 A"                                 
 -- Virtual --                   
 -0.065  -0.064  -0.031  -0.006   0.018   0.018   0.023   0.029
 35 A'   29 A"   36 A'   37 A'   38 A'   30 A"   39 A'   31 A"                 
  0.047   0.055   0.057   0.061   0.078   0.081   0.083   0.089
 40 A'   32 A"   41 A'   42 A'   43 A'   33 A"   44 A'   45 A'                 
  0.093   0.098   0.098   0.106   0.109   0.115   0.128   0.140
 34 A"   35 A"   46 A'   47 A'   36 A"   48 A'   37 A"   38 A"                 
  0.140   0.146   0.148   0.150   0.158   0.169   0.195   0.197
 49 A'   39 A"   50 A'   40 A"   51 A'   52 A'   53 A'   54 A'                 
  0.209   0.209   0.232   0.238   0.245   0.258   0.259   0.365
 55 A'   41 A"   42 A"   56 A'   57 A'   58 A'   43 A"   59 A'                 
  0.368   0.392   0.404   0.405   0.421   0.428   0.437   0.439
 44 A"   60 A'   61 A'   45 A"   62 A'   46 A"   63 A'   47 A"                 
  0.448   0.461   0.465   0.474   0.480   0.499   0.517   0.521
 64 A'   48 A"   65 A'   49 A"   66 A'   50 A"   51 A"   67 A'                 
  0.544   0.547   0.552   0.569   0.573   0.592   0.602   0.632
 68 A'   52 A"   69 A'   70 A'   53 A"   54 A"   71 A'   55 A"                 
  0.650   0.677   0.690   0.695   0.736   0.778   0.781   0.809
 72 A'   73 A'   74 A'   56 A"   57 A"   75 A'   58 A"   76 A'                 
  0.825   0.836   0.843   0.867   0.891   0.893   0.897   0.926
 77 A'   59 A"   60 A"   78 A'   79 A'   80 A'   61 A"   62 A"                 
  0.929   0.941   0.978   1.032   1.042   1.126   1.140   1.142
 81 A'   63 A"   82 A'   64 A"   83 A'   65 A"   84 A'   85 A'                 
  1.216   1.365   1.381   1.399   1.485   1.510   1.537   1.550
 86 A'   87 A'   66 A"   67 A"   88 A'   68 A"   69 A"   89 A'                 
  1.565   1.653   1.731   1.790   1.846   1.856   1.906   1.951
 70 A"   90 A'   91 A'   92 A'   93 A'   94 A'   71 A"   72 A"                 
  1.997   2.034   2.039   2.066   2.086   2.166   2.170   2.195
 95 A'   73 A"   96 A'   74 A"   97 A'   75 A"   98 A'   99 A'                 
  2.206   2.225   2.274   2.301   2.329   2.332   2.480   2.496
 76 A"  100 A'  101 A'   77 A"  102 A'   78 A"   79 A"  103 A'                 
  2.558   2.591   2.714   2.730   2.801   2.819   2.948   3.102
104 A'   80 A"  105 A'   81 A"  106 A'  107 A'   82 A"   83 A"                 
  3.132   3.404   3.584   3.708   4.005   4.006   4.007   4.052
108 A'  109 A'  110 A'   84 A"   85 A"   86 A"  111 A'  112 A'                 
  4.063   4.108   4.121   4.142   4.269   4.378   4.407   6.648
113 A'   87 A"   88 A"  114 A'  115 A'  116 A'   89 A"  117 A'                 
  6.730   7.567   7.570   7.583   7.634   7.695   7.699   9.714
 90 A"  118 A'   91 A"   92 A"  119 A'  120 A'   93 A"  121 A'                 
  9.770  23.471  23.621  23.847  25.848  25.880  25.952  25.976
 94 A"  122 A'  123 A'  124 A'  125 A'   95 A"   96 A"  126 A'                 
 26.466  26.477  47.923  47.991 215.703 215.763 289.762 289.765
127 A'   97 A"  128 A'   98 A"  129 A'   99 A"  130 A'  100 A"                 
289.776 289.831 289.912 289.9211020.7191020.804
101 A"  131 A'  102 A"  132 A'  133 A'  103 A"                                 

 Beta MOs, Restricted
 -- Occupied --                  
-482.85 -482.85 -101.58 -101.58  -62.51  -62.51  -56.33  -56.33
  1 A"    1 A'    2 A'    2 A"    3 A"    3 A'    4 A'    4 A"                 
-56.321 -56.321 -56.321 -56.321 -10.333 -10.320 -10.234  -9.492
  5 A'    5 A"    6 A"    6 A'    7 A'    8 A'    9 A'    7 A"                 
 -9.492  -8.714  -8.714  -7.257  -7.257  -7.246  -7.246  -7.246
 10 A'    8 A"   11 A'    9 A"   12 A'   13 A'   10 A"   11 A"                 
 -7.246  -6.546  -6.546  -6.532  -6.532  -6.531  -6.531  -2.657
 14 A'   15 A'   12 A"   16 A'   13 A"   14 A"   17 A'   18 A'                 
 -2.657  -2.653  -2.653  -2.653  -2.653  -2.641  -2.641  -2.641
 15 A"   19 A'   16 A"   20 A'   17 A"   21 A'   18 A"   22 A'                 
 -2.641  -0.974  -0.875  -0.850  -0.809  -0.794  -0.639  -0.583
 19 A"   23 A'   24 A'   20 A"   25 A'   21 A"   26 A'   27 A'                 
 -0.532  -0.513  -0.443  -0.438  -0.420  -0.412  -0.363  -0.344
 22 A"   28 A'   29 A'   23 A"   30 A'   24 A"   31 A'   25 A"                 
 -0.332  -0.330  -0.308  -0.305  -0.293  -0.290
 32 A'   26 A"   27 A"   33 A'   34 A'   28 A"                                 
 -- Virtual --                   
 -0.065  -0.064  -0.031  -0.006   0.018   0.018   0.023   0.029
 35 A'   29 A"   36 A'   37 A'   38 A'   30 A"   39 A'   31 A"                 
  0.047   0.055   0.057   0.061   0.078   0.081   0.083   0.089
 40 A'   32 A"   41 A'   42 A'   43 A'   33 A"   44 A'   45 A'                 
  0.093   0.098   0.098   0.106   0.109   0.115   0.128   0.140
 34 A"   35 A"   46 A'   47 A'   36 A"   48 A'   37 A"   38 A"                 
  0.140   0.146   0.148   0.150   0.158   0.169   0.195   0.197
 49 A'   39 A"   50 A'   40 A"   51 A'   52 A'   53 A'   54 A'                 
  0.209   0.209   0.232   0.238   0.245   0.258   0.259   0.365
 55 A'   41 A"   42 A"   56 A'   57 A'   58 A'   43 A"   59 A'                 
  0.368   0.392   0.404   0.405   0.421   0.428   0.437   0.439
 44 A"   60 A'   61 A'   45 A"   62 A'   46 A"   63 A'   47 A"                 
  0.448   0.461   0.465   0.474   0.480   0.499   0.517   0.521
 64 A'   48 A"   65 A'   49 A"   66 A'   50 A"   51 A"   67 A'                 
  0.544   0.547   0.552   0.569   0.573   0.592   0.602   0.632
 68 A'   52 A"   69 A'   70 A'   53 A"   54 A"   71 A'   55 A"                 
  0.650   0.677   0.690   0.695   0.736   0.778   0.781   0.809
 72 A'   73 A'   74 A'   56 A"   57 A"   75 A'   58 A"   76 A'                 
  0.825   0.836   0.843   0.867   0.891   0.893   0.897   0.926
 77 A'   59 A"   60 A"   78 A'   79 A'   80 A'   61 A"   62 A"                 
  0.929   0.941   0.978   1.032   1.042   1.126   1.140   1.142
 81 A'   63 A"   82 A'   64 A"   83 A'   65 A"   84 A'   85 A'                 
  1.216   1.365   1.381   1.399   1.485   1.510   1.537   1.550
 86 A'   87 A'   66 A"   67 A"   88 A'   68 A"   69 A"   89 A'                 
  1.565   1.653   1.731   1.790   1.846   1.856   1.906   1.951
 70 A"   90 A'   91 A'   92 A'   93 A'   94 A'   71 A"   72 A"                 
  1.997   2.034   2.039   2.066   2.086   2.166   2.170   2.195
 95 A'   73 A"   96 A'   74 A"   97 A'   75 A"   98 A'   99 A'                 
  2.206   2.225   2.274   2.301   2.329   2.332   2.480   2.496
 76 A"  100 A'  101 A'   77 A"  102 A'   78 A"   79 A"  103 A'                 
  2.558   2.591   2.714   2.730   2.801   2.819   2.948   3.102
104 A'   80 A"  105 A'   81 A"  106 A'  107 A'   82 A"   83 A"                 
  3.132   3.404   3.584   3.708   4.005   4.006   4.007   4.052
108 A'  109 A'  110 A'   84 A"   85 A"   86 A"  111 A'  112 A'                 
  4.063   4.108   4.121   4.142   4.269   4.378   4.407   6.648
113 A'   87 A"   88 A"  114 A'  115 A'  116 A'   89 A"  117 A'                 
  6.730   7.567   7.570   7.583   7.634   7.695   7.699   9.714
 90 A"  118 A'   91 A"   92 A"  119 A'  120 A'   93 A"  121 A'                 
  9.770  23.471  23.621  23.847  25.848  25.880  25.952  25.976
 94 A"  122 A'  123 A'  124 A'  125 A'   95 A"   96 A"  126 A'                 
 26.466  26.477  47.923  47.991 215.703 215.763 289.762 289.765
127 A'   97 A"  128 A'   98 A"  129 A'   99 A"  130 A'  100 A"                 
289.776 289.831 289.912 289.9211020.7191020.804
101 A"  131 A'  102 A"  132 A'  133 A'  103 A"                                 
 --------------------------------------------------------------

          Ground-State Mulliken Net Atomic Charges

     Atom                 Charge (a.u.)
  ----------------------------------------
      1 C                    -0.776526
      2 C                    -0.221347
      3 C                     0.077666
      4 Cl                    0.290351
      5 Cl                    0.290351
      6 Br                   -0.033334
      7 Br                   -0.033334
      8 H                     0.203087
      9 H                     0.203087
  ----------------------------------------
  Sum of atomic charges =     0.000000

 -----------------------------------------------------------------
                    Cartesian Multipole Moments
 -----------------------------------------------------------------
    Charge (ESU x 10^10)
                 0.0000
    Dipole Moment (Debye)
         X      -0.0653      Y       1.7889      Z       0.0000
       Tot       1.7901
    Quadrupole Moments (Debye-Ang)
        XX     -82.5847     XY       1.7191     YY     -76.8493
        XZ       0.0000     YZ       0.0000     ZZ     -77.9033
    Octopole Moments (Debye-Ang^2)
       XXX     -66.8827    XXY      -6.3193    XYY     -17.1511
       YYY      -0.5171    XXZ       0.0000    XYZ       0.0000
       YYZ       0.0000    XZZ     -23.6926    YZZ      -6.3108
       ZZZ       0.0000
    Hexadecapole Moments (Debye-Ang^3)
      XXXX   -1205.7183   XXXY       1.1073   XXYY    -239.7102
      XYYY      10.7998   YYYY    -215.9443   XXXZ       0.0000
      XXYZ      -0.0000   XYYZ       0.0000   YYYZ       0.0000
      XXZZ    -330.3425   XYZZ       2.5665   YYZZ    -199.1851
      XZZZ       0.0000   YZZZ      -0.0000   ZZZZ    -937.7676
 -----------------------------------------------------------------
 Calculating MO derivatives via CPSCF
   1         3          27      0.127802    0.023744
   2         3          27      0.020430    0.003888
   3         3          27      0.002557    0.000570
   4         4          26      0.000216    0.000046
   5        27           3      0.000008    0.000003
   6        30           0      0.000000    0.000000    Roots Converged
 Time for AOints: 37.6 s (CPU) 37.6 s (wall)
 ------------------------------------------------------------------------------
                     AOints        : Timing summary (seconds)
 ------------------------------------------------------------------------------
     job step          cpu (% of tot)      sys (% of tot)     wall (% of tot)
 ------------------------------------------------------------------------------
  cpscf_lag         0.2343E+03 (41.4)   0.3000E-03 (15.8)   0.2343E+03 (41.4)
  iterzp            0.2931E+03 (51.8)   0.1600E-02 (84.2)   0.2931E+03 (51.8)
  make_fx           0.0000E+00 ( 0.0)   0.0000E+00 ( 0.0)   0.0000E+00 ( 0.0)
  AOints            0.3757E+02 ( 6.6)   0.0000E+00 ( 0.0)   0.3757E+02 ( 6.6)
 ------------------------------------------------------------------------------
   Grand Totals     0.5654E+03          0.1901E-02          0.5654E+03
 ------------------------------------------------------------------------------
 Calculating analytic Hessian of the SCF energy
 Polarizability Matrix (a.u.)
            1           2           3
    1-104.4526623  -0.4989223  -0.0000000
    2  -0.4989223 -76.3728689   0.0000000
    3  -0.0000000   0.0000000-113.3834608

 Direct stationary perturbation theory relativistic correction:

 rels  =      35.164981915591
 relv  =    -120.476692743708
 rel2e =      20.311542828750
 E_rel =     -65.000167999366

 Hessian of the SCF Energy
            1           2           3           4           5           6
    1   0.2202484   0.0182450  -0.0000000  -0.0507491   0.0491685   0.0000000
    2   0.0182450   0.5967767   0.0000000   0.0916942  -0.1793348   0.0000000
    3  -0.0000000   0.0000000   0.6629307  -0.0000000  -0.0000000  -0.0582924
    4  -0.0507491   0.0916942  -0.0000000   0.3617415  -0.1111743  -0.0000000
    5   0.0491685  -0.1793348  -0.0000000  -0.1111743   0.3067827  -0.0000000
    6   0.0000000   0.0000000  -0.0582924  -0.0000000  -0.0000000   0.3115002
    7  -0.0656509  -0.1031364   0.0000000  -0.1820869   0.0261136   0.0000000
    8  -0.0622465  -0.1568227  -0.0000000  -0.0052275  -0.0143268  -0.0000000
    9  -0.0000000  -0.0000000  -0.0570128   0.0000000  -0.0000000  -0.0440553
   10  -0.0063920   0.0061658   0.0055922  -0.0567101   0.0174160   0.0385319
   11   0.0121608  -0.0043066  -0.0229181   0.0167829  -0.0434747  -0.0241135
   12   0.0084758  -0.0040804  -0.0067250   0.0463314  -0.0310101  -0.0982332
   13  -0.0063920   0.0061658  -0.0055922  -0.0567101   0.0174160  -0.0385319
   14   0.0121608  -0.0043066   0.0229181   0.0167829  -0.0434747   0.0241135
   15  -0.0084758   0.0040804  -0.0067250  -0.0463314   0.0310101  -0.0982332
   16  -0.0079391  -0.0046536  -0.0066022  -0.0085824  -0.0083124  -0.0152252
   17  -0.0099953  -0.0018589  -0.0183512  -0.0014054  -0.0007269   0.0043439
   18  -0.0082284  -0.0020471  -0.0057367  -0.0042981  -0.0059199  -0.0074991
   19  -0.0079391  -0.0046536   0.0066022  -0.0085824  -0.0083124   0.0152252
   20  -0.0099953  -0.0018589   0.0183512  -0.0014054  -0.0007269  -0.0043439
   21   0.0082284   0.0020471  -0.0057367   0.0042981   0.0059199  -0.0074991
   22  -0.0375931  -0.0049137  -0.0081620   0.0008397   0.0088425   0.0211468
   23  -0.0047490  -0.1241440  -0.1275432  -0.0030237  -0.0123590  -0.0131971
   24  -0.0078544  -0.1309136  -0.2613511  -0.0002250   0.0029649   0.0011560
   25  -0.0375931  -0.0049137   0.0081620   0.0008397   0.0088425  -0.0211468
   26  -0.0047490  -0.1241440   0.1275432  -0.0030237  -0.0123590   0.0131971
   27   0.0078544   0.1309136  -0.2613511   0.0002250  -0.0029649   0.0011560
            7           8           9          10          11          12
    1  -0.0656509  -0.0622465  -0.0000000  -0.0063920   0.0121608   0.0084758
    2  -0.1031364  -0.1568227  -0.0000000   0.0061658  -0.0043066  -0.0040804
    3   0.0000000  -0.0000000  -0.0570128   0.0055922  -0.0229181  -0.0067250
    4  -0.1820869  -0.0052275   0.0000000  -0.0567101   0.0167829   0.0463314
    5   0.0261136  -0.0143268  -0.0000000   0.0174160  -0.0434747  -0.0310101
    6   0.0000000  -0.0000000  -0.0440553   0.0385319  -0.0241135  -0.0982332
    7   0.3694228   0.0954920  -0.0000000  -0.0102383   0.0023742   0.0055152
    8   0.0954920   0.2564598   0.0000000   0.0099353  -0.0011120  -0.0061880
    9  -0.0000000   0.0000000   0.2913564   0.0189090   0.0028523  -0.0082935
   10  -0.0102383   0.0099353   0.0189090   0.0769889  -0.0315365  -0.0629876
   11   0.0023742  -0.0011120   0.0028523  -0.0315365   0.0408680   0.0419585
   12   0.0055152  -0.0061880  -0.0082935  -0.0629876   0.0419585   0.1534718
   13  -0.0102383   0.0099353  -0.0189090   0.0062832  -0.0025274   0.0037295
   14   0.0023742  -0.0011120  -0.0028523  -0.0025274   0.0053335  -0.0018638
   15  -0.0055152   0.0061880  -0.0082935  -0.0037295   0.0018638  -0.0426123
   16  -0.0501372  -0.0129396  -0.0374990  -0.0077024   0.0013364  -0.0026217
   17  -0.0124071  -0.0295669  -0.0180918  -0.0005352   0.0016726   0.0011375
   18  -0.0468013  -0.0233737  -0.0883742   0.0019255   0.0010444   0.0020653
   19  -0.0501372  -0.0129396   0.0374990  -0.0018787  -0.0006074   0.0011284
   20  -0.0124071  -0.0295669   0.0180918   0.0012267   0.0004106  -0.0004240
   21   0.0468013   0.0233737  -0.0883742   0.0009769   0.0002071  -0.0005818
   22  -0.0004670  -0.0110047  -0.0221956  -0.0020987   0.0044951   0.0019092
   23   0.0007982  -0.0119763  -0.0104770  -0.0007834  -0.0008337   0.0002378
   24   0.0005401   0.0026939   0.0015235  -0.0000311  -0.0000286   0.0004340
   25  -0.0004670  -0.0110047   0.0221956   0.0017480  -0.0024781  -0.0014802
   26   0.0007982  -0.0119763   0.0104770   0.0006387   0.0014424   0.0002326
   27  -0.0005401  -0.0026939   0.0015235   0.0008125  -0.0008658   0.0004748
           13          14          15          16          17          18
    1  -0.0063920   0.0121608  -0.0084758  -0.0079391  -0.0099953  -0.0082284
    2   0.0061658  -0.0043066   0.0040804  -0.0046536  -0.0018589  -0.0020471
    3  -0.0055922   0.0229181  -0.0067250  -0.0066022  -0.0183512  -0.0057367
    4  -0.0567101   0.0167829  -0.0463314  -0.0085824  -0.0014054  -0.0042981
    5   0.0174160  -0.0434747   0.0310101  -0.0083124  -0.0007269  -0.0059199
    6  -0.0385319   0.0241135  -0.0982332  -0.0152252   0.0043439  -0.0074991
    7  -0.0102383   0.0023742  -0.0055152  -0.0501372  -0.0124071  -0.0468013
    8   0.0099353  -0.0011120   0.0061880  -0.0129396  -0.0295669  -0.0233737
    9  -0.0189090  -0.0028523  -0.0082935  -0.0374990  -0.0180918  -0.0883742
   10   0.0062832  -0.0025274  -0.0037295  -0.0077024  -0.0005352   0.0019255
   11  -0.0025274   0.0053335   0.0018638   0.0013364   0.0016726   0.0010444
   12   0.0037295  -0.0018638  -0.0426123  -0.0026217   0.0011375   0.0020653
   13   0.0769889  -0.0315365   0.0629876  -0.0018787   0.0012267  -0.0009769
   14  -0.0315365   0.0408680  -0.0419585  -0.0006074   0.0004106  -0.0002071
   15   0.0629876  -0.0419585   0.1534718  -0.0011284   0.0004240  -0.0005818
   16  -0.0018787  -0.0006074  -0.0011284   0.0718193   0.0233371   0.0613168
   17   0.0012267   0.0004106   0.0004240   0.0233371   0.0260615   0.0305754
   18  -0.0009769  -0.0002071  -0.0005818   0.0613168   0.0305754   0.1314937
   19  -0.0077024   0.0013364   0.0026217   0.0047461   0.0014270  -0.0028634
   20  -0.0005352   0.0016726  -0.0011375   0.0014270   0.0034634  -0.0009192
   21  -0.0019255  -0.0010444   0.0020653   0.0028634   0.0009192  -0.0320357
   22   0.0017480  -0.0024781   0.0014802  -0.0021195  -0.0036789  -0.0016517
   23   0.0006387   0.0014424  -0.0002326   0.0010900  -0.0002791   0.0006348
   24  -0.0008125   0.0008658   0.0004748  -0.0000742  -0.0000590   0.0003622
   25  -0.0020987   0.0044951  -0.0019092   0.0017940   0.0020310   0.0015775
   26  -0.0007834  -0.0008337  -0.0002378  -0.0006776   0.0008237   0.0002124
   27   0.0000311   0.0000286   0.0004340  -0.0010295  -0.0008980   0.0003063
           19          20          21          22          23          24
    1  -0.0079391  -0.0099953   0.0082284  -0.0375931  -0.0047490  -0.0078544
    2  -0.0046536  -0.0018589   0.0020471  -0.0049137  -0.1241440  -0.1309136
    3   0.0066022   0.0183512  -0.0057367  -0.0081620  -0.1275432  -0.2613511
    4  -0.0085824  -0.0014054   0.0042981   0.0008397  -0.0030237  -0.0002250
    5  -0.0083124  -0.0007269   0.0059199   0.0088425  -0.0123590   0.0029649
    6   0.0152252  -0.0043439  -0.0074991   0.0211468  -0.0131971   0.0011560
    7  -0.0501372  -0.0124071   0.0468013  -0.0004670   0.0007982   0.0005401
    8  -0.0129396  -0.0295669   0.0233737  -0.0110047  -0.0119763   0.0026939
    9   0.0374990   0.0180918  -0.0883742  -0.0221956  -0.0104770   0.0015235
   10  -0.0018787   0.0012267   0.0009769  -0.0020987  -0.0007834  -0.0000311
   11  -0.0006074   0.0004106   0.0002071   0.0044951  -0.0008337  -0.0000286
   12   0.0011284  -0.0004240  -0.0005818   0.0019092   0.0002378   0.0004340
   13  -0.0077024  -0.0005352  -0.0019255   0.0017480   0.0006387  -0.0008125
   14   0.0013364   0.0016726  -0.0010444  -0.0024781   0.0014424   0.0008658
   15   0.0026217  -0.0011375   0.0020653   0.0014802  -0.0002326   0.0004748
   16   0.0047461   0.0014270   0.0028634  -0.0021195   0.0010900  -0.0000742
   17   0.0014270   0.0034634   0.0009192  -0.0036789  -0.0002791  -0.0000590
   18  -0.0028634  -0.0009192  -0.0320357  -0.0016517   0.0006348   0.0003622
   19   0.0718193   0.0233371  -0.0613168   0.0017940  -0.0006776   0.0010295
   20   0.0233371   0.0260615  -0.0305754   0.0020310   0.0008237   0.0008980
   21  -0.0613168  -0.0305754   0.1314937  -0.0015775  -0.0002124   0.0003063
   22   0.0017940   0.0020310  -0.0015775   0.0370588   0.0060436   0.0082391
   23  -0.0006776   0.0008237  -0.0002124   0.0060436   0.1350168   0.1371842
   24   0.0010295   0.0008980   0.0003063   0.0082391   0.1371842   0.2712065
   25  -0.0021195  -0.0036789   0.0016517   0.0008378   0.0006631  -0.0008115
   26   0.0010900  -0.0002791  -0.0006348   0.0006631   0.0123092  -0.0136056
   27   0.0000742   0.0000590   0.0003622   0.0008115   0.0136056  -0.0141121
           25          26          27
    1  -0.0375931  -0.0047490   0.0078544
    2  -0.0049137  -0.1241440   0.1309136
    3   0.0081620   0.1275432  -0.2613511
    4   0.0008397  -0.0030237   0.0002250
    5   0.0088425  -0.0123590  -0.0029649
    6  -0.0211468   0.0131971   0.0011560
    7  -0.0004670   0.0007982  -0.0005401
    8  -0.0110047  -0.0119763  -0.0026939
    9   0.0221956   0.0104770   0.0015235
   10   0.0017480   0.0006387   0.0008125
   11  -0.0024781   0.0014424  -0.0008658
   12  -0.0014802   0.0002326   0.0004748
   13  -0.0020987  -0.0007834   0.0000311
   14   0.0044951  -0.0008337   0.0000286
   15  -0.0019092  -0.0002378   0.0004340
   16   0.0017940  -0.0006776  -0.0010295
   17   0.0020310   0.0008237  -0.0008980
   18   0.0015775   0.0002124   0.0003063
   19  -0.0021195   0.0010900   0.0000742
   20  -0.0036789  -0.0002791   0.0000590
   21   0.0016517  -0.0006348   0.0003622
   22   0.0008378   0.0006631   0.0008115
   23   0.0006631   0.0123092   0.0136056
   24  -0.0008115  -0.0136056  -0.0141121
   25   0.0370588   0.0060436  -0.0082391
   26   0.0060436   0.1350168  -0.1371842
   27  -0.0082391  -0.1371842   0.2712065
 Gradient time:  CPU 704.83 s  wall 704.83 s
 **********************************************************************
 **                                                                  **
 **                       VIBRATIONAL ANALYSIS                       **
 **                       --------------------                       **
 **                                                                  **
 **        VIBRATIONAL FREQUENCIES (CM**-1) AND NORMAL MODES         **
 **     FORCE CONSTANTS (mDYN/ANGSTROM) AND REDUCED MASSES (AMU)     **
 **                  INFRARED INTENSITIES (KM/MOL)                   **
 **                                                                  **
 **********************************************************************


 Mode:                 1                      2                      3
 Frequency:        84.48                 131.69                 158.74
 Force Cnst:      0.1388                 0.3595                 0.5411
 Red. Mass:      33.0134                35.1849                36.4432
 IR Active:          YES                    YES                    YES
 IR Intens:        0.110                  0.171                  0.018
 Raman Active:       YES                    YES                    YES
               X      Y      Z        X      Y      Z        X      Y      Z
 C          0.000 -0.000  0.191    0.000  0.000  0.193    0.213 -0.161  0.000
 C          0.000  0.000  0.050   -0.000 -0.000  0.041    0.253 -0.124  0.000
 C          0.000 -0.000  0.001   -0.000  0.000  0.223    0.185 -0.131  0.000
 Cl         0.043  0.538 -0.134   -0.444 -0.125 -0.189    0.452  0.050  0.024
 Cl        -0.043 -0.538 -0.134    0.444  0.125 -0.189    0.452  0.050 -0.024
 Br         0.079 -0.246  0.038    0.320  0.016  0.046   -0.253  0.011  0.242
 Br        -0.079  0.246  0.038   -0.320 -0.016  0.046   -0.253  0.011 -0.242
 H         -0.150 -0.107  0.264    0.146 -0.116  0.261    0.211 -0.155 -0.002
 H          0.150  0.107  0.264   -0.146  0.116  0.261    0.211 -0.155  0.002
 TransDip  -0.000  0.000  0.011    0.000 -0.000  0.013   -0.004  0.001  0.000

 Mode:                 4                      5                      6
 Frequency:       195.44                 237.29                 292.37
 Force Cnst:      0.5815                 0.6329                 0.8192
 Red. Mass:      25.8398                19.0784                16.2650
 IR Active:          YES                    YES                    YES
 IR Intens:        0.117                  0.127                  0.438
 Raman Active:       YES                    YES                    YES
               X      Y      Z        X      Y      Z        X      Y      Z
 C         -0.212 -0.315 -0.000   -0.000 -0.000  0.253    0.198 -0.327  0.000
 C         -0.044 -0.214 -0.000    0.000 -0.000  0.307    0.148 -0.304 -0.000
 C         -0.132 -0.351  0.000   -0.000 -0.000 -0.037    0.130 -0.274  0.000
 Cl         0.252  0.040  0.060   -0.326  0.064  0.210   -0.086  0.120 -0.380
 Cl         0.252  0.040 -0.060    0.326 -0.064  0.210   -0.086  0.120  0.380
 Br        -0.079  0.053 -0.312   -0.127 -0.048 -0.137   -0.001  0.020 -0.002
 Br        -0.079  0.053  0.312    0.127  0.048 -0.137   -0.001  0.020  0.002
 H         -0.258 -0.304 -0.006   -0.332 -0.099  0.328    0.220 -0.329 -0.003
 H         -0.258 -0.304  0.006    0.332  0.099  0.328    0.220 -0.329  0.003
 TransDip  -0.011 -0.002 -0.000    0.000 -0.000  0.011    0.015 -0.015 -0.000

 Mode:                 7                      8                      9
 Frequency:       377.60                 392.04                 471.13
 Force Cnst:      0.5752                 0.2450                 0.8149
 Red. Mass:       6.8470                 2.7055                 6.2315
 IR Active:          YES                    YES                    YES
 IR Intens:        4.415                  0.631                  5.704
 Raman Active:       YES                    YES                    YES
               X      Y      Z        X      Y      Z        X      Y      Z
 C          0.381  0.236  0.000   -0.000 -0.000  0.320    0.342 -0.197 -0.000
 C          0.104  0.116  0.000   -0.000 -0.000 -0.033   -0.125 -0.290  0.000
 C          0.066  0.336 -0.000   -0.000 -0.000  0.015   -0.055  0.004 -0.000
 Cl         0.017 -0.012 -0.057    0.046 -0.055 -0.041   -0.062  0.098  0.146
 Cl         0.017 -0.012  0.057   -0.046  0.055 -0.041   -0.062  0.098 -0.146
 Br        -0.056 -0.050 -0.078   -0.012 -0.018 -0.012    0.008 -0.004  0.006
 Br        -0.056 -0.050  0.078    0.012  0.018 -0.012    0.008 -0.004 -0.006
 H          0.507  0.238 -0.001    0.037 -0.367  0.552    0.535 -0.223  0.004
 H          0.507  0.238  0.001   -0.037  0.367  0.552    0.535 -0.223 -0.004
 TransDip   0.061  0.029  0.000   -0.000 -0.000  0.025    0.061 -0.047 -0.000

 Mode:                10                     11                     12
 Frequency:       574.22                 699.18                 753.83
 Force Cnst:      2.5704                 0.9362                 0.8786
 Red. Mass:      13.2307                 3.2502                 2.6243
 IR Active:          YES                    YES                    YES
 IR Intens:       19.122                 81.743                 37.945
 Raman Active:       YES                    YES                    YES
               X      Y      Z        X      Y      Z        X      Y      Z
 C          0.101 -0.019  0.000    0.000  0.000  0.065   -0.000 -0.000  0.053
 C          0.534  0.290 -0.000   -0.000  0.000  0.101    0.000  0.000  0.330
 C          0.569 -0.427  0.000   -0.000 -0.000  0.409   -0.000  0.000 -0.081
 Cl        -0.125  0.021  0.127    0.020 -0.004 -0.026    0.026 -0.024 -0.058
 Cl        -0.125  0.021 -0.127   -0.020  0.004 -0.026   -0.026  0.024 -0.058
 Br        -0.034  0.003 -0.028   -0.014 -0.008 -0.029    0.000  0.003  0.004
 Br        -0.034  0.003  0.028    0.014  0.008 -0.029   -0.000 -0.003  0.004
 H         -0.152 -0.013  0.004    0.406  0.438 -0.224   -0.581  0.294 -0.109
 H         -0.152 -0.013 -0.004   -0.406 -0.438 -0.224    0.581 -0.294 -0.109
 TransDip   0.140 -0.010  0.000   -0.000 -0.000  0.290    0.000 -0.000  0.197

 Mode:                13                     14                     15
 Frequency:       916.20                 942.33                1018.07
 Force Cnst:      4.6293                 4.3754                 1.1136
 Red. Mass:       9.3600                 8.3629                 1.8235
 IR Active:          YES                    YES                    YES
 IR Intens:        2.567                 25.279                 55.630
 Raman Active:       YES                    YES                    YES
               X      Y      Z        X      Y      Z        X      Y      Z
 C         -0.027 -0.459 -0.000    0.282  0.013  0.000    0.000 -0.000  0.191
 C          0.478  0.256 -0.000   -0.229  0.475 -0.000   -0.000  0.000 -0.129
 C         -0.411  0.286  0.000   -0.322 -0.444 -0.000   -0.000  0.000 -0.140
 Cl        -0.018 -0.002  0.014    0.019 -0.020 -0.024   -0.007 -0.001  0.010
 Cl        -0.018 -0.002 -0.014    0.019 -0.020  0.024    0.007  0.001  0.010
 Br         0.005 -0.001  0.004    0.007  0.005  0.009    0.002 -0.001  0.004
 Br         0.005 -0.001 -0.004    0.007  0.005 -0.009   -0.002  0.001  0.004
 H         -0.024 -0.339 -0.077    0.411 -0.001  0.004    0.104  0.638 -0.215
 H         -0.024 -0.339  0.077    0.411 -0.001 -0.004   -0.104 -0.638 -0.215
 TransDip   0.047  0.020 -0.000   -0.160  0.021 -0.000   -0.000  0.000 -0.239

 Mode:                16                     17                     18
 Frequency:      1094.66                1103.09                1261.14
 Force Cnst:      1.1001                 0.9373                 5.0439
 Red. Mass:       1.5582                 1.3074                 5.3826
 IR Active:          YES                    YES                    YES
 IR Intens:        0.091                  9.882                  7.158
 Raman Active:       YES                    YES                    YES
               X      Y      Z        X      Y      Z        X      Y      Z
 C         -0.000  0.000 -0.011   -0.161  0.006  0.000   -0.005 -0.293 -0.000
 C          0.000  0.000  0.170    0.020  0.013 -0.000   -0.317  0.260  0.000
 C          0.000 -0.000 -0.143    0.027 -0.010  0.000    0.322  0.194 -0.000
 Cl         0.001  0.000 -0.009   -0.000 -0.000 -0.000    0.010 -0.008 -0.012
 Cl        -0.001 -0.000 -0.009   -0.000 -0.000  0.000    0.010 -0.008  0.012
 Br         0.000 -0.000  0.003   -0.000  0.000 -0.000   -0.004 -0.002 -0.004
 Br        -0.000  0.000  0.003   -0.000  0.000  0.000   -0.004 -0.002  0.004
 H          0.686 -0.069  0.006    0.696 -0.045 -0.000   -0.060 -0.533  0.117
 H         -0.686  0.069  0.006    0.696 -0.045  0.000   -0.060 -0.533 -0.117
 TransDip   0.000 -0.000  0.010    0.101 -0.003 -0.000   -0.056  0.065  0.000

 Mode:                19                     20                     21
 Frequency:      1459.61                3132.84                3224.28
 Force Cnst:      1.4731                 6.0957                 6.8502
 Red. Mass:       1.1736                 1.0541                 1.1184
 IR Active:          YES                    YES                    YES
 IR Intens:       18.662                  0.247                  1.473
 Raman Active:       YES                    YES                    YES
               X      Y      Z        X      Y      Z        X      Y      Z
 C         -0.005 -0.112 -0.000    0.004  0.065 -0.000    0.000 -0.000 -0.100
 C         -0.034  0.013  0.000    0.002 -0.002  0.000   -0.000  0.000 -0.000
 C          0.033  0.006  0.000   -0.002 -0.001 -0.000    0.000 -0.000 -0.000
 Cl         0.001 -0.000 -0.000    0.000 -0.000 -0.000   -0.000  0.000  0.000
 Cl         0.001 -0.000  0.000    0.000 -0.000  0.000    0.000 -0.000  0.000
 Br        -0.000 -0.000 -0.000   -0.000 -0.000 -0.000    0.000  0.000  0.000
 Br        -0.000 -0.000  0.000   -0.000 -0.000  0.000   -0.000 -0.000  0.000
 H          0.033  0.564 -0.416   -0.022 -0.365 -0.604    0.023  0.375  0.595
 H          0.033  0.564  0.416   -0.022 -0.365  0.604   -0.023 -0.375  0.595
 TransDip  -0.004  0.138  0.000    0.004 -0.015  0.000   -0.000  0.000  0.039

 STANDARD THERMODYNAMIC QUANTITIES AT   298.15 K  AND     1.00 ATM

   This Molecule has  0 Imaginary Frequencies
   Zero point vibrational energy:       26.476 kcal/mol

   Atom    1 Element C  Has Mass   12.00000
   Atom    2 Element C  Has Mass   12.00000
   Atom    3 Element C  Has Mass   12.00000
   Atom    4 Element Cl Has Mass   34.96885
   Atom    5 Element Cl Has Mass   34.96885
   Atom    6 Element Br Has Mass   78.91830
   Atom    7 Element Br Has Mass   78.91830
   Atom    8 Element H  Has Mass    1.00783
   Atom    9 Element H  Has Mass    1.00783
   Molecular Mass:   265.789960 amu
   Principal axes and moments of inertia in amu*Bohr^2:
                             1           2           3
    Eigenvalues --     2162.35331  2243.99158  4056.46916
          X               0.99999     0.00000     0.00368
          Y              -0.00368     0.00000     0.99999
          Z              -0.00000     1.00000    -0.00000
   Rotational Symmetry Number is   1
   The Molecule is an Asymmetric Top
   Translational Enthalpy:        0.889 kcal/mol
   Rotational Enthalpy:           0.889 kcal/mol
   Vibrational Enthalpy:         29.643 kcal/mol
   gas constant (RT):             0.592 kcal/mol
   Translational Entropy:        42.632  cal/mol.K
   Rotational Entropy:           31.354  cal/mol.K
   Vibrational Entropy:          19.063  cal/mol.K

   Total Enthalpy:               32.013 kcal/mol
   Total Entropy:                93.049  cal/mol.K

 ======================================================================

 STANDARD THERMODYNAMIC QUANTITIES FOR ANHARMONIC VIBRATION -- TOSH

   Zero point vibrational energy: ************ kcal/mol

   Vibrational Enthalpy:       Infinity kcal/mol
   Vibrational Entropy:             NaN  cal/mol.K

   Total Enthalpy:             Infinity kcal/mol
   Total Entropy:                   NaN  cal/mol.K

 ======================================================================

 STANDARD THERMODYNAMIC QUANTITIES FOR ANHARMONIC VIBRATION -- VPT2

   Zero point vibrational energy: ************ kcal/mol

   Vibrational Enthalpy:       Infinity kcal/mol
   Vibrational Entropy:             NaN  cal/mol.K

   Total Enthalpy:             Infinity kcal/mol
   Total Entropy:                   NaN  cal/mol.K

 ======================================================================

Archival summary:
1\1\garfield\FREQ\ProcedureUnspecified\BasisUnspecified\r2l232\taweetha\WedOct1023:30:392018WedOct1023:30:392018\0\\#,FREQ,ProcedureUnspecified,BasisUnspecified,\\0,1\Br\C,1,1.93524\C,2,1.50947,1,118.5\H,3,1.08371,2,117.431,1,-2.11648,0\H,3,1.08371,2,117.431,1,142.835,0\C,3,1.50496,2,60.7482,1,-109.641,0\Cl,6,1.77128,3,118.692,2,-109.581,0\Cl,6,1.77128,3,118.692,2,109.581,0\Br,2,1.93524,1,111.723,3,143.206,0\\\@

 Total job time:  755.72s(wall), 755.72s(cpu) 
 Wed Oct 10 23:30:39 2018

        *************************************************************
        *                                                           *
        *  Thank you very much for using Q-Chem.  Have a nice day.  *
        *                                                           *
        *************************************************************
