# Supplementary material for: Geometric and energetic data from ab initio calculations of haloethene, haloimine, halomethylenephosphine, haloiminophosphine, halodiazene, halodiphosphene and halocyclopropane
Source: Data Brief. 2019 Nov 2;27:104738. doi: 10.1016/j.dib.2019.104738 (PMC6861602; doi:10.1016/j.dib.2019.104738)
Supplement: Multimedia component 3 [file mmc3.zip › CCC/B3LYP/ClClCCCBrCl.out]

Q-Chem Developer Version!
                  Welcome to Q-Chem
     A Quantum Leap Into The Future Of Chemistry


 Q-Chem 5.1, Q-Chem, Inc., Pleasanton, CA (2018)

 Yihan Shao,  Zhengting Gan,  E. Epifanovsky,  A. T. B. Gilbert,  M. Wormit,  
 J. Kussmann,  A. W. Lange,  A. Behn,  Jia Deng,  Xintian Feng,  D. Ghosh,  
 M. Goldey,  P. R. Horn,  L. D. Jacobson,  I. Kaliman,  T. Kus,  A. Landau,  
 Jie Liu,  E. I. Proynov,  R. M. Richard,  R. P. Steele,  E. J. Sundstrom,  
 H. L. Woodcock III,  P. M. Zimmerman,  D. Zuev,  B. Albrecht,  E. Alguire,  
 S. A. Baeppler,  D. Barton,  Z. Benda,  Y. A. Bernard,  E. J. Berquist,  
 K. B. Bravaya,  H. Burton,  D. Casanova,  Chun-Min Chang,  Yunqing Chen,  
 A. Chien,  K. D. Closser,  M. P. Coons,  S. Coriani,  S. Dasgupta,  
 A. L. Dempwolff,  M. Diedenhofen,  Hainam Do,  R. G. Edgar,  Po-Tung Fang,  
 S. Faraji,  S. Fatehi,  Qingguo Feng,  K. D. Fenk,  J. Fosso-Tande,  
 Qinghui Ge,  A. Ghysels,  G. Gidofalvi,  J. Gomes,  J. Gonthier,  A. Gunina,  
 D. Hait,  M. W. D. Hanson-Heine,  P. H. P. Harbach,  A. W. Hauser,  
 J. E. Herr,  E. G. Hohenstein,  Z. C. Holden,  Kerwin Hui,  B. C. Huynh,  
 T.-C. Jagau,  Hyunjun Ji,  B. Kaduk,  K. Khistyaev,  Jaehoon Kim,  
 P. Klunzinger,  K. Koh,  D. Kosenkov,  L. Koulias,  T. Kowalczyk,  
 C. M. Krauter,  A. Kunitsa,  Ka Un Lao,  A. Laurent,  K. V. Lawler,  
 Joonho Lee,  D. Lefrancois,  S. Lehtola,  D. S. Levine,  Yi-Pei Li,  
 You-Sheng Lin,  Fenglai Liu,  E. Livshits,  A. Luenser,  P. Manohar,  
 E. Mansoor,  S. F. Manzer,  Shan-Ping Mao,  Yuezhi Mao,  N. Mardirossian,  
 A. V. Marenich,  T. Markovich,  L. A. Martinez-Martinez,  S. A. Maurer,  
 N. J. Mayhall,  S. C. McKenzie,  J.-M. Mewes,  A. F. Morrison,  
 J. W. Mullinax,  K. Nanda,  T. S. Nguyen-Beck,  R. Olivares-Amaya,  
 J. A. Parkhill,  T. M. Perrine,  F. Plasser,  P. Pokhilko,  S. Prager,  
 A. Prociuk,  E. Ramos,  D. R. Rehn,  F. Rob,  M. Schneider,  N. Sergueev,  
 S. M. Sharada,  S. Sharma,  D. W. Small,  T. Stauch,  T. Stein,  
 Yu-Chuan Su,  A. J. W. Thom,  A. Tkatchenko,  T. Tsuchimochi,  N. M. Tubman,  
 L. Vogt,  M. L. Vidal,  O. Vydrov,  M. A. Watson,  J. Wenzel,  
 M. de Wergifosse,  T. A. Wesolowski,  A. White,  J. Witte,  A. Yamada,  
 Jun Yang,  K. Yao,  S. Yeganeh,  S. R. Yost,  Zhi-Qiang You,  A. Zech,  
 Igor Ying Zhang,  Xing Zhang,  Yan Zhao,  Ying Zhu,  B. R. Brooks,  
 G. K. L. Chan,  C. J. Cramer,  M. S. Gordon,  W. J. Hehre,  A. Klamt,  
 M. W. Schmidt,  C. D. Sherrill,  D. G. Truhlar,  A. Aspuru-Guzik,  R. Baer,  
 A. T. Bell,  N. A. Besley,  Jeng-Da Chai,  A. E. DePrince, III,  
 R. A. DiStasio Jr.,  A. Dreuw,  B. D. Dunietz,  T. R. Furlani,  
 Chao-Ping Hsu,  Yousung Jung,  Jing Kong,  D. S. Lambrecht,  WanZhen Liang,  
 C. Ochsenfeld,  V. A. Rassolov,  L. V. Slipchenko,  J. E. Subotnik,  
 T. Van Voorhis,  J. M. Herbert,  A. I. Krylov,  P. M. W. Gill,  M. Head-Gordon

 Contributors to earlier versions of Q-Chem not listed above: 
 R. D. Adamson,  B. Austin,  J. Baker,  G. J. O. Beran,  K. Brandhorst,  
 S. T. Brown,  E. F. C. Byrd,  A. K. Chakraborty,  C.-L. Cheng,  
 Siu Hung Chien,  D. M. Chipman,  D. L. Crittenden,  H. Dachsel,  
 R. J. Doerksen,  A. D. Dutoi,  L. Fusti-Molnar,  W. A. Goddard III,  
 A. Golubeva-Zadorozhnaya,  S. R. Gwaltney,  G. Hawkins,  A. Heyden,  
 S. Hirata,  G. Kedziora,  F. J. Keil,  C. Kelley,  Jihan Kim,  R. A. King,  
 R. Z. Khaliullin,  P. P. Korambath,  W. Kurlancheek,  A. M. Lee,  M. S. Lee,  
 S. V. Levchenko,  Ching Yeh Lin,  D. Liotard,  R. C. Lochan,  I. Lotan,  
 P. E. Maslen,  N. Nair,  D. P. O'Neill,  D. Neuhauser,  E. Neuscamman,  
 C. M. Oana,  R. Olson,  B. Peters,  R. Peverati,  P. A. Pieniazek,  
 Y. M. Rhee,  J. Ritchie,  M. A. Rohrdanz,  E. Rosta,  N. J. Russ,  
 H. F. Schaefer III,  N. E. Schultz,  N. Shenvi,  A. C. Simmonett,  A. Sodt,  
 D. Stuck,  K. S. Thanthiriwatte,  V. Vanovschi,  Tao Wang,  A. Warshel,  
 C. F. Williams,  Q. Wu,  X. Xu,  W. Zhang

 Please cite Q-Chem as follows:
 Y. Shao et al., Mol. Phys. 113, 184-215 (2015)
 DOI: 10.1080/00268976.2014.952696

 Q-Chem 5.1.1 for Intel X86 EM64T Linux

 Parts of Q-Chem use Armadillo 8.300.2 (Tropical Shenanigans).
 http://arma.sourceforge.net/

 Q-Chem begins on Thu Oct 11 00:15:31 2018  

Host: 
0

     Scratch files written to /scratch/taweetham/qchem690//
Input Ideriv = 2
Curr. Ideriv = -1
Max.  Ideriv = 2

Checking the input file for inconsistencies... 	...done.

--------------------------------------------------------------
User input:
--------------------------------------------------------------
$molecule
0 1
C 
C 1 CC 
C 2 CC 1 60.0
Cl 2 CCl 1 ANG  3 pDHA
Cl 2 CCl 1 ANG  3 mDHA
Br 3 CBr 1 ANG  2 mDHA
Cl 3 CCl 1 ANG  2 pDHA
H 1 CH 2 ANG  3 pDHA
H 1 CH 2 ANG  3 mDHA

CC=1.54
CH=1.09
CF=1.35
CCl=1.77
CBr=1.94
CI=2.14
ANG=118.0
pDHA=107.9
mDHA=-107.9
$end

$rem
   job_type	optimization
   basis	6-311++g**
   method	b3lyp
   mem_total	32000
$end

--------------------------------------------------------------
 ----------------------------------------------------------------
             Standard Nuclear Orientation (Angstroms)
    I     Atom           X                Y                Z
 ----------------------------------------------------------------
    1      C       0.5015772455    -0.0876891191     1.6011459002
    2      C       1.0531101808     0.3851967909     0.2432834855
    3      C      -0.1884870420    -0.5243691476     0.2954959349
    4      Cl      0.8221560256     2.0826866621    -0.2017876499
    5      Cl      2.5749783390    -0.3170981429    -0.3255742603
    6      Br     -1.9111094774     0.2596442129    -0.1305263597
    7      Cl     -0.0073357135    -2.2088427938    -0.2169811195
    8      H       1.0722369926    -0.8344447532     2.1532359979
    9      H      -0.0071846580     0.6433888273     2.2294661704
 ----------------------------------------------------------------
 Molecular Point Group                 C1    NOp =  1
 Largest Abelian Subgroup              C1    NOp =  1
 Nuclear Repulsion Energy =   813.5828447695 hartrees
 There are       53 alpha and       53 beta electrons
 Requested basis set is 6-311++G(d,p)
 There are 86 shells and 218 basis functions

 Total QAlloc Memory Limit  32000 MB
 Mega-Array Size       188 MB
 MEM_STATIC part       192 MB
 A cutoff of  1.0D-11 yielded   3078 shell pairs
 There are     21414 function pairs (     23278 Cartesian)
 Smallest overlap matrix eigenvalue = 1.84E-05

 Scale SEOQF with 1.000000e-01/1.000000e-01/1.000000e-01

 Standard Electronic Orientation quadrupole field applied
 Nucleus-field energy     =     0.0000000179 hartrees
 Guess from superposition of atomic densities
 Warning:  Energy on first SCF cycle will be non-variational
 SAD guess density has 106.000000 electrons

 -----------------------------------------------------------------------
  General SCF calculation program by
  Eric Jon Sundstrom, Paul Horn, Yuezhi Mao, Dmitri Zuev, Alec White,
  David Stuck, Shaama M.S., Shane Yost, Joonho Lee, David Small,
  Daniel Levine, Susi Lehtola, Hugh Burton, Evgeny Epifanovsky
 -----------------------------------------------------------------------
 Exchange:     0.2000 Hartree-Fock + 0.0800 Slater + 0.7200 B88
 Correlation:  0.1900 VWN1RPA + 0.8100 LYP
 Using SG-1 standard quadrature grid
 A restricted SCF calculation will be
 performed using DIIS
 SCF converges when DIIS error is below 1.0e-08
 ---------------------------------------
  Cycle       Energy         DIIS error
 ---------------------------------------
    1   -4071.4876286346      3.58e-02  
    2   -4070.2687786795      2.94e-03  
    3   -4070.2384762318      3.70e-03  
    4   -4070.3081633487      6.90e-04  
    5   -4070.3103491926      2.88e-04  
    6   -4070.3108062931      7.93e-05  
    7   -4070.3108449718      1.20e-05  
    8   -4070.3108455764      6.55e-06  
    9   -4070.3108458067      1.54e-06  
   10   -4070.3108458204      3.76e-07  
   11   -4070.3108458210      1.03e-07  
   12   -4070.3108458211      1.58e-08  
   13   -4070.3108458211      5.60e-09  Convergence criterion met
 ---------------------------------------
 SCF time:   CPU 84.92s  wall 148.00s 
 SCF   energy in the final basis set =    -4070.3108458211
 Total energy in the final basis set =    -4070.3108458211

 --------------------------------------------------------------

                    Orbital Energies (a.u.)
 --------------------------------------------------------------

 Alpha MOs
 -- Occupied --
*******-101.579-101.579-101.578 -62.505 -56.326 -56.322 -56.321
-10.334 -10.327 -10.238  -9.493  -9.493  -9.493  -8.714  -7.258
 -7.258  -7.258  -7.248  -7.247  -7.247  -7.247  -7.247  -7.247
 -6.546  -6.532  -6.531  -2.657  -2.653  -2.653  -2.641  -2.641
 -0.972  -0.891  -0.854  -0.829  -0.799  -0.640  -0.584  -0.530
 -0.517  -0.449  -0.440  -0.429  -0.422  -0.368  -0.352  -0.342
 -0.334  -0.324  -0.305  -0.299  -0.294
 -- Virtual --
 -0.064  -0.043  -0.031  -0.006   0.017   0.019   0.023   0.034
  0.048   0.059   0.060   0.066   0.075   0.085   0.088   0.091
  0.098   0.104   0.106   0.109   0.113   0.121   0.135   0.144
  0.145   0.148   0.150   0.157   0.161   0.167   0.195   0.197
  0.205   0.223   0.232   0.239   0.247   0.260   0.269   0.371
  0.380   0.401   0.411   0.419   0.431   0.445   0.445   0.455
  0.462   0.465   0.473   0.477   0.486   0.496   0.505   0.525
  0.540   0.555   0.558   0.576   0.602   0.636   0.645   0.652
  0.691   0.748   0.784   0.790   0.816   0.820   0.838   0.853
  0.860   0.869   0.881   0.910   0.914   0.925   0.930   0.934
  0.951   0.999   1.023   1.053   1.087   1.133   1.175   1.184
  1.229   1.366   1.379   1.387   1.472   1.514   1.539   1.567
  1.582   1.654   1.738   1.778   1.847   1.852   1.915   1.954
  1.991   2.043   2.054   2.143   2.156   2.175   2.203   2.266
  2.276   2.298   2.300   2.325   2.341   2.432   2.489   2.534
  2.551   2.608   2.702   2.727   2.791   2.805   2.969   3.087
  3.132   3.369   3.627   3.692   4.012   4.036   4.049   4.114
  4.199   4.375   6.690   7.567   7.601   7.678   9.704   9.750
  9.764  23.445  23.567  23.807  25.836  25.856  25.870  25.906
 25.954  26.039  26.423  26.492  26.547  47.958 215.693 215.739
215.755 289.763 289.795 289.9001020.764
 --------------------------------------------------------------

          Ground-State Mulliken Net Atomic Charges

     Atom                 Charge (a.u.)
  ----------------------------------------
      1 C                    -0.890866
      2 C                    -0.272898
      3 C                     0.043913
      4 Cl                    0.322671
      5 Cl                    0.241063
      6 Br                   -0.028561
      7 Cl                    0.198068
      8 H                     0.186422
      9 H                     0.200188
  ----------------------------------------
  Sum of atomic charges =     0.000000

 -----------------------------------------------------------------
                    Cartesian Multipole Moments
 -----------------------------------------------------------------
    Charge (ESU x 10^10)
                 0.0000
    Dipole Moment (Debye)
         X      -0.0111      Y       0.0361      Z       1.8496
       Tot       1.8500
    Quadrupole Moments (Debye-Ang)
        XX     -75.1895     XY      -2.5310     YY     -74.6378
        XZ       1.2967     YZ      -0.1415     ZZ     -70.9618
    Octopole Moments (Debye-Ang^2)
       XXX     -53.7762    XXY       1.9358    XYY     -16.1973
       YYY       6.9030    XXZ      -5.5549    XYZ      -0.3707
       YYZ      -4.9054    XZZ     -13.5186    YZZ       1.8173
       ZZZ       2.1731
    Hexadecapole Moments (Debye-Ang^3)
      XXXX   -1051.5955   XXXY     -40.4677   XXYY    -319.4355
      XYYY     -19.0030   YYYY    -772.9925   XXXZ       2.2457
      XXYZ      -0.8343   XYYZ       0.9589   YYYZ       0.7279
      XXZZ    -219.9963   XYZZ      -9.2635   YYZZ    -172.2741
      XZZZ       8.7040   YZZZ      -0.4763   ZZZZ    -210.6428
 -----------------------------------------------------------------
 Calculating analytic gradient of the SCF energy
 Gradient of SCF Energy
            1           2           3           4           5           6
    1   0.0011646   0.0124474  -0.0117263  -0.0062749  -0.0001749   0.0000528
    2  -0.0007987   0.0090514  -0.0084046   0.0009077  -0.0050980   0.0060567
    3   0.0157030  -0.0140860  -0.0114239   0.0003393   0.0001945  -0.0003406
            7           8           9
    1   0.0044837   0.0013233  -0.0012957
    2  -0.0017690  -0.0014596   0.0015140
    3  -0.0005278   0.0050025   0.0051391
 Max gradient component =       1.570E-02
 RMS gradient           =       6.690E-03
 Gradient time:  CPU 23.00 s  wall 39.13 s
 Geometry Optimization Parameters
   NAtoms,    NIC,     NZ,  NCons,   NDum,   NFix, NCnnct, MaxDiis
        9      69       9       0       0       0       0       0


** GEOMETRY OPTIMIZATION IN DELOCALIZED INTERNAL COORDINATES **
   Searching for a Minimum

   Optimization Cycle:   1

                       Coordinates (Angstroms)
     ATOM                X               Y               Z
      1  C         0.5015772455   -0.0876891191    1.6011459002
      2  C         1.0531101808    0.3851967909    0.2432834855
      3  C        -0.1884870420   -0.5243691476    0.2954959349
      4  Cl        0.8221560256    2.0826866621   -0.2017876499
      5  Cl        2.5749783390   -0.3170981429   -0.3255742603
      6  Br       -1.9111094774    0.2596442129   -0.1305263597
      7  Cl       -0.0073357135   -2.2088427938   -0.2169811195
      8  H         1.0722369926   -0.8344447532    2.1532359979
      9  H        -0.0071846580    0.6433888273    2.2294661704
   Point Group: c1    Number of degrees of freedom:    21


   Energy is  -4070.310845821


 Attempting to Generate Delocalized Internal Coordinates

 21 Hessian modes will be used to form the next step
  Hessian Eigenvalues:
     0.017401    0.020947    0.030782    0.030782    0.030790    0.033282
     0.086449    0.090060    0.108252    0.129001    0.140000    0.145900
     0.175927    0.257500    0.268991    0.285189    0.286300    0.286300
     0.286300    0.348126    0.348126

 Minimum Search - Taking Simple RFO Step
 Searching for Lamda that Minimizes Along All modes
 Value Taken    Lamda =  -0.00392392
 Step Taken.  Stepsize is  0.195575

                             Maximum     Tolerance    Cnvgd?
         Gradient           0.015118      0.000300      NO
         Displacement       0.129320      0.001200      NO
         Energy change     *********      0.000001      NO


 New Cartesian Coordinates Obtained by Inverse Iteration

 Displacement from previous Coordinates is:  0.286440
 ----------------------------------------------------------------
             Standard Nuclear Orientation (Angstroms)
    I     Atom           X                Y                Z
 ----------------------------------------------------------------
    1      C       0.4956205139    -0.0835182421     1.5686547327
    2      C       1.0494953109     0.3856418481     0.2397596638
    3      C      -0.1888172763    -0.5196585608     0.2888998210
    4      Cl      0.8930060104     2.0984666060    -0.1654067033
    5      Cl      2.5932395156    -0.2845150932    -0.2979176655
    6      Br     -1.9429189328     0.1977869833    -0.0906735767
    7      Cl     -0.0436412193    -2.2139738488    -0.1866779220
    8      H       1.0636560666    -0.8327536739     2.1074422634
    9      H      -0.0096980963     0.6509965181     2.1836774863
 ----------------------------------------------------------------
 Molecular Point Group                 C1    NOp =  1
 Largest Abelian Subgroup              C1    NOp =  1
 Nuclear Repulsion Energy =   811.8963948035 hartrees
 There are       53 alpha and       53 beta electrons
 Applying Cartesian multipole field
    Component          Value
    ---------          -----
     (2,0,0)        1.00000E-11
     (0,2,0)        2.00000E-11
     (0,0,2)       -3.00000E-11
 Nucleus-field energy     =     0.0000000184 hartrees
 Requested basis set is 6-311++G(d,p)
 There are 86 shells and 218 basis functions
 A cutoff of  1.0D-11 yielded   3068 shell pairs
 There are     21353 function pairs (     23211 Cartesian)
 Smallest overlap matrix eigenvalue = 1.77E-05
 Guess MOs from SCF MO coefficient file

 -----------------------------------------------------------------------
  General SCF calculation program by
  Eric Jon Sundstrom, Paul Horn, Yuezhi Mao, Dmitri Zuev, Alec White,
  David Stuck, Shaama M.S., Shane Yost, Joonho Lee, David Small,
  Daniel Levine, Susi Lehtola, Hugh Burton, Evgeny Epifanovsky
 -----------------------------------------------------------------------
 Exchange:     0.2000 Hartree-Fock + 0.0800 Slater + 0.7200 B88
 Correlation:  0.1900 VWN1RPA + 0.8100 LYP
 Using SG-1 standard quadrature grid
 A restricted SCF calculation will be
 performed using DIIS
 SCF converges when DIIS error is below 1.0e-08
 ---------------------------------------
  Cycle       Energy         DIIS error
 ---------------------------------------
    1   -4070.3095491447      5.64e-04  
    2   -4070.3123880007      1.74e-04  
    3   -4070.3122777517      2.23e-04  
    4   -4070.3125676516      5.46e-05  
    5   -4070.3125842274      1.01e-05  
    6   -4070.3125847236      4.05e-06  
    7   -4070.3125848192      7.41e-07  
    8   -4070.3125848216      2.28e-07  
    9   -4070.3125848218      1.01e-07  
   10   -4070.3125848219      1.63e-08  
   11   -4070.3125848219      4.91e-09  Convergence criterion met
 ---------------------------------------
 SCF time:   CPU 75.06s  wall 117.00s 
 SCF   energy in the final basis set =    -4070.3125848219
 Total energy in the final basis set =    -4070.3125848219

 --------------------------------------------------------------

                    Orbital Energies (a.u.)
 --------------------------------------------------------------

 Alpha MOs
 -- Occupied --
*******-101.579-101.578-101.578 -62.506 -56.327 -56.322 -56.322
-10.334 -10.327 -10.232  -9.493  -9.493  -9.493  -8.714  -7.258
 -7.258  -7.258  -7.248  -7.247  -7.247  -7.247  -7.247  -7.247
 -6.547  -6.532  -6.532  -2.658  -2.654  -2.653  -2.642  -2.642
 -0.978  -0.895  -0.852  -0.834  -0.802  -0.640  -0.587  -0.534
 -0.520  -0.449  -0.440  -0.432  -0.424  -0.369  -0.352  -0.344
 -0.332  -0.324  -0.306  -0.301  -0.294
 -- Virtual --
 -0.063  -0.042  -0.030  -0.006   0.017   0.019   0.024   0.034
  0.048   0.058   0.060   0.065   0.078   0.085   0.089   0.091
  0.097   0.103   0.105   0.110   0.116   0.121   0.136   0.144
  0.144   0.150   0.150   0.160   0.161   0.168   0.195   0.198
  0.207   0.227   0.237   0.243   0.249   0.259   0.262   0.370
  0.379   0.400   0.411   0.417   0.431   0.442   0.446   0.454
  0.459   0.466   0.471   0.479   0.483   0.495   0.506   0.531
  0.543   0.559   0.567   0.580   0.601   0.638   0.648   0.653
  0.687   0.739   0.782   0.792   0.813   0.822   0.834   0.853
  0.858   0.868   0.884   0.911   0.915   0.926   0.931   0.937
  0.951   1.002   1.031   1.057   1.084   1.131   1.172   1.177
  1.246   1.373   1.392   1.409   1.484   1.514   1.546   1.558
  1.577   1.651   1.736   1.798   1.849   1.855   1.937   1.968
  2.000   2.048   2.055   2.149   2.167   2.184   2.204   2.268
  2.276   2.301   2.303   2.326   2.340   2.445   2.476   2.546
  2.562   2.609   2.714   2.747   2.802   2.816   2.982   3.107
  3.145   3.397   3.634   3.714   4.013   4.035   4.073   4.115
  4.202   4.375   6.686   7.567   7.601   7.674   9.700   9.749
  9.766  23.464  23.589  23.842  25.838  25.861  25.878  25.905
 25.956  26.037  26.446  26.482  26.516  47.955 215.689 215.738
215.757 289.763 289.795 289.8971020.759
 --------------------------------------------------------------

          Ground-State Mulliken Net Atomic Charges

     Atom                 Charge (a.u.)
  ----------------------------------------
      1 C                    -0.830824
      2 C                    -0.300057
      3 C                    -0.013539
      4 Cl                    0.338996
      5 Cl                    0.245693
      6 Br                   -0.037387
      7 Cl                    0.209828
      8 H                     0.183685
      9 H                     0.203605
  ----------------------------------------
  Sum of atomic charges =     0.000000

 -----------------------------------------------------------------
                    Cartesian Multipole Moments
 -----------------------------------------------------------------
    Charge (ESU x 10^10)
                 0.0000
    Dipole Moment (Debye)
         X      -0.0439      Y       0.0192      Z       1.8247
       Tot       1.8253
    Quadrupole Moments (Debye-Ang)
        XX     -74.9983     XY      -2.1825     YY     -74.6882
        XZ       1.2221     YZ      -0.0957     ZZ     -71.1769
    Octopole Moments (Debye-Ang^2)
       XXX     -54.4222    XXY       2.4295    XYY     -15.8652
       YYY       8.4416    XXZ      -6.9163    XYZ      -0.7276
       YYZ      -6.0857    XZZ     -13.6552    YZZ       2.4053
       ZZZ      -3.3513
    Hexadecapole Moments (Debye-Ang^3)
      XXXX   -1074.3055   XXXY     -56.7350   XXYY    -325.6517
      XYYY     -33.4162   YYYY    -772.8710   XXXZ       3.0146
      XXYZ      -1.0099   XYYZ       1.3059   YYYZ       0.0435
      XXZZ    -224.0900   XYZZ     -14.9055   YYZZ    -171.7789
      XZZZ       9.6117   YZZZ      -1.0619   ZZZZ    -203.1824
 -----------------------------------------------------------------
 Calculating analytic gradient of the SCF energy
 Gradient of SCF Energy
            1           2           3           4           5           6
    1  -0.0002348   0.0041631  -0.0039612   0.0012771  -0.0007230   0.0000694
    2   0.0002588   0.0030065  -0.0037098  -0.0003136   0.0008074  -0.0006836
    3   0.0050944  -0.0072613  -0.0059446   0.0019179   0.0018904   0.0015823
            7           8           9
    1  -0.0006285  -0.0001993   0.0002374
    2   0.0006782   0.0002459  -0.0002898
    3   0.0016459   0.0004946   0.0005803
 Max gradient component =       7.261E-03
 RMS gradient           =       2.635E-03
 Gradient time:  CPU 22.79 s  wall 45.60 s
 Geometry Optimization Parameters
   NAtoms,    NIC,     NZ,  NCons,   NDum,   NFix, NCnnct, MaxDiis
        9      69       9       0       0       0       0       0

 Cartesian Hessian Update
 Hessian Updated using BFGS Update


** GEOMETRY OPTIMIZATION IN DELOCALIZED INTERNAL COORDINATES **
   Searching for a Minimum

   Optimization Cycle:   2

                       Coordinates (Angstroms)
     ATOM                X               Y               Z
      1  C         0.4956205139   -0.0835182421    1.5686547327
      2  C         1.0494953109    0.3856418481    0.2397596638
      3  C        -0.1888172763   -0.5196585608    0.2888998210
      4  Cl        0.8930060104    2.0984666060   -0.1654067033
      5  Cl        2.5932395156   -0.2845150932   -0.2979176655
      6  Br       -1.9429189328    0.1977869833   -0.0906735767
      7  Cl       -0.0436412193   -2.2139738488   -0.1866779220
      8  H         1.0636560666   -0.8327536739    2.1074422634
      9  H        -0.0096980963    0.6509965181    2.1836774863
   Point Group: c1    Number of degrees of freedom:    21


   Energy is  -4070.312584822

 Hessian Updated using BFGS Update

 20 Hessian modes will be used to form the next step
  Hessian Eigenvalues:
     0.017397    0.020947    0.030768    0.030788    0.033127    0.043990
     0.086812    0.088166    0.108246    0.128967    0.134210    0.146141
     0.176572    0.220495    0.269008    0.275552    0.286299    0.294629
     0.348122    0.348756

 Minimum Search - Taking Simple RFO Step
 Searching for Lamda that Minimizes Along All modes
 Value Taken    Lamda =  -0.00074319
 Step Taken.  Stepsize is  0.114519

                             Maximum     Tolerance    Cnvgd?
         Gradient           0.005176      0.000300      NO
         Displacement       0.091658      0.001200      NO
         Energy change     -0.001739      0.000001      NO


 New Cartesian Coordinates Obtained by Inverse Iteration

 Displacement from previous Coordinates is:  0.114289
 ----------------------------------------------------------------
             Standard Nuclear Orientation (Angstroms)
    I     Atom           X                Y                Z
 ----------------------------------------------------------------
    1      C       0.4969813397    -0.0845643269     1.5801955997
    2      C       1.0466703366     0.3830376105     0.2610496750
    3      C      -0.1844517687    -0.5163746764     0.3090254361
    4      Cl      0.8756691706     2.0855490031    -0.1833537848
    5      Cl      2.5778531951    -0.2910708575    -0.3127374105
    6      Br     -1.9271152670     0.2080488412    -0.1097691540
    7      Cl     -0.0327581812    -2.2010673308    -0.2013049151
    8      H       1.0651291945    -0.8362138368     2.1130537833
    9      H      -0.0080361270     0.6511281104     2.1915988698
 ----------------------------------------------------------------
 Molecular Point Group                 C1    NOp =  1
 Largest Abelian Subgroup              C1    NOp =  1
 Nuclear Repulsion Energy =   814.8347506116 hartrees
 There are       53 alpha and       53 beta electrons
 Applying Cartesian multipole field
    Component          Value
    ---------          -----
     (2,0,0)        1.00000E-11
     (0,2,0)        2.00000E-11
     (0,0,2)       -3.00000E-11
 Nucleus-field energy     =     0.0000000181 hartrees
 Requested basis set is 6-311++G(d,p)
 There are 86 shells and 218 basis functions
 A cutoff of  1.0D-11 yielded   3074 shell pairs
 There are     21394 function pairs (     23255 Cartesian)
 Smallest overlap matrix eigenvalue = 1.73E-05
 Guess MOs from SCF MO coefficient file

 -----------------------------------------------------------------------
  General SCF calculation program by
  Eric Jon Sundstrom, Paul Horn, Yuezhi Mao, Dmitri Zuev, Alec White,
  David Stuck, Shaama M.S., Shane Yost, Joonho Lee, David Small,
  Daniel Levine, Susi Lehtola, Hugh Burton, Evgeny Epifanovsky
 -----------------------------------------------------------------------
 Exchange:     0.2000 Hartree-Fock + 0.0800 Slater + 0.7200 B88
 Correlation:  0.1900 VWN1RPA + 0.8100 LYP
 Using SG-1 standard quadrature grid
 A restricted SCF calculation will be
 performed using DIIS
 SCF converges when DIIS error is below 1.0e-08
 ---------------------------------------
  Cycle       Energy         DIIS error
 ---------------------------------------
    1   -4070.3120127660      3.02e-04  
    2   -4070.3128276158      8.74e-05  
    3   -4070.3127987961      1.15e-04  
    4   -4070.3128731656      2.78e-05  
    5   -4070.3128777972      3.04e-06  
    6   -4070.3128778451      1.30e-06  
    7   -4070.3128778528      5.72e-07  
    8   -4070.3128778546      9.57e-08  
    9   -4070.3128778546      3.30e-08  
   10   -4070.3128778547      1.03e-08  
   11   -4070.3128778546      1.79e-09  Convergence criterion met
 ---------------------------------------
 SCF time:   CPU 73.91s  wall 131.00s 
 SCF   energy in the final basis set =    -4070.3128778546
 Total energy in the final basis set =    -4070.3128778546

 --------------------------------------------------------------

                    Orbital Energies (a.u.)
 --------------------------------------------------------------

 Alpha MOs
 -- Occupied --
*******-101.578-101.578-101.578 -62.505 -56.326 -56.322 -56.322
-10.332 -10.325 -10.234  -9.492  -9.492  -9.492  -8.714  -7.258
 -7.258  -7.257  -7.247  -7.247  -7.247  -7.247  -7.246  -7.246
 -6.547  -6.532  -6.532  -2.657  -2.653  -2.653  -2.641  -2.641
 -0.982  -0.894  -0.852  -0.835  -0.802  -0.641  -0.587  -0.536
 -0.520  -0.449  -0.440  -0.432  -0.424  -0.369  -0.351  -0.343
 -0.331  -0.324  -0.308  -0.299  -0.294
 -- Virtual --
 -0.064  -0.043  -0.028  -0.006   0.018   0.019   0.024   0.034
  0.050   0.058   0.060   0.066   0.079   0.085   0.089   0.091
  0.098   0.104   0.105   0.110   0.116   0.122   0.136   0.144
  0.145   0.148   0.150   0.161   0.162   0.168   0.196   0.198
  0.206   0.225   0.241   0.243   0.249   0.260   0.267   0.370
  0.379   0.401   0.411   0.417   0.432   0.442   0.445   0.455
  0.461   0.465   0.471   0.479   0.485   0.495   0.505   0.529
  0.544   0.557   0.570   0.581   0.602   0.641   0.648   0.655
  0.691   0.743   0.783   0.792   0.811   0.821   0.836   0.854
  0.860   0.869   0.883   0.913   0.915   0.927   0.931   0.937
  0.951   1.004   1.028   1.057   1.088   1.133   1.181   1.187
  1.239   1.373   1.396   1.405   1.490   1.508   1.548   1.566
  1.576   1.655   1.736   1.802   1.856   1.858   1.932   1.976
  2.002   2.051   2.056   2.149   2.170   2.186   2.205   2.269
  2.278   2.303   2.304   2.328   2.342   2.443   2.482   2.548
  2.569   2.612   2.716   2.750   2.806   2.824   2.981   3.113
  3.161   3.408   3.634   3.718   4.013   4.036   4.076   4.117
  4.204   4.375   6.688   7.568   7.602   7.675   9.701   9.750
  9.768  23.471  23.613  23.853  25.840  25.861  25.877  25.908
 25.957  26.042  26.429  26.486  26.532  47.956 215.690 215.738
215.759 289.763 289.796 289.8981020.761
 --------------------------------------------------------------

          Ground-State Mulliken Net Atomic Charges

     Atom                 Charge (a.u.)
  ----------------------------------------
      1 C                    -0.887383
      2 C                    -0.263733
      3 C                     0.033609
      4 Cl                    0.329228
      5 Cl                    0.234216
      6 Br                   -0.031954
      7 Cl                    0.199159
      8 H                     0.184898
      9 H                     0.201960
  ----------------------------------------
  Sum of atomic charges =     0.000000

 -----------------------------------------------------------------
                    Cartesian Multipole Moments
 -----------------------------------------------------------------
    Charge (ESU x 10^10)
                 0.0000
    Dipole Moment (Debye)
         X      -0.0412      Y       0.0237      Z       1.8635
       Tot       1.8641
    Quadrupole Moments (Debye-Ang)
        XX     -75.0922     XY      -2.2271     YY     -74.7315
        XZ       1.2869     YZ      -0.1183     ZZ     -70.9765
    Octopole Moments (Debye-Ang^2)
       XXX     -54.5129    XXY       2.3226    XYY     -15.9670
       YYY       8.1678    XXZ      -6.5787    XYZ      -0.6085
       YYZ      -5.7322    XZZ     -13.6035    YZZ       2.2894
       ZZZ      -1.1773
    Hexadecapole Moments (Debye-Ang^3)
      XXXX   -1062.4860   XXXY     -52.2537   XXYY    -321.8658
      XYYY     -29.9334   YYYY    -767.5410   XXXZ       2.7745
      XXYZ      -0.9536   XYYZ       1.0512   YYYZ       0.2334
      XXZZ    -221.3994   XYZZ     -13.5976   YYZZ    -170.4110
      XZZZ       9.0748   YZZZ      -0.7470   ZZZZ    -206.5953
 -----------------------------------------------------------------
 Calculating analytic gradient of the SCF energy
 Gradient of SCF Energy
            1           2           3           4           5           6
    1  -0.0004952   0.0008179  -0.0000545   0.0002498  -0.0013285   0.0008285
    2   0.0002095   0.0003410  -0.0008188  -0.0009825   0.0001984  -0.0001859
    3  -0.0010039   0.0016059   0.0012236  -0.0001300   0.0000469   0.0000771
            7           8           9
    1   0.0000173  -0.0004555   0.0004202
    2   0.0013397   0.0003829  -0.0004843
    3  -0.0000741  -0.0008544  -0.0008911
 Max gradient component =       1.606E-03
 RMS gradient           =       7.328E-04
 Gradient time:  CPU 22.82 s  wall 45.67 s
 Geometry Optimization Parameters
   NAtoms,    NIC,     NZ,  NCons,   NDum,   NFix, NCnnct, MaxDiis
        9      69       9       0       0       0       0       0

 Cartesian Hessian Update
 Hessian Updated using BFGS Update


** GEOMETRY OPTIMIZATION IN DELOCALIZED INTERNAL COORDINATES **
   Searching for a Minimum

   Optimization Cycle:   3

                       Coordinates (Angstroms)
     ATOM                X               Y               Z
      1  C         0.4969813397   -0.0845643269    1.5801955997
      2  C         1.0466703366    0.3830376105    0.2610496750
      3  C        -0.1844517687   -0.5163746764    0.3090254361
      4  Cl        0.8756691706    2.0855490031   -0.1833537848
      5  Cl        2.5778531951   -0.2910708575   -0.3127374105
      6  Br       -1.9271152670    0.2080488412   -0.1097691540
      7  Cl       -0.0327581812   -2.2010673308   -0.2013049151
      8  H         1.0651291945   -0.8362138368    2.1130537833
      9  H        -0.0080361270    0.6511281104    2.1915988698
   Point Group: c1    Number of degrees of freedom:    21


   Energy is  -4070.312877855

 Hessian Updated using BFGS Update

 21 Hessian modes will be used to form the next step
  Hessian Eigenvalues:
     0.017415    0.020948    0.030751    0.030794    0.033299    0.051545
     0.086157    0.089179    0.108134    0.128986    0.134005    0.146036
     0.175899    0.235152    0.268880    0.273773    0.286299    0.286300
     0.292022    0.348127    0.349288

 Minimum Search - Taking Simple RFO Step
 Searching for Lamda that Minimizes Along All modes
 Value Taken    Lamda =  -0.00006314
 Step Taken.  Stepsize is  0.025094

                             Maximum     Tolerance    Cnvgd?
         Gradient           0.002625      0.000300      NO
         Displacement       0.015049      0.001200      NO
         Energy change     -0.000293      0.000001      NO


 New Cartesian Coordinates Obtained by Inverse Iteration

 Displacement from previous Coordinates is:  0.025352
 ----------------------------------------------------------------
             Standard Nuclear Orientation (Angstroms)
    I     Atom           X                Y                Z
 ----------------------------------------------------------------
    1      C       0.4981084069    -0.0852398758     1.5793598469
    2      C       1.0464555642     0.3827614338     0.2568309779
    3      C      -0.1851548479    -0.5168385159     0.3058246224
    4      Cl      0.8738870077     2.0882596798    -0.1814501106
    5      Cl      2.5836223610    -0.2883960081    -0.3108095832
    6      Br     -1.9294336321     0.2107486583    -0.1118314420
    7      Cl     -0.0374114894    -2.2061649544    -0.1973309805
    8      H       1.0673506797    -0.8368233888     2.1139013210
    9      H      -0.0074821575     0.6501655075     2.1932634475
 ----------------------------------------------------------------
 Molecular Point Group                 C1    NOp =  1
 Largest Abelian Subgroup              C1    NOp =  1
 Nuclear Repulsion Energy =   813.7878995258 hartrees
 There are       53 alpha and       53 beta electrons
 Applying Cartesian multipole field
    Component          Value
    ---------          -----
     (2,0,0)        1.00000E-11
     (0,2,0)        2.00000E-11
     (0,0,2)       -3.00000E-11
 Nucleus-field energy     =     0.0000000181 hartrees
 Requested basis set is 6-311++G(d,p)
 There are 86 shells and 218 basis functions
 A cutoff of  1.0D-11 yielded   3072 shell pairs
 There are     21370 function pairs (     23231 Cartesian)
 Smallest overlap matrix eigenvalue = 1.74E-05
 Guess MOs from SCF MO coefficient file

 -----------------------------------------------------------------------
  General SCF calculation program by
  Eric Jon Sundstrom, Paul Horn, Yuezhi Mao, Dmitri Zuev, Alec White,
  David Stuck, Shaama M.S., Shane Yost, Joonho Lee, David Small,
  Daniel Levine, Susi Lehtola, Hugh Burton, Evgeny Epifanovsky
 -----------------------------------------------------------------------
 Exchange:     0.2000 Hartree-Fock + 0.0800 Slater + 0.7200 B88
 Correlation:  0.1900 VWN1RPA + 0.8100 LYP
 Using SG-1 standard quadrature grid
 A restricted SCF calculation will be
 performed using DIIS
 SCF converges when DIIS error is below 1.0e-08
 ---------------------------------------
  Cycle       Energy         DIIS error
 ---------------------------------------
    1   -4070.3128707797      6.75e-05  
    2   -4070.3129046134      3.02e-05  
    3   -4070.3129004410      4.06e-05  
    4   -4070.3129101403      4.22e-06  
    5   -4070.3129102393      7.25e-07  
    6   -4070.3129102413      3.80e-07  
    7   -4070.3129102421      1.03e-07  
    8   -4070.3129102422      2.88e-08  
    9   -4070.3129102421      1.10e-08  
   10   -4070.3129102422      1.62e-09  Convergence criterion met
 ---------------------------------------
 SCF time:   CPU 67.86s  wall 116.00s 
 SCF   energy in the final basis set =    -4070.3129102422
 Total energy in the final basis set =    -4070.3129102422

 --------------------------------------------------------------

                    Orbital Energies (a.u.)
 --------------------------------------------------------------

 Alpha MOs
 -- Occupied --
*******-101.578-101.578-101.578 -62.505 -56.326 -56.322 -56.322
-10.333 -10.326 -10.234  -9.493  -9.492  -9.492  -8.714  -7.258
 -7.258  -7.258  -7.247  -7.247  -7.247  -7.247  -7.247  -7.246
 -6.547  -6.532  -6.532  -2.657  -2.653  -2.653  -2.641  -2.641
 -0.981  -0.893  -0.852  -0.835  -0.802  -0.641  -0.587  -0.535
 -0.520  -0.449  -0.440  -0.432  -0.424  -0.369  -0.351  -0.343
 -0.331  -0.324  -0.308  -0.300  -0.295
 -- Virtual --
 -0.064  -0.043  -0.029  -0.006   0.018   0.019   0.024   0.034
  0.049   0.058   0.060   0.066   0.079   0.085   0.089   0.091
  0.098   0.104   0.105   0.110   0.115   0.121   0.136   0.144
  0.144   0.149   0.150   0.160   0.162   0.168   0.196   0.198
  0.206   0.225   0.240   0.243   0.249   0.260   0.266   0.370
  0.379   0.401   0.411   0.417   0.432   0.442   0.445   0.454
  0.461   0.465   0.471   0.479   0.484   0.495   0.505   0.529
  0.544   0.557   0.569   0.581   0.602   0.640   0.647   0.654
  0.690   0.743   0.783   0.792   0.812   0.820   0.836   0.854
  0.859   0.868   0.883   0.912   0.915   0.926   0.930   0.936
  0.951   1.002   1.028   1.057   1.087   1.132   1.179   1.184
  1.239   1.372   1.393   1.404   1.488   1.508   1.547   1.564
  1.575   1.655   1.736   1.800   1.855   1.857   1.932   1.973
  2.002   2.050   2.056   2.148   2.169   2.184   2.204   2.269
  2.278   2.302   2.303   2.327   2.341   2.442   2.480   2.546
  2.565   2.609   2.715   2.748   2.805   2.822   2.980   3.110
  3.156   3.405   3.632   3.714   4.013   4.035   4.073   4.116
  4.203   4.375   6.687   7.568   7.602   7.675   9.701   9.749
  9.766  23.468  23.610  23.848  25.839  25.861  25.877  25.908
 25.957  26.040  26.431  26.483  26.527  47.956 215.690 215.737
215.757 289.763 289.796 289.8981020.761
 --------------------------------------------------------------

          Ground-State Mulliken Net Atomic Charges

     Atom                 Charge (a.u.)
  ----------------------------------------
      1 C                    -0.879351
      2 C                    -0.265139
      3 C                     0.026455
      4 Cl                    0.326994
      5 Cl                    0.236415
      6 Br                   -0.033247
      7 Cl                    0.200709
      8 H                     0.184775
      9 H                     0.202389
  ----------------------------------------
  Sum of atomic charges =     0.000000

 -----------------------------------------------------------------
                    Cartesian Multipole Moments
 -----------------------------------------------------------------
    Charge (ESU x 10^10)
                 0.0000
    Dipole Moment (Debye)
         X      -0.0421      Y       0.0251      Z       1.8619
       Tot       1.8625
    Quadrupole Moments (Debye-Ang)
        XX     -75.0901     XY      -2.2326     YY     -74.7367
        XZ       1.2939     YZ      -0.1260     ZZ     -71.0032
    Octopole Moments (Debye-Ang^2)
       XXX     -54.3330    XXY       2.3015    XYY     -15.9657
       YYY       8.0369    XXZ      -6.5685    XYZ      -0.6268
       YYZ      -5.7030    XZZ     -13.5727    YZZ       2.2501
       ZZZ      -1.2129
    Hexadecapole Moments (Debye-Ang^3)
      XXXX   -1065.0116   XXXY     -52.6192   XXYY    -322.8424
      XYYY     -30.0831   YYYY    -769.6109   XXXZ       2.4039
      XXYZ      -0.9275   XYYZ       0.9825   YYYZ       0.4900
      XXZZ    -221.9504   XYZZ     -13.6881   YYZZ    -170.9367
      XZZZ       8.6953   YZZZ      -0.4963   ZZZZ    -206.2261
 -----------------------------------------------------------------
 Calculating analytic gradient of the SCF energy
 Gradient of SCF Energy
            1           2           3           4           5           6
    1   0.0000047   0.0006752  -0.0004225   0.0000520  -0.0001892   0.0000168
    2  -0.0000901   0.0005276  -0.0006757  -0.0002131  -0.0000156   0.0002729
    3  -0.0000647  -0.0000489   0.0000626   0.0000634   0.0001334  -0.0000452
            7           8           9
    1  -0.0001137   0.0000140  -0.0000374
    2   0.0002529  -0.0000717   0.0000128
    3   0.0000331  -0.0000431  -0.0000908
 Max gradient component =       6.757E-04
 RMS gradient           =       2.484E-04
 Gradient time:  CPU 23.60 s  wall 36.46 s
 Geometry Optimization Parameters
   NAtoms,    NIC,     NZ,  NCons,   NDum,   NFix, NCnnct, MaxDiis
        9      69       9       0       0       0       0       0

 Cartesian Hessian Update
 Hessian Updated using BFGS Update


** GEOMETRY OPTIMIZATION IN DELOCALIZED INTERNAL COORDINATES **
   Searching for a Minimum

   Optimization Cycle:   4

                       Coordinates (Angstroms)
     ATOM                X               Y               Z
      1  C         0.4981084069   -0.0852398758    1.5793598469
      2  C         1.0464555642    0.3827614338    0.2568309779
      3  C        -0.1851548479   -0.5168385159    0.3058246224
      4  Cl        0.8738870077    2.0882596798   -0.1814501106
      5  Cl        2.5836223610   -0.2883960081   -0.3108095832
      6  Br       -1.9294336321    0.2107486583   -0.1118314420
      7  Cl       -0.0374114894   -2.2061649544   -0.1973309805
      8  H         1.0673506797   -0.8368233888    2.1139013210
      9  H        -0.0074821575    0.6501655075    2.1932634475
   Point Group: c1    Number of degrees of freedom:    21


   Energy is  -4070.312910242

 Hessian Updated using BFGS Update

 21 Hessian modes will be used to form the next step
  Hessian Eigenvalues:
     0.017493    0.020938    0.030608    0.030864    0.034299    0.049873
     0.086793    0.089962    0.107777    0.128928    0.133264    0.147516
     0.178236    0.229160    0.257243    0.269378    0.286245    0.286300
     0.297797    0.348017    0.353011

 Minimum Search - Taking Simple RFO Step
 Searching for Lamda that Minimizes Along All modes
 Value Taken    Lamda =  -0.00000302
 Step Taken.  Stepsize is  0.005638

                             Maximum     Tolerance    Cnvgd?
         Gradient           0.000521      0.000300      NO
         Displacement       0.003055      0.001200      NO
         Energy change     -0.000032      0.000001      NO


 New Cartesian Coordinates Obtained by Inverse Iteration

 Displacement from previous Coordinates is:  0.006009
 ----------------------------------------------------------------
             Standard Nuclear Orientation (Angstroms)
    I     Atom           X                Y                Z
 ----------------------------------------------------------------
    1      C       0.4979008668    -0.0848306122     1.5795282954
    2      C       1.0460869078     0.3826089804     0.2565908164
    3      C      -0.1848748805    -0.5162499866     0.3054883906
    4      Cl      0.8749542499     2.0889465577    -0.1808419265
    5      Cl      2.5833178924    -0.2891878070    -0.3118465426
    6      Br     -1.9300176024     0.2093582776    -0.1116358824
    7      Cl     -0.0365385622    -2.2061020574    -0.1976653672
    8      H       1.0662722667    -0.8368735652     2.1143764229
    9      H      -0.0071592458     0.6508027491     2.1937638929
 ----------------------------------------------------------------
 Molecular Point Group                 C1    NOp =  1
 Largest Abelian Subgroup              C1    NOp =  1
 Nuclear Repulsion Energy =   813.6973344018 hartrees
 There are       53 alpha and       53 beta electrons
 Applying Cartesian multipole field
    Component          Value
    ---------          -----
     (2,0,0)        1.00000E-11
     (0,2,0)        2.00000E-11
     (0,0,2)       -3.00000E-11
 Nucleus-field energy     =     0.0000000181 hartrees
 Requested basis set is 6-311++G(d,p)
 There are 86 shells and 218 basis functions
 A cutoff of  1.0D-11 yielded   3071 shell pairs
 There are     21365 function pairs (     23225 Cartesian)
 Smallest overlap matrix eigenvalue = 1.74E-05
 Guess MOs from SCF MO coefficient file

 -----------------------------------------------------------------------
  General SCF calculation program by
  Eric Jon Sundstrom, Paul Horn, Yuezhi Mao, Dmitri Zuev, Alec White,
  David Stuck, Shaama M.S., Shane Yost, Joonho Lee, David Small,
  Daniel Levine, Susi Lehtola, Hugh Burton, Evgeny Epifanovsky
 -----------------------------------------------------------------------
 Exchange:     0.2000 Hartree-Fock + 0.0800 Slater + 0.7200 B88
 Correlation:  0.1900 VWN1RPA + 0.8100 LYP
 Using SG-1 standard quadrature grid
 A restricted SCF calculation will be
 performed using DIIS
 SCF converges when DIIS error is below 1.0e-08
 ---------------------------------------
  Cycle       Energy         DIIS error
 ---------------------------------------
    1   -4070.3129100362      1.50e-05  
    2   -4070.3129120658      2.40e-06  
    3   -4070.3129120588      2.93e-06  
    4   -4070.3129121057      7.04e-07  
    5   -4070.3129121082      2.20e-07  
    6   -4070.3129121084      1.04e-07  
    7   -4070.3129121085      2.11e-08  
    8   -4070.3129121085      6.89e-09  Convergence criterion met
 ---------------------------------------
 SCF time:   CPU 56.33s  wall 85.00s 
 SCF   energy in the final basis set =    -4070.3129121085
 Total energy in the final basis set =    -4070.3129121085

 --------------------------------------------------------------

                    Orbital Energies (a.u.)
 --------------------------------------------------------------

 Alpha MOs
 -- Occupied --
*******-101.578-101.578-101.578 -62.505 -56.326 -56.322 -56.322
-10.333 -10.326 -10.234  -9.493  -9.492  -9.492  -8.714  -7.258
 -7.258  -7.258  -7.247  -7.247  -7.247  -7.247  -7.247  -7.246
 -6.547  -6.532  -6.532  -2.657  -2.653  -2.653  -2.641  -2.641
 -0.981  -0.893  -0.852  -0.835  -0.802  -0.641  -0.587  -0.535
 -0.520  -0.449  -0.440  -0.432  -0.424  -0.369  -0.351  -0.343
 -0.331  -0.324  -0.308  -0.300  -0.295
 -- Virtual --
 -0.064  -0.043  -0.029  -0.006   0.018   0.019   0.024   0.034
  0.049   0.058   0.060   0.066   0.079   0.085   0.089   0.091
  0.097   0.104   0.105   0.110   0.115   0.121   0.136   0.144
  0.144   0.149   0.150   0.160   0.162   0.168   0.196   0.198
  0.206   0.225   0.240   0.243   0.249   0.260   0.266   0.370
  0.379   0.401   0.411   0.417   0.432   0.442   0.445   0.454
  0.461   0.465   0.471   0.479   0.485   0.495   0.505   0.529
  0.544   0.557   0.569   0.581   0.602   0.640   0.647   0.654
  0.690   0.743   0.783   0.792   0.812   0.820   0.836   0.854
  0.859   0.868   0.883   0.912   0.915   0.926   0.930   0.936
  0.951   1.002   1.028   1.056   1.087   1.132   1.179   1.184
  1.239   1.372   1.393   1.403   1.488   1.509   1.547   1.564
  1.575   1.655   1.736   1.799   1.855   1.857   1.932   1.972
  2.002   2.050   2.056   2.148   2.169   2.184   2.204   2.269
  2.278   2.302   2.303   2.327   2.341   2.442   2.480   2.546
  2.565   2.608   2.715   2.748   2.805   2.822   2.979   3.110
  3.157   3.406   3.631   3.714   4.013   4.035   4.073   4.116
  4.202   4.375   6.687   7.568   7.602   7.675   9.701   9.749
  9.766  23.468  23.611  23.847  25.839  25.861  25.876  25.907
 25.956  26.040  26.432  26.483  26.527  47.956 215.690 215.737
215.757 289.763 289.796 289.8971020.760
 --------------------------------------------------------------

          Ground-State Mulliken Net Atomic Charges

     Atom                 Charge (a.u.)
  ----------------------------------------
      1 C                    -0.879679
      2 C                    -0.263872
      3 C                     0.027207
      4 Cl                    0.326717
      5 Cl                    0.235717
      6 Br                   -0.032990
      7 Cl                    0.199693
      8 H                     0.184839
      9 H                     0.202367
  ----------------------------------------
  Sum of atomic charges =     0.000000

 -----------------------------------------------------------------
                    Cartesian Multipole Moments
 -----------------------------------------------------------------
    Charge (ESU x 10^10)
                 0.0000
    Dipole Moment (Debye)
         X      -0.0447      Y       0.0262      Z       1.8629
       Tot       1.8636
    Quadrupole Moments (Debye-Ang)
        XX     -75.0915     XY      -2.2291     YY     -74.7414
        XZ       1.2916     YZ      -0.1232     ZZ     -71.0006
    Octopole Moments (Debye-Ang^2)
       XXX     -54.4031    XXY       2.3149    XYY     -15.9583
       YYY       8.1111    XXZ      -6.5654    XYZ      -0.6274
       YYZ      -5.6887    XZZ     -13.5814    YZZ       2.2712
       ZZZ      -1.1730
    Hexadecapole Moments (Debye-Ang^3)
      XXXX   -1065.1840   XXXY     -52.6943   XXYY    -322.9165
      XYYY     -30.1514   YYYY    -769.7406   XXXZ       2.4988
      XXYZ      -0.9488   XYYZ       1.0075   YYYZ       0.3881
      XXZZ    -222.0052   XYZZ     -13.7234   YYZZ    -170.9741
      XZZZ       8.8116   YZZZ      -0.6072   ZZZZ    -206.2384
 -----------------------------------------------------------------
 Calculating analytic gradient of the SCF energy
 Gradient of SCF Energy
            1           2           3           4           5           6
    1  -0.0000391   0.0002508  -0.0001139   0.0001128  -0.0000471  -0.0000155
    2   0.0000006   0.0002489  -0.0003524  -0.0000244  -0.0001200   0.0001775
    3  -0.0000176  -0.0000590  -0.0000285   0.0000593   0.0000520  -0.0000081
            7           8           9
    1  -0.0000907  -0.0000364  -0.0000210
    2   0.0001194  -0.0000844   0.0000350
    3  -0.0000234   0.0000008   0.0000245
 Max gradient component =       3.524E-04
 RMS gradient           =       1.170E-04
 Gradient time:  CPU 23.69 s  wall 37.79 s
 Geometry Optimization Parameters
   NAtoms,    NIC,     NZ,  NCons,   NDum,   NFix, NCnnct, MaxDiis
        9      69       9       0       0       0       0       0

 Cartesian Hessian Update
 Hessian Updated using BFGS Update


** GEOMETRY OPTIMIZATION IN DELOCALIZED INTERNAL COORDINATES **
   Searching for a Minimum

   Optimization Cycle:   5

                       Coordinates (Angstroms)
     ATOM                X               Y               Z
      1  C         0.4979008668   -0.0848306122    1.5795282954
      2  C         1.0460869078    0.3826089804    0.2565908164
      3  C        -0.1848748805   -0.5162499866    0.3054883906
      4  Cl        0.8749542499    2.0889465577   -0.1808419265
      5  Cl        2.5833178924   -0.2891878070   -0.3118465426
      6  Br       -1.9300176024    0.2093582776   -0.1116358824
      7  Cl       -0.0365385622   -2.2061020574   -0.1976653672
      8  H         1.0662722667   -0.8368735652    2.1143764229
      9  H        -0.0071592458    0.6508027491    2.1937638929
   Point Group: c1    Number of degrees of freedom:    21


   Energy is  -4070.312912108

 Hessian Updated using BFGS Update

 21 Hessian modes will be used to form the next step
  Hessian Eigenvalues:
     0.017472    0.020995    0.029586    0.030829    0.037401    0.049765
     0.088840    0.091993    0.092893    0.120175    0.129454    0.150073
     0.176169    0.219004    0.238736    0.269401    0.286240    0.287880
     0.295145    0.348646    0.352456

 Minimum Search - Taking Simple RFO Step
 Searching for Lamda that Minimizes Along All modes
 Value Taken    Lamda =   0.00000000
 Step Taken.  Stepsize is  0.003003

                             Maximum     Tolerance    Cnvgd?
         Gradient           0.000210      0.000300     YES
         Displacement       0.002040      0.001200      NO
         Energy change     -0.000002      0.000001      NO


 New Cartesian Coordinates Obtained by Inverse Iteration

 Displacement from previous Coordinates is:  0.002381
 ----------------------------------------------------------------
             Standard Nuclear Orientation (Angstroms)
    I     Atom           X                Y                Z
 ----------------------------------------------------------------
    1      C       0.4979392239    -0.0848728971     1.5797021143
    2      C       1.0457784460     0.3823389265     0.2566653991
    3      C      -0.1847903506    -0.5158080711     0.3054934882
    4      Cl      0.8747517941     2.0888425864    -0.1808330584
    5      Cl      2.5833937585    -0.2889110731    -0.3121380761
    6      Br     -1.9298295286     0.2092403784    -0.1122836059
    7      Cl     -0.0367360422    -2.2061211234    -0.1974261612
    8      H       1.0661292374    -0.8370419716     2.1144682373
    9      H      -0.0066946459     0.6508057817     2.1941097623
 ----------------------------------------------------------------
 Molecular Point Group                 C1    NOp =  1
 Largest Abelian Subgroup              C1    NOp =  1
 Nuclear Repulsion Energy =   813.7182966243 hartrees
 There are       53 alpha and       53 beta electrons
 Applying Cartesian multipole field
    Component          Value
    ---------          -----
     (2,0,0)        1.00000E-11
     (0,2,0)        2.00000E-11
     (0,0,2)       -3.00000E-11
 Nucleus-field energy     =     0.0000000181 hartrees
 Requested basis set is 6-311++G(d,p)
 There are 86 shells and 218 basis functions
 A cutoff of  1.0D-11 yielded   3071 shell pairs
 There are     21365 function pairs (     23225 Cartesian)
 Smallest overlap matrix eigenvalue = 1.73E-05
 Guess MOs from SCF MO coefficient file

 -----------------------------------------------------------------------
  General SCF calculation program by
  Eric Jon Sundstrom, Paul Horn, Yuezhi Mao, Dmitri Zuev, Alec White,
  David Stuck, Shaama M.S., Shane Yost, Joonho Lee, David Small,
  Daniel Levine, Susi Lehtola, Hugh Burton, Evgeny Epifanovsky
 -----------------------------------------------------------------------
 Exchange:     0.2000 Hartree-Fock + 0.0800 Slater + 0.7200 B88
 Correlation:  0.1900 VWN1RPA + 0.8100 LYP
 Using SG-1 standard quadrature grid
 A restricted SCF calculation will be
 performed using DIIS
 SCF converges when DIIS error is below 1.0e-08
 ---------------------------------------
  Cycle       Energy         DIIS error
 ---------------------------------------
    1   -4070.3129118416      8.41e-06  
    2   -4070.3129124588      1.71e-06  
    3   -4070.3129124360      2.69e-06  
    4   -4070.3129124771      4.28e-07  
    5   -4070.3129124781      9.91e-08  
    6   -4070.3129124781      3.41e-08  
    7   -4070.3129124781      1.06e-08  
    8   -4070.3129124781      3.60e-09  Convergence criterion met
 ---------------------------------------
 SCF time:   CPU 56.21s  wall 98.00s 
 SCF   energy in the final basis set =    -4070.3129124781
 Total energy in the final basis set =    -4070.3129124781

 --------------------------------------------------------------

                    Orbital Energies (a.u.)
 --------------------------------------------------------------

 Alpha MOs
 -- Occupied --
*******-101.578-101.578-101.578 -62.505 -56.326 -56.322 -56.322
-10.333 -10.326 -10.234  -9.492  -9.492  -9.492  -8.714  -7.258
 -7.258  -7.258  -7.247  -7.247  -7.247  -7.247  -7.247  -7.246
 -6.547  -6.532  -6.532  -2.657  -2.653  -2.653  -2.641  -2.641
 -0.981  -0.893  -0.852  -0.835  -0.802  -0.641  -0.587  -0.535
 -0.520  -0.449  -0.440  -0.432  -0.424  -0.369  -0.351  -0.343
 -0.331  -0.324  -0.308  -0.300  -0.295
 -- Virtual --
 -0.065  -0.043  -0.029  -0.006   0.018   0.019   0.024   0.034
  0.049   0.058   0.060   0.066   0.079   0.085   0.089   0.091
  0.097   0.104   0.105   0.110   0.115   0.121   0.136   0.144
  0.144   0.149   0.150   0.160   0.162   0.168   0.196   0.198
  0.206   0.225   0.240   0.243   0.249   0.260   0.266   0.370
  0.379   0.401   0.411   0.417   0.432   0.442   0.445   0.454
  0.461   0.465   0.471   0.479   0.485   0.495   0.505   0.529
  0.544   0.557   0.569   0.581   0.602   0.640   0.647   0.654
  0.690   0.743   0.783   0.792   0.812   0.820   0.836   0.854
  0.859   0.868   0.883   0.912   0.915   0.926   0.930   0.936
  0.951   1.002   1.028   1.056   1.087   1.132   1.179   1.184
  1.239   1.372   1.393   1.403   1.488   1.509   1.547   1.564
  1.575   1.655   1.736   1.799   1.855   1.857   1.932   1.972
  2.002   2.050   2.056   2.148   2.169   2.184   2.204   2.269
  2.278   2.302   2.303   2.327   2.341   2.442   2.480   2.546
  2.565   2.608   2.715   2.748   2.806   2.822   2.979   3.110
  3.157   3.406   3.631   3.714   4.013   4.035   4.073   4.116
  4.202   4.375   6.687   7.568   7.602   7.675   9.701   9.749
  9.766  23.468  23.612  23.848  25.839  25.861  25.876  25.907
 25.956  26.040  26.432  26.483  26.527  47.956 215.690 215.737
215.757 289.763 289.796 289.8971020.760
 --------------------------------------------------------------

          Ground-State Mulliken Net Atomic Charges

     Atom                 Charge (a.u.)
  ----------------------------------------
      1 C                    -0.880065
      2 C                    -0.262986
      3 C                     0.027817
      4 Cl                    0.326033
      5 Cl                    0.235682
      6 Br                   -0.032806
      7 Cl                    0.199124
      8 H                     0.184853
      9 H                     0.202349
  ----------------------------------------
  Sum of atomic charges =     0.000000

 -----------------------------------------------------------------
                    Cartesian Multipole Moments
 -----------------------------------------------------------------
    Charge (ESU x 10^10)
                 0.0000
    Dipole Moment (Debye)
         X      -0.0461      Y       0.0272      Z       1.8635
       Tot       1.8643
    Quadrupole Moments (Debye-Ang)
        XX     -75.0899     XY      -2.2279     YY     -74.7467
        XZ       1.2935     YZ      -0.1242     ZZ     -70.9973
    Octopole Moments (Debye-Ang^2)
       XXX     -54.4084    XXY       2.3153    XYY     -15.9602
       YYY       8.1156    XXZ      -6.5602    XYZ      -0.6277
       YYZ      -5.6752    XZZ     -13.5800    YZZ       2.2727
       ZZZ      -1.1301
    Hexadecapole Moments (Debye-Ang^3)
      XXXX   -1065.0488   XXXY     -52.7028   XXYY    -322.9053
      XYYY     -30.1691   YYYY    -769.7086   XXXZ       2.4617
      XXYZ      -0.9461   XYYZ       0.9968   YYYZ       0.4047
      XXZZ    -221.9841   XYZZ     -13.7351   YYZZ    -170.9737
      XZZZ       8.7740   YZZZ      -0.5834   ZZZZ    -206.2556
 -----------------------------------------------------------------
 Calculating analytic gradient of the SCF energy
 Gradient of SCF Energy
            1           2           3           4           5           6
    1  -0.0000234  -0.0000570   0.0000573   0.0001196   0.0000341   0.0000212
    2  -0.0000153   0.0000220  -0.0000196  -0.0000056  -0.0001050   0.0001321
    3  -0.0000321   0.0000291  -0.0000182   0.0000374   0.0000204  -0.0000202
            7           8           9
    1  -0.0001135  -0.0000519   0.0000137
    2   0.0000465  -0.0000499  -0.0000052
    3  -0.0000401   0.0000087   0.0000148
 Max gradient component =       1.321E-04
 RMS gradient           =       5.424E-05
 Gradient time:  CPU 23.71 s  wall 38.11 s
 Geometry Optimization Parameters
   NAtoms,    NIC,     NZ,  NCons,   NDum,   NFix, NCnnct, MaxDiis
        9      69       9       0       0       0       0       0

 Cartesian Hessian Update
 Hessian Updated using BFGS Update


** GEOMETRY OPTIMIZATION IN DELOCALIZED INTERNAL COORDINATES **
   Searching for a Minimum

   Optimization Cycle:   6

                       Coordinates (Angstroms)
     ATOM                X               Y               Z
      1  C         0.4979392239   -0.0848728971    1.5797021143
      2  C         1.0457784460    0.3823389265    0.2566653991
      3  C        -0.1847903506   -0.5158080711    0.3054934882
      4  Cl        0.8747517941    2.0888425864   -0.1808330584
      5  Cl        2.5833937585   -0.2889110731   -0.3121380761
      6  Br       -1.9298295286    0.2092403784   -0.1122836059
      7  Cl       -0.0367360422   -2.2061211234   -0.1974261612
      8  H         1.0661292374   -0.8370419716    2.1144682373
      9  H        -0.0066946459    0.6508057817    2.1941097623
   Point Group: c1    Number of degrees of freedom:    21


   Energy is  -4070.312912478

 Hessian Updated using BFGS Update

 21 Hessian modes will be used to form the next step
  Hessian Eigenvalues:
     0.017385    0.021014    0.028176    0.030843    0.037839    0.050424
     0.079281    0.090229    0.093898    0.128019    0.130878    0.151101
     0.175855    0.222032    0.245068    0.269394    0.287100    0.287521
     0.296699    0.348660    0.351482

 Minimum Search - Taking Simple RFO Step
 Searching for Lamda that Minimizes Along All modes
 Value Taken    Lamda =   0.00000000
 Step Taken.  Stepsize is  0.000755

                             Maximum     Tolerance    Cnvgd?
         Gradient           0.000051      0.000300     YES
         Displacement       0.000472      0.001200     YES
         Energy change     -0.000000      0.000001     YES


                       Distance Matrix (Angstroms)
             C (  1)   C (  2)   C (  3)   Cl(  4)   Cl(  5)   Br(  6)
   C (  2)  1.506267
   C (  3)  1.508454  1.524254
   Cl(  4)  2.822501  1.769975  2.853655
   Cl(  5)  2.823085  1.771546  2.845311  2.930940
   Br(  6)  2.973782  3.003386  1.935302  3.376874  4.545028
   Cl(  7)  2.818467  2.842211  1.769748  4.390649  3.248682  3.070020
   H (  8)  1.083777  2.222327  2.222697  3.723686  2.913925  3.876712
   H (  9)  1.083224  2.221140  2.227011  2.912945  3.724635  3.035272
             Cl(  7)   H (  8)
   H (  8)  2.904401
   H (  9)  3.725906  1.836024

 Final energy is   -4070.3129124781244     


 ******************************
 **  OPTIMIZATION CONVERGED  **
 ******************************

                       Coordinates (Angstroms)
     ATOM                X               Y               Z
      1  C         0.4979392239   -0.0848728971    1.5797021143
      2  C         1.0457784460    0.3823389265    0.2566653991
      3  C        -0.1847903506   -0.5158080711    0.3054934882
      4  Cl        0.8747517941    2.0888425864   -0.1808330584
      5  Cl        2.5833937585   -0.2889110731   -0.3121380761
      6  Br       -1.9298295286    0.2092403784   -0.1122836059
      7  Cl       -0.0367360422   -2.2061211234   -0.1974261612
      8  H         1.0661292374   -0.8370419716    2.1144682373
      9  H        -0.0066946459    0.6508057817    2.1941097623

Z-matrix Print:
$molecule
0 1
Br
C  1 1.935302
C  2 1.508454 1 118.909489
H  3 1.083224 2 117.535207 1 -2.398838 0
H  3 1.083777 2 117.117726 1 142.591250 0
C  3 1.506267 2 60.742841 1 -109.775886 0
Cl 2 1.769748 1 111.833833 3 143.693492 0
Cl 6 1.769975 3 118.752153 2 109.713016 0
Cl 6 1.771546 3 118.696555 2 -108.912646 0
$end


 --------------------------------------------------------------

                    Orbital Energies (a.u.)
 --------------------------------------------------------------

 Alpha MOs
 -- Occupied --
*******-101.578-101.578-101.578 -62.505 -56.326 -56.322 -56.322
-10.333 -10.326 -10.234  -9.492  -9.492  -9.492  -8.714  -7.258
 -7.258  -7.258  -7.247  -7.247  -7.247  -7.247  -7.247  -7.246
 -6.547  -6.532  -6.532  -2.657  -2.653  -2.653  -2.641  -2.641
 -0.981  -0.893  -0.852  -0.835  -0.802  -0.641  -0.587  -0.535
 -0.520  -0.449  -0.440  -0.432  -0.424  -0.369  -0.351  -0.343
 -0.331  -0.324  -0.308  -0.300  -0.295
 -- Virtual --
 -0.065  -0.043  -0.029  -0.006   0.018   0.019   0.024   0.034
  0.049   0.058   0.060   0.066   0.079   0.085   0.089   0.091
  0.097   0.104   0.105   0.110   0.115   0.121   0.136   0.144
  0.144   0.149   0.150   0.160   0.162   0.168   0.196   0.198
  0.206   0.225   0.240   0.243   0.249   0.260   0.266   0.370
  0.379   0.401   0.411   0.417   0.432   0.442   0.445   0.454
  0.461   0.465   0.471   0.479   0.485   0.495   0.505   0.529
  0.544   0.557   0.569   0.581   0.602   0.640   0.647   0.654
  0.690   0.743   0.783   0.792   0.812   0.820   0.836   0.854
  0.859   0.868   0.883   0.912   0.915   0.926   0.930   0.936
  0.951   1.002   1.028   1.056   1.087   1.132   1.179   1.184
  1.239   1.372   1.393   1.403   1.488   1.509   1.547   1.564
  1.575   1.655   1.736   1.799   1.855   1.857   1.932   1.972
  2.002   2.050   2.056   2.148   2.169   2.184   2.204   2.269
  2.278   2.302   2.303   2.327   2.341   2.442   2.480   2.546
  2.565   2.608   2.715   2.748   2.806   2.822   2.979   3.110
  3.157   3.406   3.631   3.714   4.013   4.035   4.073   4.116
  4.202   4.375   6.687   7.568   7.602   7.675   9.701   9.749
  9.766  23.468  23.612  23.848  25.839  25.861  25.876  25.907
 25.956  26.040  26.432  26.483  26.527  47.956 215.690 215.737
215.757 289.763 289.796 289.8971020.760
 --------------------------------------------------------------

          Ground-State Mulliken Net Atomic Charges

     Atom                 Charge (a.u.)
  ----------------------------------------
      1 C                    -0.880065
      2 C                    -0.262986
      3 C                     0.027817
      4 Cl                    0.326033
      5 Cl                    0.235682
      6 Br                   -0.032806
      7 Cl                    0.199124
      8 H                     0.184853
      9 H                     0.202349
  ----------------------------------------
  Sum of atomic charges =     0.000000

 -----------------------------------------------------------------
                    Cartesian Multipole Moments
 -----------------------------------------------------------------
    Charge (ESU x 10^10)
                 0.0000
    Dipole Moment (Debye)
         X      -0.0461      Y       0.0272      Z       1.8635
       Tot       1.8643
    Quadrupole Moments (Debye-Ang)
        XX     -75.0899     XY      -2.2279     YY     -74.7467
        XZ       1.2935     YZ      -0.1242     ZZ     -70.9973
    Octopole Moments (Debye-Ang^2)
       XXX     -54.4084    XXY       2.3153    XYY     -15.9602
       YYY       8.1156    XXZ      -6.5602    XYZ      -0.6277
       YYZ      -5.6752    XZZ     -13.5800    YZZ       2.2727
       ZZZ      -1.1301
    Hexadecapole Moments (Debye-Ang^3)
      XXXX   -1065.0488   XXXY     -52.7028   XXYY    -322.9053
      XYYY     -30.1691   YYYY    -769.7086   XXXZ       2.4617
      XXYZ      -0.9461   XYYZ       0.9968   YYYZ       0.4047
      XXZZ    -221.9841   XYZZ     -13.7351   YYZZ    -170.9737
      XZZZ       8.7740   YZZZ      -0.5834   ZZZZ    -206.2556
 -----------------------------------------------------------------
Archival summary:
1\1\TWL02\OPT\ProcedureUnspecified\BasisUnspecified\r1l332\taweetha\ThuOct1100:31:122018ThuOct1100:31:122018\0\\#,OPT,ProcedureUnspecified,BasisUnspecified,\\0,1\Br\C,1,1.9353\C,2,1.50845,1,118.909\H,3,1.08322,2,117.535,1,-2.39884,0\H,3,1.08378,2,117.118,1,142.591,0\C,3,1.50627,2,60.7428,1,-109.776,0\Cl,2,1.76975,1,111.834,3,143.693,0\Cl,6,1.76997,3,118.752,2,109.713,0\Cl,6,1.77155,3,118.697,2,-108.913,0\\\@

 Total job time:  940.35s(wall), 554.79s(cpu) 
 Thu Oct 11 00:31:12 2018

        *************************************************************
        *                                                           *
        *  Thank you very much for using Q-Chem.  Have a nice day.  *
        *                                                           *
        *************************************************************


 
User input: 2 of 2 
 
Q-Chem Developer Version!
                  Welcome to Q-Chem
     A Quantum Leap Into The Future Of Chemistry


 Q-Chem 5.1, Q-Chem, Inc., Pleasanton, CA (2018)

 Yihan Shao,  Zhengting Gan,  E. Epifanovsky,  A. T. B. Gilbert,  M. Wormit,  
 J. Kussmann,  A. W. Lange,  A. Behn,  Jia Deng,  Xintian Feng,  D. Ghosh,  
 M. Goldey,  P. R. Horn,  L. D. Jacobson,  I. Kaliman,  T. Kus,  A. Landau,  
 Jie Liu,  E. I. Proynov,  R. M. Richard,  R. P. Steele,  E. J. Sundstrom,  
 H. L. Woodcock III,  P. M. Zimmerman,  D. Zuev,  B. Albrecht,  E. Alguire,  
 S. A. Baeppler,  D. Barton,  Z. Benda,  Y. A. Bernard,  E. J. Berquist,  
 K. B. Bravaya,  H. Burton,  D. Casanova,  Chun-Min Chang,  Yunqing Chen,  
 A. Chien,  K. D. Closser,  M. P. Coons,  S. Coriani,  S. Dasgupta,  
 A. L. Dempwolff,  M. Diedenhofen,  Hainam Do,  R. G. Edgar,  Po-Tung Fang,  
 S. Faraji,  S. Fatehi,  Qingguo Feng,  K. D. Fenk,  J. Fosso-Tande,  
 Qinghui Ge,  A. Ghysels,  G. Gidofalvi,  J. Gomes,  J. Gonthier,  A. Gunina,  
 D. Hait,  M. W. D. Hanson-Heine,  P. H. P. Harbach,  A. W. Hauser,  
 J. E. Herr,  E. G. Hohenstein,  Z. C. Holden,  Kerwin Hui,  B. C. Huynh,  
 T.-C. Jagau,  Hyunjun Ji,  B. Kaduk,  K. Khistyaev,  Jaehoon Kim,  
 P. Klunzinger,  K. Koh,  D. Kosenkov,  L. Koulias,  T. Kowalczyk,  
 C. M. Krauter,  A. Kunitsa,  Ka Un Lao,  A. Laurent,  K. V. Lawler,  
 Joonho Lee,  D. Lefrancois,  S. Lehtola,  D. S. Levine,  Yi-Pei Li,  
 You-Sheng Lin,  Fenglai Liu,  E. Livshits,  A. Luenser,  P. Manohar,  
 E. Mansoor,  S. F. Manzer,  Shan-Ping Mao,  Yuezhi Mao,  N. Mardirossian,  
 A. V. Marenich,  T. Markovich,  L. A. Martinez-Martinez,  S. A. Maurer,  
 N. J. Mayhall,  S. C. McKenzie,  J.-M. Mewes,  A. F. Morrison,  
 J. W. Mullinax,  K. Nanda,  T. S. Nguyen-Beck,  R. Olivares-Amaya,  
 J. A. Parkhill,  T. M. Perrine,  F. Plasser,  P. Pokhilko,  S. Prager,  
 A. Prociuk,  E. Ramos,  D. R. Rehn,  F. Rob,  M. Schneider,  N. Sergueev,  
 S. M. Sharada,  S. Sharma,  D. W. Small,  T. Stauch,  T. Stein,  
 Yu-Chuan Su,  A. J. W. Thom,  A. Tkatchenko,  T. Tsuchimochi,  N. M. Tubman,  
 L. Vogt,  M. L. Vidal,  O. Vydrov,  M. A. Watson,  J. Wenzel,  
 M. de Wergifosse,  T. A. Wesolowski,  A. White,  J. Witte,  A. Yamada,  
 Jun Yang,  K. Yao,  S. Yeganeh,  S. R. Yost,  Zhi-Qiang You,  A. Zech,  
 Igor Ying Zhang,  Xing Zhang,  Yan Zhao,  Ying Zhu,  B. R. Brooks,  
 G. K. L. Chan,  C. J. Cramer,  M. S. Gordon,  W. J. Hehre,  A. Klamt,  
 M. W. Schmidt,  C. D. Sherrill,  D. G. Truhlar,  A. Aspuru-Guzik,  R. Baer,  
 A. T. Bell,  N. A. Besley,  Jeng-Da Chai,  A. E. DePrince, III,  
 R. A. DiStasio Jr.,  A. Dreuw,  B. D. Dunietz,  T. R. Furlani,  
 Chao-Ping Hsu,  Yousung Jung,  Jing Kong,  D. S. Lambrecht,  WanZhen Liang,  
 C. Ochsenfeld,  V. A. Rassolov,  L. V. Slipchenko,  J. E. Subotnik,  
 T. Van Voorhis,  J. M. Herbert,  A. I. Krylov,  P. M. W. Gill,  M. Head-Gordon

 Contributors to earlier versions of Q-Chem not listed above: 
 R. D. Adamson,  B. Austin,  J. Baker,  G. J. O. Beran,  K. Brandhorst,  
 S. T. Brown,  E. F. C. Byrd,  A. K. Chakraborty,  C.-L. Cheng,  
 Siu Hung Chien,  D. M. Chipman,  D. L. Crittenden,  H. Dachsel,  
 R. J. Doerksen,  A. D. Dutoi,  L. Fusti-Molnar,  W. A. Goddard III,  
 A. Golubeva-Zadorozhnaya,  S. R. Gwaltney,  G. Hawkins,  A. Heyden,  
 S. Hirata,  G. Kedziora,  F. J. Keil,  C. Kelley,  Jihan Kim,  R. A. King,  
 R. Z. Khaliullin,  P. P. Korambath,  W. Kurlancheek,  A. M. Lee,  M. S. Lee,  
 S. V. Levchenko,  Ching Yeh Lin,  D. Liotard,  R. C. Lochan,  I. Lotan,  
 P. E. Maslen,  N. Nair,  D. P. O'Neill,  D. Neuhauser,  E. Neuscamman,  
 C. M. Oana,  R. Olson,  B. Peters,  R. Peverati,  P. A. Pieniazek,  
 Y. M. Rhee,  J. Ritchie,  M. A. Rohrdanz,  E. Rosta,  N. J. Russ,  
 H. F. Schaefer III,  N. E. Schultz,  N. Shenvi,  A. C. Simmonett,  A. Sodt,  
 D. Stuck,  K. S. Thanthiriwatte,  V. Vanovschi,  Tao Wang,  A. Warshel,  
 C. F. Williams,  Q. Wu,  X. Xu,  W. Zhang

 Please cite Q-Chem as follows:
 Y. Shao et al., Mol. Phys. 113, 184-215 (2015)
 DOI: 10.1080/00268976.2014.952696

 Q-Chem 5.1.1 for Intel X86 EM64T Linux

 Parts of Q-Chem use Armadillo 8.300.2 (Tropical Shenanigans).
 http://arma.sourceforge.net/

 Q-Chem begins on Thu Oct 11 00:31:12 2018  

Host: 
0

     Scratch files written to /scratch/taweetham/qchem690//
The previous job contains 0 fragments, simply inherited here
Input Ideriv = 2
Curr. Ideriv = -1
Max.  Ideriv = 2

Checking the input file for inconsistencies... 	...done.

--------------------------------------------------------------
User input:
--------------------------------------------------------------

$molecule
read
$end

$rem
   job_type 	frequency
   basis 	6-311++g**
   method	b3lyp	
$end


--------------------------------------------------------------
 ----------------------------------------------------------------
             Standard Nuclear Orientation (Angstroms)
    I     Atom           X                Y                Z
 ----------------------------------------------------------------
    1      C       0.4899606088    -0.1076197347     1.5667188608
    2      C       1.0723948152     0.3166887142     0.2440043842
    3      C      -0.2196033613    -0.4906533797     0.2918711766
    4      Cl      1.0252105343     2.0302921608    -0.1966163469
    5      Cl      2.5588665229    -0.4642862311    -0.3206679114
    6      Br     -1.9072724065     0.3571345476    -0.1305308967
    7      Cl     -0.1924288329    -2.1881226571    -0.2079948696
    8      H       1.0016583179    -0.8977132031     2.1038322381
    9      H       0.0383437203     0.6634948029     2.1789277915
 ----------------------------------------------------------------
 Molecular Point Group                 C1    NOp =  1
 Largest Abelian Subgroup              C1    NOp =  1
 Nuclear Repulsion Energy =   813.7182966243 hartrees
 There are       53 alpha and       53 beta electrons
 Requested basis set is 6-311++G(d,p)
 There are 86 shells and 218 basis functions

 Total QAlloc Memory Limit   2000 MB
 Mega-Array Size       188 MB
 MEM_STATIC part       192 MB

                       Distance Matrix (Angstroms)
             C (  1)   C (  2)   C (  3)   Cl(  4)   Cl(  5)   Br(  6)
   C (  2)  1.506267
   C (  3)  1.508454  1.524254
   Cl(  4)  2.822501  1.769975  2.853655
   Cl(  5)  2.823085  1.771546  2.845311  2.930940
   Br(  6)  2.973782  3.003386  1.935302  3.376874  4.545028
   Cl(  7)  2.818467  2.842211  1.769748  4.390649  3.248682  3.070020
   H (  8)  1.083777  2.222327  2.222697  3.723686  2.913925  3.876712
   H (  9)  1.083224  2.221140  2.227011  2.912945  3.724635  3.035272
             Cl(  7)   H (  8)
   H (  8)  2.904401
   H (  9)  3.725906  1.836024

 A cutoff of  1.0D-11 yielded   3071 shell pairs
 There are     21365 function pairs (     23225 Cartesian)
 Smallest overlap matrix eigenvalue = 1.73E-05
 Guess from superposition of atomic densities
 Warning:  Energy on first SCF cycle will be non-variational
 SAD guess density has 106.000000 electrons

 -----------------------------------------------------------------------
  General SCF calculation program by
  Eric Jon Sundstrom, Paul Horn, Yuezhi Mao, Dmitri Zuev, Alec White,
  David Stuck, Shaama M.S., Shane Yost, Joonho Lee, David Small,
  Daniel Levine, Susi Lehtola, Hugh Burton, Evgeny Epifanovsky
 -----------------------------------------------------------------------
 Exchange:     0.2000 Hartree-Fock + 0.0800 Slater + 0.7200 B88
 Correlation:  0.1900 VWN1RPA + 0.8100 LYP
 Using SG-1 standard quadrature grid
 A restricted SCF calculation will be
 performed using DIIS
 SCF converges when DIIS error is below 1.0e-08
 ---------------------------------------
  Cycle       Energy         DIIS error
 ---------------------------------------
    1   -4071.5675078950      3.66e-02  
    2   -4070.2700535277      2.98e-03  
    3   -4070.2472940340      3.55e-03  
    4   -4070.3105840281      6.24e-04  
    5   -4070.3123185644      2.85e-04  
    6   -4070.3127634445      7.82e-05  
    7   -4070.3128010801      1.11e-05  
    8   -4070.3128015857      5.95e-06  
    9   -4070.3128017744      1.53e-06  
   10   -4070.3128017877      3.10e-07  
   11   -4070.3128017882      1.01e-07  
   12   -4070.3128017882      1.41e-08  
   13   -4070.3128017881      4.61e-09  Convergence criterion met
 ---------------------------------------
 SCF time:   CPU 85.81s  wall 134.00s 
 SCF   energy in the final basis set =    -4070.3128017881
 Total energy in the final basis set =    -4070.3128017881

 --------------------------------------------------------------

                    Orbital Energies (a.u.)
 --------------------------------------------------------------

 Alpha MOs
 -- Occupied --
*******-101.578-101.578-101.578 -62.505 -56.326 -56.322 -56.322
-10.333 -10.326 -10.234  -9.492  -9.492  -9.492  -8.714  -7.258
 -7.258  -7.258  -7.247  -7.247  -7.247  -7.247  -7.247  -7.246
 -6.547  -6.532  -6.532  -2.657  -2.653  -2.653  -2.641  -2.641
 -0.981  -0.893  -0.852  -0.835  -0.802  -0.641  -0.587  -0.535
 -0.520  -0.449  -0.440  -0.432  -0.424  -0.369  -0.351  -0.343
 -0.331  -0.324  -0.308  -0.300  -0.295
 -- Virtual --
 -0.065  -0.043  -0.029  -0.006   0.018   0.019   0.024   0.034
  0.049   0.058   0.060   0.066   0.079   0.085   0.089   0.091
  0.097   0.104   0.105   0.110   0.115   0.121   0.136   0.144
  0.144   0.149   0.150   0.160   0.162   0.168   0.196   0.199
  0.206   0.225   0.240   0.243   0.249   0.260   0.266   0.370
  0.379   0.401   0.411   0.417   0.432   0.442   0.445   0.454
  0.461   0.465   0.471   0.479   0.485   0.495   0.505   0.529
  0.544   0.557   0.569   0.581   0.602   0.640   0.647   0.654
  0.690   0.743   0.783   0.792   0.812   0.820   0.836   0.854
  0.859   0.868   0.883   0.912   0.915   0.926   0.930   0.936
  0.951   1.002   1.028   1.056   1.087   1.132   1.179   1.184
  1.239   1.372   1.393   1.403   1.488   1.509   1.547   1.564
  1.575   1.655   1.736   1.799   1.855   1.857   1.932   1.972
  2.002   2.050   2.056   2.148   2.169   2.184   2.204   2.269
  2.278   2.302   2.303   2.327   2.341   2.442   2.480   2.546
  2.565   2.608   2.715   2.748   2.806   2.822   2.979   3.110
  3.157   3.406   3.631   3.714   4.013   4.035   4.073   4.116
  4.202   4.375   6.687   7.568   7.602   7.675   9.701   9.749
  9.766  23.468  23.612  23.848  25.839  25.861  25.876  25.908
 25.957  26.040  26.432  26.483  26.527  47.956 215.690 215.737
215.757 289.763 289.796 289.8971020.760
 --------------------------------------------------------------

          Ground-State Mulliken Net Atomic Charges

     Atom                 Charge (a.u.)
  ----------------------------------------
      1 C                    -0.879953
      2 C                    -0.263005
      3 C                     0.028330
      4 Cl                    0.325677
      5 Cl                    0.235492
      6 Br                   -0.032364
      7 Cl                    0.198593
      8 H                     0.184862
      9 H                     0.202367
  ----------------------------------------
  Sum of atomic charges =     0.000000

 -----------------------------------------------------------------
                    Cartesian Multipole Moments
 -----------------------------------------------------------------
    Charge (ESU x 10^10)
                 0.0000
    Dipole Moment (Debye)
         X      -0.0467      Y       0.0328      Z       1.8630
       Tot       1.8639
    Quadrupole Moments (Debye-Ang)
        XX     -75.4119     XY      -2.1781     YY     -74.4305
        XZ       1.2825     YZ      -0.1965     ZZ     -71.0449
    Octopole Moments (Debye-Ang^2)
       XXX     -54.2132    XXY       3.1500    XYY     -15.9074
       YYY       9.2610    XXZ      -5.6340    XYZ      -0.5103
       YYZ      -4.5825    XZZ     -13.6023    YZZ       2.5526
       ZZZ       1.7816
    Hexadecapole Moments (Debye-Ang^3)
      XXXX   -1079.6397   XXXY     -45.3827   XXYY    -319.1958
      XYYY     -16.4285   YYYY    -762.6628   XXXZ       2.3000
      XXYZ      -0.9501   XYYZ       1.0716   YYYZ       0.2967
      XXZZ    -223.6007   XYZZ     -10.0434   YYZZ    -169.0684
      XZZZ       8.4750   YZZZ      -0.8533   ZZZZ    -206.2040
 -----------------------------------------------------------------
 Calculating MO derivatives via CPSCF
   1         3          27      0.140085    0.024162
   2         3          27      0.022473    0.003846
   3         3          27      0.002201    0.000530
   4         3          27      0.000189    0.000047
   5        27           3      0.000007    0.000003
   6        30           0      0.000000    0.000000    Roots Converged
 Time for AOints: 43.4 s (CPU) 60.8 s (wall)
 ------------------------------------------------------------------------------
                     AOints        : Timing summary (seconds)
 ------------------------------------------------------------------------------
     job step          cpu (% of tot)      sys (% of tot)     wall (% of tot)
 ------------------------------------------------------------------------------
  cpscf_lag         0.2891E+03 (43.8)   0.3760E-03 (16.3)   0.4719E+03 (48.5)
  iterzp            0.3273E+03 (49.6)   0.1924E-02 (83.6)   0.4395E+03 (45.2)
  make_fx           0.0000E+00 ( 0.0)   0.0000E+00 ( 0.0)   0.0000E+00 ( 0.0)
  AOints            0.4337E+02 ( 6.6)   0.1000E-05 ( 0.0)   0.6075E+02 ( 6.2)
 ------------------------------------------------------------------------------
   Grand Totals     0.6604E+03          0.2302E-02          0.9730E+03
 ------------------------------------------------------------------------------
 Calculating analytic Hessian of the SCF energy
 Polarizability Matrix (a.u.)
            1           2           3
    1-101.8721755   5.0106094  -0.0399571
    2   5.0106094 -98.3875226  -0.3686218
    3  -0.0399571  -0.3686218 -71.6092946

 Direct stationary perturbation theory relativistic correction:

 rels  =      19.147837549617
 relv  =     -65.863581941939
 rel2e =      11.403288565586
 E_rel =     -35.312455826736

 Hessian of the SCF Energy
            1           2           3           4           5           6
    1   0.3419709  -0.1996088   0.0068560  -0.0527341   0.0017168   0.0416648
    2  -0.1996088   0.5434463   0.0098466   0.0002026  -0.0599084   0.0312167
    3   0.0068560   0.0098466   0.5959214   0.0775676   0.0539583  -0.1733383
    4  -0.0527341   0.0002026   0.0775676   0.3478817   0.0271517  -0.0925926
    5   0.0017168  -0.0599084   0.0539583   0.0271517   0.3354548  -0.0557986
    6   0.0416648   0.0312167  -0.1733383  -0.0925926  -0.0557986   0.2992650
    7  -0.0635719   0.0008921  -0.0877865  -0.1449335  -0.0608871   0.0200302
    8  -0.0020460  -0.0573660  -0.0496755  -0.0634509  -0.0818760   0.0095477
    9  -0.0550283  -0.0240924  -0.1614740  -0.0073221  -0.0081190  -0.0153016
   10  -0.0003003  -0.0015875   0.0031456  -0.0300919   0.0040523  -0.0010053
   11  -0.0043335  -0.0143243   0.0064552  -0.0043506  -0.1287866   0.0310328
   12  -0.0018966   0.0252500  -0.0028543   0.0018572   0.0248622  -0.0403167
   13  -0.0125111   0.0013494   0.0072700  -0.1059328   0.0319980   0.0322967
   14   0.0035949   0.0002822  -0.0000019   0.0408154  -0.0481225  -0.0175939
   15   0.0225387  -0.0130385  -0.0049244   0.0284896  -0.0115544  -0.0442946
   16  -0.0140345   0.0011765  -0.0046439  -0.0170796   0.0095827  -0.0104499
   17   0.0041130   0.0000538  -0.0006859  -0.0013367   0.0013148   0.0008519
   18  -0.0178645   0.0099273  -0.0012295   0.0010674  -0.0040322  -0.0009133
   19  -0.0004322  -0.0039016  -0.0035881   0.0006914  -0.0124676  -0.0051463
   20  -0.0044366  -0.0130200  -0.0065284   0.0010870  -0.0200596  -0.0101457
   21   0.0022391  -0.0257246  -0.0039771  -0.0039328   0.0026151  -0.0003310
   22  -0.1061682   0.1074347  -0.0681151   0.0107025  -0.0160742   0.0082259
   23   0.1070231  -0.2026367   0.1047954   0.0064639  -0.0088263   0.0023299
   24  -0.0657313   0.1016463  -0.1133670  -0.0096201   0.0097538  -0.0116649
   25  -0.0922186   0.0940425   0.0692945  -0.0085037   0.0149273   0.0069764
   26   0.0939772  -0.1965268  -0.1181638  -0.0065824   0.0108100   0.0085593
   27   0.0672222  -0.1150314  -0.1347568   0.0044858  -0.0116853  -0.0131047
            7           8           9          10          11          12
    1  -0.0635719  -0.0020460  -0.0550283  -0.0003003  -0.0043335  -0.0018966
    2   0.0008921  -0.0573660  -0.0240924  -0.0015875  -0.0143243   0.0252500
    3  -0.0877865  -0.0496755  -0.1614740   0.0031456   0.0064552  -0.0028543
    4  -0.1449335  -0.0634509  -0.0073221  -0.0300919  -0.0043506   0.0018572
    5  -0.0608871  -0.0818760  -0.0081190   0.0040523  -0.1287866   0.0248622
    6   0.0200302   0.0095477  -0.0153016  -0.0010053   0.0310328  -0.0403167
    7   0.3496496   0.0321540   0.0814450   0.0017841   0.0009650   0.0036382
    8   0.0321540   0.3218730   0.0544482  -0.0128023  -0.0195301  -0.0020535
    9   0.0814450   0.0544482   0.2717208   0.0044801   0.0093129  -0.0007282
   10   0.0017841  -0.0128023   0.0044801   0.0404748  -0.0061954  -0.0052911
   11   0.0009650  -0.0195301   0.0093129  -0.0061954   0.1934249  -0.0443078
   12   0.0036382  -0.0020535  -0.0007282  -0.0052911  -0.0443078   0.0358764
   13  -0.0208121   0.0113264   0.0129441  -0.0066337   0.0179981  -0.0003686
   14  -0.0018524   0.0014817   0.0000196   0.0255726  -0.0283982  -0.0045561
   15   0.0002390   0.0036443  -0.0010770  -0.0018881  -0.0015259   0.0051515
   16  -0.0933568   0.0291946  -0.0202153  -0.0050810  -0.0021008   0.0015745
   17   0.0363959  -0.0382596   0.0116266  -0.0064616  -0.0000479  -0.0003594
   18  -0.0170818   0.0077773  -0.0290776  -0.0002186  -0.0013245   0.0015714
   19  -0.0291774   0.0059431   0.0018953  -0.0006556  -0.0012502  -0.0006268
   20  -0.0061860  -0.1288317  -0.0332063  -0.0015154  -0.0023109  -0.0008304
   21  -0.0023091  -0.0269440  -0.0405008   0.0008152   0.0009858   0.0004469
   22  -0.0097553   0.0161970  -0.0075011  -0.0005563  -0.0027863   0.0037441
   23  -0.0070655   0.0106933  -0.0071587  -0.0005500  -0.0012291   0.0023929
   24  -0.0049431   0.0111606  -0.0120089  -0.0005747  -0.0006349  -0.0007373
   25   0.0101733  -0.0165160  -0.0106978   0.0010599   0.0020538  -0.0026310
   26   0.0055841  -0.0081846  -0.0028310  -0.0005129   0.0012022  -0.0003980
   27   0.0067681  -0.0079052  -0.0115528   0.0005369   0.0000063   0.0015902
           13          14          15          16          17          18
    1  -0.0125111   0.0035949   0.0225387  -0.0140345   0.0041130  -0.0178645
    2   0.0013494   0.0002822  -0.0130385   0.0011765   0.0000538   0.0099273
    3   0.0072700  -0.0000019  -0.0049244  -0.0046439  -0.0006859  -0.0012295
    4  -0.1059328   0.0408154   0.0284896  -0.0170796  -0.0013367   0.0010674
    5   0.0319980  -0.0481225  -0.0115544   0.0095827   0.0013148  -0.0040322
    6   0.0322967  -0.0175939  -0.0442946  -0.0104499   0.0008519  -0.0009133
    7  -0.0208121  -0.0018524   0.0002390  -0.0933568   0.0363959  -0.0170818
    8   0.0113264   0.0014817   0.0036443   0.0291946  -0.0382596   0.0077773
    9   0.0129441   0.0000196  -0.0010770  -0.0202153   0.0116266  -0.0290776
   10  -0.0066337   0.0255726  -0.0018881  -0.0050810  -0.0064616  -0.0002186
   11   0.0179981  -0.0283982  -0.0015259  -0.0021008  -0.0000479  -0.0013245
   12  -0.0003686  -0.0045561   0.0051515   0.0015745  -0.0003594   0.0015714
   13   0.1536911  -0.0603312  -0.0517272  -0.0023865  -0.0003003   0.0010551
   14  -0.0603312   0.0740398   0.0207392   0.0000654   0.0000178   0.0002174
   15  -0.0517272   0.0207392   0.0423178  -0.0005599  -0.0001525   0.0004475
   16  -0.0023865   0.0000654  -0.0005599   0.1392212  -0.0541722   0.0319730
   17  -0.0003003   0.0000178  -0.0001525  -0.0541722   0.0598705  -0.0116388
   18   0.0010551   0.0002174   0.0004475   0.0319730  -0.0116388   0.0246628
   19  -0.0047984  -0.0072338   0.0005007  -0.0066446   0.0225392   0.0031205
   20  -0.0018931  -0.0002934   0.0015992   0.0159463  -0.0238889  -0.0009965
   21  -0.0011944   0.0007876   0.0017960   0.0016801   0.0007713   0.0040628
   22   0.0015869  -0.0006924  -0.0014706  -0.0021273   0.0001659  -0.0030910
   23   0.0014698   0.0005027  -0.0020991  -0.0015112   0.0004605  -0.0017665
   24   0.0006481   0.0005036   0.0013277   0.0011649   0.0000314  -0.0003342
   25  -0.0022035   0.0000614   0.0038777   0.0014892  -0.0009431   0.0010399
   26  -0.0016171   0.0004900   0.0023878   0.0018188   0.0004791   0.0018364
   27  -0.0009240  -0.0001154  -0.0007445  -0.0005236  -0.0004447   0.0008100
           19          20          21          22          23          24
    1  -0.0004322  -0.0044366   0.0022391  -0.1061682   0.1070231  -0.0657313
    2  -0.0039016  -0.0130200  -0.0257246   0.1074347  -0.2026367   0.1016463
    3  -0.0035881  -0.0065284  -0.0039771  -0.0681151   0.1047954  -0.1133670
    4   0.0006914   0.0010870  -0.0039328   0.0107025   0.0064639  -0.0096201
    5  -0.0124676  -0.0200596   0.0026151  -0.0160742  -0.0088263   0.0097538
    6  -0.0051463  -0.0101457  -0.0003310   0.0082259   0.0023299  -0.0116649
    7  -0.0291774  -0.0061860  -0.0023091  -0.0097553  -0.0070655  -0.0049431
    8   0.0059431  -0.1288317  -0.0269440   0.0161970   0.0106933   0.0111606
    9   0.0018953  -0.0332063  -0.0405008  -0.0075011  -0.0071587  -0.0120089
   10  -0.0006556  -0.0015154   0.0008152  -0.0005563  -0.0005500  -0.0005747
   11  -0.0012502  -0.0023109   0.0009858  -0.0027863  -0.0012291  -0.0006349
   12  -0.0006268  -0.0008304   0.0004469   0.0037441   0.0023929  -0.0007373
   13  -0.0047984  -0.0018931  -0.0011944   0.0015869   0.0014698   0.0006481
   14  -0.0072338  -0.0002934   0.0007876  -0.0006924   0.0005027   0.0005036
   15   0.0005007   0.0015992   0.0017960  -0.0014706  -0.0020991   0.0013277
   16  -0.0066446   0.0159463   0.0016801  -0.0021273  -0.0015112   0.0011649
   17   0.0225392  -0.0238889   0.0007713   0.0001659   0.0004605   0.0000314
   18   0.0031205  -0.0009965   0.0040628  -0.0030910  -0.0017665  -0.0003342
   19   0.0405441  -0.0022571   0.0039326   0.0012575  -0.0005489  -0.0007162
   20  -0.0022571   0.1884213   0.0495391   0.0019131   0.0011456  -0.0003638
   21   0.0039326   0.0495391   0.0377512   0.0027381   0.0003726   0.0012768
   22   0.0012575   0.0019131   0.0027381   0.1082994  -0.1122649   0.0717269
   23  -0.0005489   0.0011456   0.0003726  -0.1122649   0.2097242  -0.1097792
   24  -0.0007162  -0.0003638   0.0012768   0.0717269  -0.1097792   0.1231492
   25  -0.0007847  -0.0026583  -0.0039688  -0.0032391   0.0069838   0.0080454
   26  -0.0008231  -0.0011625  -0.0024029   0.0061071  -0.0098341  -0.0123179
   27   0.0006282   0.0009328  -0.0005248  -0.0062573   0.0109128   0.0123587
           25          26          27
    1  -0.0922186   0.0939772   0.0672222
    2   0.0940425  -0.1965268  -0.1150314
    3   0.0692945  -0.1181638  -0.1347568
    4  -0.0085037  -0.0065824   0.0044858
    5   0.0149273   0.0108100  -0.0116853
    6   0.0069764   0.0085593  -0.0131047
    7   0.0101733   0.0055841   0.0067681
    8  -0.0165160  -0.0081846  -0.0079052
    9  -0.0106978  -0.0028310  -0.0115528
   10   0.0010599  -0.0005129   0.0005369
   11   0.0020538   0.0012022   0.0000063
   12  -0.0026310  -0.0003980   0.0015902
   13  -0.0022035  -0.0016171  -0.0009240
   14   0.0000614   0.0004900  -0.0001154
   15   0.0038777   0.0023878  -0.0007445
   16   0.0014892   0.0018188  -0.0005236
   17  -0.0009431   0.0004791  -0.0004447
   18   0.0010399   0.0018364   0.0008100
   19  -0.0007847  -0.0008231   0.0006282
   20  -0.0026583  -0.0011625   0.0009328
   21  -0.0039688  -0.0024029  -0.0005248
   22  -0.0032391   0.0061071  -0.0062573
   23   0.0069838  -0.0098341   0.0109128
   24   0.0080454  -0.0123179   0.0123587
   25   0.0942273  -0.0979516  -0.0719363
   26  -0.0979516   0.2027268   0.1233301
   27  -0.0719363   0.1233301   0.1459246
 Gradient time:  CPU 832.51 s  wall 1338.74 s
 **********************************************************************
 **                                                                  **
 **                       VIBRATIONAL ANALYSIS                       **
 **                       --------------------                       **
 **                                                                  **
 **        VIBRATIONAL FREQUENCIES (CM**-1) AND NORMAL MODES         **
 **     FORCE CONSTANTS (mDYN/ANGSTROM) AND REDUCED MASSES (AMU)     **
 **                  INFRARED INTENSITIES (KM/MOL)                   **
 **                                                                  **
 **********************************************************************


 Mode:                 1                      2                      3
 Frequency:        94.15                 138.23                 189.96
 Force Cnst:      0.1675                 0.3187                 0.5535
 Red. Mass:      32.0684                28.3125                26.0348
 IR Active:          YES                    YES                    YES
 IR Intens:        0.057                  0.232                  0.150
 Raman Active:       YES                    YES                    YES
               X      Y      Z        X      Y      Z        X      Y      Z
 C         -0.111  0.045 -0.083   -0.038  0.244 -0.048   -0.100  0.075  0.231
 C         -0.016  0.042 -0.041    0.053  0.141 -0.036   -0.138  0.035  0.181
 C          0.015 -0.018 -0.133   -0.029  0.225 -0.045   -0.025  0.022  0.188
 Cl         0.028 -0.079 -0.475    0.563  0.193  0.107   -0.205 -0.048 -0.056
 Cl         0.163 -0.046  0.510   -0.112 -0.191 -0.061   -0.451 -0.323 -0.044
 Br        -0.085  0.002  0.235   -0.277 -0.195 -0.001    0.111  0.083 -0.003
 Cl         0.048  0.094 -0.474    0.182  0.210  0.002    0.504  0.132 -0.111
 H         -0.010  0.150 -0.024   -0.160  0.251  0.078   -0.061  0.149  0.299
 H         -0.309 -0.030 -0.134   -0.005  0.357 -0.163   -0.186  0.088  0.151
 TransDip  -0.007  0.002  0.000   -0.011  0.011  0.001   -0.006  0.010  0.003

 Mode:                 4                      5                      6
 Frequency:       233.31                 265.67                 294.08
 Force Cnst:      0.8729                 0.6186                 0.7909
 Red. Mass:      27.2180                14.8750                15.5207
 IR Active:          YES                    YES                    YES
 IR Intens:        0.090                  0.473                  0.537
 Raman Active:       YES                    YES                    YES
               X      Y      Z        X      Y      Z        X      Y      Z
 C         -0.125 -0.198 -0.170    0.266  0.030  0.168   -0.135 -0.136  0.340
 C          0.011 -0.213 -0.114    0.207 -0.094  0.101   -0.101 -0.090  0.320
 C         -0.107 -0.095 -0.195    0.069  0.189  0.197   -0.093 -0.047  0.276
 Cl         0.006 -0.233  0.058   -0.201 -0.206  0.033    0.239 -0.289 -0.137
 Cl         0.245  0.055 -0.052    0.239 -0.127 -0.056   -0.113  0.346 -0.100
 Br        -0.271  0.254  0.006   -0.091 -0.036 -0.060    0.001 -0.011 -0.025
 Cl         0.446 -0.208  0.155   -0.037  0.371 -0.011   -0.007  0.072 -0.048
 H         -0.319 -0.316 -0.161    0.072 -0.147  0.095   -0.161 -0.179  0.310
 H          0.017 -0.117 -0.170    0.575  0.164  0.228   -0.130 -0.153  0.369
 TransDip  -0.008 -0.003 -0.004    0.021  0.000  0.007   -0.011 -0.009  0.018

 Mode:                 7                      8                      9
 Frequency:       384.53                 433.17                 470.55
 Force Cnst:      0.2684                 0.5505                 0.8468
 Red. Mass:       3.0810                 4.9794                 6.4910
 IR Active:          YES                    YES                    YES
 IR Intens:        1.360                  4.956                  6.053
 Raman Active:       YES                    YES                    YES
               X      Y      Z        X      Y      Z        X      Y      Z
 C          0.252 -0.204  0.050   -0.132 -0.281 -0.171   -0.290 -0.186  0.193
 C          0.000  0.041  0.026   -0.036 -0.006 -0.065    0.101  0.045  0.290
 C          0.023 -0.023  0.092   -0.039  0.083 -0.230    0.040  0.008  0.013
 Cl         0.015  0.082 -0.052    0.003 -0.027 -0.019   -0.022  0.176 -0.092
 Cl        -0.048 -0.003  0.052   -0.044  0.018  0.031    0.136 -0.090 -0.105
 Br        -0.041  0.017 -0.030    0.046 -0.029  0.020   -0.011  0.002  0.003
 Cl         0.009 -0.032  0.007    0.017  0.173  0.113   -0.011 -0.030  0.007
 H          0.450 -0.325 -0.310   -0.211 -0.529 -0.464   -0.450 -0.274  0.226
 H          0.358 -0.417  0.394   -0.052 -0.454  0.096   -0.460 -0.289  0.204
 TransDip   0.034 -0.009  0.012   -0.051 -0.032 -0.039   -0.050 -0.037  0.048

 Mode:                10                     11                     12
 Frequency:       588.26                 722.48                 752.13
 Force Cnst:      2.6104                 1.0184                 0.8302
 Red. Mass:      12.8033                 3.3113                 2.4908
 IR Active:          YES                    YES                    YES
 IR Intens:       23.191                101.611                 27.340
 Raman Active:       YES                    YES                    YES
               X      Y      Z        X      Y      Z        X      Y      Z
 C          0.085  0.049 -0.018   -0.023  0.091  0.011   -0.030  0.038 -0.001
 C          0.476  0.239  0.306   -0.045  0.121  0.041   -0.160  0.264  0.013
 C          0.509  0.233 -0.396   -0.199  0.319  0.000    0.062 -0.081 -0.010
 Cl        -0.035 -0.138  0.008   -0.003 -0.037  0.004    0.008 -0.061  0.020
 Cl        -0.171  0.043  0.022    0.031 -0.015 -0.009    0.048 -0.032 -0.025
 Br        -0.049  0.010  0.001    0.021 -0.013  0.006   -0.004  0.003 -0.003
 Cl        -0.041 -0.104  0.004    0.008 -0.091 -0.028   -0.006  0.015  0.010
 H         -0.120 -0.025  0.066   -0.179 -0.345 -0.484    0.561  0.252 -0.251
 H         -0.211 -0.069 -0.090    0.443 -0.011  0.487   -0.470 -0.407  0.236
 TransDip   0.145  0.053 -0.009   -0.158  0.281  0.021   -0.089  0.142  0.003

 Mode:                13                     14                     15
 Frequency:       919.68                 946.75                1019.34
 Force Cnst:      4.5992                 4.3326                 1.1746
 Red. Mass:       9.2291                 8.2041                 1.9186
 IR Active:          YES                    YES                    YES
 IR Intens:        1.206                 27.247                 66.259
 Raman Active:       YES                    YES                    YES
               X      Y      Z        X      Y      Z        X      Y      Z
 C          0.006  0.006  0.459    0.231  0.135  0.015    0.105 -0.166  0.001
 C         -0.386 -0.233 -0.273   -0.196 -0.162  0.460   -0.077  0.116  0.003
 C          0.356  0.231 -0.274   -0.245 -0.159 -0.456   -0.073  0.132 -0.005
 Cl         0.008  0.021  0.003    0.003  0.033 -0.018   -0.000 -0.013 -0.002
 Cl         0.020 -0.002  0.002    0.026 -0.009 -0.019    0.012 -0.006  0.001
 Br        -0.007  0.001  0.002    0.008 -0.003  0.005    0.004 -0.002 -0.001
 Cl        -0.007 -0.020  0.002    0.003  0.034  0.019    0.001 -0.015  0.002
 H          0.032 -0.115  0.260    0.396  0.252  0.029   -0.038  0.188  0.655
 H          0.029  0.060  0.411    0.306  0.199 -0.008   -0.187  0.162 -0.625
 TransDip  -0.019 -0.008 -0.028   -0.135 -0.098  0.009   -0.139  0.220  0.005

 Mode:                16                     17                     18
 Frequency:      1093.82                1098.08                1261.56
 Force Cnst:      1.0512                 1.0004                 4.9155
 Red. Mass:       1.4912                 1.4082                 5.2420
 IR Active:          YES                    YES                    YES
 IR Intens:        3.398                  8.409                  6.340
 Raman Active:       YES                    YES                    YES
               X      Y      Z        X      Y      Z        X      Y      Z
 C         -0.099 -0.054  0.004   -0.106 -0.072  0.001    0.008 -0.008  0.283
 C          0.082 -0.101 -0.001   -0.037  0.098  0.015    0.266  0.175 -0.242
 C         -0.043  0.110 -0.001    0.063 -0.066 -0.012   -0.271 -0.166 -0.204
 Cl        -0.003  0.006  0.000    0.002 -0.005 -0.001   -0.002 -0.015  0.007
 Cl        -0.005  0.005  0.000    0.003 -0.005 -0.000   -0.015  0.004  0.008
 Br         0.001 -0.002 -0.000   -0.001  0.001  0.000    0.005 -0.002  0.002
 Cl         0.003 -0.006 -0.000   -0.003  0.004  0.000    0.002  0.015  0.006
 H          0.832  0.510 -0.052    0.117  0.078  0.009   -0.022  0.105  0.539
 H         -0.025 -0.020  0.014    0.823  0.513 -0.048    0.095 -0.119  0.540
 TransDip   0.052  0.026 -0.011    0.074  0.056  0.006    0.031  0.006 -0.074

 Mode:                19                     20                     21
 Frequency:      1454.12                3131.96                3225.28
 Force Cnst:      1.4723                 6.0924                 6.8570
 Red. Mass:       1.1818                 1.0542                 1.1188
 IR Active:          YES                    YES                    YES
 IR Intens:       18.918                  0.270                  1.538
 Raman Active:       YES                    YES                    YES
               X      Y      Z        X      Y      Z        X      Y      Z
 C         -0.005  0.002 -0.114    0.005 -0.003  0.065    0.053 -0.085 -0.006
 C         -0.030 -0.020  0.012    0.002  0.001 -0.001    0.000 -0.000 -0.000
 C          0.030  0.020  0.009   -0.002 -0.001 -0.001    0.000 -0.000  0.000
 Cl         0.000  0.001 -0.000    0.000  0.000 -0.000   -0.000  0.000 -0.000
 Cl         0.001 -0.000 -0.000    0.000  0.000 -0.000   -0.000  0.000  0.000
 Br        -0.000  0.000 -0.000   -0.000 -0.000 -0.000   -0.000  0.000 -0.000
 Cl        -0.000 -0.001 -0.000   -0.000 -0.000 -0.000   -0.000  0.000  0.000
 H         -0.188  0.344  0.582   -0.344  0.532 -0.348   -0.323  0.499 -0.340
 H          0.245 -0.364  0.547    0.291 -0.495 -0.378   -0.301  0.513  0.408
 TransDip  -0.002 -0.000  0.139    0.001  0.001 -0.017   -0.021  0.034  0.004

 STANDARD THERMODYNAMIC QUANTITIES AT   298.15 K  AND     1.00 ATM

   This Molecule has  0 Imaginary Frequencies
   Zero point vibrational energy:       26.757 kcal/mol

   Atom    1 Element C  Has Mass   12.00000
   Atom    2 Element C  Has Mass   12.00000
   Atom    3 Element C  Has Mass   12.00000
   Atom    4 Element Cl Has Mass   34.96885
   Atom    5 Element Cl Has Mass   34.96885
   Atom    6 Element Br Has Mass   78.91830
   Atom    7 Element Cl Has Mass   34.96885
   Atom    8 Element H  Has Mass    1.00783
   Atom    9 Element H  Has Mass    1.00783
   Molecular Mass:   221.840510 amu
   Principal axes and moments of inertia in amu*Bohr^2:
                             1           2           3
    Eigenvalues --     1366.42491  2212.35457  3235.45344
          X               0.99987     0.01583     0.00250
          Y              -0.01582     0.99987    -0.00101
          Z              -0.00252     0.00097     1.00000
   Rotational Symmetry Number is   1
   The Molecule is an Asymmetric Top
   Translational Enthalpy:        0.889 kcal/mol
   Rotational Enthalpy:           0.889 kcal/mol
   Vibrational Enthalpy:         29.771 kcal/mol
   gas constant (RT):             0.592 kcal/mol
   Translational Entropy:        42.093  cal/mol.K
   Rotational Entropy:           30.659  cal/mol.K
   Vibrational Entropy:          17.667  cal/mol.K

   Total Enthalpy:               32.141 kcal/mol
   Total Entropy:                90.419  cal/mol.K

 ======================================================================

 STANDARD THERMODYNAMIC QUANTITIES FOR ANHARMONIC VIBRATION -- TOSH

   Zero point vibrational energy: ************ kcal/mol

   Vibrational Enthalpy:       Infinity kcal/mol
   Vibrational Entropy:             NaN  cal/mol.K

   Total Enthalpy:             Infinity kcal/mol
   Total Entropy:                   NaN  cal/mol.K

 ======================================================================

 STANDARD THERMODYNAMIC QUANTITIES FOR ANHARMONIC VIBRATION -- VPT2

   Zero point vibrational energy: ************ kcal/mol

   Vibrational Enthalpy:       Infinity kcal/mol
   Vibrational Entropy:             NaN  cal/mol.K

   Total Enthalpy:             Infinity kcal/mol
   Total Entropy:                   NaN  cal/mol.K

 ======================================================================

Archival summary:
1\1\TWL02\FREQ\ProcedureUnspecified\BasisUnspecified\r1l332\taweetha\ThuOct1100:55:442018ThuOct1100:55:442018\0\\#,FREQ,ProcedureUnspecified,BasisUnspecified,\\0,1\Br\C,1,1.9353\C,2,1.50845,1,118.909\H,3,1.08322,2,117.535,1,-2.39884,0\H,3,1.08378,2,117.118,1,142.591,0\C,3,1.50627,2,60.7428,1,-109.776,0\Cl,2,1.76975,1,111.834,3,143.693,0\Cl,6,1.76997,3,118.752,2,109.713,0\Cl,6,1.77155,3,118.697,2,-108.913,0\\\@

 Total job time:  1472.56s(wall), 918.49s(cpu) 
 Thu Oct 11 00:55:44 2018

        *************************************************************
        *                                                           *
        *  Thank you very much for using Q-Chem.  Have a nice day.  *
        *                                                           *
        *************************************************************
