# Supplementary material for: Geometric and energetic data from ab initio calculations of haloethene, haloimine, halomethylenephosphine, haloiminophosphine, halodiazene, halodiphosphene and halocyclopropane
Source: Data Brief. 2019 Nov 2;27:104738. doi: 10.1016/j.dib.2019.104738 (PMC6861602; doi:10.1016/j.dib.2019.104738)
Supplement: Multimedia component 3 [file mmc3.zip › CCC/B3LYP/ClClCCCBrI.out]

Q-Chem Developer Version!
                  Welcome to Q-Chem
     A Quantum Leap Into The Future Of Chemistry


 Q-Chem 5.1, Q-Chem, Inc., Pleasanton, CA (2018)

 Yihan Shao,  Zhengting Gan,  E. Epifanovsky,  A. T. B. Gilbert,  M. Wormit,  
 J. Kussmann,  A. W. Lange,  A. Behn,  Jia Deng,  Xintian Feng,  D. Ghosh,  
 M. Goldey,  P. R. Horn,  L. D. Jacobson,  I. Kaliman,  T. Kus,  A. Landau,  
 Jie Liu,  E. I. Proynov,  R. M. Richard,  R. P. Steele,  E. J. Sundstrom,  
 H. L. Woodcock III,  P. M. Zimmerman,  D. Zuev,  B. Albrecht,  E. Alguire,  
 S. A. Baeppler,  D. Barton,  Z. Benda,  Y. A. Bernard,  E. J. Berquist,  
 K. B. Bravaya,  H. Burton,  D. Casanova,  Chun-Min Chang,  Yunqing Chen,  
 A. Chien,  K. D. Closser,  M. P. Coons,  S. Coriani,  S. Dasgupta,  
 A. L. Dempwolff,  M. Diedenhofen,  Hainam Do,  R. G. Edgar,  Po-Tung Fang,  
 S. Faraji,  S. Fatehi,  Qingguo Feng,  K. D. Fenk,  J. Fosso-Tande,  
 Qinghui Ge,  A. Ghysels,  G. Gidofalvi,  J. Gomes,  J. Gonthier,  A. Gunina,  
 D. Hait,  M. W. D. Hanson-Heine,  P. H. P. Harbach,  A. W. Hauser,  
 J. E. Herr,  E. G. Hohenstein,  Z. C. Holden,  Kerwin Hui,  B. C. Huynh,  
 T.-C. Jagau,  Hyunjun Ji,  B. Kaduk,  K. Khistyaev,  Jaehoon Kim,  
 P. Klunzinger,  K. Koh,  D. Kosenkov,  L. Koulias,  T. Kowalczyk,  
 C. M. Krauter,  A. Kunitsa,  Ka Un Lao,  A. Laurent,  K. V. Lawler,  
 Joonho Lee,  D. Lefrancois,  S. Lehtola,  D. S. Levine,  Yi-Pei Li,  
 You-Sheng Lin,  Fenglai Liu,  E. Livshits,  A. Luenser,  P. Manohar,  
 E. Mansoor,  S. F. Manzer,  Shan-Ping Mao,  Yuezhi Mao,  N. Mardirossian,  
 A. V. Marenich,  T. Markovich,  L. A. Martinez-Martinez,  S. A. Maurer,  
 N. J. Mayhall,  S. C. McKenzie,  J.-M. Mewes,  A. F. Morrison,  
 J. W. Mullinax,  K. Nanda,  T. S. Nguyen-Beck,  R. Olivares-Amaya,  
 J. A. Parkhill,  T. M. Perrine,  F. Plasser,  P. Pokhilko,  S. Prager,  
 A. Prociuk,  E. Ramos,  D. R. Rehn,  F. Rob,  M. Schneider,  N. Sergueev,  
 S. M. Sharada,  S. Sharma,  D. W. Small,  T. Stauch,  T. Stein,  
 Yu-Chuan Su,  A. J. W. Thom,  A. Tkatchenko,  T. Tsuchimochi,  N. M. Tubman,  
 L. Vogt,  M. L. Vidal,  O. Vydrov,  M. A. Watson,  J. Wenzel,  
 M. de Wergifosse,  T. A. Wesolowski,  A. White,  J. Witte,  A. Yamada,  
 Jun Yang,  K. Yao,  S. Yeganeh,  S. R. Yost,  Zhi-Qiang You,  A. Zech,  
 Igor Ying Zhang,  Xing Zhang,  Yan Zhao,  Ying Zhu,  B. R. Brooks,  
 G. K. L. Chan,  C. J. Cramer,  M. S. Gordon,  W. J. Hehre,  A. Klamt,  
 M. W. Schmidt,  C. D. Sherrill,  D. G. Truhlar,  A. Aspuru-Guzik,  R. Baer,  
 A. T. Bell,  N. A. Besley,  Jeng-Da Chai,  A. E. DePrince, III,  
 R. A. DiStasio Jr.,  A. Dreuw,  B. D. Dunietz,  T. R. Furlani,  
 Chao-Ping Hsu,  Yousung Jung,  Jing Kong,  D. S. Lambrecht,  WanZhen Liang,  
 C. Ochsenfeld,  V. A. Rassolov,  L. V. Slipchenko,  J. E. Subotnik,  
 T. Van Voorhis,  J. M. Herbert,  A. I. Krylov,  P. M. W. Gill,  M. Head-Gordon

 Contributors to earlier versions of Q-Chem not listed above: 
 R. D. Adamson,  B. Austin,  J. Baker,  G. J. O. Beran,  K. Brandhorst,  
 S. T. Brown,  E. F. C. Byrd,  A. K. Chakraborty,  C.-L. Cheng,  
 Siu Hung Chien,  D. M. Chipman,  D. L. Crittenden,  H. Dachsel,  
 R. J. Doerksen,  A. D. Dutoi,  L. Fusti-Molnar,  W. A. Goddard III,  
 A. Golubeva-Zadorozhnaya,  S. R. Gwaltney,  G. Hawkins,  A. Heyden,  
 S. Hirata,  G. Kedziora,  F. J. Keil,  C. Kelley,  Jihan Kim,  R. A. King,  
 R. Z. Khaliullin,  P. P. Korambath,  W. Kurlancheek,  A. M. Lee,  M. S. Lee,  
 S. V. Levchenko,  Ching Yeh Lin,  D. Liotard,  R. C. Lochan,  I. Lotan,  
 P. E. Maslen,  N. Nair,  D. P. O'Neill,  D. Neuhauser,  E. Neuscamman,  
 C. M. Oana,  R. Olson,  B. Peters,  R. Peverati,  P. A. Pieniazek,  
 Y. M. Rhee,  J. Ritchie,  M. A. Rohrdanz,  E. Rosta,  N. J. Russ,  
 H. F. Schaefer III,  N. E. Schultz,  N. Shenvi,  A. C. Simmonett,  A. Sodt,  
 D. Stuck,  K. S. Thanthiriwatte,  V. Vanovschi,  Tao Wang,  A. Warshel,  
 C. F. Williams,  Q. Wu,  X. Xu,  W. Zhang

 Please cite Q-Chem as follows:
 Y. Shao et al., Mol. Phys. 113, 184-215 (2015)
 DOI: 10.1080/00268976.2014.952696

 Q-Chem 5.1.1 for Intel X86 EM64T Linux

 Parts of Q-Chem use Armadillo 8.300.2 (Tropical Shenanigans).
 http://arma.sourceforge.net/

 Q-Chem begins on Wed Oct 10 23:25:36 2018  

Host: 
0

     Scratch files written to /scratch/taweetham/qchem30243//
Input Ideriv = 2
Curr. Ideriv = -1
Max.  Ideriv = 2

Checking the input file for inconsistencies... 	...done.

--------------------------------------------------------------
User input:
--------------------------------------------------------------
$molecule
0 1
C 
C 1 CC 
C 2 CC 1 60.0
Cl 2 CCl 1 ANG  3 pDHA
Cl 2 CCl 1 ANG  3 mDHA
Br 3 CBr 1 ANG  2 mDHA
I 3 CI 1 ANG  2 pDHA
H 1 CH 2 ANG  3 pDHA
H 1 CH 2 ANG  3 mDHA

CC=1.54
CH=1.09
CF=1.35
CCl=1.77
CBr=1.94
CI=2.14
ANG=118.0
pDHA=107.9
mDHA=-107.9
$end

$rem
   job_type	optimization
   basis	6-311++g**
   method	b3lyp
   mem_total	32000
$end

--------------------------------------------------------------
 ----------------------------------------------------------------
             Standard Nuclear Orientation (Angstroms)
    I     Atom           X                Y                Z
 ----------------------------------------------------------------
    1      C       0.7217142020    -0.5115640117     1.6426264758
    2      C       1.0666479186    -1.0750994420     0.2515662507
    3      C       0.2040534985     0.1945891703     0.3757503652
    4      Cl      2.7295395794    -0.8971636356    -0.3281148455
    5      Cl      0.2731172494    -2.5728141577    -0.2583942450
    6      Br      1.0057385647     1.8923485241    -0.1126288229
    7      I      -1.8815252339     0.0414475117    -0.0786822295
    8      H       0.0038078867    -1.0593730274     2.2530491203
    9      H       1.5165199430    -0.0274752482     2.2101138352
 ----------------------------------------------------------------
 Molecular Point Group                 C1    NOp =  1
 Largest Abelian Subgroup              C1    NOp =  1
 Nuclear Repulsion Energy =  1284.2972530517 hartrees
 There are       71 alpha and       71 beta electrons
 Requested basis set is 6-311++G(d,p)
 There are 97 shells and 250 basis functions

 Total QAlloc Memory Limit  32000 MB
 Mega-Array Size       188 MB
 MEM_STATIC part       192 MB
 A cutoff of  1.0D-11 yielded   3671 shell pairs
 There are     26307 function pairs (     29123 Cartesian)
 Smallest overlap matrix eigenvalue = 3.29E-05

 Scale SEOQF with 1.000000e-01/1.000000e-01/1.000000e-01

 Standard Electronic Orientation quadrupole field applied
 Nucleus-field energy     =     0.0000000283 hartrees
 Guess from superposition of atomic densities
 Warning:  Energy on first SCF cycle will be non-variational
 SAD guess density has 142.000000 electrons

 -----------------------------------------------------------------------
  General SCF calculation program by
  Eric Jon Sundstrom, Paul Horn, Yuezhi Mao, Dmitri Zuev, Alec White,
  David Stuck, Shaama M.S., Shane Yost, Joonho Lee, David Small,
  Daniel Levine, Susi Lehtola, Hugh Burton, Evgeny Epifanovsky
 -----------------------------------------------------------------------
 Exchange:     0.2000 Hartree-Fock + 0.0800 Slater + 0.7200 B88
 Correlation:  0.1900 VWN1RPA + 0.8100 LYP
 Using SG-1 standard quadrature grid
 A restricted SCF calculation will be
 performed using DIIS
 SCF converges when DIIS error is below 1.0e-08
 ---------------------------------------
  Cycle       Energy         DIIS error
 ---------------------------------------
    1  -10530.6933136273      3.33e-02  
    2  -10529.5621773640      2.56e-03  
    3  -10529.5375694366      3.08e-03  
    4  -10529.6005777065      4.81e-04  
    5  -10529.6018687520      2.38e-04  
    6  -10529.6022400352      9.15e-05  
    7  -10529.6023080986      2.00e-05  
    8  -10529.6023108534      7.18e-06  
    9  -10529.6023112255      1.44e-06  
   10  -10529.6023112426      3.54e-07  
   11  -10529.6023112431      6.37e-08  
   12  -10529.6023112431      1.65e-08  
   13  -10529.6023112431      4.87e-09  Convergence criterion met
 ---------------------------------------
 SCF time:   CPU 75.78s  wall 76.00s 
 SCF   energy in the final basis set =   -10529.6023112431
 Total energy in the final basis set =   -10529.6023112431

 --------------------------------------------------------------

                    Orbital Energies (a.u.)
 --------------------------------------------------------------

 Alpha MOs
 -- Occupied --
*******-482.851-176.316-165.720-165.718-165.718-101.578-101.577
-62.503 -56.324 -56.320 -56.320 -35.813 -31.306 -31.300 -31.300
-22.957 -22.955 -22.955 -22.950 -22.950 -10.333 -10.310 -10.237
 -9.493  -9.492  -8.712  -7.258  -7.257  -7.247  -7.247  -7.246
 -7.246  -6.545  -6.530  -6.530  -6.362  -4.775  -4.759  -4.759
 -2.655  -2.651  -2.651  -2.639  -2.639  -2.041  -2.036  -2.036
 -2.022  -2.022  -0.962  -0.862  -0.851  -0.798  -0.690  -0.633
 -0.570  -0.522  -0.499  -0.439  -0.438  -0.410  -0.394  -0.358
 -0.344  -0.333  -0.319  -0.300  -0.295  -0.277  -0.271
 -- Virtual --
 -0.083  -0.061  -0.033  -0.005   0.018   0.021   0.024   0.033
  0.051   0.062   0.065   0.068   0.072   0.085   0.089   0.095
  0.098   0.105   0.108   0.116   0.123   0.132   0.135   0.141
  0.149   0.152   0.162   0.166   0.183   0.193   0.206   0.219
  0.230   0.233   0.242   0.249   0.268   0.290   0.376   0.384
  0.386   0.400   0.414   0.422   0.431   0.433   0.440   0.448
  0.461   0.468   0.479   0.485   0.492   0.498   0.511   0.535
  0.545   0.554   0.559   0.587   0.610   0.631   0.655   0.662
  0.683   0.709   0.727   0.776   0.803   0.831   0.836   0.848
  0.854   0.880   0.893   0.918   0.923   0.930   0.956   0.999
  1.022   1.105   1.116   1.134   1.189   1.292   1.344   1.370
  1.374   1.387   1.431   1.474   1.525   1.535   1.575   1.600
  1.655   1.733   1.765   1.851   1.858   1.886   1.943   2.001
  2.044   2.059   2.133   2.161   2.185   2.207   2.266   2.291
  2.312   2.326   2.475   2.484   2.537   2.578   2.692   2.699
  2.776   2.802   2.896   3.070   3.104   3.368   3.559   3.688
  3.974   3.986   4.004   4.030   4.040   4.081   4.088   4.124
  4.215   4.272   4.387   4.461   6.033   6.060   6.099   6.685
  7.566   7.597   7.683   9.719   9.760  23.449  23.582  23.806
 25.841  25.872  25.920  25.977  26.461  26.482  27.893  28.366
 28.386  28.393  28.537  28.548  28.576  28.611  28.691  47.950
127.902 127.919 127.943 151.684 215.709 215.750 289.762 289.790
289.9051020.7531901.848
 --------------------------------------------------------------

          Ground-State Mulliken Net Atomic Charges

     Atom                 Charge (a.u.)
  ----------------------------------------
      1 C                    -0.727728
      2 C                    -0.309131
      3 C                    -0.075158
      4 Cl                    0.340482
      5 Cl                    0.281435
      6 Br                   -0.033185
      7 I                     0.139521
      8 H                     0.187910
      9 H                     0.195854
  ----------------------------------------
  Sum of atomic charges =     0.000000

 -----------------------------------------------------------------
                    Cartesian Multipole Moments
 -----------------------------------------------------------------
    Charge (ESU x 10^10)
                 0.0000
    Dipole Moment (Debye)
         X      -0.2001      Y      -0.0681      Z       1.6770
       Tot       1.6903
    Quadrupole Moments (Debye-Ang)
        XX     -88.2607     XY       2.5306     YY     -91.6632
        XZ       1.9239     YZ      -1.4594     ZZ     -87.0891
    Octopole Moments (Debye-Ang^2)
       XXX     -55.2205    XXY      19.1911    XYY     -15.5876
       YYY      54.5690    XXZ      -6.9020    XYZ      -0.9407
       YYZ      -6.4961    XZZ     -11.1991    YZZ      13.6799
       ZZZ      -0.2866
    Hexadecapole Moments (Debye-Ang^3)
      XXXX   -1372.7261   XXXY      55.9787   XXYY    -433.2022
      XYYY      79.2300   YYYY   -1087.0470   XXXZ       1.1326
      XXYZ      -0.5284   XYYZ      -2.7533   YYYZ      -3.2572
      XXZZ    -283.2094   XYZZ      17.9038   YYZZ    -231.0812
      XZZZ       7.3542   YZZZ      -9.1984   ZZZZ    -242.9237
 -----------------------------------------------------------------
 Calculating analytic gradient of the SCF energy
 Gradient of SCF Energy
            1           2           3           4           5           6
    1  -0.0000080   0.0075525  -0.0133312   0.0012451  -0.0078153   0.0039770
    2  -0.0000533  -0.0136677   0.0116049   0.0061592   0.0023958  -0.0004399
    3   0.0160061  -0.0160136  -0.0100307   0.0002605   0.0004905  -0.0013041
            7           8           9
    1   0.0088082  -0.0019935   0.0015650
    2  -0.0058810  -0.0013533   0.0012353
    3   0.0013735   0.0044883   0.0047294
 Max gradient component =       1.601E-02
 RMS gradient           =       7.354E-03
 Gradient time:  CPU 21.78 s  wall 21.78 s
 Geometry Optimization Parameters
   NAtoms,    NIC,     NZ,  NCons,   NDum,   NFix, NCnnct, MaxDiis
        9      69       9       0       0       0       0       0


** GEOMETRY OPTIMIZATION IN DELOCALIZED INTERNAL COORDINATES **
   Searching for a Minimum

   Optimization Cycle:   1

                       Coordinates (Angstroms)
     ATOM                X               Y               Z
      1  C         0.7217142020   -0.5115640117    1.6426264758
      2  C         1.0666479186   -1.0750994420    0.2515662507
      3  C         0.2040534985    0.1945891703    0.3757503652
      4  Cl        2.7295395794   -0.8971636356   -0.3281148455
      5  Cl        0.2731172494   -2.5728141577   -0.2583942450
      6  Br        1.0057385647    1.8923485241   -0.1126288229
      7  I        -1.8815252339    0.0414475117   -0.0786822295
      8  H         0.0038078867   -1.0593730274    2.2530491203
      9  H         1.5165199430   -0.0274752482    2.2101138352
   Point Group: c1    Number of degrees of freedom:    21


   Energy is -10529.602311243


 Attempting to Generate Delocalized Internal Coordinates

 21 Hessian modes will be used to form the next step
  Hessian Eigenvalues:
     0.017401    0.020947    0.030782    0.030782    0.030790    0.033282
     0.086449    0.090060    0.108095    0.108252    0.129001    0.140000
     0.145900    0.175927    0.257500    0.268991    0.285189    0.286300
     0.286300    0.348126    0.348126

 Minimum Search - Taking Simple RFO Step
 Searching for Lamda that Minimizes Along All modes
 Value Taken    Lamda =  -0.00606673
 Step Taken.  Stepsize is  0.267692

                             Maximum     Tolerance    Cnvgd?
         Gradient           0.019748      0.000300      NO
         Displacement       0.171112      0.001200      NO
         Energy change     *********      0.000001      NO


 New Cartesian Coordinates Obtained by Inverse Iteration

 Displacement from previous Coordinates is:  0.405467
 ----------------------------------------------------------------
             Standard Nuclear Orientation (Angstroms)
    I     Atom           X                Y                Z
 ----------------------------------------------------------------
    1      C       0.7157454282    -0.5113061003     1.6008150310
    2      C       1.0686426761    -1.0762777723     0.2431684138
    3      C       0.1992558986     0.1897967415     0.3558218449
    4      Cl      2.7489738270    -0.9482220482    -0.2878714267
    5      Cl      0.3651543590    -2.6325546813    -0.2123877254
    6      Br      0.9713878418     1.9133391115    -0.0673957765
    7      I      -1.9442128250     0.1395288999    -0.0335042030
    8      H       0.0028292341    -1.0622332820     2.2022479163
    9      H       1.5118371686    -0.0271751852     2.1543918299
 ----------------------------------------------------------------
 Molecular Point Group                 C1    NOp =  1
 Largest Abelian Subgroup              C1    NOp =  1
 Nuclear Repulsion Energy =  1270.3256903593 hartrees
 There are       71 alpha and       71 beta electrons
 Applying Cartesian multipole field
    Component          Value
    ---------          -----
     (2,0,0)        1.00000E-11
     (0,2,0)        2.00000E-11
     (0,0,2)       -3.00000E-11
 Nucleus-field energy     =     0.0000000298 hartrees
 Requested basis set is 6-311++G(d,p)
 There are 97 shells and 250 basis functions
 A cutoff of  1.0D-11 yielded   3653 shell pairs
 There are     26118 function pairs (     28895 Cartesian)
 Smallest overlap matrix eigenvalue = 2.94E-05
 Guess MOs from SCF MO coefficient file

 -----------------------------------------------------------------------
  General SCF calculation program by
  Eric Jon Sundstrom, Paul Horn, Yuezhi Mao, Dmitri Zuev, Alec White,
  David Stuck, Shaama M.S., Shane Yost, Joonho Lee, David Small,
  Daniel Levine, Susi Lehtola, Hugh Burton, Evgeny Epifanovsky
 -----------------------------------------------------------------------
 Exchange:     0.2000 Hartree-Fock + 0.0800 Slater + 0.7200 B88
 Correlation:  0.1900 VWN1RPA + 0.8100 LYP
 Using SG-1 standard quadrature grid
 A restricted SCF calculation will be
 performed using DIIS
 SCF converges when DIIS error is below 1.0e-08
 ---------------------------------------
  Cycle       Energy         DIIS error
 ---------------------------------------
    1  -10529.5991989409      6.95e-04  
    2  -10529.6042003737      2.00e-04  
    3  -10529.6042091529      2.07e-04  
    4  -10529.6045079393      6.64e-05  
    5  -10529.6045408286      1.77e-05  
    6  -10529.6045430247      7.99e-06  
    7  -10529.6045434972      1.84e-06  
    8  -10529.6045435192      7.09e-07  
    9  -10529.6045435227      8.94e-08  
   10  -10529.6045435228      2.99e-08  
   11  -10529.6045435230      9.06e-09  Convergence criterion met
 ---------------------------------------
 SCF time:   CPU 66.51s  wall 66.00s 
 SCF   energy in the final basis set =   -10529.6045435230
 Total energy in the final basis set =   -10529.6045435230

 --------------------------------------------------------------

                    Orbital Energies (a.u.)
 --------------------------------------------------------------

 Alpha MOs
 -- Occupied --
*******-482.852-176.317-165.721-165.719-165.719-101.578-101.577
-62.504 -56.325 -56.321 -56.321 -35.814 -31.307 -31.301 -31.301
-22.958 -22.956 -22.956 -22.951 -22.951 -10.333 -10.313 -10.232
 -9.492  -9.492  -8.713  -7.258  -7.257  -7.247  -7.247  -7.246
 -7.246  -6.546  -6.531  -6.531  -6.363  -4.776  -4.760  -4.760
 -2.656  -2.652  -2.652  -2.640  -2.640  -2.042  -2.037  -2.037
 -2.023  -2.023  -0.967  -0.867  -0.850  -0.801  -0.686  -0.633
 -0.574  -0.526  -0.501  -0.439  -0.436  -0.414  -0.392  -0.359
 -0.341  -0.330  -0.323  -0.300  -0.296  -0.278  -0.274
 -- Virtual --
 -0.090  -0.062  -0.031  -0.005   0.018   0.022   0.024   0.031
  0.051   0.062   0.065   0.068   0.074   0.084   0.088   0.095
  0.097   0.104   0.111   0.118   0.123   0.132   0.137   0.141
  0.148   0.154   0.163   0.168   0.184   0.195   0.207   0.221
  0.232   0.235   0.248   0.250   0.258   0.286   0.375   0.382
  0.387   0.401   0.417   0.423   0.431   0.432   0.440   0.448
  0.462   0.468   0.471   0.480   0.488   0.500   0.507   0.538
  0.545   0.552   0.566   0.587   0.610   0.632   0.647   0.660
  0.678   0.696   0.726   0.772   0.798   0.830   0.834   0.847
  0.853   0.885   0.891   0.919   0.930   0.932   0.964   0.985
  1.028   1.100   1.114   1.123   1.206   1.289   1.339   1.368
  1.381   1.387   1.445   1.484   1.519   1.547   1.552   1.598
  1.650   1.732   1.781   1.852   1.859   1.903   1.955   2.015
  2.049   2.058   2.146   2.171   2.191   2.207   2.268   2.293
  2.307   2.327   2.470   2.483   2.551   2.585   2.707   2.712
  2.786   2.811   2.911   3.089   3.110   3.393   3.566   3.708
  3.972   3.982   4.004   4.031   4.059   4.074   4.088   4.124
  4.202   4.267   4.383   4.450   6.028   6.052   6.086   6.679
  7.566   7.597   7.679   9.712   9.764  23.466  23.593  23.840
 25.841  25.880  25.905  25.973  26.458  26.469  27.881  28.362
 28.380  28.385  28.535  28.545  28.571  28.606  28.685  47.945
127.898 127.913 127.936 151.674 215.701 215.755 289.761 289.790
289.9011020.7461901.837
 --------------------------------------------------------------

          Ground-State Mulliken Net Atomic Charges

     Atom                 Charge (a.u.)
  ----------------------------------------
      1 C                    -0.674216
      2 C                    -0.314663
      3 C                    -0.108328
      4 Cl                    0.330575
      5 Cl                    0.295865
      6 Br                   -0.044817
      7 I                     0.127915
      8 H                     0.190179
      9 H                     0.197490
  ----------------------------------------
  Sum of atomic charges =     0.000000

 -----------------------------------------------------------------
                    Cartesian Multipole Moments
 -----------------------------------------------------------------
    Charge (ESU x 10^10)
                 0.0000
    Dipole Moment (Debye)
         X      -0.2209      Y       0.0330      Z       1.6779
       Tot       1.6927
    Quadrupole Moments (Debye-Ang)
        XX     -88.2126     XY       1.9779     YY     -91.4452
        XZ       1.7898     YZ      -1.4316     ZZ     -87.4481
    Octopole Moments (Debye-Ang^2)
       XXX     -53.3522    XXY      18.3092    XYY     -13.8001
       YYY      49.2937    XXZ      -8.7260    XYZ      -0.3159
       YYZ      -8.8032    XZZ     -10.2360    YZZ      11.9601
       ZZZ      -9.3202
    Hexadecapole Moments (Debye-Ang^3)
      XXXX   -1410.4622   XXXY      82.6567   XXYY    -448.7039
      XYYY     111.8269   YYYY   -1120.0385   XXXZ       2.1232
      XXYZ      -0.5205   XYYZ      -2.2007   YYYZ      -2.6057
      XXZZ    -290.6173   XYZZ      28.9754   YYZZ    -237.1428
      XZZZ       8.6413   YZZZ      -9.2764   ZZZZ    -233.2205
 -----------------------------------------------------------------
 Calculating analytic gradient of the SCF energy
 Gradient of SCF Energy
            1           2           3           4           5           6
    1   0.0003730   0.0037277  -0.0042176  -0.0011226   0.0024840  -0.0000561
    2  -0.0006094  -0.0048842   0.0064840  -0.0012958  -0.0005464   0.0002164
    3   0.0059805  -0.0087325  -0.0058505   0.0023796   0.0022822   0.0015961
            7           8           9
    1  -0.0013223   0.0000712   0.0000627
    2   0.0007872   0.0004303  -0.0005820
    3   0.0018685   0.0003577   0.0001185
 Max gradient component =       8.732E-03
 RMS gradient           =       3.184E-03
 Gradient time:  CPU 21.60 s  wall 21.60 s
 Geometry Optimization Parameters
   NAtoms,    NIC,     NZ,  NCons,   NDum,   NFix, NCnnct, MaxDiis
        9      69       9       0       0       0       0       0

 Cartesian Hessian Update
 Hessian Updated using BFGS Update


** GEOMETRY OPTIMIZATION IN DELOCALIZED INTERNAL COORDINATES **
   Searching for a Minimum

   Optimization Cycle:   2

                       Coordinates (Angstroms)
     ATOM                X               Y               Z
      1  C         0.7157454282   -0.5113061003    1.6008150310
      2  C         1.0686426761   -1.0762777723    0.2431684138
      3  C         0.1992558986    0.1897967415    0.3558218449
      4  Cl        2.7489738270   -0.9482220482   -0.2878714267
      5  Cl        0.3651543590   -2.6325546813   -0.2123877254
      6  Br        0.9713878418    1.9133391115   -0.0673957765
      7  I        -1.9442128250    0.1395288999   -0.0335042030
      8  H         0.0028292341   -1.0622332820    2.2022479163
      9  H         1.5118371686   -0.0271751852    2.1543918299
   Point Group: c1    Number of degrees of freedom:    21


   Energy is -10529.604543523

 Hessian Updated using BFGS Update

 21 Hessian modes will be used to form the next step
  Hessian Eigenvalues:
     0.017400    0.020950    0.030679    0.030786    0.033164    0.046295
     0.086750    0.089074    0.108245    0.108527    0.129535    0.132806
     0.147360    0.175873    0.232570    0.269008    0.282734    0.286300
     0.296086    0.348082    0.348393

 Minimum Search - Taking Simple RFO Step
 Searching for Lamda that Minimizes Along All modes
 Value Taken    Lamda =  -0.00117689
 Step Taken.  Stepsize is  0.135454

                             Maximum     Tolerance    Cnvgd?
         Gradient           0.006324      0.000300      NO
         Displacement       0.087495      0.001200      NO
         Energy change     -0.002232      0.000001      NO


 New Cartesian Coordinates Obtained by Inverse Iteration

 Displacement from previous Coordinates is:  0.152321
 ----------------------------------------------------------------
             Standard Nuclear Orientation (Angstroms)
    I     Atom           X                Y                Z
 ----------------------------------------------------------------
    1      C       0.7198431263    -0.5112498624     1.6167936515
    2      C       1.0673475709    -1.0740478452     0.2677199629
    3      C       0.2050320491     0.1830247557     0.3785559799
    4      Cl      2.7336640367    -0.9341038270    -0.3099668542
    5      Cl      0.3422952523    -2.6080253150    -0.2322491733
    6      Br      0.9772184222     1.8965063071    -0.0817571699
    7      I      -1.9309275328     0.1200113795    -0.0658557648
    8      H       0.0106035487    -1.0662284792     2.2167691547
    9      H       1.5145371348    -0.0209914298     2.1652761175
 ----------------------------------------------------------------
 Molecular Point Group                 C1    NOp =  1
 Largest Abelian Subgroup              C1    NOp =  1
 Nuclear Repulsion Energy =  1275.4899822872 hartrees
 There are       71 alpha and       71 beta electrons
 Applying Cartesian multipole field
    Component          Value
    ---------          -----
     (2,0,0)        1.00000E-11
     (0,2,0)        2.00000E-11
     (0,0,2)       -3.00000E-11
 Nucleus-field energy     =     0.0000000292 hartrees
 Requested basis set is 6-311++G(d,p)
 There are 97 shells and 250 basis functions
 A cutoff of  1.0D-11 yielded   3657 shell pairs
 There are     26168 function pairs (     28959 Cartesian)
 Smallest overlap matrix eigenvalue = 2.93E-05
 Guess MOs from SCF MO coefficient file

 -----------------------------------------------------------------------
  General SCF calculation program by
  Eric Jon Sundstrom, Paul Horn, Yuezhi Mao, Dmitri Zuev, Alec White,
  David Stuck, Shaama M.S., Shane Yost, Joonho Lee, David Small,
  Daniel Levine, Susi Lehtola, Hugh Burton, Evgeny Epifanovsky
 -----------------------------------------------------------------------
 Exchange:     0.2000 Hartree-Fock + 0.0800 Slater + 0.7200 B88
 Correlation:  0.1900 VWN1RPA + 0.8100 LYP
 Using SG-1 standard quadrature grid
 A restricted SCF calculation will be
 performed using DIIS
 SCF converges when DIIS error is below 1.0e-08
 ---------------------------------------
  Cycle       Energy         DIIS error
 ---------------------------------------
    1  -10529.6039462984      3.24e-04  
    2  -10529.6050442055      9.21e-05  
    3  -10529.6049985927      1.22e-04  
    4  -10529.6051082413      3.62e-05  
    5  -10529.6051190854      4.98e-06  
    6  -10529.6051192236      3.06e-06  
    7  -10529.6051192887      6.81e-07  
    8  -10529.6051192922      1.85e-07  
    9  -10529.6051192922      4.69e-08  
   10  -10529.6051192922      1.20e-08  
   11  -10529.6051192923      2.91e-09  Convergence criterion met
 ---------------------------------------
 SCF time:   CPU 66.43s  wall 67.00s 
 SCF   energy in the final basis set =   -10529.6051192923
 Total energy in the final basis set =   -10529.6051192923

 --------------------------------------------------------------

                    Orbital Energies (a.u.)
 --------------------------------------------------------------

 Alpha MOs
 -- Occupied --
*******-482.851-176.317-165.721-165.718-165.718-101.578-101.576
-62.504 -56.325 -56.320 -56.320 -35.813 -31.307 -31.300 -31.300
-22.957 -22.955 -22.955 -22.951 -22.951 -10.332 -10.311 -10.233
 -9.492  -9.491  -8.713  -7.257  -7.256  -7.246  -7.246  -7.245
 -7.245  -6.545  -6.531  -6.530  -6.362  -4.776  -4.759  -4.759
 -2.656  -2.652  -2.652  -2.640  -2.640  -2.041  -2.036  -2.036
 -2.022  -2.022  -0.970  -0.868  -0.849  -0.802  -0.685  -0.634
 -0.573  -0.528  -0.502  -0.439  -0.436  -0.415  -0.391  -0.360
 -0.341  -0.330  -0.322  -0.301  -0.297  -0.278  -0.272
 -- Virtual --
 -0.090  -0.062  -0.030  -0.005   0.019   0.022   0.025   0.032
  0.053   0.062   0.065   0.069   0.074   0.084   0.088   0.096
  0.098   0.104   0.111   0.118   0.123   0.132   0.137   0.142
  0.148   0.155   0.164   0.167   0.184   0.194   0.207   0.221
  0.230   0.238   0.246   0.253   0.263   0.287   0.375   0.382
  0.387   0.400   0.416   0.422   0.430   0.432   0.442   0.447
  0.462   0.468   0.473   0.482   0.490   0.499   0.508   0.537
  0.547   0.552   0.567   0.587   0.608   0.634   0.648   0.660
  0.682   0.700   0.723   0.774   0.800   0.832   0.834   0.849
  0.852   0.883   0.892   0.919   0.928   0.932   0.962   0.992
  1.027   1.103   1.118   1.131   1.203   1.287   1.341   1.367
  1.383   1.388   1.440   1.489   1.516   1.548   1.564   1.597
  1.656   1.733   1.785   1.857   1.863   1.900   1.959   2.016
  2.050   2.060   2.150   2.174   2.189   2.209   2.270   2.295
  2.311   2.328   2.475   2.484   2.557   2.585   2.707   2.712
  2.791   2.817   2.916   3.093   3.125   3.404   3.565   3.711
  3.973   3.983   4.003   4.031   4.062   4.076   4.090   4.126
  4.203   4.268   4.382   4.453   6.029   6.052   6.088   6.683
  7.567   7.598   7.680   9.714   9.765  23.472  23.619  23.850
 25.844  25.879  25.913  25.976  26.458  26.466  27.883  28.363
 28.381  28.387  28.536  28.545  28.572  28.607  28.685  47.948
127.899 127.914 127.937 151.676 215.702 215.756 289.762 289.791
289.9021020.7511901.839
 --------------------------------------------------------------

          Ground-State Mulliken Net Atomic Charges

     Atom                 Charge (a.u.)
  ----------------------------------------
      1 C                    -0.719232
      2 C                    -0.293089
      3 C                    -0.075815
      4 Cl                    0.328835
      5 Cl                    0.285905
      6 Br                   -0.039823
      7 I                     0.127113
      8 H                     0.189547
      9 H                     0.196559
  ----------------------------------------
  Sum of atomic charges =     0.000000

 -----------------------------------------------------------------
                    Cartesian Multipole Moments
 -----------------------------------------------------------------
    Charge (ESU x 10^10)
                 0.0000
    Dipole Moment (Debye)
         X      -0.1955      Y       0.0150      Z       1.7025
       Tot       1.7138
    Quadrupole Moments (Debye-Ang)
        XX     -88.3233     XY       2.0667     YY     -91.5196
        XZ       1.9189     YZ      -1.4842     ZZ     -87.1915
    Octopole Moments (Debye-Ang^2)
       XXX     -53.2979    XXY      18.6443    XYY     -14.0137
       YYY      50.5568    XXZ      -8.0833    XYZ      -0.5040
       YYZ      -7.7595    XZZ     -10.1486    YZZ      12.2467
       ZZZ      -4.9147
    Hexadecapole Moments (Debye-Ang^3)
      XXXX   -1400.3475   XXXY      76.5530   XXYY    -443.1531
      XYYY     104.1146   YYYY   -1104.1647   XXXZ      -0.0675
      XXYZ      -0.6641   XYYZ      -3.3073   YYYZ      -2.8175
      XXZZ    -287.7752   XYZZ      26.4358   YYZZ    -233.7913
      XZZZ       5.6185   YZZZ      -9.5203   ZZZZ    -237.5640
 -----------------------------------------------------------------
 Calculating analytic gradient of the SCF energy
 Gradient of SCF Energy
            1           2           3           4           5           6
    1   0.0000734   0.0014888  -0.0002801  -0.0013590   0.0008599   0.0002533
    2   0.0000822  -0.0021507   0.0019272   0.0001478   0.0006530  -0.0008038
    3   0.0000844   0.0010951   0.0004741   0.0002100  -0.0000640   0.0001900
            7           8           9
    1  -0.0011830   0.0004927  -0.0003460
    2   0.0000521   0.0004269  -0.0003348
    3  -0.0003639  -0.0008095  -0.0008162
 Max gradient component =       2.151E-03
 RMS gradient           =       8.481E-04
 Gradient time:  CPU 21.99 s  wall 21.99 s
 Geometry Optimization Parameters
   NAtoms,    NIC,     NZ,  NCons,   NDum,   NFix, NCnnct, MaxDiis
        9      69       9       0       0       0       0       0

 Cartesian Hessian Update
 Hessian Updated using BFGS Update


** GEOMETRY OPTIMIZATION IN DELOCALIZED INTERNAL COORDINATES **
   Searching for a Minimum

   Optimization Cycle:   3

                       Coordinates (Angstroms)
     ATOM                X               Y               Z
      1  C         0.7198431263   -0.5112498624    1.6167936515
      2  C         1.0673475709   -1.0740478452    0.2677199629
      3  C         0.2050320491    0.1830247557    0.3785559799
      4  Cl        2.7336640367   -0.9341038270   -0.3099668542
      5  Cl        0.3422952523   -2.6080253150   -0.2322491733
      6  Br        0.9772184222    1.8965063071   -0.0817571699
      7  I        -1.9309275328    0.1200113795   -0.0658557648
      8  H         0.0106035487   -1.0662284792    2.2167691547
      9  H         1.5145371348   -0.0209914298    2.1652761175
   Point Group: c1    Number of degrees of freedom:    21


   Energy is -10529.605119292

 Hessian Updated using BFGS Update

 21 Hessian modes will be used to form the next step
  Hessian Eigenvalues:
     0.017364    0.020960    0.030747    0.030814    0.033188    0.053409
     0.086401    0.089504    0.107636    0.108264    0.128035    0.132647
     0.145598    0.176071    0.238831    0.265999    0.269345    0.286299
     0.287502    0.348038    0.348279

 Minimum Search - Taking Simple RFO Step
 Searching for Lamda that Minimizes Along All modes
 Value Taken    Lamda =  -0.00007712
 Step Taken.  Stepsize is  0.027493

                             Maximum     Tolerance    Cnvgd?
         Gradient           0.001797      0.000300      NO
         Displacement       0.010281      0.001200      NO
         Energy change     -0.000576      0.000001      NO


 New Cartesian Coordinates Obtained by Inverse Iteration

 Displacement from previous Coordinates is:  0.034225
 ----------------------------------------------------------------
             Standard Nuclear Orientation (Angstroms)
    I     Atom           X                Y                Z
 ----------------------------------------------------------------
    1      C       0.7210349414    -0.5112985833     1.6166679294
    2      C       1.0668566010    -1.0721515342     0.2645791442
    3      C       0.2067779464     0.1826665609     0.3775545382
    4      Cl      2.7380054260    -0.9397127828    -0.3085807471
    5      Cl      0.3339191325    -2.6048918959    -0.2335433984
    6      Br      0.9712388945     1.9020207273    -0.0818848904
    7      I      -1.9231545487     0.1141174317    -0.0652280623
    8      H       0.0107989904    -1.0668449533     2.2176536311
    9      H       1.5141362247    -0.0190092867     2.1680677596
 ----------------------------------------------------------------
 Molecular Point Group                 C1    NOp =  1
 Largest Abelian Subgroup              C1    NOp =  1
 Nuclear Repulsion Energy =  1276.4116317184 hartrees
 There are       71 alpha and       71 beta electrons
 Applying Cartesian multipole field
    Component          Value
    ---------          -----
     (2,0,0)        1.00000E-11
     (0,2,0)        2.00000E-11
     (0,0,2)       -3.00000E-11
 Nucleus-field energy     =     0.0000000292 hartrees
 Requested basis set is 6-311++G(d,p)
 There are 97 shells and 250 basis functions
 A cutoff of  1.0D-11 yielded   3659 shell pairs
 There are     26198 function pairs (     28995 Cartesian)
 Smallest overlap matrix eigenvalue = 2.91E-05
 Guess MOs from SCF MO coefficient file

 -----------------------------------------------------------------------
  General SCF calculation program by
  Eric Jon Sundstrom, Paul Horn, Yuezhi Mao, Dmitri Zuev, Alec White,
  David Stuck, Shaama M.S., Shane Yost, Joonho Lee, David Small,
  Daniel Levine, Susi Lehtola, Hugh Burton, Evgeny Epifanovsky
 -----------------------------------------------------------------------
 Exchange:     0.2000 Hartree-Fock + 0.0800 Slater + 0.7200 B88
 Correlation:  0.1900 VWN1RPA + 0.8100 LYP
 Using SG-1 standard quadrature grid
 A restricted SCF calculation will be
 performed using DIIS
 SCF converges when DIIS error is below 1.0e-08
 ---------------------------------------
  Cycle       Energy         DIIS error
 ---------------------------------------
    1  -10529.6051001937      7.27e-05  
    2  -10529.6051493975      2.51e-05  
    3  -10529.6051462212      3.28e-05  
    4  -10529.6051540498      6.92e-06  
    5  -10529.6051544022      1.99e-06  
    6  -10529.6051544289      8.02e-07  
    7  -10529.6051544338      1.42e-07  
    8  -10529.6051544339      5.30e-08  
    9  -10529.6051544339      9.17e-09  Convergence criterion met
 ---------------------------------------
 SCF time:   CPU 54.05s  wall 54.00s 
 SCF   energy in the final basis set =   -10529.6051544339
 Total energy in the final basis set =   -10529.6051544339

 --------------------------------------------------------------

                    Orbital Energies (a.u.)
 --------------------------------------------------------------

 Alpha MOs
 -- Occupied --
*******-482.851-176.317-165.721-165.718-165.718-101.578-101.577
-62.504 -56.325 -56.320 -56.320 -35.813 -31.307 -31.300 -31.300
-22.957 -22.955 -22.955 -22.951 -22.951 -10.333 -10.311 -10.233
 -9.492  -9.491  -8.713  -7.257  -7.256  -7.246  -7.246  -7.246
 -7.245  -6.545  -6.531  -6.530  -6.362  -4.776  -4.759  -4.759
 -2.656  -2.652  -2.652  -2.640  -2.640  -2.041  -2.036  -2.036
 -2.022  -2.022  -0.970  -0.867  -0.849  -0.802  -0.686  -0.634
 -0.573  -0.527  -0.502  -0.439  -0.436  -0.414  -0.391  -0.360
 -0.341  -0.330  -0.322  -0.301  -0.297  -0.278  -0.272
 -- Virtual --
 -0.089  -0.063  -0.031  -0.005   0.019   0.022   0.025   0.032
  0.053   0.062   0.065   0.069   0.075   0.084   0.088   0.095
  0.098   0.104   0.111   0.118   0.123   0.132   0.137   0.141
  0.148   0.155   0.164   0.167   0.184   0.194   0.207   0.221
  0.230   0.238   0.246   0.253   0.263   0.287   0.375   0.383
  0.387   0.401   0.416   0.422   0.430   0.432   0.442   0.447
  0.462   0.468   0.474   0.482   0.491   0.500   0.509   0.537
  0.547   0.553   0.567   0.588   0.609   0.634   0.649   0.661
  0.681   0.700   0.723   0.773   0.800   0.831   0.834   0.849
  0.853   0.883   0.891   0.918   0.928   0.931   0.962   0.992
  1.027   1.104   1.117   1.130   1.203   1.289   1.342   1.368
  1.383   1.386   1.441   1.487   1.516   1.548   1.564   1.597
  1.656   1.733   1.784   1.857   1.862   1.902   1.958   2.016
  2.050   2.059   2.148   2.174   2.188   2.208   2.269   2.295
  2.311   2.327   2.474   2.483   2.554   2.583   2.707   2.711
  2.793   2.817   2.914   3.092   3.125   3.404   3.563   3.707
  3.973   3.984   4.003   4.031   4.060   4.076   4.091   4.126
  4.204   4.267   4.382   4.455   6.030   6.053   6.089   6.683
  7.566   7.597   7.679   9.714   9.764  23.471  23.623  23.847
 25.844  25.878  25.912  25.975  26.458  26.466  27.884  28.364
 28.381  28.387  28.536  28.546  28.572  28.607  28.686  47.948
127.900 127.914 127.938 151.677 215.702 215.755 289.762 289.790
289.9021020.7501901.840
 --------------------------------------------------------------

          Ground-State Mulliken Net Atomic Charges

     Atom                 Charge (a.u.)
  ----------------------------------------
      1 C                    -0.718680
      2 C                    -0.286518
      3 C                    -0.082302
      4 Cl                    0.331107
      5 Cl                    0.280092
      6 Br                   -0.039274
      7 I                     0.128942
      8 H                     0.189802
      9 H                     0.196833
  ----------------------------------------
  Sum of atomic charges =     0.000000

 -----------------------------------------------------------------
                    Cartesian Multipole Moments
 -----------------------------------------------------------------
    Charge (ESU x 10^10)
                 0.0000
    Dipole Moment (Debye)
         X      -0.2058      Y       0.0168      Z       1.7026
       Tot       1.7151
    Quadrupole Moments (Debye-Ang)
        XX     -88.3516     XY       2.0794     YY     -91.5188
        XZ       1.9262     YZ      -1.4742     ZZ     -87.1943
    Octopole Moments (Debye-Ang^2)
       XXX     -53.4950    XXY      18.5735    XYY     -14.1785
       YYY      50.9843    XXZ      -8.0302    XYZ      -0.4949
       YYZ      -7.7489    XZZ     -10.2486    YZZ      12.3657
       ZZZ      -4.8666
    Hexadecapole Moments (Debye-Ang^3)
      XXXX   -1395.6934   XXXY      75.5626   XXYY    -442.6246
      XYYY     103.4118   YYYY   -1105.4993   XXXZ      -0.0909
      XXYZ      -0.5888   XYYZ      -3.2708   YYYZ      -3.1330
      XXZZ    -287.0186   XYZZ      26.1867   YYZZ    -234.0926
      XZZZ       5.6832   YZZZ      -9.6724   ZZZZ    -237.4491
 -----------------------------------------------------------------
 Calculating analytic gradient of the SCF energy
 Gradient of SCF Energy
            1           2           3           4           5           6
    1   0.0001666   0.0002875  -0.0006499  -0.0001031   0.0000099  -0.0001314
    2   0.0001699  -0.0011239   0.0008230  -0.0000328   0.0003374  -0.0000633
    3  -0.0002503  -0.0000092   0.0001488   0.0001663   0.0000268   0.0000386
            7           8           9
    1   0.0005505  -0.0001053  -0.0000248
    2  -0.0002237  -0.0000689   0.0001824
    3   0.0000253  -0.0001168  -0.0000296
 Max gradient component =       1.124E-03
 RMS gradient           =       3.433E-04
 Gradient time:  CPU 21.21 s  wall 21.21 s
 Geometry Optimization Parameters
   NAtoms,    NIC,     NZ,  NCons,   NDum,   NFix, NCnnct, MaxDiis
        9      69       9       0       0       0       0       0

 Cartesian Hessian Update
 Hessian Updated using BFGS Update


** GEOMETRY OPTIMIZATION IN DELOCALIZED INTERNAL COORDINATES **
   Searching for a Minimum

   Optimization Cycle:   4

                       Coordinates (Angstroms)
     ATOM                X               Y               Z
      1  C         0.7210349414   -0.5112985833    1.6166679294
      2  C         1.0668566010   -1.0721515342    0.2645791442
      3  C         0.2067779464    0.1826665609    0.3775545382
      4  Cl        2.7380054260   -0.9397127828   -0.3085807471
      5  Cl        0.3339191325   -2.6048918959   -0.2335433984
      6  Br        0.9712388945    1.9020207273   -0.0818848904
      7  I        -1.9231545487    0.1141174317   -0.0652280623
      8  H         0.0107989904   -1.0668449533    2.2176536311
      9  H         1.5141362247   -0.0190092867    2.1680677596
   Point Group: c1    Number of degrees of freedom:    21


   Energy is -10529.605154434

 Hessian Updated using BFGS Update

 21 Hessian modes will be used to form the next step
  Hessian Eigenvalues:
     0.017498    0.021050    0.030624    0.030750    0.035545    0.052064
     0.087115    0.089623    0.107509    0.117742    0.123400    0.132153
     0.166258    0.172836    0.224678    0.246856    0.269532    0.285159
     0.287935    0.348136    0.350782

 Minimum Search - Taking Simple RFO Step
 Searching for Lamda that Minimizes Along All modes
 Value Taken    Lamda =  -0.00000919
 Step Taken.  Stepsize is  0.009976

                             Maximum     Tolerance    Cnvgd?
         Gradient           0.000690      0.000300      NO
         Displacement       0.004487      0.001200      NO
         Energy change     -0.000035      0.000001      NO


 New Cartesian Coordinates Obtained by Inverse Iteration

 Displacement from previous Coordinates is:  0.012172
 ----------------------------------------------------------------
             Standard Nuclear Orientation (Angstroms)
    I     Atom           X                Y                Z
 ----------------------------------------------------------------
    1      C       0.7204467055    -0.5118641329     1.6170976089
    2      C       1.0666772428    -1.0712496856     0.2642485880
    3      C       0.2069026340     0.1820331740     0.3772410036
    4      Cl      2.7379518005    -0.9370429616    -0.3098878771
    5      Cl      0.3359332735    -2.6064003883    -0.2321278554
    6      Br      0.9727298363     1.9009704015    -0.0836905957
    7      I      -1.9250172552     0.1165928432    -0.0650730475
    8      H       0.0101008562    -1.0673170783     2.2182423866
    9      H       1.5138885147    -0.0208264883     2.1692356928
 ----------------------------------------------------------------
 Molecular Point Group                 C1    NOp =  1
 Largest Abelian Subgroup              C1    NOp =  1
 Nuclear Repulsion Energy =  1276.0075322221 hartrees
 There are       71 alpha and       71 beta electrons
 Applying Cartesian multipole field
    Component          Value
    ---------          -----
     (2,0,0)        1.00000E-11
     (0,2,0)        2.00000E-11
     (0,0,2)       -3.00000E-11
 Nucleus-field energy     =     0.0000000292 hartrees
 Requested basis set is 6-311++G(d,p)
 There are 97 shells and 250 basis functions
 A cutoff of  1.0D-11 yielded   3658 shell pairs
 There are     26183 function pairs (     28977 Cartesian)
 Smallest overlap matrix eigenvalue = 2.90E-05
 Guess MOs from SCF MO coefficient file

 -----------------------------------------------------------------------
  General SCF calculation program by
  Eric Jon Sundstrom, Paul Horn, Yuezhi Mao, Dmitri Zuev, Alec White,
  David Stuck, Shaama M.S., Shane Yost, Joonho Lee, David Small,
  Daniel Levine, Susi Lehtola, Hugh Burton, Evgeny Epifanovsky
 -----------------------------------------------------------------------
 Exchange:     0.2000 Hartree-Fock + 0.0800 Slater + 0.7200 B88
 Correlation:  0.1900 VWN1RPA + 0.8100 LYP
 Using SG-1 standard quadrature grid
 A restricted SCF calculation will be
 performed using DIIS
 SCF converges when DIIS error is below 1.0e-08
 ---------------------------------------
  Cycle       Energy         DIIS error
 ---------------------------------------
    1  -10529.6051534775      2.48e-05  
    2  -10529.6051593369      5.77e-06  
    3  -10529.6051587980      1.01e-05  
    4  -10529.6051596190      1.46e-06  
    5  -10529.6051596346      3.60e-07  
    6  -10529.6051596352      1.14e-07  
    7  -10529.6051596356      4.59e-08  
    8  -10529.6051596356      1.17e-08  
    9  -10529.6051596355      2.64e-09  Convergence criterion met
 ---------------------------------------
 SCF time:   CPU 53.32s  wall 53.00s 
 SCF   energy in the final basis set =   -10529.6051596355
 Total energy in the final basis set =   -10529.6051596355

 --------------------------------------------------------------

                    Orbital Energies (a.u.)
 --------------------------------------------------------------

 Alpha MOs
 -- Occupied --
*******-482.851-176.317-165.721-165.718-165.718-101.578-101.577
-62.504 -56.325 -56.320 -56.320 -35.813 -31.307 -31.300 -31.300
-22.957 -22.955 -22.955 -22.951 -22.951 -10.333 -10.311 -10.233
 -9.492  -9.491  -8.713  -7.257  -7.256  -7.246  -7.246  -7.246
 -7.245  -6.545  -6.531  -6.530  -6.362  -4.776  -4.759  -4.759
 -2.656  -2.652  -2.652  -2.640  -2.640  -2.041  -2.036  -2.036
 -2.022  -2.022  -0.970  -0.867  -0.849  -0.802  -0.686  -0.634
 -0.573  -0.527  -0.502  -0.439  -0.436  -0.414  -0.391  -0.360
 -0.341  -0.330  -0.322  -0.301  -0.297  -0.278  -0.272
 -- Virtual --
 -0.090  -0.064  -0.031  -0.005   0.019   0.022   0.025   0.032
  0.053   0.062   0.065   0.069   0.075   0.084   0.088   0.095
  0.098   0.104   0.111   0.118   0.123   0.132   0.137   0.141
  0.148   0.155   0.164   0.167   0.184   0.194   0.207   0.221
  0.230   0.238   0.247   0.253   0.262   0.287   0.375   0.382
  0.387   0.401   0.416   0.422   0.430   0.432   0.442   0.447
  0.462   0.468   0.474   0.482   0.491   0.499   0.509   0.537
  0.547   0.553   0.566   0.588   0.608   0.634   0.648   0.661
  0.681   0.700   0.723   0.773   0.800   0.831   0.834   0.849
  0.853   0.883   0.891   0.918   0.928   0.931   0.962   0.992
  1.027   1.104   1.117   1.130   1.203   1.288   1.341   1.367
  1.383   1.386   1.440   1.488   1.516   1.548   1.564   1.597
  1.657   1.733   1.783   1.857   1.862   1.902   1.957   2.016
  2.050   2.059   2.147   2.174   2.188   2.208   2.269   2.295
  2.311   2.327   2.474   2.482   2.553   2.583   2.706   2.711
  2.793   2.817   2.914   3.092   3.125   3.404   3.562   3.707
  3.973   3.984   4.003   4.031   4.059   4.076   4.091   4.126
  4.204   4.267   4.382   4.454   6.029   6.053   6.089   6.682
  7.566   7.597   7.679   9.713   9.763  23.470  23.625  23.847
 25.843  25.878  25.912  25.975  26.458  26.466  27.884  28.363
 28.381  28.387  28.536  28.546  28.572  28.607  28.685  47.948
127.900 127.914 127.938 151.676 215.702 215.754 289.762 289.790
289.9021020.7501901.840
 --------------------------------------------------------------

          Ground-State Mulliken Net Atomic Charges

     Atom                 Charge (a.u.)
  ----------------------------------------
      1 C                    -0.718635
      2 C                    -0.285453
      3 C                    -0.081640
      4 Cl                    0.330432
      5 Cl                    0.279690
      6 Br                   -0.039630
      7 I                     0.128588
      8 H                     0.189794
      9 H                     0.196853
  ----------------------------------------
  Sum of atomic charges =     0.000000

 -----------------------------------------------------------------
                    Cartesian Multipole Moments
 -----------------------------------------------------------------
    Charge (ESU x 10^10)
                 0.0000
    Dipole Moment (Debye)
         X      -0.2062      Y       0.0189      Z       1.7041
       Tot       1.7167
    Quadrupole Moments (Debye-Ang)
        XX     -88.3444     XY       2.0730     YY     -91.5304
        XZ       1.9206     YZ      -1.4845     ZZ     -87.1901
    Octopole Moments (Debye-Ang^2)
       XXX     -53.5118    XXY      18.5675    XYY     -14.1675
       YYY      50.7801    XXZ      -8.0068    XYZ      -0.4970
       YYZ      -7.7190    XZZ     -10.2339    YZZ      12.3007
       ZZZ      -4.7571
    Hexadecapole Moments (Debye-Ang^3)
      XXXX   -1397.0715   XXXY      75.7630   XXYY    -442.8792
      XYYY     103.6472   YYYY   -1105.3378   XXXZ       0.1371
      XXYZ      -0.5296   XYYZ      -3.2196   YYYZ      -2.8571
      XXZZ    -287.2795   XYZZ      26.2671   YYZZ    -234.0954
      XZZZ       5.9591   YZZZ      -9.3862   ZZZZ    -237.4760
 -----------------------------------------------------------------
 Calculating analytic gradient of the SCF energy
 Gradient of SCF Energy
            1           2           3           4           5           6
    1  -0.0000319   0.0001125  -0.0002101   0.0000755   0.0000218   0.0000202
    2  -0.0000049  -0.0004004   0.0003280   0.0000917   0.0000622  -0.0000162
    3  -0.0001291  -0.0000707   0.0000515   0.0000547   0.0000881  -0.0000507
            7           8           9
    1   0.0001014  -0.0001222   0.0000327
    2  -0.0000929  -0.0000377   0.0000702
    3  -0.0000400   0.0000614   0.0000348
 Max gradient component =       4.004E-04
 RMS gradient           =       1.262E-04
 Gradient time:  CPU 21.22 s  wall 21.22 s
 Geometry Optimization Parameters
   NAtoms,    NIC,     NZ,  NCons,   NDum,   NFix, NCnnct, MaxDiis
        9      69       9       0       0       0       0       0

 Cartesian Hessian Update
 Hessian Updated using BFGS Update


** GEOMETRY OPTIMIZATION IN DELOCALIZED INTERNAL COORDINATES **
   Searching for a Minimum

   Optimization Cycle:   5

                       Coordinates (Angstroms)
     ATOM                X               Y               Z
      1  C         0.7204467055   -0.5118641329    1.6170976089
      2  C         1.0666772428   -1.0712496856    0.2642485880
      3  C         0.2069026340    0.1820331740    0.3772410036
      4  Cl        2.7379518005   -0.9370429616   -0.3098878771
      5  Cl        0.3359332735   -2.6064003883   -0.2321278554
      6  Br        0.9727298363    1.9009704015   -0.0836905957
      7  I        -1.9250172552    0.1165928432   -0.0650730475
      8  H         0.0101008562   -1.0673170783    2.2182423866
      9  H         1.5138885147   -0.0208264883    2.1692356928
   Point Group: c1    Number of degrees of freedom:    21


   Energy is -10529.605159635

 Hessian Updated using BFGS Update

 21 Hessian modes will be used to form the next step
  Hessian Eigenvalues:
     0.017713    0.021036    0.030735    0.030935    0.037651    0.050996
     0.089038    0.090812    0.095610    0.109162    0.126009    0.129731
     0.162443    0.174242    0.221001    0.244248    0.270469    0.285255
     0.287754    0.348169    0.349171

 Minimum Search - Taking Simple RFO Step
 Searching for Lamda that Minimizes Along All modes
 Value Taken    Lamda =  -0.00000104
 Step Taken.  Stepsize is  0.003538

                             Maximum     Tolerance    Cnvgd?
         Gradient           0.000250      0.000300     YES
         Displacement       0.002617      0.001200      NO
         Energy change     -0.000005      0.000001      NO


 New Cartesian Coordinates Obtained by Inverse Iteration

 Displacement from previous Coordinates is:  0.002565
 ----------------------------------------------------------------
             Standard Nuclear Orientation (Angstroms)
    I     Atom           X                Y                Z
 ----------------------------------------------------------------
    1      C       0.7205115910    -0.5117576101     1.6172350175
    2      C       1.0666622473    -1.0709891728     0.2643597826
    3      C       0.2071241424     0.1815530118     0.3770266103
    4      Cl      2.7379669312    -0.9375762859    -0.3099009268
    5      Cl      0.3361995211    -2.6064475855    -0.2324500884
    6      Br      0.9724045404     1.9008943571    -0.0835224208
    7      I      -1.9254591315     0.1170859108    -0.0651978093
    8      H       0.0105292206    -1.0673287502     2.2183507891
    9      H       1.5136745457    -0.0205381916     2.1693849500
 ----------------------------------------------------------------
 Molecular Point Group                 C1    NOp =  1
 Largest Abelian Subgroup              C1    NOp =  1
 Nuclear Repulsion Energy =  1275.9370150036 hartrees
 There are       71 alpha and       71 beta electrons
 Applying Cartesian multipole field
    Component          Value
    ---------          -----
     (2,0,0)        1.00000E-11
     (0,2,0)        2.00000E-11
     (0,0,2)       -3.00000E-11
 Nucleus-field energy     =     0.0000000292 hartrees
 Requested basis set is 6-311++G(d,p)
 There are 97 shells and 250 basis functions
 A cutoff of  1.0D-11 yielded   3658 shell pairs
 There are     26183 function pairs (     28977 Cartesian)
 Smallest overlap matrix eigenvalue = 2.89E-05
 Guess MOs from SCF MO coefficient file

 -----------------------------------------------------------------------
  General SCF calculation program by
  Eric Jon Sundstrom, Paul Horn, Yuezhi Mao, Dmitri Zuev, Alec White,
  David Stuck, Shaama M.S., Shane Yost, Joonho Lee, David Small,
  Daniel Levine, Susi Lehtola, Hugh Burton, Evgeny Epifanovsky
 -----------------------------------------------------------------------
 Exchange:     0.2000 Hartree-Fock + 0.0800 Slater + 0.7200 B88
 Correlation:  0.1900 VWN1RPA + 0.8100 LYP
 Using SG-1 standard quadrature grid
 A restricted SCF calculation will be
 performed using DIIS
 SCF converges when DIIS error is below 1.0e-08
 ---------------------------------------
  Cycle       Energy         DIIS error
 ---------------------------------------
    1  -10529.6051594728      8.84e-06  
    2  -10529.6051601545      1.44e-06  
    3  -10529.6051601567      1.49e-06  
    4  -10529.6051601721      4.24e-07  
    5  -10529.6051601734      1.36e-07  
    6  -10529.6051601735      5.30e-08  
    7  -10529.6051601736      2.14e-08  
    8  -10529.6051601734      4.84e-09  Convergence criterion met
 ---------------------------------------
 SCF time:   CPU 47.42s  wall 47.00s 
 SCF   energy in the final basis set =   -10529.6051601734
 Total energy in the final basis set =   -10529.6051601734

 --------------------------------------------------------------

                    Orbital Energies (a.u.)
 --------------------------------------------------------------

 Alpha MOs
 -- Occupied --
*******-482.851-176.317-165.721-165.718-165.718-101.578-101.577
-62.504 -56.325 -56.320 -56.320 -35.813 -31.307 -31.300 -31.300
-22.957 -22.956 -22.955 -22.951 -22.951 -10.333 -10.311 -10.233
 -9.492  -9.491  -8.713  -7.257  -7.256  -7.246  -7.246  -7.246
 -7.245  -6.545  -6.531  -6.530  -6.362  -4.776  -4.759  -4.759
 -2.656  -2.652  -2.652  -2.640  -2.640  -2.041  -2.036  -2.036
 -2.022  -2.022  -0.970  -0.867  -0.849  -0.802  -0.686  -0.635
 -0.573  -0.527  -0.502  -0.439  -0.436  -0.414  -0.391  -0.360
 -0.341  -0.330  -0.322  -0.301  -0.297  -0.278  -0.272
 -- Virtual --
 -0.090  -0.064  -0.031  -0.005   0.019   0.022   0.025   0.032
  0.053   0.062   0.065   0.069   0.075   0.084   0.088   0.095
  0.098   0.104   0.111   0.118   0.123   0.132   0.137   0.141
  0.148   0.155   0.164   0.167   0.184   0.194   0.207   0.221
  0.230   0.238   0.247   0.253   0.262   0.287   0.374   0.382
  0.387   0.401   0.416   0.422   0.430   0.432   0.442   0.447
  0.462   0.468   0.474   0.482   0.491   0.499   0.509   0.537
  0.547   0.553   0.566   0.588   0.608   0.634   0.648   0.661
  0.681   0.700   0.723   0.773   0.800   0.831   0.834   0.849
  0.853   0.883   0.891   0.918   0.928   0.931   0.962   0.992
  1.027   1.104   1.117   1.130   1.203   1.288   1.341   1.367
  1.382   1.386   1.440   1.488   1.516   1.548   1.564   1.597
  1.657   1.734   1.783   1.857   1.862   1.902   1.957   2.016
  2.050   2.059   2.147   2.174   2.189   2.208   2.269   2.295
  2.311   2.327   2.474   2.483   2.553   2.583   2.706   2.711
  2.793   2.817   2.914   3.092   3.125   3.404   3.561   3.707
  3.973   3.984   4.003   4.031   4.059   4.076   4.091   4.126
  4.204   4.267   4.382   4.454   6.029   6.053   6.088   6.682
  7.566   7.597   7.679   9.713   9.763  23.470  23.626  23.847
 25.843  25.878  25.912  25.975  26.458  26.466  27.884  28.363
 28.381  28.387  28.536  28.546  28.572  28.607  28.685  47.948
127.900 127.914 127.938 151.676 215.702 215.754 289.762 289.790
289.9021020.7501901.840
 --------------------------------------------------------------

          Ground-State Mulliken Net Atomic Charges

     Atom                 Charge (a.u.)
  ----------------------------------------
      1 C                    -0.718711
      2 C                    -0.284442
      3 C                    -0.081592
      4 Cl                    0.330278
      5 Cl                    0.279085
      6 Br                   -0.039698
      7 I                     0.128452
      8 H                     0.189788
      9 H                     0.196840
  ----------------------------------------
  Sum of atomic charges =     0.000000

 -----------------------------------------------------------------
                    Cartesian Multipole Moments
 -----------------------------------------------------------------
    Charge (ESU x 10^10)
                 0.0000
    Dipole Moment (Debye)
         X      -0.2057      Y       0.0204      Z       1.7048
       Tot       1.7172
    Quadrupole Moments (Debye-Ang)
        XX     -88.3446     XY       2.0682     YY     -91.5320
        XZ       1.9214     YZ      -1.4838     ZZ     -87.1879
    Octopole Moments (Debye-Ang^2)
       XXX     -53.4796    XXY      18.5665    XYY     -14.1511
       YYY      50.7810    XXZ      -8.0012    XYZ      -0.4923
       YYZ      -7.7140    XZZ     -10.2162    YZZ      12.2935
       ZZZ      -4.7340
    Hexadecapole Moments (Debye-Ang^3)
      XXXX   -1397.2696   XXXY      75.8832   XXYY    -442.9356
      XYYY     103.8327   YYYY   -1105.3866   XXXZ       0.1007
      XXYZ      -0.5392   XYYZ      -3.2268   YYYZ      -2.8909
      XXZZ    -287.3231   XYZZ      26.3311   YYZZ    -234.1044
      XZZZ       5.9354   YZZZ      -9.4405   ZZZZ    -237.4712
 -----------------------------------------------------------------
 Calculating analytic gradient of the SCF energy
 Gradient of SCF Energy
            1           2           3           4           5           6
    1  -0.0000304  -0.0000247   0.0000392   0.0000521   0.0000530  -0.0000151
    2   0.0000120  -0.0000695   0.0000214   0.0000203   0.0000036  -0.0000044
    3  -0.0000554   0.0000408   0.0000026   0.0000465   0.0000319  -0.0000322
            7           8           9
    1  -0.0000225  -0.0000167  -0.0000350
    2  -0.0000382   0.0000251   0.0000297
    3  -0.0000614   0.0000059   0.0000214
 Max gradient component =       6.950E-05
 RMS gradient           =       3.491E-05
 Gradient time:  CPU 21.22 s  wall 21.22 s
 Geometry Optimization Parameters
   NAtoms,    NIC,     NZ,  NCons,   NDum,   NFix, NCnnct, MaxDiis
        9      69       9       0       0       0       0       0

 Cartesian Hessian Update
 Hessian Updated using BFGS Update


** GEOMETRY OPTIMIZATION IN DELOCALIZED INTERNAL COORDINATES **
   Searching for a Minimum

   Optimization Cycle:   6

                       Coordinates (Angstroms)
     ATOM                X               Y               Z
      1  C         0.7205115910   -0.5117576101    1.6172350175
      2  C         1.0666622473   -1.0709891728    0.2643597826
      3  C         0.2071241424    0.1815530118    0.3770266103
      4  Cl        2.7379669312   -0.9375762859   -0.3099009268
      5  Cl        0.3361995211   -2.6064475855   -0.2324500884
      6  Br        0.9724045404    1.9008943571   -0.0835224208
      7  I        -1.9254591315    0.1170859108   -0.0651978093
      8  H         0.0105292206   -1.0673287502    2.2183507891
      9  H         1.5136745457   -0.0205381916    2.1693849500
   Point Group: c1    Number of degrees of freedom:    21


   Energy is -10529.605160173

 Hessian Updated using BFGS Update

 21 Hessian modes will be used to form the next step
  Hessian Eigenvalues:
     0.017728    0.021026    0.030411    0.031355    0.037739    0.050909
     0.083947    0.090977    0.095541    0.114515    0.124133    0.128783
     0.164698    0.174221    0.218127    0.245678    0.270238    0.281937
     0.285951    0.347874    0.351032

 Minimum Search - Taking Simple RFO Step
 Searching for Lamda that Minimizes Along All modes
 Value Taken    Lamda =   0.00000000
 Step Taken.  Stepsize is  0.000604

                             Maximum     Tolerance    Cnvgd?
         Gradient           0.000038      0.000300     YES
         Displacement       0.000307      0.001200     YES
         Energy change     -0.000001      0.000001     YES


                       Distance Matrix (Angstroms)
             C (  1)   C (  2)   C (  3)   Cl(  4)   Cl(  5)   Br(  6)
   C (  2)  1.504271
   C (  3)  1.510749  1.523273
   Cl(  4)  2.822286  1.772240  2.851225
   Cl(  5)  2.820772  1.771448  2.856759  2.925682
   Br(  6)  2.962586  2.993660  1.937497  3.350429  4.554456
   I (  7)  3.197997  3.236189  2.178906  4.787456  3.544109  3.402928
   H (  8)  1.083547  2.221151  2.233569  3.721264  2.912280  3.877393
   H (  9)  1.084100  2.220898  2.227210  2.913196  3.720509  3.010061
             I (  7)   H (  8)
   H (  8)  3.219547
   H (  9)  4.103650  1.832379

 Final energy is   -10529.605160173378     


 ******************************
 **  OPTIMIZATION CONVERGED  **
 ******************************

                       Coordinates (Angstroms)
     ATOM                X               Y               Z
      1  C         0.7205115910   -0.5117576101    1.6172350175
      2  C         1.0666622473   -1.0709891728    0.2643597826
      3  C         0.2071241424    0.1815530118    0.3770266103
      4  Cl        2.7379669312   -0.9375762859   -0.3099009268
      5  Cl        0.3361995211   -2.6064475855   -0.2324500884
      6  Br        0.9724045404    1.9008943571   -0.0835224208
      7  I        -1.9254591315    0.1170859108   -0.0651978093
      8  H         0.0105292206   -1.0673287502    2.2183507891
      9  H         1.5136745457   -0.0205381916    2.1693849500

Z-matrix Print:
$molecule
0 1
I 
C  1 2.178906
C  2 1.510749 1 119.053937
H  3 1.083547 2 117.908319 1 3.332184 0
H  3 1.084100 2 117.309264 1 -141.758166 0
C  3 1.504271 2 60.692551 1 110.696785 0
Cl 6 1.771448 3 118.657810 2 -110.037157 0
Cl 6 1.772240 3 118.714110 2 109.484428 0
Br 2 1.937497 1 111.382901 3 -142.434919 0
$end


 --------------------------------------------------------------

                    Orbital Energies (a.u.)
 --------------------------------------------------------------

 Alpha MOs
 -- Occupied --
*******-482.851-176.317-165.721-165.718-165.718-101.578-101.577
-62.504 -56.325 -56.320 -56.320 -35.813 -31.307 -31.300 -31.300
-22.957 -22.956 -22.955 -22.951 -22.951 -10.333 -10.311 -10.233
 -9.492  -9.491  -8.713  -7.257  -7.256  -7.246  -7.246  -7.246
 -7.245  -6.545  -6.531  -6.530  -6.362  -4.776  -4.759  -4.759
 -2.656  -2.652  -2.652  -2.640  -2.640  -2.041  -2.036  -2.036
 -2.022  -2.022  -0.970  -0.867  -0.849  -0.802  -0.686  -0.635
 -0.573  -0.527  -0.502  -0.439  -0.436  -0.414  -0.391  -0.360
 -0.341  -0.330  -0.322  -0.301  -0.297  -0.278  -0.272
 -- Virtual --
 -0.090  -0.064  -0.031  -0.005   0.019   0.022   0.025   0.032
  0.053   0.062   0.065   0.069   0.075   0.084   0.088   0.095
  0.098   0.104   0.111   0.118   0.123   0.132   0.137   0.141
  0.148   0.155   0.164   0.167   0.184   0.194   0.207   0.221
  0.230   0.238   0.247   0.253   0.262   0.287   0.374   0.382
  0.387   0.401   0.416   0.422   0.430   0.432   0.442   0.447
  0.462   0.468   0.474   0.482   0.491   0.499   0.509   0.537
  0.547   0.553   0.566   0.588   0.608   0.634   0.648   0.661
  0.681   0.700   0.723   0.773   0.800   0.831   0.834   0.849
  0.853   0.883   0.891   0.918   0.928   0.931   0.962   0.992
  1.027   1.104   1.117   1.130   1.203   1.288   1.341   1.367
  1.382   1.386   1.440   1.488   1.516   1.548   1.564   1.597
  1.657   1.734   1.783   1.857   1.862   1.902   1.957   2.016
  2.050   2.059   2.147   2.174   2.189   2.208   2.269   2.295
  2.311   2.327   2.474   2.483   2.553   2.583   2.706   2.711
  2.793   2.817   2.914   3.092   3.125   3.404   3.561   3.707
  3.973   3.984   4.003   4.031   4.059   4.076   4.091   4.126
  4.204   4.267   4.382   4.454   6.029   6.053   6.088   6.682
  7.566   7.597   7.679   9.713   9.763  23.470  23.626  23.847
 25.843  25.878  25.912  25.975  26.458  26.466  27.884  28.363
 28.381  28.387  28.536  28.546  28.572  28.607  28.685  47.948
127.900 127.914 127.938 151.676 215.702 215.754 289.762 289.790
289.9021020.7501901.840
 --------------------------------------------------------------

          Ground-State Mulliken Net Atomic Charges

     Atom                 Charge (a.u.)
  ----------------------------------------
      1 C                    -0.718711
      2 C                    -0.284442
      3 C                    -0.081592
      4 Cl                    0.330278
      5 Cl                    0.279085
      6 Br                   -0.039698
      7 I                     0.128452
      8 H                     0.189788
      9 H                     0.196840
  ----------------------------------------
  Sum of atomic charges =     0.000000

 -----------------------------------------------------------------
                    Cartesian Multipole Moments
 -----------------------------------------------------------------
    Charge (ESU x 10^10)
                 0.0000
    Dipole Moment (Debye)
         X      -0.2057      Y       0.0204      Z       1.7048
       Tot       1.7172
    Quadrupole Moments (Debye-Ang)
        XX     -88.3446     XY       2.0682     YY     -91.5320
        XZ       1.9214     YZ      -1.4838     ZZ     -87.1879
    Octopole Moments (Debye-Ang^2)
       XXX     -53.4796    XXY      18.5665    XYY     -14.1511
       YYY      50.7810    XXZ      -8.0012    XYZ      -0.4923
       YYZ      -7.7140    XZZ     -10.2162    YZZ      12.2935
       ZZZ      -4.7340
    Hexadecapole Moments (Debye-Ang^3)
      XXXX   -1397.2696   XXXY      75.8832   XXYY    -442.9356
      XYYY     103.8327   YYYY   -1105.3866   XXXZ       0.1007
      XXYZ      -0.5392   XYYZ      -3.2268   YYYZ      -2.8909
      XXZZ    -287.3231   XYZZ      26.3311   YYZZ    -234.1044
      XZZZ       5.9354   YZZZ      -9.4405   ZZZZ    -237.4712
 -----------------------------------------------------------------
Archival summary:
1\1\garfield\OPT\ProcedureUnspecified\BasisUnspecified\1r1l232\taweetha\WedOct1023:33:502018WedOct1023:33:502018\0\\#,OPT,ProcedureUnspecified,BasisUnspecified,\\0,1\I\C,1,2.17891\C,2,1.51075,1,119.054\H,3,1.08355,2,117.908,1,3.33218,0\H,3,1.0841,2,117.309,1,-141.758,0\C,3,1.50427,2,60.6926,1,110.697,0\Cl,6,1.77145,3,118.658,2,-110.037,0\Cl,6,1.77224,3,118.714,2,109.484,0\Br,2,1.9375,1,111.383,3,-142.435,0\\\@

 Total job time:  493.34s(wall), 493.33s(cpu) 
 Wed Oct 10 23:33:50 2018

        *************************************************************
        *                                                           *
        *  Thank you very much for using Q-Chem.  Have a nice day.  *
        *                                                           *
        *************************************************************


 
User input: 2 of 2 
 
Q-Chem Developer Version!
                  Welcome to Q-Chem
     A Quantum Leap Into The Future Of Chemistry


 Q-Chem 5.1, Q-Chem, Inc., Pleasanton, CA (2018)

 Yihan Shao,  Zhengting Gan,  E. Epifanovsky,  A. T. B. Gilbert,  M. Wormit,  
 J. Kussmann,  A. W. Lange,  A. Behn,  Jia Deng,  Xintian Feng,  D. Ghosh,  
 M. Goldey,  P. R. Horn,  L. D. Jacobson,  I. Kaliman,  T. Kus,  A. Landau,  
 Jie Liu,  E. I. Proynov,  R. M. Richard,  R. P. Steele,  E. J. Sundstrom,  
 H. L. Woodcock III,  P. M. Zimmerman,  D. Zuev,  B. Albrecht,  E. Alguire,  
 S. A. Baeppler,  D. Barton,  Z. Benda,  Y. A. Bernard,  E. J. Berquist,  
 K. B. Bravaya,  H. Burton,  D. Casanova,  Chun-Min Chang,  Yunqing Chen,  
 A. Chien,  K. D. Closser,  M. P. Coons,  S. Coriani,  S. Dasgupta,  
 A. L. Dempwolff,  M. Diedenhofen,  Hainam Do,  R. G. Edgar,  Po-Tung Fang,  
 S. Faraji,  S. Fatehi,  Qingguo Feng,  K. D. Fenk,  J. Fosso-Tande,  
 Qinghui Ge,  A. Ghysels,  G. Gidofalvi,  J. Gomes,  J. Gonthier,  A. Gunina,  
 D. Hait,  M. W. D. Hanson-Heine,  P. H. P. Harbach,  A. W. Hauser,  
 J. E. Herr,  E. G. Hohenstein,  Z. C. Holden,  Kerwin Hui,  B. C. Huynh,  
 T.-C. Jagau,  Hyunjun Ji,  B. Kaduk,  K. Khistyaev,  Jaehoon Kim,  
 P. Klunzinger,  K. Koh,  D. Kosenkov,  L. Koulias,  T. Kowalczyk,  
 C. M. Krauter,  A. Kunitsa,  Ka Un Lao,  A. Laurent,  K. V. Lawler,  
 Joonho Lee,  D. Lefrancois,  S. Lehtola,  D. S. Levine,  Yi-Pei Li,  
 You-Sheng Lin,  Fenglai Liu,  E. Livshits,  A. Luenser,  P. Manohar,  
 E. Mansoor,  S. F. Manzer,  Shan-Ping Mao,  Yuezhi Mao,  N. Mardirossian,  
 A. V. Marenich,  T. Markovich,  L. A. Martinez-Martinez,  S. A. Maurer,  
 N. J. Mayhall,  S. C. McKenzie,  J.-M. Mewes,  A. F. Morrison,  
 J. W. Mullinax,  K. Nanda,  T. S. Nguyen-Beck,  R. Olivares-Amaya,  
 J. A. Parkhill,  T. M. Perrine,  F. Plasser,  P. Pokhilko,  S. Prager,  
 A. Prociuk,  E. Ramos,  D. R. Rehn,  F. Rob,  M. Schneider,  N. Sergueev,  
 S. M. Sharada,  S. Sharma,  D. W. Small,  T. Stauch,  T. Stein,  
 Yu-Chuan Su,  A. J. W. Thom,  A. Tkatchenko,  T. Tsuchimochi,  N. M. Tubman,  
 L. Vogt,  M. L. Vidal,  O. Vydrov,  M. A. Watson,  J. Wenzel,  
 M. de Wergifosse,  T. A. Wesolowski,  A. White,  J. Witte,  A. Yamada,  
 Jun Yang,  K. Yao,  S. Yeganeh,  S. R. Yost,  Zhi-Qiang You,  A. Zech,  
 Igor Ying Zhang,  Xing Zhang,  Yan Zhao,  Ying Zhu,  B. R. Brooks,  
 G. K. L. Chan,  C. J. Cramer,  M. S. Gordon,  W. J. Hehre,  A. Klamt,  
 M. W. Schmidt,  C. D. Sherrill,  D. G. Truhlar,  A. Aspuru-Guzik,  R. Baer,  
 A. T. Bell,  N. A. Besley,  Jeng-Da Chai,  A. E. DePrince, III,  
 R. A. DiStasio Jr.,  A. Dreuw,  B. D. Dunietz,  T. R. Furlani,  
 Chao-Ping Hsu,  Yousung Jung,  Jing Kong,  D. S. Lambrecht,  WanZhen Liang,  
 C. Ochsenfeld,  V. A. Rassolov,  L. V. Slipchenko,  J. E. Subotnik,  
 T. Van Voorhis,  J. M. Herbert,  A. I. Krylov,  P. M. W. Gill,  M. Head-Gordon

 Contributors to earlier versions of Q-Chem not listed above: 
 R. D. Adamson,  B. Austin,  J. Baker,  G. J. O. Beran,  K. Brandhorst,  
 S. T. Brown,  E. F. C. Byrd,  A. K. Chakraborty,  C.-L. Cheng,  
 Siu Hung Chien,  D. M. Chipman,  D. L. Crittenden,  H. Dachsel,  
 R. J. Doerksen,  A. D. Dutoi,  L. Fusti-Molnar,  W. A. Goddard III,  
 A. Golubeva-Zadorozhnaya,  S. R. Gwaltney,  G. Hawkins,  A. Heyden,  
 S. Hirata,  G. Kedziora,  F. J. Keil,  C. Kelley,  Jihan Kim,  R. A. King,  
 R. Z. Khaliullin,  P. P. Korambath,  W. Kurlancheek,  A. M. Lee,  M. S. Lee,  
 S. V. Levchenko,  Ching Yeh Lin,  D. Liotard,  R. C. Lochan,  I. Lotan,  
 P. E. Maslen,  N. Nair,  D. P. O'Neill,  D. Neuhauser,  E. Neuscamman,  
 C. M. Oana,  R. Olson,  B. Peters,  R. Peverati,  P. A. Pieniazek,  
 Y. M. Rhee,  J. Ritchie,  M. A. Rohrdanz,  E. Rosta,  N. J. Russ,  
 H. F. Schaefer III,  N. E. Schultz,  N. Shenvi,  A. C. Simmonett,  A. Sodt,  
 D. Stuck,  K. S. Thanthiriwatte,  V. Vanovschi,  Tao Wang,  A. Warshel,  
 C. F. Williams,  Q. Wu,  X. Xu,  W. Zhang

 Please cite Q-Chem as follows:
 Y. Shao et al., Mol. Phys. 113, 184-215 (2015)
 DOI: 10.1080/00268976.2014.952696

 Q-Chem 5.1.1 for Intel X86 EM64T Linux

 Parts of Q-Chem use Armadillo 8.300.2 (Tropical Shenanigans).
 http://arma.sourceforge.net/

 Q-Chem begins on Wed Oct 10 23:33:50 2018  

Host: 
0

     Scratch files written to /scratch/taweetham/qchem30243//
The previous job contains 0 fragments, simply inherited here
Input Ideriv = 2
Curr. Ideriv = -1
Max.  Ideriv = 2

Checking the input file for inconsistencies... 	...done.

--------------------------------------------------------------
User input:
--------------------------------------------------------------

$molecule
read
$end

$rem
   job_type 	frequency
   basis 	6-311++g**
   method	b3lyp	
$end


--------------------------------------------------------------
 ----------------------------------------------------------------
             Standard Nuclear Orientation (Angstroms)
    I     Atom           X                Y                Z
 ----------------------------------------------------------------
    1      C       0.8045356198    -0.4229511610     1.6007888510
    2      C       1.2219734067    -0.9332881040     0.2487039729
    3      C       0.1995540865     0.1904053327     0.3597593025
    4      Cl      2.8585987229    -0.5743789046    -0.3287693755
    5      Cl      0.7074150638    -2.5554587899    -0.2430483603
    6      Br      0.7221715705     1.9969214109    -0.1063574041
    7      I      -1.9048389355    -0.1659398337    -0.0786218051
    8      H       0.1779233359    -1.0686784217     2.2045005201
    9      H       1.5239222277     0.1734846231     2.1503530434
 ----------------------------------------------------------------
 Molecular Point Group                 C1    NOp =  1
 Largest Abelian Subgroup              C1    NOp =  1
 Nuclear Repulsion Energy =  1275.9370150036 hartrees
 There are       71 alpha and       71 beta electrons
 Requested basis set is 6-311++G(d,p)
 There are 97 shells and 250 basis functions

 Total QAlloc Memory Limit   2000 MB
 Mega-Array Size       188 MB
 MEM_STATIC part       192 MB

                       Distance Matrix (Angstroms)
             C (  1)   C (  2)   C (  3)   Cl(  4)   Cl(  5)   Br(  6)
   C (  2)  1.504271
   C (  3)  1.510749  1.523273
   Cl(  4)  2.822286  1.772240  2.851225
   Cl(  5)  2.820772  1.771448  2.856759  2.925682
   Br(  6)  2.962586  2.993660  1.937497  3.350429  4.554456
   I (  7)  3.197997  3.236189  2.178906  4.787456  3.544109  3.402928
   H (  8)  1.083547  2.221151  2.233569  3.721264  2.912280  3.877393
   H (  9)  1.084100  2.220898  2.227210  2.913196  3.720509  3.010061
             I (  7)   H (  8)
   H (  8)  3.219547
   H (  9)  4.103650  1.832379

 A cutoff of  1.0D-11 yielded   3658 shell pairs
 There are     26183 function pairs (     28977 Cartesian)
 Smallest overlap matrix eigenvalue = 2.89E-05
 Guess from superposition of atomic densities
 Warning:  Energy on first SCF cycle will be non-variational
 SAD guess density has 142.000000 electrons

 -----------------------------------------------------------------------
  General SCF calculation program by
  Eric Jon Sundstrom, Paul Horn, Yuezhi Mao, Dmitri Zuev, Alec White,
  David Stuck, Shaama M.S., Shane Yost, Joonho Lee, David Small,
  Daniel Levine, Susi Lehtola, Hugh Burton, Evgeny Epifanovsky
 -----------------------------------------------------------------------
 Exchange:     0.2000 Hartree-Fock + 0.0800 Slater + 0.7200 B88
 Correlation:  0.1900 VWN1RPA + 0.8100 LYP
 Using SG-1 standard quadrature grid
 A restricted SCF calculation will be
 performed using DIIS
 SCF converges when DIIS error is below 1.0e-08
 ---------------------------------------
  Cycle       Energy         DIIS error
 ---------------------------------------
    1  -10530.7348047013      3.36e-02  
    2  -10529.5635089399      2.62e-03  
    3  -10529.5437137871      3.02e-03  
    4  -10529.6038040953      4.15e-04  
    5  -10529.6047633755      2.13e-04  
    6  -10529.6050460756      9.10e-05  
    7  -10529.6051139816      1.84e-05  
    8  -10529.6051162370      7.13e-06  
    9  -10529.6051166051      1.37e-06  
   10  -10529.6051166213      3.60e-07  
   11  -10529.6051166218      6.27e-08  
   12  -10529.6051166217      1.55e-08  
   13  -10529.6051166218      4.62e-09  Convergence criterion met
 ---------------------------------------
 SCF time:   CPU 73.51s  wall 73.00s 
 SCF   energy in the final basis set =   -10529.6051166218
 Total energy in the final basis set =   -10529.6051166218

 --------------------------------------------------------------

                    Orbital Energies (a.u.)
 --------------------------------------------------------------

 Alpha MOs
 -- Occupied --
*******-482.851-176.317-165.721-165.718-165.718-101.578-101.577
-62.504 -56.325 -56.320 -56.320 -35.813 -31.307 -31.300 -31.300
-22.957 -22.955 -22.955 -22.951 -22.951 -10.333 -10.311 -10.233
 -9.492  -9.491  -8.713  -7.257  -7.256  -7.246  -7.246  -7.246
 -7.245  -6.545  -6.530  -6.530  -6.362  -4.776  -4.759  -4.759
 -2.656  -2.652  -2.652  -2.640  -2.640  -2.041  -2.036  -2.036
 -2.022  -2.022  -0.970  -0.867  -0.849  -0.802  -0.686  -0.635
 -0.573  -0.527  -0.502  -0.439  -0.436  -0.414  -0.391  -0.360
 -0.341  -0.330  -0.322  -0.301  -0.297  -0.278  -0.272
 -- Virtual --
 -0.090  -0.064  -0.031  -0.005   0.019   0.022   0.025   0.032
  0.053   0.062   0.065   0.069   0.075   0.084   0.088   0.095
  0.098   0.104   0.111   0.118   0.123   0.132   0.137   0.141
  0.148   0.154   0.164   0.167   0.184   0.194   0.207   0.221
  0.230   0.238   0.247   0.253   0.262   0.287   0.375   0.382
  0.387   0.401   0.416   0.422   0.430   0.432   0.442   0.447
  0.462   0.468   0.474   0.482   0.491   0.499   0.509   0.537
  0.547   0.553   0.566   0.588   0.608   0.634   0.648   0.661
  0.681   0.700   0.723   0.773   0.800   0.831   0.834   0.849
  0.853   0.883   0.892   0.918   0.928   0.931   0.962   0.992
  1.027   1.104   1.117   1.130   1.203   1.288   1.341   1.367
  1.382   1.386   1.440   1.488   1.516   1.548   1.564   1.597
  1.657   1.734   1.783   1.857   1.862   1.902   1.957   2.017
  2.050   2.059   2.147   2.174   2.189   2.208   2.269   2.295
  2.311   2.327   2.474   2.483   2.554   2.583   2.706   2.711
  2.793   2.817   2.914   3.092   3.125   3.404   3.561   3.707
  3.973   3.983   4.003   4.031   4.059   4.076   4.091   4.126
  4.203   4.267   4.382   4.454   6.029   6.053   6.088   6.683
  7.567   7.598   7.680   9.713   9.763  23.470  23.626  23.847
 25.843  25.878  25.912  25.975  26.458  26.466  27.884  28.363
 28.381  28.387  28.536  28.546  28.572  28.607  28.685  47.948
127.900 127.914 127.938 151.676 215.702 215.754 289.762 289.790
289.9021020.7501901.840
 --------------------------------------------------------------

          Ground-State Mulliken Net Atomic Charges

     Atom                 Charge (a.u.)
  ----------------------------------------
      1 C                    -0.717784
      2 C                    -0.285332
      3 C                    -0.084382
      4 Cl                    0.331043
      5 Cl                    0.280340
      6 Br                   -0.040280
      7 I                     0.129604
      8 H                     0.189935
      9 H                     0.196856
  ----------------------------------------
  Sum of atomic charges =     0.000000

 -----------------------------------------------------------------
                    Cartesian Multipole Moments
 -----------------------------------------------------------------
    Charge (ESU x 10^10)
                 0.0000
    Dipole Moment (Debye)
         X      -0.2081      Y      -0.0035      Z       1.7041
       Tot       1.7168
    Quadrupole Moments (Debye-Ang)
        XX     -88.9519     XY       2.4275     YY     -90.9148
        XZ       2.1371     YZ      -1.2321     ZZ     -87.2413
    Octopole Moments (Debye-Ang^2)
       XXX     -65.4204    XXY      16.6160    XYY     -17.9153
       YYY      49.6142    XXZ      -6.3139    XYZ      -0.6071
       YYZ      -6.3549    XZZ     -13.4862    YZZ      12.4893
       ZZZ      -0.4727
    Hexadecapole Moments (Debye-Ang^3)
      XXXX   -1440.5168   XXXY      66.9948   XXYY    -448.5522
      XYYY      70.3895   YYYY   -1061.2783   XXXZ       1.3717
      XXYZ       0.5439   XYYZ      -2.3893   YYYZ      -3.5957
      XXZZ    -293.6550   XYZZ      18.6426   YYZZ    -228.1829
      XZZZ       8.4830   YZZZ      -7.9428   ZZZZ    -237.2504
 -----------------------------------------------------------------
 Calculating MO derivatives via CPSCF
   1         3          27      0.124132    0.024386
   2         3          27      0.018801    0.003626
   3         3          27      0.002337    0.000598
   4         3          27      0.000206    0.000059
   5        27           3      0.000011    0.000006
   6        30           0      0.000000    0.000000    Roots Converged
 Time for AOints: 44.7 s (CPU) 44.7 s (wall)
 ------------------------------------------------------------------------------
                     AOints        : Timing summary (seconds)
 ------------------------------------------------------------------------------
     job step          cpu (% of tot)      sys (% of tot)     wall (% of tot)
 ------------------------------------------------------------------------------
  cpscf_lag         0.2322E+03 (39.5)   0.3000E-03 (15.1)   0.2322E+03 (39.5)
  iterzp            0.3109E+03 (52.8)   0.1685E-02 (84.9)   0.3109E+03 (52.8)
  make_fx           0.0000E+00 ( 0.0)   0.0000E+00 ( 0.0)   0.0000E+00 ( 0.0)
  AOints            0.4473E+02 ( 7.6)   0.0000E+00 ( 0.0)   0.4473E+02 ( 7.6)
 ------------------------------------------------------------------------------
   Grand Totals     0.5884E+03          0.1985E-02          0.5884E+03
 ------------------------------------------------------------------------------
 Calculating analytic Hessian of the SCF energy
 Polarizability Matrix (a.u.)
            1           2           3
    1-128.6922176  -4.8932486  -1.0672056
    2  -4.8932486-115.9520356   0.6924628
    3  -1.0672056   0.6924628 -83.9197353

 Direct stationary perturbation theory relativistic correction:

 rels  =     115.322829829390
 relv  =    -385.777654207890
 rel2e =      53.838096539161
 E_rel =    -216.616727839340

 Hessian of the SCF Energy
            1           2           3           4           5           6
    1   0.4555469   0.2200037   0.0132871  -0.0519257  -0.0046788   0.0288621
    2   0.2200037   0.4211887  -0.0197943  -0.0043231  -0.0536197  -0.0359071
    3   0.0132871  -0.0197943   0.5909708   0.0577311  -0.0688752  -0.1819386
    4  -0.0519257  -0.0043231   0.0577311   0.3237338  -0.0240819  -0.0774791
    5  -0.0046788  -0.0536197  -0.0688752  -0.0240819   0.3339830   0.0814755
    6   0.0288621  -0.0359071  -0.1819386  -0.0774791   0.0814755   0.3087310
    7  -0.0625842   0.0041142  -0.0722528  -0.1074741   0.0664248   0.0209938
    8   0.0064494  -0.0604257   0.0750866   0.0701937  -0.1177621  -0.0196909
    9  -0.0487304   0.0413816  -0.1517915   0.0011177   0.0040731  -0.0131318
   10  -0.0125782   0.0021739   0.0070410  -0.1179163  -0.0122298   0.0375595
   11  -0.0008924   0.0005193  -0.0016293  -0.0193416  -0.0330922   0.0077268
   12   0.0253048   0.0064002  -0.0052299   0.0317495   0.0035424  -0.0460103
   13   0.0002314  -0.0030382   0.0010679  -0.0359100  -0.0283210  -0.0104934
   14   0.0003030  -0.0141720  -0.0075103  -0.0214992  -0.1148948  -0.0310858
   15  -0.0087788  -0.0243632  -0.0039813  -0.0060931  -0.0257548  -0.0404672
   16   0.0005732   0.0003476  -0.0017668   0.0012688   0.0054289  -0.0013344
   17   0.0006768  -0.0139812   0.0052469  -0.0062434  -0.0179826   0.0095494
   18   0.0074615   0.0201634  -0.0024460  -0.0045207  -0.0018437  -0.0004766
   19  -0.0128701   0.0036526  -0.0023836  -0.0141475  -0.0030459  -0.0096641
   20   0.0007136   0.0002661   0.0017480   0.0054979   0.0013726   0.0014064
   21  -0.0155261  -0.0032274  -0.0008215   0.0020463   0.0031896  -0.0011029
   22  -0.1433115  -0.1085404   0.0941383  -0.0090648  -0.0092459   0.0040063
   23  -0.1089201  -0.1477073   0.0965708   0.0115915   0.0114079  -0.0093171
   24   0.0917207   0.0938656  -0.1301718   0.0079101   0.0113511  -0.0130136
   25  -0.1730817  -0.1143902  -0.0968623   0.0114358   0.0097496   0.0075492
   26  -0.1136553  -0.1320681  -0.0808431  -0.0117938  -0.0094122  -0.0041572
   27  -0.0936009  -0.0785186  -0.1145901  -0.0124619  -0.0071580  -0.0125899
            7           8           9          10          11          12
    1  -0.0625842   0.0064494  -0.0487304  -0.0125782  -0.0008924   0.0253048
    2   0.0041142  -0.0604257   0.0413816   0.0021739   0.0005193   0.0064002
    3  -0.0722528   0.0750866  -0.1517915   0.0070410  -0.0016293  -0.0052299
    4  -0.1074741   0.0701937   0.0011177  -0.1179163  -0.0193416   0.0317495
    5   0.0664248  -0.1177621   0.0040731  -0.0122298  -0.0330922   0.0035424
    6   0.0209938  -0.0196909  -0.0131318   0.0375595   0.0077268  -0.0460103
    7   0.2814982  -0.0523148   0.0480353  -0.0219214   0.0088934  -0.0001222
    8  -0.0523148   0.3226803  -0.0675564  -0.0038912   0.0026575  -0.0034451
    9   0.0480353  -0.0675564   0.2394423   0.0124574  -0.0036631  -0.0014045
   10  -0.0219214  -0.0038912   0.0124574   0.1767311   0.0307891  -0.0570216
   11   0.0088934   0.0026575  -0.0036631   0.0307891   0.0497341  -0.0055464
   12  -0.0001222  -0.0034451  -0.0014045  -0.0570216  -0.0055464   0.0443852
   13   0.0035346   0.0068687   0.0017095  -0.0204702  -0.0281622  -0.0020363
   14  -0.0064519  -0.0215867  -0.0103949  -0.0206802  -0.0162387   0.0013065
   15   0.0038858  -0.0001703  -0.0009718   0.0007134   0.0041499   0.0054210
   16  -0.0302881  -0.0318100   0.0088683  -0.0023392   0.0078700   0.0003297
   17  -0.0196308  -0.1124756   0.0250222   0.0026447  -0.0042458  -0.0017064
   18   0.0048916   0.0206176  -0.0299283  -0.0010906  -0.0004682   0.0017946
   19  -0.0627640   0.0022893  -0.0066080  -0.0014528   0.0002143  -0.0002523
   20  -0.0040937  -0.0139963  -0.0057710   0.0007398  -0.0003217   0.0001051
   21  -0.0040708  -0.0040389  -0.0175439   0.0010533  -0.0006059   0.0003195
   22   0.0109358   0.0117023  -0.0103994  -0.0014922   0.0003975   0.0030490
   23  -0.0108027  -0.0099728   0.0064325   0.0020892  -0.0000046  -0.0033077
   24   0.0066329   0.0066037  -0.0118847  -0.0007152   0.0003896  -0.0008944
   25  -0.0109368  -0.0094875  -0.0064504   0.0014393   0.0002319  -0.0010007
   26   0.0138616   0.0108813   0.0104761  -0.0016356   0.0009920   0.0026515
   27  -0.0079937  -0.0074063  -0.0127858   0.0000029  -0.0003534   0.0016188
           13          14          15          16          17          18
    1   0.0002314   0.0003030  -0.0087788   0.0005732   0.0006768   0.0074615
    2  -0.0030382  -0.0141720  -0.0243632   0.0003476  -0.0139812   0.0201634
    3   0.0010679  -0.0075103  -0.0039813  -0.0017668   0.0052469  -0.0024460
    4  -0.0359100  -0.0214992  -0.0060931   0.0012688  -0.0062434  -0.0045207
    5  -0.0283210  -0.1148948  -0.0257548   0.0054289  -0.0179826  -0.0018437
    6  -0.0104934  -0.0310858  -0.0404672  -0.0013344   0.0095494  -0.0004766
    7   0.0035346  -0.0064519   0.0038858  -0.0302881  -0.0196308   0.0048916
    8   0.0068687  -0.0215867  -0.0001703  -0.0318100  -0.1124756   0.0206176
    9   0.0017095  -0.0103949  -0.0009718   0.0088683   0.0250222  -0.0299283
   10  -0.0204702  -0.0206802   0.0007134  -0.0023392   0.0026447  -0.0010906
   11  -0.0281622  -0.0162387   0.0041499   0.0078700  -0.0042458  -0.0004682
   12  -0.0020363   0.0013065   0.0054210   0.0003297  -0.0017064   0.0017946
   13   0.0551022   0.0448634   0.0086880  -0.0001117   0.0006558   0.0006403
   14   0.0448634   0.1722504   0.0479303   0.0004739  -0.0024620  -0.0014577
   15   0.0086880   0.0479303   0.0375295  -0.0002857   0.0006596   0.0003519
   16  -0.0001117   0.0004739  -0.0002857   0.0436189   0.0347077  -0.0076164
   17   0.0006558  -0.0024620   0.0006596   0.0347077   0.1614790  -0.0379808
   18   0.0006403  -0.0014577   0.0003519  -0.0076164  -0.0379808   0.0270112
   19  -0.0032917   0.0025248   0.0013736  -0.0138601  -0.0128810   0.0005288
   20   0.0065461  -0.0025777  -0.0001170  -0.0178069  -0.0100467  -0.0007127
   21   0.0003261   0.0008786   0.0014697   0.0017303   0.0002117   0.0027984
   22   0.0006066  -0.0017838  -0.0025221   0.0001751   0.0020338  -0.0026192
   23   0.0005019   0.0015898   0.0010065   0.0004181  -0.0019246   0.0028244
   24   0.0004742  -0.0002637   0.0015318   0.0003115  -0.0013275  -0.0002533
   25   0.0003087   0.0022501   0.0030188   0.0009631  -0.0019635   0.0023246
   26   0.0000855  -0.0019083  -0.0033410   0.0003707   0.0016395  -0.0011422
   27  -0.0003764   0.0005970  -0.0008834  -0.0002366   0.0003249   0.0011481
           19          20          21          22          23          24
    1  -0.0128701   0.0007136  -0.0155261  -0.1433115  -0.1089201   0.0917207
    2   0.0036526   0.0002661  -0.0032274  -0.1085404  -0.1477073   0.0938656
    3  -0.0023836   0.0017480  -0.0008215   0.0941383   0.0965708  -0.1301718
    4  -0.0141475   0.0054979   0.0020463  -0.0090648   0.0115915   0.0079101
    5  -0.0030459   0.0013726   0.0031896  -0.0092459   0.0114079   0.0113511
    6  -0.0096641   0.0014064  -0.0011029   0.0040063  -0.0093171  -0.0130136
    7  -0.0627640  -0.0040937  -0.0040708   0.0109358  -0.0108027   0.0066329
    8   0.0022893  -0.0139963  -0.0040389   0.0117023  -0.0099728   0.0066037
    9  -0.0066080  -0.0057710  -0.0175439  -0.0103994   0.0064325  -0.0118847
   10  -0.0014528   0.0007398   0.0010533  -0.0014922   0.0020892  -0.0007152
   11   0.0002143  -0.0003217  -0.0006059   0.0003975  -0.0000046   0.0003896
   12  -0.0002523   0.0001051   0.0003195   0.0030490  -0.0033077  -0.0008944
   13  -0.0032917   0.0065461   0.0003261   0.0006066   0.0005019   0.0004742
   14   0.0025248  -0.0025777   0.0008786  -0.0017838   0.0015898  -0.0002637
   15   0.0013736  -0.0001170   0.0014697  -0.0025221   0.0010065   0.0015318
   16  -0.0138601  -0.0178069   0.0017303   0.0001751   0.0004181   0.0003115
   17  -0.0128810  -0.0100467   0.0002117   0.0020338  -0.0019246  -0.0013275
   18   0.0005288  -0.0007127   0.0027984  -0.0026192   0.0028244  -0.0002533
   19   0.1084474   0.0076322   0.0158573   0.0011954  -0.0019859  -0.0001674
   20   0.0076322   0.0248016   0.0032622   0.0003789   0.0006614   0.0003541
   21   0.0158573   0.0032622   0.0145208   0.0004842  -0.0016643   0.0004917
   22   0.0011954   0.0003789   0.0004842   0.1482134   0.1136792  -0.0973168
   23  -0.0019859   0.0006614  -0.0016643   0.1136792   0.1519784  -0.1016526
   24  -0.0001674   0.0003541   0.0004917  -0.0973168  -0.1016526   0.1420628
   25  -0.0012564   0.0003921  -0.0019007  -0.0072578  -0.0065712  -0.0088501
   26   0.0015997  -0.0001592   0.0019943  -0.0086215  -0.0060282  -0.0093203
   27   0.0013157  -0.0002749  -0.0001317   0.0111797   0.0091075   0.0121314
           25          26          27
    1  -0.1730817  -0.1136553  -0.0936009
    2  -0.1143902  -0.1320681  -0.0785186
    3  -0.0968623  -0.0808431  -0.1145901
    4   0.0114358  -0.0117938  -0.0124619
    5   0.0097496  -0.0094122  -0.0071580
    6   0.0075492  -0.0041572  -0.0125899
    7  -0.0109368   0.0138616  -0.0079937
    8  -0.0094875   0.0108813  -0.0074063
    9  -0.0064504   0.0104761  -0.0127858
   10   0.0014393  -0.0016356   0.0000029
   11   0.0002319   0.0009920  -0.0003534
   12  -0.0010007   0.0026515   0.0016188
   13   0.0003087   0.0000855  -0.0003764
   14   0.0022501  -0.0019083   0.0005970
   15   0.0030188  -0.0033410  -0.0008834
   16   0.0009631   0.0003707  -0.0002366
   17  -0.0019635   0.0016395   0.0003249
   18   0.0023246  -0.0011422   0.0011481
   19  -0.0012564   0.0015997   0.0013157
   20   0.0003921  -0.0001592  -0.0002749
   21  -0.0019007   0.0019943  -0.0001317
   22  -0.0072578  -0.0086215   0.0111797
   23  -0.0065712  -0.0060282   0.0091075
   24  -0.0088501  -0.0093203   0.0121314
   25   0.1783858   0.1197887   0.1021713
   26   0.1197887   0.1360632   0.0836819
   27   0.1021713   0.0836819   0.1260826
 Gradient time:  CPU 732.36 s  wall 732.37 s
 **********************************************************************
 **                                                                  **
 **                       VIBRATIONAL ANALYSIS                       **
 **                       --------------------                       **
 **                                                                  **
 **        VIBRATIONAL FREQUENCIES (CM**-1) AND NORMAL MODES         **
 **     FORCE CONSTANTS (mDYN/ANGSTROM) AND REDUCED MASSES (AMU)     **
 **                  INFRARED INTENSITIES (KM/MOL)                   **
 **                                                                  **
 **********************************************************************


 Mode:                 1                      2                      3
 Frequency:        76.31                 119.61                 142.04
 Force Cnst:      0.1020                 0.3087                 0.6072
 Red. Mass:      29.7193                36.6172                51.0808
 IR Active:          YES                    YES                    YES
 IR Intens:        0.180                  0.197                  0.021
 Raman Active:       YES                    YES                    YES
               X      Y      Z        X      Y      Z        X      Y      Z
 C         -0.188 -0.117 -0.021   -0.003 -0.196 -0.005   -0.163  0.205  0.009
 C         -0.031 -0.030 -0.003    0.100 -0.101 -0.007   -0.103  0.214  0.015
 C         -0.004  0.001 -0.055   -0.078 -0.246  0.010   -0.123  0.177 -0.028
 Cl         0.161  0.046  0.541    0.001  0.317 -0.098   -0.168  0.357 -0.093
 Cl         0.074  0.103 -0.516    0.578 -0.284  0.122   -0.000  0.201  0.044
 Br         0.029 -0.065 -0.231   -0.001 -0.286  0.008    0.573  0.015  0.030
 I         -0.057  0.016  0.145   -0.161  0.223 -0.011   -0.270 -0.223 -0.005
 H         -0.358 -0.063 -0.141    0.086 -0.356 -0.081   -0.155  0.151 -0.042
 H         -0.163 -0.264  0.107   -0.147 -0.095  0.074   -0.237  0.245  0.059
 TransDip  -0.013 -0.005  0.001   -0.014 -0.002  0.002   -0.001 -0.004 -0.000

 Mode:                 4                      5                      6
 Frequency:       173.00                 220.70                 290.35
 Force Cnst:      0.4877                 0.4557                 0.7840
 Red. Mass:      27.6590                15.8783                15.7847
 IR Active:          YES                    YES                    YES
 IR Intens:        0.178                  0.422                  0.258
 Raman Active:       YES                    YES                    YES
               X      Y      Z        X      Y      Z        X      Y      Z
 C         -0.059 -0.108  0.300    0.304  0.082  0.129   -0.042  0.118  0.364
 C         -0.152  0.006  0.213    0.244  0.143  0.077   -0.082  0.080  0.318
 C         -0.075 -0.058  0.318    0.088 -0.039  0.166   -0.040  0.095  0.336
 Cl        -0.365  0.414 -0.030    0.306 -0.049 -0.063   -0.230 -0.310 -0.100
 Cl        -0.251  0.141 -0.068   -0.122  0.357  0.026    0.319  0.159 -0.142
 Br        -0.009 -0.242 -0.067   -0.049 -0.184  0.018   -0.000  0.022 -0.029
 I          0.203  0.015 -0.014   -0.086  0.010 -0.038   -0.009 -0.002 -0.018
 H         -0.079 -0.126  0.261    0.541 -0.067  0.218   -0.060  0.157  0.393
 H         -0.016 -0.173  0.312    0.217  0.283  0.027   -0.001  0.100  0.337
 TransDip   0.003 -0.013 -0.002    0.021  0.002  0.002   -0.002  0.008  0.014

 Mode:                 7                      8                      9
 Frequency:       329.07                 387.93                 465.29
 Force Cnst:      0.4225                 0.2476                 0.7633
 Red. Mass:       6.6231                 2.7927                 5.9843
 IR Active:          YES                    YES                    YES
 IR Intens:        3.462                  0.757                  5.276
 Raman Active:       YES                    YES                    YES
               X      Y      Z        X      Y      Z        X      Y      Z
 C          0.333 -0.199  0.184    0.190  0.256 -0.051   -0.218  0.248  0.196
 C          0.055 -0.120  0.081   -0.039 -0.010 -0.025    0.106 -0.096  0.290
 C          0.146 -0.021  0.294   -0.001  0.019 -0.054    0.060 -0.048 -0.024
 Cl         0.001  0.066  0.030   -0.063  0.003  0.060    0.131  0.052 -0.099
 Cl        -0.057 -0.128 -0.031    0.002 -0.053 -0.051   -0.068 -0.139 -0.093
 Br         0.011  0.094 -0.045   -0.003 -0.032  0.026   -0.002  0.010  0.005
 I         -0.049 -0.005 -0.027   -0.001  0.002 -0.005   -0.005  0.001  0.002
 H          0.365 -0.157  0.267    0.329  0.459  0.307   -0.357  0.402  0.223
 H          0.533 -0.349  0.091    0.361  0.392 -0.422   -0.360  0.395  0.231
 TransDip   0.050 -0.028  0.015   -0.001  0.026 -0.009   -0.033  0.047  0.045

 Mode:                10                     11                     12
 Frequency:       563.53                 644.65                 740.85
 Force Cnst:      2.4588                 0.8628                 0.8870
 Red. Mass:      13.1413                 3.5238                 2.7430
 IR Active:          YES                    YES                    YES
 IR Intens:       18.122                 61.305                 50.085
 Raman Active:       YES                    YES                    YES
               X      Y      Z        X      Y      Z        X      Y      Z
 C         -0.065  0.075  0.049   -0.004  0.054 -0.016    0.050  0.036 -0.000
 C         -0.370  0.360 -0.240    0.013  0.072 -0.047    0.250  0.238 -0.008
 C         -0.444  0.349  0.446    0.319  0.306  0.006   -0.035 -0.022  0.002
 Cl         0.208 -0.004 -0.039   -0.025  0.000  0.002   -0.064 -0.020  0.028
 Cl        -0.015 -0.174 -0.026   -0.000 -0.034  0.002   -0.027 -0.064 -0.024
 Br         0.007 -0.032 -0.006   -0.018 -0.042  0.011    0.002  0.000 -0.003
 I          0.023 -0.004 -0.003   -0.010 -0.003 -0.002    0.000  0.001  0.001
 H          0.185 -0.125  0.101   -0.494  0.190 -0.386    0.274 -0.498 -0.343
 H          0.080 -0.029 -0.023    0.134 -0.458  0.364   -0.448  0.320  0.347
 TransDip  -0.114  0.074  0.011    0.175  0.180 -0.011    0.167  0.153 -0.004

 Mode:                13                     14                     15
 Frequency:       910.52                 926.88                1009.62
 Force Cnst:      4.4904                 4.2225                 1.0343
 Red. Mass:       9.1930                 8.3420                 1.7223
 IR Active:          YES                    YES                    YES
 IR Intens:        3.524                 26.145                 45.105
 Raman Active:       YES                    YES                    YES
               X      Y      Z        X      Y      Z        X      Y      Z
 C         -0.007 -0.021  0.445   -0.220  0.208 -0.059    0.133  0.130  0.010
 C         -0.315  0.343 -0.280    0.149 -0.188 -0.454   -0.080 -0.069 -0.012
 C          0.284 -0.320 -0.253    0.195 -0.233  0.455   -0.086 -0.104 -0.002
 Cl         0.019 -0.004  0.003   -0.031 -0.002  0.022    0.010  0.001  0.001
 Cl         0.003 -0.021  0.004    0.005  0.031  0.018    0.002  0.010 -0.001
 Br         0.000  0.009  0.001    0.003  0.012 -0.006    0.002  0.005  0.001
 I         -0.003  0.001  0.001   -0.002 -0.000 -0.001    0.001  0.000 -0.001
 H          0.030 -0.066  0.437   -0.151  0.213  0.020   -0.299 -0.024 -0.606
 H          0.046  0.139  0.201   -0.347  0.380 -0.080   -0.013 -0.270  0.637
 TransDip  -0.040  0.042 -0.016    0.112 -0.117 -0.025   -0.157 -0.147  0.001

 Mode:                16                     17                     18
 Frequency:      1079.52                1093.87                1255.28
 Force Cnst:      1.0629                 0.9185                 5.2931
 Red. Mass:       1.5480                 1.3029                 5.7013
 IR Active:          YES                    YES                    YES
 IR Intens:        0.696                  8.501                 11.723
 Raman Active:       YES                    YES                    YES
               X      Y      Z        X      Y      Z        X      Y      Z
 C          0.040 -0.007 -0.005    0.104 -0.116 -0.006    0.008  0.003  0.315
 C         -0.136 -0.116  0.010    0.008  0.028 -0.021    0.216 -0.245 -0.283
 C          0.082  0.089 -0.006   -0.029  0.008  0.014   -0.209  0.247 -0.185
 Cl         0.009  0.005 -0.000   -0.002 -0.001  0.001   -0.016 -0.000  0.009
 Cl         0.006  0.007 -0.001   -0.000 -0.001  0.001    0.002  0.015  0.008
 Br        -0.002 -0.001 -0.000    0.000  0.000 -0.000   -0.001 -0.006  0.002
 I         -0.000 -0.001  0.000   -0.000  0.000 -0.000    0.002  0.000  0.001
 H          0.356 -0.421 -0.118   -0.539  0.583  0.072    0.145  0.011  0.521
 H         -0.542  0.568  0.131   -0.391  0.428  0.049   -0.007 -0.113  0.519
 TransDip  -0.018 -0.014  0.014   -0.061  0.071 -0.004    0.078 -0.052 -0.057

 Mode:                19                     20                     21
 Frequency:      1454.96                3128.50                3219.83
 Force Cnst:      1.4424                 6.0767                 6.8313
 Red. Mass:       1.1565                 1.0538                 1.1184
 IR Active:          YES                    YES                    YES
 IR Intens:       18.436                  0.201                  1.522
 Raman Active:       YES                    YES                    YES
               X      Y      Z        X      Y      Z        X      Y      Z
 C         -0.005  0.002 -0.108   -0.007  0.000 -0.064   -0.073 -0.068  0.005
 C         -0.021  0.023  0.011   -0.001  0.002  0.002   -0.000 -0.000 -0.000
 C          0.018 -0.021  0.002    0.001 -0.002  0.001   -0.000 -0.000 -0.000
 Cl         0.001 -0.000 -0.000   -0.000  0.000  0.000    0.000  0.000 -0.000
 Cl         0.000 -0.001 -0.000   -0.000  0.000  0.000    0.000  0.000  0.000
 Br         0.000  0.000 -0.000    0.000 -0.000  0.000    0.000  0.000 -0.000
 I         -0.000  0.000 -0.000    0.000 -0.000  0.000    0.000  0.000  0.000
 H          0.345  0.256  0.552   -0.404 -0.412  0.368    0.421  0.432 -0.403
 H         -0.262 -0.299  0.581    0.486  0.406  0.355    0.451  0.375  0.345
 TransDip  -0.006  0.003  0.137   -0.006  0.007  0.011    0.030  0.026 -0.001

 STANDARD THERMODYNAMIC QUANTITIES AT   298.15 K  AND     1.00 ATM

   This Molecule has  0 Imaginary Frequencies
   Zero point vibrational energy:       26.064 kcal/mol

   Atom    1 Element C  Has Mass   12.00000
   Atom    2 Element C  Has Mass   12.00000
   Atom    3 Element C  Has Mass   12.00000
   Atom    4 Element Cl Has Mass   34.96885
   Atom    5 Element Cl Has Mass   34.96885
   Atom    6 Element Br Has Mass   78.91830
   Atom    7 Element I  Has Mass  126.90440
   Atom    8 Element H  Has Mass    1.00783
   Atom    9 Element H  Has Mass    1.00783
   Molecular Mass:   313.776060 amu
   Principal axes and moments of inertia in amu*Bohr^2:
                             1           2           3
    Eigenvalues --     2216.27798  3147.23710  5006.88905
          X               0.99779    -0.06640     0.00394
          Y               0.06642     0.99779    -0.00285
          Z              -0.00374     0.00311     0.99999
   Rotational Symmetry Number is   1
   The Molecule is an Asymmetric Top
   Translational Enthalpy:        0.889 kcal/mol
   Rotational Enthalpy:           0.889 kcal/mol
   Vibrational Enthalpy:         29.379 kcal/mol
   gas constant (RT):             0.592 kcal/mol
   Translational Entropy:        43.126  cal/mol.K
   Rotational Entropy:           31.924  cal/mol.K
   Vibrational Entropy:          20.403  cal/mol.K

   Total Enthalpy:               31.749 kcal/mol
   Total Entropy:                95.453  cal/mol.K

 ======================================================================

 STANDARD THERMODYNAMIC QUANTITIES FOR ANHARMONIC VIBRATION -- TOSH

   Zero point vibrational energy: ************ kcal/mol

   Vibrational Enthalpy:       Infinity kcal/mol
   Vibrational Entropy:             NaN  cal/mol.K

   Total Enthalpy:             Infinity kcal/mol
   Total Entropy:                   NaN  cal/mol.K

 ======================================================================

 STANDARD THERMODYNAMIC QUANTITIES FOR ANHARMONIC VIBRATION -- VPT2

   Zero point vibrational energy: ************ kcal/mol

   Vibrational Enthalpy:       Infinity kcal/mol
   Vibrational Entropy:             NaN  cal/mol.K

   Total Enthalpy:             Infinity kcal/mol
   Total Entropy:                   NaN  cal/mol.K

 ======================================================================

Archival summary:
1\1\garfield\FREQ\ProcedureUnspecified\BasisUnspecified\1r1l232\taweetha\WedOct1023:47:162018WedOct1023:47:162018\0\\#,FREQ,ProcedureUnspecified,BasisUnspecified,\\0,1\I\C,1,2.17891\C,2,1.51075,1,119.054\H,3,1.08355,2,117.908,1,3.33218,0\H,3,1.0841,2,117.309,1,-141.758,0\C,3,1.50427,2,60.6926,1,110.697,0\Cl,6,1.77145,3,118.658,2,-110.037,0\Cl,6,1.77224,3,118.714,2,109.484,0\Br,2,1.9375,1,111.383,3,-142.435,0\\\@

 Total job time:  806.03s(wall), 806.02s(cpu) 
 Wed Oct 10 23:47:16 2018

        *************************************************************
        *                                                           *
        *  Thank you very much for using Q-Chem.  Have a nice day.  *
        *                                                           *
        *************************************************************
