# Supplementary material for: Geometric and energetic data from ab initio calculations of haloethene, haloimine, halomethylenephosphine, haloiminophosphine, halodiazene, halodiphosphene and halocyclopropane
Source: Data Brief. 2019 Nov 2;27:104738. doi: 10.1016/j.dib.2019.104738 (PMC6861602; doi:10.1016/j.dib.2019.104738)
Supplement: Multimedia component 3 [file mmc3.zip › CCC/B3LYP/ClClCCCClCl.out]

Q-Chem Developer Version!
                  Welcome to Q-Chem
     A Quantum Leap Into The Future Of Chemistry


 Q-Chem 5.1, Q-Chem, Inc., Pleasanton, CA (2018)

 Yihan Shao,  Zhengting Gan,  E. Epifanovsky,  A. T. B. Gilbert,  M. Wormit,  
 J. Kussmann,  A. W. Lange,  A. Behn,  Jia Deng,  Xintian Feng,  D. Ghosh,  
 M. Goldey,  P. R. Horn,  L. D. Jacobson,  I. Kaliman,  T. Kus,  A. Landau,  
 Jie Liu,  E. I. Proynov,  R. M. Richard,  R. P. Steele,  E. J. Sundstrom,  
 H. L. Woodcock III,  P. M. Zimmerman,  D. Zuev,  B. Albrecht,  E. Alguire,  
 S. A. Baeppler,  D. Barton,  Z. Benda,  Y. A. Bernard,  E. J. Berquist,  
 K. B. Bravaya,  H. Burton,  D. Casanova,  Chun-Min Chang,  Yunqing Chen,  
 A. Chien,  K. D. Closser,  M. P. Coons,  S. Coriani,  S. Dasgupta,  
 A. L. Dempwolff,  M. Diedenhofen,  Hainam Do,  R. G. Edgar,  Po-Tung Fang,  
 S. Faraji,  S. Fatehi,  Qingguo Feng,  K. D. Fenk,  J. Fosso-Tande,  
 Qinghui Ge,  A. Ghysels,  G. Gidofalvi,  J. Gomes,  J. Gonthier,  A. Gunina,  
 D. Hait,  M. W. D. Hanson-Heine,  P. H. P. Harbach,  A. W. Hauser,  
 J. E. Herr,  E. G. Hohenstein,  Z. C. Holden,  Kerwin Hui,  B. C. Huynh,  
 T.-C. Jagau,  Hyunjun Ji,  B. Kaduk,  K. Khistyaev,  Jaehoon Kim,  
 P. Klunzinger,  K. Koh,  D. Kosenkov,  L. Koulias,  T. Kowalczyk,  
 C. M. Krauter,  A. Kunitsa,  Ka Un Lao,  A. Laurent,  K. V. Lawler,  
 Joonho Lee,  D. Lefrancois,  S. Lehtola,  D. S. Levine,  Yi-Pei Li,  
 You-Sheng Lin,  Fenglai Liu,  E. Livshits,  A. Luenser,  P. Manohar,  
 E. Mansoor,  S. F. Manzer,  Shan-Ping Mao,  Yuezhi Mao,  N. Mardirossian,  
 A. V. Marenich,  T. Markovich,  L. A. Martinez-Martinez,  S. A. Maurer,  
 N. J. Mayhall,  S. C. McKenzie,  J.-M. Mewes,  A. F. Morrison,  
 J. W. Mullinax,  K. Nanda,  T. S. Nguyen-Beck,  R. Olivares-Amaya,  
 J. A. Parkhill,  T. M. Perrine,  F. Plasser,  P. Pokhilko,  S. Prager,  
 A. Prociuk,  E. Ramos,  D. R. Rehn,  F. Rob,  M. Schneider,  N. Sergueev,  
 S. M. Sharada,  S. Sharma,  D. W. Small,  T. Stauch,  T. Stein,  
 Yu-Chuan Su,  A. J. W. Thom,  A. Tkatchenko,  T. Tsuchimochi,  N. M. Tubman,  
 L. Vogt,  M. L. Vidal,  O. Vydrov,  M. A. Watson,  J. Wenzel,  
 M. de Wergifosse,  T. A. Wesolowski,  A. White,  J. Witte,  A. Yamada,  
 Jun Yang,  K. Yao,  S. Yeganeh,  S. R. Yost,  Zhi-Qiang You,  A. Zech,  
 Igor Ying Zhang,  Xing Zhang,  Yan Zhao,  Ying Zhu,  B. R. Brooks,  
 G. K. L. Chan,  C. J. Cramer,  M. S. Gordon,  W. J. Hehre,  A. Klamt,  
 M. W. Schmidt,  C. D. Sherrill,  D. G. Truhlar,  A. Aspuru-Guzik,  R. Baer,  
 A. T. Bell,  N. A. Besley,  Jeng-Da Chai,  A. E. DePrince, III,  
 R. A. DiStasio Jr.,  A. Dreuw,  B. D. Dunietz,  T. R. Furlani,  
 Chao-Ping Hsu,  Yousung Jung,  Jing Kong,  D. S. Lambrecht,  WanZhen Liang,  
 C. Ochsenfeld,  V. A. Rassolov,  L. V. Slipchenko,  J. E. Subotnik,  
 T. Van Voorhis,  J. M. Herbert,  A. I. Krylov,  P. M. W. Gill,  M. Head-Gordon

 Contributors to earlier versions of Q-Chem not listed above: 
 R. D. Adamson,  B. Austin,  J. Baker,  G. J. O. Beran,  K. Brandhorst,  
 S. T. Brown,  E. F. C. Byrd,  A. K. Chakraborty,  C.-L. Cheng,  
 Siu Hung Chien,  D. M. Chipman,  D. L. Crittenden,  H. Dachsel,  
 R. J. Doerksen,  A. D. Dutoi,  L. Fusti-Molnar,  W. A. Goddard III,  
 A. Golubeva-Zadorozhnaya,  S. R. Gwaltney,  G. Hawkins,  A. Heyden,  
 S. Hirata,  G. Kedziora,  F. J. Keil,  C. Kelley,  Jihan Kim,  R. A. King,  
 R. Z. Khaliullin,  P. P. Korambath,  W. Kurlancheek,  A. M. Lee,  M. S. Lee,  
 S. V. Levchenko,  Ching Yeh Lin,  D. Liotard,  R. C. Lochan,  I. Lotan,  
 P. E. Maslen,  N. Nair,  D. P. O'Neill,  D. Neuhauser,  E. Neuscamman,  
 C. M. Oana,  R. Olson,  B. Peters,  R. Peverati,  P. A. Pieniazek,  
 Y. M. Rhee,  J. Ritchie,  M. A. Rohrdanz,  E. Rosta,  N. J. Russ,  
 H. F. Schaefer III,  N. E. Schultz,  N. Shenvi,  A. C. Simmonett,  A. Sodt,  
 D. Stuck,  K. S. Thanthiriwatte,  V. Vanovschi,  Tao Wang,  A. Warshel,  
 C. F. Williams,  Q. Wu,  X. Xu,  W. Zhang

 Please cite Q-Chem as follows:
 Y. Shao et al., Mol. Phys. 113, 184-215 (2015)
 DOI: 10.1080/00268976.2014.952696

 Q-Chem 5.1.1 for Intel X86 EM64T Linux

 Parts of Q-Chem use Armadillo 8.300.2 (Tropical Shenanigans).
 http://arma.sourceforge.net/

 Q-Chem begins on Wed Oct 10 19:17:32 2018  

Host: 
0

     Scratch files written to /scratch/taweetham/qchem29768//
Input Ideriv = 2
Curr. Ideriv = -1
Max.  Ideriv = 2

Checking the input file for inconsistencies... 	...done.

--------------------------------------------------------------
User input:
--------------------------------------------------------------
$molecule
0 1
C 
C 1 CC 
C 2 CC 1 60.0
Cl 2 CCl 1 ANG  3 pDHA
Cl 2 CCl 1 ANG  3 mDHA
Cl 3 CCl 1 ANG  2 mDHA
Cl 3 CCl 1 ANG  2 pDHA
H 1 CH 2 ANG  3 pDHA
H 1 CH 2 ANG  3 mDHA

CC=1.54
CH=1.09
CF=1.35
CCl=1.77
CBr=1.94
CI=2.14
ANG=118.0
pDHA=107.9
mDHA=-107.9
$end

$rem
   job_type	optimization
   basis	6-311++g**
   method	b3lyp
   mem_total	32000
$end

--------------------------------------------------------------
 ----------------------------------------------------------------
             Standard Nuclear Orientation (Angstroms)
    I     Atom           X                Y                Z
 ----------------------------------------------------------------
    1      C       0.0000067612     1.5694981933    -0.0000000000
    2      C       0.7699949952     0.2358122784    -0.0000000000
    3      C      -0.7700050047     0.2358258646     0.0000000000
    4      Cl      1.6014616642    -0.2436604570    -1.4871681393
    5      Cl      1.6014616642    -0.2436604570     1.4871681393
    6      Cl     -1.6014801335    -0.2436322000    -1.4871681393
    7      Cl     -1.6014801335    -0.2436322000     1.4871681393
    8      H       0.0003237236     2.1605661605     0.9158267072
    9      H       0.0003237236     2.1605661605    -0.9158267072
 ----------------------------------------------------------------
 Molecular Point Group                 Cs    NOp =  2
 Largest Abelian Subgroup              Cs    NOp =  2
 Nuclear Repulsion Energy =   612.9654777168 hartrees
 There are       44 alpha and       44 beta electrons
 Requested basis set is 6-311++G(d,p)
 There are 80 shells and 200 basis functions

 Total QAlloc Memory Limit  32000 MB
 Mega-Array Size       188 MB
 MEM_STATIC part       192 MB
 A cutoff of  1.0D-11 yielded   2752 shell pairs
 There are     18588 function pairs (     19977 Cartesian)
 Smallest overlap matrix eigenvalue = 1.69E-05

 Scale SEOQF with 1.000000e-01/1.000000e-01/1.000000e-01

 Standard Electronic Orientation quadrupole field applied
 Nucleus-field energy     =    -0.0000000078 hartrees
 Guess from superposition of atomic densities
 Warning:  Energy on first SCF cycle will be non-variational
 SAD guess density has 88.000000 electrons

 -----------------------------------------------------------------------
  General SCF calculation program by
  Eric Jon Sundstrom, Paul Horn, Yuezhi Mao, Dmitri Zuev, Alec White,
  David Stuck, Shaama M.S., Shane Yost, Joonho Lee, David Small,
  Daniel Levine, Susi Lehtola, Hugh Burton, Evgeny Epifanovsky
 -----------------------------------------------------------------------
 Exchange:     0.2000 Hartree-Fock + 0.0800 Slater + 0.7200 B88
 Correlation:  0.1900 VWN1RPA + 0.8100 LYP
 Using SG-1 standard quadrature grid
 A restricted SCF calculation will be
 performed using DIIS
 SCF converges when DIIS error is below 1.0e-08
 ---------------------------------------
  Cycle       Energy         DIIS error
 ---------------------------------------
    1   -1957.6368255707      3.71e-02  
    2   -1956.3511997814      2.95e-03  
    3   -1956.3179670600      4.00e-03  
    4   -1956.3911321220      6.67e-04  
    5   -1956.3929314143      2.93e-04  
    6   -1956.3933404420      7.91e-05  
    7   -1956.3933710875      6.84e-06  
    8   -1956.3933712798      1.92e-06  
    9   -1956.3933712999      2.18e-07  
   10   -1956.3933712978      3.61e-08  
   11   -1956.3933712993      6.29e-09  Convergence criterion met
 ---------------------------------------
 SCF time:   CPU 26.76s  wall 27.00s 
 SCF   energy in the final basis set =    -1956.3933712993
 Total energy in the final basis set =    -1956.3933712993

 --------------------------------------------------------------
             Orbital Energies (a.u.) and Symmetries
 --------------------------------------------------------------

 Alpha MOs, Restricted
 -- Occupied --                  
-101.58 -101.58 -101.58 -101.58  -10.33  -10.33  -10.24   -9.49
  1 A'    1 A"    2 A'    2 A"    3 A'    4 A'    5 A'    3 A"                 
 -9.493  -9.493  -9.493  -7.259  -7.259  -7.259  -7.259  -7.248
  4 A"    6 A'    7 A'    8 A'    5 A"    9 A'    6 A"   10 A'                 
 -7.248  -7.248  -7.248  -7.248  -7.248  -7.248  -7.248  -0.980
  7 A"   11 A'    8 A"    9 A"   12 A'   10 A"   13 A'   14 A'                 
 -0.901  -0.861  -0.842  -0.824  -0.642  -0.589  -0.533  -0.523
 15 A'   11 A"   12 A"   16 A'   17 A'   18 A'   13 A"   19 A'                 
 -0.454  -0.447  -0.437  -0.430  -0.373  -0.356  -0.351  -0.337
 20 A'   14 A"   15 A"   21 A'   22 A'   16 A"   23 A'   17 A"                 
 -0.337  -0.313  -0.311  -0.298
 18 A"   19 A"   24 A'   25 A'                                                 
 -- Virtual --                   
 -0.046  -0.040  -0.027  -0.006   0.018   0.019   0.024   0.038
 20 A"   26 A'   27 A'   28 A'   29 A'   21 A"   30 A'   22 A"                 
  0.051   0.063   0.066   0.072   0.078   0.093   0.093   0.098
 31 A'   23 A"   32 A'   33 A'   34 A'   35 A'   24 A"   36 A'                 
  0.106   0.107   0.110   0.113   0.114   0.128   0.139   0.146
 25 A"   37 A'   26 A"   38 A'   39 A'   27 A"   28 A"   29 A"                 
  0.149   0.151   0.158   0.162   0.165   0.167   0.199   0.199
 40 A'   30 A"   41 A'   31 A"   42 A'   43 A'   44 A'   45 A'                 
  0.215   0.232   0.233   0.241   0.251   0.259   0.275   0.381
 32 A"   46 A'   47 A'   48 A'   33 A"   49 A'   34 A"   50 A'                 
  0.402   0.421   0.421   0.427   0.448   0.449   0.453   0.462
 35 A"   51 A'   52 A'   53 A'   54 A'   36 A"   55 A'   37 A"                 
  0.467   0.469   0.485   0.486   0.486   0.499   0.510   0.514
 38 A"   56 A'   39 A"   57 A'   40 A"   41 A"   58 A'   42 A"                 
  0.549   0.554   0.568   0.617   0.620   0.673   0.778   0.803
 43 A"   59 A'   60 A'   61 A'   62 A'   44 A"   63 A'   45 A"                 
  0.808   0.823   0.832   0.851   0.855   0.857   0.863   0.874
 64 A'   46 A"   47 A"   48 A"   65 A'   66 A'   49 A"   67 A'                 
  0.886   0.911   0.921   0.926   0.934   0.942   0.948   0.952
 50 A"   68 A'   51 A"   52 A"   69 A'   53 A"   70 A'   71 A'                 
  1.000   1.023   1.045   1.078   1.128   1.155   1.187   1.203
 72 A'   54 A"   73 A'   74 A'   55 A"   56 A"   75 A'   76 A'                 
  1.256   1.380   1.388   1.391   1.476   1.516   1.545   1.586
 77 A'   78 A'   57 A"   58 A"   79 A'   59 A"   80 A'   60 A"                 
  1.590   1.654   1.741   1.789   1.848   1.870   1.936   1.971
 61 A"   81 A'   82 A'   83 A'   84 A'   85 A'   62 A"   63 A"                 
  1.990   2.151   2.152   2.179   2.258   2.260   2.262   2.285
 86 A'   87 A'   64 A"   88 A'   65 A"   89 A'   90 A'   66 A"                 
  2.304   2.306   2.311   2.335   2.417   2.451   2.501   2.543
 91 A'   67 A"   68 A"   92 A'   93 A'   69 A"   70 A"   94 A'                 
  2.579   2.626   2.705   2.739   2.795   2.807   3.010   3.099
 95 A'   71 A"   96 A'   72 A"   97 A'   98 A'   73 A"   99 A'                 
  3.159   3.371   3.664   3.697   4.066   9.686   9.745   9.746
 74 A"  100 A'  101 A'   75 A"  102 A'  103 A'   76 A"  104 A'                 
  9.771  23.441  23.558  23.808  25.821  25.825  25.857  25.870
 77 A"  105 A'  106 A'  107 A'  108 A'  109 A'   78 A"   79 A"                 
 25.883  25.899  25.899  26.015  26.391  26.439  26.571  26.586
 80 A"   81 A"  110 A'  111 A'   82 A"  112 A'  113 A'   83 A"                 
215.677 215.735 215.735 215.762
114 A'   84 A"  115 A'   85 A"                                                 

 Beta MOs, Restricted
 -- Occupied --                  
-101.58 -101.58 -101.58 -101.58  -10.33  -10.33  -10.24   -9.49
  1 A'    1 A"    2 A'    2 A"    3 A'    4 A'    5 A'    3 A"                 
 -9.493  -9.493  -9.493  -7.259  -7.259  -7.259  -7.259  -7.248
  4 A"    6 A'    7 A'    8 A'    5 A"    9 A'    6 A"   10 A'                 
 -7.248  -7.248  -7.248  -7.248  -7.248  -7.248  -7.248  -0.980
  7 A"   11 A'    8 A"    9 A"   12 A'   10 A"   13 A'   14 A'                 
 -0.901  -0.861  -0.842  -0.824  -0.642  -0.589  -0.533  -0.523
 15 A'   11 A"   12 A"   16 A'   17 A'   18 A'   13 A"   19 A'                 
 -0.454  -0.447  -0.437  -0.430  -0.373  -0.356  -0.351  -0.337
 20 A'   14 A"   15 A"   21 A'   22 A'   16 A"   23 A'   17 A"                 
 -0.337  -0.313  -0.311  -0.298
 18 A"   19 A"   24 A'   25 A'                                                 
 -- Virtual --                   
 -0.046  -0.040  -0.027  -0.006   0.018   0.019   0.024   0.038
 20 A"   26 A'   27 A'   28 A'   29 A'   21 A"   30 A'   22 A"                 
  0.051   0.063   0.066   0.072   0.078   0.093   0.093   0.098
 31 A'   23 A"   32 A'   33 A'   34 A'   35 A'   24 A"   36 A'                 
  0.106   0.107   0.110   0.113   0.114   0.128   0.139   0.146
 25 A"   37 A'   26 A"   38 A'   39 A'   27 A"   28 A"   29 A"                 
  0.149   0.151   0.158   0.162   0.165   0.167   0.199   0.199
 40 A'   30 A"   41 A'   31 A"   42 A'   43 A'   44 A'   45 A'                 
  0.215   0.232   0.233   0.241   0.251   0.259   0.275   0.381
 32 A"   46 A'   47 A'   48 A'   33 A"   49 A'   34 A"   50 A'                 
  0.402   0.421   0.421   0.427   0.448   0.449   0.453   0.462
 35 A"   51 A'   52 A'   53 A'   54 A'   36 A"   55 A'   37 A"                 
  0.467   0.469   0.485   0.486   0.486   0.499   0.510   0.514
 38 A"   56 A'   39 A"   57 A'   40 A"   41 A"   58 A'   42 A"                 
  0.549   0.554   0.568   0.617   0.620   0.673   0.778   0.803
 43 A"   59 A'   60 A'   61 A'   62 A'   44 A"   63 A'   45 A"                 
  0.808   0.823   0.832   0.851   0.855   0.857   0.863   0.874
 64 A'   46 A"   47 A"   48 A"   65 A'   66 A'   49 A"   67 A'                 
  0.886   0.911   0.921   0.926   0.934   0.942   0.948   0.952
 50 A"   68 A'   51 A"   52 A"   69 A'   53 A"   70 A'   71 A'                 
  1.000   1.023   1.045   1.078   1.128   1.155   1.187   1.203
 72 A'   54 A"   73 A'   74 A'   55 A"   56 A"   75 A'   76 A'                 
  1.256   1.380   1.388   1.391   1.476   1.516   1.545   1.586
 77 A'   78 A'   57 A"   58 A"   79 A'   59 A"   80 A'   60 A"                 
  1.590   1.654   1.741   1.789   1.848   1.870   1.936   1.971
 61 A"   81 A'   82 A'   83 A'   84 A'   85 A'   62 A"   63 A"                 
  1.990   2.151   2.152   2.179   2.258   2.260   2.262   2.285
 86 A'   87 A'   64 A"   88 A'   65 A"   89 A'   90 A'   66 A"                 
  2.304   2.306   2.311   2.335   2.417   2.451   2.501   2.543
 91 A'   67 A"   68 A"   92 A'   93 A'   69 A"   70 A"   94 A'                 
  2.579   2.626   2.705   2.739   2.795   2.807   3.010   3.099
 95 A'   71 A"   96 A'   72 A"   97 A'   98 A'   73 A"   99 A'                 
  3.159   3.371   3.664   3.697   4.066   9.686   9.745   9.746
 74 A"  100 A'  101 A'   75 A"  102 A'  103 A'   76 A"  104 A'                 
  9.771  23.441  23.558  23.808  25.821  25.825  25.857  25.870
 77 A"  105 A'  106 A'  107 A'  108 A'  109 A'   78 A"   79 A"                 
 25.883  25.899  25.899  26.015  26.391  26.439  26.571  26.586
 80 A"   81 A"  110 A'  111 A'   82 A"  112 A'  113 A'   83 A"                 
215.677 215.735 215.735 215.762
114 A'   84 A"  115 A'   85 A"                                                 
 --------------------------------------------------------------

          Ground-State Mulliken Net Atomic Charges

     Atom                 Charge (a.u.)
  ----------------------------------------
      1 C                    -0.877035
      2 C                    -0.300175
      3 C                    -0.299831
      4 Cl                    0.276417
      5 Cl                    0.276417
      6 Cl                    0.276367
      7 Cl                    0.276367
      8 H                     0.185737
      9 H                     0.185737
  ----------------------------------------
  Sum of atomic charges =     0.000000

 -----------------------------------------------------------------
                    Cartesian Multipole Moments
 -----------------------------------------------------------------
    Charge (ESU x 10^10)
                 0.0000
    Dipole Moment (Debye)
         X       0.0002      Y       1.9105      Z      -0.0000
       Tot       1.9105
    Quadrupole Moments (Debye-Ang)
        XX     -71.8039     XY       0.0013     YY     -65.2120
        XZ      -0.0000     YZ      -0.0000     ZZ     -67.3112
    Octopole Moments (Debye-Ang^2)
       XXX      -0.0012    XXY      -4.4495    XYY       0.0030
       YYY       5.1352    XXZ      -0.0000    XYZ      -0.0000
       YYZ       0.0000    XZZ      -0.0002    YZZ      -3.3350
       ZZZ      -0.0000
    Hexadecapole Moments (Debye-Ang^3)
      XXXX    -908.4803   XXXY       0.0004   XXYY    -189.1382
      XYYY       0.0078   YYYY    -199.8312   XXXZ      -0.0000
      XXYZ       0.0000   XYYZ      -0.0000   YYYZ      -0.0000
      XXZZ    -252.9910   XYZZ       0.0018   YYZZ    -156.3464
      XZZZ      -0.0000   YZZZ      -0.0000   ZZZZ    -714.9196
 -----------------------------------------------------------------
 Calculating analytic gradient of the SCF energy
 Gradient of SCF Energy
            1           2           3           4           5           6
    1  -0.0000450   0.0152018  -0.0152015  -0.0031581  -0.0031581   0.0031579
    2   0.0156526  -0.0133317  -0.0133513   0.0001281   0.0001281   0.0001258
    3   0.0000000  -0.0000000  -0.0000000  -0.0039637   0.0039637  -0.0039643
            7           8           9
    1   0.0031579   0.0000226   0.0000226
    2   0.0001258   0.0052614   0.0052614
    3   0.0039643   0.0019600  -0.0019600
 Max gradient component =       1.565E-02
 RMS gradient           =       6.747E-03
 Gradient time:  CPU 12.20 s  wall 12.20 s
 Geometry Optimization Parameters
   NAtoms,    NIC,     NZ,  NCons,   NDum,   NFix, NCnnct, MaxDiis
        9      69       9       0       0       0       0       0


** GEOMETRY OPTIMIZATION IN DELOCALIZED INTERNAL COORDINATES **
   Searching for a Minimum

   Optimization Cycle:   1

                       Coordinates (Angstroms)
     ATOM                X               Y               Z
      1  C         0.0000067612    1.5694981933    0.0000000000
      2  C         0.7699949952    0.2358122784    0.0000000000
      3  C        -0.7700050047    0.2358258646    0.0000000000
      4  Cl        1.6014616642   -0.2436604570   -1.4871681393
      5  Cl        1.6014616642   -0.2436604570    1.4871681393
      6  Cl       -1.6014801335   -0.2436322000   -1.4871681393
      7  Cl       -1.6014801335   -0.2436322000    1.4871681393
      8  H         0.0003237236    2.1605661605    0.9158267072
      9  H         0.0003237236    2.1605661605   -0.9158267072
   Point Group: cs    Number of degrees of freedom:    12


   Energy is  -1956.393371299


 Attempting to Generate Delocalized Internal Coordinates

 12 Hessian modes will be used to form the next step
  Hessian Eigenvalues:
     0.020947    0.030782    0.030782    0.090060    0.129001    0.140000
     0.257500    0.268991    0.285189    0.286300    0.286300    0.348126

 Minimum Search - Taking Simple RFO Step
 Searching for Lamda that Minimizes Along All modes
 Value Taken    Lamda =  -0.00333032
 Step Taken.  Stepsize is  0.164284

                             Maximum     Tolerance    Cnvgd?
         Gradient           0.014539      0.000300      NO
         Displacement       0.115544      0.001200      NO
         Energy change     *********      0.000001      NO


 New Cartesian Coordinates Obtained by Inverse Iteration

 Displacement from previous Coordinates is:  0.234094
 ----------------------------------------------------------------
             Standard Nuclear Orientation (Angstroms)
    I     Atom           X                Y                Z
 ----------------------------------------------------------------
    1      C       0.0001111640     1.5413870734     0.0000000000
    2      C       0.7666335244     0.2351746516     0.0000000000
    3      C      -0.7665001018     0.2352638918     0.0000000000
    4      Cl      1.6409234490    -0.2153578873    -1.4675927100
    5      Cl      1.6409234490    -0.2153578873     1.4675927100
    6      Cl     -1.6408609404    -0.2151293307    -1.4675905258
    7      Cl     -1.6408609404    -0.2151293307     1.4675905258
    8      H       0.0001188283     2.1184160812     0.9167405598
    9      H       0.0001188283     2.1184160812    -0.9167405598
 ----------------------------------------------------------------
 Molecular Point Group                 Cs    NOp =  2
 Largest Abelian Subgroup              Cs    NOp =  2
 Nuclear Repulsion Energy =   612.8515137234 hartrees
 There are       44 alpha and       44 beta electrons
 Applying Cartesian multipole field
    Component          Value
    ---------          -----
     (2,0,0)        1.00000E-11
     (0,2,0)        2.00000E-11
     (0,0,2)       -3.00000E-11
 Nucleus-field energy     =    -0.0000000071 hartrees
 Requested basis set is 6-311++G(d,p)
 There are 80 shells and 200 basis functions
 A cutoff of  1.0D-11 yielded   2736 shell pairs
 There are     18488 function pairs (     19869 Cartesian)
 Smallest overlap matrix eigenvalue = 1.70E-05
 Guess MOs from SCF MO coefficient file

 -----------------------------------------------------------------------
  General SCF calculation program by
  Eric Jon Sundstrom, Paul Horn, Yuezhi Mao, Dmitri Zuev, Alec White,
  David Stuck, Shaama M.S., Shane Yost, Joonho Lee, David Small,
  Daniel Levine, Susi Lehtola, Hugh Burton, Evgeny Epifanovsky
 -----------------------------------------------------------------------
 Exchange:     0.2000 Hartree-Fock + 0.0800 Slater + 0.7200 B88
 Correlation:  0.1900 VWN1RPA + 0.8100 LYP
 Using SG-1 standard quadrature grid
 A restricted SCF calculation will be
 performed using DIIS
 SCF converges when DIIS error is below 1.0e-08
 ---------------------------------------
  Cycle       Energy         DIIS error
 ---------------------------------------
    1   -1956.3927495758      5.18e-04  
    2   -1956.3948476557      1.71e-04  
    3   -1956.3947697329      2.14e-04  
    4   -1956.3949933275      4.61e-05  
    5   -1956.3950031188      9.14e-06  
    6   -1956.3950034750      3.41e-06  
    7   -1956.3950035324      4.41e-07  
    8   -1956.3950035333      8.24e-08  
    9   -1956.3950035333      1.32e-08  
   10   -1956.3950035334      4.49e-09  Convergence criterion met
 ---------------------------------------
 SCF time:   CPU 34.66s  wall 35.00s 
 SCF   energy in the final basis set =    -1956.3950035334
 Total energy in the final basis set =    -1956.3950035334

 --------------------------------------------------------------
             Orbital Energies (a.u.) and Symmetries
 --------------------------------------------------------------

 Alpha MOs, Restricted
 -- Occupied --                  
-101.58 -101.58 -101.58 -101.58  -10.33  -10.33  -10.23   -9.49
  1 A'    1 A"    2 A"    2 A'    3 A'    4 A'    5 A'    3 A"                 
 -9.493  -9.493  -9.493  -7.259  -7.259  -7.259  -7.259  -7.248
  4 A"    6 A'    7 A'    8 A'    5 A"    6 A"    9 A'   10 A'                 
 -7.248  -7.248  -7.248  -7.247  -7.247  -7.247  -7.247  -0.985
  7 A"   11 A'    8 A"    9 A"   12 A'   10 A"   13 A'   14 A'                 
 -0.905  -0.860  -0.842  -0.831  -0.642  -0.591  -0.538  -0.526
 15 A'   11 A"   12 A"   16 A'   17 A'   18 A'   13 A"   19 A'                 
 -0.454  -0.447  -0.437  -0.435  -0.374  -0.356  -0.353  -0.338
 20 A'   14 A"   15 A"   21 A'   22 A'   23 A'   16 A"   17 A"                 
 -0.335  -0.313  -0.312  -0.299
 18 A"   19 A"   24 A'   25 A'                                                 
 -- Virtual --                   
 -0.048  -0.036  -0.026  -0.006   0.018   0.019   0.025   0.037
 20 A"   26 A'   27 A'   28 A'   29 A'   21 A"   30 A'   22 A"                 
  0.052   0.063   0.066   0.072   0.081   0.092   0.094   0.098
 31 A'   23 A"   32 A'   33 A'   34 A'   35 A'   24 A"   36 A'                 
  0.106   0.106   0.111   0.113   0.116   0.127   0.140   0.148
 25 A"   37 A'   26 A"   38 A'   39 A'   27 A"   28 A"   29 A"                 
  0.150   0.150   0.161   0.161   0.164   0.168   0.200   0.201
 30 A"   40 A'   41 A'   31 A"   42 A'   43 A'   44 A'   45 A'                 
  0.221   0.235   0.239   0.244   0.251   0.254   0.270   0.381
 32 A"   46 A'   47 A'   48 A'   33 A"   49 A'   34 A"   50 A'                 
  0.401   0.420   0.421   0.427   0.447   0.448   0.452   0.458
 35 A"   51 A'   52 A'   53 A'   54 A'   36 A"   55 A'   37 A"                 
  0.464   0.473   0.482   0.483   0.486   0.500   0.506   0.516
 38 A"   56 A'   39 A"   40 A"   57 A'   41 A"   58 A'   42 A"                 
  0.559   0.566   0.573   0.615   0.628   0.669   0.777   0.803
 43 A"   59 A'   60 A'   61 A'   62 A'   44 A"   63 A'   45 A"                 
  0.807   0.823   0.829   0.851   0.855   0.856   0.856   0.871
 64 A'   46 A"   47 A"   48 A"   65 A'   49 A"   66 A'   67 A'                 
  0.887   0.913   0.927   0.931   0.933   0.941   0.946   0.954
 50 A"   68 A'   51 A"   52 A"   69 A'   53 A"   70 A'   71 A'                 
  0.995   1.025   1.055   1.086   1.124   1.154   1.185   1.195
 72 A'   54 A"   73 A'   74 A'   55 A"   56 A"   75 A'   76 A'                 
  1.269   1.388   1.398   1.414   1.489   1.514   1.556   1.567
 77 A'   78 A'   57 A"   58 A"   79 A'   59 A"   80 A'   60 A"                 
  1.592   1.651   1.739   1.808   1.851   1.873   1.959   1.988
 61 A"   81 A'   82 A'   83 A'   84 A'   85 A'   62 A"   63 A"                 
  1.998   2.162   2.172   2.176   2.259   2.263   2.265   2.281
 86 A'   87 A'   64 A"   88 A'   65 A"   89 A'   90 A'   66 A"                 
  2.312   2.313   2.315   2.330   2.424   2.473   2.478   2.561
 91 A'   67 A"   68 A"   92 A'   93 A'   69 A"   70 A"   94 A'                 
  2.583   2.623   2.715   2.761   2.806   2.818   3.019   3.143
 95 A'   71 A"   96 A'   72 A"   97 A'   98 A'   73 A"   99 A'                 
  3.151   3.399   3.673   3.719   4.091   9.684   9.740   9.753
 74 A"  100 A'  101 A'   75 A"  102 A'  103 A'  104 A'   76 A"                 
  9.770  23.460  23.584  23.842  25.828  25.834  25.864  25.876
 77 A"  105 A'  106 A'  107 A'  108 A'  109 A'   78 A"   79 A"                 
 25.884  25.898  25.916  25.994  26.428  26.437  26.535  26.560
 80 A"   81 A"  110 A'  111 A'   82 A"  112 A'   83 A"  113 A'                 
215.673 215.728 215.743 215.762
114 A'  115 A'   84 A"   85 A"                                                 

 Beta MOs, Restricted
 -- Occupied --                  
-101.58 -101.58 -101.58 -101.58  -10.33  -10.33  -10.23   -9.49
  1 A'    1 A"    2 A"    2 A'    3 A'    4 A'    5 A'    3 A"                 
 -9.493  -9.493  -9.493  -7.259  -7.259  -7.259  -7.259  -7.248
  4 A"    6 A'    7 A'    8 A'    5 A"    6 A"    9 A'   10 A'                 
 -7.248  -7.248  -7.248  -7.247  -7.247  -7.247  -7.247  -0.985
  7 A"   11 A'    8 A"    9 A"   12 A'   10 A"   13 A'   14 A'                 
 -0.905  -0.860  -0.842  -0.831  -0.642  -0.591  -0.538  -0.526
 15 A'   11 A"   12 A"   16 A'   17 A'   18 A'   13 A"   19 A'                 
 -0.454  -0.447  -0.437  -0.435  -0.374  -0.356  -0.353  -0.338
 20 A'   14 A"   15 A"   21 A'   22 A'   23 A'   16 A"   17 A"                 
 -0.335  -0.313  -0.312  -0.299
 18 A"   19 A"   24 A'   25 A'                                                 
 -- Virtual --                   
 -0.048  -0.036  -0.026  -0.006   0.018   0.019   0.025   0.037
 20 A"   26 A'   27 A'   28 A'   29 A'   21 A"   30 A'   22 A"                 
  0.052   0.063   0.066   0.072   0.081   0.092   0.094   0.098
 31 A'   23 A"   32 A'   33 A'   34 A'   35 A'   24 A"   36 A'                 
  0.106   0.106   0.111   0.113   0.116   0.127   0.140   0.148
 25 A"   37 A'   26 A"   38 A'   39 A'   27 A"   28 A"   29 A"                 
  0.150   0.150   0.161   0.161   0.164   0.168   0.200   0.201
 30 A"   40 A'   41 A'   31 A"   42 A'   43 A'   44 A'   45 A'                 
  0.221   0.235   0.239   0.244   0.251   0.254   0.270   0.381
 32 A"   46 A'   47 A'   48 A'   33 A"   49 A'   34 A"   50 A'                 
  0.401   0.420   0.421   0.427   0.447   0.448   0.452   0.458
 35 A"   51 A'   52 A'   53 A'   54 A'   36 A"   55 A'   37 A"                 
  0.464   0.473   0.482   0.483   0.486   0.500   0.506   0.516
 38 A"   56 A'   39 A"   40 A"   57 A'   41 A"   58 A'   42 A"                 
  0.559   0.566   0.573   0.615   0.628   0.669   0.777   0.803
 43 A"   59 A'   60 A'   61 A'   62 A'   44 A"   63 A'   45 A"                 
  0.807   0.823   0.829   0.851   0.855   0.856   0.856   0.871
 64 A'   46 A"   47 A"   48 A"   65 A'   49 A"   66 A'   67 A'                 
  0.887   0.913   0.927   0.931   0.933   0.941   0.946   0.954
 50 A"   68 A'   51 A"   52 A"   69 A'   53 A"   70 A'   71 A'                 
  0.995   1.025   1.055   1.086   1.124   1.154   1.185   1.195
 72 A'   54 A"   73 A'   74 A'   55 A"   56 A"   75 A'   76 A'                 
  1.269   1.388   1.398   1.414   1.489   1.514   1.556   1.567
 77 A'   78 A'   57 A"   58 A"   79 A'   59 A"   80 A'   60 A"                 
  1.592   1.651   1.739   1.808   1.851   1.873   1.959   1.988
 61 A"   81 A'   82 A'   83 A'   84 A'   85 A'   62 A"   63 A"                 
  1.998   2.162   2.172   2.176   2.259   2.263   2.265   2.281
 86 A'   87 A'   64 A"   88 A'   65 A"   89 A'   90 A'   66 A"                 
  2.312   2.313   2.315   2.330   2.424   2.473   2.478   2.561
 91 A'   67 A"   68 A"   92 A'   93 A'   69 A"   70 A"   94 A'                 
  2.583   2.623   2.715   2.761   2.806   2.818   3.019   3.143
 95 A'   71 A"   96 A'   72 A"   97 A'   98 A'   73 A"   99 A'                 
  3.151   3.399   3.673   3.719   4.091   9.684   9.740   9.753
 74 A"  100 A'  101 A'   75 A"  102 A'  103 A'  104 A'   76 A"                 
  9.770  23.460  23.584  23.842  25.828  25.834  25.864  25.876
 77 A"  105 A'  106 A'  107 A'  108 A'  109 A'   78 A"   79 A"                 
 25.884  25.898  25.916  25.994  26.428  26.437  26.535  26.560
 80 A"   81 A"  110 A'  111 A'   82 A"  112 A'   83 A"  113 A'                 
215.673 215.728 215.743 215.762
114 A'  115 A'   84 A"   85 A"                                                 
 --------------------------------------------------------------

          Ground-State Mulliken Net Atomic Charges

     Atom                 Charge (a.u.)
  ----------------------------------------
      1 C                    -0.838450
      2 C                    -0.339218
      3 C                    -0.339173
      4 Cl                    0.286778
      5 Cl                    0.286778
      6 Cl                    0.286774
      7 Cl                    0.286774
      8 H                     0.184868
      9 H                     0.184868
  ----------------------------------------
  Sum of atomic charges =     0.000000

 -----------------------------------------------------------------
                    Cartesian Multipole Moments
 -----------------------------------------------------------------
    Charge (ESU x 10^10)
                 0.0000
    Dipole Moment (Debye)
         X       0.0001      Y       1.8884      Z       0.0000
       Tot       1.8884
    Quadrupole Moments (Debye-Ang)
        XX     -71.4941     XY       0.0002     YY     -65.3726
        XZ      -0.0000     YZ       0.0000     ZZ     -67.5122
    Octopole Moments (Debye-Ang^2)
       XXX      -0.0101    XXY      -5.7094    XYY      -0.0023
       YYY       0.9467    XXZ      -0.0000    XYZ       0.0000
       YYZ      -0.0000    XZZ      -0.0031    YZZ      -4.0147
       ZZZ       0.0000
    Hexadecapole Moments (Debye-Ang^3)
      XXXX    -941.9912   XXXY       0.0254   XXYY    -194.2513
      XYYY       0.0274   YYYY    -193.1280   XXXZ      -0.0000
      XXYZ       0.0000   XYYZ       0.0000   YYYZ       0.0000
      XXZZ    -254.3076   XYZZ       0.0067   YYZZ    -152.8991
      XZZZ      -0.0000   YZZZ       0.0000   ZZZZ    -701.9154
 -----------------------------------------------------------------
 Calculating analytic gradient of the SCF energy
 Gradient of SCF Energy
            1           2           3           4           5           6
    1  -0.0000062   0.0051658  -0.0051582   0.0000106   0.0000106  -0.0000095
    2   0.0048524  -0.0063437  -0.0063383   0.0016626   0.0016626   0.0016666
    3   0.0000000  -0.0000000   0.0000000   0.0007722  -0.0007722   0.0007747
            7           8           9
    1  -0.0000095  -0.0000018  -0.0000018
    2   0.0016666   0.0005856   0.0005856
    3  -0.0007747  -0.0004256   0.0004256
 Max gradient component =       6.344E-03
 RMS gradient           =       2.522E-03
 Gradient time:  CPU 12.20 s  wall 12.20 s
 Geometry Optimization Parameters
   NAtoms,    NIC,     NZ,  NCons,   NDum,   NFix, NCnnct, MaxDiis
        9      69       9       0       0       0       0       0

 Cartesian Hessian Update
 Hessian Updated using BFGS Update


** GEOMETRY OPTIMIZATION IN DELOCALIZED INTERNAL COORDINATES **
   Searching for a Minimum

   Optimization Cycle:   2

                       Coordinates (Angstroms)
     ATOM                X               Y               Z
      1  C         0.0001111640    1.5413870734    0.0000000000
      2  C         0.7666335244    0.2351746516    0.0000000000
      3  C        -0.7665001018    0.2352638918    0.0000000000
      4  Cl        1.6409234490   -0.2153578873   -1.4675927100
      5  Cl        1.6409234490   -0.2153578873    1.4675927100
      6  Cl       -1.6408609404   -0.2151293307   -1.4675905258
      7  Cl       -1.6408609404   -0.2151293307    1.4675905258
      8  H         0.0001188283    2.1184160812    0.9167405598
      9  H         0.0001188283    2.1184160812   -0.9167405598
   Point Group: cs    Number of degrees of freedom:    12


   Energy is  -1956.395003533

 Hessian Updated using BFGS Update

 12 Hessian modes will be used to form the next step
  Hessian Eigenvalues:
     0.020947    0.030782    0.041297    0.087652    0.129001    0.133592
     0.218586    0.268991    0.272478    0.286300    0.296139    0.349887

 Minimum Search - Taking Simple RFO Step
 Searching for Lamda that Minimizes Along All modes
 Value Taken    Lamda =  -0.00064903
 Step Taken.  Stepsize is  0.110596

                             Maximum     Tolerance    Cnvgd?
         Gradient           0.005063      0.000300      NO
         Displacement       0.093407      0.001200      NO
         Energy change     -0.001632      0.000001      NO


 New Cartesian Coordinates Obtained by Inverse Iteration

 Displacement from previous Coordinates is:  0.103868
 ----------------------------------------------------------------
             Standard Nuclear Orientation (Angstroms)
    I     Atom           X                Y                Z
 ----------------------------------------------------------------
    1      C       0.0001352461     1.5517818298     0.0000000000
    2      C       0.7620115227     0.2553772481     0.0000000000
    3      C      -0.7619001778     0.2554850885     0.0000000000
    4      Cl      1.6248251044    -0.2305475836    -1.4645717712
    5      Cl      1.6248251044    -0.2305475836     1.4645717712
    6      Cl     -1.6247708210    -0.2303449108    -1.4645739032
    7      Cl     -1.6247708210    -0.2303449108     1.4645739032
    8      H       0.0001260512     2.1234120829     0.9185500562
    9      H       0.0001260512     2.1234120829    -0.9185500562
 ----------------------------------------------------------------
 Molecular Point Group                 Cs    NOp =  2
 Largest Abelian Subgroup              Cs    NOp =  2
 Nuclear Repulsion Energy =   614.8160435591 hartrees
 There are       44 alpha and       44 beta electrons
 Applying Cartesian multipole field
    Component          Value
    ---------          -----
     (2,0,0)        1.00000E-11
     (0,2,0)        2.00000E-11
     (0,0,2)       -3.00000E-11
 Nucleus-field energy     =    -0.0000000072 hartrees
 Requested basis set is 6-311++G(d,p)
 There are 80 shells and 200 basis functions
 A cutoff of  1.0D-11 yielded   2744 shell pairs
 There are     18520 function pairs (     19905 Cartesian)
 Smallest overlap matrix eigenvalue = 1.62E-05
 Guess MOs from SCF MO coefficient file

 -----------------------------------------------------------------------
  General SCF calculation program by
  Eric Jon Sundstrom, Paul Horn, Yuezhi Mao, Dmitri Zuev, Alec White,
  David Stuck, Shaama M.S., Shane Yost, Joonho Lee, David Small,
  Daniel Levine, Susi Lehtola, Hugh Burton, Evgeny Epifanovsky
 -----------------------------------------------------------------------
 Exchange:     0.2000 Hartree-Fock + 0.0800 Slater + 0.7200 B88
 Correlation:  0.1900 VWN1RPA + 0.8100 LYP
 Using SG-1 standard quadrature grid
 A restricted SCF calculation will be
 performed using DIIS
 SCF converges when DIIS error is below 1.0e-08
 ---------------------------------------
  Cycle       Energy         DIIS error
 ---------------------------------------
    1   -1956.3943648030      3.14e-04  
    2   -1956.3951579246      9.27e-05  
    3   -1956.3951372803      1.17e-04  
    4   -1956.3952012262      2.83e-05  
    5   -1956.3952052018      2.63e-06  
    6   -1956.3952052352      6.59e-07  
    7   -1956.3952052371      2.56e-07  
    8   -1956.3952052373      6.06e-08  
    9   -1956.3952052374      1.27e-08  
   10   -1956.3952052374      3.30e-09  Convergence criterion met
 ---------------------------------------
 SCF time:   CPU 34.74s  wall 35.00s 
 SCF   energy in the final basis set =    -1956.3952052374
 Total energy in the final basis set =    -1956.3952052374

 --------------------------------------------------------------
             Orbital Energies (a.u.) and Symmetries
 --------------------------------------------------------------

 Alpha MOs, Restricted
 -- Occupied --                  
-101.58 -101.58 -101.58 -101.58  -10.33  -10.33  -10.23   -9.49
  1 A'    1 A"    2 A'    2 A"    3 A'    4 A'    5 A'    3 A"                 
 -9.493  -9.493  -9.493  -7.258  -7.258  -7.258  -7.258  -7.247
  4 A"    6 A'    7 A'    5 A"    8 A'    6 A"    9 A'   10 A'                 
 -7.247  -7.247  -7.247  -7.247  -7.247  -7.247  -7.247  -0.989
  7 A"   11 A'    8 A"    9 A"   12 A'   10 A"   13 A'   14 A'                 
 -0.903  -0.859  -0.841  -0.834  -0.643  -0.591  -0.540  -0.527
 15 A'   11 A"   12 A"   16 A'   17 A'   18 A'   13 A"   19 A'                 
 -0.455  -0.446  -0.438  -0.436  -0.375  -0.354  -0.353  -0.336
 20 A'   14 A"   15 A"   21 A'   22 A'   23 A'   16 A"   17 A"                 
 -0.334  -0.315  -0.312  -0.299
 18 A"   24 A'   19 A"   25 A'                                                 
 -- Virtual --                   
 -0.050  -0.037  -0.024  -0.006   0.019   0.020   0.025   0.038
 20 A"   26 A'   27 A'   28 A'   21 A"   29 A'   30 A'   22 A"                 
  0.054   0.063   0.066   0.072   0.082   0.092   0.093   0.099
 31 A'   23 A"   32 A'   33 A'   34 A'   35 A'   24 A"   36 A'                 
  0.106   0.106   0.111   0.113   0.116   0.128   0.139   0.146
 25 A"   37 A'   26 A"   38 A'   39 A'   27 A"   28 A"   29 A"                 
  0.150   0.151   0.162   0.163   0.167   0.168   0.200   0.201
 40 A'   30 A"   41 A'   31 A"   42 A'   43 A'   44 A'   45 A'                 
  0.215   0.236   0.241   0.243   0.251   0.257   0.275   0.380
 32 A"   46 A'   47 A'   48 A'   33 A"   49 A'   34 A"   50 A'                 
  0.399   0.420   0.422   0.428   0.446   0.447   0.455   0.458
 35 A"   51 A'   52 A'   53 A'   36 A"   54 A'   55 A'   37 A"                 
  0.466   0.473   0.482   0.484   0.485   0.500   0.507   0.516
 38 A"   56 A'   39 A"   57 A'   40 A"   41 A"   58 A'   42 A"                 
  0.551   0.570   0.573   0.617   0.629   0.675   0.777   0.805
 43 A"   59 A'   60 A'   61 A'   62 A'   44 A"   63 A'   64 A'                 
  0.806   0.824   0.830   0.851   0.856   0.857   0.859   0.872
 45 A"   46 A"   47 A"   48 A"   65 A'   66 A'   49 A"   67 A'                 
  0.887   0.912   0.926   0.930   0.936   0.941   0.948   0.953
 50 A"   68 A'   51 A"   52 A"   69 A'   53 A"   70 A'   71 A'                 
  0.997   1.027   1.051   1.086   1.128   1.155   1.195   1.206
 72 A'   54 A"   73 A'   74 A'   55 A"   56 A"   75 A'   76 A'                 
  1.262   1.387   1.405   1.408   1.497   1.507   1.558   1.578
 77 A'   78 A'   57 A"   58 A"   79 A'   59 A"   80 A'   60 A"                 
  1.587   1.655   1.739   1.812   1.858   1.876   1.955   1.998
 61 A"   81 A'   82 A'   83 A'   84 A'   85 A'   62 A"   63 A"                 
  2.000   2.166   2.172   2.179   2.261   2.264   2.265   2.283
 86 A'   87 A'   88 A'   64 A"   65 A"   89 A'   90 A'   66 A"                 
  2.311   2.311   2.314   2.334   2.423   2.463   2.492   2.570
 91 A'   67 A"   68 A"   92 A'   93 A'   69 A"   70 A"   94 A'                 
  2.587   2.626   2.718   2.767   2.809   2.826   3.015   3.156
 95 A'   71 A"   96 A'   72 A"   97 A'   98 A'   73 A"   74 A"                 
  3.163   3.411   3.673   3.723   4.094   9.685   9.741   9.753
 99 A'  100 A'  101 A'   75 A"  102 A'  103 A'  104 A'   76 A"                 
  9.773  23.467  23.608  23.854  25.828  25.832  25.867  25.874
 77 A"  105 A'  106 A'  107 A'  108 A'  109 A'   78 A"   79 A"                 
 25.891  25.895  25.914  26.005  26.400  26.431  26.555  26.575
 80 A"   81 A"  110 A'  111 A'   82 A"  112 A'   83 A"  113 A'                 
215.674 215.728 215.744 215.765
114 A'  115 A'   84 A"   85 A"                                                 

 Beta MOs, Restricted
 -- Occupied --                  
-101.58 -101.58 -101.58 -101.58  -10.33  -10.33  -10.23   -9.49
  1 A'    1 A"    2 A'    2 A"    3 A'    4 A'    5 A'    3 A"                 
 -9.493  -9.493  -9.493  -7.258  -7.258  -7.258  -7.258  -7.247
  4 A"    6 A'    7 A'    5 A"    8 A'    6 A"    9 A'   10 A'                 
 -7.247  -7.247  -7.247  -7.247  -7.247  -7.247  -7.247  -0.989
  7 A"   11 A'    8 A"    9 A"   12 A'   10 A"   13 A'   14 A'                 
 -0.903  -0.859  -0.841  -0.834  -0.643  -0.591  -0.540  -0.527
 15 A'   11 A"   12 A"   16 A'   17 A'   18 A'   13 A"   19 A'                 
 -0.455  -0.446  -0.438  -0.436  -0.375  -0.354  -0.353  -0.336
 20 A'   14 A"   15 A"   21 A'   22 A'   23 A'   16 A"   17 A"                 
 -0.334  -0.315  -0.312  -0.299
 18 A"   24 A'   19 A"   25 A'                                                 
 -- Virtual --                   
 -0.050  -0.037  -0.024  -0.006   0.019   0.020   0.025   0.038
 20 A"   26 A'   27 A'   28 A'   21 A"   29 A'   30 A'   22 A"                 
  0.054   0.063   0.066   0.072   0.082   0.092   0.093   0.099
 31 A'   23 A"   32 A'   33 A'   34 A'   35 A'   24 A"   36 A'                 
  0.106   0.106   0.111   0.113   0.116   0.128   0.139   0.146
 25 A"   37 A'   26 A"   38 A'   39 A'   27 A"   28 A"   29 A"                 
  0.150   0.151   0.162   0.163   0.167   0.168   0.200   0.201
 40 A'   30 A"   41 A'   31 A"   42 A'   43 A'   44 A'   45 A'                 
  0.215   0.236   0.241   0.243   0.251   0.257   0.275   0.380
 32 A"   46 A'   47 A'   48 A'   33 A"   49 A'   34 A"   50 A'                 
  0.399   0.420   0.422   0.428   0.446   0.447   0.455   0.458
 35 A"   51 A'   52 A'   53 A'   36 A"   54 A'   55 A'   37 A"                 
  0.466   0.473   0.482   0.484   0.485   0.500   0.507   0.516
 38 A"   56 A'   39 A"   57 A'   40 A"   41 A"   58 A'   42 A"                 
  0.551   0.570   0.573   0.617   0.629   0.675   0.777   0.805
 43 A"   59 A'   60 A'   61 A'   62 A'   44 A"   63 A'   64 A'                 
  0.806   0.824   0.830   0.851   0.856   0.857   0.859   0.872
 45 A"   46 A"   47 A"   48 A"   65 A'   66 A'   49 A"   67 A'                 
  0.887   0.912   0.926   0.930   0.936   0.941   0.948   0.953
 50 A"   68 A'   51 A"   52 A"   69 A'   53 A"   70 A'   71 A'                 
  0.997   1.027   1.051   1.086   1.128   1.155   1.195   1.206
 72 A'   54 A"   73 A'   74 A'   55 A"   56 A"   75 A'   76 A'                 
  1.262   1.387   1.405   1.408   1.497   1.507   1.558   1.578
 77 A'   78 A'   57 A"   58 A"   79 A'   59 A"   80 A'   60 A"                 
  1.587   1.655   1.739   1.812   1.858   1.876   1.955   1.998
 61 A"   81 A'   82 A'   83 A'   84 A'   85 A'   62 A"   63 A"                 
  2.000   2.166   2.172   2.179   2.261   2.264   2.265   2.283
 86 A'   87 A'   88 A'   64 A"   65 A"   89 A'   90 A'   66 A"                 
  2.311   2.311   2.314   2.334   2.423   2.463   2.492   2.570
 91 A'   67 A"   68 A"   92 A'   93 A'   69 A"   70 A"   94 A'                 
  2.587   2.626   2.718   2.767   2.809   2.826   3.015   3.156
 95 A'   71 A"   96 A'   72 A"   97 A'   98 A'   73 A"   74 A"                 
  3.163   3.411   3.673   3.723   4.094   9.685   9.741   9.753
 99 A'  100 A'  101 A'   75 A"  102 A'  103 A'  104 A'   76 A"                 
  9.773  23.467  23.608  23.854  25.828  25.832  25.867  25.874
 77 A"  105 A'  106 A'  107 A'  108 A'  109 A'   78 A"   79 A"                 
 25.891  25.895  25.914  26.005  26.400  26.431  26.555  26.575
 80 A"   81 A"  110 A'  111 A'   82 A"  112 A'   83 A"  113 A'                 
215.674 215.728 215.744 215.765
114 A'  115 A'   84 A"   85 A"                                                 
 --------------------------------------------------------------

          Ground-State Mulliken Net Atomic Charges

     Atom                 Charge (a.u.)
  ----------------------------------------
      1 C                    -0.887414
      2 C                    -0.293781
      3 C                    -0.293803
      4 Cl                    0.276371
      5 Cl                    0.276371
      6 Cl                    0.276375
      7 Cl                    0.276375
      8 H                     0.184753
      9 H                     0.184753
  ----------------------------------------
  Sum of atomic charges =     0.000000

 -----------------------------------------------------------------
                    Cartesian Multipole Moments
 -----------------------------------------------------------------
    Charge (ESU x 10^10)
                 0.0000
    Dipole Moment (Debye)
         X       0.0001      Y       1.9351      Z      -0.0000
       Tot       1.9351
    Quadrupole Moments (Debye-Ang)
        XX     -71.5887     XY       0.0003     YY     -65.1860
        XZ      -0.0000     YZ      -0.0000     ZZ     -67.5419
    Octopole Moments (Debye-Ang^2)
       XXX      -0.0092    XXY      -5.3850    XYY      -0.0022
       YYY       2.5841    XXZ      -0.0000    XYZ       0.0000
       YYZ      -0.0000    XZZ      -0.0028    YZZ      -3.8694
       ZZZ      -0.0000
    Hexadecapole Moments (Debye-Ang^3)
      XXXX    -927.2146   XXXY       0.0220   XXYY    -191.5416
      XYYY       0.0233   YYYY    -196.4112   XXXZ      -0.0000
      XXYZ      -0.0000   XYYZ      -0.0000   YYYZ      -0.0000
      XXZZ    -252.4976   XYZZ       0.0062   YYZZ    -152.3047
      XZZZ      -0.0000   YZZZ      -0.0000   ZZZZ    -700.1498
 -----------------------------------------------------------------
 Calculating analytic gradient of the SCF energy
 Gradient of SCF Energy
            1           2           3           4           5           6
    1   0.0000043   0.0002054  -0.0002034  -0.0007454  -0.0007454   0.0007455
    2  -0.0015415   0.0021724   0.0021839  -0.0002295  -0.0002295  -0.0002299
    3   0.0000000   0.0000000  -0.0000000   0.0008690  -0.0008690   0.0008682
            7           8           9
    1   0.0007455  -0.0000033  -0.0000033
    2  -0.0002299  -0.0009480  -0.0009480
    3  -0.0008682  -0.0006220   0.0006220
 Max gradient component =       2.184E-03
 RMS gradient           =       8.600E-04
 Gradient time:  CPU 12.25 s  wall 12.25 s
 Geometry Optimization Parameters
   NAtoms,    NIC,     NZ,  NCons,   NDum,   NFix, NCnnct, MaxDiis
        9      69       9       0       0       0       0       0

 Cartesian Hessian Update
 Hessian Updated using BFGS Update


** GEOMETRY OPTIMIZATION IN DELOCALIZED INTERNAL COORDINATES **
   Searching for a Minimum

   Optimization Cycle:   3

                       Coordinates (Angstroms)
     ATOM                X               Y               Z
      1  C         0.0001352461    1.5517818298    0.0000000000
      2  C         0.7620115227    0.2553772481    0.0000000000
      3  C        -0.7619001778    0.2554850885    0.0000000000
      4  Cl        1.6248251044   -0.2305475836   -1.4645717712
      5  Cl        1.6248251044   -0.2305475836    1.4645717712
      6  Cl       -1.6247708210   -0.2303449108   -1.4645739032
      7  Cl       -1.6247708210   -0.2303449108    1.4645739032
      8  H         0.0001260512    2.1234120829    0.9185500562
      9  H         0.0001260512    2.1234120829   -0.9185500562
   Point Group: cs    Number of degrees of freedom:    12


   Energy is  -1956.395205237

 Hessian Updated using BFGS Update

 12 Hessian modes will be used to form the next step
  Hessian Eigenvalues:
     0.020947    0.030782    0.053467    0.088751    0.129001    0.132978
     0.233548    0.268991    0.275343    0.286300    0.294343    0.350443

 Minimum Search - Taking Simple RFO Step
 Searching for Lamda that Minimizes Along All modes
 Value Taken    Lamda =  -0.00009033
 Step Taken.  Stepsize is  0.031223

                             Maximum     Tolerance    Cnvgd?
         Gradient           0.002881      0.000300      NO
         Displacement       0.024500      0.001200      NO
         Energy change     -0.000202      0.000001      NO


 New Cartesian Coordinates Obtained by Inverse Iteration

 Displacement from previous Coordinates is:  0.028681
 ----------------------------------------------------------------
             Standard Nuclear Orientation (Angstroms)
    I     Atom           X                Y                Z
 ----------------------------------------------------------------
    1      C       0.0001163536     1.5497485731     0.0000000000
    2      C       0.7627469515     0.2497787475     0.0000000000
    3      C      -0.7626589286     0.2498646647     0.0000000000
    4      Cl      1.6299065469    -0.2274097619    -1.4667623469
    5      Cl      1.6299065469    -0.2274097619     1.4667623469
    6      Cl     -1.6298682032    -0.2272412528    -1.4667633679
    7      Cl     -1.6298682032    -0.2272412528     1.4667633679
    8      H       0.0001630983     2.1237966937     0.9187888038
    9      H       0.0001630983     2.1237966937    -0.9187888038
 ----------------------------------------------------------------
 Molecular Point Group                 Cs    NOp =  2
 Largest Abelian Subgroup              Cs    NOp =  2
 Nuclear Repulsion Energy =   613.8452517537 hartrees
 There are       44 alpha and       44 beta electrons
 Applying Cartesian multipole field
    Component          Value
    ---------          -----
     (2,0,0)        1.00000E-11
     (0,2,0)        2.00000E-11
     (0,0,2)       -3.00000E-11
 Nucleus-field energy     =    -0.0000000072 hartrees
 Requested basis set is 6-311++G(d,p)
 There are 80 shells and 200 basis functions
 A cutoff of  1.0D-11 yielded   2740 shell pairs
 There are     18500 function pairs (     19881 Cartesian)
 Smallest overlap matrix eigenvalue = 1.65E-05
 Guess MOs from SCF MO coefficient file

 -----------------------------------------------------------------------
  General SCF calculation program by
  Eric Jon Sundstrom, Paul Horn, Yuezhi Mao, Dmitri Zuev, Alec White,
  David Stuck, Shaama M.S., Shane Yost, Joonho Lee, David Small,
  Daniel Levine, Susi Lehtola, Hugh Burton, Evgeny Epifanovsky
 -----------------------------------------------------------------------
 Exchange:     0.2000 Hartree-Fock + 0.0800 Slater + 0.7200 B88
 Correlation:  0.1900 VWN1RPA + 0.8100 LYP
 Using SG-1 standard quadrature grid
 A restricted SCF calculation will be
 performed using DIIS
 SCF converges when DIIS error is below 1.0e-08
 ---------------------------------------
  Cycle       Energy         DIIS error
 ---------------------------------------
    1   -1956.3951889056      8.80e-05  
    2   -1956.3952449198      3.71e-05  
    3   -1956.3952411354      4.70e-05  
    4   -1956.3952518888      6.75e-06  
    5   -1956.3952521094      7.04e-07  
    6   -1956.3952521116      3.14e-07  
    7   -1956.3952521120      9.47e-08  
    8   -1956.3952521121      1.51e-08  
    9   -1956.3952521121      3.27e-09  Convergence criterion met
 ---------------------------------------
 SCF time:   CPU 31.22s  wall 32.00s 
 SCF   energy in the final basis set =    -1956.3952521121
 Total energy in the final basis set =    -1956.3952521121

 --------------------------------------------------------------
             Orbital Energies (a.u.) and Symmetries
 --------------------------------------------------------------

 Alpha MOs, Restricted
 -- Occupied --                  
-101.58 -101.58 -101.58 -101.58  -10.33  -10.33  -10.23   -9.49
  1 A'    1 A"    2 A'    2 A"    3 A'    4 A'    5 A'    3 A"                 
 -9.493  -9.493  -9.493  -7.258  -7.258  -7.258  -7.258  -7.247
  4 A"    6 A'    7 A'    5 A"    8 A'    6 A"    9 A'   10 A'                 
 -7.247  -7.247  -7.247  -7.247  -7.247  -7.247  -7.247  -0.987
  7 A"   11 A'    8 A"    9 A"   12 A'   10 A"   13 A'   14 A'                 
 -0.903  -0.859  -0.841  -0.833  -0.643  -0.591  -0.539  -0.526
 15 A'   11 A"   12 A"   16 A'   17 A'   18 A'   13 A"   19 A'                 
 -0.454  -0.446  -0.437  -0.435  -0.374  -0.355  -0.353  -0.337
 20 A'   14 A"   15 A"   21 A'   22 A'   23 A'   16 A"   17 A"                 
 -0.334  -0.315  -0.312  -0.299
 18 A"   24 A'   19 A"   25 A'                                                 
 -- Virtual --                   
 -0.050  -0.037  -0.025  -0.006   0.019   0.019   0.025   0.038
 20 A"   26 A'   27 A'   28 A'   21 A"   29 A'   30 A'   22 A"                 
  0.053   0.063   0.066   0.072   0.082   0.092   0.093   0.099
 31 A'   23 A"   32 A'   33 A'   34 A'   35 A'   24 A"   36 A'                 
  0.106   0.106   0.111   0.113   0.116   0.127   0.139   0.146
 25 A"   37 A'   26 A"   38 A'   39 A'   27 A"   28 A"   29 A"                 
  0.150   0.151   0.162   0.162   0.166   0.168   0.201   0.201
 40 A'   30 A"   41 A'   31 A"   42 A'   43 A'   44 A'   45 A'                 
  0.216   0.236   0.241   0.242   0.251   0.256   0.273   0.381
 32 A"   46 A'   47 A'   48 A'   33 A"   49 A'   34 A"   50 A'                 
  0.400   0.420   0.421   0.427   0.446   0.447   0.454   0.458
 35 A"   51 A'   52 A'   53 A'   36 A"   54 A'   55 A'   37 A"                 
  0.465   0.473   0.483   0.484   0.485   0.500   0.506   0.516
 38 A"   56 A'   39 A"   57 A'   40 A"   41 A"   58 A'   42 A"                 
  0.553   0.568   0.573   0.617   0.628   0.673   0.777   0.805
 43 A"   59 A'   60 A'   61 A'   62 A'   44 A"   63 A'   45 A"                 
  0.806   0.824   0.830   0.850   0.856   0.857   0.858   0.872
 64 A'   46 A"   47 A"   48 A"   65 A'   66 A'   49 A"   67 A'                 
  0.887   0.912   0.926   0.930   0.935   0.941   0.947   0.953
 50 A"   68 A'   51 A"   52 A"   69 A'   53 A"   70 A'   71 A'                 
  0.996   1.025   1.052   1.086   1.126   1.154   1.192   1.203
 72 A'   54 A"   73 A'   74 A'   55 A"   56 A"   75 A'   76 A'                 
  1.264   1.387   1.402   1.408   1.494   1.508   1.557   1.575
 77 A'   78 A'   57 A"   58 A"   79 A'   59 A"   80 A'   60 A"                 
  1.588   1.654   1.739   1.809   1.855   1.874   1.955   1.994
 61 A"   81 A'   82 A'   83 A'   84 A'   85 A'   62 A"   63 A"                 
  2.000   2.165   2.173   2.175   2.260   2.264   2.264   2.282
 86 A'   87 A'   88 A'   64 A"   65 A"   89 A'   90 A'   66 A"                 
  2.311   2.311   2.314   2.332   2.422   2.465   2.487   2.565
 91 A'   67 A"   68 A"   92 A'   93 A'   69 A"   70 A"   94 A'                 
  2.585   2.623   2.717   2.764   2.808   2.823   3.014   3.153
 95 A'   71 A"   96 A'   72 A"   97 A'   98 A'   73 A"   74 A"                 
  3.157   3.407   3.671   3.720   4.091   9.684   9.740   9.752
 99 A'  100 A'  101 A'   75 A"  102 A'  103 A'  104 A'   76 A"                 
  9.772  23.464  23.602  23.848  25.827  25.832  25.865  25.874
 77 A"  105 A'  106 A'  107 A'  108 A'  109 A'   78 A"   79 A"                 
 25.889  25.895  25.913  26.001  26.406  26.432  26.548  26.570
 80 A"   81 A"  110 A'  111 A'   82 A"  112 A'   83 A"  113 A'                 
215.674 215.727 215.743 215.763
114 A'  115 A'   84 A"   85 A"                                                 

 Beta MOs, Restricted
 -- Occupied --                  
-101.58 -101.58 -101.58 -101.58  -10.33  -10.33  -10.23   -9.49
  1 A'    1 A"    2 A'    2 A"    3 A'    4 A'    5 A'    3 A"                 
 -9.493  -9.493  -9.493  -7.258  -7.258  -7.258  -7.258  -7.247
  4 A"    6 A'    7 A'    5 A"    8 A'    6 A"    9 A'   10 A'                 
 -7.247  -7.247  -7.247  -7.247  -7.247  -7.247  -7.247  -0.987
  7 A"   11 A'    8 A"    9 A"   12 A'   10 A"   13 A'   14 A'                 
 -0.903  -0.859  -0.841  -0.833  -0.643  -0.591  -0.539  -0.526
 15 A'   11 A"   12 A"   16 A'   17 A'   18 A'   13 A"   19 A'                 
 -0.454  -0.446  -0.437  -0.435  -0.374  -0.355  -0.353  -0.337
 20 A'   14 A"   15 A"   21 A'   22 A'   23 A'   16 A"   17 A"                 
 -0.334  -0.315  -0.312  -0.299
 18 A"   24 A'   19 A"   25 A'                                                 
 -- Virtual --                   
 -0.050  -0.037  -0.025  -0.006   0.019   0.019   0.025   0.038
 20 A"   26 A'   27 A'   28 A'   21 A"   29 A'   30 A'   22 A"                 
  0.053   0.063   0.066   0.072   0.082   0.092   0.093   0.099
 31 A'   23 A"   32 A'   33 A'   34 A'   35 A'   24 A"   36 A'                 
  0.106   0.106   0.111   0.113   0.116   0.127   0.139   0.146
 25 A"   37 A'   26 A"   38 A'   39 A'   27 A"   28 A"   29 A"                 
  0.150   0.151   0.162   0.162   0.166   0.168   0.201   0.201
 40 A'   30 A"   41 A'   31 A"   42 A'   43 A'   44 A'   45 A'                 
  0.216   0.236   0.241   0.242   0.251   0.256   0.273   0.381
 32 A"   46 A'   47 A'   48 A'   33 A"   49 A'   34 A"   50 A'                 
  0.400   0.420   0.421   0.427   0.446   0.447   0.454   0.458
 35 A"   51 A'   52 A'   53 A'   36 A"   54 A'   55 A'   37 A"                 
  0.465   0.473   0.483   0.484   0.485   0.500   0.506   0.516
 38 A"   56 A'   39 A"   57 A'   40 A"   41 A"   58 A'   42 A"                 
  0.553   0.568   0.573   0.617   0.628   0.673   0.777   0.805
 43 A"   59 A'   60 A'   61 A'   62 A'   44 A"   63 A'   45 A"                 
  0.806   0.824   0.830   0.850   0.856   0.857   0.858   0.872
 64 A'   46 A"   47 A"   48 A"   65 A'   66 A'   49 A"   67 A'                 
  0.887   0.912   0.926   0.930   0.935   0.941   0.947   0.953
 50 A"   68 A'   51 A"   52 A"   69 A'   53 A"   70 A'   71 A'                 
  0.996   1.025   1.052   1.086   1.126   1.154   1.192   1.203
 72 A'   54 A"   73 A'   74 A'   55 A"   56 A"   75 A'   76 A'                 
  1.264   1.387   1.402   1.408   1.494   1.508   1.557   1.575
 77 A'   78 A'   57 A"   58 A"   79 A'   59 A"   80 A'   60 A"                 
  1.588   1.654   1.739   1.809   1.855   1.874   1.955   1.994
 61 A"   81 A'   82 A'   83 A'   84 A'   85 A'   62 A"   63 A"                 
  2.000   2.165   2.173   2.175   2.260   2.264   2.264   2.282
 86 A'   87 A'   88 A'   64 A"   65 A"   89 A'   90 A'   66 A"                 
  2.311   2.311   2.314   2.332   2.422   2.465   2.487   2.565
 91 A'   67 A"   68 A"   92 A'   93 A'   69 A"   70 A"   94 A'                 
  2.585   2.623   2.717   2.764   2.808   2.823   3.014   3.153
 95 A'   71 A"   96 A'   72 A"   97 A'   98 A'   73 A"   74 A"                 
  3.157   3.407   3.671   3.720   4.091   9.684   9.740   9.752
 99 A'  100 A'  101 A'   75 A"  102 A'  103 A'  104 A'   76 A"                 
  9.772  23.464  23.602  23.848  25.827  25.832  25.865  25.874
 77 A"  105 A'  106 A'  107 A'  108 A'  109 A'   78 A"   79 A"                 
 25.889  25.895  25.913  26.001  26.406  26.432  26.548  26.570
 80 A"   81 A"  110 A'  111 A'   82 A"  112 A'   83 A"  113 A'                 
215.674 215.727 215.743 215.763
114 A'  115 A'   84 A"   85 A"                                                 
 --------------------------------------------------------------

          Ground-State Mulliken Net Atomic Charges

     Atom                 Charge (a.u.)
  ----------------------------------------
      1 C                    -0.876457
      2 C                    -0.302039
      3 C                    -0.302019
      4 Cl                    0.277644
      5 Cl                    0.277644
      6 Cl                    0.277640
      7 Cl                    0.277640
      8 H                     0.184973
      9 H                     0.184973
  ----------------------------------------
  Sum of atomic charges =     0.000000

 -----------------------------------------------------------------
                    Cartesian Multipole Moments
 -----------------------------------------------------------------
    Charge (ESU x 10^10)
                 0.0000
    Dipole Moment (Debye)
         X       0.0001      Y       1.9279      Z      -0.0000
       Tot       1.9279
    Quadrupole Moments (Debye-Ang)
        XX     -71.5813     XY       0.0005     YY     -65.2316
        XZ      -0.0000     YZ      -0.0000     ZZ     -67.5413
    Octopole Moments (Debye-Ang^2)
       XXX      -0.0077    XXY      -5.4418    XYY      -0.0012
       YYY       2.3167    XXZ       0.0000    XYZ       0.0000
       YYZ       0.0000    XZZ      -0.0023    YZZ      -3.8691
       ZZZ      -0.0000
    Hexadecapole Moments (Debye-Ang^3)
      XXXX    -931.9834   XXXY       0.0177   XXYY    -192.4546
      XYYY       0.0200   YYYY    -195.6991   XXXZ      -0.0000
      XXYZ      -0.0000   XYYZ      -0.0000   YYYZ       0.0000
      XXZZ    -253.2624   XYZZ       0.0052   YYZZ    -152.6941
      XZZZ      -0.0000   YZZZ      -0.0000   ZZZZ    -701.8265
 -----------------------------------------------------------------
 Calculating analytic gradient of the SCF energy
 Gradient of SCF Energy
            1           2           3           4           5           6
    1  -0.0000019   0.0008081  -0.0008077  -0.0001411  -0.0001411   0.0001407
    2  -0.0000672  -0.0000160  -0.0000143   0.0000522   0.0000522   0.0000514
    3   0.0000000  -0.0000000   0.0000000   0.0001411  -0.0001411   0.0001402
            7           8           9
    1   0.0001407   0.0000012   0.0000012
    2   0.0000514  -0.0000548  -0.0000548
    3  -0.0001402   0.0000365  -0.0000365
 Max gradient component =       8.081E-04
 RMS gradient           =       2.348E-04
 Gradient time:  CPU 12.26 s  wall 12.26 s
 Geometry Optimization Parameters
   NAtoms,    NIC,     NZ,  NCons,   NDum,   NFix, NCnnct, MaxDiis
        9      69       9       0       0       0       0       0

 Cartesian Hessian Update
 Hessian Updated using BFGS Update


** GEOMETRY OPTIMIZATION IN DELOCALIZED INTERNAL COORDINATES **
   Searching for a Minimum

   Optimization Cycle:   4

                       Coordinates (Angstroms)
     ATOM                X               Y               Z
      1  C         0.0001163536    1.5497485731    0.0000000000
      2  C         0.7627469515    0.2497787475    0.0000000000
      3  C        -0.7626589286    0.2498646647    0.0000000000
      4  Cl        1.6299065469   -0.2274097619   -1.4667623469
      5  Cl        1.6299065469   -0.2274097619    1.4667623469
      6  Cl       -1.6298682032   -0.2272412528   -1.4667633679
      7  Cl       -1.6298682032   -0.2272412528    1.4667633679
      8  H         0.0001630983    2.1237966937    0.9187888038
      9  H         0.0001630983    2.1237966937   -0.9187888038
   Point Group: cs    Number of degrees of freedom:    12


   Energy is  -1956.395252112

 Hessian Updated using BFGS Update

 12 Hessian modes will be used to form the next step
  Hessian Eigenvalues:
     0.020947    0.030782    0.051886    0.089106    0.129001    0.133380
     0.233519    0.266756    0.268992    0.286300    0.296803    0.352475

 Minimum Search - Taking Simple RFO Step
 Searching for Lamda that Minimizes Along All modes
 Value Taken    Lamda =  -0.00000195
 Step Taken.  Stepsize is  0.003521

                             Maximum     Tolerance    Cnvgd?
         Gradient           0.000525      0.000300      NO
         Displacement       0.003075      0.001200      NO
         Energy change     -0.000047      0.000001      NO


 New Cartesian Coordinates Obtained by Inverse Iteration

 Displacement from previous Coordinates is:  0.002010
 ----------------------------------------------------------------
             Standard Nuclear Orientation (Angstroms)
    I     Atom           X                Y                Z
 ----------------------------------------------------------------
    1      C       0.0001212953     1.5498559881     0.0000000000
    2      C       0.7622948655     0.2495632929     0.0000000000
    3      C      -0.7621924779     0.2496480624     0.0000000000
    4      Cl      1.6301874637    -0.2274887708    -1.4668978997
    5      Cl      1.6301874637    -0.2274887708     1.4668978997
    6      Cl     -1.6301432511    -0.2273023556    -1.4668974952
    7      Cl     -1.6301432511    -0.2273023556     1.4668974952
    8      H       0.0001475761     2.1240991264     0.9186895528
    9      H       0.0001475761     2.1240991264    -0.9186895528
 ----------------------------------------------------------------
 Molecular Point Group                 Cs    NOp =  2
 Largest Abelian Subgroup              Cs    NOp =  2
 Nuclear Repulsion Energy =   613.7768517285 hartrees
 There are       44 alpha and       44 beta electrons
 Applying Cartesian multipole field
    Component          Value
    ---------          -----
     (2,0,0)        1.00000E-11
     (0,2,0)        2.00000E-11
     (0,0,2)       -3.00000E-11
 Nucleus-field energy     =    -0.0000000072 hartrees
 Requested basis set is 6-311++G(d,p)
 There are 80 shells and 200 basis functions
 A cutoff of  1.0D-11 yielded   2740 shell pairs
 There are     18500 function pairs (     19881 Cartesian)
 Smallest overlap matrix eigenvalue = 1.65E-05
 Guess MOs from SCF MO coefficient file

 -----------------------------------------------------------------------
  General SCF calculation program by
  Eric Jon Sundstrom, Paul Horn, Yuezhi Mao, Dmitri Zuev, Alec White,
  David Stuck, Shaama M.S., Shane Yost, Joonho Lee, David Small,
  Daniel Levine, Susi Lehtola, Hugh Burton, Evgeny Epifanovsky
 -----------------------------------------------------------------------
 Exchange:     0.2000 Hartree-Fock + 0.0800 Slater + 0.7200 B88
 Correlation:  0.1900 VWN1RPA + 0.8100 LYP
 Using SG-1 standard quadrature grid
 A restricted SCF calculation will be
 performed using DIIS
 SCF converges when DIIS error is below 1.0e-08
 ---------------------------------------
  Cycle       Energy         DIIS error
 ---------------------------------------
    1   -1956.3952524545      1.09e-05  
    2   -1956.3952534029      1.73e-06  
    3   -1956.3952533911      2.43e-06  
    4   -1956.3952534198      5.45e-07  
    5   -1956.3952534212      8.68e-08  
    6   -1956.3952534212      1.61e-08  
    7   -1956.3952534212      5.59e-09  Convergence criterion met
 ---------------------------------------
 SCF time:   CPU 24.32s  wall 24.00s 
 SCF   energy in the final basis set =    -1956.3952534212
 Total energy in the final basis set =    -1956.3952534212

 --------------------------------------------------------------
             Orbital Energies (a.u.) and Symmetries
 --------------------------------------------------------------

 Alpha MOs, Restricted
 -- Occupied --                  
-101.58 -101.58 -101.58 -101.58  -10.33  -10.33  -10.23   -9.49
  1 A'    1 A"    2 A'    2 A"    3 A'    4 A'    5 A'    3 A"                 
 -9.493  -9.493  -9.493  -7.258  -7.258  -7.258  -7.258  -7.247
  4 A"    6 A'    7 A'    5 A"    8 A'    6 A"    9 A'   10 A'                 
 -7.247  -7.247  -7.247  -7.247  -7.247  -7.247  -7.247  -0.987
  7 A"   11 A'    8 A"    9 A"   12 A'   10 A"   13 A'   14 A'                 
 -0.903  -0.859  -0.841  -0.833  -0.643  -0.591  -0.539  -0.526
 15 A'   11 A"   12 A"   16 A'   17 A'   18 A'   13 A"   19 A'                 
 -0.454  -0.446  -0.437  -0.435  -0.374  -0.355  -0.353  -0.337
 20 A'   14 A"   15 A"   21 A'   22 A'   23 A'   16 A"   17 A"                 
 -0.334  -0.315  -0.312  -0.299
 18 A"   24 A'   19 A"   25 A'                                                 
 -- Virtual --                   
 -0.051  -0.037  -0.025  -0.006   0.019   0.019   0.025   0.038
 20 A"   26 A'   27 A'   28 A'   21 A"   29 A'   30 A'   22 A"                 
  0.053   0.063   0.066   0.072   0.082   0.092   0.093   0.099
 31 A'   23 A"   32 A'   33 A'   34 A'   35 A'   24 A"   36 A'                 
  0.106   0.106   0.111   0.113   0.116   0.127   0.139   0.146
 25 A"   37 A'   26 A"   38 A'   39 A'   27 A"   28 A"   29 A"                 
  0.150   0.151   0.162   0.162   0.166   0.168   0.201   0.201
 40 A'   30 A"   41 A'   31 A"   42 A'   43 A'   44 A'   45 A'                 
  0.216   0.236   0.241   0.242   0.251   0.256   0.273   0.381
 32 A"   46 A'   47 A'   48 A'   33 A"   49 A'   34 A"   50 A'                 
  0.400   0.420   0.421   0.427   0.446   0.447   0.454   0.458
 35 A"   51 A'   52 A'   53 A'   36 A"   54 A'   55 A'   37 A"                 
  0.465   0.473   0.483   0.484   0.485   0.500   0.506   0.516
 38 A"   56 A'   39 A"   57 A'   40 A"   41 A"   58 A'   42 A"                 
  0.554   0.568   0.573   0.617   0.628   0.672   0.777   0.805
 43 A"   59 A'   60 A'   61 A'   62 A'   44 A"   63 A'   45 A"                 
  0.806   0.824   0.830   0.850   0.856   0.857   0.858   0.872
 64 A'   46 A"   47 A"   48 A"   65 A'   66 A'   49 A"   67 A'                 
  0.886   0.913   0.926   0.930   0.935   0.941   0.947   0.953
 50 A"   68 A'   51 A"   52 A"   69 A'   53 A"   70 A'   71 A'                 
  0.996   1.025   1.052   1.086   1.126   1.153   1.192   1.203
 72 A'   54 A"   73 A'   74 A'   55 A"   56 A"   75 A'   76 A'                 
  1.264   1.387   1.401   1.408   1.494   1.508   1.557   1.575
 77 A'   78 A'   57 A"   58 A"   79 A'   59 A"   80 A'   60 A"                 
  1.588   1.655   1.739   1.809   1.855   1.875   1.955   1.993
 61 A"   81 A'   82 A'   83 A'   84 A'   85 A'   62 A"   63 A"                 
  2.000   2.165   2.173   2.175   2.260   2.264   2.264   2.282
 86 A'   87 A'   88 A'   64 A"   65 A"   89 A'   90 A'   66 A"                 
  2.311   2.311   2.314   2.332   2.422   2.465   2.487   2.565
 91 A'   67 A"   68 A"   92 A'   93 A'   69 A"   70 A"   94 A'                 
  2.585   2.622   2.717   2.764   2.809   2.823   3.014   3.153
 95 A'   71 A"   96 A'   72 A"   97 A'   98 A'   73 A"   74 A"                 
  3.157   3.407   3.670   3.719   4.091   9.684   9.740   9.752
 99 A'  100 A'  101 A'   75 A"  102 A'  103 A'  104 A'   76 A"                 
  9.771  23.463  23.604  23.848  25.827  25.832  25.865  25.874
 77 A"  105 A'  106 A'  107 A'  108 A'  109 A'   78 A"   79 A"                 
 25.889  25.895  25.913  26.001  26.406  26.432  26.547  26.569
 80 A"   81 A"  110 A'  111 A'   82 A"  112 A'   83 A"  113 A'                 
215.674 215.727 215.742 215.763
114 A'  115 A'   84 A"   85 A"                                                 

 Beta MOs, Restricted
 -- Occupied --                  
-101.58 -101.58 -101.58 -101.58  -10.33  -10.33  -10.23   -9.49
  1 A'    1 A"    2 A'    2 A"    3 A'    4 A'    5 A'    3 A"                 
 -9.493  -9.493  -9.493  -7.258  -7.258  -7.258  -7.258  -7.247
  4 A"    6 A'    7 A'    5 A"    8 A'    6 A"    9 A'   10 A'                 
 -7.247  -7.247  -7.247  -7.247  -7.247  -7.247  -7.247  -0.987
  7 A"   11 A'    8 A"    9 A"   12 A'   10 A"   13 A'   14 A'                 
 -0.903  -0.859  -0.841  -0.833  -0.643  -0.591  -0.539  -0.526
 15 A'   11 A"   12 A"   16 A'   17 A'   18 A'   13 A"   19 A'                 
 -0.454  -0.446  -0.437  -0.435  -0.374  -0.355  -0.353  -0.337
 20 A'   14 A"   15 A"   21 A'   22 A'   23 A'   16 A"   17 A"                 
 -0.334  -0.315  -0.312  -0.299
 18 A"   24 A'   19 A"   25 A'                                                 
 -- Virtual --                   
 -0.051  -0.037  -0.025  -0.006   0.019   0.019   0.025   0.038
 20 A"   26 A'   27 A'   28 A'   21 A"   29 A'   30 A'   22 A"                 
  0.053   0.063   0.066   0.072   0.082   0.092   0.093   0.099
 31 A'   23 A"   32 A'   33 A'   34 A'   35 A'   24 A"   36 A'                 
  0.106   0.106   0.111   0.113   0.116   0.127   0.139   0.146
 25 A"   37 A'   26 A"   38 A'   39 A'   27 A"   28 A"   29 A"                 
  0.150   0.151   0.162   0.162   0.166   0.168   0.201   0.201
 40 A'   30 A"   41 A'   31 A"   42 A'   43 A'   44 A'   45 A'                 
  0.216   0.236   0.241   0.242   0.251   0.256   0.273   0.381
 32 A"   46 A'   47 A'   48 A'   33 A"   49 A'   34 A"   50 A'                 
  0.400   0.420   0.421   0.427   0.446   0.447   0.454   0.458
 35 A"   51 A'   52 A'   53 A'   36 A"   54 A'   55 A'   37 A"                 
  0.465   0.473   0.483   0.484   0.485   0.500   0.506   0.516
 38 A"   56 A'   39 A"   57 A'   40 A"   41 A"   58 A'   42 A"                 
  0.554   0.568   0.573   0.617   0.628   0.672   0.777   0.805
 43 A"   59 A'   60 A'   61 A'   62 A'   44 A"   63 A'   45 A"                 
  0.806   0.824   0.830   0.850   0.856   0.857   0.858   0.872
 64 A'   46 A"   47 A"   48 A"   65 A'   66 A'   49 A"   67 A'                 
  0.886   0.913   0.926   0.930   0.935   0.941   0.947   0.953
 50 A"   68 A'   51 A"   52 A"   69 A'   53 A"   70 A'   71 A'                 
  0.996   1.025   1.052   1.086   1.126   1.153   1.192   1.203
 72 A'   54 A"   73 A'   74 A'   55 A"   56 A"   75 A'   76 A'                 
  1.264   1.387   1.401   1.408   1.494   1.508   1.557   1.575
 77 A'   78 A'   57 A"   58 A"   79 A'   59 A"   80 A'   60 A"                 
  1.588   1.655   1.739   1.809   1.855   1.875   1.955   1.993
 61 A"   81 A'   82 A'   83 A'   84 A'   85 A'   62 A"   63 A"                 
  2.000   2.165   2.173   2.175   2.260   2.264   2.264   2.282
 86 A'   87 A'   88 A'   64 A"   65 A"   89 A'   90 A'   66 A"                 
  2.311   2.311   2.314   2.332   2.422   2.465   2.487   2.565
 91 A'   67 A"   68 A"   92 A'   93 A'   69 A"   70 A"   94 A'                 
  2.585   2.622   2.717   2.764   2.809   2.823   3.014   3.153
 95 A'   71 A"   96 A'   72 A"   97 A'   98 A'   73 A"   74 A"                 
  3.157   3.407   3.670   3.719   4.091   9.684   9.740   9.752
 99 A'  100 A'  101 A'   75 A"  102 A'  103 A'  104 A'   76 A"                 
  9.771  23.463  23.604  23.848  25.827  25.832  25.865  25.874
 77 A"  105 A'  106 A'  107 A'  108 A'  109 A'   78 A"   79 A"                 
 25.889  25.895  25.913  26.001  26.406  26.432  26.547  26.569
 80 A"   81 A"  110 A'  111 A'   82 A"  112 A'   83 A"  113 A'                 
215.674 215.727 215.742 215.763
114 A'  115 A'   84 A"   85 A"                                                 
 --------------------------------------------------------------

          Ground-State Mulliken Net Atomic Charges

     Atom                 Charge (a.u.)
  ----------------------------------------
      1 C                    -0.876534
      2 C                    -0.301155
      3 C                    -0.301155
      4 Cl                    0.277207
      5 Cl                    0.277207
      6 Cl                    0.277207
      7 Cl                    0.277207
      8 H                     0.185008
      9 H                     0.185008
  ----------------------------------------
  Sum of atomic charges =     0.000000

 -----------------------------------------------------------------
                    Cartesian Multipole Moments
 -----------------------------------------------------------------
    Charge (ESU x 10^10)
                 0.0000
    Dipole Moment (Debye)
         X       0.0001      Y       1.9288      Z      -0.0000
       Tot       1.9288
    Quadrupole Moments (Debye-Ang)
        XX     -71.5827     XY       0.0004     YY     -65.2298
        XZ      -0.0000     YZ       0.0000     ZZ     -67.5452
    Octopole Moments (Debye-Ang^2)
       XXX      -0.0084    XXY      -5.4387    XYY      -0.0016
       YYY       2.3458    XXZ       0.0000    XYZ       0.0000
       YYZ       0.0000    XZZ      -0.0026    YZZ      -3.8602
       ZZZ      -0.0000
    Hexadecapole Moments (Debye-Ang^3)
      XXXX    -932.1875   XXXY       0.0198   XXYY    -192.5044
      XYYY       0.0218   YYYY    -195.6849   XXXZ       0.0000
      XXYZ       0.0000   XYYZ      -0.0000   YYYZ       0.0000
      XXZZ    -253.2925   XYZZ       0.0056   YYZZ    -152.7216
      XZZZ      -0.0000   YZZZ      -0.0000   ZZZZ    -701.9755
 -----------------------------------------------------------------
 Calculating analytic gradient of the SCF energy
 Gradient of SCF Energy
            1           2           3           4           5           6
    1  -0.0000001   0.0003088  -0.0003075  -0.0000376  -0.0000376   0.0000373
    2  -0.0000519  -0.0000137  -0.0000134   0.0000226   0.0000226   0.0000230
    3   0.0000000  -0.0000000   0.0000000   0.0000288  -0.0000288   0.0000288
            7           8           9
    1   0.0000373  -0.0000003  -0.0000003
    2   0.0000230  -0.0000061  -0.0000061
    3  -0.0000288   0.0000243  -0.0000243
 Max gradient component =       3.088E-04
 RMS gradient           =       8.719E-05
 Gradient time:  CPU 12.26 s  wall 12.26 s
 Geometry Optimization Parameters
   NAtoms,    NIC,     NZ,  NCons,   NDum,   NFix, NCnnct, MaxDiis
        9      69       9       0       0       0       0       0

 Cartesian Hessian Update
 Hessian Updated using BFGS Update


** GEOMETRY OPTIMIZATION IN DELOCALIZED INTERNAL COORDINATES **
   Searching for a Minimum

   Optimization Cycle:   5

                       Coordinates (Angstroms)
     ATOM                X               Y               Z
      1  C         0.0001212953    1.5498559881    0.0000000000
      2  C         0.7622948655    0.2495632929    0.0000000000
      3  C        -0.7621924779    0.2496480624    0.0000000000
      4  Cl        1.6301874637   -0.2274887708   -1.4668978997
      5  Cl        1.6301874637   -0.2274887708    1.4668978997
      6  Cl       -1.6301432511   -0.2273023556   -1.4668974952
      7  Cl       -1.6301432511   -0.2273023556    1.4668974952
      8  H         0.0001475761    2.1240991264    0.9186895528
      9  H         0.0001475761    2.1240991264   -0.9186895528
   Point Group: cs    Number of degrees of freedom:    12


   Energy is  -1956.395253421

 Hessian Updated using BFGS Update

 12 Hessian modes will be used to form the next step
  Hessian Eigenvalues:
     0.020948    0.030782    0.052517    0.088363    0.105175    0.129002
     0.214238    0.240513    0.268995    0.286300    0.297294    0.352341

 Minimum Search - Taking Simple RFO Step
 Searching for Lamda that Minimizes Along All modes
 Value Taken    Lamda =   0.00000000
 Step Taken.  Stepsize is  0.001900

                             Maximum     Tolerance    Cnvgd?
         Gradient           0.000193      0.000300     YES
         Displacement       0.001669      0.001200      NO
         Energy change     -0.000001      0.000001      NO


 New Cartesian Coordinates Obtained by Inverse Iteration

 Displacement from previous Coordinates is:  0.001358
 ----------------------------------------------------------------
             Standard Nuclear Orientation (Angstroms)
    I     Atom           X                Y                Z
 ----------------------------------------------------------------
    1      C       0.0001196255     1.5500616337     0.0000000000
    2      C       0.7619764554     0.2495575807     0.0000000000
    3      C      -0.7618861977     0.2496429822     0.0000000000
    4      Cl      1.6301826107    -0.2276627149    -1.4668811951
    5      Cl      1.6301826107    -0.2276627149     1.4668811951
    6      Cl     -1.6301421254    -0.2274890743    -1.4668814172
    7      Cl     -1.6301421254    -0.2274890743     1.4668814172
    8      H       0.0001582033     2.1243623626     0.9186244392
    9      H       0.0001582033     2.1243623626    -0.9186244392
 ----------------------------------------------------------------
 Molecular Point Group                 Cs    NOp =  2
 Largest Abelian Subgroup              Cs    NOp =  2
 Nuclear Repulsion Energy =   613.7685344198 hartrees
 There are       44 alpha and       44 beta electrons
 Applying Cartesian multipole field
    Component          Value
    ---------          -----
     (2,0,0)        1.00000E-11
     (0,2,0)        2.00000E-11
     (0,0,2)       -3.00000E-11
 Nucleus-field energy     =    -0.0000000072 hartrees
 Requested basis set is 6-311++G(d,p)
 There are 80 shells and 200 basis functions
 A cutoff of  1.0D-11 yielded   2740 shell pairs
 There are     18500 function pairs (     19881 Cartesian)
 Smallest overlap matrix eigenvalue = 1.64E-05
 Guess MOs from SCF MO coefficient file

 -----------------------------------------------------------------------
  General SCF calculation program by
  Eric Jon Sundstrom, Paul Horn, Yuezhi Mao, Dmitri Zuev, Alec White,
  David Stuck, Shaama M.S., Shane Yost, Joonho Lee, David Small,
  Daniel Levine, Susi Lehtola, Hugh Burton, Evgeny Epifanovsky
 -----------------------------------------------------------------------
 Exchange:     0.2000 Hartree-Fock + 0.0800 Slater + 0.7200 B88
 Correlation:  0.1900 VWN1RPA + 0.8100 LYP
 Using SG-1 standard quadrature grid
 A restricted SCF calculation will be
 performed using DIIS
 SCF converges when DIIS error is below 1.0e-08
 ---------------------------------------
  Cycle       Energy         DIIS error
 ---------------------------------------
    1   -1956.3952532869      6.66e-06  
    2   -1956.3952536312      8.07e-07  
    3   -1956.3952536329      7.39e-07  
    4   -1956.3952536349      3.26e-07  
    5   -1956.3952536354      7.41e-08  
    6   -1956.3952536355      2.60e-08  
    7   -1956.3952536355      4.17e-09  Convergence criterion met
 ---------------------------------------
 SCF time:   CPU 24.33s  wall 24.00s 
 SCF   energy in the final basis set =    -1956.3952536355
 Total energy in the final basis set =    -1956.3952536355

 --------------------------------------------------------------
             Orbital Energies (a.u.) and Symmetries
 --------------------------------------------------------------

 Alpha MOs, Restricted
 -- Occupied --                  
-101.58 -101.58 -101.58 -101.58  -10.33  -10.33  -10.23   -9.49
  1 A'    1 A"    2 A'    2 A"    3 A'    4 A'    5 A'    3 A"                 
 -9.493  -9.493  -9.493  -7.258  -7.258  -7.258  -7.258  -7.247
  4 A"    6 A'    7 A'    5 A"    8 A'    6 A"    9 A'   10 A'                 
 -7.247  -7.247  -7.247  -7.247  -7.247  -7.247  -7.247  -0.987
  7 A"   11 A'    8 A"    9 A"   12 A'   10 A"   13 A'   14 A'                 
 -0.903  -0.859  -0.841  -0.833  -0.643  -0.591  -0.539  -0.526
 15 A'   11 A"   12 A"   16 A'   17 A'   18 A'   13 A"   19 A'                 
 -0.454  -0.446  -0.437  -0.435  -0.374  -0.354  -0.353  -0.337
 20 A'   14 A"   15 A"   21 A'   22 A'   23 A'   16 A"   17 A"                 
 -0.334  -0.315  -0.312  -0.300
 18 A"   24 A'   19 A"   25 A'                                                 
 -- Virtual --                   
 -0.051  -0.037  -0.025  -0.006   0.019   0.019   0.025   0.038
 20 A"   26 A'   27 A'   28 A'   21 A"   29 A'   30 A'   22 A"                 
  0.053   0.063   0.066   0.072   0.082   0.092   0.093   0.099
 31 A'   23 A"   32 A'   33 A'   34 A'   35 A'   24 A"   36 A'                 
  0.106   0.106   0.111   0.113   0.116   0.127   0.139   0.146
 25 A"   37 A'   26 A"   38 A'   39 A'   27 A"   28 A"   29 A"                 
  0.150   0.151   0.162   0.162   0.166   0.168   0.201   0.201
 40 A'   30 A"   41 A'   31 A"   42 A'   43 A'   44 A'   45 A'                 
  0.216   0.236   0.241   0.242   0.251   0.256   0.273   0.381
 32 A"   46 A'   47 A'   48 A'   33 A"   49 A'   34 A"   50 A'                 
  0.400   0.420   0.421   0.427   0.446   0.447   0.454   0.458
 35 A"   51 A'   52 A'   53 A'   36 A"   54 A'   55 A'   37 A"                 
  0.465   0.473   0.483   0.484   0.485   0.500   0.506   0.516
 38 A"   56 A'   39 A"   57 A'   40 A"   41 A"   58 A'   42 A"                 
  0.554   0.568   0.573   0.617   0.629   0.672   0.777   0.805
 43 A"   59 A'   60 A'   61 A'   62 A'   44 A"   63 A'   45 A"                 
  0.806   0.824   0.830   0.850   0.856   0.857   0.858   0.872
 64 A'   46 A"   47 A"   48 A"   65 A'   66 A'   49 A"   67 A'                 
  0.886   0.913   0.926   0.930   0.934   0.941   0.947   0.953
 50 A"   68 A'   51 A"   52 A"   69 A'   53 A"   70 A'   71 A'                 
  0.996   1.025   1.052   1.086   1.126   1.153   1.192   1.203
 72 A'   54 A"   73 A'   74 A'   55 A"   56 A"   75 A'   76 A'                 
  1.264   1.387   1.401   1.408   1.494   1.508   1.557   1.575
 77 A'   78 A'   57 A"   58 A"   79 A'   59 A"   80 A'   60 A"                 
  1.588   1.655   1.739   1.809   1.855   1.875   1.955   1.993
 61 A"   81 A'   82 A'   83 A'   84 A'   85 A'   62 A"   63 A"                 
  2.000   2.165   2.173   2.175   2.260   2.264   2.264   2.282
 86 A'   87 A'   88 A'   64 A"   65 A"   89 A'   90 A'   66 A"                 
  2.311   2.311   2.314   2.332   2.422   2.465   2.487   2.565
 91 A'   67 A"   68 A"   92 A'   93 A'   69 A"   70 A"   94 A'                 
  2.585   2.622   2.717   2.764   2.809   2.823   3.014   3.152
 95 A'   71 A"   96 A'   72 A"   97 A'   98 A'   73 A"   74 A"                 
  3.157   3.408   3.670   3.719   4.091   9.684   9.740   9.752
 99 A'  100 A'  101 A'   75 A"  102 A'  103 A'  104 A'   76 A"                 
  9.771  23.463  23.605  23.848  25.827  25.832  25.865  25.874
 77 A"  105 A'  106 A'  107 A'  108 A'  109 A'   78 A"   79 A"                 
 25.889  25.895  25.913  26.001  26.406  26.432  26.547  26.569
 80 A"   81 A"  110 A'  111 A'   82 A"  112 A'   83 A"  113 A'                 
215.674 215.727 215.742 215.763
114 A'  115 A'   84 A"   85 A"                                                 

 Beta MOs, Restricted
 -- Occupied --                  
-101.58 -101.58 -101.58 -101.58  -10.33  -10.33  -10.23   -9.49
  1 A'    1 A"    2 A'    2 A"    3 A'    4 A'    5 A'    3 A"                 
 -9.493  -9.493  -9.493  -7.258  -7.258  -7.258  -7.258  -7.247
  4 A"    6 A'    7 A'    5 A"    8 A'    6 A"    9 A'   10 A'                 
 -7.247  -7.247  -7.247  -7.247  -7.247  -7.247  -7.247  -0.987
  7 A"   11 A'    8 A"    9 A"   12 A'   10 A"   13 A'   14 A'                 
 -0.903  -0.859  -0.841  -0.833  -0.643  -0.591  -0.539  -0.526
 15 A'   11 A"   12 A"   16 A'   17 A'   18 A'   13 A"   19 A'                 
 -0.454  -0.446  -0.437  -0.435  -0.374  -0.354  -0.353  -0.337
 20 A'   14 A"   15 A"   21 A'   22 A'   23 A'   16 A"   17 A"                 
 -0.334  -0.315  -0.312  -0.300
 18 A"   24 A'   19 A"   25 A'                                                 
 -- Virtual --                   
 -0.051  -0.037  -0.025  -0.006   0.019   0.019   0.025   0.038
 20 A"   26 A'   27 A'   28 A'   21 A"   29 A'   30 A'   22 A"                 
  0.053   0.063   0.066   0.072   0.082   0.092   0.093   0.099
 31 A'   23 A"   32 A'   33 A'   34 A'   35 A'   24 A"   36 A'                 
  0.106   0.106   0.111   0.113   0.116   0.127   0.139   0.146
 25 A"   37 A'   26 A"   38 A'   39 A'   27 A"   28 A"   29 A"                 
  0.150   0.151   0.162   0.162   0.166   0.168   0.201   0.201
 40 A'   30 A"   41 A'   31 A"   42 A'   43 A'   44 A'   45 A'                 
  0.216   0.236   0.241   0.242   0.251   0.256   0.273   0.381
 32 A"   46 A'   47 A'   48 A'   33 A"   49 A'   34 A"   50 A'                 
  0.400   0.420   0.421   0.427   0.446   0.447   0.454   0.458
 35 A"   51 A'   52 A'   53 A'   36 A"   54 A'   55 A'   37 A"                 
  0.465   0.473   0.483   0.484   0.485   0.500   0.506   0.516
 38 A"   56 A'   39 A"   57 A'   40 A"   41 A"   58 A'   42 A"                 
  0.554   0.568   0.573   0.617   0.629   0.672   0.777   0.805
 43 A"   59 A'   60 A'   61 A'   62 A'   44 A"   63 A'   45 A"                 
  0.806   0.824   0.830   0.850   0.856   0.857   0.858   0.872
 64 A'   46 A"   47 A"   48 A"   65 A'   66 A'   49 A"   67 A'                 
  0.886   0.913   0.926   0.930   0.934   0.941   0.947   0.953
 50 A"   68 A'   51 A"   52 A"   69 A'   53 A"   70 A'   71 A'                 
  0.996   1.025   1.052   1.086   1.126   1.153   1.192   1.203
 72 A'   54 A"   73 A'   74 A'   55 A"   56 A"   75 A'   76 A'                 
  1.264   1.387   1.401   1.408   1.494   1.508   1.557   1.575
 77 A'   78 A'   57 A"   58 A"   79 A'   59 A"   80 A'   60 A"                 
  1.588   1.655   1.739   1.809   1.855   1.875   1.955   1.993
 61 A"   81 A'   82 A'   83 A'   84 A'   85 A'   62 A"   63 A"                 
  2.000   2.165   2.173   2.175   2.260   2.264   2.264   2.282
 86 A'   87 A'   88 A'   64 A"   65 A"   89 A'   90 A'   66 A"                 
  2.311   2.311   2.314   2.332   2.422   2.465   2.487   2.565
 91 A'   67 A"   68 A"   92 A'   93 A'   69 A"   70 A"   94 A'                 
  2.585   2.622   2.717   2.764   2.809   2.823   3.014   3.152
 95 A'   71 A"   96 A'   72 A"   97 A'   98 A'   73 A"   74 A"                 
  3.157   3.408   3.670   3.719   4.091   9.684   9.740   9.752
 99 A'  100 A'  101 A'   75 A"  102 A'  103 A'  104 A'   76 A"                 
  9.771  23.463  23.605  23.848  25.827  25.832  25.865  25.874
 77 A"  105 A'  106 A'  107 A'  108 A'  109 A'   78 A"   79 A"                 
 25.889  25.895  25.913  26.001  26.406  26.432  26.547  26.569
 80 A"   81 A"  110 A'  111 A'   82 A"  112 A'   83 A"  113 A'                 
215.674 215.727 215.742 215.763
114 A'  115 A'   84 A"   85 A"                                                 
 --------------------------------------------------------------

          Ground-State Mulliken Net Atomic Charges

     Atom                 Charge (a.u.)
  ----------------------------------------
      1 C                    -0.876796
      2 C                    -0.300422
      3 C                    -0.300418
      4 Cl                    0.276899
      5 Cl                    0.276899
      6 Cl                    0.276898
      7 Cl                    0.276898
      8 H                     0.185022
      9 H                     0.185022
  ----------------------------------------
  Sum of atomic charges =     0.000000

 -----------------------------------------------------------------
                    Cartesian Multipole Moments
 -----------------------------------------------------------------
    Charge (ESU x 10^10)
                 0.0000
    Dipole Moment (Debye)
         X       0.0001      Y       1.9294      Z      -0.0000
       Tot       1.9294
    Quadrupole Moments (Debye-Ang)
        XX     -71.5836     XY       0.0004     YY     -65.2272
        XZ       0.0000     YZ      -0.0000     ZZ     -67.5475
    Octopole Moments (Debye-Ang^2)
       XXX      -0.0079    XXY      -5.4333    XYY      -0.0014
       YYY       2.3784    XXZ       0.0000    XYZ       0.0000
       YYZ      -0.0000    XZZ      -0.0024    YZZ      -3.8526
       ZZZ       0.0000
    Hexadecapole Moments (Debye-Ang^3)
      XXXX    -932.1439   XXXY       0.0182   XXYY    -192.5066
      XYYY       0.0205   YYYY    -195.7112   XXXZ       0.0000
      XXYZ      -0.0000   XYYZ      -0.0000   YYYZ       0.0000
      XXZZ    -253.2795   XYZZ       0.0053   YYZZ    -152.7234
      XZZZ       0.0000   YZZZ       0.0000   ZZZZ    -701.9887
 -----------------------------------------------------------------
 Calculating analytic gradient of the SCF energy
 Gradient of SCF Energy
            1           2           3           4           5           6
    1  -0.0000003   0.0000040  -0.0000048   0.0000024   0.0000024  -0.0000025
    2  -0.0000179   0.0000042   0.0000047  -0.0000005  -0.0000005  -0.0000009
    3  -0.0000000   0.0000000   0.0000000  -0.0000043   0.0000043  -0.0000046
            7           8           9
    1  -0.0000025   0.0000006   0.0000006
    2  -0.0000009   0.0000059   0.0000059
    3   0.0000046  -0.0000003   0.0000003
 Max gradient component =       1.786E-05
 RMS gradient           =       4.610E-06
 Gradient time:  CPU 12.23 s  wall 12.23 s
 Geometry Optimization Parameters
   NAtoms,    NIC,     NZ,  NCons,   NDum,   NFix, NCnnct, MaxDiis
        9      69       9       0       0       0       0       0

 Cartesian Hessian Update
 Hessian Updated using BFGS Update


** GEOMETRY OPTIMIZATION IN DELOCALIZED INTERNAL COORDINATES **
   Searching for a Minimum

   Optimization Cycle:   6

                       Coordinates (Angstroms)
     ATOM                X               Y               Z
      1  C         0.0001196255    1.5500616337    0.0000000000
      2  C         0.7619764554    0.2495575807    0.0000000000
      3  C        -0.7618861977    0.2496429822    0.0000000000
      4  Cl        1.6301826107   -0.2276627149   -1.4668811951
      5  Cl        1.6301826107   -0.2276627149    1.4668811951
      6  Cl       -1.6301421254   -0.2274890743   -1.4668814172
      7  Cl       -1.6301421254   -0.2274890743    1.4668814172
      8  H         0.0001582033    2.1243623626    0.9186244392
      9  H         0.0001582033    2.1243623626   -0.9186244392
   Point Group: cs    Number of degrees of freedom:    12


   Energy is  -1956.395253635

 Hessian Updated using BFGS Update

 12 Hessian modes will be used to form the next step
  Hessian Eigenvalues:
     0.020950    0.030785    0.052568    0.086246    0.106361    0.129002
     0.213142    0.242746    0.268999    0.286301    0.295944    0.351759

 Minimum Search - Taking Simple RFO Step
 Searching for Lamda that Minimizes Along All modes
 Value Taken    Lamda =   0.00000000
 Step Taken.  Stepsize is  0.000107

                             Maximum     Tolerance    Cnvgd?
         Gradient           0.000011      0.000300     YES
         Displacement       0.000074      0.001200     YES
         Energy change     -0.000000      0.000001     YES


                       Distance Matrix (Angstroms)
             C (  1)   C (  2)   C (  3)   Cl(  4)   Cl(  5)   Cl(  6)
   C (  2)  1.507228
   C (  3)  1.507230  1.523863
   Cl(  4)  2.822968  1.770102  2.846323
   Cl(  5)  2.822968  1.770102  2.846323  2.933762
   Cl(  6)  2.822974  2.846321  1.770103  3.260325  4.385964
   Cl(  7)  2.822974  2.846321  1.770103  4.385964  3.260325  2.933763
   H (  8)  1.083371  2.222416  2.222421  3.725539  2.913690  3.725550
   H (  9)  1.083371  2.222416  2.222421  2.913690  3.725539  2.913704
             Cl(  7)   H (  8)
   H (  8)  2.913704
   H (  9)  3.725550  1.837249

 Final energy is   -1956.3952536354709     


 ******************************
 **  OPTIMIZATION CONVERGED  **
 ******************************

                       Coordinates (Angstroms)
     ATOM                X               Y               Z
      1  C         0.0001196255    1.5500616337    0.0000000000
      2  C         0.7619764554    0.2495575807    0.0000000000
      3  C        -0.7618861977    0.2496429822    0.0000000000
      4  Cl        1.6301826107   -0.2276627149   -1.4668811951
      5  Cl        1.6301826107   -0.2276627149    1.4668811951
      6  Cl       -1.6301421254   -0.2274890743   -1.4668814172
      7  Cl       -1.6301421254   -0.2274890743    1.4668814172
      8  H         0.0001582033    2.1243623626    0.9186244392
      9  H         0.0001582033    2.1243623626   -0.9186244392

Z-matrix Print:
$molecule
0 1
Cl
C  1 1.770102
C  2 1.507228 1 118.721169
H  3 1.083371 2 117.218221 1 1.559646 0
H  3 1.083371 2 117.218221 1 -143.362849 0
C  3 1.507230 2 60.731486 1 109.098399 0
Cl 2 1.770102 1 111.930572 3 -144.226054 0
Cl 6 1.770103 3 118.721409 2 109.098069 0
Cl 6 1.770103 3 118.721409 2 -109.098069 0
$end


 --------------------------------------------------------------
             Orbital Energies (a.u.) and Symmetries
 --------------------------------------------------------------

 Alpha MOs, Restricted
 -- Occupied --                  
-101.58 -101.58 -101.58 -101.58  -10.33  -10.33  -10.23   -9.49
  1 A'    1 A"    2 A'    2 A"    3 A'    4 A'    5 A'    3 A"                 
 -9.493  -9.493  -9.493  -7.258  -7.258  -7.258  -7.258  -7.247
  4 A"    6 A'    7 A'    5 A"    8 A'    6 A"    9 A'   10 A'                 
 -7.247  -7.247  -7.247  -7.247  -7.247  -7.247  -7.247  -0.987
  7 A"   11 A'    8 A"    9 A"   12 A'   10 A"   13 A'   14 A'                 
 -0.903  -0.859  -0.841  -0.833  -0.643  -0.591  -0.539  -0.526
 15 A'   11 A"   12 A"   16 A'   17 A'   18 A'   13 A"   19 A'                 
 -0.454  -0.446  -0.437  -0.435  -0.374  -0.354  -0.353  -0.337
 20 A'   14 A"   15 A"   21 A'   22 A'   23 A'   16 A"   17 A"                 
 -0.334  -0.315  -0.312  -0.300
 18 A"   24 A'   19 A"   25 A'                                                 
 -- Virtual --                   
 -0.051  -0.037  -0.025  -0.006   0.019   0.019   0.025   0.038
 20 A"   26 A'   27 A'   28 A'   21 A"   29 A'   30 A'   22 A"                 
  0.053   0.063   0.066   0.072   0.082   0.092   0.093   0.099
 31 A'   23 A"   32 A'   33 A'   34 A'   35 A'   24 A"   36 A'                 
  0.106   0.106   0.111   0.113   0.116   0.127   0.139   0.146
 25 A"   37 A'   26 A"   38 A'   39 A'   27 A"   28 A"   29 A"                 
  0.150   0.151   0.162   0.162   0.166   0.168   0.201   0.201
 40 A'   30 A"   41 A'   31 A"   42 A'   43 A'   44 A'   45 A'                 
  0.216   0.236   0.241   0.242   0.251   0.256   0.273   0.381
 32 A"   46 A'   47 A'   48 A'   33 A"   49 A'   34 A"   50 A'                 
  0.400   0.420   0.421   0.427   0.446   0.447   0.454   0.458
 35 A"   51 A'   52 A'   53 A'   36 A"   54 A'   55 A'   37 A"                 
  0.465   0.473   0.483   0.484   0.485   0.500   0.506   0.516
 38 A"   56 A'   39 A"   57 A'   40 A"   41 A"   58 A'   42 A"                 
  0.554   0.568   0.573   0.617   0.629   0.672   0.777   0.805
 43 A"   59 A'   60 A'   61 A'   62 A'   44 A"   63 A'   45 A"                 
  0.806   0.824   0.830   0.850   0.856   0.857   0.858   0.872
 64 A'   46 A"   47 A"   48 A"   65 A'   66 A'   49 A"   67 A'                 
  0.886   0.913   0.926   0.930   0.934   0.941   0.947   0.953
 50 A"   68 A'   51 A"   52 A"   69 A'   53 A"   70 A'   71 A'                 
  0.996   1.025   1.052   1.086   1.126   1.153   1.192   1.203
 72 A'   54 A"   73 A'   74 A'   55 A"   56 A"   75 A'   76 A'                 
  1.264   1.387   1.401   1.408   1.494   1.508   1.557   1.575
 77 A'   78 A'   57 A"   58 A"   79 A'   59 A"   80 A'   60 A"                 
  1.588   1.655   1.739   1.809   1.855   1.875   1.955   1.993
 61 A"   81 A'   82 A'   83 A'   84 A'   85 A'   62 A"   63 A"                 
  2.000   2.165   2.173   2.175   2.260   2.264   2.264   2.282
 86 A'   87 A'   88 A'   64 A"   65 A"   89 A'   90 A'   66 A"                 
  2.311   2.311   2.314   2.332   2.422   2.465   2.487   2.565
 91 A'   67 A"   68 A"   92 A'   93 A'   69 A"   70 A"   94 A'                 
  2.585   2.622   2.717   2.764   2.809   2.823   3.014   3.152
 95 A'   71 A"   96 A'   72 A"   97 A'   98 A'   73 A"   74 A"                 
  3.157   3.408   3.670   3.719   4.091   9.684   9.740   9.752
 99 A'  100 A'  101 A'   75 A"  102 A'  103 A'  104 A'   76 A"                 
  9.771  23.463  23.605  23.848  25.827  25.832  25.865  25.874
 77 A"  105 A'  106 A'  107 A'  108 A'  109 A'   78 A"   79 A"                 
 25.889  25.895  25.913  26.001  26.406  26.432  26.547  26.569
 80 A"   81 A"  110 A'  111 A'   82 A"  112 A'   83 A"  113 A'                 
215.674 215.727 215.742 215.763
114 A'  115 A'   84 A"   85 A"                                                 

 Beta MOs, Restricted
 -- Occupied --                  
-101.58 -101.58 -101.58 -101.58  -10.33  -10.33  -10.23   -9.49
  1 A'    1 A"    2 A'    2 A"    3 A'    4 A'    5 A'    3 A"                 
 -9.493  -9.493  -9.493  -7.258  -7.258  -7.258  -7.258  -7.247
  4 A"    6 A'    7 A'    5 A"    8 A'    6 A"    9 A'   10 A'                 
 -7.247  -7.247  -7.247  -7.247  -7.247  -7.247  -7.247  -0.987
  7 A"   11 A'    8 A"    9 A"   12 A'   10 A"   13 A'   14 A'                 
 -0.903  -0.859  -0.841  -0.833  -0.643  -0.591  -0.539  -0.526
 15 A'   11 A"   12 A"   16 A'   17 A'   18 A'   13 A"   19 A'                 
 -0.454  -0.446  -0.437  -0.435  -0.374  -0.354  -0.353  -0.337
 20 A'   14 A"   15 A"   21 A'   22 A'   23 A'   16 A"   17 A"                 
 -0.334  -0.315  -0.312  -0.300
 18 A"   24 A'   19 A"   25 A'                                                 
 -- Virtual --                   
 -0.051  -0.037  -0.025  -0.006   0.019   0.019   0.025   0.038
 20 A"   26 A'   27 A'   28 A'   21 A"   29 A'   30 A'   22 A"                 
  0.053   0.063   0.066   0.072   0.082   0.092   0.093   0.099
 31 A'   23 A"   32 A'   33 A'   34 A'   35 A'   24 A"   36 A'                 
  0.106   0.106   0.111   0.113   0.116   0.127   0.139   0.146
 25 A"   37 A'   26 A"   38 A'   39 A'   27 A"   28 A"   29 A"                 
  0.150   0.151   0.162   0.162   0.166   0.168   0.201   0.201
 40 A'   30 A"   41 A'   31 A"   42 A'   43 A'   44 A'   45 A'                 
  0.216   0.236   0.241   0.242   0.251   0.256   0.273   0.381
 32 A"   46 A'   47 A'   48 A'   33 A"   49 A'   34 A"   50 A'                 
  0.400   0.420   0.421   0.427   0.446   0.447   0.454   0.458
 35 A"   51 A'   52 A'   53 A'   36 A"   54 A'   55 A'   37 A"                 
  0.465   0.473   0.483   0.484   0.485   0.500   0.506   0.516
 38 A"   56 A'   39 A"   57 A'   40 A"   41 A"   58 A'   42 A"                 
  0.554   0.568   0.573   0.617   0.629   0.672   0.777   0.805
 43 A"   59 A'   60 A'   61 A'   62 A'   44 A"   63 A'   45 A"                 
  0.806   0.824   0.830   0.850   0.856   0.857   0.858   0.872
 64 A'   46 A"   47 A"   48 A"   65 A'   66 A'   49 A"   67 A'                 
  0.886   0.913   0.926   0.930   0.934   0.941   0.947   0.953
 50 A"   68 A'   51 A"   52 A"   69 A'   53 A"   70 A'   71 A'                 
  0.996   1.025   1.052   1.086   1.126   1.153   1.192   1.203
 72 A'   54 A"   73 A'   74 A'   55 A"   56 A"   75 A'   76 A'                 
  1.264   1.387   1.401   1.408   1.494   1.508   1.557   1.575
 77 A'   78 A'   57 A"   58 A"   79 A'   59 A"   80 A'   60 A"                 
  1.588   1.655   1.739   1.809   1.855   1.875   1.955   1.993
 61 A"   81 A'   82 A'   83 A'   84 A'   85 A'   62 A"   63 A"                 
  2.000   2.165   2.173   2.175   2.260   2.264   2.264   2.282
 86 A'   87 A'   88 A'   64 A"   65 A"   89 A'   90 A'   66 A"                 
  2.311   2.311   2.314   2.332   2.422   2.465   2.487   2.565
 91 A'   67 A"   68 A"   92 A'   93 A'   69 A"   70 A"   94 A'                 
  2.585   2.622   2.717   2.764   2.809   2.823   3.014   3.152
 95 A'   71 A"   96 A'   72 A"   97 A'   98 A'   73 A"   74 A"                 
  3.157   3.408   3.670   3.719   4.091   9.684   9.740   9.752
 99 A'  100 A'  101 A'   75 A"  102 A'  103 A'  104 A'   76 A"                 
  9.771  23.463  23.605  23.848  25.827  25.832  25.865  25.874
 77 A"  105 A'  106 A'  107 A'  108 A'  109 A'   78 A"   79 A"                 
 25.889  25.895  25.913  26.001  26.406  26.432  26.547  26.569
 80 A"   81 A"  110 A'  111 A'   82 A"  112 A'   83 A"  113 A'                 
215.674 215.727 215.742 215.763
114 A'  115 A'   84 A"   85 A"                                                 
 --------------------------------------------------------------

          Ground-State Mulliken Net Atomic Charges

     Atom                 Charge (a.u.)
  ----------------------------------------
      1 C                    -0.876796
      2 C                    -0.300422
      3 C                    -0.300418
      4 Cl                    0.276899
      5 Cl                    0.276899
      6 Cl                    0.276898
      7 Cl                    0.276898
      8 H                     0.185022
      9 H                     0.185022
  ----------------------------------------
  Sum of atomic charges =     0.000000

 -----------------------------------------------------------------
                    Cartesian Multipole Moments
 -----------------------------------------------------------------
    Charge (ESU x 10^10)
                 0.0000
    Dipole Moment (Debye)
         X       0.0001      Y       1.9294      Z      -0.0000
       Tot       1.9294
    Quadrupole Moments (Debye-Ang)
        XX     -71.5836     XY       0.0004     YY     -65.2272
        XZ       0.0000     YZ      -0.0000     ZZ     -67.5475
    Octopole Moments (Debye-Ang^2)
       XXX      -0.0079    XXY      -5.4333    XYY      -0.0014
       YYY       2.3784    XXZ       0.0000    XYZ       0.0000
       YYZ      -0.0000    XZZ      -0.0024    YZZ      -3.8526
       ZZZ       0.0000
    Hexadecapole Moments (Debye-Ang^3)
      XXXX    -932.1439   XXXY       0.0182   XXYY    -192.5066
      XYYY       0.0205   YYYY    -195.7112   XXXZ       0.0000
      XXYZ      -0.0000   XYYZ      -0.0000   YYYZ       0.0000
      XXZZ    -253.2795   XYZZ       0.0053   YYZZ    -152.7234
      XZZZ       0.0000   YZZZ       0.0000   ZZZZ    -701.9887
 -----------------------------------------------------------------
Archival summary:
1\1\garfield\OPT\ProcedureUnspecified\BasisUnspecified\l432\taweetha\WedOct1019:21:422018WedOct1019:21:422018\0\\#,OPT,ProcedureUnspecified,BasisUnspecified,\\0,1\Cl\C,1,1.7701\C,2,1.50723,1,118.721\H,3,1.08337,2,117.218,1,1.55965,0\H,3,1.08337,2,117.218,1,-143.363,0\C,3,1.50723,2,60.7315,1,109.098,0\Cl,2,1.7701,1,111.931,3,-144.226,0\Cl,6,1.7701,3,118.721,2,109.098,0\Cl,6,1.7701,3,118.721,2,-109.098,0\\\@

 Total job time:  250.16s(wall), 250.10s(cpu) 
 Wed Oct 10 19:21:42 2018

        *************************************************************
        *                                                           *
        *  Thank you very much for using Q-Chem.  Have a nice day.  *
        *                                                           *
        *************************************************************


 
User input: 2 of 2 
 
Q-Chem Developer Version!
                  Welcome to Q-Chem
     A Quantum Leap Into The Future Of Chemistry


 Q-Chem 5.1, Q-Chem, Inc., Pleasanton, CA (2018)

 Yihan Shao,  Zhengting Gan,  E. Epifanovsky,  A. T. B. Gilbert,  M. Wormit,  
 J. Kussmann,  A. W. Lange,  A. Behn,  Jia Deng,  Xintian Feng,  D. Ghosh,  
 M. Goldey,  P. R. Horn,  L. D. Jacobson,  I. Kaliman,  T. Kus,  A. Landau,  
 Jie Liu,  E. I. Proynov,  R. M. Richard,  R. P. Steele,  E. J. Sundstrom,  
 H. L. Woodcock III,  P. M. Zimmerman,  D. Zuev,  B. Albrecht,  E. Alguire,  
 S. A. Baeppler,  D. Barton,  Z. Benda,  Y. A. Bernard,  E. J. Berquist,  
 K. B. Bravaya,  H. Burton,  D. Casanova,  Chun-Min Chang,  Yunqing Chen,  
 A. Chien,  K. D. Closser,  M. P. Coons,  S. Coriani,  S. Dasgupta,  
 A. L. Dempwolff,  M. Diedenhofen,  Hainam Do,  R. G. Edgar,  Po-Tung Fang,  
 S. Faraji,  S. Fatehi,  Qingguo Feng,  K. D. Fenk,  J. Fosso-Tande,  
 Qinghui Ge,  A. Ghysels,  G. Gidofalvi,  J. Gomes,  J. Gonthier,  A. Gunina,  
 D. Hait,  M. W. D. Hanson-Heine,  P. H. P. Harbach,  A. W. Hauser,  
 J. E. Herr,  E. G. Hohenstein,  Z. C. Holden,  Kerwin Hui,  B. C. Huynh,  
 T.-C. Jagau,  Hyunjun Ji,  B. Kaduk,  K. Khistyaev,  Jaehoon Kim,  
 P. Klunzinger,  K. Koh,  D. Kosenkov,  L. Koulias,  T. Kowalczyk,  
 C. M. Krauter,  A. Kunitsa,  Ka Un Lao,  A. Laurent,  K. V. Lawler,  
 Joonho Lee,  D. Lefrancois,  S. Lehtola,  D. S. Levine,  Yi-Pei Li,  
 You-Sheng Lin,  Fenglai Liu,  E. Livshits,  A. Luenser,  P. Manohar,  
 E. Mansoor,  S. F. Manzer,  Shan-Ping Mao,  Yuezhi Mao,  N. Mardirossian,  
 A. V. Marenich,  T. Markovich,  L. A. Martinez-Martinez,  S. A. Maurer,  
 N. J. Mayhall,  S. C. McKenzie,  J.-M. Mewes,  A. F. Morrison,  
 J. W. Mullinax,  K. Nanda,  T. S. Nguyen-Beck,  R. Olivares-Amaya,  
 J. A. Parkhill,  T. M. Perrine,  F. Plasser,  P. Pokhilko,  S. Prager,  
 A. Prociuk,  E. Ramos,  D. R. Rehn,  F. Rob,  M. Schneider,  N. Sergueev,  
 S. M. Sharada,  S. Sharma,  D. W. Small,  T. Stauch,  T. Stein,  
 Yu-Chuan Su,  A. J. W. Thom,  A. Tkatchenko,  T. Tsuchimochi,  N. M. Tubman,  
 L. Vogt,  M. L. Vidal,  O. Vydrov,  M. A. Watson,  J. Wenzel,  
 M. de Wergifosse,  T. A. Wesolowski,  A. White,  J. Witte,  A. Yamada,  
 Jun Yang,  K. Yao,  S. Yeganeh,  S. R. Yost,  Zhi-Qiang You,  A. Zech,  
 Igor Ying Zhang,  Xing Zhang,  Yan Zhao,  Ying Zhu,  B. R. Brooks,  
 G. K. L. Chan,  C. J. Cramer,  M. S. Gordon,  W. J. Hehre,  A. Klamt,  
 M. W. Schmidt,  C. D. Sherrill,  D. G. Truhlar,  A. Aspuru-Guzik,  R. Baer,  
 A. T. Bell,  N. A. Besley,  Jeng-Da Chai,  A. E. DePrince, III,  
 R. A. DiStasio Jr.,  A. Dreuw,  B. D. Dunietz,  T. R. Furlani,  
 Chao-Ping Hsu,  Yousung Jung,  Jing Kong,  D. S. Lambrecht,  WanZhen Liang,  
 C. Ochsenfeld,  V. A. Rassolov,  L. V. Slipchenko,  J. E. Subotnik,  
 T. Van Voorhis,  J. M. Herbert,  A. I. Krylov,  P. M. W. Gill,  M. Head-Gordon

 Contributors to earlier versions of Q-Chem not listed above: 
 R. D. Adamson,  B. Austin,  J. Baker,  G. J. O. Beran,  K. Brandhorst,  
 S. T. Brown,  E. F. C. Byrd,  A. K. Chakraborty,  C.-L. Cheng,  
 Siu Hung Chien,  D. M. Chipman,  D. L. Crittenden,  H. Dachsel,  
 R. J. Doerksen,  A. D. Dutoi,  L. Fusti-Molnar,  W. A. Goddard III,  
 A. Golubeva-Zadorozhnaya,  S. R. Gwaltney,  G. Hawkins,  A. Heyden,  
 S. Hirata,  G. Kedziora,  F. J. Keil,  C. Kelley,  Jihan Kim,  R. A. King,  
 R. Z. Khaliullin,  P. P. Korambath,  W. Kurlancheek,  A. M. Lee,  M. S. Lee,  
 S. V. Levchenko,  Ching Yeh Lin,  D. Liotard,  R. C. Lochan,  I. Lotan,  
 P. E. Maslen,  N. Nair,  D. P. O'Neill,  D. Neuhauser,  E. Neuscamman,  
 C. M. Oana,  R. Olson,  B. Peters,  R. Peverati,  P. A. Pieniazek,  
 Y. M. Rhee,  J. Ritchie,  M. A. Rohrdanz,  E. Rosta,  N. J. Russ,  
 H. F. Schaefer III,  N. E. Schultz,  N. Shenvi,  A. C. Simmonett,  A. Sodt,  
 D. Stuck,  K. S. Thanthiriwatte,  V. Vanovschi,  Tao Wang,  A. Warshel,  
 C. F. Williams,  Q. Wu,  X. Xu,  W. Zhang

 Please cite Q-Chem as follows:
 Y. Shao et al., Mol. Phys. 113, 184-215 (2015)
 DOI: 10.1080/00268976.2014.952696

 Q-Chem 5.1.1 for Intel X86 EM64T Linux

 Parts of Q-Chem use Armadillo 8.300.2 (Tropical Shenanigans).
 http://arma.sourceforge.net/

 Q-Chem begins on Wed Oct 10 19:21:42 2018  

Host: 
0

     Scratch files written to /scratch/taweetham/qchem29768//
The previous job contains 0 fragments, simply inherited here
Input Ideriv = 2
Curr. Ideriv = -1
Max.  Ideriv = 2

Checking the input file for inconsistencies... 	...done.

--------------------------------------------------------------
User input:
--------------------------------------------------------------

$molecule
read
$end

$rem
   job_type 	frequency
   basis 	6-311++g**
   method	b3lyp	
$end


--------------------------------------------------------------
 ----------------------------------------------------------------
             Standard Nuclear Orientation (Angstroms)
    I     Atom           X                Y                Z
 ----------------------------------------------------------------
    1      C       0.0000049030     1.5379123512     0.0000000000
    2      C       0.7619303756     0.2374485126     0.0000000000
    3      C      -0.7619322799     0.2374534811    -0.0000000000
    4      Cl      1.6301617185    -0.2397259563    -1.4668811951
    5      Cl      1.6301617185    -0.2397259563     1.4668811951
    6      Cl     -1.6301630222    -0.2397244034    -1.4668814172
    7      Cl     -1.6301630222    -0.2397244034     1.4668814172
    8      H       0.0000131679     2.1122130814     0.9186244392
    9      H       0.0000131679     2.1122130814    -0.9186244392
 ----------------------------------------------------------------
 Molecular Point Group                 Cs    NOp =  2
 Largest Abelian Subgroup              Cs    NOp =  2
 Nuclear Repulsion Energy =   613.7685344198 hartrees
 There are       44 alpha and       44 beta electrons
 Requested basis set is 6-311++G(d,p)
 There are 80 shells and 200 basis functions

 Total QAlloc Memory Limit   2000 MB
 Mega-Array Size       188 MB
 MEM_STATIC part       192 MB

                       Distance Matrix (Angstroms)
             C (  1)   C (  2)   C (  3)   Cl(  4)   Cl(  5)   Cl(  6)
   C (  2)  1.507228
   C (  3)  1.507230  1.523863
   Cl(  4)  2.822968  1.770102  2.846323
   Cl(  5)  2.822968  1.770102  2.846323  2.933762
   Cl(  6)  2.822974  2.846321  1.770103  3.260325  4.385964
   Cl(  7)  2.822974  2.846321  1.770103  4.385964  3.260325  2.933763
   H (  8)  1.083371  2.222416  2.222421  3.725539  2.913690  3.725550
   H (  9)  1.083371  2.222416  2.222421  2.913690  3.725539  2.913704
             Cl(  7)   H (  8)
   H (  8)  2.913704
   H (  9)  3.725550  1.837249

 A cutoff of  1.0D-11 yielded   2740 shell pairs
 There are     18500 function pairs (     19881 Cartesian)
 Smallest overlap matrix eigenvalue = 1.64E-05
 Guess from superposition of atomic densities
 Warning:  Energy on first SCF cycle will be non-variational
 SAD guess density has 88.000000 electrons

 -----------------------------------------------------------------------
  General SCF calculation program by
  Eric Jon Sundstrom, Paul Horn, Yuezhi Mao, Dmitri Zuev, Alec White,
  David Stuck, Shaama M.S., Shane Yost, Joonho Lee, David Small,
  Daniel Levine, Susi Lehtola, Hugh Burton, Evgeny Epifanovsky
 -----------------------------------------------------------------------
 Exchange:     0.2000 Hartree-Fock + 0.0800 Slater + 0.7200 B88
 Correlation:  0.1900 VWN1RPA + 0.8100 LYP
 Using SG-1 standard quadrature grid
 A restricted SCF calculation will be
 performed using DIIS
 SCF converges when DIIS error is below 1.0e-08
 ---------------------------------------
  Cycle       Energy         DIIS error
 ---------------------------------------
    1   -1957.7149938837      3.80e-02  
    2   -1956.3527351140      2.98e-03  
    3   -1956.3278345146      3.80e-03  
    4   -1956.3931593145      6.47e-04  
    5   -1956.3948256514      2.89e-04  
    6   -1956.3952231851      7.86e-05  
    7   -1956.3952534417      6.59e-06  
    8   -1956.3952536167      1.89e-06  
    9   -1956.3952536355      2.06e-07  
   10   -1956.3952536373      3.46e-08  
   11   -1956.3952536350      7.40e-09  Convergence criterion met
 ---------------------------------------
 SCF time:   CPU 26.92s  wall 27.00s 
 SCF   energy in the final basis set =    -1956.3952536350
 Total energy in the final basis set =    -1956.3952536350

 --------------------------------------------------------------
             Orbital Energies (a.u.) and Symmetries
 --------------------------------------------------------------

 Alpha MOs, Restricted
 -- Occupied --                  
-101.58 -101.58 -101.58 -101.58  -10.33  -10.33  -10.23   -9.49
  1 A'    1 A"    2 A'    2 A"    3 A'    4 A'    5 A'    3 A"                 
 -9.493  -9.493  -9.493  -7.258  -7.258  -7.258  -7.258  -7.247
  4 A"    6 A'    7 A'    5 A"    6 A"    8 A'    9 A'   10 A'                 
 -7.247  -7.247  -7.247  -7.247  -7.247  -7.247  -7.247  -0.987
 11 A'    7 A"    8 A"    9 A"   10 A"   12 A'   13 A'   14 A'                 
 -0.903  -0.859  -0.841  -0.833  -0.643  -0.591  -0.539  -0.526
 15 A'   11 A"   12 A"   16 A'   17 A'   18 A'   13 A"   19 A'                 
 -0.454  -0.446  -0.437  -0.435  -0.374  -0.354  -0.353  -0.337
 20 A'   14 A"   15 A"   21 A'   22 A'   23 A'   16 A"   17 A"                 
 -0.334  -0.315  -0.312  -0.300
 18 A"   24 A'   19 A"   25 A'                                                 
 -- Virtual --                   
 -0.051  -0.037  -0.025  -0.006   0.019   0.019   0.025   0.038
 20 A"   26 A'   27 A'   28 A'   21 A"   29 A'   30 A'   22 A"                 
  0.053   0.063   0.066   0.072   0.082   0.092   0.093   0.099
 31 A'   23 A"   32 A'   33 A'   34 A'   35 A'   24 A"   36 A'                 
  0.106   0.106   0.111   0.113   0.116   0.127   0.139   0.146
 25 A"   37 A'   26 A"   38 A'   39 A'   27 A"   28 A"   29 A"                 
  0.150   0.151   0.162   0.162   0.166   0.168   0.201   0.201
 40 A'   30 A"   41 A'   31 A"   42 A'   43 A'   44 A'   45 A'                 
  0.216   0.236   0.241   0.242   0.251   0.256   0.273   0.381
 32 A"   46 A'   47 A'   48 A'   33 A"   49 A'   34 A"   50 A'                 
  0.400   0.420   0.421   0.427   0.446   0.447   0.454   0.458
 35 A"   51 A'   52 A'   53 A'   36 A"   54 A'   55 A'   37 A"                 
  0.465   0.473   0.483   0.484   0.485   0.500   0.506   0.516
 38 A"   56 A'   39 A"   57 A'   40 A"   41 A"   58 A'   42 A"                 
  0.554   0.568   0.573   0.617   0.629   0.672   0.777   0.805
 43 A"   59 A'   60 A'   61 A'   62 A'   44 A"   63 A'   45 A"                 
  0.806   0.824   0.830   0.850   0.856   0.857   0.858   0.872
 64 A'   46 A"   47 A"   48 A"   65 A'   66 A'   49 A"   67 A'                 
  0.886   0.913   0.926   0.930   0.934   0.941   0.947   0.953
 50 A"   68 A'   51 A"   52 A"   69 A'   53 A"   70 A'   71 A'                 
  0.996   1.025   1.052   1.086   1.126   1.153   1.192   1.203
 72 A'   54 A"   73 A'   74 A'   55 A"   56 A"   75 A'   76 A'                 
  1.264   1.387   1.401   1.408   1.494   1.508   1.557   1.575
 77 A'   78 A'   57 A"   58 A"   79 A'   59 A"   80 A'   60 A"                 
  1.588   1.655   1.739   1.809   1.855   1.875   1.955   1.993
 61 A"   81 A'   82 A'   83 A'   84 A'   85 A'   62 A"   63 A"                 
  2.000   2.165   2.173   2.175   2.260   2.264   2.264   2.282
 86 A'   87 A'   88 A'   64 A"   65 A"   89 A'   90 A'   66 A"                 
  2.311   2.311   2.314   2.332   2.422   2.465   2.487   2.565
 91 A'   67 A"   68 A"   92 A'   93 A'   69 A"   70 A"   94 A'                 
  2.585   2.622   2.717   2.764   2.809   2.823   3.014   3.152
 95 A'   71 A"   96 A'   72 A"   97 A'   98 A'   73 A"   74 A"                 
  3.157   3.408   3.670   3.719   4.091   9.684   9.740   9.752
 99 A'  100 A'  101 A'   75 A"  102 A'  103 A'  104 A'   76 A"                 
  9.771  23.463  23.605  23.848  25.827  25.832  25.865  25.874
 77 A"  105 A'  106 A'  107 A'  108 A'  109 A'   78 A"   79 A"                 
 25.889  25.895  25.913  26.001  26.406  26.432  26.547  26.569
 80 A"   81 A"  110 A'  111 A'   82 A"  112 A'   83 A"  113 A'                 
215.674 215.727 215.742 215.763
114 A'  115 A'   84 A"   85 A"                                                 

 Beta MOs, Restricted
 -- Occupied --                  
-101.58 -101.58 -101.58 -101.58  -10.33  -10.33  -10.23   -9.49
  1 A'    1 A"    2 A'    2 A"    3 A'    4 A'    5 A'    3 A"                 
 -9.493  -9.493  -9.493  -7.258  -7.258  -7.258  -7.258  -7.247
  4 A"    6 A'    7 A'    5 A"    6 A"    8 A'    9 A'   10 A'                 
 -7.247  -7.247  -7.247  -7.247  -7.247  -7.247  -7.247  -0.987
 11 A'    7 A"    8 A"    9 A"   10 A"   12 A'   13 A'   14 A'                 
 -0.903  -0.859  -0.841  -0.833  -0.643  -0.591  -0.539  -0.526
 15 A'   11 A"   12 A"   16 A'   17 A'   18 A'   13 A"   19 A'                 
 -0.454  -0.446  -0.437  -0.435  -0.374  -0.354  -0.353  -0.337
 20 A'   14 A"   15 A"   21 A'   22 A'   23 A'   16 A"   17 A"                 
 -0.334  -0.315  -0.312  -0.300
 18 A"   24 A'   19 A"   25 A'                                                 
 -- Virtual --                   
 -0.051  -0.037  -0.025  -0.006   0.019   0.019   0.025   0.038
 20 A"   26 A'   27 A'   28 A'   21 A"   29 A'   30 A'   22 A"                 
  0.053   0.063   0.066   0.072   0.082   0.092   0.093   0.099
 31 A'   23 A"   32 A'   33 A'   34 A'   35 A'   24 A"   36 A'                 
  0.106   0.106   0.111   0.113   0.116   0.127   0.139   0.146
 25 A"   37 A'   26 A"   38 A'   39 A'   27 A"   28 A"   29 A"                 
  0.150   0.151   0.162   0.162   0.166   0.168   0.201   0.201
 40 A'   30 A"   41 A'   31 A"   42 A'   43 A'   44 A'   45 A'                 
  0.216   0.236   0.241   0.242   0.251   0.256   0.273   0.381
 32 A"   46 A'   47 A'   48 A'   33 A"   49 A'   34 A"   50 A'                 
  0.400   0.420   0.421   0.427   0.446   0.447   0.454   0.458
 35 A"   51 A'   52 A'   53 A'   36 A"   54 A'   55 A'   37 A"                 
  0.465   0.473   0.483   0.484   0.485   0.500   0.506   0.516
 38 A"   56 A'   39 A"   57 A'   40 A"   41 A"   58 A'   42 A"                 
  0.554   0.568   0.573   0.617   0.629   0.672   0.777   0.805
 43 A"   59 A'   60 A'   61 A'   62 A'   44 A"   63 A'   45 A"                 
  0.806   0.824   0.830   0.850   0.856   0.857   0.858   0.872
 64 A'   46 A"   47 A"   48 A"   65 A'   66 A'   49 A"   67 A'                 
  0.886   0.913   0.926   0.930   0.934   0.941   0.947   0.953
 50 A"   68 A'   51 A"   52 A"   69 A'   53 A"   70 A'   71 A'                 
  0.996   1.025   1.052   1.086   1.126   1.153   1.192   1.203
 72 A'   54 A"   73 A'   74 A'   55 A"   56 A"   75 A'   76 A'                 
  1.264   1.387   1.401   1.408   1.494   1.508   1.557   1.575
 77 A'   78 A'   57 A"   58 A"   79 A'   59 A"   80 A'   60 A"                 
  1.588   1.655   1.739   1.809   1.855   1.875   1.955   1.993
 61 A"   81 A'   82 A'   83 A'   84 A'   85 A'   62 A"   63 A"                 
  2.000   2.165   2.173   2.175   2.260   2.264   2.264   2.282
 86 A'   87 A'   88 A'   64 A"   65 A"   89 A'   90 A'   66 A"                 
  2.311   2.311   2.314   2.332   2.422   2.465   2.487   2.565
 91 A'   67 A"   68 A"   92 A'   93 A'   69 A"   70 A"   94 A'                 
  2.585   2.622   2.717   2.764   2.809   2.823   3.014   3.152
 95 A'   71 A"   96 A'   72 A"   97 A'   98 A'   73 A"   74 A"                 
  3.157   3.408   3.670   3.719   4.091   9.684   9.740   9.752
 99 A'  100 A'  101 A'   75 A"  102 A'  103 A'  104 A'   76 A"                 
  9.771  23.463  23.605  23.848  25.827  25.832  25.865  25.874
 77 A"  105 A'  106 A'  107 A'  108 A'  109 A'   78 A"   79 A"                 
 25.889  25.895  25.913  26.001  26.406  26.432  26.547  26.569
 80 A"   81 A"  110 A'  111 A'   82 A"  112 A'   83 A"  113 A'                 
215.674 215.727 215.742 215.763
114 A'  115 A'   84 A"   85 A"                                                 
 --------------------------------------------------------------

          Ground-State Mulliken Net Atomic Charges

     Atom                 Charge (a.u.)
  ----------------------------------------
      1 C                    -0.876796
      2 C                    -0.300421
      3 C                    -0.300418
      4 Cl                    0.276899
      5 Cl                    0.276899
      6 Cl                    0.276898
      7 Cl                    0.276898
      8 H                     0.185022
      9 H                     0.185022
  ----------------------------------------
  Sum of atomic charges =     0.000000

 -----------------------------------------------------------------
                    Cartesian Multipole Moments
 -----------------------------------------------------------------
    Charge (ESU x 10^10)
                 0.0000
    Dipole Moment (Debye)
         X       0.0000      Y       1.9294      Z       0.0000
       Tot       1.9294
    Quadrupole Moments (Debye-Ang)
        XX     -71.5836     XY       0.0001     YY     -65.2741
        XZ      -0.0000     YZ       0.0000     ZZ     -67.5475
    Octopole Moments (Debye-Ang^2)
       XXX      -0.0000    XXY      -4.5636    XYY       0.0001
       YYY       4.7567    XXZ       0.0000    XYZ      -0.0000
       YYZ       0.0000    XZZ       0.0000    YZZ      -3.0319
       ZZZ      -0.0000
    Hexadecapole Moments (Debye-Ang^3)
      XXXX    -932.1439   XXXY       0.0001   XXYY    -192.3851
      XYYY       0.0002   YYYY    -195.8846   XXXZ      -0.0000
      XXYZ      -0.0000   XYYZ      -0.0000   YYYZ       0.0000
      XXZZ    -253.2795   XYZZ       0.0001   YYZZ    -152.6398
      XZZZ      -0.0000   YZZZ       0.0000   ZZZZ    -701.9886
 -----------------------------------------------------------------
 Calculating MO derivatives via CPSCF
   1         3          27      0.152789    0.026672
   2         3          27      0.024676    0.004387
   3         3          27      0.002308    0.000414
   4         3          27      0.000175    0.000034
   5        27           3      0.000005    0.000002
   6        30           0      0.000000    0.000000    Roots Converged
 Time for AOints: 23.4 s (CPU) 23.5 s (wall)
 ------------------------------------------------------------------------------
                     AOints        : Timing summary (seconds)
 ------------------------------------------------------------------------------
     job step          cpu (% of tot)      sys (% of tot)     wall (% of tot)
 ------------------------------------------------------------------------------
  cpscf_lag         0.1648E+03 (41.7)   0.2630E-03 (16.4)   0.1649E+03 (41.7)
  iterzp            0.2062E+03 (52.2)   0.1336E-02 (83.6)   0.2063E+03 (52.2)
  make_fx           0.0000E+00 ( 0.0)   0.0000E+00 ( 0.0)   0.0000E+00 ( 0.0)
  AOints            0.2345E+02 ( 5.9)   0.0000E+00 ( 0.0)   0.2345E+02 ( 5.9)
 ------------------------------------------------------------------------------
   Grand Totals     0.3948E+03          0.1599E-02          0.3949E+03
 ------------------------------------------------------------------------------
 Calculating analytic Hessian of the SCF energy
 Polarizability Matrix (a.u.)
            1           2           3
    1 -87.8961565  -0.0000557  -0.0000000
    2  -0.0000557 -66.5206146   0.0000000
    3  -0.0000000   0.0000000 -94.8168460

 Direct stationary perturbation theory relativistic correction:

 rels  =       3.130648245138
 relv  =     -11.569379968244
 rel2e =       2.813996199121
 E_rel =      -5.624735523986

 Hessian of the SCF Energy
            1           2           3           4           5           6
    1   0.2217646   0.0000024  -0.0000000  -0.0587177   0.0561337   0.0000000
    2   0.0000024   0.5999546  -0.0000000   0.0971914  -0.1684191  -0.0000000
    3  -0.0000000  -0.0000000   0.6707627  -0.0000000   0.0000000  -0.0593138
    4  -0.0587177   0.0971914  -0.0000000   0.3813375  -0.1058576  -0.0000000
    5   0.0561337  -0.1684191   0.0000000  -0.1058576   0.2947838  -0.0000000
    6   0.0000000  -0.0000000  -0.0593138  -0.0000000  -0.0000000   0.3169876
    7  -0.0587180  -0.0971914  -0.0000000  -0.1849208   0.0165345  -0.0000000
    8  -0.0561343  -0.1684162  -0.0000000  -0.0165331  -0.0167866   0.0000000
    9   0.0000000   0.0000000  -0.0593142  -0.0000000   0.0000000  -0.0437765
   10  -0.0073113   0.0060995   0.0065563  -0.0593294   0.0168517   0.0395295
   11   0.0119124  -0.0033866  -0.0225983   0.0166448  -0.0421108  -0.0228943
   12   0.0085115  -0.0036375  -0.0065829   0.0488701  -0.0293949  -0.0991514
   13  -0.0073113   0.0060995  -0.0065563  -0.0593294   0.0168517  -0.0395295
   14   0.0119124  -0.0033866   0.0225983   0.0166448  -0.0421108   0.0228943
   15  -0.0085115   0.0036375  -0.0065829  -0.0488701   0.0293949  -0.0991514
   16  -0.0073113  -0.0060993  -0.0065563  -0.0099580  -0.0097870  -0.0188776
   17  -0.0119121  -0.0033864  -0.0225981  -0.0017794  -0.0006707   0.0038344
   18  -0.0085113  -0.0036374  -0.0065827  -0.0052210  -0.0061772  -0.0089960
   19  -0.0073113  -0.0060993   0.0065563  -0.0099580  -0.0097870   0.0188776
   20  -0.0119121  -0.0033864   0.0225981  -0.0017794  -0.0006707  -0.0038344
   21   0.0085113   0.0036374  -0.0065827   0.0052210   0.0061772  -0.0089960
   22  -0.0375418  -0.0000014  -0.0000018   0.0004379   0.0095300   0.0219892
   23  -0.0000012  -0.1247866  -0.1280192  -0.0022657  -0.0120075  -0.0120011
   24  -0.0000016  -0.1315744  -0.2629017  -0.0003990   0.0028665   0.0011987
   25  -0.0375418  -0.0000014   0.0000018   0.0004379   0.0095300  -0.0219892
   26  -0.0000012  -0.1247866   0.1280192  -0.0022657  -0.0120075   0.0120011
   27   0.0000016   0.1315744  -0.2629017   0.0003990  -0.0028665   0.0011987
            7           8           9          10          11          12
    1  -0.0587180  -0.0561343   0.0000000  -0.0073113   0.0119124   0.0085115
    2  -0.0971914  -0.1684162   0.0000000   0.0060995  -0.0033866  -0.0036375
    3  -0.0000000  -0.0000000  -0.0593142   0.0065563  -0.0225983  -0.0065829
    4  -0.1849208  -0.0165331  -0.0000000  -0.0593294   0.0166448   0.0488701
    5   0.0165345  -0.0167866   0.0000000   0.0168517  -0.0421108  -0.0293949
    6  -0.0000000   0.0000000  -0.0437765   0.0395295  -0.0228943  -0.0991514
    7   0.3813374   0.1058565   0.0000000  -0.0099578   0.0017793   0.0052208
    8   0.1058565   0.2947806  -0.0000000   0.0097869  -0.0006708  -0.0061772
    9   0.0000000  -0.0000000   0.3169863   0.0188775   0.0038344  -0.0089959
   10  -0.0099578   0.0097869   0.0188775   0.0797380  -0.0298472  -0.0657561
   11   0.0017793  -0.0006708   0.0038344  -0.0298472   0.0382880   0.0393437
   12   0.0052208  -0.0061772  -0.0089959  -0.0657561   0.0393437   0.1539636
   13  -0.0099578   0.0097869  -0.0188775   0.0066016  -0.0025345   0.0037730
   14   0.0017793  -0.0006708  -0.0038344  -0.0025345   0.0049816  -0.0015686
   15  -0.0052208   0.0061772  -0.0089959  -0.0037730   0.0015686  -0.0419293
   16  -0.0593292  -0.0168516  -0.0395292  -0.0070627   0.0011119  -0.0023791
   17  -0.0166448  -0.0421109  -0.0228943  -0.0011119   0.0017346   0.0012645
   18  -0.0488697  -0.0293947  -0.0991509   0.0023791   0.0012645   0.0024825
   19  -0.0593292  -0.0168516   0.0395292  -0.0023242  -0.0009408   0.0013221
   20  -0.0166448  -0.0421109   0.0228943   0.0009408   0.0004802  -0.0003393
   21   0.0488697   0.0293947  -0.0991509   0.0013221   0.0003393  -0.0006431
   22   0.0004377  -0.0095299  -0.0219893  -0.0023211   0.0044806   0.0019301
   23   0.0022657  -0.0120071  -0.0120006  -0.0009110  -0.0006260   0.0003858
   24   0.0003990   0.0028666   0.0011989  -0.0000197  -0.0000450   0.0004397
   25   0.0004377  -0.0095299   0.0219893   0.0019669  -0.0026067  -0.0014923
   26   0.0022657  -0.0120071   0.0120006   0.0007256   0.0013099   0.0001235
   27  -0.0003990  -0.0028666   0.0011989   0.0008842  -0.0008129   0.0004168
           13          14          15          16          17          18
    1  -0.0073113   0.0119124  -0.0085115  -0.0073113  -0.0119121  -0.0085113
    2   0.0060995  -0.0033866   0.0036375  -0.0060993  -0.0033864  -0.0036374
    3  -0.0065563   0.0225983  -0.0065829  -0.0065563  -0.0225981  -0.0065827
    4  -0.0593294   0.0166448  -0.0488701  -0.0099580  -0.0017794  -0.0052210
    5   0.0168517  -0.0421108   0.0293949  -0.0097870  -0.0006707  -0.0061772
    6  -0.0395295   0.0228943  -0.0991514  -0.0188776   0.0038344  -0.0089960
    7  -0.0099578   0.0017793  -0.0052208  -0.0593292  -0.0166448  -0.0488697
    8   0.0097869  -0.0006708   0.0061772  -0.0168516  -0.0421109  -0.0293947
    9  -0.0188775  -0.0038344  -0.0089959  -0.0395292  -0.0228943  -0.0991509
   10   0.0066016  -0.0025345  -0.0037730  -0.0070627  -0.0011119   0.0023791
   11  -0.0025345   0.0049816   0.0015686   0.0011119   0.0017346   0.0012645
   12   0.0037730  -0.0015686  -0.0419293  -0.0023791   0.0012645   0.0024825
   13   0.0797380  -0.0298472   0.0657561  -0.0023242   0.0009408  -0.0013221
   14  -0.0298472   0.0382880  -0.0393437  -0.0009408   0.0004802  -0.0003393
   15   0.0657561  -0.0393437   0.1539636  -0.0013221   0.0003393  -0.0006431
   16  -0.0023242  -0.0009408  -0.0013221   0.0797379   0.0298469   0.0657557
   17   0.0009408   0.0004802   0.0003393   0.0298469   0.0382877   0.0393434
   18  -0.0013221  -0.0003393  -0.0006431   0.0657557   0.0393434   0.1539630
   19  -0.0070627   0.0011119   0.0023791   0.0066016   0.0025345  -0.0037730
   20  -0.0011119   0.0017346  -0.0012645   0.0025345   0.0049816  -0.0015686
   21  -0.0023791  -0.0012645   0.0024825   0.0037730   0.0015686  -0.0419292
   22   0.0019669  -0.0026067   0.0014923  -0.0023211  -0.0044806  -0.0019301
   23   0.0007256   0.0013099  -0.0001235   0.0009110  -0.0006259   0.0003858
   24  -0.0008842   0.0008129   0.0004168   0.0000197  -0.0000449   0.0004397
   25  -0.0023211   0.0044806  -0.0019301   0.0019669   0.0026067   0.0014923
   26  -0.0009110  -0.0006260  -0.0003858  -0.0007256   0.0013099   0.0001235
   27   0.0000197   0.0000450   0.0004397  -0.0008841  -0.0008128   0.0004168
           19          20          21          22          23          24
    1  -0.0073113  -0.0119121   0.0085113  -0.0375418  -0.0000012  -0.0000016
    2  -0.0060993  -0.0033864   0.0036374  -0.0000014  -0.1247866  -0.1315744
    3   0.0065563   0.0225981  -0.0065827  -0.0000018  -0.1280192  -0.2629017
    4  -0.0099580  -0.0017794   0.0052210   0.0004379  -0.0022657  -0.0003990
    5  -0.0097870  -0.0006707   0.0061772   0.0095300  -0.0120075   0.0028665
    6   0.0188776  -0.0038344  -0.0089960   0.0219892  -0.0120011   0.0011987
    7  -0.0593292  -0.0166448   0.0488697   0.0004377   0.0022657   0.0003990
    8  -0.0168516  -0.0421109   0.0293947  -0.0095299  -0.0120071   0.0028666
    9   0.0395292   0.0228943  -0.0991509  -0.0219893  -0.0120006   0.0011989
   10  -0.0023242   0.0009408   0.0013221  -0.0023211  -0.0009110  -0.0000197
   11  -0.0009408   0.0004802   0.0003393   0.0044806  -0.0006260  -0.0000450
   12   0.0013221  -0.0003393  -0.0006431   0.0019301   0.0003858   0.0004397
   13  -0.0070627  -0.0011119  -0.0023791   0.0019669   0.0007256  -0.0008842
   14   0.0011119   0.0017346  -0.0012645  -0.0026067   0.0013099   0.0008129
   15   0.0023791  -0.0012645   0.0024825   0.0014923  -0.0001235   0.0004168
   16   0.0066016   0.0025345   0.0037730  -0.0023211   0.0009110   0.0000197
   17   0.0025345   0.0049816   0.0015686  -0.0044806  -0.0006259  -0.0000449
   18  -0.0037730  -0.0015686  -0.0419292  -0.0019301   0.0003858   0.0004397
   19   0.0797379   0.0298469  -0.0657557   0.0019669  -0.0007256   0.0008841
   20   0.0298469   0.0382877  -0.0393434   0.0026067   0.0013099   0.0008128
   21  -0.0657557  -0.0393434   0.1539630  -0.0014923  -0.0001235   0.0004168
   22   0.0019669   0.0026067  -0.0014923   0.0367355   0.0000011   0.0000018
   23  -0.0007256   0.0013099  -0.0001235   0.0000011   0.1349421   0.1379010
   24   0.0008841   0.0008128   0.0004168   0.0000018   0.1379010   0.2725083
   25  -0.0023211  -0.0044806   0.0019301   0.0006391   0.0000001  -0.0000001
   26   0.0009110  -0.0006259  -0.0003858   0.0000001   0.0124912  -0.0135954
   27  -0.0000197   0.0000449   0.0004397   0.0000001   0.0135954  -0.0137173
           25          26          27
    1  -0.0375418  -0.0000012   0.0000016
    2  -0.0000014  -0.1247866   0.1315744
    3   0.0000018   0.1280192  -0.2629017
    4   0.0004379  -0.0022657   0.0003990
    5   0.0095300  -0.0120075  -0.0028665
    6  -0.0219892   0.0120011   0.0011987
    7   0.0004377   0.0022657  -0.0003990
    8  -0.0095299  -0.0120071  -0.0028666
    9   0.0219893   0.0120006   0.0011989
   10   0.0019669   0.0007256   0.0008842
   11  -0.0026067   0.0013099  -0.0008129
   12  -0.0014923   0.0001235   0.0004168
   13  -0.0023211  -0.0009110   0.0000197
   14   0.0044806  -0.0006260   0.0000450
   15  -0.0019301  -0.0003858   0.0004397
   16   0.0019669  -0.0007256  -0.0008841
   17   0.0026067   0.0013099  -0.0008128
   18   0.0014923   0.0001235   0.0004168
   19  -0.0023211   0.0009110  -0.0000197
   20  -0.0044806  -0.0006259   0.0000449
   21   0.0019301  -0.0003858   0.0004397
   22   0.0006391   0.0000001   0.0000001
   23   0.0000001   0.0124912   0.0135954
   24  -0.0000001  -0.0135954  -0.0137173
   25   0.0367355   0.0000011  -0.0000018
   26   0.0000011   0.1349421  -0.1379010
   27  -0.0000018  -0.1379010   0.2725083
 Gradient time:  CPU 486.42 s  wall 486.58 s
 **********************************************************************
 **                                                                  **
 **                       VIBRATIONAL ANALYSIS                       **
 **                       --------------------                       **
 **                                                                  **
 **        VIBRATIONAL FREQUENCIES (CM**-1) AND NORMAL MODES         **
 **     FORCE CONSTANTS (mDYN/ANGSTROM) AND REDUCED MASSES (AMU)     **
 **                  INFRARED INTENSITIES (KM/MOL)                   **
 **                                                                  **
 **********************************************************************


 Mode:                 1                      2                      3
 Frequency:       107.33                 161.50                 202.23
 Force Cnst:      0.2167                 0.3508                 0.6377
 Red. Mass:      31.9255                22.8278                26.4633
 IR Active:          YES                    YES                    YES
 IR Intens:        0.000                  0.521                  0.019
 Raman Active:       YES                    YES                    YES
               X      Y      Z        X      Y      Z        X      Y      Z
 C         -0.000 -0.000 -0.000   -0.000 -0.000 -0.258   -0.000 -0.269  0.000
 C         -0.000 -0.000 -0.047   -0.000 -0.000 -0.161    0.055 -0.214  0.000
 C         -0.000 -0.000  0.047   -0.000 -0.000 -0.161   -0.055 -0.214  0.000
 Cl        -0.080 -0.464  0.077    0.382  0.045  0.055    0.404  0.063  0.078
 Cl         0.080  0.464  0.077   -0.382 -0.045  0.055    0.404  0.063 -0.078
 Cl        -0.080  0.464 -0.077   -0.382  0.045  0.055   -0.404  0.063  0.078
 Cl         0.080 -0.464 -0.077    0.382 -0.045  0.055   -0.404  0.063 -0.078
 H          0.208  0.000 -0.000    0.000  0.139 -0.345   -0.000 -0.260 -0.004
 H         -0.208 -0.000 -0.000   -0.000 -0.139 -0.345   -0.000 -0.260  0.004
 TransDip  -0.000 -0.000 -0.000   -0.000 -0.000 -0.023   -0.000 -0.004  0.000

 Mode:                 4                      5                      6
 Frequency:       287.02                 289.01                 300.52
 Force Cnst:      0.7601                 0.9226                 0.8082
 Red. Mass:      15.6611                18.7465                15.1881
 IR Active:          YES                    YES                    YES
 IR Intens:        0.763                  0.000                  0.575
 Raman Active:       YES                    YES                    YES
               X      Y      Z        X      Y      Z        X      Y      Z
 C         -0.382 -0.000 -0.000   -0.000  0.000  0.000    0.000 -0.397 -0.000
 C         -0.213  0.065 -0.000   -0.000  0.000  0.228    0.021 -0.345  0.000
 C         -0.213 -0.065  0.000   -0.000  0.000 -0.228   -0.021 -0.345 -0.000
 Cl         0.076 -0.061  0.280   -0.264  0.075  0.216   -0.025  0.099 -0.249
 Cl         0.076 -0.061 -0.280    0.264 -0.075  0.216   -0.025  0.099  0.249
 Cl         0.076  0.061 -0.280   -0.264 -0.075 -0.216    0.025  0.099 -0.249
 Cl         0.076  0.061  0.280    0.264  0.075 -0.216    0.025  0.099  0.249
 H         -0.449 -0.000  0.000   -0.451 -0.000  0.000    0.000 -0.397 -0.004
 H         -0.449 -0.000 -0.000    0.451  0.000  0.000    0.000 -0.397  0.004
 TransDip  -0.028 -0.000  0.000   -0.000  0.000  0.000   -0.000 -0.024  0.000

 Mode:                 7                      8                      9
 Frequency:       409.58                 471.81                 479.31
 Force Cnst:      0.2570                 0.6372                 1.8058
 Red. Mass:       2.6003                 4.8584                13.3410
 IR Active:          YES                    YES                    YES
 IR Intens:        0.667                  8.124                  5.245
 Raman Active:       YES                    YES                    YES
               X      Y      Z        X      Y      Z        X      Y      Z
 C          0.000 -0.000  0.303    0.404  0.000 -0.000   -0.000  0.397  0.000
 C         -0.000 -0.000 -0.024   -0.056 -0.143 -0.000    0.076  0.337 -0.000
 C         -0.000  0.000 -0.024   -0.056  0.143  0.000   -0.076  0.337  0.000
 Cl         0.035 -0.046 -0.030   -0.034  0.059  0.082    0.108 -0.098 -0.193
 Cl        -0.035  0.046 -0.030   -0.034  0.059 -0.082    0.108 -0.098  0.193
 Cl        -0.035 -0.046 -0.030   -0.034 -0.059 -0.082   -0.108 -0.098 -0.193
 Cl         0.035  0.046 -0.030   -0.034 -0.059  0.082   -0.108 -0.098  0.193
 H         -0.000 -0.384  0.546    0.610  0.000 -0.000   -0.000  0.429 -0.010
 H          0.000  0.384  0.546    0.610  0.000  0.000   -0.000  0.429  0.010
 TransDip   0.000 -0.000  0.026    0.091  0.000 -0.000   -0.000  0.073  0.000

 Mode:                10                     11                     12
 Frequency:       611.06                 746.75                 764.71
 Force Cnst:      2.9292                 1.1251                 0.8122
 Red. Mass:      13.3147                 3.4246                 2.3574
 IR Active:          YES                    YES                    YES
 IR Intens:       26.075                138.825                  0.000
 Raman Active:       YES                    YES                    YES
               X      Y      Z        X      Y      Z        X      Y      Z
 C          0.113  0.000  0.000    0.000 -0.000  0.114   -0.000  0.000  0.000
 C          0.548  0.365  0.000    0.000  0.000  0.279   -0.000 -0.000  0.224
 C          0.548 -0.365 -0.000   -0.000  0.000  0.279   -0.000  0.000 -0.223
 Cl        -0.102  0.006  0.095    0.030 -0.016 -0.054    0.015 -0.017 -0.037
 Cl        -0.102  0.006 -0.095   -0.030  0.016 -0.054   -0.015  0.017 -0.037
 Cl        -0.102 -0.006 -0.095   -0.030 -0.016 -0.054    0.015  0.017  0.037
 Cl        -0.102 -0.006  0.095    0.030  0.016 -0.054   -0.015 -0.017  0.037
 H         -0.146  0.000  0.000    0.000  0.587 -0.251   -0.668  0.000 -0.000
 H         -0.146  0.000 -0.000   -0.000 -0.587 -0.251    0.668 -0.000 -0.000
 TransDip   0.164 -0.000 -0.000    0.000 -0.000  0.377   -0.000 -0.000  0.000

 Mode:                13                     14                     15
 Frequency:       929.57                 961.26                1025.77
 Force Cnst:      4.6992                 4.4004                 1.2192
 Red. Mass:       9.2302                 8.0829                 1.9666
 IR Active:          YES                    YES                    YES
 IR Intens:        1.323                 28.359                 74.730
 Raman Active:       YES                    YES                    YES
               X      Y      Z        X      Y      Z        X      Y      Z
 C          0.000  0.464  0.000    0.247 -0.000  0.000    0.000 -0.000  0.197
 C         -0.431 -0.279 -0.000   -0.273  0.457  0.000    0.000  0.000 -0.152
 C          0.431 -0.279  0.000   -0.273 -0.457  0.000   -0.000  0.000 -0.152
 Cl         0.016  0.003 -0.012    0.019 -0.018 -0.024   -0.007 -0.001  0.012
 Cl         0.016  0.003  0.012    0.019 -0.018  0.024    0.007  0.001  0.012
 Cl        -0.016  0.003 -0.012    0.019  0.018  0.024    0.007 -0.001  0.012
 Cl        -0.016  0.003  0.012    0.019  0.018 -0.024   -0.007  0.001  0.012
 H          0.000  0.350  0.075    0.429 -0.000 -0.000    0.000  0.644 -0.208
 H          0.000  0.350 -0.075    0.429 -0.000  0.000   -0.000 -0.644 -0.208
 TransDip  -0.000 -0.037  0.000   -0.171 -0.000  0.000   -0.000  0.000 -0.277

 Mode:                16                     17                     18
 Frequency:      1104.02                1104.45                1270.18
 Force Cnst:      0.9524                 1.1584                 4.8762
 Red. Mass:       1.3262                 1.6118                 5.1298
 IR Active:          YES                    YES                    YES
 IR Intens:       12.765                  0.000                  7.107
 Raman Active:       YES                    YES                    YES
               X      Y      Z        X      Y      Z        X      Y      Z
 C         -0.165 -0.000  0.000   -0.000  0.000  0.000   -0.000  0.269  0.000
 C          0.028  0.006  0.000    0.000  0.000 -0.164    0.318 -0.220  0.000
 C          0.028 -0.006 -0.000    0.000 -0.000  0.164   -0.318 -0.220 -0.000
 Cl        -0.001 -0.000  0.000   -0.001 -0.000  0.008   -0.010  0.007  0.011
 Cl        -0.001 -0.000 -0.000    0.001  0.000  0.008   -0.010  0.007 -0.011
 Cl        -0.001  0.000 -0.000   -0.001  0.000 -0.008    0.010  0.007  0.011
 Cl        -0.001  0.000  0.000    0.001 -0.000 -0.008    0.010  0.007 -0.011
 H          0.697 -0.000 -0.000   -0.688  0.000 -0.000    0.000  0.543 -0.136
 H          0.697 -0.000  0.000    0.688 -0.000 -0.000    0.000  0.543  0.136
 TransDip   0.114 -0.000 -0.000    0.000 -0.000 -0.000    0.000 -0.085 -0.000

 Mode:                19                     20                     21
 Frequency:      1458.07                3137.40                3231.26
 Force Cnst:      1.4926                 6.1137                 6.8827
 Red. Mass:       1.1916                 1.0542                 1.1188
 IR Active:          YES                    YES                    YES
 IR Intens:       19.490                  0.327                  1.458
 Raman Active:       YES                    YES                    YES
               X      Y      Z        X      Y      Z        X      Y      Z
 C         -0.000 -0.116  0.000   -0.000 -0.065 -0.000    0.000  0.000 -0.100
 C         -0.038  0.012  0.000   -0.002  0.001  0.000   -0.000  0.000 -0.000
 C          0.038  0.012  0.000    0.002  0.001 -0.000    0.000 -0.000 -0.000
 Cl         0.001 -0.000 -0.001   -0.000  0.000  0.000   -0.000  0.000  0.000
 Cl         0.001 -0.000  0.001   -0.000  0.000 -0.000    0.000 -0.000  0.000
 Cl        -0.001 -0.000 -0.001    0.000  0.000  0.000    0.000  0.000  0.000
 Cl        -0.001 -0.000  0.001    0.000  0.000 -0.000   -0.000 -0.000  0.000
 H          0.000  0.564 -0.417    0.000  0.365  0.604    0.000  0.374  0.596
 H          0.000  0.564  0.417    0.000  0.365 -0.604   -0.000 -0.374  0.596
 TransDip  -0.000  0.141  0.000    0.000  0.018  0.000    0.000  0.000  0.039

 STANDARD THERMODYNAMIC QUANTITIES AT   298.15 K  AND     1.00 ATM

   This Molecule has  0 Imaginary Frequencies
   Zero point vibrational energy:       27.237 kcal/mol

   Atom    1 Element C  Has Mass   12.00000
   Atom    2 Element C  Has Mass   12.00000
   Atom    3 Element C  Has Mass   12.00000
   Atom    4 Element Cl Has Mass   34.96885
   Atom    5 Element Cl Has Mass   34.96885
   Atom    6 Element Cl Has Mass   34.96885
   Atom    7 Element Cl Has Mass   34.96885
   Atom    8 Element H  Has Mass    1.00783
   Atom    9 Element H  Has Mass    1.00783
   Molecular Mass:   177.891060 amu
   Principal axes and moments of inertia in amu*Bohr^2:
                             1           2           3
    Eigenvalues --     1247.35721  1543.63196  2458.02997
          X               1.00000     0.00000     0.00000
          Y              -0.00000     0.00000     1.00000
          Z              -0.00000     1.00000     0.00000
   Rotational Symmetry Number is   1
   The Molecule is an Asymmetric Top
   Translational Enthalpy:        0.889 kcal/mol
   Rotational Enthalpy:           0.889 kcal/mol
   Vibrational Enthalpy:         30.066 kcal/mol
   gas constant (RT):             0.592 kcal/mol
   Translational Entropy:        41.435  cal/mol.K
   Rotational Entropy:           29.938  cal/mol.K
   Vibrational Entropy:          16.129  cal/mol.K

   Total Enthalpy:               32.436 kcal/mol
   Total Entropy:                87.501  cal/mol.K

 ======================================================================

 STANDARD THERMODYNAMIC QUANTITIES FOR ANHARMONIC VIBRATION -- TOSH

   Zero point vibrational energy: ************ kcal/mol

   Vibrational Enthalpy:       Infinity kcal/mol
   Vibrational Entropy:             NaN  cal/mol.K

   Total Enthalpy:             Infinity kcal/mol
   Total Entropy:                   NaN  cal/mol.K

 ======================================================================

 STANDARD THERMODYNAMIC QUANTITIES FOR ANHARMONIC VIBRATION -- VPT2

   Zero point vibrational energy: ************ kcal/mol

   Vibrational Enthalpy:       Infinity kcal/mol
   Vibrational Entropy:             NaN  cal/mol.K

   Total Enthalpy:             Infinity kcal/mol
   Total Entropy:                   NaN  cal/mol.K

 ======================================================================

Archival summary:
1\1\garfield\FREQ\ProcedureUnspecified\BasisUnspecified\l432\taweetha\WedOct1019:30:162018WedOct1019:30:162018\0\\#,FREQ,ProcedureUnspecified,BasisUnspecified,\\0,1\Cl\C,1,1.7701\C,2,1.50723,1,118.721\H,3,1.08337,2,117.218,1,1.55965,0\H,3,1.08337,2,117.218,1,-143.363,0\C,3,1.50723,2,60.7315,1,109.098,0\Cl,2,1.7701,1,111.931,3,-144.226,0\Cl,6,1.7701,3,118.721,2,109.098,0\Cl,6,1.7701,3,118.721,2,-109.098,0\\\@

 Total job time:  513.63s(wall), 513.45s(cpu) 
 Wed Oct 10 19:30:16 2018

        *************************************************************
        *                                                           *
        *  Thank you very much for using Q-Chem.  Have a nice day.  *
        *                                                           *
        *************************************************************
