# Supplementary material for: Geometric and energetic data from ab initio calculations of haloethene, haloimine, halomethylenephosphine, haloiminophosphine, halodiazene, halodiphosphene and halocyclopropane
Source: Data Brief. 2019 Nov 2;27:104738. doi: 10.1016/j.dib.2019.104738 (PMC6861602; doi:10.1016/j.dib.2019.104738)
Supplement: Multimedia component 3 [file mmc3.zip › CCC/B3LYP/ClClCCCClI.out]

Q-Chem Developer Version!
                  Welcome to Q-Chem
     A Quantum Leap Into The Future Of Chemistry


 Q-Chem 5.1, Q-Chem, Inc., Pleasanton, CA (2018)

 Yihan Shao,  Zhengting Gan,  E. Epifanovsky,  A. T. B. Gilbert,  M. Wormit,  
 J. Kussmann,  A. W. Lange,  A. Behn,  Jia Deng,  Xintian Feng,  D. Ghosh,  
 M. Goldey,  P. R. Horn,  L. D. Jacobson,  I. Kaliman,  T. Kus,  A. Landau,  
 Jie Liu,  E. I. Proynov,  R. M. Richard,  R. P. Steele,  E. J. Sundstrom,  
 H. L. Woodcock III,  P. M. Zimmerman,  D. Zuev,  B. Albrecht,  E. Alguire,  
 S. A. Baeppler,  D. Barton,  Z. Benda,  Y. A. Bernard,  E. J. Berquist,  
 K. B. Bravaya,  H. Burton,  D. Casanova,  Chun-Min Chang,  Yunqing Chen,  
 A. Chien,  K. D. Closser,  M. P. Coons,  S. Coriani,  S. Dasgupta,  
 A. L. Dempwolff,  M. Diedenhofen,  Hainam Do,  R. G. Edgar,  Po-Tung Fang,  
 S. Faraji,  S. Fatehi,  Qingguo Feng,  K. D. Fenk,  J. Fosso-Tande,  
 Qinghui Ge,  A. Ghysels,  G. Gidofalvi,  J. Gomes,  J. Gonthier,  A. Gunina,  
 D. Hait,  M. W. D. Hanson-Heine,  P. H. P. Harbach,  A. W. Hauser,  
 J. E. Herr,  E. G. Hohenstein,  Z. C. Holden,  Kerwin Hui,  B. C. Huynh,  
 T.-C. Jagau,  Hyunjun Ji,  B. Kaduk,  K. Khistyaev,  Jaehoon Kim,  
 P. Klunzinger,  K. Koh,  D. Kosenkov,  L. Koulias,  T. Kowalczyk,  
 C. M. Krauter,  A. Kunitsa,  Ka Un Lao,  A. Laurent,  K. V. Lawler,  
 Joonho Lee,  D. Lefrancois,  S. Lehtola,  D. S. Levine,  Yi-Pei Li,  
 You-Sheng Lin,  Fenglai Liu,  E. Livshits,  A. Luenser,  P. Manohar,  
 E. Mansoor,  S. F. Manzer,  Shan-Ping Mao,  Yuezhi Mao,  N. Mardirossian,  
 A. V. Marenich,  T. Markovich,  L. A. Martinez-Martinez,  S. A. Maurer,  
 N. J. Mayhall,  S. C. McKenzie,  J.-M. Mewes,  A. F. Morrison,  
 J. W. Mullinax,  K. Nanda,  T. S. Nguyen-Beck,  R. Olivares-Amaya,  
 J. A. Parkhill,  T. M. Perrine,  F. Plasser,  P. Pokhilko,  S. Prager,  
 A. Prociuk,  E. Ramos,  D. R. Rehn,  F. Rob,  M. Schneider,  N. Sergueev,  
 S. M. Sharada,  S. Sharma,  D. W. Small,  T. Stauch,  T. Stein,  
 Yu-Chuan Su,  A. J. W. Thom,  A. Tkatchenko,  T. Tsuchimochi,  N. M. Tubman,  
 L. Vogt,  M. L. Vidal,  O. Vydrov,  M. A. Watson,  J. Wenzel,  
 M. de Wergifosse,  T. A. Wesolowski,  A. White,  J. Witte,  A. Yamada,  
 Jun Yang,  K. Yao,  S. Yeganeh,  S. R. Yost,  Zhi-Qiang You,  A. Zech,  
 Igor Ying Zhang,  Xing Zhang,  Yan Zhao,  Ying Zhu,  B. R. Brooks,  
 G. K. L. Chan,  C. J. Cramer,  M. S. Gordon,  W. J. Hehre,  A. Klamt,  
 M. W. Schmidt,  C. D. Sherrill,  D. G. Truhlar,  A. Aspuru-Guzik,  R. Baer,  
 A. T. Bell,  N. A. Besley,  Jeng-Da Chai,  A. E. DePrince, III,  
 R. A. DiStasio Jr.,  A. Dreuw,  B. D. Dunietz,  T. R. Furlani,  
 Chao-Ping Hsu,  Yousung Jung,  Jing Kong,  D. S. Lambrecht,  WanZhen Liang,  
 C. Ochsenfeld,  V. A. Rassolov,  L. V. Slipchenko,  J. E. Subotnik,  
 T. Van Voorhis,  J. M. Herbert,  A. I. Krylov,  P. M. W. Gill,  M. Head-Gordon

 Contributors to earlier versions of Q-Chem not listed above: 
 R. D. Adamson,  B. Austin,  J. Baker,  G. J. O. Beran,  K. Brandhorst,  
 S. T. Brown,  E. F. C. Byrd,  A. K. Chakraborty,  C.-L. Cheng,  
 Siu Hung Chien,  D. M. Chipman,  D. L. Crittenden,  H. Dachsel,  
 R. J. Doerksen,  A. D. Dutoi,  L. Fusti-Molnar,  W. A. Goddard III,  
 A. Golubeva-Zadorozhnaya,  S. R. Gwaltney,  G. Hawkins,  A. Heyden,  
 S. Hirata,  G. Kedziora,  F. J. Keil,  C. Kelley,  Jihan Kim,  R. A. King,  
 R. Z. Khaliullin,  P. P. Korambath,  W. Kurlancheek,  A. M. Lee,  M. S. Lee,  
 S. V. Levchenko,  Ching Yeh Lin,  D. Liotard,  R. C. Lochan,  I. Lotan,  
 P. E. Maslen,  N. Nair,  D. P. O'Neill,  D. Neuhauser,  E. Neuscamman,  
 C. M. Oana,  R. Olson,  B. Peters,  R. Peverati,  P. A. Pieniazek,  
 Y. M. Rhee,  J. Ritchie,  M. A. Rohrdanz,  E. Rosta,  N. J. Russ,  
 H. F. Schaefer III,  N. E. Schultz,  N. Shenvi,  A. C. Simmonett,  A. Sodt,  
 D. Stuck,  K. S. Thanthiriwatte,  V. Vanovschi,  Tao Wang,  A. Warshel,  
 C. F. Williams,  Q. Wu,  X. Xu,  W. Zhang

 Please cite Q-Chem as follows:
 Y. Shao et al., Mol. Phys. 113, 184-215 (2015)
 DOI: 10.1080/00268976.2014.952696

 Q-Chem 5.1.1 for Intel X86 EM64T Linux

 Parts of Q-Chem use Armadillo 8.300.2 (Tropical Shenanigans).
 http://arma.sourceforge.net/

 Q-Chem begins on Thu Oct 11 00:27:08 2018  

Host: 
0

     Scratch files written to /scratch/taweetham/qchem30594//
Input Ideriv = 2
Curr. Ideriv = -1
Max.  Ideriv = 2

Checking the input file for inconsistencies... 	...done.

--------------------------------------------------------------
User input:
--------------------------------------------------------------
$molecule
0 1
C 
C 1 CC 
C 2 CC 1 60.0
Cl 2 CCl 1 ANG  3 pDHA
Cl 2 CCl 1 ANG  3 mDHA
Cl 3 CCl 1 ANG  2 mDHA
I 3 CI 1 ANG  2 pDHA
H 1 CH 2 ANG  3 pDHA
H 1 CH 2 ANG  3 mDHA

CC=1.54
CH=1.09
CF=1.35
CCl=1.77
CBr=1.94
CI=2.14
ANG=118.0
pDHA=107.9
mDHA=-107.9
$end

$rem
   job_type	optimization
   basis	6-311++g**
   method	b3lyp
   mem_total	32000
$end

--------------------------------------------------------------
 ----------------------------------------------------------------
             Standard Nuclear Orientation (Angstroms)
    I     Atom           X                Y                Z
 ----------------------------------------------------------------
    1      C       0.9119192154     0.0888726224     1.6133252374
    2      C       1.3785097673    -0.4412944371     0.2448165068
    3      C       0.2290359603     0.5805239378     0.3235386489
    4      Cl      2.9425630145     0.1125183659    -0.3715671556
    5      Cl      0.9779370219    -2.1123463971    -0.1794791716
    6      Cl      0.5518502210     2.2377292638    -0.2078382988
    7      I      -1.7559793539    -0.1057987713    -0.0866751264
    8      H       0.3551536486    -0.5878566372     2.2615147258
    9      H       1.5650080734     0.7822578213     2.1432232554
 ----------------------------------------------------------------
 Molecular Point Group                 C1    NOp =  1
 Largest Abelian Subgroup              C1    NOp =  1
 Nuclear Repulsion Energy =   991.8812880479 hartrees
 There are       62 alpha and       62 beta electrons
 Requested basis set is 6-311++G(d,p)
 There are 91 shells and 232 basis functions

 Total QAlloc Memory Limit  32000 MB
 Mega-Array Size       188 MB
 MEM_STATIC part       192 MB
 A cutoff of  1.0D-11 yielded   3343 shell pairs
 There are     23493 function pairs (     25836 Cartesian)
 Smallest overlap matrix eigenvalue = 2.24E-05

 Scale SEOQF with 1.000000e-01/1.000000e-01/1.000000e-01

 Standard Electronic Orientation quadrupole field applied
 Nucleus-field energy     =     0.0000000212 hartrees
 Guess from superposition of atomic densities
 Warning:  Energy on first SCF cycle will be non-variational
 SAD guess density has 124.000000 electrons

 -----------------------------------------------------------------------
  General SCF calculation program by
  Eric Jon Sundstrom, Paul Horn, Yuezhi Mao, Dmitri Zuev, Alec White,
  David Stuck, Shaama M.S., Shane Yost, Joonho Lee, David Small,
  Daniel Levine, Susi Lehtola, Hugh Burton, Evgeny Epifanovsky
 -----------------------------------------------------------------------
 Exchange:     0.2000 Hartree-Fock + 0.0800 Slater + 0.7200 B88
 Correlation:  0.1900 VWN1RPA + 0.8100 LYP
 Using SG-1 standard quadrature grid
 A restricted SCF calculation will be
 performed using DIIS
 SCF converges when DIIS error is below 1.0e-08
 ---------------------------------------
  Cycle       Energy         DIIS error
 ---------------------------------------
    1   -8416.8417559473      3.44e-02  
    2   -8415.6445511508      2.52e-03  
    3   -8415.6187265581      3.21e-03  
    4   -8415.6826363114      5.04e-04  
    5   -8415.6838033364      2.79e-04  
    6   -8415.6843053108      7.96e-05  
    7   -8415.6843485605      1.67e-05  
    8   -8415.6843500516      7.59e-06  
    9   -8415.6843504001      1.45e-06  
   10   -8415.6843504157      4.53e-07  
   11   -8415.6843504166      7.64e-08  
   12   -8415.6843504165      2.30e-08  
   13   -8415.6843504166      6.43e-09  Convergence criterion met
 ---------------------------------------
 SCF time:   CPU 59.65s  wall 79.00s 
 SCF   energy in the final basis set =    -8415.6843504166
 Total energy in the final basis set =    -8415.6843504166

 --------------------------------------------------------------

                    Orbital Energies (a.u.)
 --------------------------------------------------------------

 Alpha MOs
 -- Occupied --
*******-176.316-165.720-165.718-165.718-101.578-101.578-101.577
-35.813 -31.306 -31.300 -31.300 -22.957 -22.955 -22.955 -22.950
-22.950 -10.333 -10.316 -10.236  -9.493  -9.492  -9.491  -7.258
 -7.258  -7.256  -7.247  -7.247  -7.247  -7.247  -7.246  -7.245
 -6.362  -4.775  -4.759  -4.759  -2.041  -2.036  -2.036  -2.022
 -2.022  -0.968  -0.887  -0.852  -0.826  -0.691  -0.634  -0.574
 -0.525  -0.507  -0.446  -0.438  -0.423  -0.406  -0.365  -0.349
 -0.339  -0.330  -0.315  -0.299  -0.278  -0.274
 -- Virtual --
 -0.081  -0.042  -0.031  -0.005   0.020   0.021   0.025   0.038
  0.055   0.066   0.069   0.074   0.080   0.089   0.094   0.099
  0.108   0.109   0.113   0.120   0.126   0.135   0.139   0.147
  0.150   0.156   0.162   0.169   0.187   0.204   0.207   0.224
  0.232   0.235   0.238   0.271   0.274   0.294   0.370   0.391
  0.400   0.412   0.425   0.434   0.438   0.446   0.450   0.460
  0.462   0.480   0.487   0.487   0.496   0.509   0.521   0.539
  0.558   0.577   0.608   0.621   0.637   0.659   0.678   0.723
  0.784   0.816   0.831   0.846   0.855   0.866   0.869   0.885
  0.906   0.921   0.929   0.932   0.948   0.984   1.014   1.028
  1.070   1.116   1.158   1.171   1.207   1.297   1.351   1.377
  1.383   1.402   1.439   1.482   1.526   1.543   1.581   1.607
  1.665   1.737   1.772   1.853   1.858   1.925   1.963   1.998
  2.141   2.155   2.185   2.263   2.274   2.281   2.294   2.301
  2.329   2.428   2.481   2.528   2.542   2.597   2.693   2.717
  2.783   2.803   2.926   3.079   3.128   3.369   3.613   3.693
  3.980   3.999   4.044   4.072   4.128   4.250   4.448   6.039
  6.061   6.101   9.702   9.746   9.762  23.447  23.572  23.807
 25.834  25.851  25.866  25.889  25.920  25.986  26.407  26.478
 26.542  27.891  28.372  28.387  28.394  28.539  28.547  28.576
 28.608  28.690 127.906 127.919 127.943 151.683 215.692 215.735
215.7511901.847
 --------------------------------------------------------------

          Ground-State Mulliken Net Atomic Charges

     Atom                 Charge (a.u.)
  ----------------------------------------
      1 C                    -0.788181
      2 C                    -0.329214
      3 C                    -0.259263
      4 Cl                    0.304973
      5 Cl                    0.335124
      6 Cl                    0.215067
      7 I                     0.154781
      8 H                     0.187816
      9 H                     0.178898
  ----------------------------------------
  Sum of atomic charges =     0.000000

 -----------------------------------------------------------------
                    Cartesian Multipole Moments
 -----------------------------------------------------------------
    Charge (ESU x 10^10)
                 0.0000
    Dipole Moment (Debye)
         X      -0.1950      Y      -0.1363      Z       1.7500
       Tot       1.7661
    Quadrupole Moments (Debye-Ang)
        XX     -83.8400     XY       2.8330     YY     -85.4581
        XZ       2.3038     YZ       0.1212     ZZ     -81.3383
    Octopole Moments (Debye-Ang^2)
       XXX     -76.7727    XXY      -0.4168    XYY     -22.3200
       YYY      -4.7502    XXZ      -5.1218    XYZ       0.2907
       YYZ      -5.1207    XZZ     -17.2633    YZZ      -1.0099
       ZZZ       1.9940
    Hexadecapole Moments (Debye-Ang^3)
      XXXX   -1419.1654   XXXY      37.8487   XXYY    -392.5128
      XYYY      18.6578   YYYY    -805.3011   XXXZ       0.1587
      XXYZ       1.5339   XYYZ      -0.5232   YYYZ      -1.8547
      XXZZ    -285.5596   XYZZ       7.9130   YYZZ    -181.7260
      XZZZ      10.4426   YZZZ      -0.2044   ZZZZ    -232.4346
 -----------------------------------------------------------------
 Calculating analytic gradient of the SCF energy
 Gradient of SCF Energy
            1           2           3           4           5           6
    1   0.0003744   0.0107076  -0.0166022   0.0003757  -0.0082056   0.0031083
    2   0.0011872  -0.0116175   0.0077407   0.0050637   0.0008930  -0.0002320
    3   0.0155882  -0.0158321  -0.0100505   0.0003639   0.0005642  -0.0007156
            7           8           9
    1   0.0103891  -0.0014580   0.0013107
    2  -0.0030192  -0.0015027   0.0014868
    3   0.0002600   0.0048734   0.0049485
 Max gradient component =       1.660E-02
 RMS gradient           =       7.353E-03
 Gradient time:  CPU 17.32 s  wall 22.37 s
 Geometry Optimization Parameters
   NAtoms,    NIC,     NZ,  NCons,   NDum,   NFix, NCnnct, MaxDiis
        9      69       9       0       0       0       0       0


** GEOMETRY OPTIMIZATION IN DELOCALIZED INTERNAL COORDINATES **
   Searching for a Minimum

   Optimization Cycle:   1

                       Coordinates (Angstroms)
     ATOM                X               Y               Z
      1  C         0.9119192154    0.0888726224    1.6133252374
      2  C         1.3785097673   -0.4412944371    0.2448165068
      3  C         0.2290359603    0.5805239378    0.3235386489
      4  Cl        2.9425630145    0.1125183659   -0.3715671556
      5  Cl        0.9779370219   -2.1123463971   -0.1794791716
      6  Cl        0.5518502210    2.2377292638   -0.2078382988
      7  I        -1.7559793539   -0.1057987713   -0.0866751264
      8  H         0.3551536486   -0.5878566372    2.2615147258
      9  H         1.5650080734    0.7822578213    2.1432232554
   Point Group: c1    Number of degrees of freedom:    21


   Energy is  -8415.684350417


 Attempting to Generate Delocalized Internal Coordinates

 21 Hessian modes will be used to form the next step
  Hessian Eigenvalues:
     0.017401    0.020947    0.030782    0.030782    0.030790    0.033282
     0.086449    0.090060    0.108095    0.108252    0.129001    0.140000
     0.145900    0.257500    0.268991    0.285189    0.286300    0.286300
     0.286300    0.348126    0.348126

 Minimum Search - Taking Simple RFO Step
 Searching for Lamda that Minimizes Along All modes
 Value Taken    Lamda =  -0.00599553
 Step Taken.  Stepsize is  0.271135

                             Maximum     Tolerance    Cnvgd?
         Gradient           0.018985      0.000300      NO
         Displacement       0.170949      0.001200      NO
         Energy change     *********      0.000001      NO


 New Cartesian Coordinates Obtained by Inverse Iteration

 Displacement from previous Coordinates is:  0.413592
 ----------------------------------------------------------------
             Standard Nuclear Orientation (Angstroms)
    I     Atom           X                Y                Z
 ----------------------------------------------------------------
    1      C       0.9018346901     0.0809089998     1.5730689817
    2      C       1.3821698064    -0.4435810331     0.2382797453
    3      C       0.2272066836     0.5711679256     0.3040937570
    4      Cl      2.9667269169     0.0892822014    -0.3333117778
    5      Cl      1.0930113050    -2.1474070923    -0.1366130276
    6      Cl      0.5344747195     2.2449878197    -0.1792952485
    7      I      -1.8457936040    -0.0179464663    -0.0252414783
    8      H       0.3457446224    -0.5989800671     2.2072219295
    9      H       1.5506224287     0.7761734809     2.0926557407
 ----------------------------------------------------------------
 Molecular Point Group                 C1    NOp =  1
 Largest Abelian Subgroup              C1    NOp =  1
 Nuclear Repulsion Energy =   977.9942293268 hartrees
 There are       62 alpha and       62 beta electrons
 Applying Cartesian multipole field
    Component          Value
    ---------          -----
     (2,0,0)        1.00000E-11
     (0,2,0)        2.00000E-11
     (0,0,2)       -3.00000E-11
 Nucleus-field energy     =     0.0000000224 hartrees
 Requested basis set is 6-311++G(d,p)
 There are 91 shells and 232 basis functions
 A cutoff of  1.0D-11 yielded   3324 shell pairs
 There are     23279 function pairs (     25574 Cartesian)
 Smallest overlap matrix eigenvalue = 2.20E-05
 Guess MOs from SCF MO coefficient file

 -----------------------------------------------------------------------
  General SCF calculation program by
  Eric Jon Sundstrom, Paul Horn, Yuezhi Mao, Dmitri Zuev, Alec White,
  David Stuck, Shaama M.S., Shane Yost, Joonho Lee, David Small,
  Daniel Levine, Susi Lehtola, Hugh Burton, Evgeny Epifanovsky
 -----------------------------------------------------------------------
 Exchange:     0.2000 Hartree-Fock + 0.0800 Slater + 0.7200 B88
 Correlation:  0.1900 VWN1RPA + 0.8100 LYP
 Using SG-1 standard quadrature grid
 A restricted SCF calculation will be
 performed using DIIS
 SCF converges when DIIS error is below 1.0e-08
 ---------------------------------------
  Cycle       Energy         DIIS error
 ---------------------------------------
    1   -8415.6810020361      7.33e-04  
    2   -8415.6861246533      2.14e-04  
    3   -8415.6861358293      2.22e-04  
    4   -8415.6864340098      6.78e-05  
    5   -8415.6864635705      1.72e-05  
    6   -8415.6864653388      8.11e-06  
    7   -8415.6864657602      1.84e-06  
    8   -8415.6864657788      7.43e-07  
    9   -8415.6864657823      8.61e-08  
   10   -8415.6864657824      3.03e-08  
   11   -8415.6864657823      1.04e-08  
   12   -8415.6864657822      2.15e-09  Convergence criterion met
 ---------------------------------------
 SCF time:   CPU 56.79s  wall 78.00s 
 SCF   energy in the final basis set =    -8415.6864657822
 Total energy in the final basis set =    -8415.6864657822

 --------------------------------------------------------------

                    Orbital Energies (a.u.)
 --------------------------------------------------------------

 Alpha MOs
 -- Occupied --
*******-176.318-165.721-165.719-165.719-101.578-101.578-101.578
-35.814 -31.308 -31.301 -31.301 -22.958 -22.956 -22.956 -22.952
-22.952 -10.334 -10.319 -10.232  -9.493  -9.492  -9.492  -7.258
 -7.257  -7.257  -7.247  -7.247  -7.247  -7.246  -7.246  -7.246
 -6.363  -4.776  -4.760  -4.760  -2.042  -2.037  -2.037  -2.023
 -2.023  -0.973  -0.889  -0.850  -0.831  -0.687  -0.635  -0.578
 -0.529  -0.509  -0.445  -0.437  -0.426  -0.405  -0.365  -0.347
 -0.340  -0.327  -0.316  -0.301  -0.279  -0.277
 -- Virtual --
 -0.089  -0.042  -0.031  -0.004   0.020   0.021   0.026   0.037
  0.056   0.068   0.070   0.073   0.081   0.090   0.092   0.097
  0.108   0.112   0.115   0.121   0.125   0.136   0.139   0.148
  0.149   0.158   0.165   0.168   0.189   0.205   0.212   0.225
  0.236   0.239   0.243   0.259   0.270   0.286   0.370   0.391
  0.407   0.412   0.427   0.434   0.437   0.441   0.450   0.459
  0.462   0.476   0.479   0.489   0.494   0.510   0.513   0.547
  0.567   0.576   0.611   0.622   0.634   0.654   0.662   0.718
  0.781   0.814   0.828   0.845   0.855   0.863   0.868   0.889
  0.903   0.923   0.931   0.934   0.949   0.988   1.010   1.025
  1.072   1.113   1.149   1.169   1.220   1.292   1.347   1.372
  1.392   1.405   1.450   1.490   1.520   1.553   1.561   1.606
  1.658   1.737   1.789   1.856   1.860   1.940   1.978   2.011
  2.158   2.167   2.183   2.265   2.275   2.282   2.299   2.303
  2.325   2.438   2.472   2.532   2.556   2.596   2.707   2.733
  2.792   2.812   2.942   3.090   3.142   3.396   3.618   3.713
  3.980   3.994   4.056   4.075   4.120   4.244   4.434   6.032
  6.055   6.088   9.696   9.746   9.763  23.464  23.585  23.841
 25.837  25.853  25.876  25.879  25.929  25.970  26.432  26.473
 26.500  27.879  28.365  28.382  28.386  28.538  28.544  28.570
 28.603  28.684 127.900 127.914 127.936 151.672 215.685 215.734
215.7531901.836
 --------------------------------------------------------------

          Ground-State Mulliken Net Atomic Charges

     Atom                 Charge (a.u.)
  ----------------------------------------
      1 C                    -0.745713
      2 C                    -0.356068
      3 C                    -0.267030
      4 Cl                    0.286607
      5 Cl                    0.359709
      6 Cl                    0.212608
      7 I                     0.142746
      8 H                     0.192033
      9 H                     0.175107
  ----------------------------------------
  Sum of atomic charges =     0.000000

 -----------------------------------------------------------------
                    Cartesian Multipole Moments
 -----------------------------------------------------------------
    Charge (ESU x 10^10)
                 0.0000
    Dipole Moment (Debye)
         X      -0.2307      Y      -0.0619      Z       1.7439
       Tot       1.7602
    Quadrupole Moments (Debye-Ang)
        XX     -83.5044     XY       2.3489     YY     -85.5161
        XZ       2.0970     YZ       0.0233     ZZ     -81.6730
    Octopole Moments (Debye-Ang^2)
       XXX     -75.3846    XXY      -1.7758    XYY     -20.2809
       YYY      -9.8489    XXZ      -7.1637    XYZ       0.7819
       YYZ      -7.3633    XZZ     -16.3023    YZZ      -2.8639
       ZZZ      -6.8677
    Hexadecapole Moments (Debye-Ang^3)
      XXXX   -1487.9564   XXXY      61.8021   XXYY    -409.2052
      XYYY      42.5057   YYYY    -812.2842   XXXZ       3.3444
      XXYZ       1.8258   XYYZ       0.8296   YYYZ      -0.1139
      XXZZ    -299.0575   XYZZ      16.5948   YYZZ    -182.6418
      XZZZ      14.5437   YZZZ       1.2680   ZZZZ    -223.1477
 -----------------------------------------------------------------
 Calculating analytic gradient of the SCF energy
 Gradient of SCF Energy
            1           2           3           4           5           6
    1  -0.0000059   0.0052427  -0.0052627  -0.0010165   0.0024720   0.0004281
    2  -0.0005560  -0.0035708   0.0041622  -0.0010417  -0.0001951   0.0001409
    3   0.0055358  -0.0082328  -0.0066260   0.0024443   0.0022962   0.0019163
            7           8           9
    1  -0.0016717  -0.0001679  -0.0000180
    2   0.0011880   0.0004007  -0.0005282
    3   0.0018321   0.0005390   0.0002953
 Max gradient component =       8.233E-03
 RMS gradient           =       3.101E-03
 Gradient time:  CPU 17.17 s  wall 22.89 s
 Geometry Optimization Parameters
   NAtoms,    NIC,     NZ,  NCons,   NDum,   NFix, NCnnct, MaxDiis
        9      69       9       0       0       0       0       0

 Cartesian Hessian Update
 Hessian Updated using BFGS Update


** GEOMETRY OPTIMIZATION IN DELOCALIZED INTERNAL COORDINATES **
   Searching for a Minimum

   Optimization Cycle:   2

                       Coordinates (Angstroms)
     ATOM                X               Y               Z
      1  C         0.9018346901    0.0809089998    1.5730689817
      2  C         1.3821698064   -0.4435810331    0.2382797453
      3  C         0.2272066836    0.5711679256    0.3040937570
      4  Cl        2.9667269169    0.0892822014   -0.3333117778
      5  Cl        1.0930113050   -2.1474070923   -0.1366130276
      6  Cl        0.5344747195    2.2449878197   -0.1792952485
      7  I        -1.8457936040   -0.0179464663   -0.0252414783
      8  H         0.3457446224   -0.5989800671    2.2072219295
      9  H         1.5506224287    0.7761734809    2.0926557407
   Point Group: c1    Number of degrees of freedom:    21


   Energy is  -8415.686465782

 Hessian Updated using BFGS Update

 20 Hessian modes will be used to form the next step
  Hessian Eigenvalues:
     0.017389    0.020945    0.030717    0.030790    0.032845    0.047275
     0.087585    0.088815    0.107918    0.109218    0.129368    0.133434
     0.149957    0.231434    0.269026    0.281398    0.286300    0.293318
     0.347846    0.348246

 Minimum Search - Taking Simple RFO Step
 Searching for Lamda that Minimizes Along All modes
 Value Taken    Lamda =  -0.00121314
 Step Taken.  Stepsize is  0.136025

                             Maximum     Tolerance    Cnvgd?
         Gradient           0.006905      0.000300      NO
         Displacement       0.097064      0.001200      NO
         Energy change     -0.002115      0.000001      NO


 New Cartesian Coordinates Obtained by Inverse Iteration

 Displacement from previous Coordinates is:  0.155158
 ----------------------------------------------------------------
             Standard Nuclear Orientation (Angstroms)
    I     Atom           X                Y                Z
 ----------------------------------------------------------------
    1      C       0.9068923859     0.0843297644     1.5888047501
    2      C       1.3794261390    -0.4398857392     0.2620408551
    3      C       0.2340940239     0.5693226624     0.3273154567
    4      Cl      2.9508485251     0.0930637206    -0.3515345688
    5      Cl      1.0605478957    -2.1283243804    -0.1591390409
    6      Cl      0.5412798339     2.2325657130    -0.1925708200
    7      I      -1.8265953042    -0.0413646318    -0.0574502116
    8      H       0.3542315845    -0.5980988774     2.2209764536
    9      H       1.5552724848     0.7829975371     2.1024157479
 ----------------------------------------------------------------
 Molecular Point Group                 C1    NOp =  1
 Largest Abelian Subgroup              C1    NOp =  1
 Nuclear Repulsion Energy =   982.2286169159 hartrees
 There are       62 alpha and       62 beta electrons
 Applying Cartesian multipole field
    Component          Value
    ---------          -----
     (2,0,0)        1.00000E-11
     (0,2,0)        2.00000E-11
     (0,0,2)       -3.00000E-11
 Nucleus-field energy     =     0.0000000219 hartrees
 Requested basis set is 6-311++G(d,p)
 There are 91 shells and 232 basis functions
 A cutoff of  1.0D-11 yielded   3330 shell pairs
 There are     23342 function pairs (     25648 Cartesian)
 Smallest overlap matrix eigenvalue = 2.13E-05
 Guess MOs from SCF MO coefficient file

 -----------------------------------------------------------------------
  General SCF calculation program by
  Eric Jon Sundstrom, Paul Horn, Yuezhi Mao, Dmitri Zuev, Alec White,
  David Stuck, Shaama M.S., Shane Yost, Joonho Lee, David Small,
  Daniel Levine, Susi Lehtola, Hugh Burton, Evgeny Epifanovsky
 -----------------------------------------------------------------------
 Exchange:     0.2000 Hartree-Fock + 0.0800 Slater + 0.7200 B88
 Correlation:  0.1900 VWN1RPA + 0.8100 LYP
 Using SG-1 standard quadrature grid
 A restricted SCF calculation will be
 performed using DIIS
 SCF converges when DIIS error is below 1.0e-08
 ---------------------------------------
  Cycle       Energy         DIIS error
 ---------------------------------------
    1   -8415.6858179420      3.50e-04  
    2   -8415.6869778801      9.68e-05  
    3   -8415.6869494525      1.20e-04  
    4   -8415.6870402821      3.74e-05  
    5   -8415.6870501056      4.90e-06  
    6   -8415.6870502152      3.12e-06  
    7   -8415.6870502738      6.55e-07  
    8   -8415.6870502766      1.87e-07  
    9   -8415.6870502766      4.46e-08  
   10   -8415.6870502766      1.20e-08  
   11   -8415.6870502767      1.98e-09  Convergence criterion met
 ---------------------------------------
 SCF time:   CPU 52.34s  wall 70.00s 
 SCF   energy in the final basis set =    -8415.6870502767
 Total energy in the final basis set =    -8415.6870502767

 --------------------------------------------------------------

                    Orbital Energies (a.u.)
 --------------------------------------------------------------

 Alpha MOs
 -- Occupied --
*******-176.317-165.721-165.718-165.718-101.578-101.577-101.577
-35.813 -31.307 -31.300 -31.300 -22.957 -22.956 -22.956 -22.951
-22.951 -10.332 -10.317 -10.233  -9.492  -9.492  -9.492  -7.258
 -7.257  -7.257  -7.247  -7.247  -7.246  -7.246  -7.246  -7.246
 -6.362  -4.776  -4.760  -4.759  -2.041  -2.036  -2.036  -2.022
 -2.022  -0.976  -0.889  -0.850  -0.833  -0.687  -0.636  -0.577
 -0.531  -0.510  -0.446  -0.437  -0.427  -0.404  -0.366  -0.347
 -0.339  -0.327  -0.316  -0.301  -0.279  -0.276
 -- Virtual --
 -0.090  -0.043  -0.029  -0.005   0.020   0.022   0.026   0.037
  0.057   0.067   0.070   0.074   0.081   0.089   0.093   0.098
  0.108   0.111   0.115   0.121   0.126   0.135   0.140   0.148
  0.149   0.158   0.164   0.169   0.188   0.205   0.209   0.225
  0.236   0.240   0.243   0.265   0.272   0.289   0.370   0.390
  0.404   0.412   0.426   0.433   0.437   0.444   0.451   0.459
  0.461   0.479   0.481   0.488   0.496   0.511   0.512   0.543
  0.570   0.576   0.611   0.624   0.634   0.658   0.663   0.716
  0.782   0.814   0.830   0.845   0.855   0.866   0.868   0.888
  0.905   0.924   0.930   0.934   0.950   0.987   1.010   1.026
  1.074   1.116   1.157   1.175   1.216   1.292   1.350   1.371
  1.396   1.404   1.445   1.494   1.519   1.555   1.571   1.605
  1.662   1.737   1.791   1.861   1.864   1.938   1.985   2.012
  2.165   2.170   2.181   2.267   2.276   2.284   2.297   2.303
  2.328   2.435   2.477   2.533   2.562   2.599   2.708   2.734
  2.797   2.819   2.943   3.095   3.158   3.406   3.617   3.716
  3.981   3.995   4.057   4.078   4.121   4.244   4.435   6.034
  6.055   6.089   9.698   9.746   9.764  23.470  23.610  23.851
 25.838  25.853  25.875  25.883  25.926  25.978  26.413  26.473
 26.516  27.881  28.367  28.382  28.388  28.539  28.545  28.571
 28.604  28.684 127.902 127.915 127.937 151.674 215.687 215.735
215.7551901.837
 --------------------------------------------------------------

          Ground-State Mulliken Net Atomic Charges

     Atom                 Charge (a.u.)
  ----------------------------------------
      1 C                    -0.793554
      2 C                    -0.329631
      3 C                    -0.227831
      4 Cl                    0.288623
      5 Cl                    0.348887
      6 Cl                    0.205247
      7 I                     0.141743
      8 H                     0.189886
      9 H                     0.176631
  ----------------------------------------
  Sum of atomic charges =     0.000000

 -----------------------------------------------------------------
                    Cartesian Multipole Moments
 -----------------------------------------------------------------
    Charge (ESU x 10^10)
                 0.0000
    Dipole Moment (Debye)
         X      -0.2034      Y      -0.0692      Z       1.7754
       Tot       1.7884
    Quadrupole Moments (Debye-Ang)
        XX     -83.6547     XY       2.4455     YY     -85.5303
        XZ       2.2574     YZ       0.0636     ZZ     -81.4352
    Octopole Moments (Debye-Ang^2)
       XXX     -75.3468    XXY      -1.3819    XYY     -20.5662
       YYY      -8.2879    XXZ      -6.4624    XYZ       0.6151
       YYZ      -6.4427    XZZ     -16.1797    YZZ      -2.3358
       ZZZ      -2.8165
    Hexadecapole Moments (Debye-Ang^3)
      XXXX   -1469.9062   XXXY      54.3460   XXYY    -403.5970
      XYYY      35.4420   YYYY    -804.7953   XXXZ       1.2669
      XXYZ       1.6657   XYYZ      -0.2838   YYYZ      -0.7771
      XXZZ    -294.7515   XYZZ      14.0817   YYZZ    -180.9375
      XZZZ      11.5786   YZZZ       0.3878   ZZZZ    -227.2656
 -----------------------------------------------------------------
 Calculating analytic gradient of the SCF energy
 Gradient of SCF Energy
            1           2           3           4           5           6
    1  -0.0001647   0.0022544  -0.0010271  -0.0013125   0.0005809   0.0009273
    2  -0.0002720  -0.0011353   0.0014542  -0.0001663   0.0007115  -0.0004241
    3  -0.0000380   0.0012238   0.0007225   0.0003832  -0.0001367   0.0000843
            7           8           9
    1  -0.0010756   0.0002500  -0.0004329
    2  -0.0001160   0.0004170  -0.0004690
    3  -0.0007181  -0.0008084  -0.0007126
 Max gradient component =       2.254E-03
 RMS gradient           =       8.380E-04
 Gradient time:  CPU 17.11 s  wall 21.92 s
 Geometry Optimization Parameters
   NAtoms,    NIC,     NZ,  NCons,   NDum,   NFix, NCnnct, MaxDiis
        9      69       9       0       0       0       0       0

 Cartesian Hessian Update
 Hessian Updated using BFGS Update


** GEOMETRY OPTIMIZATION IN DELOCALIZED INTERNAL COORDINATES **
   Searching for a Minimum

   Optimization Cycle:   3

                       Coordinates (Angstroms)
     ATOM                X               Y               Z
      1  C         0.9068923859    0.0843297644    1.5888047501
      2  C         1.3794261390   -0.4398857392    0.2620408551
      3  C         0.2340940239    0.5693226624    0.3273154567
      4  Cl        2.9508485251    0.0930637206   -0.3515345688
      5  Cl        1.0605478957   -2.1283243804   -0.1591390409
      6  Cl        0.5412798339    2.2325657130   -0.1925708200
      7  I        -1.8265953042   -0.0413646318   -0.0574502116
      8  H         0.3542315845   -0.5980988774    2.2209764536
      9  H         1.5552724848    0.7829975371    2.1024157479
   Point Group: c1    Number of degrees of freedom:    21


   Energy is  -8415.687050277

 Hessian Updated using BFGS Update

 21 Hessian modes will be used to form the next step
  Hessian Eigenvalues:
     0.017374    0.020953    0.030753    0.030803    0.033220    0.055906
     0.086397    0.089202    0.107392    0.108222    0.128860    0.132574
     0.145407    0.237256    0.266228    0.269054    0.286275    0.286300
     0.287190    0.347928    0.348244

 Minimum Search - Taking Simple RFO Step
 Searching for Lamda that Minimizes Along All modes
 Value Taken    Lamda =  -0.00008846
 Step Taken.  Stepsize is  0.031947

                             Maximum     Tolerance    Cnvgd?
         Gradient           0.001823      0.000300      NO
         Displacement       0.013125      0.001200      NO
         Energy change     -0.000584      0.000001      NO


 New Cartesian Coordinates Obtained by Inverse Iteration

 Displacement from previous Coordinates is:  0.041223
 ----------------------------------------------------------------
             Standard Nuclear Orientation (Angstroms)
    I     Atom           X                Y                Z
 ----------------------------------------------------------------
    1      C       0.9081990072     0.0855389200     1.5878126259
    2      C       1.3787554064    -0.4386659332     0.2583794540
    3      C       0.2362002293     0.5694981099     0.3250485425
    4      Cl      2.9584637106     0.0866754798    -0.3477870961
    5      Cl      1.0513946200    -2.1271577631    -0.1617057479
    6      Cl      0.5314872422     2.2367210556    -0.1909190582
    7      I      -1.8173552566    -0.0463388625    -0.0550594463
    8      H       0.3533933502    -0.5966926916     2.2207818995
    9      H       1.5554592594     0.7850274538     2.1043074487
 ----------------------------------------------------------------
 Molecular Point Group                 C1    NOp =  1
 Largest Abelian Subgroup              C1    NOp =  1
 Nuclear Repulsion Energy =   983.2862977486 hartrees
 There are       62 alpha and       62 beta electrons
 Applying Cartesian multipole field
    Component          Value
    ---------          -----
     (2,0,0)        1.00000E-11
     (0,2,0)        2.00000E-11
     (0,0,2)       -3.00000E-11
 Nucleus-field energy     =     0.0000000219 hartrees
 Requested basis set is 6-311++G(d,p)
 There are 91 shells and 232 basis functions
 A cutoff of  1.0D-11 yielded   3325 shell pairs
 There are     23308 function pairs (     25614 Cartesian)
 Smallest overlap matrix eigenvalue = 2.13E-05
 Guess MOs from SCF MO coefficient file

 -----------------------------------------------------------------------
  General SCF calculation program by
  Eric Jon Sundstrom, Paul Horn, Yuezhi Mao, Dmitri Zuev, Alec White,
  David Stuck, Shaama M.S., Shane Yost, Joonho Lee, David Small,
  Daniel Levine, Susi Lehtola, Hugh Burton, Evgeny Epifanovsky
 -----------------------------------------------------------------------
 Exchange:     0.2000 Hartree-Fock + 0.0800 Slater + 0.7200 B88
 Correlation:  0.1900 VWN1RPA + 0.8100 LYP
 Using SG-1 standard quadrature grid
 A restricted SCF calculation will be
 performed using DIIS
 SCF converges when DIIS error is below 1.0e-08
 ---------------------------------------
  Cycle       Energy         DIIS error
 ---------------------------------------
    1   -8415.6870058567      9.49e-05  
    2   -8415.6870816777      3.04e-05  
    3   -8415.6870770790      4.10e-05  
    4   -8415.6870877798      7.55e-06  
    5   -8415.6870881379      2.23e-06  
    6   -8415.6870881661      9.79e-07  
    7   -8415.6870881723      1.55e-07  
    8   -8415.6870881725      5.42e-08  
    9   -8415.6870881725      1.02e-08  
   10   -8415.6870881724      2.14e-09  Convergence criterion met
 ---------------------------------------
 SCF time:   CPU 47.29s  wall 65.00s 
 SCF   energy in the final basis set =    -8415.6870881724
 Total energy in the final basis set =    -8415.6870881724

 --------------------------------------------------------------

                    Orbital Energies (a.u.)
 --------------------------------------------------------------

 Alpha MOs
 -- Occupied --
*******-176.317-165.721-165.718-165.718-101.578-101.577-101.577
-35.813 -31.307 -31.300 -31.300 -22.957 -22.956 -22.956 -22.951
-22.951 -10.333 -10.317 -10.233  -9.492  -9.492  -9.492  -7.258
 -7.257  -7.257  -7.247  -7.247  -7.246  -7.246  -7.246  -7.246
 -6.362  -4.776  -4.760  -4.759  -2.041  -2.036  -2.036  -2.022
 -2.022  -0.976  -0.889  -0.850  -0.833  -0.687  -0.636  -0.577
 -0.531  -0.510  -0.446  -0.437  -0.426  -0.404  -0.366  -0.347
 -0.339  -0.327  -0.316  -0.302  -0.279  -0.276
 -- Virtual --
 -0.089  -0.044  -0.030  -0.005   0.020   0.022   0.026   0.037
  0.057   0.068   0.070   0.074   0.082   0.089   0.093   0.098
  0.108   0.111   0.114   0.121   0.126   0.135   0.140   0.148
  0.149   0.158   0.164   0.169   0.188   0.205   0.209   0.225
  0.236   0.241   0.243   0.264   0.272   0.289   0.370   0.390
  0.404   0.412   0.426   0.433   0.437   0.444   0.451   0.459
  0.462   0.480   0.481   0.488   0.496   0.511   0.513   0.543
  0.569   0.577   0.611   0.624   0.635   0.659   0.664   0.718
  0.782   0.815   0.830   0.845   0.855   0.865   0.867   0.887
  0.905   0.924   0.930   0.934   0.949   0.987   1.010   1.027
  1.073   1.116   1.156   1.174   1.216   1.293   1.350   1.372
  1.394   1.403   1.447   1.493   1.520   1.554   1.570   1.605
  1.663   1.737   1.790   1.861   1.863   1.940   1.983   2.012
  2.162   2.169   2.180   2.266   2.276   2.283   2.298   2.302
  2.327   2.435   2.476   2.533   2.559   2.597   2.707   2.733
  2.798   2.819   2.942   3.093   3.157   3.406   3.615   3.713
  3.981   3.996   4.057   4.077   4.123   4.245   4.437   6.035
  6.056   6.091   9.698   9.746   9.762  23.469  23.614  23.848
 25.837  25.854  25.875  25.883  25.927  25.975  26.415  26.471
 26.514  27.882  28.368  28.383  28.388  28.539  28.545  28.572
 28.604  28.685 127.902 127.915 127.938 151.675 215.687 215.734
215.7531901.839
 --------------------------------------------------------------

          Ground-State Mulliken Net Atomic Charges

     Atom                 Charge (a.u.)
  ----------------------------------------
      1 C                    -0.788801
      2 C                    -0.323276
      3 C                    -0.242454
      4 Cl                    0.290347
      5 Cl                    0.342745
      6 Cl                    0.210831
      7 I                     0.143673
      8 H                     0.190199
      9 H                     0.176736
  ----------------------------------------
  Sum of atomic charges =     0.000000

 -----------------------------------------------------------------
                    Cartesian Multipole Moments
 -----------------------------------------------------------------
    Charge (ESU x 10^10)
                 0.0000
    Dipole Moment (Debye)
         X      -0.2100      Y      -0.0689      Z       1.7733
       Tot       1.7870
    Quadrupole Moments (Debye-Ang)
        XX     -83.6820     XY       2.4497     YY     -85.5213
        XZ       2.2567     YZ       0.0823     ZZ     -81.4507
    Octopole Moments (Debye-Ang^2)
       XXX     -75.5896    XXY      -1.3234    XYY     -20.8605
       YYY      -7.8117    XXZ      -6.4497    XYZ       0.6555
       YYZ      -6.4833    XZZ     -16.3545    YZZ      -2.1732
       ZZZ      -3.0076
    Hexadecapole Moments (Debye-Ang^3)
      XXXX   -1465.3216   XXXY      54.1089   XXYY    -403.2023
      XYYY      35.2336   YYYY    -805.4605   XXXZ       1.2402
      XXYZ       1.6280   XYYZ      -0.0932   YYYZ      -1.2386
      XXZZ    -294.0944   XYZZ      14.0319   YYZZ    -181.0840
      XZZZ      11.7437   YZZZ       0.0033   ZZZZ    -226.8879
 -----------------------------------------------------------------
 Calculating analytic gradient of the SCF energy
 Gradient of SCF Energy
            1           2           3           4           5           6
    1   0.0000146   0.0007974  -0.0009645   0.0000282  -0.0001254   0.0000124
    2   0.0001932  -0.0007405   0.0003332  -0.0001885   0.0003358  -0.0000730
    3  -0.0003009   0.0000131   0.0001174   0.0004110  -0.0000373   0.0002072
            7           8           9
    1   0.0006970  -0.0002581  -0.0002015
    2   0.0001617  -0.0001246   0.0001028
    3  -0.0003139  -0.0001752   0.0000787
 Max gradient component =       9.645E-04
 RMS gradient           =       3.617E-04
 Gradient time:  CPU 17.31 s  wall 24.12 s
 Geometry Optimization Parameters
   NAtoms,    NIC,     NZ,  NCons,   NDum,   NFix, NCnnct, MaxDiis
        9      69       9       0       0       0       0       0

 Cartesian Hessian Update
 Hessian Updated using BFGS Update


** GEOMETRY OPTIMIZATION IN DELOCALIZED INTERNAL COORDINATES **
   Searching for a Minimum

   Optimization Cycle:   4

                       Coordinates (Angstroms)
     ATOM                X               Y               Z
      1  C         0.9081990072    0.0855389200    1.5878126259
      2  C         1.3787554064   -0.4386659332    0.2583794540
      3  C         0.2362002293    0.5694981099    0.3250485425
      4  Cl        2.9584637106    0.0866754798   -0.3477870961
      5  Cl        1.0513946200   -2.1271577631   -0.1617057479
      6  Cl        0.5314872422    2.2367210556   -0.1909190582
      7  I        -1.8173552566   -0.0463388625   -0.0550594463
      8  H         0.3533933502   -0.5966926916    2.2207818995
      9  H         1.5554592594    0.7850274538    2.1043074487
   Point Group: c1    Number of degrees of freedom:    21


   Energy is  -8415.687088172

 Hessian Updated using BFGS Update

 21 Hessian modes will be used to form the next step
  Hessian Eigenvalues:
     0.017435    0.021040    0.030453    0.030755    0.036902    0.054176
     0.087940    0.089689    0.107352    0.118209    0.127765    0.130972
     0.159302    0.224903    0.249151    0.269469    0.284706    0.286314
     0.287731    0.348051    0.349587

 Minimum Search - Taking Simple RFO Step
 Searching for Lamda that Minimizes Along All modes
 Value Taken    Lamda =  -0.00001055
 Step Taken.  Stepsize is  0.011362

                             Maximum     Tolerance    Cnvgd?
         Gradient           0.000635      0.000300      NO
         Displacement       0.007039      0.001200      NO
         Energy change     -0.000038      0.000001      NO


 New Cartesian Coordinates Obtained by Inverse Iteration

 Displacement from previous Coordinates is:  0.014133
 ----------------------------------------------------------------
             Standard Nuclear Orientation (Angstroms)
    I     Atom           X                Y                Z
 ----------------------------------------------------------------
    1      C       0.9076375263     0.0848971891     1.5884093221
    2      C       1.3782145430    -0.4379670087     0.2581871357
    3      C       0.2366652181     0.5693797633     0.3247464987
    4      Cl      2.9574226767     0.0897410473    -0.3488547794
    5      Cl      1.0538544769    -2.1279136469    -0.1607616480
    6      Cl      0.5337244657     2.2358029405    -0.1939448489
    7      I      -1.8197000617    -0.0447686480    -0.0540247893
    8      H       0.3521820932    -0.5972039123     2.2211595931
    9      H       1.5559966303     0.7826380444     2.1059421381
 ----------------------------------------------------------------
 Molecular Point Group                 C1    NOp =  1
 Largest Abelian Subgroup              C1    NOp =  1
 Nuclear Repulsion Energy =   982.8927601038 hartrees
 There are       62 alpha and       62 beta electrons
 Applying Cartesian multipole field
    Component          Value
    ---------          -----
     (2,0,0)        1.00000E-11
     (0,2,0)        2.00000E-11
     (0,0,2)       -3.00000E-11
 Nucleus-field energy     =     0.0000000219 hartrees
 Requested basis set is 6-311++G(d,p)
 There are 91 shells and 232 basis functions
 A cutoff of  1.0D-11 yielded   3326 shell pairs
 There are     23320 function pairs (     25626 Cartesian)
 Smallest overlap matrix eigenvalue = 2.13E-05
 Guess MOs from SCF MO coefficient file

 -----------------------------------------------------------------------
  General SCF calculation program by
  Eric Jon Sundstrom, Paul Horn, Yuezhi Mao, Dmitri Zuev, Alec White,
  David Stuck, Shaama M.S., Shane Yost, Joonho Lee, David Small,
  Daniel Levine, Susi Lehtola, Hugh Burton, Evgeny Epifanovsky
 -----------------------------------------------------------------------
 Exchange:     0.2000 Hartree-Fock + 0.0800 Slater + 0.7200 B88
 Correlation:  0.1900 VWN1RPA + 0.8100 LYP
 Using SG-1 standard quadrature grid
 A restricted SCF calculation will be
 performed using DIIS
 SCF converges when DIIS error is below 1.0e-08
 ---------------------------------------
  Cycle       Energy         DIIS error
 ---------------------------------------
    1   -8415.6870865443      2.89e-05  
    2   -8415.6870939399      6.61e-06  
    3   -8415.6870933859      1.13e-05  
    4   -8415.6870942666      1.47e-06  
    5   -8415.6870942801      4.13e-07  
    6   -8415.6870942809      2.17e-07  
    7   -8415.6870942811      3.31e-08  
    8   -8415.6870942811      9.15e-09  Convergence criterion met
 ---------------------------------------
 SCF time:   CPU 38.25s  wall 47.00s 
 SCF   energy in the final basis set =    -8415.6870942811
 Total energy in the final basis set =    -8415.6870942811

 --------------------------------------------------------------

                    Orbital Energies (a.u.)
 --------------------------------------------------------------

 Alpha MOs
 -- Occupied --
*******-176.317-165.721-165.718-165.718-101.578-101.577-101.577
-35.813 -31.307 -31.300 -31.300 -22.957 -22.956 -22.956 -22.951
-22.951 -10.333 -10.317 -10.233  -9.492  -9.492  -9.492  -7.258
 -7.257  -7.257  -7.247  -7.247  -7.246  -7.246  -7.246  -7.246
 -6.362  -4.776  -4.760  -4.759  -2.041  -2.036  -2.036  -2.022
 -2.022  -0.976  -0.888  -0.850  -0.833  -0.687  -0.636  -0.577
 -0.531  -0.510  -0.446  -0.437  -0.426  -0.404  -0.365  -0.347
 -0.339  -0.327  -0.316  -0.302  -0.279  -0.276
 -- Virtual --
 -0.089  -0.044  -0.030  -0.005   0.020   0.022   0.026   0.037
  0.057   0.068   0.070   0.074   0.082   0.089   0.093   0.098
  0.108   0.111   0.114   0.121   0.126   0.135   0.140   0.148
  0.149   0.158   0.164   0.169   0.188   0.204   0.209   0.225
  0.236   0.241   0.243   0.264   0.272   0.289   0.370   0.390
  0.404   0.412   0.426   0.433   0.437   0.444   0.451   0.459
  0.462   0.479   0.481   0.488   0.496   0.511   0.513   0.544
  0.569   0.577   0.611   0.624   0.634   0.658   0.663   0.718
  0.782   0.815   0.830   0.845   0.855   0.865   0.867   0.887
  0.904   0.924   0.930   0.934   0.949   0.987   1.010   1.027
  1.073   1.115   1.156   1.174   1.216   1.293   1.350   1.372
  1.394   1.403   1.446   1.493   1.520   1.554   1.570   1.605
  1.663   1.737   1.790   1.861   1.863   1.940   1.983   2.013
  2.162   2.169   2.181   2.266   2.275   2.283   2.298   2.302
  2.327   2.435   2.476   2.533   2.558   2.596   2.707   2.733
  2.799   2.819   2.941   3.093   3.157   3.406   3.614   3.713
  3.981   3.995   4.057   4.076   4.122   4.245   4.436   6.035
  6.056   6.090   9.698   9.746   9.762  23.468  23.615  23.847
 25.837  25.854  25.874  25.883  25.926  25.975  26.415  26.472
 26.514  27.882  28.368  28.383  28.388  28.539  28.545  28.572
 28.604  28.684 127.902 127.915 127.938 151.675 215.687 215.734
215.7531901.838
 --------------------------------------------------------------

          Ground-State Mulliken Net Atomic Charges

     Atom                 Charge (a.u.)
  ----------------------------------------
      1 C                    -0.789564
      2 C                    -0.322852
      3 C                    -0.240001
      4 Cl                    0.288952
      5 Cl                    0.343399
      6 Cl                    0.209967
      7 I                     0.143129
      8 H                     0.190060
      9 H                     0.176909
  ----------------------------------------
  Sum of atomic charges =     0.000000

 -----------------------------------------------------------------
                    Cartesian Multipole Moments
 -----------------------------------------------------------------
    Charge (ESU x 10^10)
                 0.0000
    Dipole Moment (Debye)
         X      -0.2110      Y      -0.0670      Z       1.7751
       Tot       1.7889
    Quadrupole Moments (Debye-Ang)
        XX     -83.6789     XY       2.4496     YY     -85.5294
        XZ       2.2529     YZ       0.0716     ZZ     -81.4458
    Octopole Moments (Debye-Ang^2)
       XXX     -75.5867    XXY      -1.3535    XYY     -20.8072
       YYY      -8.0018    XXZ      -6.4321    XYZ       0.6499
       YYZ      -6.4867    XZZ     -16.3145    YZZ      -2.2300
       ZZZ      -2.9581
    Hexadecapole Moments (Debye-Ang^3)
      XXXX   -1466.7244   XXXY      54.0964   XXYY    -403.4161
      XYYY      35.1578   YYYY    -805.3951   XXXZ       1.5293
      XXYZ       1.7169   XYYZ      -0.0375   YYYZ      -0.9235
      XXZZ    -294.3593   XYZZ      14.0272   YYZZ    -181.1005
      XZZZ      12.0847   YZZZ       0.3737   ZZZZ    -227.0001
 -----------------------------------------------------------------
 Calculating analytic gradient of the SCF energy
 Gradient of SCF Energy
            1           2           3           4           5           6
    1  -0.0001508   0.0004676  -0.0004206   0.0001119  -0.0000364   0.0002106
    2  -0.0000339  -0.0001802   0.0001335   0.0000086   0.0000827   0.0000164
    3  -0.0001052  -0.0000552  -0.0000062   0.0002890   0.0000252   0.0000516
            7           8           9
    1   0.0002169  -0.0002757  -0.0001234
    2   0.0001036  -0.0001225  -0.0000083
    3  -0.0003189  -0.0000114   0.0001312
 Max gradient component =       4.676E-04
 RMS gradient           =       1.845E-04
 Gradient time:  CPU 17.37 s  wall 22.48 s
 Geometry Optimization Parameters
   NAtoms,    NIC,     NZ,  NCons,   NDum,   NFix, NCnnct, MaxDiis
        9      69       9       0       0       0       0       0

 Cartesian Hessian Update
 Hessian Updated using BFGS Update


** GEOMETRY OPTIMIZATION IN DELOCALIZED INTERNAL COORDINATES **
   Searching for a Minimum

   Optimization Cycle:   5

                       Coordinates (Angstroms)
     ATOM                X               Y               Z
      1  C         0.9076375263    0.0848971891    1.5884093221
      2  C         1.3782145430   -0.4379670087    0.2581871357
      3  C         0.2366652181    0.5693797633    0.3247464987
      4  Cl        2.9574226767    0.0897410473   -0.3488547794
      5  Cl        1.0538544769   -2.1279136469   -0.1607616480
      6  Cl        0.5337244657    2.2358029405   -0.1939448489
      7  I        -1.8197000617   -0.0447686480   -0.0540247893
      8  H         0.3521820932   -0.5972039123    2.2211595931
      9  H         1.5559966303    0.7826380444    2.1059421381
   Point Group: c1    Number of degrees of freedom:    21


   Energy is  -8415.687094281

 Hessian Updated using BFGS Update

 21 Hessian modes will be used to form the next step
  Hessian Eigenvalues:
     0.017415    0.021066    0.029968    0.030840    0.038021    0.053617
     0.088653    0.091619    0.095617    0.113929    0.128808    0.131080
     0.156445    0.219993    0.243952    0.270106    0.285552    0.286243
     0.286859    0.347610    0.348809

 Minimum Search - Taking Simple RFO Step
 Searching for Lamda that Minimizes Along All modes
 Value Taken    Lamda =  -0.00000123
 Step Taken.  Stepsize is  0.003776

                             Maximum     Tolerance    Cnvgd?
         Gradient           0.000269      0.000300     YES
         Displacement       0.002515      0.001200      NO
         Energy change     -0.000006      0.000001      NO


 New Cartesian Coordinates Obtained by Inverse Iteration

 Displacement from previous Coordinates is:  0.002718
 ----------------------------------------------------------------
             Standard Nuclear Orientation (Angstroms)
    I     Atom           X                Y                Z
 ----------------------------------------------------------------
    1      C       0.9076863900     0.0849441404     1.5886352623
    2      C       1.3778845528    -0.4378250091     0.2583279058
    3      C       0.2371822248     0.5692570060     0.3246527879
    4      Cl      2.9573188458     0.0896703434    -0.3487535538
    5      Cl      1.0543633709    -2.1279898543    -0.1613027757
    6      Cl      0.5336083884     2.2357445149    -0.1944279058
    7      I      -1.8201953260    -0.0446698750    -0.0538144555
    8      H       0.3520054651    -0.5968403123     2.2212162394
    9      H       1.5561436569     0.7823148146     2.1063251174
 ----------------------------------------------------------------
 Molecular Point Group                 C1    NOp =  1
 Largest Abelian Subgroup              C1    NOp =  1
 Nuclear Repulsion Energy =   982.8040106312 hartrees
 There are       62 alpha and       62 beta electrons
 Applying Cartesian multipole field
    Component          Value
    ---------          -----
     (2,0,0)        1.00000E-11
     (0,2,0)        2.00000E-11
     (0,0,2)       -3.00000E-11
 Nucleus-field energy     =     0.0000000219 hartrees
 Requested basis set is 6-311++G(d,p)
 There are 91 shells and 232 basis functions
 A cutoff of  1.0D-11 yielded   3326 shell pairs
 There are     23320 function pairs (     25626 Cartesian)
 Smallest overlap matrix eigenvalue = 2.13E-05
 Guess MOs from SCF MO coefficient file

 -----------------------------------------------------------------------
  General SCF calculation program by
  Eric Jon Sundstrom, Paul Horn, Yuezhi Mao, Dmitri Zuev, Alec White,
  David Stuck, Shaama M.S., Shane Yost, Joonho Lee, David Small,
  Daniel Levine, Susi Lehtola, Hugh Burton, Evgeny Epifanovsky
 -----------------------------------------------------------------------
 Exchange:     0.2000 Hartree-Fock + 0.0800 Slater + 0.7200 B88
 Correlation:  0.1900 VWN1RPA + 0.8100 LYP
 Using SG-1 standard quadrature grid
 A restricted SCF calculation will be
 performed using DIIS
 SCF converges when DIIS error is below 1.0e-08
 ---------------------------------------
  Cycle       Energy         DIIS error
 ---------------------------------------
    1   -8415.6870940752      9.78e-06  
    2   -8415.6870949425      1.83e-06  
    3   -8415.6870949324      2.34e-06  
    4   -8415.6870949656      5.54e-07  
    5   -8415.6870949675      1.89e-07  
    6   -8415.6870949678      8.39e-08  
    7   -8415.6870949677      1.60e-08  
    8   -8415.6870949677      4.34e-09  Convergence criterion met
 ---------------------------------------
 SCF time:   CPU 38.00s  wall 38.00s 
 SCF   energy in the final basis set =    -8415.6870949677
 Total energy in the final basis set =    -8415.6870949677

 --------------------------------------------------------------

                    Orbital Energies (a.u.)
 --------------------------------------------------------------

 Alpha MOs
 -- Occupied --
*******-176.317-165.721-165.718-165.718-101.578-101.577-101.577
-35.813 -31.307 -31.300 -31.300 -22.957 -22.956 -22.956 -22.951
-22.951 -10.333 -10.317 -10.233  -9.492  -9.492  -9.492  -7.258
 -7.257  -7.257  -7.247  -7.247  -7.246  -7.246  -7.246  -7.246
 -6.362  -4.776  -4.760  -4.759  -2.041  -2.036  -2.036  -2.022
 -2.022  -0.976  -0.888  -0.850  -0.833  -0.687  -0.636  -0.577
 -0.531  -0.510  -0.446  -0.437  -0.426  -0.404  -0.365  -0.347
 -0.339  -0.327  -0.316  -0.302  -0.279  -0.276
 -- Virtual --
 -0.089  -0.044  -0.030  -0.005   0.020   0.022   0.026   0.037
  0.057   0.068   0.070   0.074   0.082   0.089   0.093   0.098
  0.108   0.111   0.114   0.121   0.126   0.135   0.140   0.148
  0.149   0.158   0.164   0.169   0.188   0.204   0.209   0.225
  0.236   0.241   0.243   0.264   0.272   0.289   0.370   0.390
  0.404   0.412   0.426   0.433   0.437   0.444   0.451   0.459
  0.461   0.479   0.481   0.488   0.496   0.511   0.513   0.544
  0.569   0.577   0.611   0.624   0.634   0.658   0.663   0.718
  0.782   0.815   0.830   0.845   0.855   0.865   0.867   0.887
  0.904   0.924   0.930   0.934   0.949   0.987   1.010   1.027
  1.073   1.115   1.156   1.174   1.216   1.293   1.350   1.372
  1.394   1.403   1.446   1.493   1.520   1.554   1.571   1.605
  1.663   1.737   1.789   1.861   1.863   1.940   1.983   2.013
  2.162   2.169   2.181   2.266   2.275   2.283   2.298   2.302
  2.327   2.435   2.476   2.533   2.558   2.596   2.707   2.733
  2.799   2.819   2.941   3.093   3.158   3.406   3.614   3.713
  3.981   3.995   4.057   4.076   4.122   4.245   4.436   6.035
  6.056   6.090   9.698   9.746   9.762  23.468  23.616  23.847
 25.837  25.854  25.874  25.883  25.926  25.975  26.414  26.472
 26.514  27.882  28.368  28.383  28.388  28.539  28.545  28.572
 28.604  28.684 127.902 127.915 127.938 151.675 215.687 215.734
215.7531901.838
 --------------------------------------------------------------

          Ground-State Mulliken Net Atomic Charges

     Atom                 Charge (a.u.)
  ----------------------------------------
      1 C                    -0.789881
      2 C                    -0.322092
      3 C                    -0.239358
      4 Cl                    0.288087
      5 Cl                    0.343537
      6 Cl                    0.209905
      7 I                     0.142843
      8 H                     0.190001
      9 H                     0.176957
  ----------------------------------------
  Sum of atomic charges =     0.000000

 -----------------------------------------------------------------
                    Cartesian Multipole Moments
 -----------------------------------------------------------------
    Charge (ESU x 10^10)
                 0.0000
    Dipole Moment (Debye)
         X      -0.2105      Y      -0.0657      Z       1.7759
       Tot       1.7896
    Quadrupole Moments (Debye-Ang)
        XX     -83.6818     XY       2.4472     YY     -85.5293
        XZ       2.2536     YZ       0.0719     ZZ     -81.4430
    Octopole Moments (Debye-Ang^2)
       XXX     -75.5739    XXY      -1.3548    XYY     -20.7937
       YYY      -7.9951    XXZ      -6.4235    XYZ       0.6535
       YYZ      -6.4882    XZZ     -16.2987    YZZ      -2.2290
       ZZZ      -2.9351
    Hexadecapole Moments (Debye-Ang^3)
      XXXX   -1467.0313   XXXY      54.1430   XXYY    -403.4785
      XYYY      35.1921   YYYY    -805.3569   XXXZ       1.5692
      XXYZ       1.7181   XYYZ      -0.0280   YYYZ      -0.9218
      XXZZ    -294.4181   XYZZ      14.0502   YYZZ    -181.0987
      XZZZ      12.1402   YZZZ       0.3735   ZZZZ    -227.0142
 -----------------------------------------------------------------
 Calculating analytic gradient of the SCF energy
 Gradient of SCF Energy
            1           2           3           4           5           6
    1  -0.0001385   0.0001535  -0.0000148   0.0001099   0.0000285   0.0001836
    2  -0.0000526   0.0000595  -0.0000386  -0.0000248   0.0000143   0.0000646
    3  -0.0000304   0.0000620  -0.0000294   0.0002696  -0.0000272   0.0000359
            7           8           9
    1   0.0000549  -0.0002042  -0.0001728
    2   0.0000819  -0.0000396  -0.0000646
    3  -0.0003351  -0.0000708   0.0001253
 Max gradient component =       3.351E-04
 RMS gradient           =       1.221E-04
 Gradient time:  CPU 17.24 s  wall 17.24 s
 Geometry Optimization Parameters
   NAtoms,    NIC,     NZ,  NCons,   NDum,   NFix, NCnnct, MaxDiis
        9      69       9       0       0       0       0       0

 Cartesian Hessian Update
 Hessian Updated using BFGS Update


** GEOMETRY OPTIMIZATION IN DELOCALIZED INTERNAL COORDINATES **
   Searching for a Minimum

   Optimization Cycle:   6

                       Coordinates (Angstroms)
     ATOM                X               Y               Z
      1  C         0.9076863900    0.0849441404    1.5886352623
      2  C         1.3778845528   -0.4378250091    0.2583279058
      3  C         0.2371822248    0.5692570060    0.3246527879
      4  Cl        2.9573188458    0.0896703434   -0.3487535538
      5  Cl        1.0543633709   -2.1279898543   -0.1613027757
      6  Cl        0.5336083884    2.2357445149   -0.1944279058
      7  I        -1.8201953260   -0.0446698750   -0.0538144555
      8  H         0.3520054651   -0.5968403123    2.2212162394
      9  H         1.5561436569    0.7823148146    2.1063251174
   Point Group: c1    Number of degrees of freedom:    21


   Energy is  -8415.687094968

 Hessian Updated using BFGS Update

 21 Hessian modes will be used to form the next step
  Hessian Eigenvalues:
     0.017256    0.021063    0.028527    0.031069    0.038035    0.053555
     0.079270    0.091262    0.092179    0.121258    0.125983    0.131447
     0.158885    0.219122    0.246181    0.270074    0.284320    0.286091
     0.291122    0.348260    0.351286

 Minimum Search - Taking Simple RFO Step
 Searching for Lamda that Minimizes Along All modes
 Value Taken    Lamda =   0.00000000
 Step Taken.  Stepsize is  0.001316

                             Maximum     Tolerance    Cnvgd?
         Gradient           0.000059      0.000300     YES
         Displacement       0.000708      0.001200     YES
         Energy change     -0.000001      0.000001     YES


                       Distance Matrix (Angstroms)
             C (  1)   C (  2)   C (  3)   Cl(  4)   Cl(  5)   Cl(  6)
   C (  2)  1.504690
   C (  3)  1.510558  1.523094
   Cl(  4)  2.820371  1.772403  2.842995
   Cl(  5)  2.825044  1.771274  2.859909  2.928207
   Cl(  6)  2.818721  2.840029  1.770450  3.240960  4.394822
   I (  7)  3.186813  3.237239  2.180125  4.788494  3.551741  3.280313
   H (  8)  1.083407  2.220505  2.229332  3.723399  2.917897  3.727178
   H (  9)  1.083894  2.221624  2.226973  2.910405  3.723411  2.907146
             I (  7)   H (  8)
   H (  8)  3.193605
   H (  9)  4.092648  1.834453

 Final energy is   -8415.6870949677086     


 ******************************
 **  OPTIMIZATION CONVERGED  **
 ******************************

                       Coordinates (Angstroms)
     ATOM                X               Y               Z
      1  C         0.9076863900    0.0849441404    1.5886352623
      2  C         1.3778845528   -0.4378250091    0.2583279058
      3  C         0.2371822248    0.5692570060    0.3246527879
      4  Cl        2.9573188458    0.0896703434   -0.3487535538
      5  Cl        1.0543633709   -2.1279898543   -0.1613027757
      6  Cl        0.5336083884    2.2357445149   -0.1944279058
      7  I        -1.8201953260   -0.0446698750   -0.0538144555
      8  H         0.3520054651   -0.5968403123    2.2212162394
      9  H         1.5561436569    0.7823148146    2.1063251174

Z-matrix Print:
$molecule
0 1
I 
C  1 2.180125
C  2 1.510558 1 118.285244
H  3 1.083407 2 117.559523 1 3.626764 0
H  3 1.083894 2 117.318068 1 -141.371343 0
C  3 1.504690 2 60.679663 1 111.037816 0
Cl 2 1.770450 1 111.849574 3 -142.583293 0
Cl 6 1.771274 3 118.940071 2 -110.209291 0
Cl 6 1.772403 3 118.547708 2 108.857029 0
$end


 --------------------------------------------------------------

                    Orbital Energies (a.u.)
 --------------------------------------------------------------

 Alpha MOs
 -- Occupied --
*******-176.317-165.721-165.718-165.718-101.578-101.577-101.577
-35.813 -31.307 -31.300 -31.300 -22.957 -22.956 -22.956 -22.951
-22.951 -10.333 -10.317 -10.233  -9.492  -9.492  -9.492  -7.258
 -7.257  -7.257  -7.247  -7.247  -7.246  -7.246  -7.246  -7.246
 -6.362  -4.776  -4.760  -4.759  -2.041  -2.036  -2.036  -2.022
 -2.022  -0.976  -0.888  -0.850  -0.833  -0.687  -0.636  -0.577
 -0.531  -0.510  -0.446  -0.437  -0.426  -0.404  -0.365  -0.347
 -0.339  -0.327  -0.316  -0.302  -0.279  -0.276
 -- Virtual --
 -0.089  -0.044  -0.030  -0.005   0.020   0.022   0.026   0.037
  0.057   0.068   0.070   0.074   0.082   0.089   0.093   0.098
  0.108   0.111   0.114   0.121   0.126   0.135   0.140   0.148
  0.149   0.158   0.164   0.169   0.188   0.204   0.209   0.225
  0.236   0.241   0.243   0.264   0.272   0.289   0.370   0.390
  0.404   0.412   0.426   0.433   0.437   0.444   0.451   0.459
  0.461   0.479   0.481   0.488   0.496   0.511   0.513   0.544
  0.569   0.577   0.611   0.624   0.634   0.658   0.663   0.718
  0.782   0.815   0.830   0.845   0.855   0.865   0.867   0.887
  0.904   0.924   0.930   0.934   0.949   0.987   1.010   1.027
  1.073   1.115   1.156   1.174   1.216   1.293   1.350   1.372
  1.394   1.403   1.446   1.493   1.520   1.554   1.571   1.605
  1.663   1.737   1.789   1.861   1.863   1.940   1.983   2.013
  2.162   2.169   2.181   2.266   2.275   2.283   2.298   2.302
  2.327   2.435   2.476   2.533   2.558   2.596   2.707   2.733
  2.799   2.819   2.941   3.093   3.158   3.406   3.614   3.713
  3.981   3.995   4.057   4.076   4.122   4.245   4.436   6.035
  6.056   6.090   9.698   9.746   9.762  23.468  23.616  23.847
 25.837  25.854  25.874  25.883  25.926  25.975  26.414  26.472
 26.514  27.882  28.368  28.383  28.388  28.539  28.545  28.572
 28.604  28.684 127.902 127.915 127.938 151.675 215.687 215.734
215.7531901.838
 --------------------------------------------------------------

          Ground-State Mulliken Net Atomic Charges

     Atom                 Charge (a.u.)
  ----------------------------------------
      1 C                    -0.789881
      2 C                    -0.322092
      3 C                    -0.239358
      4 Cl                    0.288087
      5 Cl                    0.343537
      6 Cl                    0.209905
      7 I                     0.142843
      8 H                     0.190001
      9 H                     0.176957
  ----------------------------------------
  Sum of atomic charges =     0.000000

 -----------------------------------------------------------------
                    Cartesian Multipole Moments
 -----------------------------------------------------------------
    Charge (ESU x 10^10)
                 0.0000
    Dipole Moment (Debye)
         X      -0.2105      Y      -0.0657      Z       1.7759
       Tot       1.7896
    Quadrupole Moments (Debye-Ang)
        XX     -83.6818     XY       2.4472     YY     -85.5293
        XZ       2.2536     YZ       0.0719     ZZ     -81.4430
    Octopole Moments (Debye-Ang^2)
       XXX     -75.5739    XXY      -1.3548    XYY     -20.7937
       YYY      -7.9951    XXZ      -6.4235    XYZ       0.6535
       YYZ      -6.4882    XZZ     -16.2987    YZZ      -2.2290
       ZZZ      -2.9351
    Hexadecapole Moments (Debye-Ang^3)
      XXXX   -1467.0313   XXXY      54.1430   XXYY    -403.4785
      XYYY      35.1921   YYYY    -805.3569   XXXZ       1.5692
      XXYZ       1.7181   XYYZ      -0.0280   YYYZ      -0.9218
      XXZZ    -294.4181   XYZZ      14.0502   YYZZ    -181.0987
      XZZZ      12.1402   YZZZ       0.3735   ZZZZ    -227.0142
 -----------------------------------------------------------------
Archival summary:
1\1\garfield\OPT\ProcedureUnspecified\BasisUnspecified\1l332\taweetha\ThuOct1100:35:362018ThuOct1100:35:362018\0\\#,OPT,ProcedureUnspecified,BasisUnspecified,\\0,1\I\C,1,2.18013\C,2,1.51056,1,118.285\H,3,1.08341,2,117.56,1,3.62676,0\H,3,1.08389,2,117.318,1,-141.371,0\C,3,1.50469,2,60.6797,1,111.038,0\Cl,2,1.77045,1,111.85,3,-142.583,0\Cl,6,1.77127,3,118.94,2,-110.209,0\Cl,6,1.7724,3,118.548,2,108.857,0\\\@

 Total job time:  508.84s(wall), 396.54s(cpu) 
 Thu Oct 11 00:35:36 2018

        *************************************************************
        *                                                           *
        *  Thank you very much for using Q-Chem.  Have a nice day.  *
        *                                                           *
        *************************************************************


 
User input: 2 of 2 
 
Q-Chem Developer Version!
                  Welcome to Q-Chem
     A Quantum Leap Into The Future Of Chemistry


 Q-Chem 5.1, Q-Chem, Inc., Pleasanton, CA (2018)

 Yihan Shao,  Zhengting Gan,  E. Epifanovsky,  A. T. B. Gilbert,  M. Wormit,  
 J. Kussmann,  A. W. Lange,  A. Behn,  Jia Deng,  Xintian Feng,  D. Ghosh,  
 M. Goldey,  P. R. Horn,  L. D. Jacobson,  I. Kaliman,  T. Kus,  A. Landau,  
 Jie Liu,  E. I. Proynov,  R. M. Richard,  R. P. Steele,  E. J. Sundstrom,  
 H. L. Woodcock III,  P. M. Zimmerman,  D. Zuev,  B. Albrecht,  E. Alguire,  
 S. A. Baeppler,  D. Barton,  Z. Benda,  Y. A. Bernard,  E. J. Berquist,  
 K. B. Bravaya,  H. Burton,  D. Casanova,  Chun-Min Chang,  Yunqing Chen,  
 A. Chien,  K. D. Closser,  M. P. Coons,  S. Coriani,  S. Dasgupta,  
 A. L. Dempwolff,  M. Diedenhofen,  Hainam Do,  R. G. Edgar,  Po-Tung Fang,  
 S. Faraji,  S. Fatehi,  Qingguo Feng,  K. D. Fenk,  J. Fosso-Tande,  
 Qinghui Ge,  A. Ghysels,  G. Gidofalvi,  J. Gomes,  J. Gonthier,  A. Gunina,  
 D. Hait,  M. W. D. Hanson-Heine,  P. H. P. Harbach,  A. W. Hauser,  
 J. E. Herr,  E. G. Hohenstein,  Z. C. Holden,  Kerwin Hui,  B. C. Huynh,  
 T.-C. Jagau,  Hyunjun Ji,  B. Kaduk,  K. Khistyaev,  Jaehoon Kim,  
 P. Klunzinger,  K. Koh,  D. Kosenkov,  L. Koulias,  T. Kowalczyk,  
 C. M. Krauter,  A. Kunitsa,  Ka Un Lao,  A. Laurent,  K. V. Lawler,  
 Joonho Lee,  D. Lefrancois,  S. Lehtola,  D. S. Levine,  Yi-Pei Li,  
 You-Sheng Lin,  Fenglai Liu,  E. Livshits,  A. Luenser,  P. Manohar,  
 E. Mansoor,  S. F. Manzer,  Shan-Ping Mao,  Yuezhi Mao,  N. Mardirossian,  
 A. V. Marenich,  T. Markovich,  L. A. Martinez-Martinez,  S. A. Maurer,  
 N. J. Mayhall,  S. C. McKenzie,  J.-M. Mewes,  A. F. Morrison,  
 J. W. Mullinax,  K. Nanda,  T. S. Nguyen-Beck,  R. Olivares-Amaya,  
 J. A. Parkhill,  T. M. Perrine,  F. Plasser,  P. Pokhilko,  S. Prager,  
 A. Prociuk,  E. Ramos,  D. R. Rehn,  F. Rob,  M. Schneider,  N. Sergueev,  
 S. M. Sharada,  S. Sharma,  D. W. Small,  T. Stauch,  T. Stein,  
 Yu-Chuan Su,  A. J. W. Thom,  A. Tkatchenko,  T. Tsuchimochi,  N. M. Tubman,  
 L. Vogt,  M. L. Vidal,  O. Vydrov,  M. A. Watson,  J. Wenzel,  
 M. de Wergifosse,  T. A. Wesolowski,  A. White,  J. Witte,  A. Yamada,  
 Jun Yang,  K. Yao,  S. Yeganeh,  S. R. Yost,  Zhi-Qiang You,  A. Zech,  
 Igor Ying Zhang,  Xing Zhang,  Yan Zhao,  Ying Zhu,  B. R. Brooks,  
 G. K. L. Chan,  C. J. Cramer,  M. S. Gordon,  W. J. Hehre,  A. Klamt,  
 M. W. Schmidt,  C. D. Sherrill,  D. G. Truhlar,  A. Aspuru-Guzik,  R. Baer,  
 A. T. Bell,  N. A. Besley,  Jeng-Da Chai,  A. E. DePrince, III,  
 R. A. DiStasio Jr.,  A. Dreuw,  B. D. Dunietz,  T. R. Furlani,  
 Chao-Ping Hsu,  Yousung Jung,  Jing Kong,  D. S. Lambrecht,  WanZhen Liang,  
 C. Ochsenfeld,  V. A. Rassolov,  L. V. Slipchenko,  J. E. Subotnik,  
 T. Van Voorhis,  J. M. Herbert,  A. I. Krylov,  P. M. W. Gill,  M. Head-Gordon

 Contributors to earlier versions of Q-Chem not listed above: 
 R. D. Adamson,  B. Austin,  J. Baker,  G. J. O. Beran,  K. Brandhorst,  
 S. T. Brown,  E. F. C. Byrd,  A. K. Chakraborty,  C.-L. Cheng,  
 Siu Hung Chien,  D. M. Chipman,  D. L. Crittenden,  H. Dachsel,  
 R. J. Doerksen,  A. D. Dutoi,  L. Fusti-Molnar,  W. A. Goddard III,  
 A. Golubeva-Zadorozhnaya,  S. R. Gwaltney,  G. Hawkins,  A. Heyden,  
 S. Hirata,  G. Kedziora,  F. J. Keil,  C. Kelley,  Jihan Kim,  R. A. King,  
 R. Z. Khaliullin,  P. P. Korambath,  W. Kurlancheek,  A. M. Lee,  M. S. Lee,  
 S. V. Levchenko,  Ching Yeh Lin,  D. Liotard,  R. C. Lochan,  I. Lotan,  
 P. E. Maslen,  N. Nair,  D. P. O'Neill,  D. Neuhauser,  E. Neuscamman,  
 C. M. Oana,  R. Olson,  B. Peters,  R. Peverati,  P. A. Pieniazek,  
 Y. M. Rhee,  J. Ritchie,  M. A. Rohrdanz,  E. Rosta,  N. J. Russ,  
 H. F. Schaefer III,  N. E. Schultz,  N. Shenvi,  A. C. Simmonett,  A. Sodt,  
 D. Stuck,  K. S. Thanthiriwatte,  V. Vanovschi,  Tao Wang,  A. Warshel,  
 C. F. Williams,  Q. Wu,  X. Xu,  W. Zhang

 Please cite Q-Chem as follows:
 Y. Shao et al., Mol. Phys. 113, 184-215 (2015)
 DOI: 10.1080/00268976.2014.952696

 Q-Chem 5.1.1 for Intel X86 EM64T Linux

 Parts of Q-Chem use Armadillo 8.300.2 (Tropical Shenanigans).
 http://arma.sourceforge.net/

 Q-Chem begins on Thu Oct 11 00:35:36 2018  

Host: 
0

     Scratch files written to /scratch/taweetham/qchem30594//
The previous job contains 0 fragments, simply inherited here
Input Ideriv = 2
Curr. Ideriv = -1
Max.  Ideriv = 2

Checking the input file for inconsistencies... 	...done.

--------------------------------------------------------------
User input:
--------------------------------------------------------------

$molecule
read
$end

$rem
   job_type 	frequency
   basis 	6-311++g**
   method	b3lyp	
$end


--------------------------------------------------------------
 ----------------------------------------------------------------
             Standard Nuclear Orientation (Angstroms)
    I     Atom           X                Y                Z
 ----------------------------------------------------------------
    1      C       0.9130250502     0.1062293480     1.5730430559
    2      C       1.4157424341    -0.3866063238     0.2432010385
    3      C       0.2246268867     0.5604539252     0.3075097751
    4      Cl      2.9689508929     0.2234553362    -0.3541097564
    5      Cl      1.1812670861    -2.0894858739    -0.1841578469
    6      Cl      0.4377393014     2.2419378630    -0.2040454222
    7      I      -1.7967556912    -0.1565887691    -0.0833972526
    8      H       0.3899979820    -0.6055726170     2.2003792269
    9      H       1.5224136550     0.8338911501     2.0964733765
 ----------------------------------------------------------------
 Molecular Point Group                 C1    NOp =  1
 Largest Abelian Subgroup              C1    NOp =  1
 Nuclear Repulsion Energy =   982.8040106312 hartrees
 There are       62 alpha and       62 beta electrons
 Requested basis set is 6-311++G(d,p)
 There are 91 shells and 232 basis functions

 Total QAlloc Memory Limit   2000 MB
 Mega-Array Size       188 MB
 MEM_STATIC part       192 MB

                       Distance Matrix (Angstroms)
             C (  1)   C (  2)   C (  3)   Cl(  4)   Cl(  5)   Cl(  6)
   C (  2)  1.504690
   C (  3)  1.510558  1.523094
   Cl(  4)  2.820371  1.772403  2.842995
   Cl(  5)  2.825044  1.771274  2.859909  2.928207
   Cl(  6)  2.818721  2.840029  1.770450  3.240960  4.394822
   I (  7)  3.186813  3.237239  2.180125  4.788494  3.551741  3.280313
   H (  8)  1.083407  2.220505  2.229332  3.723399  2.917897  3.727178
   H (  9)  1.083894  2.221624  2.226973  2.910405  3.723411  2.907146
             I (  7)   H (  8)
   H (  8)  3.193605
   H (  9)  4.092648  1.834453

 A cutoff of  1.0D-11 yielded   3326 shell pairs
 There are     23320 function pairs (     25626 Cartesian)
 Smallest overlap matrix eigenvalue = 2.13E-05
 Guess from superposition of atomic densities
 Warning:  Energy on first SCF cycle will be non-variational
 SAD guess density has 124.000000 electrons

 -----------------------------------------------------------------------
  General SCF calculation program by
  Eric Jon Sundstrom, Paul Horn, Yuezhi Mao, Dmitri Zuev, Alec White,
  David Stuck, Shaama M.S., Shane Yost, Joonho Lee, David Small,
  Daniel Levine, Susi Lehtola, Hugh Burton, Evgeny Epifanovsky
 -----------------------------------------------------------------------
 Exchange:     0.2000 Hartree-Fock + 0.0800 Slater + 0.7200 B88
 Correlation:  0.1900 VWN1RPA + 0.8100 LYP
 Using SG-1 standard quadrature grid
 A restricted SCF calculation will be
 performed using DIIS
 SCF converges when DIIS error is below 1.0e-08
 ---------------------------------------
  Cycle       Energy         DIIS error
 ---------------------------------------
    1   -8416.8805788369      3.46e-02  
    2   -8415.6459901358      2.58e-03  
    3   -8415.6255514557      3.13e-03  
    4   -8415.6856601457      4.62e-04  
    5   -8415.6865717788      2.75e-04  
    6   -8415.6870583167      8.06e-05  
    7   -8415.6871031477      1.57e-05  
    8   -8415.6871044114      7.45e-06  
    9   -8415.6871047466      1.36e-06  
   10   -8415.6871047603      4.36e-07  
   11   -8415.6871047610      7.43e-08  
   12   -8415.6871047611      2.04e-08  
   13   -8415.6871047611      6.06e-09  Convergence criterion met
 ---------------------------------------
 SCF time:   CPU 59.21s  wall 59.00s 
 SCF   energy in the final basis set =    -8415.6871047611
 Total energy in the final basis set =    -8415.6871047611

 --------------------------------------------------------------

                    Orbital Energies (a.u.)
 --------------------------------------------------------------

 Alpha MOs
 -- Occupied --
*******-176.317-165.721-165.718-165.718-101.578-101.577-101.577
-35.813 -31.307 -31.300 -31.300 -22.957 -22.956 -22.956 -22.951
-22.951 -10.333 -10.317 -10.233  -9.492  -9.492  -9.492  -7.257
 -7.257  -7.257  -7.247  -7.247  -7.246  -7.246  -7.246  -7.246
 -6.362  -4.776  -4.760  -4.759  -2.041  -2.036  -2.036  -2.022
 -2.022  -0.976  -0.888  -0.850  -0.833  -0.687  -0.636  -0.577
 -0.531  -0.510  -0.446  -0.437  -0.426  -0.404  -0.365  -0.347
 -0.339  -0.327  -0.316  -0.302  -0.279  -0.276
 -- Virtual --
 -0.089  -0.044  -0.030  -0.005   0.020   0.022   0.026   0.037
  0.057   0.068   0.070   0.074   0.082   0.089   0.093   0.098
  0.108   0.111   0.114   0.121   0.126   0.135   0.140   0.148
  0.149   0.158   0.164   0.169   0.188   0.204   0.209   0.225
  0.236   0.241   0.243   0.264   0.272   0.289   0.370   0.390
  0.404   0.412   0.426   0.433   0.437   0.444   0.451   0.459
  0.461   0.479   0.481   0.488   0.496   0.511   0.513   0.544
  0.569   0.577   0.611   0.624   0.634   0.658   0.663   0.718
  0.782   0.815   0.830   0.845   0.855   0.865   0.867   0.887
  0.904   0.924   0.930   0.934   0.949   0.987   1.010   1.027
  1.073   1.115   1.156   1.174   1.216   1.293   1.350   1.372
  1.394   1.403   1.446   1.493   1.520   1.554   1.571   1.605
  1.663   1.737   1.789   1.861   1.863   1.940   1.983   2.013
  2.162   2.169   2.181   2.266   2.275   2.283   2.298   2.302
  2.327   2.435   2.476   2.533   2.558   2.596   2.707   2.733
  2.799   2.819   2.941   3.093   3.158   3.406   3.614   3.713
  3.981   3.995   4.057   4.076   4.123   4.245   4.436   6.035
  6.056   6.090   9.698   9.746   9.762  23.468  23.616  23.847
 25.837  25.854  25.874  25.883  25.926  25.975  26.415  26.472
 26.514  27.882  28.367  28.383  28.388  28.539  28.545  28.572
 28.604  28.684 127.902 127.915 127.938 151.675 215.687 215.734
215.7531901.838
 --------------------------------------------------------------

          Ground-State Mulliken Net Atomic Charges

     Atom                 Charge (a.u.)
  ----------------------------------------
      1 C                    -0.790237
      2 C                    -0.322149
      3 C                    -0.237751
      4 Cl                    0.287541
      5 Cl                    0.343453
      6 Cl                    0.209700
      7 I                     0.142448
      8 H                     0.190064
      9 H                     0.176929
  ----------------------------------------
  Sum of atomic charges =     0.000000

 -----------------------------------------------------------------
                    Cartesian Multipole Moments
 -----------------------------------------------------------------
    Charge (ESU x 10^10)
                 0.0000
    Dipole Moment (Debye)
         X      -0.2146      Y      -0.0829      Z       1.7750
       Tot       1.7898
    Quadrupole Moments (Debye-Ang)
        XX     -83.9716     XY       2.5225     YY     -85.2731
        XZ       2.2817     YZ       0.1526     ZZ     -81.4924
    Octopole Moments (Debye-Ang^2)
       XXX     -79.7925    XXY      -1.3946    XYY     -22.1733
       YYY      -6.2439    XXZ      -4.9073    XYZ       0.5437
       YYZ      -4.8072    XZZ     -17.8026    YZZ      -1.5549
       ZZZ       1.7800
    Hexadecapole Moments (Debye-Ang^3)
      XXXX   -1482.5436   XXXY      41.8810   XXYY    -401.8846
      XYYY      15.5085   YYYY    -799.5950   XXXZ      -0.1038
      XXYZ       1.6669   XYYZ      -0.5592   YYYZ      -1.3506
      XXZZ    -296.0423   XYZZ       8.4025   YYZZ    -179.6568
      XZZZ      10.0728   YZZZ       0.0551   ZZZZ    -226.7455
 -----------------------------------------------------------------
 Calculating MO derivatives via CPSCF
   1         3          27      0.135155    0.025760
   2         3          27      0.020636    0.003664
   3         3          27      0.002077    0.000581
   4         3          27      0.000186    0.000058
   5        27           3      0.000009    0.000006
   6        30           0      0.000000    0.000000    Roots Converged
 Time for AOints: 35.8 s (CPU) 35.8 s (wall)
 ------------------------------------------------------------------------------
                     AOints        : Timing summary (seconds)
 ------------------------------------------------------------------------------
     job step          cpu (% of tot)      sys (% of tot)     wall (% of tot)
 ------------------------------------------------------------------------------
  cpscf_lag         0.2083E+03 (40.2)   0.2870E-03 (16.2)   0.2083E+03 (40.2)
  iterzp            0.2735E+03 (52.8)   0.1488E-02 (83.8)   0.2735E+03 (52.8)
  make_fx           0.0000E+00 ( 0.0)   0.0000E+00 ( 0.0)   0.0000E+00 ( 0.0)
  AOints            0.3583E+02 ( 6.9)   0.0000E+00 ( 0.0)   0.3583E+02 ( 6.9)
 ------------------------------------------------------------------------------
   Grand Totals     0.5181E+03          0.1775E-02          0.5181E+03
 ------------------------------------------------------------------------------
 Calculating analytic Hessian of the SCF energy
 Polarizability Matrix (a.u.)
            1           2           3
    1-121.6382107  -6.4185583  -0.5644329
    2  -6.4185583-105.1408922   0.4780774
    3  -0.5644329   0.4780774 -79.3211986

 Direct stationary perturbation theory relativistic correction:

 rels  =      99.305752154357
 relv  =    -330.723677202002
 rel2e =      44.488901110640
 E_rel =    -186.929023937005

 Hessian of the SCF Energy
            1           2           3           4           5           6
    1   0.3867963   0.2156700   0.0072305  -0.0514516  -0.0030763   0.0353032
    2   0.2156700   0.4938307  -0.0123372  -0.0012196  -0.0589267  -0.0365006
    3   0.0072305  -0.0123372   0.5938336   0.0684856  -0.0638811  -0.1767347
    4  -0.0514516  -0.0012196   0.0684856   0.3343340  -0.0290480  -0.0879449
    5  -0.0030763  -0.0589267  -0.0638811  -0.0290480   0.3399691   0.0661228
    6   0.0353032  -0.0365006  -0.1767347  -0.0879449   0.0661228   0.3043604
    7  -0.0638111  -0.0005016  -0.0831545  -0.1308269   0.0644011   0.0212420
    8   0.0043004  -0.0573427   0.0577709   0.0707107  -0.0953797  -0.0109779
    9  -0.0566841   0.0249867  -0.1564623  -0.0020715   0.0102161  -0.0140034
   10  -0.0124143   0.0001986   0.0071526  -0.1092625  -0.0244308   0.0359596
   11  -0.0020656   0.0007841  -0.0008010  -0.0329608  -0.0411544   0.0149680
   12   0.0241417   0.0104500  -0.0057103   0.0315736   0.0093059  -0.0464686
   13   0.0001907  -0.0003439   0.0024589  -0.0317773  -0.0135048  -0.0042550
   14   0.0027119  -0.0153316  -0.0068768  -0.0061758  -0.1265831  -0.0306069
   15  -0.0046947  -0.0247149  -0.0025472  -0.0015259  -0.0247798  -0.0403161
   16   0.0001916   0.0031263  -0.0029807   0.0010953   0.0102799  -0.0039920
   17   0.0024678  -0.0133340   0.0070649  -0.0041245  -0.0210994   0.0102319
   18   0.0057135   0.0256581  -0.0042657  -0.0047754  -0.0020276  -0.0002080
   19  -0.0139997   0.0015473  -0.0028145  -0.0144027  -0.0057644  -0.0099341
   20  -0.0026639   0.0006245   0.0013958   0.0028484   0.0015290  -0.0005750
   21  -0.0150529  -0.0053607  -0.0008446   0.0015846   0.0031143  -0.0012313
   22  -0.1106810  -0.1007089   0.0821123  -0.0091017  -0.0123411   0.0061195
   23  -0.1006785  -0.1726915   0.1112849   0.0089109   0.0112700  -0.0097541
   24   0.0797164   0.1085307  -0.1386569   0.0058588   0.0110174  -0.0134507
   25  -0.1348211  -0.1177682  -0.0784902   0.0113934   0.0134843   0.0075017
   26  -0.1166659  -0.1776127  -0.0936204  -0.0089413  -0.0096248  -0.0029082
   27  -0.0756736  -0.0907122  -0.1086118  -0.0111849  -0.0090879  -0.0119476
            7           8           9          10          11          12
    1  -0.0638111   0.0043004  -0.0566841  -0.0124143  -0.0020656   0.0241417
    2  -0.0005016  -0.0573427   0.0249867   0.0001986   0.0007841   0.0104500
    3  -0.0831545   0.0577709  -0.1564623   0.0071526  -0.0008010  -0.0057103
    4  -0.1308269   0.0707107  -0.0020715  -0.1092625  -0.0329608   0.0315736
    5   0.0644011  -0.0953797   0.0102161  -0.0244308  -0.0411544   0.0093059
    6   0.0212420  -0.0109779  -0.0140034   0.0359596   0.0149680  -0.0464686
    7   0.3130550  -0.0412582   0.0634191  -0.0225391   0.0047459  -0.0000093
    8  -0.0412582   0.3211501  -0.0694517  -0.0079196   0.0020545  -0.0033435
    9   0.0634191  -0.0694517   0.2639609   0.0135614  -0.0016386  -0.0011446
   10  -0.0225391  -0.0079196   0.0135614   0.1617187   0.0490733  -0.0568100
   11   0.0047459   0.0020545  -0.0016386   0.0490733   0.0628391  -0.0165570
   12  -0.0000093  -0.0033435  -0.0011446  -0.0568100  -0.0165570   0.0452131
   13   0.0033333   0.0104238   0.0029843  -0.0119458  -0.0273295  -0.0012989
   14  -0.0029477  -0.0202930  -0.0089511  -0.0199370  -0.0237631   0.0021484
   15   0.0042735   0.0011573  -0.0006863   0.0007535   0.0052888   0.0051512
   16  -0.0317027  -0.0210675   0.0065674  -0.0036594   0.0078003   0.0003514
   17  -0.0052417  -0.1306969   0.0351522   0.0021164  -0.0015009  -0.0016409
   18   0.0010600   0.0285050  -0.0405500  -0.0011490  -0.0007302   0.0018588
   19  -0.0672500  -0.0158475  -0.0093322  -0.0014491  -0.0000421  -0.0002681
   20  -0.0213479  -0.0220388  -0.0026567   0.0006289  -0.0001975   0.0000879
   21  -0.0067373  -0.0005337  -0.0272855   0.0009963  -0.0003407   0.0003698
   22   0.0107385   0.0143066  -0.0109429  -0.0018633   0.0002522   0.0035774
   23  -0.0075931  -0.0087239   0.0040494   0.0017710   0.0002874  -0.0028369
   24   0.0063302   0.0070964  -0.0113510  -0.0009161   0.0002141  -0.0008081
   25  -0.0109970  -0.0136487  -0.0075015   0.0014149   0.0005262  -0.0012578
   26   0.0097431   0.0112705   0.0082938  -0.0015008   0.0006509   0.0023860
   27  -0.0064236  -0.0102228  -0.0124778   0.0004518  -0.0004033   0.0015387
           13          14          15          16          17          18
    1   0.0001907   0.0027119  -0.0046947   0.0001916   0.0024678   0.0057135
    2  -0.0003439  -0.0153316  -0.0247149   0.0031263  -0.0133340   0.0256581
    3   0.0024589  -0.0068768  -0.0025472  -0.0029807   0.0070649  -0.0042657
    4  -0.0317773  -0.0061758  -0.0015259   0.0010953  -0.0041245  -0.0047754
    5  -0.0135048  -0.1265831  -0.0247798   0.0102799  -0.0210994  -0.0020276
    6  -0.0042550  -0.0306069  -0.0403161  -0.0039920   0.0102319  -0.0002080
    7   0.0033333  -0.0029477   0.0042735  -0.0317027  -0.0052417   0.0010600
    8   0.0104238  -0.0202930   0.0011573  -0.0210675  -0.1306969   0.0285050
    9   0.0029843  -0.0089511  -0.0006863   0.0065674   0.0351522  -0.0405500
   10  -0.0119458  -0.0199370   0.0007535  -0.0036594   0.0021164  -0.0011490
   11  -0.0273295  -0.0237631   0.0052888   0.0078003  -0.0015009  -0.0007302
   12  -0.0012989   0.0021484   0.0051512   0.0003514  -0.0016409   0.0018588
   13   0.0444700   0.0224039  -0.0005372  -0.0003810   0.0014978   0.0008814
   14   0.0224039   0.1894013   0.0439348   0.0008731  -0.0027188  -0.0013486
   15  -0.0005372   0.0439348   0.0357571  -0.0005582   0.0009213   0.0004103
   16  -0.0003810   0.0008731  -0.0005582   0.0433763   0.0167616  -0.0022688
   17   0.0014978  -0.0027188   0.0009213   0.0167616   0.1855265  -0.0522317
   18   0.0008814  -0.0013486   0.0004103  -0.0022688  -0.0522317   0.0387856
   19  -0.0046659   0.0023896   0.0014093  -0.0098303  -0.0142340   0.0016575
   20   0.0062221  -0.0007419   0.0002087  -0.0191074  -0.0161448   0.0002591
   21  -0.0001462   0.0010077   0.0012956   0.0028538   0.0011895   0.0029689
   22   0.0009342  -0.0020482  -0.0025699  -0.0003479   0.0026467  -0.0038640
   23   0.0002599   0.0016475   0.0007749   0.0008089  -0.0015468   0.0028577
   24   0.0003782   0.0001134   0.0016654   0.0005655  -0.0010636  -0.0005296
   25  -0.0001582   0.0027300   0.0034496   0.0012581  -0.0018901   0.0027450
   26   0.0003707  -0.0016173  -0.0027913   0.0005247   0.0015151  -0.0009417
   27  -0.0004655   0.0005790  -0.0007299  -0.0005384   0.0003762   0.0015297
           19          20          21          22          23          24
    1  -0.0139997  -0.0026639  -0.0150529  -0.1106810  -0.1006785   0.0797164
    2   0.0015473   0.0006245  -0.0053607  -0.1007089  -0.1726915   0.1085307
    3  -0.0028145   0.0013958  -0.0008446   0.0821123   0.1112849  -0.1386569
    4  -0.0144027   0.0028484   0.0015846  -0.0091017   0.0089109   0.0058588
    5  -0.0057644   0.0015290   0.0031143  -0.0123411   0.0112700   0.0110174
    6  -0.0099341  -0.0005750  -0.0012313   0.0061195  -0.0097541  -0.0134507
    7  -0.0672500  -0.0213479  -0.0067373   0.0107385  -0.0075931   0.0063302
    8  -0.0158475  -0.0220388  -0.0005337   0.0143066  -0.0087239   0.0070964
    9  -0.0093322  -0.0026567  -0.0272855  -0.0109429   0.0040494  -0.0113510
   10  -0.0014491   0.0006289   0.0009963  -0.0018633   0.0017710  -0.0009161
   11  -0.0000421  -0.0001975  -0.0003407   0.0002522   0.0002874   0.0002141
   12  -0.0002681   0.0000879   0.0003698   0.0035774  -0.0028369  -0.0008081
   13  -0.0046659   0.0062221  -0.0001462   0.0009342   0.0002599   0.0003782
   14   0.0023896  -0.0007419   0.0010077  -0.0020482   0.0016475   0.0001134
   15   0.0014093   0.0002087   0.0012956  -0.0025699   0.0007749   0.0016654
   16  -0.0098303  -0.0191074   0.0028538  -0.0003479   0.0008089   0.0005655
   17  -0.0142340  -0.0161448   0.0011895   0.0026467  -0.0015468  -0.0010636
   18   0.0016575   0.0002591   0.0029689  -0.0038640   0.0028577  -0.0005296
   19   0.1118614   0.0325107   0.0183398   0.0012914  -0.0019176  -0.0002975
   20   0.0325107   0.0363246   0.0008756   0.0008097   0.0004680   0.0004518
   21   0.0183398   0.0008756   0.0247636   0.0003452  -0.0014767   0.0001582
   22   0.0012914   0.0008097   0.0003452   0.1138255   0.1050359  -0.0845339
   23  -0.0019176   0.0004680  -0.0014767   0.1050359   0.1776494  -0.1164370
   24  -0.0002975   0.0004518   0.0001582  -0.0845339  -0.1164370   0.1507566
   25  -0.0015551   0.0000994  -0.0021832  -0.0047956  -0.0065975  -0.0071016
   26   0.0013579   0.0001770   0.0015247  -0.0079531  -0.0083599  -0.0099232
   27   0.0012399  -0.0000472  -0.0001947   0.0097562   0.0115379   0.0122161
           25          26          27
    1  -0.1348211  -0.1166659  -0.0756736
    2  -0.1177682  -0.1776127  -0.0907122
    3  -0.0784902  -0.0936204  -0.1086118
    4   0.0113934  -0.0089413  -0.0111849
    5   0.0134843  -0.0096248  -0.0090879
    6   0.0075017  -0.0029082  -0.0119476
    7  -0.0109970   0.0097431  -0.0064236
    8  -0.0136487   0.0112705  -0.0102228
    9  -0.0075015   0.0082938  -0.0124778
   10   0.0014149  -0.0015008   0.0004518
   11   0.0005262   0.0006509  -0.0004033
   12  -0.0012578   0.0023860   0.0015387
   13  -0.0001582   0.0003707  -0.0004655
   14   0.0027300  -0.0016173   0.0005790
   15   0.0034496  -0.0027913  -0.0007299
   16   0.0012581   0.0005247  -0.0005384
   17  -0.0018901   0.0015151   0.0003762
   18   0.0027450  -0.0009417   0.0015297
   19  -0.0015551   0.0013579   0.0012399
   20   0.0000994   0.0001770  -0.0000472
   21  -0.0021832   0.0015247  -0.0001947
   22  -0.0047956  -0.0079531   0.0097562
   23  -0.0065975  -0.0083599   0.0115379
   24  -0.0071016  -0.0099232   0.0122161
   25   0.1382607   0.1230647   0.0828380
   26   0.1230647   0.1836012   0.0979802
   27   0.0828380   0.0979802   0.1186774
 Gradient time:  CPU 637.02 s  wall 725.76 s
 **********************************************************************
 **                                                                  **
 **                       VIBRATIONAL ANALYSIS                       **
 **                       --------------------                       **
 **                                                                  **
 **        VIBRATIONAL FREQUENCIES (CM**-1) AND NORMAL MODES         **
 **     FORCE CONSTANTS (mDYN/ANGSTROM) AND REDUCED MASSES (AMU)     **
 **                  INFRARED INTENSITIES (KM/MOL)                   **
 **                                                                  **
 **********************************************************************


 Mode:                 1                      2                      3
 Frequency:        90.85                 124.79                 189.35
 Force Cnst:      0.1455                 0.2762                 0.4981
 Red. Mass:      29.9103                30.1086                23.5790
 IR Active:          YES                    YES                    YES
 IR Intens:        0.201                  0.133                  0.175
 Raman Active:       YES                    YES                    YES
               X      Y      Z        X      Y      Z        X      Y      Z
 C         -0.148 -0.071 -0.087    0.046 -0.226 -0.046    0.148  0.118 -0.197
 C         -0.001 -0.055 -0.038    0.144 -0.136 -0.038    0.171  0.070 -0.157
 C          0.015 -0.025 -0.157    0.005 -0.266 -0.036    0.055  0.042 -0.157
 Cl         0.187  0.056  0.507    0.007  0.172 -0.121    0.464 -0.367  0.033
 Cl         0.110  0.047 -0.450    0.604 -0.252  0.169    0.096  0.023  0.040
 Cl         0.048 -0.127 -0.453    0.058 -0.234  0.072   -0.412  0.201  0.121
 I         -0.079  0.022  0.137   -0.203  0.150 -0.021   -0.079  0.015 -0.002
 H         -0.331  0.000 -0.157    0.141 -0.362 -0.120    0.272  0.116 -0.096
 H         -0.104 -0.171 -0.000   -0.108 -0.157  0.037    0.107  0.223 -0.292
 TransDip  -0.014 -0.002  0.002   -0.012 -0.001  0.001    0.008  0.011 -0.001

 Mode:                 4                      5                      6
 Frequency:       198.94                 255.43                 294.02
 Force Cnst:      0.8297                 0.4951                 0.7867
 Red. Mass:      35.5831                12.8796                15.4460
 IR Active:          YES                    YES                    YES
 IR Intens:        0.032                  0.703                  0.411
 Raman Active:       YES                    YES                    YES
               X      Y      Z        X      Y      Z        X      Y      Z
 C          0.026  0.218 -0.066   -0.303  0.041 -0.203    0.084 -0.166 -0.341
 C          0.095  0.219 -0.047   -0.202 -0.051 -0.125    0.088 -0.091 -0.318
 C          0.036  0.172 -0.083   -0.091  0.168 -0.237    0.071 -0.071 -0.285
 Cl         0.235 -0.016 -0.071   -0.182 -0.110  0.053    0.162  0.332  0.091
 Cl        -0.018  0.268  0.046    0.193 -0.201 -0.014   -0.273 -0.247  0.146
 Cl         0.657  0.169  0.123    0.081  0.333  0.031    0.015  0.061  0.048
 I         -0.256 -0.177 -0.007    0.037 -0.021  0.037    0.002 -0.006  0.016
 H          0.125  0.140 -0.074   -0.548  0.164 -0.269    0.092 -0.209 -0.388
 H         -0.089  0.303 -0.050   -0.203 -0.109 -0.112    0.074 -0.197 -0.293
 TransDip  -0.004 -0.004  0.001   -0.026 -0.001 -0.004    0.008 -0.012 -0.014

 Mode:                 7                      8                      9
 Frequency:       363.37                 421.03                 469.57
 Force Cnst:      0.3203                 0.3730                 0.8035
 Red. Mass:       4.1173                 3.5717                 6.1853
 IR Active:          YES                    YES                    YES
 IR Intens:        1.587                  3.267                  5.721
 Raman Active:       YES                    YES                    YES
               X      Y      Z        X      Y      Z        X      Y      Z
 C          0.322  0.124  0.080   -0.002  0.289 -0.129   -0.263  0.213  0.193
 C          0.003 -0.065  0.038   -0.037  0.004 -0.050    0.109 -0.058  0.288
 C          0.081  0.063  0.150   -0.067 -0.070 -0.155    0.060 -0.017 -0.003
 Cl        -0.059  0.018  0.057   -0.037 -0.008  0.041    0.129  0.071 -0.105
 Cl         0.003 -0.123 -0.055    0.005  0.004 -0.029   -0.043 -0.164 -0.088
 Cl        -0.000  0.085 -0.025    0.013 -0.129  0.096   -0.010  0.027  0.009
 I         -0.031 -0.010 -0.020    0.014  0.007  0.004   -0.005 -0.000  0.002
 H          0.382  0.330  0.364    0.156  0.472  0.202   -0.438  0.343  0.200
 H          0.590  0.125 -0.226    0.000  0.548 -0.494   -0.414  0.314  0.237
 TransDip   0.039  0.001  0.010   -0.042  0.029 -0.026   -0.042  0.046  0.045

 Mode:                10                     11                     12
 Frequency:       573.40                 703.78                 745.36
 Force Cnst:      2.4687                 1.0275                 0.8586
 Red. Mass:      12.7440                 3.5209                 2.6229
 IR Active:          YES                    YES                    YES
 IR Intens:       21.480                 80.954                 42.081
 Raman Active:       YES                    YES                    YES
               X      Y      Z        X      Y      Z        X      Y      Z
 C          0.067 -0.050 -0.041   -0.006  0.088 -0.028    0.041  0.045  0.000
 C          0.442 -0.258  0.258    0.014  0.086 -0.075    0.196  0.265 -0.019
 C          0.499 -0.271 -0.419    0.256  0.309  0.001   -0.052 -0.033  0.012
 Cl        -0.198 -0.032  0.038   -0.025 -0.008  0.007   -0.054 -0.029  0.027
 Cl        -0.020  0.145  0.011    0.002 -0.029  0.002   -0.015 -0.067 -0.022
 Cl        -0.034  0.092  0.012   -0.024 -0.105  0.034    0.006  0.004 -0.008
 I         -0.023 -0.003  0.003   -0.009 -0.004 -0.002    0.001  0.001  0.001
 H         -0.220  0.094 -0.122   -0.516  0.112 -0.432    0.382 -0.466 -0.297
 H         -0.119  0.035  0.055    0.182 -0.378  0.403   -0.498  0.268  0.321
 TransDip   0.140 -0.048 -0.013    0.164  0.235 -0.033    0.128  0.164 -0.003

 Mode:                13                     14                     15
 Frequency:       914.91                 941.65                1016.52
 Force Cnst:      4.3864                 4.1846                 1.1261
 Red. Mass:       8.8941                 8.0099                 1.8496
 IR Active:          YES                    YES                    YES
 IR Intens:        2.402                 27.228                 56.555
 Raman Active:       YES                    YES                    YES
               X      Y      Z        X      Y      Z        X      Y      Z
 C         -0.003 -0.021  0.443   -0.237  0.142 -0.031    0.116  0.154  0.010
 C         -0.355  0.285 -0.272    0.163 -0.180 -0.443   -0.083 -0.096 -0.014
 C          0.317 -0.262 -0.256    0.215 -0.191  0.456   -0.070 -0.128 -0.003
 Cl         0.017 -0.002  0.002   -0.026 -0.006  0.019    0.011  0.004  0.001
 Cl         0.006 -0.024  0.004    0.000  0.033  0.017    0.001  0.012 -0.001
 Cl        -0.003  0.021  0.001    0.001  0.038 -0.022    0.003  0.015  0.002
 I         -0.003  0.000  0.001   -0.002 -0.000 -0.002    0.002  0.001 -0.000
 H          0.069 -0.045  0.478   -0.131  0.154  0.071   -0.254 -0.113 -0.600
 H          0.029  0.163  0.152   -0.426  0.362 -0.116   -0.031 -0.197  0.669
 TransDip  -0.037  0.024 -0.023    0.125 -0.110 -0.015   -0.148 -0.190  0.007

 Mode:                16                     17                     18
 Frequency:      1086.43                1093.47                1259.11
 Force Cnst:      1.0954                 0.9324                 5.1539
 Red. Mass:       1.5751                 1.3235                 5.5177
 IR Active:          YES                    YES                    YES
 IR Intens:        2.965                  8.637                  9.715
 Raman Active:       YES                    YES                    YES
               X      Y      Z        X      Y      Z        X      Y      Z
 C         -0.013  0.028 -0.004   -0.127  0.098  0.006    0.008  0.013  0.300
 C         -0.108 -0.135  0.027    0.034  0.011  0.012    0.248 -0.215 -0.262
 C          0.085  0.107 -0.018    0.004 -0.040 -0.009   -0.241  0.206 -0.200
 Cl         0.007  0.007 -0.001   -0.001 -0.001 -0.000   -0.015 -0.002  0.009
 Cl         0.005  0.007 -0.001   -0.001 -0.001 -0.000   -0.001  0.016  0.007
 Cl        -0.005 -0.006  0.000    0.001  0.002  0.000   -0.000 -0.016  0.007
 I         -0.000 -0.001  0.000    0.000  0.000  0.000    0.002  0.000  0.001
 H          0.636 -0.519 -0.083    0.446 -0.352 -0.027    0.135  0.083  0.538
 H         -0.408  0.313  0.060    0.632 -0.496 -0.051   -0.003 -0.090  0.519
 TransDip   0.030 -0.039  0.025    0.070 -0.063  0.000    0.076 -0.014 -0.064

 Mode:                19                     20                     21
 Frequency:      1454.97                3129.62                3221.72
 Force Cnst:      1.4555                 6.0821                 6.8412
 Red. Mass:       1.1670                 1.0540                 1.1187
 IR Active:          YES                    YES                    YES
 IR Intens:       19.053                  0.200                  1.491
 Raman Active:       YES                    YES                    YES
               X      Y      Z        X      Y      Z        X      Y      Z
 C         -0.007 -0.003 -0.110   -0.006 -0.002 -0.064   -0.062 -0.079  0.007
 C         -0.026  0.021  0.011   -0.002  0.001  0.002   -0.000 -0.000  0.000
 C          0.024 -0.020  0.006    0.002 -0.001  0.001   -0.000 -0.000  0.000
 Cl         0.001  0.000 -0.000   -0.000  0.000  0.000    0.000  0.000 -0.000
 Cl         0.000 -0.001 -0.000   -0.000  0.000  0.000    0.000  0.000  0.000
 Cl        -0.000  0.001 -0.000    0.000 -0.000  0.000    0.000  0.000 -0.000
 I         -0.000  0.000 -0.000    0.000 -0.000  0.000    0.000  0.000  0.000
 H          0.301  0.333  0.546   -0.340 -0.460  0.390    0.347  0.471 -0.416
 H         -0.211 -0.315  0.584    0.408  0.489  0.335    0.387  0.463  0.333
 TransDip  -0.007 -0.002  0.140   -0.007  0.002  0.012    0.024  0.030 -0.005

 STANDARD THERMODYNAMIC QUANTITIES AT   298.15 K  AND     1.00 ATM

   This Molecule has  0 Imaginary Frequencies
   Zero point vibrational energy:       26.516 kcal/mol

   Atom    1 Element C  Has Mass   12.00000
   Atom    2 Element C  Has Mass   12.00000
   Atom    3 Element C  Has Mass   12.00000
   Atom    4 Element Cl Has Mass   34.96885
   Atom    5 Element Cl Has Mass   34.96885
   Atom    6 Element Cl Has Mass   34.96885
   Atom    7 Element I  Has Mass  126.90440
   Atom    8 Element H  Has Mass    1.00783
   Atom    9 Element H  Has Mass    1.00783
   Molecular Mass:   269.826610 amu
   Principal axes and moments of inertia in amu*Bohr^2:
                             1           2           3
    Eigenvalues --     1387.62159  3052.00363  4092.68852
          X               0.99996    -0.00784     0.00405
          Y               0.00784     0.99997     0.00120
          Z              -0.00406    -0.00117     0.99999
   Rotational Symmetry Number is   1
   The Molecule is an Asymmetric Top
   Translational Enthalpy:        0.889 kcal/mol
   Rotational Enthalpy:           0.889 kcal/mol
   Vibrational Enthalpy:         29.626 kcal/mol
   gas constant (RT):             0.592 kcal/mol
   Translational Entropy:        42.677  cal/mol.K
   Rotational Entropy:           31.228  cal/mol.K
   Vibrational Entropy:          18.492  cal/mol.K

   Total Enthalpy:               31.996 kcal/mol
   Total Entropy:                92.396  cal/mol.K

 ======================================================================

 STANDARD THERMODYNAMIC QUANTITIES FOR ANHARMONIC VIBRATION -- TOSH

   Zero point vibrational energy: ************ kcal/mol

   Vibrational Enthalpy:       Infinity kcal/mol
   Vibrational Entropy:             NaN  cal/mol.K

   Total Enthalpy:             Infinity kcal/mol
   Total Entropy:                   NaN  cal/mol.K

 ======================================================================

 STANDARD THERMODYNAMIC QUANTITIES FOR ANHARMONIC VIBRATION -- VPT2

   Zero point vibrational energy: ************ kcal/mol

   Vibrational Enthalpy:       Infinity kcal/mol
   Vibrational Entropy:             NaN  cal/mol.K

   Total Enthalpy:             Infinity kcal/mol
   Total Entropy:                   NaN  cal/mol.K

 ======================================================================

Archival summary:
1\1\garfield\FREQ\ProcedureUnspecified\BasisUnspecified\1l332\taweetha\ThuOct1100:48:422018ThuOct1100:48:422018\0\\#,FREQ,ProcedureUnspecified,BasisUnspecified,\\0,1\I\C,1,2.18013\C,2,1.51056,1,118.285\H,3,1.08341,2,117.56,1,3.62676,0\H,3,1.08389,2,117.318,1,-141.371,0\C,3,1.50469,2,60.6797,1,111.038,0\Cl,2,1.77045,1,111.85,3,-142.583,0\Cl,6,1.77127,3,118.94,2,-110.209,0\Cl,6,1.7724,3,118.548,2,108.857,0\\\@

 Total job time:  785.10s(wall), 696.36s(cpu) 
 Thu Oct 11 00:48:42 2018

        *************************************************************
        *                                                           *
        *  Thank you very much for using Q-Chem.  Have a nice day.  *
        *                                                           *
        *************************************************************
