# Supplementary material for: Geometric and energetic data from ab initio calculations of haloethene, haloimine, halomethylenephosphine, haloiminophosphine, halodiazene, halodiphosphene and halocyclopropane
Source: Data Brief. 2019 Nov 2;27:104738. doi: 10.1016/j.dib.2019.104738 (PMC6861602; doi:10.1016/j.dib.2019.104738)
Supplement: Multimedia component 3 [file mmc3.zip › CCC/B3LYP/ClClCCCII.out]

Q-Chem Developer Version!
                  Welcome to Q-Chem
     A Quantum Leap Into The Future Of Chemistry


 Q-Chem 5.1, Q-Chem, Inc., Pleasanton, CA (2018)

 Yihan Shao,  Zhengting Gan,  E. Epifanovsky,  A. T. B. Gilbert,  M. Wormit,  
 J. Kussmann,  A. W. Lange,  A. Behn,  Jia Deng,  Xintian Feng,  D. Ghosh,  
 M. Goldey,  P. R. Horn,  L. D. Jacobson,  I. Kaliman,  T. Kus,  A. Landau,  
 Jie Liu,  E. I. Proynov,  R. M. Richard,  R. P. Steele,  E. J. Sundstrom,  
 H. L. Woodcock III,  P. M. Zimmerman,  D. Zuev,  B. Albrecht,  E. Alguire,  
 S. A. Baeppler,  D. Barton,  Z. Benda,  Y. A. Bernard,  E. J. Berquist,  
 K. B. Bravaya,  H. Burton,  D. Casanova,  Chun-Min Chang,  Yunqing Chen,  
 A. Chien,  K. D. Closser,  M. P. Coons,  S. Coriani,  S. Dasgupta,  
 A. L. Dempwolff,  M. Diedenhofen,  Hainam Do,  R. G. Edgar,  Po-Tung Fang,  
 S. Faraji,  S. Fatehi,  Qingguo Feng,  K. D. Fenk,  J. Fosso-Tande,  
 Qinghui Ge,  A. Ghysels,  G. Gidofalvi,  J. Gomes,  J. Gonthier,  A. Gunina,  
 D. Hait,  M. W. D. Hanson-Heine,  P. H. P. Harbach,  A. W. Hauser,  
 J. E. Herr,  E. G. Hohenstein,  Z. C. Holden,  Kerwin Hui,  B. C. Huynh,  
 T.-C. Jagau,  Hyunjun Ji,  B. Kaduk,  K. Khistyaev,  Jaehoon Kim,  
 P. Klunzinger,  K. Koh,  D. Kosenkov,  L. Koulias,  T. Kowalczyk,  
 C. M. Krauter,  A. Kunitsa,  Ka Un Lao,  A. Laurent,  K. V. Lawler,  
 Joonho Lee,  D. Lefrancois,  S. Lehtola,  D. S. Levine,  Yi-Pei Li,  
 You-Sheng Lin,  Fenglai Liu,  E. Livshits,  A. Luenser,  P. Manohar,  
 E. Mansoor,  S. F. Manzer,  Shan-Ping Mao,  Yuezhi Mao,  N. Mardirossian,  
 A. V. Marenich,  T. Markovich,  L. A. Martinez-Martinez,  S. A. Maurer,  
 N. J. Mayhall,  S. C. McKenzie,  J.-M. Mewes,  A. F. Morrison,  
 J. W. Mullinax,  K. Nanda,  T. S. Nguyen-Beck,  R. Olivares-Amaya,  
 J. A. Parkhill,  T. M. Perrine,  F. Plasser,  P. Pokhilko,  S. Prager,  
 A. Prociuk,  E. Ramos,  D. R. Rehn,  F. Rob,  M. Schneider,  N. Sergueev,  
 S. M. Sharada,  S. Sharma,  D. W. Small,  T. Stauch,  T. Stein,  
 Yu-Chuan Su,  A. J. W. Thom,  A. Tkatchenko,  T. Tsuchimochi,  N. M. Tubman,  
 L. Vogt,  M. L. Vidal,  O. Vydrov,  M. A. Watson,  J. Wenzel,  
 M. de Wergifosse,  T. A. Wesolowski,  A. White,  J. Witte,  A. Yamada,  
 Jun Yang,  K. Yao,  S. Yeganeh,  S. R. Yost,  Zhi-Qiang You,  A. Zech,  
 Igor Ying Zhang,  Xing Zhang,  Yan Zhao,  Ying Zhu,  B. R. Brooks,  
 G. K. L. Chan,  C. J. Cramer,  M. S. Gordon,  W. J. Hehre,  A. Klamt,  
 M. W. Schmidt,  C. D. Sherrill,  D. G. Truhlar,  A. Aspuru-Guzik,  R. Baer,  
 A. T. Bell,  N. A. Besley,  Jeng-Da Chai,  A. E. DePrince, III,  
 R. A. DiStasio Jr.,  A. Dreuw,  B. D. Dunietz,  T. R. Furlani,  
 Chao-Ping Hsu,  Yousung Jung,  Jing Kong,  D. S. Lambrecht,  WanZhen Liang,  
 C. Ochsenfeld,  V. A. Rassolov,  L. V. Slipchenko,  J. E. Subotnik,  
 T. Van Voorhis,  J. M. Herbert,  A. I. Krylov,  P. M. W. Gill,  M. Head-Gordon

 Contributors to earlier versions of Q-Chem not listed above: 
 R. D. Adamson,  B. Austin,  J. Baker,  G. J. O. Beran,  K. Brandhorst,  
 S. T. Brown,  E. F. C. Byrd,  A. K. Chakraborty,  C.-L. Cheng,  
 Siu Hung Chien,  D. M. Chipman,  D. L. Crittenden,  H. Dachsel,  
 R. J. Doerksen,  A. D. Dutoi,  L. Fusti-Molnar,  W. A. Goddard III,  
 A. Golubeva-Zadorozhnaya,  S. R. Gwaltney,  G. Hawkins,  A. Heyden,  
 S. Hirata,  G. Kedziora,  F. J. Keil,  C. Kelley,  Jihan Kim,  R. A. King,  
 R. Z. Khaliullin,  P. P. Korambath,  W. Kurlancheek,  A. M. Lee,  M. S. Lee,  
 S. V. Levchenko,  Ching Yeh Lin,  D. Liotard,  R. C. Lochan,  I. Lotan,  
 P. E. Maslen,  N. Nair,  D. P. O'Neill,  D. Neuhauser,  E. Neuscamman,  
 C. M. Oana,  R. Olson,  B. Peters,  R. Peverati,  P. A. Pieniazek,  
 Y. M. Rhee,  J. Ritchie,  M. A. Rohrdanz,  E. Rosta,  N. J. Russ,  
 H. F. Schaefer III,  N. E. Schultz,  N. Shenvi,  A. C. Simmonett,  A. Sodt,  
 D. Stuck,  K. S. Thanthiriwatte,  V. Vanovschi,  Tao Wang,  A. Warshel,  
 C. F. Williams,  Q. Wu,  X. Xu,  W. Zhang

 Please cite Q-Chem as follows:
 Y. Shao et al., Mol. Phys. 113, 184-215 (2015)
 DOI: 10.1080/00268976.2014.952696

 Q-Chem 5.1.1 for Intel X86 EM64T Linux

 Parts of Q-Chem use Armadillo 8.300.2 (Tropical Shenanigans).
 http://arma.sourceforge.net/

 Q-Chem begins on Thu Oct 11 00:27:08 2018  

Host: 
0

     Scratch files written to /scratch/taweetham/qchem30595//
Input Ideriv = 2
Curr. Ideriv = -1
Max.  Ideriv = 2

Checking the input file for inconsistencies... 	...done.

--------------------------------------------------------------
User input:
--------------------------------------------------------------
$molecule
0 1
C 
C 1 CC 
C 2 CC 1 60.0
Cl 2 CCl 1 ANG  3 pDHA
Cl 2 CCl 1 ANG  3 mDHA
I 3 CI 1 ANG  2 mDHA
I 3 CI 1 ANG  2 pDHA
H 1 CH 2 ANG  3 pDHA
H 1 CH 2 ANG  3 mDHA

CC=1.54
CH=1.09
CF=1.35
CCl=1.77
CBr=1.94
CI=2.14
ANG=118.0
pDHA=107.9
mDHA=-107.9
$end

$rem
   job_type	optimization
   basis	6-311++g**
   method	b3lyp
   mem_total	32000
$end

--------------------------------------------------------------
 ----------------------------------------------------------------
             Standard Nuclear Orientation (Angstroms)
    I     Atom           X                Y                Z
 ----------------------------------------------------------------
    1      C       1.6557825016    -1.0019314517     0.0000000000
    2      C       0.2534148688    -1.6383000732     0.0000000000
    3      C       0.4034872927    -0.1056297670     0.0000000000
    4      Cl     -0.3047950239    -2.4190898281    -1.4871681393
    5      Cl     -0.3047950239    -2.4190898281     1.4871681393
    6      I      -0.0754819898     0.9513575853    -1.7980450949
    7      I      -0.0754819898     0.9513575853     1.7980450949
    8      H       2.2440068794    -1.0598410684     0.9158267072
    9      H       2.2440068794    -1.0598410684    -0.9158267072
 ----------------------------------------------------------------
 Molecular Point Group                 Cs    NOp =  2
 Largest Abelian Subgroup              Cs    NOp =  2
 Nuclear Repulsion Energy =  1545.8448671518 hartrees
 There are       80 alpha and       80 beta electrons
 Requested basis set is 6-311++G(d,p)
 There are 102 shells and 264 basis functions

 Total QAlloc Memory Limit  32000 MB
 Mega-Array Size       188 MB
 MEM_STATIC part       192 MB
 A cutoff of  1.0D-11 yielded   3942 shell pairs
 There are     28385 function pairs (     31685 Cartesian)
 Smallest overlap matrix eigenvalue = 4.32E-05

 Scale SEOQF with 1.000000e-01/1.000000e-01/1.000000e-01

 Standard Electronic Orientation quadrupole field applied
 Nucleus-field energy     =    -0.0000000210 hartrees
 Guess from superposition of atomic densities
 Warning:  Energy on first SCF cycle will be non-variational
 SAD guess density has 160.000000 electrons

 -----------------------------------------------------------------------
  General SCF calculation program by
  Eric Jon Sundstrom, Paul Horn, Yuezhi Mao, Dmitri Zuev, Alec White,
  David Stuck, Shaama M.S., Shane Yost, Joonho Lee, David Small,
  Daniel Levine, Susi Lehtola, Hugh Burton, Evgeny Epifanovsky
 -----------------------------------------------------------------------
 Exchange:     0.2000 Hartree-Fock + 0.0800 Slater + 0.7200 B88
 Correlation:  0.1900 VWN1RPA + 0.8100 LYP
 Using SG-1 standard quadrature grid
 A restricted SCF calculation will be
 performed using DIIS
 SCF converges when DIIS error is below 1.0e-08
 ---------------------------------------
  Cycle       Energy         DIIS error
 ---------------------------------------
    1  -14876.0480273794      3.23e-02  
    2  -14874.9361875561      2.26e-03  
    3  -14874.9110731939      2.81e-03  
    4  -14874.9743753460      3.48e-04  
    5  -14874.9752065459      1.74e-04  
    6  -14874.9754362987      5.64e-05  
    7  -14874.9754645077      7.89e-06  
    8  -14874.9754649993      3.00e-06  
    9  -14874.9754650530      1.80e-06  
   10  -14874.9754650814      4.30e-07  
   11  -14874.9754650854      6.80e-08  
   12  -14874.9754650859      1.67e-08  
   13  -14874.9754650819      3.56e-09  Convergence criterion met
 ---------------------------------------
 SCF time:   CPU 54.37s  wall 109.00s 
 SCF   energy in the final basis set =   -14874.9754650819
 Total energy in the final basis set =   -14874.9754650819

 --------------------------------------------------------------
             Orbital Energies (a.u.) and Symmetries
 --------------------------------------------------------------

 Alpha MOs, Restricted
 -- Occupied --                  
*******-1165.88 -176.31 -176.31 -165.72 -165.72 -165.72 -165.72
  1 A'    1 A"    2 A"    2 A'    3 A'    3 A"    4 A"    4 A'                 
-165.72 -165.72 -101.58 -101.58  -35.81  -35.81  -31.30  -31.30
  5 A"    5 A'    6 A'    6 A"    7 A'    7 A"    8 A"    8 A'                 
-31.298 -31.298 -31.298 -31.298 -22.955 -22.955 -22.954 -22.954
  9 A'    9 A"   10 A'   10 A"   11 A"   11 A'   12 A'   12 A"                 
-22.954 -22.954 -22.949 -22.949 -22.949 -22.949 -10.333 -10.300
 13 A'   13 A"   14 A'   14 A"   15 A"   15 A'   16 A'   17 A'                 
-10.236  -9.492  -9.492  -7.257  -7.257  -7.246  -7.246  -7.246
 18 A'   16 A"   19 A'   17 A"   20 A'   21 A'   18 A"   19 A"                 
 -7.246  -6.361  -6.361  -4.774  -4.774  -4.758  -4.758  -4.758
 22 A'   20 A"   23 A'   21 A"   24 A'   25 A'   22 A"   23 A"                 
 -4.758  -2.040  -2.040  -2.035  -2.035  -2.035  -2.034  -2.021
 26 A'   27 A'   24 A"   28 A'   25 A"   29 A'   26 A"   30 A'                 
 -2.021  -2.021  -2.021  -0.959  -0.851  -0.851  -0.711  -0.664
 27 A"   31 A'   28 A"   32 A'   33 A'   29 A"   34 A'   30 A"                 
 -0.630  -0.561  -0.517  -0.488  -0.437  -0.434  -0.402  -0.380
 35 A'   36 A'   31 A"   37 A'   32 A"   38 A'   39 A'   33 A"                 
 -0.354  -0.341  -0.332  -0.309  -0.286  -0.277  -0.274  -0.261
 40 A'   34 A"   35 A"   41 A'   42 A'   36 A"   43 A'   37 A"                 
 -- Virtual --                   
 -0.089  -0.070  -0.034  -0.003   0.021   0.022   0.029   0.033
 44 A'   38 A"   45 A'   46 A'   39 A"   47 A'   48 A'   40 A"                 
  0.055   0.063   0.079   0.079   0.080   0.085   0.094   0.101
 49 A'   50 A'   51 A'   41 A"   52 A'   42 A"   53 A'   54 A'                 
  0.113   0.114   0.120   0.122   0.132   0.133   0.147   0.151
 55 A'   43 A"   44 A"   56 A'   57 A'   45 A"   46 A"   58 A'                 
  0.162   0.173   0.197   0.197   0.205   0.227   0.228   0.235
 59 A'   60 A'   47 A"   61 A'   48 A"   49 A"   62 A'   63 A'                 
  0.236   0.245   0.269   0.277   0.308   0.364   0.382   0.392
 50 A"   64 A'   65 A'   51 A"   66 A'   67 A'   52 A"   68 A'                 
  0.397   0.412   0.416   0.424   0.426   0.434   0.452   0.461
 53 A"   54 A"   69 A'   70 A'   71 A'   55 A"   72 A'   56 A"                 
  0.464   0.478   0.484   0.485   0.503   0.505   0.544   0.555
 73 A'   57 A"   58 A"   74 A'   75 A'   59 A"   60 A"   76 A'                 
  0.572   0.606   0.607   0.638   0.645   0.654   0.677   0.707
 77 A'   78 A'   61 A"   62 A"   79 A'   80 A'   63 A"   81 A'                 
  0.729   0.785   0.825   0.834   0.842   0.853   0.868   0.913
 64 A"   82 A'   83 A'   65 A"   84 A'   66 A"   85 A'   67 A"                 
  0.921   0.930   0.945   0.984   0.999   1.073   1.109   1.113
 68 A"   86 A'   87 A'   69 A"   88 A'   89 A'   70 A"   90 A'                 
  1.179   1.264   1.311   1.339   1.346   1.367   1.372   1.404
 91 A'   71 A"   92 A'   72 A"   73 A"   93 A'   74 A"   94 A'                 
  1.429   1.433   1.488   1.523   1.538   1.575   1.649   1.673
 75 A"   95 A'   96 A'   76 A"   97 A'   77 A"   98 A'   78 A"                 
  1.734   1.766   1.859   1.868   1.872   1.960   2.008   2.126
 99 A'  100 A'  101 A'  102 A'   79 A"   80 A"  103 A'   81 A"                 
  2.160   2.189   2.263   2.281   2.296   2.322   2.464   2.478
104 A'  105 A'  106 A'   82 A"   83 A"  107 A'  108 A'   84 A"                 
  2.535   2.572   2.679   2.684   2.766   2.799   2.870   3.057
109 A'   85 A"   86 A"  110 A'  111 A'  112 A'   87 A"  113 A'                 
  3.097   3.368   3.535   3.688   3.971   3.975   3.976   4.015
 88 A"  114 A'  115 A'   89 A"   90 A"  116 A'   91 A"  117 A'                 
  4.032   4.066   4.071   4.088   4.169   4.231   4.282   4.450
118 A'   92 A"   93 A"  119 A'  120 A'  121 A'   94 A"  122 A'                 
  4.456   6.014   6.035   6.036   6.060   6.087   6.139   9.719
 95 A"   96 A"   97 A"  123 A'  124 A'  125 A'   98 A"  126 A'                 
  9.755  23.449  23.588  23.806  25.835  25.870  25.898  25.974
 99 A"  127 A'  128 A'  129 A'  130 A'  100 A"  101 A"  131 A'                 
 26.453  26.478  27.878  27.899  28.352  28.362  28.367  28.380
132 A'  102 A"  133 A'  103 A"  104 A"  134 A'  105 A"  135 A'                 
 28.402  28.409  28.536  28.537  28.538  28.555  28.573  28.580
136 A'  106 A"  107 A"  108 A"  137 A'  138 A'  109 A"  110 A"                 
 28.587  28.634  28.679  28.715 127.891 127.902 127.907 127.922
139 A'  140 A'  141 A'  111 A"  112 A"  113 A"  142 A'  143 A'                 
127.933 127.963 151.673 151.691 215.709 215.7451901.8371901.855
144 A'  114 A"  145 A'  115 A"  146 A'  116 A"  147 A'  117 A"                 

 Beta MOs, Restricted
 -- Occupied --                  
*******-1165.88 -176.31 -176.31 -165.72 -165.72 -165.72 -165.72
  1 A'    1 A"    2 A"    2 A'    3 A'    3 A"    4 A"    4 A'                 
-165.72 -165.72 -101.58 -101.58  -35.81  -35.81  -31.30  -31.30
  5 A"    5 A'    6 A'    6 A"    7 A'    7 A"    8 A"    8 A'                 
-31.298 -31.298 -31.298 -31.298 -22.955 -22.955 -22.954 -22.954
  9 A'    9 A"   10 A'   10 A"   11 A"   11 A'   12 A'   12 A"                 
-22.954 -22.954 -22.949 -22.949 -22.949 -22.949 -10.333 -10.300
 13 A'   13 A"   14 A'   14 A"   15 A"   15 A'   16 A'   17 A'                 
-10.236  -9.492  -9.492  -7.257  -7.257  -7.246  -7.246  -7.246
 18 A'   16 A"   19 A'   17 A"   20 A'   21 A'   18 A"   19 A"                 
 -7.246  -6.361  -6.361  -4.774  -4.774  -4.758  -4.758  -4.758
 22 A'   20 A"   23 A'   21 A"   24 A'   25 A'   22 A"   23 A"                 
 -4.758  -2.040  -2.040  -2.035  -2.035  -2.035  -2.034  -2.021
 26 A'   27 A'   24 A"   28 A'   25 A"   29 A'   26 A"   30 A'                 
 -2.021  -2.021  -2.021  -0.959  -0.851  -0.851  -0.711  -0.664
 27 A"   31 A'   28 A"   32 A'   33 A'   29 A"   34 A'   30 A"                 
 -0.630  -0.561  -0.517  -0.488  -0.437  -0.434  -0.402  -0.380
 35 A'   36 A'   31 A"   37 A'   32 A"   38 A'   39 A'   33 A"                 
 -0.354  -0.341  -0.332  -0.309  -0.286  -0.277  -0.274  -0.261
 40 A'   34 A"   35 A"   41 A'   42 A'   36 A"   43 A'   37 A"                 
 -- Virtual --                   
 -0.089  -0.070  -0.034  -0.003   0.021   0.022   0.029   0.033
 44 A'   38 A"   45 A'   46 A'   39 A"   47 A'   48 A'   40 A"                 
  0.055   0.063   0.079   0.079   0.080   0.085   0.094   0.101
 49 A'   50 A'   51 A'   41 A"   52 A'   42 A"   53 A'   54 A'                 
  0.113   0.114   0.120   0.122   0.132   0.133   0.147   0.151
 55 A'   43 A"   44 A"   56 A'   57 A'   45 A"   46 A"   58 A'                 
  0.162   0.173   0.197   0.197   0.205   0.227   0.228   0.235
 59 A'   60 A'   47 A"   61 A'   48 A"   49 A"   62 A'   63 A'                 
  0.236   0.245   0.269   0.277   0.308   0.364   0.382   0.392
 50 A"   64 A'   65 A'   51 A"   66 A'   67 A'   52 A"   68 A'                 
  0.397   0.412   0.416   0.424   0.426   0.434   0.452   0.461
 53 A"   54 A"   69 A'   70 A'   71 A'   55 A"   72 A'   56 A"                 
  0.464   0.478   0.484   0.485   0.503   0.505   0.544   0.555
 73 A'   57 A"   58 A"   74 A'   75 A'   59 A"   60 A"   76 A'                 
  0.572   0.606   0.607   0.638   0.645   0.654   0.677   0.707
 77 A'   78 A'   61 A"   62 A"   79 A'   80 A'   63 A"   81 A'                 
  0.729   0.785   0.825   0.834   0.842   0.853   0.868   0.913
 64 A"   82 A'   83 A'   65 A"   84 A'   66 A"   85 A'   67 A"                 
  0.921   0.930   0.945   0.984   0.999   1.073   1.109   1.113
 68 A"   86 A'   87 A'   69 A"   88 A'   89 A'   70 A"   90 A'                 
  1.179   1.264   1.311   1.339   1.346   1.367   1.372   1.404
 91 A'   71 A"   92 A'   72 A"   73 A"   93 A'   74 A"   94 A'                 
  1.429   1.433   1.488   1.523   1.538   1.575   1.649   1.673
 75 A"   95 A'   96 A'   76 A"   97 A'   77 A"   98 A'   78 A"                 
  1.734   1.766   1.859   1.868   1.872   1.960   2.008   2.126
 99 A'  100 A'  101 A'  102 A'   79 A"   80 A"  103 A'   81 A"                 
  2.160   2.189   2.263   2.281   2.296   2.322   2.464   2.478
104 A'  105 A'  106 A'   82 A"   83 A"  107 A'  108 A'   84 A"                 
  2.535   2.572   2.679   2.684   2.766   2.799   2.870   3.057
109 A'   85 A"   86 A"  110 A'  111 A'  112 A'   87 A"  113 A'                 
  3.097   3.368   3.535   3.688   3.971   3.975   3.976   4.015
 88 A"  114 A'  115 A'   89 A"   90 A"  116 A'   91 A"  117 A'                 
  4.032   4.066   4.071   4.088   4.169   4.231   4.282   4.450
118 A'   92 A"   93 A"  119 A'  120 A'  121 A'   94 A"  122 A'                 
  4.456   6.014   6.035   6.036   6.060   6.087   6.139   9.719
 95 A"   96 A"   97 A"  123 A'  124 A'  125 A'   98 A"  126 A'                 
  9.755  23.449  23.588  23.806  25.835  25.870  25.898  25.974
 99 A"  127 A'  128 A'  129 A'  130 A'  100 A"  101 A"  131 A'                 
 26.453  26.478  27.878  27.899  28.352  28.362  28.367  28.380
132 A'  102 A"  133 A'  103 A"  104 A"  134 A'  105 A"  135 A'                 
 28.402  28.409  28.536  28.537  28.538  28.555  28.573  28.580
136 A'  106 A"  107 A"  108 A"  137 A'  138 A'  109 A"  110 A"                 
 28.587  28.634  28.679  28.715 127.891 127.902 127.907 127.922
139 A'  140 A'  141 A'  111 A"  112 A"  113 A"  142 A'  143 A'                 
127.933 127.963 151.673 151.691 215.709 215.7451901.8371901.855
144 A'  114 A"  145 A'  115 A"  146 A'  116 A"  147 A'  117 A"                 
 --------------------------------------------------------------

          Ground-State Mulliken Net Atomic Charges

     Atom                 Charge (a.u.)
  ----------------------------------------
      1 C                    -0.726525
      2 C                    -0.350649
      3 C                    -0.259527
      4 Cl                    0.336597
      5 Cl                    0.336597
      6 I                     0.152121
      7 I                     0.152121
      8 H                     0.179632
      9 H                     0.179632
  ----------------------------------------
  Sum of atomic charges =     0.000000

 -----------------------------------------------------------------
                    Cartesian Multipole Moments
 -----------------------------------------------------------------
    Charge (ESU x 10^10)
                 0.0000
    Dipole Moment (Debye)
         X       1.5736      Y       0.1226      Z       0.0000
       Tot       1.5783
    Quadrupole Moments (Debye-Ang)
        XX     -97.4703     XY      -2.7511     YY    -102.9704
        XZ       0.0000     YZ      -0.0000     ZZ     -96.2663
    Octopole Moments (Debye-Ang^2)
       XXX      -0.3695    XXY      18.4002    XYY      -5.2157
       YYY      80.4563    XXZ       0.0000    XYZ       0.0000
       YYZ       0.0000    XZZ      -9.1058    YZZ      31.4578
       ZZZ       0.0000
    Hexadecapole Moments (Debye-Ang^3)
      XXXX    -264.5606   XXXY     -12.3448   XXYY    -290.1143
      XYYY       1.9191   YYYY   -1489.2063   XXXZ       0.0000
      XXYZ      -0.0000   XYYZ       0.0000   YYYZ      -0.0000
      XXZZ    -305.8575   XYZZ      -3.5892   YYZZ    -464.0958
      XZZZ       0.0000   YZZZ      -0.0000   ZZZZ   -1479.7332
 -----------------------------------------------------------------
 Calculating analytic gradient of the SCF energy
 Gradient of SCF Energy
            1           2           3           4           5           6
    1   0.0159036  -0.0177592  -0.0122526   0.0005065   0.0005065   0.0022915
    2   0.0010986  -0.0160016   0.0166754   0.0066309   0.0066309  -0.0076759
    3   0.0000000  -0.0000000   0.0000000  -0.0048403   0.0048403   0.0037708
            7           8           9
    1   0.0022915   0.0042560   0.0042560
    2  -0.0076759   0.0001587   0.0001587
    3  -0.0037708   0.0022397  -0.0022397
 Max gradient component =       1.776E-02
 RMS gradient           =       7.679E-03
 Gradient time:  CPU 23.17 s  wall 46.35 s
 Geometry Optimization Parameters
   NAtoms,    NIC,     NZ,  NCons,   NDum,   NFix, NCnnct, MaxDiis
        9      69       9       0       0       0       0       0


** GEOMETRY OPTIMIZATION IN DELOCALIZED INTERNAL COORDINATES **
   Searching for a Minimum

   Optimization Cycle:   1

                       Coordinates (Angstroms)
     ATOM                X               Y               Z
      1  C         1.6557825016   -1.0019314517    0.0000000000
      2  C         0.2534148688   -1.6383000732    0.0000000000
      3  C         0.4034872927   -0.1056297670    0.0000000000
      4  Cl       -0.3047950239   -2.4190898281   -1.4871681393
      5  Cl       -0.3047950239   -2.4190898281    1.4871681393
      6  I        -0.0754819898    0.9513575853   -1.7980450949
      7  I        -0.0754819898    0.9513575853    1.7980450949
      8  H         2.2440068794   -1.0598410684    0.9158267072
      9  H         2.2440068794   -1.0598410684   -0.9158267072
   Point Group: cs    Number of degrees of freedom:    12


   Energy is -14874.975465082


 Attempting to Generate Delocalized Internal Coordinates

 12 Hessian modes will be used to form the next step
  Hessian Eigenvalues:
     0.020947    0.030782    0.030782    0.090060    0.108095    0.129001
     0.140000    0.257500    0.268991    0.285189    0.286300    0.348126

 Minimum Search - Taking Simple RFO Step
 Searching for Lamda that Minimizes Along All modes
 Value Taken    Lamda =  -0.00607308
 Step Taken.  Stepsize is  0.253112

                             Maximum     Tolerance    Cnvgd?
         Gradient           0.021600      0.000300      NO
         Displacement       0.171390      0.001200      NO
         Energy change     *********      0.000001      NO


 New Cartesian Coordinates Obtained by Inverse Iteration

 Displacement from previous Coordinates is:  0.378729
 ----------------------------------------------------------------
             Standard Nuclear Orientation (Angstroms)
    I     Atom           X                Y                Z
 ----------------------------------------------------------------
    1      C       1.6203547435    -1.0010009272     0.0000000000
    2      C       0.2490262068    -1.6341925417     0.0000000000
    3      C       0.3927514275    -0.0978733188     0.0000000000
    4      Cl     -0.2604354939    -2.4971554830    -1.4568600539
    5      Cl     -0.2604354939    -2.4971554830     1.4568600539
    6      I      -0.0476920524     1.0362365606    -1.8024056270
    7      I      -0.0476920524     1.0362365606     1.8024056270
    8      H       2.1971335545    -1.0730516409     0.9147001557
    9      H       2.1971335545    -1.0730516409    -0.9147001557
 ----------------------------------------------------------------
 Molecular Point Group                 Cs    NOp =  2
 Largest Abelian Subgroup              Cs    NOp =  2
 Nuclear Repulsion Energy =  1523.8469534349 hartrees
 There are       80 alpha and       80 beta electrons
 Applying Cartesian multipole field
    Component          Value
    ---------          -----
     (2,0,0)        1.00000E-11
     (0,2,0)        2.00000E-11
     (0,0,2)       -3.00000E-11
 Nucleus-field energy     =    -0.0000000187 hartrees
 Requested basis set is 6-311++G(d,p)
 There are 102 shells and 264 basis functions
 A cutoff of  1.0D-11 yielded   3920 shell pairs
 There are     28103 function pairs (     31333 Cartesian)
 Smallest overlap matrix eigenvalue = 3.98E-05
 Guess MOs from SCF MO coefficient file

 -----------------------------------------------------------------------
  General SCF calculation program by
  Eric Jon Sundstrom, Paul Horn, Yuezhi Mao, Dmitri Zuev, Alec White,
  David Stuck, Shaama M.S., Shane Yost, Joonho Lee, David Small,
  Daniel Levine, Susi Lehtola, Hugh Burton, Evgeny Epifanovsky
 -----------------------------------------------------------------------
 Exchange:     0.2000 Hartree-Fock + 0.0800 Slater + 0.7200 B88
 Correlation:  0.1900 VWN1RPA + 0.8100 LYP
 Using SG-1 standard quadrature grid
 A restricted SCF calculation will be
 performed using DIIS
 SCF converges when DIIS error is below 1.0e-08
 ---------------------------------------
  Cycle       Energy         DIIS error
 ---------------------------------------
    1  -14874.9729473209      6.31e-04  
    2  -14874.9771512885      2.52e-04  
    3  -14874.9766971001      3.43e-04  
    4  -14874.9776733349      7.62e-05  
    5  -14874.9777266135      2.04e-05  
    6  -14874.9777300864      6.89e-06  
    7  -14874.9777304641      1.89e-06  
    8  -14874.9777304944      5.90e-07  
    9  -14874.9777304971      8.52e-08  
   10  -14874.9777304971      2.31e-08  
   11  -14874.9777304970      7.45e-09  Convergence criterion met
 ---------------------------------------
 SCF time:   CPU 67.77s  wall 136.00s 
 SCF   energy in the final basis set =   -14874.9777304970
 Total energy in the final basis set =   -14874.9777304970

 --------------------------------------------------------------
             Orbital Energies (a.u.) and Symmetries
 --------------------------------------------------------------

 Alpha MOs, Restricted
 -- Occupied --                  
*******-1165.88 -176.32 -176.32 -165.72 -165.72 -165.72 -165.72
  1 A'    1 A"    2 A"    2 A'    3 A'    3 A"    4 A"    4 A'                 
-165.72 -165.72 -101.58 -101.58  -35.81  -35.81  -31.31  -31.31
  5 A'    5 A"    6 A'    6 A"    7 A'    7 A"    8 A"    8 A'                 
-31.300 -31.300 -31.300 -31.300 -22.957 -22.957 -22.955 -22.955
  9 A'    9 A"   10 A'   10 A"   11 A"   11 A'   12 A'   12 A"                 
-22.955 -22.955 -22.950 -22.950 -22.950 -22.950 -10.332 -10.304
 13 A'   13 A"   14 A'   14 A"   15 A"   15 A'   16 A'   17 A'                 
-10.232  -9.491  -9.491  -7.257  -7.257  -7.246  -7.246  -7.246
 18 A'   16 A"   19 A'   17 A"   20 A'   18 A"   21 A'   19 A"                 
 -7.246  -6.362  -6.362  -4.775  -4.775  -4.759  -4.759  -4.759
 22 A'   20 A"   23 A'   21 A"   24 A'   25 A'   22 A"   23 A"                 
 -4.759  -2.041  -2.041  -2.036  -2.036  -2.036  -2.035  -2.022
 26 A'   27 A'   24 A"   28 A'   25 A"   29 A'   26 A"   30 A'                 
 -2.022  -2.022  -2.022  -0.962  -0.856  -0.849  -0.708  -0.662
 27 A"   31 A'   28 A"   32 A'   33 A'   29 A"   34 A'   30 A"                 
 -0.630  -0.565  -0.521  -0.490  -0.436  -0.432  -0.404  -0.376
 35 A'   36 A'   31 A"   37 A'   32 A"   38 A'   39 A'   33 A"                 
 -0.355  -0.338  -0.327  -0.313  -0.288  -0.279  -0.276  -0.263
 40 A'   34 A"   35 A"   41 A'   42 A'   36 A"   43 A'   37 A"                 
 -- Virtual --                   
 -0.096  -0.078  -0.031  -0.003   0.022   0.023   0.029   0.030
 44 A'   38 A"   45 A'   46 A'   39 A"   47 A'   48 A'   40 A"                 
  0.056   0.065   0.079   0.079   0.081   0.084   0.092   0.103
 49 A'   50 A'   51 A'   41 A"   52 A'   42 A"   53 A'   54 A'                 
  0.114   0.116   0.121   0.125   0.132   0.133   0.145   0.153
 55 A'   43 A"   44 A"   56 A'   45 A"   57 A'   46 A"   58 A'                 
  0.165   0.171   0.196   0.200   0.211   0.228   0.232   0.234
 59 A'   60 A'   47 A"   61 A'   48 A"   49 A"   62 A'   50 A"                 
  0.239   0.242   0.265   0.270   0.307   0.363   0.388   0.388
 63 A'   64 A'   51 A"   65 A'   66 A'   67 A'   68 A'   52 A"                 
  0.396   0.414   0.417   0.423   0.428   0.433   0.447   0.461
 53 A"   54 A"   69 A'   70 A'   71 A'   55 A"   72 A'   56 A"                 
  0.467   0.476   0.479   0.481   0.496   0.502   0.548   0.561
 73 A'   57 A"   74 A'   58 A"   75 A'   59 A"   60 A"   76 A'                 
  0.570   0.609   0.610   0.619   0.646   0.647   0.662   0.701
 77 A'   61 A"   78 A'   62 A"   79 A'   80 A'   63 A"   81 A'                 
  0.724   0.779   0.810   0.832   0.843   0.855   0.872   0.911
 64 A"   82 A'   83 A'   65 A"   84 A'   66 A"   85 A'   67 A"                 
  0.932   0.932   0.953   0.969   1.000   1.073   1.107   1.110
 68 A"   86 A'   87 A'   69 A"   88 A'   89 A'   90 A'   70 A"                 
  1.192   1.264   1.304   1.326   1.341   1.363   1.378   1.399
 91 A'   71 A"   92 A'   72 A"   73 A"   93 A'   74 A"   94 A'                 
  1.428   1.449   1.493   1.519   1.544   1.551   1.646   1.662
 95 A'   75 A"   96 A'   76 A"   97 A'   77 A"   98 A'   78 A"                 
  1.731   1.778   1.858   1.867   1.887   1.972   2.021   2.144
 99 A'  100 A'  101 A'  102 A'   79 A"   80 A"  103 A'   81 A"                 
  2.170   2.191   2.267   2.284   2.294   2.323   2.463   2.470
104 A'  105 A'  106 A'   82 A"   83 A"  107 A'   84 A"  108 A'                 
  2.546   2.578   2.696   2.697   2.773   2.805   2.881   3.084
109 A'   85 A"   86 A"  110 A'  111 A'  112 A'   87 A"   88 A"                 
  3.089   3.390   3.544   3.706   3.971   3.972   3.973   4.010
113 A'  114 A'  115 A'   89 A"   90 A"  116 A'   91 A"  117 A'                 
  4.052   4.056   4.068   4.082   4.154   4.225   4.271   4.435
118 A'   92 A"   93 A"  119 A'  120 A'  121 A'   94 A"  122 A'                 
  4.447   6.010   6.028   6.031   6.051   6.079   6.124   9.711
 95 A"   96 A"  123 A'   97 A"  124 A'  125 A'   98 A"  126 A'                 
  9.761  23.465  23.592  23.837  25.838  25.877  25.885  25.968
 99 A"  127 A'  128 A'  129 A'  130 A'  100 A"  101 A"  131 A'                 
 26.448  26.460  27.864  27.892  28.348  28.356  28.364  28.375
132 A'  102 A"  133 A'  103 A"  104 A"  134 A'  105 A"  135 A'                 
 28.397  28.401  28.534  28.535  28.536  28.551  28.567  28.577
136 A'  106 A"  107 A"  108 A"  137 A'  138 A'  109 A"  110 A"                 
 28.583  28.626  28.672  28.706 127.888 127.899 127.903 127.916
139 A'  140 A'  141 A'  111 A"  112 A"  113 A"  142 A'  143 A'                 
127.928 127.954 151.661 151.685 215.699 215.7521901.8241901.849
144 A'  114 A"  145 A'  115 A"  146 A'  116 A"  147 A'  117 A"                 

 Beta MOs, Restricted
 -- Occupied --                  
*******-1165.88 -176.32 -176.32 -165.72 -165.72 -165.72 -165.72
  1 A'    1 A"    2 A"    2 A'    3 A'    3 A"    4 A"    4 A'                 
-165.72 -165.72 -101.58 -101.58  -35.81  -35.81  -31.31  -31.31
  5 A'    5 A"    6 A'    6 A"    7 A'    7 A"    8 A"    8 A'                 
-31.300 -31.300 -31.300 -31.300 -22.957 -22.957 -22.955 -22.955
  9 A'    9 A"   10 A'   10 A"   11 A"   11 A'   12 A'   12 A"                 
-22.955 -22.955 -22.950 -22.950 -22.950 -22.950 -10.332 -10.304
 13 A'   13 A"   14 A'   14 A"   15 A"   15 A'   16 A'   17 A'                 
-10.232  -9.491  -9.491  -7.257  -7.257  -7.246  -7.246  -7.246
 18 A'   16 A"   19 A'   17 A"   20 A'   18 A"   21 A'   19 A"                 
 -7.246  -6.362  -6.362  -4.775  -4.775  -4.759  -4.759  -4.759
 22 A'   20 A"   23 A'   21 A"   24 A'   25 A'   22 A"   23 A"                 
 -4.759  -2.041  -2.041  -2.036  -2.036  -2.036  -2.035  -2.022
 26 A'   27 A'   24 A"   28 A'   25 A"   29 A'   26 A"   30 A'                 
 -2.022  -2.022  -2.022  -0.962  -0.856  -0.849  -0.708  -0.662
 27 A"   31 A'   28 A"   32 A'   33 A'   29 A"   34 A'   30 A"                 
 -0.630  -0.565  -0.521  -0.490  -0.436  -0.432  -0.404  -0.376
 35 A'   36 A'   31 A"   37 A'   32 A"   38 A'   39 A'   33 A"                 
 -0.355  -0.338  -0.327  -0.313  -0.288  -0.279  -0.276  -0.263
 40 A'   34 A"   35 A"   41 A'   42 A'   36 A"   43 A'   37 A"                 
 -- Virtual --                   
 -0.096  -0.078  -0.031  -0.003   0.022   0.023   0.029   0.030
 44 A'   38 A"   45 A'   46 A'   39 A"   47 A'   48 A'   40 A"                 
  0.056   0.065   0.079   0.079   0.081   0.084   0.092   0.103
 49 A'   50 A'   51 A'   41 A"   52 A'   42 A"   53 A'   54 A'                 
  0.114   0.116   0.121   0.125   0.132   0.133   0.145   0.153
 55 A'   43 A"   44 A"   56 A'   45 A"   57 A'   46 A"   58 A'                 
  0.165   0.171   0.196   0.200   0.211   0.228   0.232   0.234
 59 A'   60 A'   47 A"   61 A'   48 A"   49 A"   62 A'   50 A"                 
  0.239   0.242   0.265   0.270   0.307   0.363   0.388   0.388
 63 A'   64 A'   51 A"   65 A'   66 A'   67 A'   68 A'   52 A"                 
  0.396   0.414   0.417   0.423   0.428   0.433   0.447   0.461
 53 A"   54 A"   69 A'   70 A'   71 A'   55 A"   72 A'   56 A"                 
  0.467   0.476   0.479   0.481   0.496   0.502   0.548   0.561
 73 A'   57 A"   74 A'   58 A"   75 A'   59 A"   60 A"   76 A'                 
  0.570   0.609   0.610   0.619   0.646   0.647   0.662   0.701
 77 A'   61 A"   78 A'   62 A"   79 A'   80 A'   63 A"   81 A'                 
  0.724   0.779   0.810   0.832   0.843   0.855   0.872   0.911
 64 A"   82 A'   83 A'   65 A"   84 A'   66 A"   85 A'   67 A"                 
  0.932   0.932   0.953   0.969   1.000   1.073   1.107   1.110
 68 A"   86 A'   87 A'   69 A"   88 A'   89 A'   90 A'   70 A"                 
  1.192   1.264   1.304   1.326   1.341   1.363   1.378   1.399
 91 A'   71 A"   92 A'   72 A"   73 A"   93 A'   74 A"   94 A'                 
  1.428   1.449   1.493   1.519   1.544   1.551   1.646   1.662
 95 A'   75 A"   96 A'   76 A"   97 A'   77 A"   98 A'   78 A"                 
  1.731   1.778   1.858   1.867   1.887   1.972   2.021   2.144
 99 A'  100 A'  101 A'  102 A'   79 A"   80 A"  103 A'   81 A"                 
  2.170   2.191   2.267   2.284   2.294   2.323   2.463   2.470
104 A'  105 A'  106 A'   82 A"   83 A"  107 A'   84 A"  108 A'                 
  2.546   2.578   2.696   2.697   2.773   2.805   2.881   3.084
109 A'   85 A"   86 A"  110 A'  111 A'  112 A'   87 A"   88 A"                 
  3.089   3.390   3.544   3.706   3.971   3.972   3.973   4.010
113 A'  114 A'  115 A'   89 A"   90 A"  116 A'   91 A"  117 A'                 
  4.052   4.056   4.068   4.082   4.154   4.225   4.271   4.435
118 A'   92 A"   93 A"  119 A'  120 A'  121 A'   94 A"  122 A'                 
  4.447   6.010   6.028   6.031   6.051   6.079   6.124   9.711
 95 A"   96 A"  123 A'   97 A"  124 A'  125 A'   98 A"  126 A'                 
  9.761  23.465  23.592  23.837  25.838  25.877  25.885  25.968
 99 A"  127 A'  128 A'  129 A'  130 A'  100 A"  101 A"  131 A'                 
 26.448  26.460  27.864  27.892  28.348  28.356  28.364  28.375
132 A'  102 A"  133 A'  103 A"  104 A"  134 A'  105 A"  135 A'                 
 28.397  28.401  28.534  28.535  28.536  28.551  28.567  28.577
136 A'  106 A"  107 A"  108 A"  137 A'  138 A'  109 A"  110 A"                 
 28.583  28.626  28.672  28.706 127.888 127.899 127.903 127.916
139 A'  140 A'  141 A'  111 A"  112 A"  113 A"  142 A'  143 A'                 
127.928 127.954 151.661 151.685 215.699 215.7521901.8241901.849
144 A'  114 A"  145 A'  115 A"  146 A'  116 A"  147 A'  117 A"                 
 --------------------------------------------------------------

          Ground-State Mulliken Net Atomic Charges

     Atom                 Charge (a.u.)
  ----------------------------------------
      1 C                    -0.694255
      2 C                    -0.350206
      3 C                    -0.247794
      4 Cl                    0.321033
      5 Cl                    0.321033
      6 I                     0.144752
      7 I                     0.144752
      8 H                     0.180343
      9 H                     0.180343
  ----------------------------------------
  Sum of atomic charges =     0.000000

 -----------------------------------------------------------------
                    Cartesian Multipole Moments
 -----------------------------------------------------------------
    Charge (ESU x 10^10)
                 0.0000
    Dipole Moment (Debye)
         X       1.5947      Y       0.2280      Z      -0.0000
       Tot       1.6110
    Quadrupole Moments (Debye-Ang)
        XX     -97.7818     XY      -2.7672     YY    -102.2935
        XZ      -0.0000     YZ       0.0000     ZZ     -96.6833
    Octopole Moments (Debye-Ang^2)
       XXX      -8.1001    XXY      15.4637    XYY      -7.6187
       YYY      71.4557    XXZ       0.0000    XYZ       0.0000
       YYZ       0.0000    XZZ     -10.2688    YZZ      29.9895
       ZZZ       0.0000
    Hexadecapole Moments (Debye-Ang^3)
      XXXX    -255.9446   XXXY     -10.4235   XXYY    -307.9261
      XYYY       4.4031   YYYY   -1592.3732   XXXZ       0.0000
      XXYZ       0.0000   XYYZ      -0.0000   YYYZ       0.0000
      XXZZ    -304.5506   XYZZ      -3.2443   YYZZ    -475.1493
      XZZZ      -0.0000   YZZZ       0.0000   ZZZZ   -1479.5535
 -----------------------------------------------------------------
 Calculating analytic gradient of the SCF energy
 Gradient of SCF Energy
            1           2           3           4           5           6
    1   0.0067728  -0.0095924  -0.0054416   0.0022302   0.0022302   0.0019044
    2  -0.0011728  -0.0067935   0.0098548  -0.0010295  -0.0010295   0.0007700
    3   0.0000000  -0.0000000  -0.0000000   0.0019957  -0.0019957  -0.0007379
            7           8           9
    1   0.0019044  -0.0000040  -0.0000040
    2   0.0007700  -0.0006847  -0.0006847
    3   0.0007379  -0.0002934   0.0002934
 Max gradient component =       9.855E-03
 RMS gradient           =       3.563E-03
 Gradient time:  CPU 22.66 s  wall 45.34 s
 Geometry Optimization Parameters
   NAtoms,    NIC,     NZ,  NCons,   NDum,   NFix, NCnnct, MaxDiis
        9      69       9       0       0       0       0       0

 Cartesian Hessian Update
 Hessian Updated using BFGS Update


** GEOMETRY OPTIMIZATION IN DELOCALIZED INTERNAL COORDINATES **
   Searching for a Minimum

   Optimization Cycle:   2

                       Coordinates (Angstroms)
     ATOM                X               Y               Z
      1  C         1.6203547435   -1.0010009272    0.0000000000
      2  C         0.2490262068   -1.6341925417    0.0000000000
      3  C         0.3927514275   -0.0978733188    0.0000000000
      4  Cl       -0.2604354939   -2.4971554830   -1.4568600539
      5  Cl       -0.2604354939   -2.4971554830    1.4568600539
      6  I        -0.0476920524    1.0362365606   -1.8024056270
      7  I        -0.0476920524    1.0362365606    1.8024056270
      8  H         2.1971335545   -1.0730516409    0.9147001557
      9  H         2.1971335545   -1.0730516409   -0.9147001557
   Point Group: cs    Number of degrees of freedom:    12


   Energy is -14874.977730497

 Hessian Updated using BFGS Update

 12 Hessian modes will be used to form the next step
  Hessian Eigenvalues:
     0.021007    0.030771    0.043674    0.089221    0.107609    0.129615
     0.131977    0.234398    0.268739    0.284664    0.304334    0.349186

 Minimum Search - Taking Simple RFO Step
 Searching for Lamda that Minimizes Along All modes
 Value Taken    Lamda =  -0.00128644
 Step Taken.  Stepsize is  0.142289

                             Maximum     Tolerance    Cnvgd?
         Gradient           0.006796      0.000300      NO
         Displacement       0.086377      0.001200      NO
         Energy change     -0.002265      0.000001      NO


 New Cartesian Coordinates Obtained by Inverse Iteration

 Displacement from previous Coordinates is:  0.156996
 ----------------------------------------------------------------
             Standard Nuclear Orientation (Angstroms)
    I     Atom           X                Y                Z
 ----------------------------------------------------------------
    1      C       1.6378053517    -1.0053255408     0.0000000000
    2      C       0.2755147663    -1.6328628707     0.0000000000
    3      C       0.4179193501    -0.1092484218     0.0000000000
    4      Cl     -0.2839726615    -2.4696905247    -1.4566545260
    5      Cl     -0.2839726615    -2.4696905247     1.4566545260
    6      I      -0.0735619490     1.0176548073    -1.7993222062
    7      I      -0.0735619490     1.0176548073     1.7993222062
    8      H       2.2119870736    -1.0747498230     0.9153434043
    9      H       2.2119870736    -1.0747498230    -0.9153434043
 ----------------------------------------------------------------
 Molecular Point Group                 Cs    NOp =  2
 Largest Abelian Subgroup              Cs    NOp =  2
 Nuclear Repulsion Energy =  1529.4364705271 hartrees
 There are       80 alpha and       80 beta electrons
 Applying Cartesian multipole field
    Component          Value
    ---------          -----
     (2,0,0)        1.00000E-11
     (0,2,0)        2.00000E-11
     (0,0,2)       -3.00000E-11
 Nucleus-field energy     =    -0.0000000192 hartrees
 Requested basis set is 6-311++G(d,p)
 There are 102 shells and 264 basis functions
 A cutoff of  1.0D-11 yielded   3922 shell pairs
 There are     28135 function pairs (     31373 Cartesian)
 Smallest overlap matrix eigenvalue = 3.92E-05
 Guess MOs from SCF MO coefficient file

 -----------------------------------------------------------------------
  General SCF calculation program by
  Eric Jon Sundstrom, Paul Horn, Yuezhi Mao, Dmitri Zuev, Alec White,
  David Stuck, Shaama M.S., Shane Yost, Joonho Lee, David Small,
  Daniel Levine, Susi Lehtola, Hugh Burton, Evgeny Epifanovsky
 -----------------------------------------------------------------------
 Exchange:     0.2000 Hartree-Fock + 0.0800 Slater + 0.7200 B88
 Correlation:  0.1900 VWN1RPA + 0.8100 LYP
 Using SG-1 standard quadrature grid
 A restricted SCF calculation will be
 performed using DIIS
 SCF converges when DIIS error is below 1.0e-08
 ---------------------------------------
  Cycle       Energy         DIIS error
 ---------------------------------------
    1  -14874.9771225682      3.27e-04  
    2  -14874.9783448201      9.07e-05  
    3  -14874.9783214771      1.07e-04  
    4  -14874.9784124293      4.13e-05  
    5  -14874.9784283247      6.39e-06  
    6  -14874.9784285871      3.61e-06  
    7  -14874.9784286901      7.79e-07  
    8  -14874.9784286951      2.24e-07  
    9  -14874.9784286953      5.42e-08  
   10  -14874.9784286953      1.29e-08  
   11  -14874.9784286955      2.40e-09  Convergence criterion met
 ---------------------------------------
 SCF time:   CPU 67.87s  wall 108.00s 
 SCF   energy in the final basis set =   -14874.9784286955
 Total energy in the final basis set =   -14874.9784286955

 --------------------------------------------------------------
             Orbital Energies (a.u.) and Symmetries
 --------------------------------------------------------------

 Alpha MOs, Restricted
 -- Occupied --                  
*******-1165.88 -176.32 -176.32 -165.72 -165.72 -165.72 -165.72
  1 A'    1 A"    2 A"    2 A'    3 A'    3 A"    4 A"    4 A'                 
-165.72 -165.72 -101.58 -101.58  -35.81  -35.81  -31.31  -31.31
  5 A'    5 A"    6 A'    6 A"    7 A'    7 A"    8 A"    8 A'                 
-31.299 -31.299 -31.299 -31.299 -22.956 -22.956 -22.955 -22.955
  9 A'    9 A"   10 A'   10 A"   11 A"   11 A'   12 A'   12 A"                 
-22.954 -22.954 -22.950 -22.950 -22.950 -22.950 -10.332 -10.303
 13 A'   13 A"   14 A'   14 A"   15 A"   15 A'   16 A'   17 A'                 
-10.233  -9.491  -9.491  -7.256  -7.256  -7.245  -7.245  -7.245
 18 A'   16 A"   19 A'   17 A"   20 A'   18 A"   21 A'   19 A"                 
 -7.245  -6.361  -6.361  -4.775  -4.775  -4.758  -4.758  -4.758
 22 A'   20 A"   23 A'   21 A"   24 A'   25 A'   22 A"   23 A"                 
 -4.758  -2.040  -2.040  -2.035  -2.035  -2.035  -2.035  -2.021
 26 A'   27 A'   24 A"   28 A'   25 A"   29 A'   26 A"   30 A'                 
 -2.021  -2.021  -2.021  -0.966  -0.858  -0.848  -0.708  -0.661
 27 A"   31 A'   28 A"   32 A'   33 A'   29 A"   34 A'   30 A"                 
 -0.631  -0.565  -0.523  -0.491  -0.436  -0.432  -0.405  -0.375
 35 A'   36 A'   31 A"   37 A'   32 A"   38 A'   39 A'   33 A"                 
 -0.355  -0.338  -0.327  -0.312  -0.289  -0.278  -0.276  -0.262
 40 A'   34 A"   35 A"   41 A'   42 A'   36 A"   43 A'   37 A"                 
 -- Virtual --                   
 -0.096  -0.079  -0.031  -0.004   0.022   0.025   0.030   0.030
 44 A'   38 A"   45 A'   46 A'   39 A"   47 A'   48 A'   40 A"                 
  0.058   0.064   0.079   0.079   0.081   0.084   0.093   0.103
 49 A'   50 A'   51 A'   41 A"   52 A'   42 A"   53 A'   54 A'                 
  0.114   0.116   0.121   0.125   0.132   0.133   0.145   0.154
 55 A'   43 A"   44 A"   56 A'   45 A"   57 A'   46 A"   58 A'                 
  0.165   0.172   0.194   0.201   0.209   0.228   0.233   0.235
 59 A'   60 A'   47 A"   61 A'   48 A"   49 A"   50 A"   62 A'                 
  0.239   0.241   0.271   0.271   0.305   0.363   0.386   0.389
 63 A'   64 A'   51 A"   65 A'   66 A'   67 A'   52 A"   68 A'                 
  0.397   0.410   0.419   0.421   0.428   0.433   0.449   0.463
 53 A"   54 A"   69 A'   70 A'   71 A'   55 A"   72 A'   56 A"                 
  0.467   0.476   0.480   0.482   0.498   0.504   0.545   0.562
 73 A'   57 A"   58 A"   74 A'   75 A'   59 A"   60 A"   76 A'                 
  0.573   0.607   0.611   0.624   0.644   0.648   0.663   0.702
 77 A'   61 A"   78 A'   62 A"   79 A'   80 A'   63 A"   81 A'                 
  0.721   0.776   0.817   0.834   0.842   0.855   0.872   0.910
 64 A"   82 A'   83 A'   65 A"   84 A'   66 A"   85 A'   67 A"                 
  0.929   0.932   0.951   0.976   0.999   1.073   1.110   1.116
 68 A"   86 A'   87 A'   69 A"   88 A'   89 A'   70 A"   90 A'                 
  1.192   1.258   1.305   1.330   1.342   1.363   1.383   1.400
 91 A'   71 A"   92 A'   72 A"   73 A"   93 A'   74 A"   94 A'                 
  1.425   1.440   1.500   1.515   1.548   1.564   1.651   1.658
 95 A'   75 A"   96 A'   76 A"   97 A'   77 A"   98 A'   78 A"                 
  1.733   1.782   1.863   1.873   1.884   1.977   2.023   2.150
 99 A'  100 A'  101 A'  102 A'   79 A"   80 A"  103 A'   81 A"                 
  2.173   2.189   2.268   2.286   2.295   2.323   2.469   2.469
104 A'  105 A'  106 A'   82 A"   83 A"  107 A'   84 A"  108 A'                 
  2.552   2.577   2.691   2.698   2.780   2.812   2.889   3.086
109 A'   85 A"   86 A"  110 A'  111 A'  112 A'   87 A"   88 A"                 
  3.105   3.402   3.542   3.709   3.971   3.972   3.974   4.011
113 A'  114 A'  115 A'   89 A"   90 A"  116 A'   91 A"  117 A'                 
  4.054   4.056   4.070   4.084   4.153   4.226   4.269   4.440
118 A'   92 A"   93 A"  119 A'  120 A'  121 A'   94 A"  122 A'                 
  4.445   6.011   6.028   6.033   6.052   6.080   6.126   9.712
 95 A"   96 A"  123 A'   97 A"  124 A'  125 A'   98 A"  126 A'                 
  9.761  23.471  23.620  23.849  25.840  25.877  25.892  25.971
 99 A"  127 A'  128 A'  129 A'  130 A'  100 A"  101 A"  131 A'                 
 26.446  26.456  27.867  27.890  28.349  28.357  28.366  28.377
132 A'  102 A"  133 A'  103 A"  104 A"  134 A'  105 A"  135 A'                 
 28.397  28.403  28.535  28.536  28.536  28.552  28.568  28.578
136 A'  106 A"  107 A"  108 A"  137 A'  138 A'  109 A"  110 A"                 
 28.584  28.627  28.672  28.706 127.888 127.900 127.904 127.917
139 A'  140 A'  141 A'  111 A"  112 A"  113 A"  142 A'  143 A'                 
127.928 127.956 151.665 151.684 215.700 215.7521901.8271901.848
144 A'  114 A"  145 A'  115 A"  146 A'  116 A"  147 A'  117 A"                 

 Beta MOs, Restricted
 -- Occupied --                  
*******-1165.88 -176.32 -176.32 -165.72 -165.72 -165.72 -165.72
  1 A'    1 A"    2 A"    2 A'    3 A'    3 A"    4 A"    4 A'                 
-165.72 -165.72 -101.58 -101.58  -35.81  -35.81  -31.31  -31.31
  5 A'    5 A"    6 A'    6 A"    7 A'    7 A"    8 A"    8 A'                 
-31.299 -31.299 -31.299 -31.299 -22.956 -22.956 -22.955 -22.955
  9 A'    9 A"   10 A'   10 A"   11 A"   11 A'   12 A'   12 A"                 
-22.954 -22.954 -22.950 -22.950 -22.950 -22.950 -10.332 -10.303
 13 A'   13 A"   14 A'   14 A"   15 A"   15 A'   16 A'   17 A'                 
-10.233  -9.491  -9.491  -7.256  -7.256  -7.245  -7.245  -7.245
 18 A'   16 A"   19 A'   17 A"   20 A'   18 A"   21 A'   19 A"                 
 -7.245  -6.361  -6.361  -4.775  -4.775  -4.758  -4.758  -4.758
 22 A'   20 A"   23 A'   21 A"   24 A'   25 A'   22 A"   23 A"                 
 -4.758  -2.040  -2.040  -2.035  -2.035  -2.035  -2.035  -2.021
 26 A'   27 A'   24 A"   28 A'   25 A"   29 A'   26 A"   30 A'                 
 -2.021  -2.021  -2.021  -0.966  -0.858  -0.848  -0.708  -0.661
 27 A"   31 A'   28 A"   32 A'   33 A'   29 A"   34 A'   30 A"                 
 -0.631  -0.565  -0.523  -0.491  -0.436  -0.432  -0.405  -0.375
 35 A'   36 A'   31 A"   37 A'   32 A"   38 A'   39 A'   33 A"                 
 -0.355  -0.338  -0.327  -0.312  -0.289  -0.278  -0.276  -0.262
 40 A'   34 A"   35 A"   41 A'   42 A'   36 A"   43 A'   37 A"                 
 -- Virtual --                   
 -0.096  -0.079  -0.031  -0.004   0.022   0.025   0.030   0.030
 44 A'   38 A"   45 A'   46 A'   39 A"   47 A'   48 A'   40 A"                 
  0.058   0.064   0.079   0.079   0.081   0.084   0.093   0.103
 49 A'   50 A'   51 A'   41 A"   52 A'   42 A"   53 A'   54 A'                 
  0.114   0.116   0.121   0.125   0.132   0.133   0.145   0.154
 55 A'   43 A"   44 A"   56 A'   45 A"   57 A'   46 A"   58 A'                 
  0.165   0.172   0.194   0.201   0.209   0.228   0.233   0.235
 59 A'   60 A'   47 A"   61 A'   48 A"   49 A"   50 A"   62 A'                 
  0.239   0.241   0.271   0.271   0.305   0.363   0.386   0.389
 63 A'   64 A'   51 A"   65 A'   66 A'   67 A'   52 A"   68 A'                 
  0.397   0.410   0.419   0.421   0.428   0.433   0.449   0.463
 53 A"   54 A"   69 A'   70 A'   71 A'   55 A"   72 A'   56 A"                 
  0.467   0.476   0.480   0.482   0.498   0.504   0.545   0.562
 73 A'   57 A"   58 A"   74 A'   75 A'   59 A"   60 A"   76 A'                 
  0.573   0.607   0.611   0.624   0.644   0.648   0.663   0.702
 77 A'   61 A"   78 A'   62 A"   79 A'   80 A'   63 A"   81 A'                 
  0.721   0.776   0.817   0.834   0.842   0.855   0.872   0.910
 64 A"   82 A'   83 A'   65 A"   84 A'   66 A"   85 A'   67 A"                 
  0.929   0.932   0.951   0.976   0.999   1.073   1.110   1.116
 68 A"   86 A'   87 A'   69 A"   88 A'   89 A'   70 A"   90 A'                 
  1.192   1.258   1.305   1.330   1.342   1.363   1.383   1.400
 91 A'   71 A"   92 A'   72 A"   73 A"   93 A'   74 A"   94 A'                 
  1.425   1.440   1.500   1.515   1.548   1.564   1.651   1.658
 95 A'   75 A"   96 A'   76 A"   97 A'   77 A"   98 A'   78 A"                 
  1.733   1.782   1.863   1.873   1.884   1.977   2.023   2.150
 99 A'  100 A'  101 A'  102 A'   79 A"   80 A"  103 A'   81 A"                 
  2.173   2.189   2.268   2.286   2.295   2.323   2.469   2.469
104 A'  105 A'  106 A'   82 A"   83 A"  107 A'   84 A"  108 A'                 
  2.552   2.577   2.691   2.698   2.780   2.812   2.889   3.086
109 A'   85 A"   86 A"  110 A'  111 A'  112 A'   87 A"   88 A"                 
  3.105   3.402   3.542   3.709   3.971   3.972   3.974   4.011
113 A'  114 A'  115 A'   89 A"   90 A"  116 A'   91 A"  117 A'                 
  4.054   4.056   4.070   4.084   4.153   4.226   4.269   4.440
118 A'   92 A"   93 A"  119 A'  120 A'  121 A'   94 A"  122 A'                 
  4.445   6.011   6.028   6.033   6.052   6.080   6.126   9.712
 95 A"   96 A"  123 A'   97 A"  124 A'  125 A'   98 A"  126 A'                 
  9.761  23.471  23.620  23.849  25.840  25.877  25.892  25.971
 99 A"  127 A'  128 A'  129 A'  130 A'  100 A"  101 A"  131 A'                 
 26.446  26.456  27.867  27.890  28.349  28.357  28.366  28.377
132 A'  102 A"  133 A'  103 A"  104 A"  134 A'  105 A"  135 A'                 
 28.397  28.403  28.535  28.536  28.536  28.552  28.568  28.578
136 A'  106 A"  107 A"  108 A"  137 A'  138 A'  109 A"  110 A"                 
 28.584  28.627  28.672  28.706 127.888 127.900 127.904 127.917
139 A'  140 A'  141 A'  111 A"  112 A"  113 A"  142 A'  143 A'                 
127.928 127.956 151.665 151.684 215.700 215.7521901.8271901.848
144 A'  114 A"  145 A'  115 A"  146 A'  116 A"  147 A'  117 A"                 
 --------------------------------------------------------------

          Ground-State Mulliken Net Atomic Charges

     Atom                 Charge (a.u.)
  ----------------------------------------
      1 C                    -0.742667
      2 C                    -0.325299
      3 C                    -0.219124
      4 Cl                    0.321144
      5 Cl                    0.321144
      6 I                     0.142816
      7 I                     0.142816
      8 H                     0.179585
      9 H                     0.179585
  ----------------------------------------
  Sum of atomic charges =     0.000000

 -----------------------------------------------------------------
                    Cartesian Multipole Moments
 -----------------------------------------------------------------
    Charge (ESU x 10^10)
                 0.0000
    Dipole Moment (Debye)
         X       1.6161      Y       0.1875      Z       0.0000
       Tot       1.6270
    Quadrupole Moments (Debye-Ang)
        XX     -97.4844     XY      -2.9096     YY    -102.4632
        XZ      -0.0000     YZ       0.0000     ZZ     -96.7575
    Octopole Moments (Debye-Ang^2)
       XXX      -2.6853    XXY      15.6886    XYY      -6.2369
       YYY      72.9858    XXZ       0.0000    XYZ       0.0000
       YYZ       0.0000    XZZ      -9.5625    YZZ      30.1571
       ZZZ       0.0000
    Hexadecapole Moments (Debye-Ang^3)
      XXXX    -260.9957   XXXY      -8.9315   XXYY    -302.2074
      XYYY       5.9068   YYYY   -1562.8887   XXXZ       0.0000
      XXYZ       0.0000   XYYZ      -0.0000   YYYZ       0.0000
      XXZZ    -303.5370   XYZZ      -3.2839   YYZZ    -471.6182
      XZZZ      -0.0000   YZZZ      -0.0000   ZZZZ   -1477.7641
 -----------------------------------------------------------------
 Calculating analytic gradient of the SCF energy
 Gradient of SCF Energy
            1           2           3           4           5           6
    1   0.0002847   0.0014628  -0.0008223  -0.0003920  -0.0003920   0.0009580
    2  -0.0005767  -0.0030433   0.0027511   0.0006357   0.0006357   0.0001651
    3  -0.0000000   0.0000000   0.0000000   0.0012374  -0.0012374  -0.0008507
            7           8           9
    1   0.0009580  -0.0010287  -0.0010287
    2   0.0001651  -0.0003664  -0.0003664
    3   0.0008507  -0.0006093   0.0006093
 Max gradient component =       3.043E-03
 RMS gradient           =       1.066E-03
 Gradient time:  CPU 22.73 s  wall 24.04 s
 Geometry Optimization Parameters
   NAtoms,    NIC,     NZ,  NCons,   NDum,   NFix, NCnnct, MaxDiis
        9      69       9       0       0       0       0       0

 Cartesian Hessian Update
 Hessian Updated using BFGS Update


** GEOMETRY OPTIMIZATION IN DELOCALIZED INTERNAL COORDINATES **
   Searching for a Minimum

   Optimization Cycle:   3

                       Coordinates (Angstroms)
     ATOM                X               Y               Z
      1  C         1.6378053517   -1.0053255408    0.0000000000
      2  C         0.2755147663   -1.6328628707    0.0000000000
      3  C         0.4179193501   -0.1092484218    0.0000000000
      4  Cl       -0.2839726615   -2.4696905247   -1.4566545260
      5  Cl       -0.2839726615   -2.4696905247    1.4566545260
      6  I        -0.0735619490    1.0176548073   -1.7993222062
      7  I        -0.0735619490    1.0176548073    1.7993222062
      8  H         2.2119870736   -1.0747498230    0.9153434043
      9  H         2.2119870736   -1.0747498230   -0.9153434043
   Point Group: cs    Number of degrees of freedom:    12


   Energy is -14874.978428696

 Hessian Updated using BFGS Update

 12 Hessian modes will be used to form the next step
  Hessian Eigenvalues:
     0.021008    0.029581    0.047714    0.089484    0.107395    0.124718
     0.131844    0.243941    0.266116    0.274758    0.288648    0.348690

 Minimum Search - Taking Simple RFO Step
 Searching for Lamda that Minimizes Along All modes
 Value Taken    Lamda =  -0.00011719
 Step Taken.  Stepsize is  0.040773

                             Maximum     Tolerance    Cnvgd?
         Gradient           0.001898      0.000300      NO
         Displacement       0.026461      0.001200      NO
         Energy change     -0.000698      0.000001      NO


 New Cartesian Coordinates Obtained by Inverse Iteration

 Displacement from previous Coordinates is:  0.046368
 ----------------------------------------------------------------
             Standard Nuclear Orientation (Angstroms)
    I     Atom           X                Y                Z
 ----------------------------------------------------------------
    1      C       1.6421140297    -1.0082992180     0.0000000000
    2      C       0.2743548513    -1.6278371495     0.0000000000
    3      C       0.4247842466    -0.1100434563     0.0000000000
    4      Cl     -0.2856004847    -2.4641414460    -1.4597750630
    5      Cl     -0.2856004847    -2.4641414460     1.4597750630
    6      I      -0.0832054314     1.0163292622    -1.7923067779
    7      I      -0.0832054314     1.0163292622     1.7923067779
    8      H       2.2182515494    -1.0796018614     0.9157994148
    9      H       2.2182515494    -1.0796018614    -0.9157994148
 ----------------------------------------------------------------
 Molecular Point Group                 Cs    NOp =  2
 Largest Abelian Subgroup              Cs    NOp =  2
 Nuclear Repulsion Energy =  1532.0398266257 hartrees
 There are       80 alpha and       80 beta electrons
 Applying Cartesian multipole field
    Component          Value
    ---------          -----
     (2,0,0)        1.00000E-11
     (0,2,0)        2.00000E-11
     (0,0,2)       -3.00000E-11
 Nucleus-field energy     =    -0.0000000190 hartrees
 Requested basis set is 6-311++G(d,p)
 There are 102 shells and 264 basis functions
 A cutoff of  1.0D-11 yielded   3922 shell pairs
 There are     28135 function pairs (     31373 Cartesian)
 Smallest overlap matrix eigenvalue = 3.90E-05
 Guess MOs from SCF MO coefficient file

 -----------------------------------------------------------------------
  General SCF calculation program by
  Eric Jon Sundstrom, Paul Horn, Yuezhi Mao, Dmitri Zuev, Alec White,
  David Stuck, Shaama M.S., Shane Yost, Joonho Lee, David Small,
  Daniel Levine, Susi Lehtola, Hugh Burton, Evgeny Epifanovsky
 -----------------------------------------------------------------------
 Exchange:     0.2000 Hartree-Fock + 0.0800 Slater + 0.7200 B88
 Correlation:  0.1900 VWN1RPA + 0.8100 LYP
 Using SG-1 standard quadrature grid
 A restricted SCF calculation will be
 performed using DIIS
 SCF converges when DIIS error is below 1.0e-08
 ---------------------------------------
  Cycle       Energy         DIIS error
 ---------------------------------------
    1  -14874.9783957850      9.95e-05  
    2  -14874.9784828929      3.40e-05  
    3  -14874.9784731974      4.83e-05  
    4  -14874.9784928317      1.04e-05  
    5  -14874.9784938658      2.81e-06  
    6  -14874.9784939303      1.00e-06  
    7  -14874.9784939386      2.99e-07  
    8  -14874.9784939392      8.06e-08  
    9  -14874.9784939390      1.34e-08  
   10  -14874.9784939392      3.66e-09  Convergence criterion met
 ---------------------------------------
 SCF time:   CPU 61.33s  wall 61.00s 
 SCF   energy in the final basis set =   -14874.9784939392
 Total energy in the final basis set =   -14874.9784939392

 --------------------------------------------------------------
             Orbital Energies (a.u.) and Symmetries
 --------------------------------------------------------------

 Alpha MOs, Restricted
 -- Occupied --                  
*******-1165.88 -176.32 -176.32 -165.72 -165.72 -165.72 -165.72
  1 A'    1 A"    2 A"    2 A'    3 A'    3 A"    4 A"    4 A'                 
-165.72 -165.72 -101.58 -101.58  -35.81  -35.81  -31.31  -31.31
  5 A'    5 A"    6 A'    6 A"    7 A'    7 A"    8 A"    8 A'                 
-31.299 -31.299 -31.299 -31.299 -22.956 -22.956 -22.954 -22.954
  9 A'    9 A"   10 A'   10 A"   11 A"   11 A'   12 A'   12 A"                 
-22.954 -22.954 -22.950 -22.950 -22.950 -22.950 -10.332 -10.303
 13 A'   13 A"   14 A'   14 A"   15 A"   15 A'   16 A'   17 A'                 
-10.234  -9.491  -9.491  -7.256  -7.256  -7.245  -7.245  -7.245
 18 A'   16 A"   19 A'   17 A"   20 A'   18 A"   21 A'   19 A"                 
 -7.245  -6.361  -6.361  -4.774  -4.774  -4.758  -4.758  -4.758
 22 A'   20 A"   23 A'   21 A"   24 A'   25 A'   22 A"   23 A"                 
 -4.758  -2.040  -2.040  -2.035  -2.035  -2.035  -2.035  -2.021
 26 A'   27 A'   24 A"   28 A'   25 A"   29 A'   26 A"   30 A'                 
 -2.021  -2.021  -2.021  -0.966  -0.858  -0.848  -0.709  -0.661
 27 A"   31 A'   28 A"   32 A'   33 A'   29 A"   34 A'   30 A"                 
 -0.631  -0.565  -0.523  -0.491  -0.435  -0.432  -0.405  -0.375
 35 A'   36 A'   31 A"   37 A'   32 A"   38 A'   39 A'   33 A"                 
 -0.355  -0.338  -0.327  -0.312  -0.289  -0.277  -0.277  -0.262
 40 A'   34 A"   35 A"   41 A'   42 A'   36 A"   43 A'   37 A"                 
 -- Virtual --                   
 -0.096  -0.080  -0.031  -0.004   0.022   0.025   0.030   0.030
 44 A'   38 A"   45 A'   46 A'   39 A"   47 A'   48 A'   40 A"                 
  0.058   0.064   0.079   0.079   0.081   0.084   0.093   0.103
 49 A'   50 A'   41 A"   51 A'   52 A'   42 A"   53 A'   54 A'                 
  0.114   0.116   0.121   0.124   0.132   0.133   0.146   0.154
 55 A'   43 A"   44 A"   56 A'   45 A"   57 A'   46 A"   58 A'                 
  0.164   0.172   0.194   0.201   0.208   0.228   0.234   0.235
 59 A'   60 A'   47 A"   61 A'   48 A"   49 A"   50 A"   62 A'                 
  0.239   0.241   0.271   0.272   0.305   0.363   0.386   0.390
 63 A'   64 A'   65 A'   51 A"   66 A'   67 A'   52 A"   68 A'                 
  0.398   0.410   0.418   0.421   0.428   0.434   0.450   0.464
 53 A"   54 A"   69 A'   70 A'   71 A'   55 A"   72 A'   56 A"                 
  0.467   0.477   0.480   0.482   0.499   0.504   0.545   0.561
 73 A'   57 A"   58 A"   74 A'   75 A'   59 A"   60 A"   76 A'                 
  0.573   0.606   0.611   0.626   0.644   0.647   0.664   0.703
 77 A'   61 A"   78 A'   62 A"   79 A'   80 A'   63 A"   81 A'                 
  0.720   0.777   0.818   0.834   0.842   0.854   0.871   0.910
 64 A"   82 A'   83 A'   65 A"   84 A'   66 A"   85 A'   67 A"                 
  0.929   0.931   0.952   0.978   0.999   1.075   1.109   1.116
 68 A"   86 A'   87 A'   69 A"   88 A'   89 A'   70 A"   90 A'                 
  1.192   1.256   1.305   1.332   1.344   1.363   1.381   1.400
 91 A'   71 A"   92 A'   72 A"   73 A"   93 A'   74 A"   94 A'                 
  1.423   1.439   1.500   1.516   1.547   1.565   1.653   1.658
 95 A'   75 A"   96 A'   76 A"   97 A'   77 A"   98 A'   78 A"                 
  1.733   1.782   1.862   1.874   1.886   1.976   2.023   2.148
 99 A'  100 A'  101 A'  102 A'   79 A"   80 A"  103 A'   81 A"                 
  2.173   2.189   2.268   2.285   2.295   2.323   2.468   2.468
104 A'  105 A'  106 A'   82 A"   83 A"  107 A'   84 A"  108 A'                 
  2.549   2.575   2.691   2.698   2.783   2.812   2.887   3.085
109 A'   85 A"   86 A"  110 A'  111 A'  112 A'   87 A"   88 A"                 
  3.106   3.403   3.539   3.705   3.971   3.971   3.974   4.011
113 A'  114 A'  115 A'   89 A"   90 A"  116 A'   91 A"  117 A'                 
  4.052   4.056   4.072   4.084   4.152   4.226   4.269   4.443
118 A'   92 A"   93 A"  119 A'  120 A'  121 A'   94 A"  122 A'                 
  4.445   6.012   6.027   6.034   6.052   6.080   6.128   9.712
 95 A"   96 A"  123 A'   97 A"  124 A'  125 A'   98 A"  126 A'                 
  9.760  23.470  23.628  23.845  25.840  25.877  25.891  25.971
 99 A"  127 A'  128 A'  129 A'  130 A'  100 A"  101 A"  131 A'                 
 26.447  26.456  27.869  27.890  28.349  28.356  28.367  28.377
132 A'  102 A"  133 A'  103 A"  104 A"  134 A'  105 A"  135 A'                 
 28.397  28.404  28.535  28.536  28.536  28.552  28.568  28.580
136 A'  106 A"  107 A"  108 A"  137 A'  138 A'  109 A"  110 A"                 
 28.584  28.627  28.672  28.706 127.889 127.901 127.903 127.917
139 A'  140 A'  141 A'  111 A"  112 A"  113 A"  142 A'  143 A'                 
127.928 127.957 151.666 151.684 215.701 215.7501901.8291901.848
144 A'  114 A"  145 A'  115 A"  146 A'  116 A"  147 A'  117 A"                 

 Beta MOs, Restricted
 -- Occupied --                  
*******-1165.88 -176.32 -176.32 -165.72 -165.72 -165.72 -165.72
  1 A'    1 A"    2 A"    2 A'    3 A'    3 A"    4 A"    4 A'                 
-165.72 -165.72 -101.58 -101.58  -35.81  -35.81  -31.31  -31.31
  5 A'    5 A"    6 A'    6 A"    7 A'    7 A"    8 A"    8 A'                 
-31.299 -31.299 -31.299 -31.299 -22.956 -22.956 -22.954 -22.954
  9 A'    9 A"   10 A'   10 A"   11 A"   11 A'   12 A'   12 A"                 
-22.954 -22.954 -22.950 -22.950 -22.950 -22.950 -10.332 -10.303
 13 A'   13 A"   14 A'   14 A"   15 A"   15 A'   16 A'   17 A'                 
-10.234  -9.491  -9.491  -7.256  -7.256  -7.245  -7.245  -7.245
 18 A'   16 A"   19 A'   17 A"   20 A'   18 A"   21 A'   19 A"                 
 -7.245  -6.361  -6.361  -4.774  -4.774  -4.758  -4.758  -4.758
 22 A'   20 A"   23 A'   21 A"   24 A'   25 A'   22 A"   23 A"                 
 -4.758  -2.040  -2.040  -2.035  -2.035  -2.035  -2.035  -2.021
 26 A'   27 A'   24 A"   28 A'   25 A"   29 A'   26 A"   30 A'                 
 -2.021  -2.021  -2.021  -0.966  -0.858  -0.848  -0.709  -0.661
 27 A"   31 A'   28 A"   32 A'   33 A'   29 A"   34 A'   30 A"                 
 -0.631  -0.565  -0.523  -0.491  -0.435  -0.432  -0.405  -0.375
 35 A'   36 A'   31 A"   37 A'   32 A"   38 A'   39 A'   33 A"                 
 -0.355  -0.338  -0.327  -0.312  -0.289  -0.277  -0.277  -0.262
 40 A'   34 A"   35 A"   41 A'   42 A'   36 A"   43 A'   37 A"                 
 -- Virtual --                   
 -0.096  -0.080  -0.031  -0.004   0.022   0.025   0.030   0.030
 44 A'   38 A"   45 A'   46 A'   39 A"   47 A'   48 A'   40 A"                 
  0.058   0.064   0.079   0.079   0.081   0.084   0.093   0.103
 49 A'   50 A'   41 A"   51 A'   52 A'   42 A"   53 A'   54 A'                 
  0.114   0.116   0.121   0.124   0.132   0.133   0.146   0.154
 55 A'   43 A"   44 A"   56 A'   45 A"   57 A'   46 A"   58 A'                 
  0.164   0.172   0.194   0.201   0.208   0.228   0.234   0.235
 59 A'   60 A'   47 A"   61 A'   48 A"   49 A"   50 A"   62 A'                 
  0.239   0.241   0.271   0.272   0.305   0.363   0.386   0.390
 63 A'   64 A'   65 A'   51 A"   66 A'   67 A'   52 A"   68 A'                 
  0.398   0.410   0.418   0.421   0.428   0.434   0.450   0.464
 53 A"   54 A"   69 A'   70 A'   71 A'   55 A"   72 A'   56 A"                 
  0.467   0.477   0.480   0.482   0.499   0.504   0.545   0.561
 73 A'   57 A"   58 A"   74 A'   75 A'   59 A"   60 A"   76 A'                 
  0.573   0.606   0.611   0.626   0.644   0.647   0.664   0.703
 77 A'   61 A"   78 A'   62 A"   79 A'   80 A'   63 A"   81 A'                 
  0.720   0.777   0.818   0.834   0.842   0.854   0.871   0.910
 64 A"   82 A'   83 A'   65 A"   84 A'   66 A"   85 A'   67 A"                 
  0.929   0.931   0.952   0.978   0.999   1.075   1.109   1.116
 68 A"   86 A'   87 A'   69 A"   88 A'   89 A'   70 A"   90 A'                 
  1.192   1.256   1.305   1.332   1.344   1.363   1.381   1.400
 91 A'   71 A"   92 A'   72 A"   73 A"   93 A'   74 A"   94 A'                 
  1.423   1.439   1.500   1.516   1.547   1.565   1.653   1.658
 95 A'   75 A"   96 A'   76 A"   97 A'   77 A"   98 A'   78 A"                 
  1.733   1.782   1.862   1.874   1.886   1.976   2.023   2.148
 99 A'  100 A'  101 A'  102 A'   79 A"   80 A"  103 A'   81 A"                 
  2.173   2.189   2.268   2.285   2.295   2.323   2.468   2.468
104 A'  105 A'  106 A'   82 A"   83 A"  107 A'   84 A"  108 A'                 
  2.549   2.575   2.691   2.698   2.783   2.812   2.887   3.085
109 A'   85 A"   86 A"  110 A'  111 A'  112 A'   87 A"   88 A"                 
  3.106   3.403   3.539   3.705   3.971   3.971   3.974   4.011
113 A'  114 A'  115 A'   89 A"   90 A"  116 A'   91 A"  117 A'                 
  4.052   4.056   4.072   4.084   4.152   4.226   4.269   4.443
118 A'   92 A"   93 A"  119 A'  120 A'  121 A'   94 A"  122 A'                 
  4.445   6.012   6.027   6.034   6.052   6.080   6.128   9.712
 95 A"   96 A"  123 A'   97 A"  124 A'  125 A'   98 A"  126 A'                 
  9.760  23.470  23.628  23.845  25.840  25.877  25.891  25.971
 99 A"  127 A'  128 A'  129 A'  130 A'  100 A"  101 A"  131 A'                 
 26.447  26.456  27.869  27.890  28.349  28.356  28.367  28.377
132 A'  102 A"  133 A'  103 A"  104 A"  134 A'  105 A"  135 A'                 
 28.397  28.404  28.535  28.536  28.536  28.552  28.568  28.580
136 A'  106 A"  107 A"  108 A"  137 A'  138 A'  109 A"  110 A"                 
 28.584  28.627  28.672  28.706 127.889 127.901 127.903 127.917
139 A'  140 A'  141 A'  111 A"  112 A"  113 A"  142 A'  143 A'                 
127.928 127.957 151.666 151.684 215.701 215.7501901.8291901.848
144 A'  114 A"  145 A'  115 A"  146 A'  116 A"  147 A'  117 A"                 
 --------------------------------------------------------------

          Ground-State Mulliken Net Atomic Charges

     Atom                 Charge (a.u.)
  ----------------------------------------
      1 C                    -0.745100
      2 C                    -0.317758
      3 C                    -0.221948
      4 Cl                    0.318975
      5 Cl                    0.318975
      6 I                     0.143667
      7 I                     0.143667
      8 H                     0.179760
      9 H                     0.179760
  ----------------------------------------
  Sum of atomic charges =     0.000000

 -----------------------------------------------------------------
                    Cartesian Multipole Moments
 -----------------------------------------------------------------
    Charge (ESU x 10^10)
                 0.0000
    Dipole Moment (Debye)
         X       1.6160      Y       0.1924      Z       0.0000
       Tot       1.6274
    Quadrupole Moments (Debye-Ang)
        XX     -97.4163     XY      -2.9729     YY    -102.4956
        XZ      -0.0000     YZ      -0.0000     ZZ     -96.8083
    Octopole Moments (Debye-Ang^2)
       XXX      -0.9653    XXY      15.6470    XYY      -5.7512
       YYY      72.9334    XXZ       0.0000    XYZ       0.0000
       YYZ       0.0000    XZZ      -9.2448    YZZ      29.9657
       ZZZ       0.0000
    Hexadecapole Moments (Debye-Ang^3)
      XXXX    -262.0823   XXXY      -7.5228   XXYY    -301.4154
      XYYY       7.2166   YYYY   -1558.1374   XXXZ       0.0000
      XXYZ       0.0000   XYYZ      -0.0000   YYYZ      -0.0000
      XXZZ    -302.2147   XYZZ      -3.2362   YYZZ    -469.8565
      XZZZ      -0.0000   YZZZ      -0.0000   ZZZZ   -1471.9592
 -----------------------------------------------------------------
 Calculating analytic gradient of the SCF energy
 Gradient of SCF Energy
            1           2           3           4           5           6
    1  -0.0005265   0.0003935   0.0002335  -0.0004643  -0.0004643   0.0006206
    2  -0.0004988  -0.0006470   0.0014754   0.0004890   0.0004890  -0.0002237
    3  -0.0000000   0.0000000   0.0000000   0.0001540  -0.0001540   0.0000852
            7           8           9
    1   0.0006206  -0.0002066  -0.0002066
    2  -0.0002237  -0.0004301  -0.0004301
    3  -0.0000852   0.0000892  -0.0000892
 Max gradient component =       1.475E-03
 RMS gradient           =       4.572E-04
 Gradient time:  CPU 22.60 s  wall 22.60 s
 Geometry Optimization Parameters
   NAtoms,    NIC,     NZ,  NCons,   NDum,   NFix, NCnnct, MaxDiis
        9      69       9       0       0       0       0       0

 Cartesian Hessian Update
 Hessian Updated using BFGS Update


** GEOMETRY OPTIMIZATION IN DELOCALIZED INTERNAL COORDINATES **
   Searching for a Minimum

   Optimization Cycle:   4

                       Coordinates (Angstroms)
     ATOM                X               Y               Z
      1  C         1.6421140297   -1.0082992180    0.0000000000
      2  C         0.2743548513   -1.6278371495    0.0000000000
      3  C         0.4247842466   -0.1100434563    0.0000000000
      4  Cl       -0.2856004847   -2.4641414460   -1.4597750630
      5  Cl       -0.2856004847   -2.4641414460    1.4597750630
      6  I        -0.0832054314    1.0163292622   -1.7923067779
      7  I        -0.0832054314    1.0163292622    1.7923067779
      8  H         2.2182515494   -1.0796018614    0.9157994148
      9  H         2.2182515494   -1.0796018614   -0.9157994148
   Point Group: cs    Number of degrees of freedom:    12


   Energy is -14874.978493939

 Hessian Updated using BFGS Update

 12 Hessian modes will be used to form the next step
  Hessian Eigenvalues:
     0.020983    0.031612    0.047937    0.089486    0.096084    0.118038
     0.133732    0.235331    0.267263    0.274482    0.287684    0.351281

 Minimum Search - Taking Simple RFO Step
 Searching for Lamda that Minimizes Along All modes
 Value Taken    Lamda =  -0.00001292
 Step Taken.  Stepsize is  0.011534

                             Maximum     Tolerance    Cnvgd?
         Gradient           0.000618      0.000300      NO
         Displacement       0.006611      0.001200      NO
         Energy change     -0.000065      0.000001      NO


 New Cartesian Coordinates Obtained by Inverse Iteration

 Displacement from previous Coordinates is:  0.011247
 ----------------------------------------------------------------
             Standard Nuclear Orientation (Angstroms)
    I     Atom           X                Y                Z
 ----------------------------------------------------------------
    1      C       1.6425876111    -1.0089659487     0.0000000000
    2      C       0.2733982624    -1.6279464123     0.0000000000
    3      C       0.4245906155    -0.1118843995     0.0000000000
    4      Cl     -0.2856909517    -2.4655095856    -1.4602983108
    5      Cl     -0.2856909517    -2.4655095856     1.4602983108
    6      I      -0.0840237510     1.0192749471    -1.7908999975
    7      I      -0.0840237510     1.0192749471     1.7908999975
    8      H       2.2194986552    -1.0798709384     0.9154940341
    9      H       2.2194986552    -1.0798709384    -0.9154940341
 ----------------------------------------------------------------
 Molecular Point Group                 Cs    NOp =  2
 Largest Abelian Subgroup              Cs    NOp =  2
 Nuclear Repulsion Energy =  1531.6301801951 hartrees
 There are       80 alpha and       80 beta electrons
 Applying Cartesian multipole field
    Component          Value
    ---------          -----
     (2,0,0)        1.00000E-11
     (0,2,0)        2.00000E-11
     (0,0,2)       -3.00000E-11
 Nucleus-field energy     =    -0.0000000189 hartrees
 Requested basis set is 6-311++G(d,p)
 There are 102 shells and 264 basis functions
 A cutoff of  1.0D-11 yielded   3922 shell pairs
 There are     28135 function pairs (     31373 Cartesian)
 Smallest overlap matrix eigenvalue = 3.88E-05
 Guess MOs from SCF MO coefficient file

 -----------------------------------------------------------------------
  General SCF calculation program by
  Eric Jon Sundstrom, Paul Horn, Yuezhi Mao, Dmitri Zuev, Alec White,
  David Stuck, Shaama M.S., Shane Yost, Joonho Lee, David Small,
  Daniel Levine, Susi Lehtola, Hugh Burton, Evgeny Epifanovsky
 -----------------------------------------------------------------------
 Exchange:     0.2000 Hartree-Fock + 0.0800 Slater + 0.7200 B88
 Correlation:  0.1900 VWN1RPA + 0.8100 LYP
 Using SG-1 standard quadrature grid
 A restricted SCF calculation will be
 performed using DIIS
 SCF converges when DIIS error is below 1.0e-08
 ---------------------------------------
  Cycle       Energy         DIIS error
 ---------------------------------------
    1  -14874.9784952814      2.48e-05  
    2  -14874.9785015153      7.97e-06  
    3  -14874.9785005546      1.31e-05  
    4  -14874.9785021157      2.17e-06  
    5  -14874.9785021589      6.48e-07  
    6  -14874.9785021623      2.93e-07  
    7  -14874.9785021628      4.21e-08  
    8  -14874.9785021630      1.84e-08  
    9  -14874.9785021630      3.82e-09  Convergence criterion met
 ---------------------------------------
 SCF time:   CPU 55.33s  wall 56.00s 
 SCF   energy in the final basis set =   -14874.9785021630
 Total energy in the final basis set =   -14874.9785021630

 --------------------------------------------------------------
             Orbital Energies (a.u.) and Symmetries
 --------------------------------------------------------------

 Alpha MOs, Restricted
 -- Occupied --                  
*******-1165.88 -176.32 -176.32 -165.72 -165.72 -165.72 -165.72
  1 A'    1 A"    2 A"    2 A'    3 A'    3 A"    4 A"    4 A'                 
-165.72 -165.72 -101.58 -101.58  -35.81  -35.81  -31.31  -31.31
  5 A'    5 A"    6 A'    6 A"    7 A'    7 A"    8 A"    8 A'                 
-31.299 -31.299 -31.299 -31.299 -22.956 -22.956 -22.954 -22.954
  9 A'    9 A"   10 A'   10 A"   11 A"   11 A'   12 A'   12 A"                 
-22.954 -22.954 -22.950 -22.950 -22.950 -22.950 -10.332 -10.303
 13 A'   13 A"   14 A'   14 A"   15 A"   15 A'   16 A'   17 A'                 
-10.234  -9.491  -9.491  -7.256  -7.256  -7.245  -7.245  -7.245
 18 A'   16 A"   19 A'   17 A"   20 A'   18 A"   21 A'   19 A"                 
 -7.245  -6.361  -6.361  -4.774  -4.774  -4.758  -4.758  -4.758
 22 A'   20 A"   23 A'   21 A"   24 A'   25 A'   22 A"   23 A"                 
 -4.758  -2.040  -2.040  -2.035  -2.035  -2.035  -2.035  -2.021
 26 A'   27 A'   24 A"   28 A'   25 A"   29 A'   26 A"   30 A'                 
 -2.021  -2.021  -2.021  -0.966  -0.858  -0.848  -0.709  -0.660
 27 A"   31 A'   28 A"   32 A'   33 A'   29 A"   34 A'   30 A"                 
 -0.632  -0.565  -0.523  -0.491  -0.435  -0.432  -0.405  -0.375
 35 A'   36 A'   31 A"   37 A'   32 A"   38 A'   39 A'   33 A"                 
 -0.355  -0.338  -0.327  -0.312  -0.290  -0.277  -0.277  -0.262
 40 A'   34 A"   35 A"   41 A'   42 A'   36 A"   43 A'   37 A"                 
 -- Virtual --                   
 -0.096  -0.080  -0.032  -0.004   0.022   0.025   0.030   0.030
 44 A'   38 A"   45 A'   46 A'   39 A"   47 A'   48 A'   40 A"                 
  0.058   0.064   0.079   0.079   0.081   0.084   0.093   0.104
 49 A'   50 A'   41 A"   51 A'   52 A'   42 A"   53 A'   54 A'                 
  0.114   0.116   0.121   0.124   0.132   0.133   0.146   0.154
 55 A'   43 A"   44 A"   56 A'   45 A"   57 A'   46 A"   58 A'                 
  0.164   0.172   0.193   0.201   0.208   0.228   0.233   0.236
 59 A'   60 A'   47 A"   61 A'   48 A"   49 A"   50 A"   62 A'                 
  0.239   0.241   0.271   0.271   0.305   0.363   0.386   0.390
 63 A'   64 A'   51 A"   65 A'   66 A'   67 A'   52 A"   68 A'                 
  0.398   0.410   0.418   0.421   0.428   0.434   0.450   0.465
 53 A"   54 A"   69 A'   70 A'   71 A'   55 A"   72 A'   56 A"                 
  0.467   0.477   0.480   0.482   0.498   0.504   0.545   0.561
 73 A'   57 A"   58 A"   74 A'   75 A'   59 A"   60 A"   76 A'                 
  0.573   0.606   0.611   0.626   0.644   0.647   0.663   0.703
 77 A'   61 A"   78 A'   62 A"   79 A'   80 A'   63 A"   81 A'                 
  0.719   0.776   0.818   0.834   0.843   0.854   0.871   0.910
 64 A"   82 A'   83 A'   65 A"   84 A'   66 A"   85 A'   67 A"                 
  0.928   0.931   0.951   0.977   0.999   1.076   1.108   1.116
 68 A"   86 A'   87 A'   69 A"   88 A'   89 A'   70 A"   90 A'                 
  1.192   1.256   1.304   1.332   1.344   1.363   1.381   1.400
 91 A'   71 A"   92 A'   72 A"   73 A"   93 A'   74 A"   94 A'                 
  1.423   1.439   1.500   1.516   1.546   1.564   1.653   1.657
 95 A'   75 A"   96 A'   76 A"   97 A'   77 A"   98 A'   78 A"                 
  1.734   1.781   1.862   1.874   1.886   1.975   2.024   2.147
 99 A'  100 A'  101 A'  102 A'   79 A"   80 A"  103 A'   81 A"                 
  2.174   2.189   2.268   2.285   2.295   2.322   2.467   2.468
104 A'  105 A'  106 A'   82 A"   83 A"  107 A'   84 A"  108 A'                 
  2.548   2.575   2.690   2.698   2.784   2.812   2.887   3.084
109 A'   85 A"   86 A"  110 A'  111 A'  112 A'   87 A"   88 A"                 
  3.106   3.403   3.537   3.704   3.971   3.971   3.974   4.010
113 A'  114 A'  115 A'   89 A"   90 A"  116 A'   91 A"  117 A'                 
  4.052   4.056   4.073   4.084   4.151   4.226   4.268   4.443
118 A'   92 A"   93 A"  119 A'  120 A'  121 A'   94 A"  122 A'                 
  4.445   6.012   6.026   6.035   6.052   6.080   6.128   9.712
 95 A"   96 A"  123 A'   97 A"  124 A'  125 A'   98 A"  126 A'                 
  9.759  23.469  23.630  23.845  25.840  25.877  25.890  25.970
 99 A"  127 A'  128 A'  129 A'  130 A'  100 A"  101 A"  131 A'                 
 26.447  26.455  27.869  27.889  28.349  28.356  28.367  28.377
132 A'  102 A"  133 A'  103 A"  104 A"  134 A'  105 A"  135 A'                 
 28.397  28.404  28.535  28.536  28.536  28.552  28.568  28.580
136 A'  106 A"  107 A"  137 A'  108 A"  138 A'  109 A"  110 A"                 
 28.584  28.627  28.672  28.706 127.889 127.901 127.903 127.916
139 A'  140 A'  141 A'  111 A"  112 A"  113 A"  142 A'  143 A'                 
127.928 127.957 151.666 151.684 215.701 215.7501901.8291901.848
144 A'  114 A"  145 A'  115 A"  146 A'  116 A"  147 A'  117 A"                 

 Beta MOs, Restricted
 -- Occupied --                  
*******-1165.88 -176.32 -176.32 -165.72 -165.72 -165.72 -165.72
  1 A'    1 A"    2 A"    2 A'    3 A'    3 A"    4 A"    4 A'                 
-165.72 -165.72 -101.58 -101.58  -35.81  -35.81  -31.31  -31.31
  5 A'    5 A"    6 A'    6 A"    7 A'    7 A"    8 A"    8 A'                 
-31.299 -31.299 -31.299 -31.299 -22.956 -22.956 -22.954 -22.954
  9 A'    9 A"   10 A'   10 A"   11 A"   11 A'   12 A'   12 A"                 
-22.954 -22.954 -22.950 -22.950 -22.950 -22.950 -10.332 -10.303
 13 A'   13 A"   14 A'   14 A"   15 A"   15 A'   16 A'   17 A'                 
-10.234  -9.491  -9.491  -7.256  -7.256  -7.245  -7.245  -7.245
 18 A'   16 A"   19 A'   17 A"   20 A'   18 A"   21 A'   19 A"                 
 -7.245  -6.361  -6.361  -4.774  -4.774  -4.758  -4.758  -4.758
 22 A'   20 A"   23 A'   21 A"   24 A'   25 A'   22 A"   23 A"                 
 -4.758  -2.040  -2.040  -2.035  -2.035  -2.035  -2.035  -2.021
 26 A'   27 A'   24 A"   28 A'   25 A"   29 A'   26 A"   30 A'                 
 -2.021  -2.021  -2.021  -0.966  -0.858  -0.848  -0.709  -0.660
 27 A"   31 A'   28 A"   32 A'   33 A'   29 A"   34 A'   30 A"                 
 -0.632  -0.565  -0.523  -0.491  -0.435  -0.432  -0.405  -0.375
 35 A'   36 A'   31 A"   37 A'   32 A"   38 A'   39 A'   33 A"                 
 -0.355  -0.338  -0.327  -0.312  -0.290  -0.277  -0.277  -0.262
 40 A'   34 A"   35 A"   41 A'   42 A'   36 A"   43 A'   37 A"                 
 -- Virtual --                   
 -0.096  -0.080  -0.032  -0.004   0.022   0.025   0.030   0.030
 44 A'   38 A"   45 A'   46 A'   39 A"   47 A'   48 A'   40 A"                 
  0.058   0.064   0.079   0.079   0.081   0.084   0.093   0.104
 49 A'   50 A'   41 A"   51 A'   52 A'   42 A"   53 A'   54 A'                 
  0.114   0.116   0.121   0.124   0.132   0.133   0.146   0.154
 55 A'   43 A"   44 A"   56 A'   45 A"   57 A'   46 A"   58 A'                 
  0.164   0.172   0.193   0.201   0.208   0.228   0.233   0.236
 59 A'   60 A'   47 A"   61 A'   48 A"   49 A"   50 A"   62 A'                 
  0.239   0.241   0.271   0.271   0.305   0.363   0.386   0.390
 63 A'   64 A'   51 A"   65 A'   66 A'   67 A'   52 A"   68 A'                 
  0.398   0.410   0.418   0.421   0.428   0.434   0.450   0.465
 53 A"   54 A"   69 A'   70 A'   71 A'   55 A"   72 A'   56 A"                 
  0.467   0.477   0.480   0.482   0.498   0.504   0.545   0.561
 73 A'   57 A"   58 A"   74 A'   75 A'   59 A"   60 A"   76 A'                 
  0.573   0.606   0.611   0.626   0.644   0.647   0.663   0.703
 77 A'   61 A"   78 A'   62 A"   79 A'   80 A'   63 A"   81 A'                 
  0.719   0.776   0.818   0.834   0.843   0.854   0.871   0.910
 64 A"   82 A'   83 A'   65 A"   84 A'   66 A"   85 A'   67 A"                 
  0.928   0.931   0.951   0.977   0.999   1.076   1.108   1.116
 68 A"   86 A'   87 A'   69 A"   88 A'   89 A'   70 A"   90 A'                 
  1.192   1.256   1.304   1.332   1.344   1.363   1.381   1.400
 91 A'   71 A"   92 A'   72 A"   73 A"   93 A'   74 A"   94 A'                 
  1.423   1.439   1.500   1.516   1.546   1.564   1.653   1.657
 95 A'   75 A"   96 A'   76 A"   97 A'   77 A"   98 A'   78 A"                 
  1.734   1.781   1.862   1.874   1.886   1.975   2.024   2.147
 99 A'  100 A'  101 A'  102 A'   79 A"   80 A"  103 A'   81 A"                 
  2.174   2.189   2.268   2.285   2.295   2.322   2.467   2.468
104 A'  105 A'  106 A'   82 A"   83 A"  107 A'   84 A"  108 A'                 
  2.548   2.575   2.690   2.698   2.784   2.812   2.887   3.084
109 A'   85 A"   86 A"  110 A'  111 A'  112 A'   87 A"   88 A"                 
  3.106   3.403   3.537   3.704   3.971   3.971   3.974   4.010
113 A'  114 A'  115 A'   89 A"   90 A"  116 A'   91 A"  117 A'                 
  4.052   4.056   4.073   4.084   4.151   4.226   4.268   4.443
118 A'   92 A"   93 A"  119 A'  120 A'  121 A'   94 A"  122 A'                 
  4.445   6.012   6.026   6.035   6.052   6.080   6.128   9.712
 95 A"   96 A"  123 A'   97 A"  124 A'  125 A'   98 A"  126 A'                 
  9.759  23.469  23.630  23.845  25.840  25.877  25.890  25.970
 99 A"  127 A'  128 A'  129 A'  130 A'  100 A"  101 A"  131 A'                 
 26.447  26.455  27.869  27.889  28.349  28.356  28.367  28.377
132 A'  102 A"  133 A'  103 A"  104 A"  134 A'  105 A"  135 A'                 
 28.397  28.404  28.535  28.536  28.536  28.552  28.568  28.580
136 A'  106 A"  107 A"  137 A'  108 A"  138 A'  109 A"  110 A"                 
 28.584  28.627  28.672  28.706 127.889 127.901 127.903 127.916
139 A'  140 A'  141 A'  111 A"  112 A"  113 A"  142 A'  143 A'                 
127.928 127.957 151.666 151.684 215.701 215.7501901.8291901.848
144 A'  114 A"  145 A'  115 A"  146 A'  116 A"  147 A'  117 A"                 
 --------------------------------------------------------------

          Ground-State Mulliken Net Atomic Charges

     Atom                 Charge (a.u.)
  ----------------------------------------
      1 C                    -0.744682
      2 C                    -0.315882
      3 C                    -0.221100
      4 Cl                    0.317753
      5 Cl                    0.317753
      6 I                     0.143280
      7 I                     0.143280
      8 H                     0.179799
      9 H                     0.179799
  ----------------------------------------
  Sum of atomic charges =     0.000000

 -----------------------------------------------------------------
                    Cartesian Multipole Moments
 -----------------------------------------------------------------
    Charge (ESU x 10^10)
                 0.0000
    Dipole Moment (Debye)
         X       1.6183      Y       0.1954      Z       0.0000
       Tot       1.6300
    Quadrupole Moments (Debye-Ang)
        XX     -97.4099     XY      -2.9789     YY    -102.4761
        XZ       0.0000     YZ       0.0000     ZZ     -96.8403
    Octopole Moments (Debye-Ang^2)
       XXX      -0.7710    XXY      15.5279    XYY      -5.7201
       YYY      72.6472    XXZ       0.0000    XYZ       0.0000
       YYZ       0.0000    XZZ      -9.1805    YZZ      29.8658
       ZZZ       0.0000
    Hexadecapole Moments (Debye-Ang^3)
      XXXX    -262.0986   XXXY      -7.4138   XXYY    -301.9687
      XYYY       7.3472   YYYY   -1561.0217   XXXZ       0.0000
      XXYZ       0.0000   XYYZ       0.0000   YYYZ       0.0000
      XXZZ    -301.9921   XYZZ      -3.2249   YYZZ    -469.9007
      XZZZ       0.0000   YZZZ       0.0000   ZZZZ   -1471.1206
 -----------------------------------------------------------------
 Calculating analytic gradient of the SCF energy
 Gradient of SCF Energy
            1           2           3           4           5           6
    1  -0.0002823  -0.0000315   0.0002644  -0.0005020  -0.0005020   0.0005505
    2  -0.0004505  -0.0000165   0.0006684   0.0002484   0.0002484   0.0000532
    3  -0.0000000   0.0000000  -0.0000000  -0.0000747   0.0000747   0.0000699
            7           8           9
    1   0.0005505  -0.0000238  -0.0000238
    2   0.0000532  -0.0004022  -0.0004022
    3  -0.0000699   0.0000713  -0.0000713
 Max gradient component =       6.684E-04
 RMS gradient           =       2.979E-04
 Gradient time:  CPU 23.43 s  wall 23.44 s
 Geometry Optimization Parameters
   NAtoms,    NIC,     NZ,  NCons,   NDum,   NFix, NCnnct, MaxDiis
        9      69       9       0       0       0       0       0

 Cartesian Hessian Update
 Hessian Updated using BFGS Update


** GEOMETRY OPTIMIZATION IN DELOCALIZED INTERNAL COORDINATES **
   Searching for a Minimum

   Optimization Cycle:   5

                       Coordinates (Angstroms)
     ATOM                X               Y               Z
      1  C         1.6425876111   -1.0089659487    0.0000000000
      2  C         0.2733982624   -1.6279464123    0.0000000000
      3  C         0.4245906155   -0.1118843995    0.0000000000
      4  Cl       -0.2856909517   -2.4655095856   -1.4602983108
      5  Cl       -0.2856909517   -2.4655095856    1.4602983108
      6  I        -0.0840237510    1.0192749471   -1.7908999975
      7  I        -0.0840237510    1.0192749471    1.7908999975
      8  H         2.2194986552   -1.0798709384    0.9154940341
      9  H         2.2194986552   -1.0798709384   -0.9154940341
   Point Group: cs    Number of degrees of freedom:    12


   Energy is -14874.978502163

 Hessian Updated using BFGS Update

 12 Hessian modes will be used to form the next step
  Hessian Eigenvalues:
     0.021260    0.031726    0.046876    0.066841    0.090735    0.117577
     0.133163    0.233868    0.267247    0.275814    0.300028    0.352334

 Minimum Search - Taking Simple RFO Step
 Searching for Lamda that Minimizes Along All modes
 Value Taken    Lamda =  -0.00000229
 Step Taken.  Stepsize is  0.006458

                             Maximum     Tolerance    Cnvgd?
         Gradient           0.000191      0.000300     YES
         Displacement       0.003578      0.001200      NO
         Energy change     -0.000008      0.000001      NO


 New Cartesian Coordinates Obtained by Inverse Iteration

 Displacement from previous Coordinates is:  0.005129
 ----------------------------------------------------------------
             Standard Nuclear Orientation (Angstroms)
    I     Atom           X                Y                Z
 ----------------------------------------------------------------
    1      C       1.6427068873    -1.0088737966     0.0000000000
    2      C       0.2732321332    -1.6280837596     0.0000000000
    3      C       0.4240733995    -0.1129222052     0.0000000000
    4      Cl     -0.2852769862    -2.4659342911    -1.4602954330
    5      Cl     -0.2852769862    -2.4659342911     1.4602954330
    6      I      -0.0842661693     1.0207446387    -1.7905593820
    7      I      -0.0842661693     1.0207446387     1.7905593820
    8      H       2.2196091427    -1.0803744240     0.9153401481
    9      H       2.2196091427    -1.0803744240    -0.9153401481
 ----------------------------------------------------------------
 Molecular Point Group                 Cs    NOp =  2
 Largest Abelian Subgroup              Cs    NOp =  2
 Nuclear Repulsion Energy =  1531.3948161119 hartrees
 There are       80 alpha and       80 beta electrons
 Applying Cartesian multipole field
    Component          Value
    ---------          -----
     (2,0,0)        1.00000E-11
     (0,2,0)        2.00000E-11
     (0,0,2)       -3.00000E-11
 Nucleus-field energy     =    -0.0000000188 hartrees
 Requested basis set is 6-311++G(d,p)
 There are 102 shells and 264 basis functions
 A cutoff of  1.0D-11 yielded   3922 shell pairs
 There are     28135 function pairs (     31373 Cartesian)
 Smallest overlap matrix eigenvalue = 3.87E-05
 Guess MOs from SCF MO coefficient file

 -----------------------------------------------------------------------
  General SCF calculation program by
  Eric Jon Sundstrom, Paul Horn, Yuezhi Mao, Dmitri Zuev, Alec White,
  David Stuck, Shaama M.S., Shane Yost, Joonho Lee, David Small,
  Daniel Levine, Susi Lehtola, Hugh Burton, Evgeny Epifanovsky
 -----------------------------------------------------------------------
 Exchange:     0.2000 Hartree-Fock + 0.0800 Slater + 0.7200 B88
 Correlation:  0.1900 VWN1RPA + 0.8100 LYP
 Using SG-1 standard quadrature grid
 A restricted SCF calculation will be
 performed using DIIS
 SCF converges when DIIS error is below 1.0e-08
 ---------------------------------------
  Cycle       Energy         DIIS error
 ---------------------------------------
    1  -14874.9785016252      1.34e-05  
    2  -14874.9785032276      3.78e-06  
    3  -14874.9785030035      6.33e-06  
    4  -14874.9785033597      1.09e-06  
    5  -14874.9785033705      3.12e-07  
    6  -14874.9785033711      1.41e-07  
    7  -14874.9785033712      2.21e-08  
    8  -14874.9785033715      6.68e-09  Convergence criterion met
 ---------------------------------------
 SCF time:   CPU 50.83s  wall 51.00s 
 SCF   energy in the final basis set =   -14874.9785033715
 Total energy in the final basis set =   -14874.9785033715

 --------------------------------------------------------------
             Orbital Energies (a.u.) and Symmetries
 --------------------------------------------------------------

 Alpha MOs, Restricted
 -- Occupied --                  
*******-1165.88 -176.32 -176.32 -165.72 -165.72 -165.72 -165.72
  1 A'    1 A"    2 A"    2 A'    3 A'    3 A"    4 A"    4 A'                 
-165.72 -165.72 -101.58 -101.58  -35.81  -35.81  -31.31  -31.31
  5 A'    5 A"    6 A'    6 A"    7 A'    7 A"    8 A"    8 A'                 
-31.299 -31.299 -31.299 -31.299 -22.956 -22.956 -22.954 -22.954
  9 A'    9 A"   10 A'   10 A"   11 A"   11 A'   12 A'   12 A"                 
-22.954 -22.954 -22.950 -22.950 -22.950 -22.950 -10.332 -10.303
 13 A'   13 A"   14 A'   14 A"   15 A'   15 A"   16 A'   17 A'                 
-10.234  -9.491  -9.491  -7.256  -7.256  -7.245  -7.245  -7.245
 18 A'   16 A"   19 A'   17 A"   20 A'   18 A"   21 A'   19 A"                 
 -7.245  -6.361  -6.361  -4.774  -4.774  -4.758  -4.758  -4.758
 22 A'   20 A"   23 A'   21 A"   24 A'   25 A'   22 A"   23 A"                 
 -4.758  -2.040  -2.040  -2.035  -2.035  -2.035  -2.035  -2.021
 26 A'   27 A'   24 A"   28 A'   25 A"   29 A'   26 A"   30 A'                 
 -2.021  -2.021  -2.021  -0.966  -0.858  -0.848  -0.709  -0.660
 27 A"   31 A'   28 A"   32 A'   33 A'   29 A"   34 A'   30 A"                 
 -0.632  -0.565  -0.523  -0.491  -0.435  -0.432  -0.405  -0.375
 35 A'   36 A'   31 A"   37 A'   32 A"   38 A'   39 A'   33 A"                 
 -0.355  -0.338  -0.327  -0.312  -0.290  -0.277  -0.277  -0.261
 40 A'   34 A"   35 A"   41 A'   42 A'   36 A"   43 A'   37 A"                 
 -- Virtual --                   
 -0.096  -0.080  -0.032  -0.004   0.022   0.025   0.030   0.030
 44 A'   38 A"   45 A'   46 A'   39 A"   47 A'   48 A'   40 A"                 
  0.058   0.064   0.079   0.079   0.081   0.084   0.093   0.104
 49 A'   50 A'   41 A"   51 A'   52 A'   42 A"   53 A'   54 A'                 
  0.114   0.116   0.121   0.124   0.132   0.133   0.146   0.154
 55 A'   43 A"   44 A"   56 A'   45 A"   57 A'   46 A"   58 A'                 
  0.164   0.172   0.193   0.201   0.209   0.228   0.233   0.236
 59 A'   60 A'   47 A"   61 A'   48 A"   49 A"   50 A"   62 A'                 
  0.239   0.241   0.271   0.271   0.305   0.363   0.387   0.390
 63 A'   64 A'   51 A"   65 A'   66 A'   67 A'   52 A"   68 A'                 
  0.398   0.410   0.418   0.421   0.428   0.434   0.450   0.465
 53 A"   54 A"   69 A'   70 A'   71 A'   55 A"   72 A'   56 A"                 
  0.467   0.477   0.480   0.482   0.498   0.504   0.545   0.561
 73 A'   57 A"   58 A"   74 A'   75 A'   59 A"   60 A"   76 A'                 
  0.573   0.606   0.611   0.625   0.644   0.647   0.663   0.702
 77 A'   61 A"   78 A'   62 A"   79 A'   80 A'   63 A"   81 A'                 
  0.719   0.776   0.817   0.834   0.843   0.854   0.872   0.910
 64 A"   82 A'   83 A'   65 A"   84 A'   66 A"   85 A'   67 A"                 
  0.928   0.931   0.952   0.977   0.999   1.076   1.108   1.116
 68 A"   86 A'   87 A'   69 A"   88 A'   89 A'   70 A"   90 A'                 
  1.192   1.256   1.304   1.331   1.344   1.362   1.380   1.400
 91 A'   71 A"   92 A'   72 A"   73 A"   93 A'   74 A"   94 A'                 
  1.423   1.439   1.500   1.516   1.546   1.565   1.654   1.657
 95 A'   75 A"   96 A'   76 A"   97 A'   77 A"   98 A'   78 A"                 
  1.734   1.781   1.862   1.874   1.887   1.975   2.024   2.147
 99 A'  100 A'  101 A'  102 A'   79 A"   80 A"  103 A'   81 A"                 
  2.173   2.189   2.268   2.285   2.295   2.322   2.467   2.468
104 A'  105 A'  106 A'   82 A"   83 A"  107 A'   84 A"  108 A'                 
  2.548   2.575   2.690   2.698   2.784   2.812   2.887   3.084
109 A'   85 A"   86 A"  110 A'  111 A'  112 A'   87 A"   88 A"                 
  3.106   3.403   3.537   3.704   3.971   3.971   3.974   4.010
113 A'  114 A'  115 A'   89 A"  116 A'   90 A"   91 A"  117 A'                 
  4.052   4.056   4.073   4.084   4.150   4.226   4.268   4.443
118 A'   92 A"   93 A"  119 A'  120 A'  121 A'   94 A"  122 A'                 
  4.445   6.012   6.026   6.035   6.051   6.080   6.128   9.712
 95 A"   96 A"  123 A'   97 A"  124 A'  125 A'   98 A"  126 A'                 
  9.759  23.469  23.631  23.845  25.840  25.877  25.890  25.970
 99 A"  127 A'  128 A'  129 A'  130 A'  100 A"  101 A"  131 A'                 
 26.447  26.455  27.869  27.889  28.349  28.356  28.367  28.377
132 A'  102 A"  133 A'  103 A"  104 A"  134 A'  105 A"  135 A'                 
 28.397  28.404  28.535  28.536  28.536  28.552  28.568  28.580
136 A'  106 A"  107 A"  137 A'  108 A"  138 A'  109 A"  110 A"                 
 28.584  28.627  28.671  28.706 127.889 127.901 127.903 127.916
139 A'  140 A'  141 A'  111 A"  112 A"  113 A"  142 A'  143 A'                 
127.928 127.957 151.666 151.683 215.701 215.7501901.8291901.848
144 A'  114 A"  145 A'  115 A"  146 A'  116 A"  147 A'  117 A"                 

 Beta MOs, Restricted
 -- Occupied --                  
*******-1165.88 -176.32 -176.32 -165.72 -165.72 -165.72 -165.72
  1 A'    1 A"    2 A"    2 A'    3 A'    3 A"    4 A"    4 A'                 
-165.72 -165.72 -101.58 -101.58  -35.81  -35.81  -31.31  -31.31
  5 A'    5 A"    6 A'    6 A"    7 A'    7 A"    8 A"    8 A'                 
-31.299 -31.299 -31.299 -31.299 -22.956 -22.956 -22.954 -22.954
  9 A'    9 A"   10 A'   10 A"   11 A"   11 A'   12 A'   12 A"                 
-22.954 -22.954 -22.950 -22.950 -22.950 -22.950 -10.332 -10.303
 13 A'   13 A"   14 A'   14 A"   15 A'   15 A"   16 A'   17 A'                 
-10.234  -9.491  -9.491  -7.256  -7.256  -7.245  -7.245  -7.245
 18 A'   16 A"   19 A'   17 A"   20 A'   18 A"   21 A'   19 A"                 
 -7.245  -6.361  -6.361  -4.774  -4.774  -4.758  -4.758  -4.758
 22 A'   20 A"   23 A'   21 A"   24 A'   25 A'   22 A"   23 A"                 
 -4.758  -2.040  -2.040  -2.035  -2.035  -2.035  -2.035  -2.021
 26 A'   27 A'   24 A"   28 A'   25 A"   29 A'   26 A"   30 A'                 
 -2.021  -2.021  -2.021  -0.966  -0.858  -0.848  -0.709  -0.660
 27 A"   31 A'   28 A"   32 A'   33 A'   29 A"   34 A'   30 A"                 
 -0.632  -0.565  -0.523  -0.491  -0.435  -0.432  -0.405  -0.375
 35 A'   36 A'   31 A"   37 A'   32 A"   38 A'   39 A'   33 A"                 
 -0.355  -0.338  -0.327  -0.312  -0.290  -0.277  -0.277  -0.261
 40 A'   34 A"   35 A"   41 A'   42 A'   36 A"   43 A'   37 A"                 
 -- Virtual --                   
 -0.096  -0.080  -0.032  -0.004   0.022   0.025   0.030   0.030
 44 A'   38 A"   45 A'   46 A'   39 A"   47 A'   48 A'   40 A"                 
  0.058   0.064   0.079   0.079   0.081   0.084   0.093   0.104
 49 A'   50 A'   41 A"   51 A'   52 A'   42 A"   53 A'   54 A'                 
  0.114   0.116   0.121   0.124   0.132   0.133   0.146   0.154
 55 A'   43 A"   44 A"   56 A'   45 A"   57 A'   46 A"   58 A'                 
  0.164   0.172   0.193   0.201   0.209   0.228   0.233   0.236
 59 A'   60 A'   47 A"   61 A'   48 A"   49 A"   50 A"   62 A'                 
  0.239   0.241   0.271   0.271   0.305   0.363   0.387   0.390
 63 A'   64 A'   51 A"   65 A'   66 A'   67 A'   52 A"   68 A'                 
  0.398   0.410   0.418   0.421   0.428   0.434   0.450   0.465
 53 A"   54 A"   69 A'   70 A'   71 A'   55 A"   72 A'   56 A"                 
  0.467   0.477   0.480   0.482   0.498   0.504   0.545   0.561
 73 A'   57 A"   58 A"   74 A'   75 A'   59 A"   60 A"   76 A'                 
  0.573   0.606   0.611   0.625   0.644   0.647   0.663   0.702
 77 A'   61 A"   78 A'   62 A"   79 A'   80 A'   63 A"   81 A'                 
  0.719   0.776   0.817   0.834   0.843   0.854   0.872   0.910
 64 A"   82 A'   83 A'   65 A"   84 A'   66 A"   85 A'   67 A"                 
  0.928   0.931   0.952   0.977   0.999   1.076   1.108   1.116
 68 A"   86 A'   87 A'   69 A"   88 A'   89 A'   70 A"   90 A'                 
  1.192   1.256   1.304   1.331   1.344   1.362   1.380   1.400
 91 A'   71 A"   92 A'   72 A"   73 A"   93 A'   74 A"   94 A'                 
  1.423   1.439   1.500   1.516   1.546   1.565   1.654   1.657
 95 A'   75 A"   96 A'   76 A"   97 A'   77 A"   98 A'   78 A"                 
  1.734   1.781   1.862   1.874   1.887   1.975   2.024   2.147
 99 A'  100 A'  101 A'  102 A'   79 A"   80 A"  103 A'   81 A"                 
  2.173   2.189   2.268   2.285   2.295   2.322   2.467   2.468
104 A'  105 A'  106 A'   82 A"   83 A"  107 A'   84 A"  108 A'                 
  2.548   2.575   2.690   2.698   2.784   2.812   2.887   3.084
109 A'   85 A"   86 A"  110 A'  111 A'  112 A'   87 A"   88 A"                 
  3.106   3.403   3.537   3.704   3.971   3.971   3.974   4.010
113 A'  114 A'  115 A'   89 A"  116 A'   90 A"   91 A"  117 A'                 
  4.052   4.056   4.073   4.084   4.150   4.226   4.268   4.443
118 A'   92 A"   93 A"  119 A'  120 A'  121 A'   94 A"  122 A'                 
  4.445   6.012   6.026   6.035   6.051   6.080   6.128   9.712
 95 A"   96 A"  123 A'   97 A"  124 A'  125 A'   98 A"  126 A'                 
  9.759  23.469  23.631  23.845  25.840  25.877  25.890  25.970
 99 A"  127 A'  128 A'  129 A'  130 A'  100 A"  101 A"  131 A'                 
 26.447  26.455  27.869  27.889  28.349  28.356  28.367  28.377
132 A'  102 A"  133 A'  103 A"  104 A"  134 A'  105 A"  135 A'                 
 28.397  28.404  28.535  28.536  28.536  28.552  28.568  28.580
136 A'  106 A"  107 A"  137 A'  108 A"  138 A'  109 A"  110 A"                 
 28.584  28.627  28.671  28.706 127.889 127.901 127.903 127.916
139 A'  140 A'  141 A'  111 A"  112 A"  113 A"  142 A'  143 A'                 
127.928 127.957 151.666 151.683 215.701 215.7501901.8291901.848
144 A'  114 A"  145 A'  115 A"  146 A'  116 A"  147 A'  117 A"                 
 --------------------------------------------------------------

          Ground-State Mulliken Net Atomic Charges

     Atom                 Charge (a.u.)
  ----------------------------------------
      1 C                    -0.744232
      2 C                    -0.316240
      3 C                    -0.220246
      4 Cl                    0.317565
      5 Cl                    0.317565
      6 I                     0.142993
      7 I                     0.142993
      8 H                     0.179802
      9 H                     0.179802
  ----------------------------------------
  Sum of atomic charges =     0.000000

 -----------------------------------------------------------------
                    Cartesian Multipole Moments
 -----------------------------------------------------------------
    Charge (ESU x 10^10)
                 0.0000
    Dipole Moment (Debye)
         X       1.6188      Y       0.1944      Z       0.0000
       Tot       1.6304
    Quadrupole Moments (Debye-Ang)
        XX     -97.4105     XY      -2.9811     YY    -102.4606
        XZ      -0.0000     YZ      -0.0000     ZZ     -96.8529
    Octopole Moments (Debye-Ang^2)
       XXX      -0.7430    XXY      15.4531    XYY      -5.7153
       YYY      72.4636    XXZ      -0.0000    XYZ      -0.0000
       YYZ       0.0000    XZZ      -9.1588    YZZ      29.8075
       ZZZ       0.0000
    Hexadecapole Moments (Debye-Ang^3)
      XXXX    -262.0564   XXXY      -7.2972   XXYY    -302.1834
      XYYY       7.4699   YYYY   -1562.2139   XXXZ       0.0000
      XXYZ      -0.0000   XYYZ      -0.0000   YYYZ      -0.0000
      XXZZ    -301.9351   XYZZ      -3.1895   YYZZ    -469.9318
      XZZZ      -0.0000   YZZZ      -0.0000   ZZZZ   -1470.9634
 -----------------------------------------------------------------
 Calculating analytic gradient of the SCF energy
 Gradient of SCF Energy
            1           2           3           4           5           6
    1  -0.0001166  -0.0001297   0.0001915  -0.0004706  -0.0004706   0.0005278
    2  -0.0003049   0.0002012   0.0001326   0.0002315   0.0002315   0.0002058
    3   0.0000000   0.0000000   0.0000000  -0.0000408   0.0000408   0.0000051
            7           8           9
    1   0.0005278  -0.0000298  -0.0000298
    2   0.0002058  -0.0004518  -0.0004518
    3  -0.0000051  -0.0000045   0.0000045
 Max gradient component =       5.278E-04
 RMS gradient           =       2.599E-04
 Gradient time:  CPU 23.57 s  wall 23.57 s
 Geometry Optimization Parameters
   NAtoms,    NIC,     NZ,  NCons,   NDum,   NFix, NCnnct, MaxDiis
        9      69       9       0       0       0       0       0

 Cartesian Hessian Update
 Hessian Updated using BFGS Update


** GEOMETRY OPTIMIZATION IN DELOCALIZED INTERNAL COORDINATES **
   Searching for a Minimum

   Optimization Cycle:   6

                       Coordinates (Angstroms)
     ATOM                X               Y               Z
      1  C         1.6427068873   -1.0088737966    0.0000000000
      2  C         0.2732321332   -1.6280837596    0.0000000000
      3  C         0.4240733995   -0.1129222052    0.0000000000
      4  Cl       -0.2852769862   -2.4659342911   -1.4602954330
      5  Cl       -0.2852769862   -2.4659342911    1.4602954330
      6  I        -0.0842661693    1.0207446387   -1.7905593820
      7  I        -0.0842661693    1.0207446387    1.7905593820
      8  H         2.2196091427   -1.0803744240    0.9153401481
      9  H         2.2196091427   -1.0803744240   -0.9153401481
   Point Group: cs    Number of degrees of freedom:    12


   Energy is -14874.978503372

 Hessian Updated using BFGS Update

 12 Hessian modes will be used to form the next step
  Hessian Eigenvalues:
     0.022059    0.030316    0.046855    0.062967    0.092163    0.117279
     0.135837    0.232864    0.268467    0.275573    0.294917    0.350599

 Minimum Search - Taking Simple RFO Step
 Searching for Lamda that Minimizes Along All modes
 Value Taken    Lamda =   0.00000000
 Step Taken.  Stepsize is  0.001234

                             Maximum     Tolerance    Cnvgd?
         Gradient           0.000062      0.000300     YES
         Displacement       0.000786      0.001200     YES
         Energy change     -0.000001      0.000001      NO


                       Distance Matrix (Angstroms)
             C (  1)   C (  2)   C (  3)   Cl(  4)   Cl(  5)   I (  6)
   C (  2)  1.502958
   C (  3)  1.512546  1.522652
   Cl(  4)  2.823581  1.773806  2.858725
   Cl(  5)  2.823581  1.773806  2.858725  2.920591
   I (  6)  3.210590  3.217173  2.179384  3.508049  4.771309
   I (  7)  3.210590  3.217173  2.179384  4.771309  3.508049  3.581119
   H (  8)  1.084332  2.219508  2.235567  3.719929  2.913968  4.128491
   H (  9)  1.084332  2.219508  2.235567  2.913968  3.719929  3.238603
             I (  7)   H (  8)
   H (  8)  3.238603
   H (  9)  4.128491  1.830680

 Final energy is   -14874.978503371536     


 ******************************
 **  OPTIMIZATION CONVERGED  **
 ******************************

                       Coordinates (Angstroms)
     ATOM                X               Y               Z
      1  C         1.6427068873   -1.0088737966    0.0000000000
      2  C         0.2732321332   -1.6280837596    0.0000000000
      3  C         0.4240733995   -0.1129222052    0.0000000000
      4  Cl       -0.2852769862   -2.4659342911   -1.4602954330
      5  Cl       -0.2852769862   -2.4659342911    1.4602954330
      6  I        -0.0842661693    1.0207446387   -1.7905593820
      7  I        -0.0842661693    1.0207446387    1.7905593820
      8  H         2.2196091427   -1.0803744240    0.9153401481
      9  H         2.2196091427   -1.0803744240   -0.9153401481

Z-matrix Print:
$molecule
0 1
I 
C  1 2.179384
C  2 1.512546 1 119.739046
H  3 1.084332 2 117.885792 1 -1.633390 0
H  3 1.084332 2 117.885792 1 143.878201 0
C  3 1.502958 2 60.653872 1 -108.877594 0
Cl 6 1.773806 3 118.783703 2 -110.063426 0
Cl 6 1.773806 3 118.783703 2 110.063426 0
I  2 2.179384 1 110.488524 3 145.420558 0
$end


 --------------------------------------------------------------
             Orbital Energies (a.u.) and Symmetries
 --------------------------------------------------------------

 Alpha MOs, Restricted
 -- Occupied --                  
*******-1165.88 -176.32 -176.32 -165.72 -165.72 -165.72 -165.72
  1 A'    1 A"    2 A"    2 A'    3 A'    3 A"    4 A"    4 A'                 
-165.72 -165.72 -101.58 -101.58  -35.81  -35.81  -31.31  -31.31
  5 A'    5 A"    6 A'    6 A"    7 A'    7 A"    8 A"    8 A'                 
-31.299 -31.299 -31.299 -31.299 -22.956 -22.956 -22.954 -22.954
  9 A'    9 A"   10 A'   10 A"   11 A"   11 A'   12 A'   12 A"                 
-22.954 -22.954 -22.950 -22.950 -22.950 -22.950 -10.332 -10.303
 13 A'   13 A"   14 A'   14 A"   15 A'   15 A"   16 A'   17 A'                 
-10.234  -9.491  -9.491  -7.256  -7.256  -7.245  -7.245  -7.245
 18 A'   16 A"   19 A'   17 A"   20 A'   18 A"   21 A'   19 A"                 
 -7.245  -6.361  -6.361  -4.774  -4.774  -4.758  -4.758  -4.758
 22 A'   20 A"   23 A'   21 A"   24 A'   25 A'   22 A"   23 A"                 
 -4.758  -2.040  -2.040  -2.035  -2.035  -2.035  -2.035  -2.021
 26 A'   27 A'   24 A"   28 A'   25 A"   29 A'   26 A"   30 A'                 
 -2.021  -2.021  -2.021  -0.966  -0.858  -0.848  -0.709  -0.660
 27 A"   31 A'   28 A"   32 A'   33 A'   29 A"   34 A'   30 A"                 
 -0.632  -0.565  -0.523  -0.491  -0.435  -0.432  -0.405  -0.375
 35 A'   36 A'   31 A"   37 A'   32 A"   38 A'   39 A'   33 A"                 
 -0.355  -0.338  -0.327  -0.312  -0.290  -0.277  -0.277  -0.261
 40 A'   34 A"   35 A"   41 A'   42 A'   36 A"   43 A'   37 A"                 
 -- Virtual --                   
 -0.096  -0.080  -0.032  -0.004   0.022   0.025   0.030   0.030
 44 A'   38 A"   45 A'   46 A'   39 A"   47 A'   48 A'   40 A"                 
  0.058   0.064   0.079   0.079   0.081   0.084   0.093   0.104
 49 A'   50 A'   41 A"   51 A'   52 A'   42 A"   53 A'   54 A'                 
  0.114   0.116   0.121   0.124   0.132   0.133   0.146   0.154
 55 A'   43 A"   44 A"   56 A'   45 A"   57 A'   46 A"   58 A'                 
  0.164   0.172   0.193   0.201   0.209   0.228   0.233   0.236
 59 A'   60 A'   47 A"   61 A'   48 A"   49 A"   50 A"   62 A'                 
  0.239   0.241   0.271   0.271   0.305   0.363   0.387   0.390
 63 A'   64 A'   51 A"   65 A'   66 A'   67 A'   52 A"   68 A'                 
  0.398   0.410   0.418   0.421   0.428   0.434   0.450   0.465
 53 A"   54 A"   69 A'   70 A'   71 A'   55 A"   72 A'   56 A"                 
  0.467   0.477   0.480   0.482   0.498   0.504   0.545   0.561
 73 A'   57 A"   58 A"   74 A'   75 A'   59 A"   60 A"   76 A'                 
  0.573   0.606   0.611   0.625   0.644   0.647   0.663   0.702
 77 A'   61 A"   78 A'   62 A"   79 A'   80 A'   63 A"   81 A'                 
  0.719   0.776   0.817   0.834   0.843   0.854   0.872   0.910
 64 A"   82 A'   83 A'   65 A"   84 A'   66 A"   85 A'   67 A"                 
  0.928   0.931   0.952   0.977   0.999   1.076   1.108   1.116
 68 A"   86 A'   87 A'   69 A"   88 A'   89 A'   70 A"   90 A'                 
  1.192   1.256   1.304   1.331   1.344   1.362   1.380   1.400
 91 A'   71 A"   92 A'   72 A"   73 A"   93 A'   74 A"   94 A'                 
  1.423   1.439   1.500   1.516   1.546   1.565   1.654   1.657
 95 A'   75 A"   96 A'   76 A"   97 A'   77 A"   98 A'   78 A"                 
  1.734   1.781   1.862   1.874   1.887   1.975   2.024   2.147
 99 A'  100 A'  101 A'  102 A'   79 A"   80 A"  103 A'   81 A"                 
  2.173   2.189   2.268   2.285   2.295   2.322   2.467   2.468
104 A'  105 A'  106 A'   82 A"   83 A"  107 A'   84 A"  108 A'                 
  2.548   2.575   2.690   2.698   2.784   2.812   2.887   3.084
109 A'   85 A"   86 A"  110 A'  111 A'  112 A'   87 A"   88 A"                 
  3.106   3.403   3.537   3.704   3.971   3.971   3.974   4.010
113 A'  114 A'  115 A'   89 A"  116 A'   90 A"   91 A"  117 A'                 
  4.052   4.056   4.073   4.084   4.150   4.226   4.268   4.443
118 A'   92 A"   93 A"  119 A'  120 A'  121 A'   94 A"  122 A'                 
  4.445   6.012   6.026   6.035   6.051   6.080   6.128   9.712
 95 A"   96 A"  123 A'   97 A"  124 A'  125 A'   98 A"  126 A'                 
  9.759  23.469  23.631  23.845  25.840  25.877  25.890  25.970
 99 A"  127 A'  128 A'  129 A'  130 A'  100 A"  101 A"  131 A'                 
 26.447  26.455  27.869  27.889  28.349  28.356  28.367  28.377
132 A'  102 A"  133 A'  103 A"  104 A"  134 A'  105 A"  135 A'                 
 28.397  28.404  28.535  28.536  28.536  28.552  28.568  28.580
136 A'  106 A"  107 A"  137 A'  108 A"  138 A'  109 A"  110 A"                 
 28.584  28.627  28.671  28.706 127.889 127.901 127.903 127.916
139 A'  140 A'  141 A'  111 A"  112 A"  113 A"  142 A'  143 A'                 
127.928 127.957 151.666 151.683 215.701 215.7501901.8291901.848
144 A'  114 A"  145 A'  115 A"  146 A'  116 A"  147 A'  117 A"                 

 Beta MOs, Restricted
 -- Occupied --                  
*******-1165.88 -176.32 -176.32 -165.72 -165.72 -165.72 -165.72
  1 A'    1 A"    2 A"    2 A'    3 A'    3 A"    4 A"    4 A'                 
-165.72 -165.72 -101.58 -101.58  -35.81  -35.81  -31.31  -31.31
  5 A'    5 A"    6 A'    6 A"    7 A'    7 A"    8 A"    8 A'                 
-31.299 -31.299 -31.299 -31.299 -22.956 -22.956 -22.954 -22.954
  9 A'    9 A"   10 A'   10 A"   11 A"   11 A'   12 A'   12 A"                 
-22.954 -22.954 -22.950 -22.950 -22.950 -22.950 -10.332 -10.303
 13 A'   13 A"   14 A'   14 A"   15 A'   15 A"   16 A'   17 A'                 
-10.234  -9.491  -9.491  -7.256  -7.256  -7.245  -7.245  -7.245
 18 A'   16 A"   19 A'   17 A"   20 A'   18 A"   21 A'   19 A"                 
 -7.245  -6.361  -6.361  -4.774  -4.774  -4.758  -4.758  -4.758
 22 A'   20 A"   23 A'   21 A"   24 A'   25 A'   22 A"   23 A"                 
 -4.758  -2.040  -2.040  -2.035  -2.035  -2.035  -2.035  -2.021
 26 A'   27 A'   24 A"   28 A'   25 A"   29 A'   26 A"   30 A'                 
 -2.021  -2.021  -2.021  -0.966  -0.858  -0.848  -0.709  -0.660
 27 A"   31 A'   28 A"   32 A'   33 A'   29 A"   34 A'   30 A"                 
 -0.632  -0.565  -0.523  -0.491  -0.435  -0.432  -0.405  -0.375
 35 A'   36 A'   31 A"   37 A'   32 A"   38 A'   39 A'   33 A"                 
 -0.355  -0.338  -0.327  -0.312  -0.290  -0.277  -0.277  -0.261
 40 A'   34 A"   35 A"   41 A'   42 A'   36 A"   43 A'   37 A"                 
 -- Virtual --                   
 -0.096  -0.080  -0.032  -0.004   0.022   0.025   0.030   0.030
 44 A'   38 A"   45 A'   46 A'   39 A"   47 A'   48 A'   40 A"                 
  0.058   0.064   0.079   0.079   0.081   0.084   0.093   0.104
 49 A'   50 A'   41 A"   51 A'   52 A'   42 A"   53 A'   54 A'                 
  0.114   0.116   0.121   0.124   0.132   0.133   0.146   0.154
 55 A'   43 A"   44 A"   56 A'   45 A"   57 A'   46 A"   58 A'                 
  0.164   0.172   0.193   0.201   0.209   0.228   0.233   0.236
 59 A'   60 A'   47 A"   61 A'   48 A"   49 A"   50 A"   62 A'                 
  0.239   0.241   0.271   0.271   0.305   0.363   0.387   0.390
 63 A'   64 A'   51 A"   65 A'   66 A'   67 A'   52 A"   68 A'                 
  0.398   0.410   0.418   0.421   0.428   0.434   0.450   0.465
 53 A"   54 A"   69 A'   70 A'   71 A'   55 A"   72 A'   56 A"                 
  0.467   0.477   0.480   0.482   0.498   0.504   0.545   0.561
 73 A'   57 A"   58 A"   74 A'   75 A'   59 A"   60 A"   76 A'                 
  0.573   0.606   0.611   0.625   0.644   0.647   0.663   0.702
 77 A'   61 A"   78 A'   62 A"   79 A'   80 A'   63 A"   81 A'                 
  0.719   0.776   0.817   0.834   0.843   0.854   0.872   0.910
 64 A"   82 A'   83 A'   65 A"   84 A'   66 A"   85 A'   67 A"                 
  0.928   0.931   0.952   0.977   0.999   1.076   1.108   1.116
 68 A"   86 A'   87 A'   69 A"   88 A'   89 A'   70 A"   90 A'                 
  1.192   1.256   1.304   1.331   1.344   1.362   1.380   1.400
 91 A'   71 A"   92 A'   72 A"   73 A"   93 A'   74 A"   94 A'                 
  1.423   1.439   1.500   1.516   1.546   1.565   1.654   1.657
 95 A'   75 A"   96 A'   76 A"   97 A'   77 A"   98 A'   78 A"                 
  1.734   1.781   1.862   1.874   1.887   1.975   2.024   2.147
 99 A'  100 A'  101 A'  102 A'   79 A"   80 A"  103 A'   81 A"                 
  2.173   2.189   2.268   2.285   2.295   2.322   2.467   2.468
104 A'  105 A'  106 A'   82 A"   83 A"  107 A'   84 A"  108 A'                 
  2.548   2.575   2.690   2.698   2.784   2.812   2.887   3.084
109 A'   85 A"   86 A"  110 A'  111 A'  112 A'   87 A"   88 A"                 
  3.106   3.403   3.537   3.704   3.971   3.971   3.974   4.010
113 A'  114 A'  115 A'   89 A"  116 A'   90 A"   91 A"  117 A'                 
  4.052   4.056   4.073   4.084   4.150   4.226   4.268   4.443
118 A'   92 A"   93 A"  119 A'  120 A'  121 A'   94 A"  122 A'                 
  4.445   6.012   6.026   6.035   6.051   6.080   6.128   9.712
 95 A"   96 A"  123 A'   97 A"  124 A'  125 A'   98 A"  126 A'                 
  9.759  23.469  23.631  23.845  25.840  25.877  25.890  25.970
 99 A"  127 A'  128 A'  129 A'  130 A'  100 A"  101 A"  131 A'                 
 26.447  26.455  27.869  27.889  28.349  28.356  28.367  28.377
132 A'  102 A"  133 A'  103 A"  104 A"  134 A'  105 A"  135 A'                 
 28.397  28.404  28.535  28.536  28.536  28.552  28.568  28.580
136 A'  106 A"  107 A"  137 A'  108 A"  138 A'  109 A"  110 A"                 
 28.584  28.627  28.671  28.706 127.889 127.901 127.903 127.916
139 A'  140 A'  141 A'  111 A"  112 A"  113 A"  142 A'  143 A'                 
127.928 127.957 151.666 151.683 215.701 215.7501901.8291901.848
144 A'  114 A"  145 A'  115 A"  146 A'  116 A"  147 A'  117 A"                 
 --------------------------------------------------------------

          Ground-State Mulliken Net Atomic Charges

     Atom                 Charge (a.u.)
  ----------------------------------------
      1 C                    -0.744232
      2 C                    -0.316240
      3 C                    -0.220246
      4 Cl                    0.317565
      5 Cl                    0.317565
      6 I                     0.142993
      7 I                     0.142993
      8 H                     0.179802
      9 H                     0.179802
  ----------------------------------------
  Sum of atomic charges =     0.000000

 -----------------------------------------------------------------
                    Cartesian Multipole Moments
 -----------------------------------------------------------------
    Charge (ESU x 10^10)
                 0.0000
    Dipole Moment (Debye)
         X       1.6188      Y       0.1944      Z       0.0000
       Tot       1.6304
    Quadrupole Moments (Debye-Ang)
        XX     -97.4105     XY      -2.9811     YY    -102.4606
        XZ      -0.0000     YZ      -0.0000     ZZ     -96.8529
    Octopole Moments (Debye-Ang^2)
       XXX      -0.7430    XXY      15.4531    XYY      -5.7153
       YYY      72.4636    XXZ      -0.0000    XYZ      -0.0000
       YYZ       0.0000    XZZ      -9.1588    YZZ      29.8075
       ZZZ       0.0000
    Hexadecapole Moments (Debye-Ang^3)
      XXXX    -262.0564   XXXY      -7.2972   XXYY    -302.1834
      XYYY       7.4699   YYYY   -1562.2139   XXXZ       0.0000
      XXYZ      -0.0000   XYYZ      -0.0000   YYYZ      -0.0000
      XXZZ    -301.9351   XYZZ      -3.1895   YYZZ    -469.9318
      XZZZ      -0.0000   YZZZ      -0.0000   ZZZZ   -1470.9634
 -----------------------------------------------------------------
Archival summary:
1\1\garfield\OPT\ProcedureUnspecified\BasisUnspecified\2l232\taweetha\ThuOct1100:38:552018ThuOct1100:38:552018\0\\#,OPT,ProcedureUnspecified,BasisUnspecified,\\0,1\I\C,1,2.17938\C,2,1.51255,1,119.739\H,3,1.08433,2,117.886,1,-1.63339,0\H,3,1.08433,2,117.886,1,143.878,0\C,3,1.50296,2,60.6539,1,-108.878,0\Cl,6,1.77381,3,118.784,2,-110.063,0\Cl,6,1.77381,3,118.784,2,110.063,0\I,2,2.17938,1,110.489,3,145.421,0\\\@

 Total job time:  707.21s(wall), 497.04s(cpu) 
 Thu Oct 11 00:38:55 2018

        *************************************************************
        *                                                           *
        *  Thank you very much for using Q-Chem.  Have a nice day.  *
        *                                                           *
        *************************************************************


 
User input: 2 of 2 
 
Q-Chem Developer Version!
                  Welcome to Q-Chem
     A Quantum Leap Into The Future Of Chemistry


 Q-Chem 5.1, Q-Chem, Inc., Pleasanton, CA (2018)

 Yihan Shao,  Zhengting Gan,  E. Epifanovsky,  A. T. B. Gilbert,  M. Wormit,  
 J. Kussmann,  A. W. Lange,  A. Behn,  Jia Deng,  Xintian Feng,  D. Ghosh,  
 M. Goldey,  P. R. Horn,  L. D. Jacobson,  I. Kaliman,  T. Kus,  A. Landau,  
 Jie Liu,  E. I. Proynov,  R. M. Richard,  R. P. Steele,  E. J. Sundstrom,  
 H. L. Woodcock III,  P. M. Zimmerman,  D. Zuev,  B. Albrecht,  E. Alguire,  
 S. A. Baeppler,  D. Barton,  Z. Benda,  Y. A. Bernard,  E. J. Berquist,  
 K. B. Bravaya,  H. Burton,  D. Casanova,  Chun-Min Chang,  Yunqing Chen,  
 A. Chien,  K. D. Closser,  M. P. Coons,  S. Coriani,  S. Dasgupta,  
 A. L. Dempwolff,  M. Diedenhofen,  Hainam Do,  R. G. Edgar,  Po-Tung Fang,  
 S. Faraji,  S. Fatehi,  Qingguo Feng,  K. D. Fenk,  J. Fosso-Tande,  
 Qinghui Ge,  A. Ghysels,  G. Gidofalvi,  J. Gomes,  J. Gonthier,  A. Gunina,  
 D. Hait,  M. W. D. Hanson-Heine,  P. H. P. Harbach,  A. W. Hauser,  
 J. E. Herr,  E. G. Hohenstein,  Z. C. Holden,  Kerwin Hui,  B. C. Huynh,  
 T.-C. Jagau,  Hyunjun Ji,  B. Kaduk,  K. Khistyaev,  Jaehoon Kim,  
 P. Klunzinger,  K. Koh,  D. Kosenkov,  L. Koulias,  T. Kowalczyk,  
 C. M. Krauter,  A. Kunitsa,  Ka Un Lao,  A. Laurent,  K. V. Lawler,  
 Joonho Lee,  D. Lefrancois,  S. Lehtola,  D. S. Levine,  Yi-Pei Li,  
 You-Sheng Lin,  Fenglai Liu,  E. Livshits,  A. Luenser,  P. Manohar,  
 E. Mansoor,  S. F. Manzer,  Shan-Ping Mao,  Yuezhi Mao,  N. Mardirossian,  
 A. V. Marenich,  T. Markovich,  L. A. Martinez-Martinez,  S. A. Maurer,  
 N. J. Mayhall,  S. C. McKenzie,  J.-M. Mewes,  A. F. Morrison,  
 J. W. Mullinax,  K. Nanda,  T. S. Nguyen-Beck,  R. Olivares-Amaya,  
 J. A. Parkhill,  T. M. Perrine,  F. Plasser,  P. Pokhilko,  S. Prager,  
 A. Prociuk,  E. Ramos,  D. R. Rehn,  F. Rob,  M. Schneider,  N. Sergueev,  
 S. M. Sharada,  S. Sharma,  D. W. Small,  T. Stauch,  T. Stein,  
 Yu-Chuan Su,  A. J. W. Thom,  A. Tkatchenko,  T. Tsuchimochi,  N. M. Tubman,  
 L. Vogt,  M. L. Vidal,  O. Vydrov,  M. A. Watson,  J. Wenzel,  
 M. de Wergifosse,  T. A. Wesolowski,  A. White,  J. Witte,  A. Yamada,  
 Jun Yang,  K. Yao,  S. Yeganeh,  S. R. Yost,  Zhi-Qiang You,  A. Zech,  
 Igor Ying Zhang,  Xing Zhang,  Yan Zhao,  Ying Zhu,  B. R. Brooks,  
 G. K. L. Chan,  C. J. Cramer,  M. S. Gordon,  W. J. Hehre,  A. Klamt,  
 M. W. Schmidt,  C. D. Sherrill,  D. G. Truhlar,  A. Aspuru-Guzik,  R. Baer,  
 A. T. Bell,  N. A. Besley,  Jeng-Da Chai,  A. E. DePrince, III,  
 R. A. DiStasio Jr.,  A. Dreuw,  B. D. Dunietz,  T. R. Furlani,  
 Chao-Ping Hsu,  Yousung Jung,  Jing Kong,  D. S. Lambrecht,  WanZhen Liang,  
 C. Ochsenfeld,  V. A. Rassolov,  L. V. Slipchenko,  J. E. Subotnik,  
 T. Van Voorhis,  J. M. Herbert,  A. I. Krylov,  P. M. W. Gill,  M. Head-Gordon

 Contributors to earlier versions of Q-Chem not listed above: 
 R. D. Adamson,  B. Austin,  J. Baker,  G. J. O. Beran,  K. Brandhorst,  
 S. T. Brown,  E. F. C. Byrd,  A. K. Chakraborty,  C.-L. Cheng,  
 Siu Hung Chien,  D. M. Chipman,  D. L. Crittenden,  H. Dachsel,  
 R. J. Doerksen,  A. D. Dutoi,  L. Fusti-Molnar,  W. A. Goddard III,  
 A. Golubeva-Zadorozhnaya,  S. R. Gwaltney,  G. Hawkins,  A. Heyden,  
 S. Hirata,  G. Kedziora,  F. J. Keil,  C. Kelley,  Jihan Kim,  R. A. King,  
 R. Z. Khaliullin,  P. P. Korambath,  W. Kurlancheek,  A. M. Lee,  M. S. Lee,  
 S. V. Levchenko,  Ching Yeh Lin,  D. Liotard,  R. C. Lochan,  I. Lotan,  
 P. E. Maslen,  N. Nair,  D. P. O'Neill,  D. Neuhauser,  E. Neuscamman,  
 C. M. Oana,  R. Olson,  B. Peters,  R. Peverati,  P. A. Pieniazek,  
 Y. M. Rhee,  J. Ritchie,  M. A. Rohrdanz,  E. Rosta,  N. J. Russ,  
 H. F. Schaefer III,  N. E. Schultz,  N. Shenvi,  A. C. Simmonett,  A. Sodt,  
 D. Stuck,  K. S. Thanthiriwatte,  V. Vanovschi,  Tao Wang,  A. Warshel,  
 C. F. Williams,  Q. Wu,  X. Xu,  W. Zhang

 Please cite Q-Chem as follows:
 Y. Shao et al., Mol. Phys. 113, 184-215 (2015)
 DOI: 10.1080/00268976.2014.952696

 Q-Chem 5.1.1 for Intel X86 EM64T Linux

 Parts of Q-Chem use Armadillo 8.300.2 (Tropical Shenanigans).
 http://arma.sourceforge.net/

 Q-Chem begins on Thu Oct 11 00:38:55 2018  

Host: 
0

     Scratch files written to /scratch/taweetham/qchem30595//
The previous job contains 0 fragments, simply inherited here
Input Ideriv = 2
Curr. Ideriv = -1
Max.  Ideriv = 2

Checking the input file for inconsistencies... 	...done.

--------------------------------------------------------------
User input:
--------------------------------------------------------------

$molecule
read
$end

$rem
   job_type 	frequency
   basis 	6-311++g**
   method	b3lyp	
$end


--------------------------------------------------------------
 ----------------------------------------------------------------
             Standard Nuclear Orientation (Angstroms)
    I     Atom           X                Y                Z
 ----------------------------------------------------------------
    1      C       1.6338615410    -1.0597413651    -0.0000000000
    2      C       0.2586800856    -1.6661719425    -0.0000000000
    3      C       0.4236239843    -0.1524807145    -0.0000000000
    4      Cl     -0.3076068758    -2.4987853144    -1.4602954330
    5      Cl     -0.3076068758    -2.4987853144     1.4602954330
    6      I      -0.0741368474     0.9858706304    -1.7905593820
    7      I      -0.0741368474     0.9858706304     1.7905593820
    8      H       2.2100729700    -1.1366110017     0.9153401481
    9      H       2.2100729700    -1.1366110017    -0.9153401481
 ----------------------------------------------------------------
 Molecular Point Group                 Cs    NOp =  2
 Largest Abelian Subgroup              Cs    NOp =  2
 Nuclear Repulsion Energy =  1531.3948161119 hartrees
 There are       80 alpha and       80 beta electrons
 Requested basis set is 6-311++G(d,p)
 There are 102 shells and 264 basis functions

 Total QAlloc Memory Limit   2000 MB
 Mega-Array Size       188 MB
 MEM_STATIC part       192 MB

                       Distance Matrix (Angstroms)
             C (  1)   C (  2)   C (  3)   Cl(  4)   Cl(  5)   I (  6)
   C (  2)  1.502958
   C (  3)  1.512546  1.522652
   Cl(  4)  2.823581  1.773806  2.858725
   Cl(  5)  2.823581  1.773806  2.858725  2.920591
   I (  6)  3.210590  3.217173  2.179384  3.508049  4.771309
   I (  7)  3.210590  3.217173  2.179384  4.771309  3.508049  3.581119
   H (  8)  1.084332  2.219508  2.235567  3.719929  2.913968  4.128491
   H (  9)  1.084332  2.219508  2.235567  2.913968  3.719929  3.238603
             I (  7)   H (  8)
   H (  8)  3.238603
   H (  9)  4.128491  1.830680

 A cutoff of  1.0D-11 yielded   3922 shell pairs
 There are     28135 function pairs (     31373 Cartesian)
 Smallest overlap matrix eigenvalue = 3.87E-05
 Guess from superposition of atomic densities
 Warning:  Energy on first SCF cycle will be non-variational
 SAD guess density has 160.000000 electrons

 -----------------------------------------------------------------------
  General SCF calculation program by
  Eric Jon Sundstrom, Paul Horn, Yuezhi Mao, Dmitri Zuev, Alec White,
  David Stuck, Shaama M.S., Shane Yost, Joonho Lee, David Small,
  Daniel Levine, Susi Lehtola, Hugh Burton, Evgeny Epifanovsky
 -----------------------------------------------------------------------
 Exchange:     0.2000 Hartree-Fock + 0.0800 Slater + 0.7200 B88
 Correlation:  0.1900 VWN1RPA + 0.8100 LYP
 Using SG-1 standard quadrature grid
 A restricted SCF calculation will be
 performed using DIIS
 SCF converges when DIIS error is below 1.0e-08
 ---------------------------------------
  Cycle       Energy         DIIS error
 ---------------------------------------
    1  -14876.0497200561      3.21e-02  
    2  -14874.9381931796      2.29e-03  
    3  -14874.9178099082      2.74e-03  
    4  -14874.9774639366      3.14e-04  
    5  -14874.9781455892      1.68e-04  
    6  -14874.9783585003      6.31e-05  
    7  -14874.9783906967      1.63e-05  
    8  -14874.9783926492      8.77e-06  
    9  -14874.9783933216      1.23e-06  
   10  -14874.9783933356      3.39e-07  
   11  -14874.9783933345      6.55e-08  
   12  -14874.9783933351      1.61e-08  
   13  -14874.9783933358      3.87e-09  Convergence criterion met
 ---------------------------------------
 SCF time:   CPU 54.97s  wall 55.00s 
 SCF   energy in the final basis set =   -14874.9783933358
 Total energy in the final basis set =   -14874.9783933358

 --------------------------------------------------------------
             Orbital Energies (a.u.) and Symmetries
 --------------------------------------------------------------

 Alpha MOs, Restricted
 -- Occupied --                  
*******-1165.88 -176.32 -176.32 -165.72 -165.72 -165.72 -165.72
  1 A'    1 A"    2 A"    2 A'    3 A'    3 A"    4 A"    4 A'                 
-165.72 -165.72 -101.58 -101.58  -35.81  -35.81  -31.31  -31.31
  5 A'    5 A"    6 A'    6 A"    7 A'    7 A"    8 A"    8 A'                 
-31.299 -31.299 -31.299 -31.299 -22.956 -22.956 -22.954 -22.954
  9 A'    9 A"   10 A'   10 A"   11 A"   11 A'   12 A'   12 A"                 
-22.954 -22.954 -22.950 -22.950 -22.950 -22.950 -10.332 -10.303
 13 A'   13 A"   14 A'   14 A"   15 A'   15 A"   16 A'   17 A'                 
-10.234  -9.491  -9.491  -7.256  -7.256  -7.245  -7.245  -7.245
 18 A'   16 A"   19 A'   17 A"   20 A'   18 A"   21 A'   19 A"                 
 -7.245  -6.361  -6.361  -4.774  -4.774  -4.758  -4.758  -4.758
 22 A'   20 A"   23 A'   21 A"   24 A'   25 A'   22 A"   23 A"                 
 -4.758  -2.040  -2.040  -2.035  -2.035  -2.035  -2.035  -2.021
 26 A'   27 A'   24 A"   28 A'   25 A"   29 A'   26 A"   30 A'                 
 -2.021  -2.021  -2.021  -0.966  -0.858  -0.848  -0.709  -0.660
 27 A"   31 A'   28 A"   32 A'   33 A'   29 A"   34 A'   30 A"                 
 -0.632  -0.565  -0.523  -0.491  -0.435  -0.432  -0.405  -0.375
 35 A'   36 A'   31 A"   37 A'   32 A"   38 A'   39 A'   33 A"                 
 -0.355  -0.338  -0.327  -0.312  -0.290  -0.277  -0.277  -0.261
 40 A'   34 A"   35 A"   41 A'   42 A'   36 A"   43 A'   37 A"                 
 -- Virtual --                   
 -0.096  -0.080  -0.032  -0.004   0.022   0.025   0.030   0.030
 44 A'   38 A"   45 A'   46 A'   39 A"   47 A'   48 A'   40 A"                 
  0.058   0.064   0.079   0.079   0.081   0.084   0.093   0.104
 49 A'   50 A'   41 A"   51 A'   52 A'   42 A"   53 A'   54 A'                 
  0.114   0.116   0.121   0.124   0.132   0.133   0.146   0.154
 55 A'   43 A"   44 A"   56 A'   45 A"   57 A'   46 A"   58 A'                 
  0.164   0.172   0.193   0.201   0.209   0.228   0.233   0.236
 59 A'   60 A'   47 A"   61 A'   48 A"   49 A"   50 A"   62 A'                 
  0.239   0.241   0.271   0.271   0.305   0.363   0.387   0.390
 63 A'   64 A'   51 A"   65 A'   66 A'   67 A'   52 A"   68 A'                 
  0.398   0.410   0.418   0.421   0.428   0.434   0.450   0.465
 53 A"   54 A"   69 A'   70 A'   71 A'   55 A"   72 A'   56 A"                 
  0.467   0.477   0.480   0.482   0.498   0.504   0.545   0.561
 73 A'   57 A"   58 A"   74 A'   75 A'   59 A"   60 A"   76 A'                 
  0.573   0.606   0.611   0.625   0.644   0.647   0.663   0.702
 77 A'   61 A"   78 A'   62 A"   79 A'   80 A'   63 A"   81 A'                 
  0.719   0.776   0.817   0.834   0.843   0.854   0.872   0.910
 64 A"   82 A'   83 A'   65 A"   84 A'   66 A"   85 A'   67 A"                 
  0.928   0.931   0.952   0.977   0.999   1.076   1.108   1.116
 68 A"   86 A'   87 A'   69 A"   88 A'   89 A'   70 A"   90 A'                 
  1.192   1.256   1.304   1.331   1.344   1.363   1.380   1.400
 91 A'   71 A"   92 A'   72 A"   73 A"   93 A'   74 A"   94 A'                 
  1.423   1.439   1.500   1.516   1.546   1.565   1.654   1.657
 95 A'   75 A"   96 A'   76 A"   97 A'   77 A"   98 A'   78 A"                 
  1.734   1.781   1.862   1.874   1.887   1.975   2.024   2.147
 99 A'  100 A'  101 A'  102 A'   79 A"   80 A"  103 A'   81 A"                 
  2.173   2.189   2.268   2.285   2.295   2.322   2.467   2.468
104 A'  105 A'  106 A'   82 A"   83 A"  107 A'   84 A"  108 A'                 
  2.548   2.575   2.690   2.698   2.784   2.812   2.887   3.084
109 A'   85 A"   86 A"  110 A'  111 A'  112 A'   87 A"   88 A"                 
  3.106   3.403   3.537   3.704   3.971   3.971   3.974   4.010
113 A'  114 A'  115 A'   89 A"  116 A'   90 A"   91 A"  117 A'                 
  4.052   4.056   4.073   4.084   4.150   4.226   4.268   4.443
118 A'   92 A"   93 A"  119 A'  120 A'  121 A'   94 A"  122 A'                 
  4.445   6.011   6.026   6.035   6.051   6.080   6.128   9.712
 95 A"   96 A"  123 A'   97 A"  124 A'  125 A'   98 A"  126 A'                 
  9.759  23.469  23.631  23.845  25.840  25.877  25.890  25.970
 99 A"  127 A'  128 A'  129 A'  130 A'  100 A"  101 A"  131 A'                 
 26.447  26.455  27.869  27.889  28.349  28.356  28.367  28.377
132 A'  102 A"  133 A'  103 A"  104 A"  134 A'  105 A"  135 A'                 
 28.397  28.404  28.535  28.536  28.536  28.552  28.568  28.580
136 A'  106 A"  107 A"  137 A'  108 A"  138 A'  109 A"  110 A"                 
 28.584  28.627  28.671  28.706 127.889 127.901 127.903 127.916
139 A'  140 A'  141 A'  111 A"  112 A"  113 A"  142 A'  143 A'                 
127.928 127.957 151.666 151.683 215.701 215.7501901.8291901.848
144 A'  114 A"  145 A'  115 A"  146 A'  116 A"  147 A'  117 A"                 

 Beta MOs, Restricted
 -- Occupied --                  
*******-1165.88 -176.32 -176.32 -165.72 -165.72 -165.72 -165.72
  1 A'    1 A"    2 A"    2 A'    3 A'    3 A"    4 A"    4 A'                 
-165.72 -165.72 -101.58 -101.58  -35.81  -35.81  -31.31  -31.31
  5 A'    5 A"    6 A'    6 A"    7 A'    7 A"    8 A"    8 A'                 
-31.299 -31.299 -31.299 -31.299 -22.956 -22.956 -22.954 -22.954
  9 A'    9 A"   10 A'   10 A"   11 A"   11 A'   12 A'   12 A"                 
-22.954 -22.954 -22.950 -22.950 -22.950 -22.950 -10.332 -10.303
 13 A'   13 A"   14 A'   14 A"   15 A'   15 A"   16 A'   17 A'                 
-10.234  -9.491  -9.491  -7.256  -7.256  -7.245  -7.245  -7.245
 18 A'   16 A"   19 A'   17 A"   20 A'   18 A"   21 A'   19 A"                 
 -7.245  -6.361  -6.361  -4.774  -4.774  -4.758  -4.758  -4.758
 22 A'   20 A"   23 A'   21 A"   24 A'   25 A'   22 A"   23 A"                 
 -4.758  -2.040  -2.040  -2.035  -2.035  -2.035  -2.035  -2.021
 26 A'   27 A'   24 A"   28 A'   25 A"   29 A'   26 A"   30 A'                 
 -2.021  -2.021  -2.021  -0.966  -0.858  -0.848  -0.709  -0.660
 27 A"   31 A'   28 A"   32 A'   33 A'   29 A"   34 A'   30 A"                 
 -0.632  -0.565  -0.523  -0.491  -0.435  -0.432  -0.405  -0.375
 35 A'   36 A'   31 A"   37 A'   32 A"   38 A'   39 A'   33 A"                 
 -0.355  -0.338  -0.327  -0.312  -0.290  -0.277  -0.277  -0.261
 40 A'   34 A"   35 A"   41 A'   42 A'   36 A"   43 A'   37 A"                 
 -- Virtual --                   
 -0.096  -0.080  -0.032  -0.004   0.022   0.025   0.030   0.030
 44 A'   38 A"   45 A'   46 A'   39 A"   47 A'   48 A'   40 A"                 
  0.058   0.064   0.079   0.079   0.081   0.084   0.093   0.104
 49 A'   50 A'   41 A"   51 A'   52 A'   42 A"   53 A'   54 A'                 
  0.114   0.116   0.121   0.124   0.132   0.133   0.146   0.154
 55 A'   43 A"   44 A"   56 A'   45 A"   57 A'   46 A"   58 A'                 
  0.164   0.172   0.193   0.201   0.209   0.228   0.233   0.236
 59 A'   60 A'   47 A"   61 A'   48 A"   49 A"   50 A"   62 A'                 
  0.239   0.241   0.271   0.271   0.305   0.363   0.387   0.390
 63 A'   64 A'   51 A"   65 A'   66 A'   67 A'   52 A"   68 A'                 
  0.398   0.410   0.418   0.421   0.428   0.434   0.450   0.465
 53 A"   54 A"   69 A'   70 A'   71 A'   55 A"   72 A'   56 A"                 
  0.467   0.477   0.480   0.482   0.498   0.504   0.545   0.561
 73 A'   57 A"   58 A"   74 A'   75 A'   59 A"   60 A"   76 A'                 
  0.573   0.606   0.611   0.625   0.644   0.647   0.663   0.702
 77 A'   61 A"   78 A'   62 A"   79 A'   80 A'   63 A"   81 A'                 
  0.719   0.776   0.817   0.834   0.843   0.854   0.872   0.910
 64 A"   82 A'   83 A'   65 A"   84 A'   66 A"   85 A'   67 A"                 
  0.928   0.931   0.952   0.977   0.999   1.076   1.108   1.116
 68 A"   86 A'   87 A'   69 A"   88 A'   89 A'   70 A"   90 A'                 
  1.192   1.256   1.304   1.331   1.344   1.363   1.380   1.400
 91 A'   71 A"   92 A'   72 A"   73 A"   93 A'   74 A"   94 A'                 
  1.423   1.439   1.500   1.516   1.546   1.565   1.654   1.657
 95 A'   75 A"   96 A'   76 A"   97 A'   77 A"   98 A'   78 A"                 
  1.734   1.781   1.862   1.874   1.887   1.975   2.024   2.147
 99 A'  100 A'  101 A'  102 A'   79 A"   80 A"  103 A'   81 A"                 
  2.173   2.189   2.268   2.285   2.295   2.322   2.467   2.468
104 A'  105 A'  106 A'   82 A"   83 A"  107 A'   84 A"  108 A'                 
  2.548   2.575   2.690   2.698   2.784   2.812   2.887   3.084
109 A'   85 A"   86 A"  110 A'  111 A'  112 A'   87 A"   88 A"                 
  3.106   3.403   3.537   3.704   3.971   3.971   3.974   4.010
113 A'  114 A'  115 A'   89 A"  116 A'   90 A"   91 A"  117 A'                 
  4.052   4.056   4.073   4.084   4.150   4.226   4.268   4.443
118 A'   92 A"   93 A"  119 A'  120 A'  121 A'   94 A"  122 A'                 
  4.445   6.011   6.026   6.035   6.051   6.080   6.128   9.712
 95 A"   96 A"  123 A'   97 A"  124 A'  125 A'   98 A"  126 A'                 
  9.759  23.469  23.631  23.845  25.840  25.877  25.890  25.970
 99 A"  127 A'  128 A'  129 A'  130 A'  100 A"  101 A"  131 A'                 
 26.447  26.455  27.869  27.889  28.349  28.356  28.367  28.377
132 A'  102 A"  133 A'  103 A"  104 A"  134 A'  105 A"  135 A'                 
 28.397  28.404  28.535  28.536  28.536  28.552  28.568  28.580
136 A'  106 A"  107 A"  137 A'  108 A"  138 A'  109 A"  110 A"                 
 28.584  28.627  28.671  28.706 127.889 127.901 127.903 127.916
139 A'  140 A'  141 A'  111 A"  112 A"  113 A"  142 A'  143 A'                 
127.928 127.957 151.666 151.683 215.701 215.7501901.8291901.848
144 A'  114 A"  145 A'  115 A"  146 A'  116 A"  147 A'  117 A"                 
 --------------------------------------------------------------

          Ground-State Mulliken Net Atomic Charges

     Atom                 Charge (a.u.)
  ----------------------------------------
      1 C                    -0.744239
      2 C                    -0.316211
      3 C                    -0.220271
      4 Cl                    0.317584
      5 Cl                    0.317584
      6 I                     0.142989
      7 I                     0.142989
      8 H                     0.179788
      9 H                     0.179788
  ----------------------------------------
  Sum of atomic charges =     0.000000

 -----------------------------------------------------------------
                    Cartesian Multipole Moments
 -----------------------------------------------------------------
    Charge (ESU x 10^10)
                 0.0000
    Dipole Moment (Debye)
         X       1.6205      Y       0.1792      Z       0.0000
       Tot       1.6304
    Quadrupole Moments (Debye-Ang)
        XX     -97.4649     XY      -3.0855     YY    -102.4177
        XZ       0.0000     YZ       0.0000     ZZ     -96.8533
    Octopole Moments (Debye-Ang^2)
       XXX      -0.4941    XXY      18.8218    XYY      -5.1729
       YYY      83.5586    XXZ       0.0000    XYZ      -0.0000
       YYZ       0.0000    XZZ      -8.9413    YZZ      33.3403
       ZZZ       0.0000
    Hexadecapole Moments (Debye-Ang^3)
      XXXX    -262.4433   XXXY     -13.2489   XXYY    -303.1343
      XYYY       1.9666   YYYY   -1573.5061   XXXZ       0.0000
      XXYZ      -0.0000   XYYZ       0.0000   YYYZ       0.0000
      XXZZ    -302.0223   XYZZ      -4.4173   YYZZ    -472.1122
      XZZZ       0.0000   YZZZ       0.0000   ZZZZ   -1470.9701
 -----------------------------------------------------------------
 Calculating MO derivatives via CPSCF
   1         3          27      0.121849    0.024199
   2         3          27      0.017413    0.003405
   3         3          27      0.002193    0.000567
   4         4          26      0.000216    0.000057
   5        27           3      0.000014    0.000006
   6        30           0      0.000000    0.000000    Roots Converged
 Time for AOints: 51.4 s (CPU) 68.6 s (wall)
 ------------------------------------------------------------------------------
                     AOints        : Timing summary (seconds)
 ------------------------------------------------------------------------------
     job step          cpu (% of tot)      sys (% of tot)     wall (% of tot)
 ------------------------------------------------------------------------------
  cpscf_lag         0.2577E+03 (39.9)   0.3130E-03 (16.0)   0.2578E+03 (33.0)
  iterzp            0.3356E+03 (52.0)   0.1641E-02 (83.9)   0.4546E+03 (58.1)
  make_fx           0.0000E+00 ( 0.0)   0.0000E+00 ( 0.0)   0.0000E+00 ( 0.0)
  AOints            0.5138E+02 ( 8.0)   0.0000E+00 ( 0.0)   0.6855E+02 ( 8.8)
 ------------------------------------------------------------------------------
   Grand Totals     0.6454E+03          0.1955E-02          0.7819E+03
 ------------------------------------------------------------------------------
 Calculating analytic Hessian of the SCF energy
 Polarizability Matrix (a.u.)
            1           2           3
    1 -91.5503140   1.8812480   0.0000000
    2   1.8812480-127.3473647  -0.0000000
    3   0.0000000  -0.0000000-141.9461444

 Direct stationary perturbation theory relativistic correction:

 rels  =     195.480430918784
 relv  =    -651.633730422169
 rel2e =      87.919971031504
 E_rel =    -368.233328471881

 Hessian of the SCF Energy
            1           2           3           4           5           6
    1   0.5895272  -0.0361264   0.0000000  -0.1882043  -0.0858054  -0.0000000
    2  -0.0361264   0.2181322   0.0000000  -0.0413705  -0.0442239  -0.0000000
    3   0.0000000   0.0000000   0.6516077  -0.0000000   0.0000000  -0.0566744
    4  -0.1882043  -0.0413705  -0.0000000   0.3186747   0.1128246   0.0000000
    5  -0.0858054  -0.0442239   0.0000000   0.1128246   0.3424462   0.0000000
    6  -0.0000000  -0.0000000  -0.0566744   0.0000000   0.0000000   0.3040874
    7  -0.1437636   0.0672234  -0.0000000  -0.0140182  -0.0037840  -0.0000000
    8   0.1074340  -0.0709609  -0.0000000  -0.0347725  -0.1780550  -0.0000000
    9  -0.0000000  -0.0000000  -0.0549733   0.0000000  -0.0000000  -0.0441509
   10  -0.0052079  -0.0122107  -0.0230482  -0.0445780  -0.0165200  -0.0248786
   11  -0.0059547  -0.0057010  -0.0045910  -0.0175137  -0.0534337  -0.0371234
   12  -0.0044422  -0.0084192  -0.0067787  -0.0318713  -0.0432364  -0.0961185
   13  -0.0052079  -0.0122107   0.0230482  -0.0445780  -0.0165200   0.0248786
   14  -0.0059547  -0.0057010   0.0045910  -0.0175137  -0.0534337   0.0371234
   15   0.0044422   0.0084192  -0.0067787   0.0318713   0.0432364  -0.0961185
   16  -0.0011158   0.0074938  -0.0139351  -0.0007595   0.0011669   0.0038523
   17   0.0028538  -0.0075038   0.0051260   0.0073924  -0.0079356   0.0124960
   18  -0.0006097   0.0068590  -0.0041231  -0.0057020   0.0037207  -0.0064901
   19  -0.0011158   0.0074938   0.0139351  -0.0007595   0.0011669  -0.0038523
   20   0.0028538  -0.0075038  -0.0051260   0.0073924  -0.0079356  -0.0124960
   21   0.0006097  -0.0068590  -0.0041231   0.0057020  -0.0037207  -0.0064901
   22  -0.1224560   0.0098536  -0.1262694  -0.0128886   0.0037355  -0.0144557
   23   0.0103498  -0.0382690   0.0171557  -0.0082195   0.0012856  -0.0202446
   24  -0.1293342   0.0161472  -0.2590782   0.0029625   0.0000039   0.0009776
   25  -0.1224560   0.0098536   0.1262694  -0.0128886   0.0037355   0.0144557
   26   0.0103498  -0.0382690  -0.0171557  -0.0082195   0.0012856   0.0202446
   27   0.1293342  -0.0161472  -0.2590782  -0.0029625  -0.0000039   0.0009776
            7           8           9          10          11          12
    1  -0.1437636   0.1074340  -0.0000000  -0.0052079  -0.0059547  -0.0044422
    2   0.0672234  -0.0709609  -0.0000000  -0.0122107  -0.0057010  -0.0084192
    3  -0.0000000  -0.0000000  -0.0549733  -0.0230482  -0.0045910  -0.0067787
    4  -0.0140182  -0.0347725   0.0000000  -0.0445780  -0.0175137  -0.0318713
    5  -0.0037840  -0.1780550  -0.0000000  -0.0165200  -0.0534337  -0.0432364
    6  -0.0000000  -0.0000000  -0.0441509  -0.0248786  -0.0371234  -0.0961185
    7   0.2143857  -0.0744498   0.0000000  -0.0015109  -0.0102333  -0.0064326
    8  -0.0744498   0.3117140   0.0000000  -0.0030071  -0.0109150  -0.0061146
    9   0.0000000   0.0000000   0.1866519   0.0018919  -0.0188000  -0.0074878
   10  -0.0015109  -0.0030071   0.0018919   0.0433244   0.0324068   0.0438883
   11  -0.0102333  -0.0109150  -0.0188000   0.0324068   0.0743642   0.0595238
   12  -0.0064326  -0.0061146  -0.0074878   0.0438883   0.0595238   0.1518932
   13  -0.0015109  -0.0030071  -0.0018919   0.0056251   0.0024590  -0.0021725
   14  -0.0102333  -0.0109150   0.0188000   0.0024590   0.0059590  -0.0037336
   15   0.0064326   0.0061146  -0.0074878   0.0021725   0.0037336  -0.0435667
   16  -0.0151018   0.0032529  -0.0047332   0.0016315  -0.0000523   0.0009681
   17   0.0033552  -0.0187411   0.0135206  -0.0012395  -0.0085843   0.0032448
   18  -0.0084730   0.0217838  -0.0383229   0.0008034  -0.0014340   0.0015799
   19  -0.0151018   0.0032529   0.0047332   0.0002250  -0.0013605  -0.0004138
   20   0.0033552  -0.0187411  -0.0135206   0.0002702  -0.0014339  -0.0008072
   21   0.0084730  -0.0217838  -0.0383229   0.0001451  -0.0005945  -0.0005272
   22  -0.0116893   0.0006484  -0.0087176  -0.0010369   0.0006736   0.0000945
   23   0.0123833  -0.0016930   0.0221836  -0.0044855  -0.0017963  -0.0018623
   24   0.0027150  -0.0005155   0.0020469  -0.0000337   0.0000344   0.0004270
   25  -0.0116893   0.0006484   0.0087176   0.0015277  -0.0004249   0.0003816
   26   0.0123833  -0.0016930  -0.0221836   0.0023270   0.0015410   0.0014048
   27  -0.0027150   0.0005155   0.0020469  -0.0009406  -0.0007488   0.0005789
           13          14          15          16          17          18
    1  -0.0052079  -0.0059547   0.0044422  -0.0011158   0.0028538  -0.0006097
    2  -0.0122107  -0.0057010   0.0084192   0.0074938  -0.0075038   0.0068590
    3   0.0230482   0.0045910  -0.0067787  -0.0139351   0.0051260  -0.0041231
    4  -0.0445780  -0.0175137   0.0318713  -0.0007595   0.0073924  -0.0057020
    5  -0.0165200  -0.0534337   0.0432364   0.0011669  -0.0079356   0.0037207
    6   0.0248786   0.0371234  -0.0961185   0.0038523   0.0124960  -0.0064901
    7  -0.0015109  -0.0102333   0.0064326  -0.0151018   0.0033552  -0.0084730
    8  -0.0030071  -0.0109150   0.0061146   0.0032529  -0.0187411   0.0217838
    9  -0.0018919   0.0188000  -0.0074878  -0.0047332   0.0135206  -0.0383229
   10   0.0056251   0.0024590   0.0021725   0.0016315  -0.0012395   0.0008034
   11   0.0024590   0.0059590   0.0037336  -0.0000523  -0.0085843  -0.0014340
   12  -0.0021725  -0.0037336  -0.0435667   0.0009681   0.0032448   0.0015799
   13   0.0433244   0.0324068  -0.0438883   0.0002250   0.0002702  -0.0001451
   14   0.0324068   0.0743642  -0.0595238  -0.0013605  -0.0014339   0.0005945
   15  -0.0438883  -0.0595238   0.1518932   0.0004138   0.0008072  -0.0005272
   16   0.0002250  -0.0013605   0.0004138   0.0121756  -0.0115286   0.0137411
   17   0.0002702  -0.0014339   0.0008072  -0.0115286   0.0416850  -0.0336816
   18  -0.0001451   0.0005945  -0.0005272   0.0137411  -0.0336816   0.0712518
   19   0.0016315  -0.0000523  -0.0009681   0.0025491  -0.0005580  -0.0005984
   20  -0.0012395  -0.0085843  -0.0032448  -0.0005580   0.0026573   0.0025084
   21  -0.0008034   0.0014340   0.0015799   0.0005984  -0.0025084  -0.0242852
   22   0.0015277  -0.0004249  -0.0003816  -0.0000414  -0.0012273   0.0008878
   23   0.0023270   0.0015410  -0.0014048   0.0029324  -0.0016648   0.0012803
   24   0.0009406   0.0007488   0.0005789   0.0000676   0.0000293   0.0003289
   25  -0.0010369   0.0006736  -0.0000945   0.0004372   0.0006818   0.0000958
   26  -0.0044855  -0.0017963   0.0018623  -0.0013466   0.0015211  -0.0016311
   27   0.0000337  -0.0000344   0.0004270  -0.0009732   0.0009660   0.0005881
           19          20          21          22          23          24
    1  -0.0011158   0.0028538   0.0006097  -0.1224560   0.0103498  -0.1293342
    2   0.0074938  -0.0075038  -0.0068590   0.0098536  -0.0382690   0.0161472
    3   0.0139351  -0.0051260  -0.0041231  -0.1262694   0.0171557  -0.2590782
    4  -0.0007595   0.0073924   0.0057020  -0.0128886  -0.0082195   0.0029625
    5   0.0011669  -0.0079356  -0.0037207   0.0037355   0.0012856   0.0000039
    6  -0.0038523  -0.0124960  -0.0064901  -0.0144557  -0.0202446   0.0009776
    7  -0.0151018   0.0033552   0.0084730  -0.0116893   0.0123833   0.0027150
    8   0.0032529  -0.0187411  -0.0217838   0.0006484  -0.0016930  -0.0005155
    9   0.0047332  -0.0135206  -0.0383229  -0.0087176   0.0221836   0.0020469
   10   0.0002250   0.0002702   0.0001451  -0.0010369  -0.0044855  -0.0000337
   11  -0.0013605  -0.0014339  -0.0005945   0.0006736  -0.0017963   0.0000344
   12  -0.0004138  -0.0008072  -0.0005272   0.0000945  -0.0018623   0.0004270
   13   0.0016315  -0.0012395  -0.0008034   0.0015277   0.0023270   0.0009406
   14  -0.0000523  -0.0085843   0.0014340  -0.0004249   0.0015410   0.0007488
   15  -0.0009681  -0.0032448   0.0015799  -0.0003816  -0.0014048   0.0005789
   16   0.0025491  -0.0005580   0.0005984  -0.0000414   0.0029324   0.0000676
   17  -0.0005580   0.0026573  -0.0025084  -0.0012273  -0.0016648   0.0000293
   18  -0.0005984   0.0025084  -0.0242852   0.0008878   0.0012803   0.0003289
   19   0.0121756  -0.0115286  -0.0137411   0.0004372  -0.0013466   0.0009732
   20  -0.0115286   0.0416850   0.0336816   0.0006818   0.0015211  -0.0009660
   21  -0.0137411   0.0336816   0.0712518  -0.0000958   0.0016311   0.0005881
   22   0.0004372   0.0006818  -0.0000958   0.1341342  -0.0126492   0.1353233
   23  -0.0013466   0.0015211   0.0016311  -0.0126492   0.0378420  -0.0171105
   24   0.0009732  -0.0009660   0.0005881   0.1353233  -0.0171105   0.2688449
   25  -0.0000414  -0.0012273  -0.0008878   0.0120132  -0.0012916  -0.0136144
   26   0.0029324  -0.0016648  -0.0012803  -0.0012916   0.0012334   0.0016285
   27  -0.0000676  -0.0000293   0.0003289   0.0136144  -0.0016285  -0.0147141
           25          26          27
    1  -0.1224560   0.0103498   0.1293342
    2   0.0098536  -0.0382690  -0.0161472
    3   0.1262694  -0.0171557  -0.2590782
    4  -0.0128886  -0.0082195  -0.0029625
    5   0.0037355   0.0012856  -0.0000039
    6   0.0144557   0.0202446   0.0009776
    7  -0.0116893   0.0123833  -0.0027150
    8   0.0006484  -0.0016930   0.0005155
    9   0.0087176  -0.0221836   0.0020469
   10   0.0015277   0.0023270  -0.0009406
   11  -0.0004249   0.0015410  -0.0007488
   12   0.0003816   0.0014048   0.0005789
   13  -0.0010369  -0.0044855   0.0000337
   14   0.0006736  -0.0017963  -0.0000344
   15  -0.0000945   0.0018623   0.0004270
   16   0.0004372  -0.0013466  -0.0009732
   17   0.0006818   0.0015211   0.0009660
   18   0.0000958  -0.0016311   0.0005881
   19  -0.0000414   0.0029324  -0.0000676
   20  -0.0012273  -0.0016648  -0.0000293
   21  -0.0008878  -0.0012803   0.0003289
   22   0.0120132  -0.0012916   0.0136144
   23  -0.0012916   0.0012334  -0.0016285
   24  -0.0136144   0.0016285  -0.0147141
   25   0.1341342  -0.0126492  -0.1353233
   26  -0.0126492   0.0378420   0.0171105
   27  -0.1353233   0.0171105   0.2688449
 Gradient time:  CPU 796.15 s  wall 1003.67 s
 **********************************************************************
 **                                                                  **
 **                       VIBRATIONAL ANALYSIS                       **
 **                       --------------------                       **
 **                                                                  **
 **        VIBRATIONAL FREQUENCIES (CM**-1) AND NORMAL MODES         **
 **     FORCE CONSTANTS (mDYN/ANGSTROM) AND REDUCED MASSES (AMU)     **
 **                  INFRARED INTENSITIES (KM/MOL)                   **
 **                                                                  **
 **********************************************************************


 Mode:                 1                      2                      3
 Frequency:        72.08                 110.62                 114.68
 Force Cnst:      0.0851                 0.3662                 0.3435
 Red. Mass:      27.8000                50.7910                44.3282
 IR Active:          YES                    YES                    YES
 IR Intens:        0.209                  0.047                  0.051
 Raman Active:       YES                    YES                    YES
               X      Y      Z        X      Y      Z        X      Y      Z
 C         -0.000  0.000  0.246    0.003 -0.318  0.000    0.000 -0.000 -0.016
 C          0.000 -0.000  0.027   -0.005 -0.298 -0.000    0.000 -0.000  0.106
 C         -0.000 -0.000  0.020    0.023 -0.307  0.000    0.000 -0.000 -0.177
 Cl         0.513 -0.021 -0.174    0.024 -0.303 -0.016    0.205 -0.448  0.308
 Cl        -0.513  0.021 -0.174    0.024 -0.303  0.016   -0.205  0.448  0.308
 I         -0.137 -0.069  0.031   -0.008  0.130  0.379   -0.032  0.268 -0.080
 I          0.137  0.069  0.031   -0.008  0.130 -0.379    0.032 -0.268 -0.080
 H         -0.144  0.105  0.345   -0.001 -0.324  0.003    0.070  0.235 -0.042
 H          0.144 -0.105  0.345   -0.001 -0.324 -0.003   -0.070 -0.235 -0.042
 TransDip   0.000  0.000  0.015    0.001  0.007  0.000    0.000  0.000 -0.007

 Mode:                 4                      5                      6
 Frequency:       153.32                 197.68                 276.27
 Force Cnst:      0.4314                 0.3785                 0.3662
 Red. Mass:      31.1496                16.4373                 8.1440
 IR Active:          YES                    YES                    YES
 IR Intens:        0.235                  0.604                  1.536
 Raman Active:       YES                    YES                    YES
               X      Y      Z        X      Y      Z        X      Y      Z
 C          0.296  0.014 -0.000    0.000  0.000  0.354    0.346 -0.280  0.000
 C          0.206  0.194 -0.000   -0.000  0.000  0.303    0.231 -0.070  0.000
 C          0.358  0.114  0.000    0.000  0.000  0.166    0.444 -0.097  0.000
 Cl        -0.057  0.463 -0.025    0.047  0.335  0.164   -0.064 -0.034  0.106
 Cl        -0.057  0.463  0.025   -0.047 -0.335  0.164   -0.064 -0.034 -0.106
 I         -0.027 -0.143  0.162   -0.030  0.063 -0.088   -0.033  0.033 -0.038
 I         -0.027 -0.143 -0.162    0.030 -0.063 -0.088   -0.033  0.033  0.038
 H          0.280 -0.033  0.005   -0.098  0.168  0.431    0.336 -0.368  0.003
 H          0.280 -0.033 -0.005    0.098 -0.168  0.431    0.336 -0.368 -0.003
 TransDip  -0.005 -0.015 -0.000    0.000  0.000  0.025    0.014 -0.037  0.000

 Mode:                 7                      8                      9
 Frequency:       294.54                 375.45                 462.57
 Force Cnst:      0.5966                 0.2531                 0.7109
 Red. Mass:      11.6722                 3.0470                 5.6391
 IR Active:          YES                    YES                    YES
 IR Intens:        2.402                  0.899                  4.256
 Raman Active:       YES                    YES                    YES
               X      Y      Z        X      Y      Z        X      Y      Z
 C          0.034  0.415 -0.000   -0.000  0.000  0.331    0.206  0.319  0.000
 C          0.096  0.211  0.000    0.000  0.000 -0.045    0.292 -0.173  0.000
 C         -0.068  0.230 -0.000    0.000  0.000  0.064   -0.060 -0.120  0.000
 Cl        -0.072 -0.082  0.304   -0.066 -0.059 -0.053   -0.093 -0.034 -0.116
 Cl        -0.072 -0.082 -0.304    0.066  0.059 -0.053   -0.093 -0.034  0.116
 I          0.017 -0.022  0.031   -0.010  0.006 -0.006    0.003  0.004 -0.003
 I          0.017 -0.022 -0.031    0.010 -0.006 -0.006    0.003  0.004  0.003
 H          0.044  0.499  0.001   -0.351 -0.079  0.549    0.244  0.528 -0.002
 H          0.044  0.499 -0.001    0.351  0.079  0.549    0.244  0.528  0.002
 TransDip   0.002  0.050  0.000    0.000  0.000  0.030    0.045  0.048  0.000

 Mode:                10                     11                     12
 Frequency:       531.23                 551.14                 742.73
 Force Cnst:      2.4536                 0.6731                 0.9116
 Red. Mass:      14.7564                 3.7610                 2.8048
 IR Active:          YES                    YES                    YES
 IR Intens:       15.133                 45.028                 54.589
 Raman Active:       YES                    YES                    YES
               X      Y      Z        X      Y      Z        X      Y      Z
 C          0.057  0.119 -0.000    0.000 -0.000 -0.029   -0.000  0.000  0.062
 C         -0.170  0.469 -0.000   -0.000  0.000  0.032   -0.000 -0.000  0.354
 C          0.481  0.590 -0.000    0.000  0.000  0.484    0.000  0.000 -0.025
 Cl        -0.053 -0.160 -0.190    0.003 -0.029 -0.023   -0.026 -0.029 -0.063
 Cl        -0.053 -0.160  0.190   -0.003  0.029 -0.023    0.026  0.029 -0.063
 I         -0.003 -0.011  0.010   -0.003  0.005 -0.015    0.001  0.001  0.000
 I         -0.003 -0.011 -0.010    0.003 -0.005 -0.015   -0.001 -0.001  0.000
 H          0.053 -0.095 -0.010    0.333 -0.441 -0.274    0.385  0.512 -0.137
 H          0.053 -0.095  0.010   -0.333  0.441 -0.274   -0.385 -0.512 -0.137
 TransDip   0.014  0.124 -0.000    0.000  0.000  0.215   -0.000 -0.000  0.237

 Mode:                13                     14                     15
 Frequency:       890.45                 910.90                1001.87
 Force Cnst:      4.6652                 4.1804                 0.9228
 Red. Mass:       9.9861                 8.5512                 1.5603
 IR Active:          YES                    YES                    YES
 IR Intens:        1.257                 28.570                 34.610
 Raman Active:       YES                    YES                    YES
               X      Y      Z        X      Y      Z        X      Y      Z
 C         -0.391 -0.110  0.000   -0.213  0.316 -0.000    0.000 -0.000  0.175
 C          0.434 -0.443 -0.000   -0.349 -0.350 -0.000   -0.000  0.000 -0.080
 C          0.065  0.511 -0.000    0.508 -0.171  0.000   -0.000 -0.000 -0.113
 Cl        -0.009  0.013  0.006    0.019  0.022  0.027   -0.001  0.005  0.007
 Cl        -0.009  0.013 -0.006    0.019  0.022 -0.027    0.001 -0.005  0.007
 I         -0.000 -0.001  0.002   -0.001  0.001 -0.001   -0.001 -0.000  0.001
 I         -0.000 -0.001 -0.002   -0.001  0.001  0.001    0.001  0.000  0.001
 H         -0.275 -0.107 -0.072   -0.144  0.372 -0.039    0.586 -0.291 -0.218
 H         -0.275 -0.107  0.072   -0.144  0.372  0.039   -0.586  0.291 -0.218
 TransDip   0.018 -0.031 -0.000   -0.024 -0.169 -0.000    0.000  0.000 -0.188

 Mode:                16                     17                     18
 Frequency:      1073.85                1098.39                1243.33
 Force Cnst:      1.0292                 0.9170                 5.2295
 Red. Mass:       1.5149                 1.2900                 5.7416
 IR Active:          YES                    YES                    YES
 IR Intens:        1.169                  6.165                 17.511
 Raman Active:       YES                    YES                    YES
               X      Y      Z        X      Y      Z        X      Y      Z
 C          0.000 -0.000 -0.039   -0.007 -0.155 -0.000    0.332 -0.000 -0.000
 C         -0.000  0.000  0.187   -0.026  0.012 -0.000   -0.313 -0.321 -0.000
 C         -0.000  0.000 -0.094    0.012  0.025  0.000   -0.165  0.300  0.000
 Cl         0.000 -0.002 -0.011    0.001  0.000  0.001    0.009  0.010  0.012
 Cl        -0.000  0.002 -0.011    0.001  0.000 -0.001    0.009  0.010 -0.012
 I         -0.000  0.001  0.000   -0.000  0.000 -0.000    0.000 -0.001  0.001
 I          0.000 -0.001  0.000   -0.000  0.000  0.000    0.000 -0.001 -0.001
 H         -0.197 -0.661  0.032    0.098  0.691  0.002    0.509 -0.137 -0.087
 H          0.197  0.661  0.032    0.098  0.691 -0.002    0.509 -0.137  0.087
 TransDip  -0.000  0.000  0.035    0.001  0.080  0.000   -0.052 -0.124 -0.000

 Mode:                19                     20                     21
 Frequency:      1462.34                3123.08                3211.44
 Force Cnst:      1.4483                 6.0576                 6.7939
 Red. Mass:       1.1495                 1.0541                 1.1181
 IR Active:          YES                    YES                    YES
 IR Intens:       18.260                  0.275                  1.983
 Raman Active:       YES                    YES                    YES
               X      Y      Z        X      Y      Z        X      Y      Z
 C         -0.106  0.009 -0.000    0.064 -0.008 -0.000   -0.000  0.000 -0.100
 C          0.012  0.029  0.000   -0.002 -0.002 -0.000    0.000 -0.000 -0.000
 C          0.000 -0.025  0.000   -0.001  0.002 -0.000    0.000  0.000 -0.000
 Cl        -0.000 -0.000 -0.000   -0.000 -0.000 -0.000    0.000  0.000  0.000
 Cl        -0.000 -0.000  0.000   -0.000 -0.000  0.000   -0.000 -0.000  0.000
 I         -0.000  0.000  0.000   -0.000  0.000 -0.000    0.000 -0.000  0.000
 I         -0.000  0.000 -0.000   -0.000  0.000  0.000   -0.000  0.000  0.000
 H          0.564 -0.069 -0.414   -0.363  0.046 -0.603    0.375 -0.048  0.594
 H          0.564 -0.069  0.414   -0.363  0.046  0.603   -0.375  0.048  0.594
 TransDip   0.137  0.006  0.000   -0.008 -0.015 -0.000   -0.000  0.000  0.045

 STANDARD THERMODYNAMIC QUANTITIES AT   298.15 K  AND     1.00 ATM

   This Molecule has  0 Imaginary Frequencies
   Zero point vibrational energy:       25.586 kcal/mol

   Atom    1 Element C  Has Mass   12.00000
   Atom    2 Element C  Has Mass   12.00000
   Atom    3 Element C  Has Mass   12.00000
   Atom    4 Element Cl Has Mass   34.96885
   Atom    5 Element Cl Has Mass   34.96885
   Atom    6 Element I  Has Mass  126.90440
   Atom    7 Element I  Has Mass  126.90440
   Atom    8 Element H  Has Mass    1.00783
   Atom    9 Element H  Has Mass    1.00783
   Molecular Mass:   361.762160 amu
   Principal axes and moments of inertia in amu*Bohr^2:
                             1           2           3
    Eigenvalues --     2791.10466  3632.50985  6047.64656
          X              -0.00000     0.00633     0.99998
          Y              -0.00000     0.99998    -0.00633
          Z               1.00000     0.00000     0.00000
   Rotational Symmetry Number is   1
   The Molecule is an Asymmetric Top
   Translational Enthalpy:        0.889 kcal/mol
   Rotational Enthalpy:           0.889 kcal/mol
   Vibrational Enthalpy:         29.089 kcal/mol
   gas constant (RT):             0.592 kcal/mol
   Translational Entropy:        43.551  cal/mol.K
   Rotational Entropy:           32.483  cal/mol.K
   Vibrational Entropy:          22.085  cal/mol.K

   Total Enthalpy:               31.459 kcal/mol
   Total Entropy:                98.119  cal/mol.K

 ======================================================================

 STANDARD THERMODYNAMIC QUANTITIES FOR ANHARMONIC VIBRATION -- TOSH

   Zero point vibrational energy: ************ kcal/mol

   Vibrational Enthalpy:       Infinity kcal/mol
   Vibrational Entropy:             NaN  cal/mol.K

   Total Enthalpy:             Infinity kcal/mol
   Total Entropy:                   NaN  cal/mol.K

 ======================================================================

 STANDARD THERMODYNAMIC QUANTITIES FOR ANHARMONIC VIBRATION -- VPT2

   Zero point vibrational energy: ************ kcal/mol

   Vibrational Enthalpy:       Infinity kcal/mol
   Vibrational Entropy:             NaN  cal/mol.K

   Total Enthalpy:             Infinity kcal/mol
   Total Entropy:                   NaN  cal/mol.K

 ======================================================================

Archival summary:
1\1\garfield\FREQ\ProcedureUnspecified\BasisUnspecified\2l232\taweetha\ThuOct1100:56:342018ThuOct1100:56:342018\0\\#,FREQ,ProcedureUnspecified,BasisUnspecified,\\0,1\I\C,1,2.17938\C,2,1.51255,1,119.739\H,3,1.08433,2,117.886,1,-1.63339,0\H,3,1.08433,2,117.886,1,143.878,0\C,3,1.50296,2,60.6539,1,-108.878,0\Cl,6,1.77381,3,118.784,2,-110.063,0\Cl,6,1.77381,3,118.784,2,110.063,0\I,2,2.17938,1,110.489,3,145.421,0\\\@

 Total job time:  1058.89s(wall), 851.36s(cpu) 
 Thu Oct 11 00:56:34 2018

        *************************************************************
        *                                                           *
        *  Thank you very much for using Q-Chem.  Have a nice day.  *
        *                                                           *
        *************************************************************
