# Supplementary material for: Geometric and energetic data from ab initio calculations of haloethene, haloimine, halomethylenephosphine, haloiminophosphine, halodiazene, halodiphosphene and halocyclopropane
Source: Data Brief. 2019 Nov 2;27:104738. doi: 10.1016/j.dib.2019.104738 (PMC6861602; doi:10.1016/j.dib.2019.104738)
Supplement: Multimedia component 3 [file mmc3.zip › CCC/B3LYP/ClFCCCBrBr.out]

Q-Chem Developer Version!
                  Welcome to Q-Chem
     A Quantum Leap Into The Future Of Chemistry


 Q-Chem 5.1, Q-Chem, Inc., Pleasanton, CA (2018)

 Yihan Shao,  Zhengting Gan,  E. Epifanovsky,  A. T. B. Gilbert,  M. Wormit,  
 J. Kussmann,  A. W. Lange,  A. Behn,  Jia Deng,  Xintian Feng,  D. Ghosh,  
 M. Goldey,  P. R. Horn,  L. D. Jacobson,  I. Kaliman,  T. Kus,  A. Landau,  
 Jie Liu,  E. I. Proynov,  R. M. Richard,  R. P. Steele,  E. J. Sundstrom,  
 H. L. Woodcock III,  P. M. Zimmerman,  D. Zuev,  B. Albrecht,  E. Alguire,  
 S. A. Baeppler,  D. Barton,  Z. Benda,  Y. A. Bernard,  E. J. Berquist,  
 K. B. Bravaya,  H. Burton,  D. Casanova,  Chun-Min Chang,  Yunqing Chen,  
 A. Chien,  K. D. Closser,  M. P. Coons,  S. Coriani,  S. Dasgupta,  
 A. L. Dempwolff,  M. Diedenhofen,  Hainam Do,  R. G. Edgar,  Po-Tung Fang,  
 S. Faraji,  S. Fatehi,  Qingguo Feng,  K. D. Fenk,  J. Fosso-Tande,  
 Qinghui Ge,  A. Ghysels,  G. Gidofalvi,  J. Gomes,  J. Gonthier,  A. Gunina,  
 D. Hait,  M. W. D. Hanson-Heine,  P. H. P. Harbach,  A. W. Hauser,  
 J. E. Herr,  E. G. Hohenstein,  Z. C. Holden,  Kerwin Hui,  B. C. Huynh,  
 T.-C. Jagau,  Hyunjun Ji,  B. Kaduk,  K. Khistyaev,  Jaehoon Kim,  
 P. Klunzinger,  K. Koh,  D. Kosenkov,  L. Koulias,  T. Kowalczyk,  
 C. M. Krauter,  A. Kunitsa,  Ka Un Lao,  A. Laurent,  K. V. Lawler,  
 Joonho Lee,  D. Lefrancois,  S. Lehtola,  D. S. Levine,  Yi-Pei Li,  
 You-Sheng Lin,  Fenglai Liu,  E. Livshits,  A. Luenser,  P. Manohar,  
 E. Mansoor,  S. F. Manzer,  Shan-Ping Mao,  Yuezhi Mao,  N. Mardirossian,  
 A. V. Marenich,  T. Markovich,  L. A. Martinez-Martinez,  S. A. Maurer,  
 N. J. Mayhall,  S. C. McKenzie,  J.-M. Mewes,  A. F. Morrison,  
 J. W. Mullinax,  K. Nanda,  T. S. Nguyen-Beck,  R. Olivares-Amaya,  
 J. A. Parkhill,  T. M. Perrine,  F. Plasser,  P. Pokhilko,  S. Prager,  
 A. Prociuk,  E. Ramos,  D. R. Rehn,  F. Rob,  M. Schneider,  N. Sergueev,  
 S. M. Sharada,  S. Sharma,  D. W. Small,  T. Stauch,  T. Stein,  
 Yu-Chuan Su,  A. J. W. Thom,  A. Tkatchenko,  T. Tsuchimochi,  N. M. Tubman,  
 L. Vogt,  M. L. Vidal,  O. Vydrov,  M. A. Watson,  J. Wenzel,  
 M. de Wergifosse,  T. A. Wesolowski,  A. White,  J. Witte,  A. Yamada,  
 Jun Yang,  K. Yao,  S. Yeganeh,  S. R. Yost,  Zhi-Qiang You,  A. Zech,  
 Igor Ying Zhang,  Xing Zhang,  Yan Zhao,  Ying Zhu,  B. R. Brooks,  
 G. K. L. Chan,  C. J. Cramer,  M. S. Gordon,  W. J. Hehre,  A. Klamt,  
 M. W. Schmidt,  C. D. Sherrill,  D. G. Truhlar,  A. Aspuru-Guzik,  R. Baer,  
 A. T. Bell,  N. A. Besley,  Jeng-Da Chai,  A. E. DePrince, III,  
 R. A. DiStasio Jr.,  A. Dreuw,  B. D. Dunietz,  T. R. Furlani,  
 Chao-Ping Hsu,  Yousung Jung,  Jing Kong,  D. S. Lambrecht,  WanZhen Liang,  
 C. Ochsenfeld,  V. A. Rassolov,  L. V. Slipchenko,  J. E. Subotnik,  
 T. Van Voorhis,  J. M. Herbert,  A. I. Krylov,  P. M. W. Gill,  M. Head-Gordon

 Contributors to earlier versions of Q-Chem not listed above: 
 R. D. Adamson,  B. Austin,  J. Baker,  G. J. O. Beran,  K. Brandhorst,  
 S. T. Brown,  E. F. C. Byrd,  A. K. Chakraborty,  C.-L. Cheng,  
 Siu Hung Chien,  D. M. Chipman,  D. L. Crittenden,  H. Dachsel,  
 R. J. Doerksen,  A. D. Dutoi,  L. Fusti-Molnar,  W. A. Goddard III,  
 A. Golubeva-Zadorozhnaya,  S. R. Gwaltney,  G. Hawkins,  A. Heyden,  
 S. Hirata,  G. Kedziora,  F. J. Keil,  C. Kelley,  Jihan Kim,  R. A. King,  
 R. Z. Khaliullin,  P. P. Korambath,  W. Kurlancheek,  A. M. Lee,  M. S. Lee,  
 S. V. Levchenko,  Ching Yeh Lin,  D. Liotard,  R. C. Lochan,  I. Lotan,  
 P. E. Maslen,  N. Nair,  D. P. O'Neill,  D. Neuhauser,  E. Neuscamman,  
 C. M. Oana,  R. Olson,  B. Peters,  R. Peverati,  P. A. Pieniazek,  
 Y. M. Rhee,  J. Ritchie,  M. A. Rohrdanz,  E. Rosta,  N. J. Russ,  
 H. F. Schaefer III,  N. E. Schultz,  N. Shenvi,  A. C. Simmonett,  A. Sodt,  
 D. Stuck,  K. S. Thanthiriwatte,  V. Vanovschi,  Tao Wang,  A. Warshel,  
 C. F. Williams,  Q. Wu,  X. Xu,  W. Zhang

 Please cite Q-Chem as follows:
 Y. Shao et al., Mol. Phys. 113, 184-215 (2015)
 DOI: 10.1080/00268976.2014.952696

 Q-Chem 5.1.1 for Intel X86 EM64T Linux

 Parts of Q-Chem use Armadillo 8.300.2 (Tropical Shenanigans).
 http://arma.sourceforge.net/

 Q-Chem begins on Thu Oct 11 00:27:08 2018  

Host: 
0

     Scratch files written to /scratch/taweetham/qchem30596//
Input Ideriv = 2
Curr. Ideriv = -1
Max.  Ideriv = 2

Checking the input file for inconsistencies... 	...done.

--------------------------------------------------------------
User input:
--------------------------------------------------------------
$molecule
0 1
C 
C 1 CC 
C 2 CC 1 60.0
Cl 2 CCl 1 ANG  3 pDHA
F 2 CF 1 ANG  3 mDHA
Br 3 CBr 1 ANG  2 mDHA
Br 3 CBr 1 ANG  2 pDHA
H 1 CH 2 ANG  3 pDHA
H 1 CH 2 ANG  3 mDHA

CC=1.54
CH=1.09
CF=1.35
CCl=1.77
CBr=1.94
CI=2.14
ANG=118.0
pDHA=107.9
mDHA=-107.9
$end

$rem
   job_type	optimization
   basis	6-311++g**
   method	b3lyp
   mem_total	32000
$end

--------------------------------------------------------------
 ----------------------------------------------------------------
             Standard Nuclear Orientation (Angstroms)
    I     Atom           X                Y                Z
 ----------------------------------------------------------------
    1      C      -0.3707090155    -0.7912872975    -1.5546695312
    2      C      -0.7869847882    -1.2456580933    -0.1433362392
    3      C       0.1508804408    -0.0366873407    -0.3176879855
    4      Cl     -2.4525342368    -0.9385618832     0.3709953192
    5      F      -0.2602001983    -2.3932708167     0.3341394490
    6      Br     -0.5646312878     1.7307753313     0.0396895033
    7      Br      2.0178951531    -0.2549779828     0.1621091169
    8      H       0.3312679137    -1.4159141000    -2.1070912436
    9      H      -1.1197392103    -0.3002073411    -2.1758733976
 ----------------------------------------------------------------
 Molecular Point Group                 C1    NOp =  1
 Largest Abelian Subgroup              C1    NOp =  1
 Nuclear Repulsion Energy =   943.4426695968 hartrees
 There are       58 alpha and       58 beta electrons
 Requested basis set is 6-311++G(d,p)
 There are 85 shells and 228 basis functions

 Total QAlloc Memory Limit  32000 MB
 Mega-Array Size       188 MB
 MEM_STATIC part       192 MB
 A cutoff of  1.0D-11 yielded   2962 shell pairs
 There are     22811 function pairs (     25053 Cartesian)
 Smallest overlap matrix eigenvalue = 3.71E-05

 Scale SEOQF with 1.000000e-01/1.000000e-01/1.000000e-01

 Standard Electronic Orientation quadrupole field applied
 Nucleus-field energy     =     0.0000000198 hartrees
 Guess from superposition of atomic densities
 Warning:  Energy on first SCF cycle will be non-variational
 SAD guess density has 116.000000 electrons

 -----------------------------------------------------------------------
  General SCF calculation program by
  Eric Jon Sundstrom, Paul Horn, Yuezhi Mao, Dmitri Zuev, Alec White,
  David Stuck, Shaama M.S., Shane Yost, Joonho Lee, David Small,
  Daniel Levine, Susi Lehtola, Hugh Burton, Evgeny Epifanovsky
 -----------------------------------------------------------------------
 Exchange:     0.2000 Hartree-Fock + 0.0800 Slater + 0.7200 B88
 Correlation:  0.1900 VWN1RPA + 0.8100 LYP
 Using SG-1 standard quadrature grid
 A restricted SCF calculation will be
 performed using DIIS
 SCF converges when DIIS error is below 1.0e-08
 ---------------------------------------
  Cycle       Energy         DIIS error
 ---------------------------------------
    1   -5824.9600739253      3.60e-02  
    2   -5823.8223529707      3.54e-03  
    3   -5823.7790098427      4.45e-03  
    4   -5823.8746391161      7.42e-04  
    5   -5823.8769758758      2.93e-04  
    6   -5823.8774367516      9.29e-05  
    7   -5823.8774911890      2.76e-05  
    8   -5823.8774955469      6.40e-06  
    9   -5823.8774957850      1.21e-06  
   10   -5823.8774957939      3.89e-07  
   11   -5823.8774957947      1.31e-07  
   12   -5823.8774957949      3.43e-08  
   13   -5823.8774957950      1.28e-08  
   14   -5823.8774957950      2.32e-09  Convergence criterion met
 ---------------------------------------
 SCF time:   CPU 70.87s  wall 142.00s 
 SCF   energy in the final basis set =    -5823.8774957950
 Total energy in the final basis set =    -5823.8774957950

 --------------------------------------------------------------

                    Orbital Energies (a.u.)
 --------------------------------------------------------------

 Alpha MOs
 -- Occupied --
*******-482.852-101.580 -62.507 -62.505 -56.327 -56.326 -56.323
-56.323 -56.321 -56.321 -24.725 -10.360 -10.319 -10.236  -9.494
 -8.715  -8.713  -7.259  -7.249  -7.248  -6.548  -6.546  -6.533
 -6.533  -6.531  -6.531  -2.658  -2.656  -2.654  -2.654  -2.653
 -2.652  -2.642  -2.642  -2.641  -2.641  -1.268  -0.942  -0.866
 -0.806  -0.795  -0.654  -0.617  -0.550  -0.534  -0.504  -0.473
 -0.454  -0.415  -0.400  -0.383  -0.355  -0.334  -0.310  -0.306
 -0.296  -0.291
 -- Virtual --
 -0.067  -0.055  -0.011   0.002   0.017   0.018   0.025   0.047
  0.056   0.056   0.061   0.062   0.077   0.085   0.088   0.093
  0.099   0.105   0.107   0.111   0.120   0.127   0.142   0.142
  0.149   0.157   0.176   0.179   0.186   0.200   0.226   0.236
  0.238   0.244   0.252   0.305   0.332   0.359   0.364   0.374
  0.392   0.403   0.418   0.423   0.425   0.432   0.456   0.461
  0.475   0.490   0.498   0.508   0.531   0.547   0.553   0.556
  0.574   0.587   0.593   0.595   0.648   0.661   0.677   0.690
  0.699   0.772   0.780   0.784   0.800   0.831   0.870   0.876
  0.885   0.922   0.945   0.981   1.009   1.076   1.113   1.129
  1.278   1.316   1.360   1.398   1.434   1.445   1.481   1.518
  1.530   1.535   1.567   1.652   1.737   1.767   1.821   1.855
  1.871   1.931   1.968   1.988   2.021   2.051   2.061   2.094
  2.147   2.148   2.192   2.220   2.236   2.286   2.352   2.477
  2.526   2.574   2.680   2.700   2.761   2.793   2.931   3.035
  3.075   3.340   3.547   3.678   3.761   3.788   3.966   3.996
  4.003   4.004   4.008   4.032   4.058   4.105   4.114   4.137
  4.269   4.381   4.413   4.825   6.330   6.377   6.600   6.678
  6.722   7.563   7.567   7.571   7.631   7.698   7.704   9.733
 23.470  23.577  23.807  25.872  25.991  26.442  47.910  47.982
 66.749 215.721 289.757 289.762 289.767 289.826 289.914 289.921
*******1020.794
 --------------------------------------------------------------

          Ground-State Mulliken Net Atomic Charges

     Atom                 Charge (a.u.)
  ----------------------------------------
      1 C                    -0.564373
      2 C                    -0.287980
      3 C                     0.287535
      4 Cl                    0.218811
      5 F                    -0.013234
      6 Br                   -0.066666
      7 Br                    0.025025
      8 H                     0.215320
      9 H                     0.185561
  ----------------------------------------
  Sum of atomic charges =     0.000000

 -----------------------------------------------------------------
                    Cartesian Multipole Moments
 -----------------------------------------------------------------
    Charge (ESU x 10^10)
                 0.0000
    Dipole Moment (Debye)
         X      -0.1707      Y       0.1263      Z      -1.8916
       Tot       1.9035
    Quadrupole Moments (Debye-Ang)
        XX     -71.3665     XY      -1.7939     YY     -74.5458
        XZ       1.0196     YZ       2.7415     ZZ     -69.1818
    Octopole Moments (Debye-Ang^2)
       XXX      39.6991    XXY      10.2427    XYY      10.3907
       YYY      41.4092    XXZ       6.7489    XYZ      -0.1035
       YYZ       1.5341    XZZ       9.7256    YZZ       5.0271
       ZZZ       2.0123
    Hexadecapole Moments (Debye-Ang^3)
      XXXX    -987.8974   XXXY     -45.2294   XXYY    -300.7615
      XYYY     -52.4565   YYYY    -733.5901   XXXZ       6.9884
      XXYZ      -3.1033   XYYZ      -0.8501   YYYZ       5.8334
      XXZZ    -209.3103   XYZZ     -13.9173   YYZZ    -157.0094
      XZZZ       9.6475   YZZZ       1.5609   ZZZZ    -201.8025
 -----------------------------------------------------------------
 Calculating analytic gradient of the SCF energy
 Gradient of SCF Energy
            1           2           3           4           5           6
    1   0.0018793  -0.0105637   0.0095646  -0.0031495   0.0051979  -0.0059547
    2   0.0016103  -0.0207568   0.0119087   0.0105962  -0.0024803  -0.0002496
    3  -0.0158430   0.0221976   0.0049908  -0.0023700  -0.0011688   0.0012345
            7           8           9
    1   0.0041144   0.0010140  -0.0021023
    2  -0.0004399  -0.0011841   0.0009954
    3   0.0006205  -0.0050317  -0.0046298
 Max gradient component =       2.220E-02
 RMS gradient           =       8.215E-03
 Gradient time:  CPU 18.82 s  wall 37.65 s
 Geometry Optimization Parameters
   NAtoms,    NIC,     NZ,  NCons,   NDum,   NFix, NCnnct, MaxDiis
        9      69       9       0       0       0       0       0


** GEOMETRY OPTIMIZATION IN DELOCALIZED INTERNAL COORDINATES **
   Searching for a Minimum

   Optimization Cycle:   1

                       Coordinates (Angstroms)
     ATOM                X               Y               Z
      1  C        -0.3707090155   -0.7912872975   -1.5546695312
      2  C        -0.7869847882   -1.2456580933   -0.1433362392
      3  C         0.1508804408   -0.0366873407   -0.3176879855
      4  Cl       -2.4525342368   -0.9385618832    0.3709953192
      5  F        -0.2602001983   -2.3932708167    0.3341394490
      6  Br       -0.5646312878    1.7307753313    0.0396895033
      7  Br        2.0178951531   -0.2549779828    0.1621091169
      8  H         0.3312679137   -1.4159141000   -2.1070912436
      9  H        -1.1197392103   -0.3002073411   -2.1758733976
   Point Group: c1    Number of degrees of freedom:    21


   Energy is  -5823.877495795


 Attempting to Generate Delocalized Internal Coordinates

 21 Hessian modes will be used to form the next step
  Hessian Eigenvalues:
     0.017401    0.020947    0.030782    0.030782    0.030790    0.033282
     0.086449    0.090060    0.108252    0.129001    0.140000    0.145900
     0.175927    0.175927    0.257500    0.268991    0.285189    0.286300
     0.348126    0.348126    0.550214

 Minimum Search - Taking Simple RFO Step
 Searching for Lamda that Minimizes Along All modes
 Value Taken    Lamda =  -0.00552467
 Step Taken.  Stepsize is  0.220823

                             Maximum     Tolerance    Cnvgd?
         Gradient           0.015271      0.000300      NO
         Displacement       0.133468      0.001200      NO
         Energy change     *********      0.000001      NO


 New Cartesian Coordinates Obtained by Inverse Iteration

 Displacement from previous Coordinates is:  0.316369
 ----------------------------------------------------------------
             Standard Nuclear Orientation (Angstroms)
    I     Atom           X                Y                Z
 ----------------------------------------------------------------
    1      C      -0.3815046796    -0.7770637235    -1.5342129951
    2      C      -0.7878021125    -1.2281226370    -0.1538784855
    3      C       0.1390822449    -0.0297991013    -0.3151722473
    4      Cl     -2.4645319517    -1.0446887950     0.3574429087
    5      F      -0.2539932246    -2.3700207544     0.3194757768
    6      Br     -0.4902628306     1.7735607871    -0.0139806212
    7      Br      1.9898530949    -0.2775619531     0.1642189614
    8      H       0.3231189764    -1.4043452885    -2.0685547641
    9      H      -1.1287147467    -0.2877480584    -2.1470635424
 ----------------------------------------------------------------
 Molecular Point Group                 C1    NOp =  1
 Largest Abelian Subgroup              C1    NOp =  1
 Nuclear Repulsion Energy =   944.9491106349 hartrees
 There are       58 alpha and       58 beta electrons
 Applying Cartesian multipole field
    Component          Value
    ---------          -----
     (2,0,0)        1.00000E-11
     (0,2,0)        2.00000E-11
     (0,0,2)       -3.00000E-11
 Nucleus-field energy     =     0.0000000202 hartrees
 Requested basis set is 6-311++G(d,p)
 There are 85 shells and 228 basis functions
 A cutoff of  1.0D-11 yielded   2960 shell pairs
 There are     22794 function pairs (     25042 Cartesian)
 Smallest overlap matrix eigenvalue = 3.27E-05
 Guess MOs from SCF MO coefficient file

 -----------------------------------------------------------------------
  General SCF calculation program by
  Eric Jon Sundstrom, Paul Horn, Yuezhi Mao, Dmitri Zuev, Alec White,
  David Stuck, Shaama M.S., Shane Yost, Joonho Lee, David Small,
  Daniel Levine, Susi Lehtola, Hugh Burton, Evgeny Epifanovsky
 -----------------------------------------------------------------------
 Exchange:     0.2000 Hartree-Fock + 0.0800 Slater + 0.7200 B88
 Correlation:  0.1900 VWN1RPA + 0.8100 LYP
 Using SG-1 standard quadrature grid
 A restricted SCF calculation will be
 performed using DIIS
 SCF converges when DIIS error is below 1.0e-08
 ---------------------------------------
  Cycle       Energy         DIIS error
 ---------------------------------------
    1   -5823.8766054447      6.13e-04  
    2   -5823.8800618594      2.21e-04  
    3   -5823.8798441324      2.96e-04  
    4   -5823.8803493066      5.14e-05  
    5   -5823.8803645911      1.32e-05  
    6   -5823.8803653806      5.68e-06  
    7   -5823.8803655629      1.00e-06  
    8   -5823.8803655682      3.01e-07  
    9   -5823.8803655687      8.62e-08  
   10   -5823.8803655688      2.05e-08  
   11   -5823.8803655687      8.46e-09  Convergence criterion met
 ---------------------------------------
 SCF time:   CPU 58.15s  wall 117.00s 
 SCF   energy in the final basis set =    -5823.8803655687
 Total energy in the final basis set =    -5823.8803655687

 --------------------------------------------------------------

                    Orbital Energies (a.u.)
 --------------------------------------------------------------

 Alpha MOs
 -- Occupied --
*******-482.853-101.579 -62.506 -62.506 -56.327 -56.327 -56.322
-56.322 -56.322 -56.322 -24.722 -10.357 -10.318 -10.231  -9.494
 -8.715  -8.715  -7.259  -7.248  -7.248  -6.547  -6.547  -6.533
 -6.533  -6.533  -6.532  -2.658  -2.658  -2.654  -2.654  -2.654
 -2.654  -2.642  -2.642  -2.642  -2.642  -1.268  -0.949  -0.870
 -0.811  -0.796  -0.654  -0.619  -0.553  -0.537  -0.505  -0.475
 -0.455  -0.415  -0.402  -0.384  -0.351  -0.337  -0.311  -0.308
 -0.297  -0.292
 -- Virtual --
 -0.064  -0.056  -0.009   0.005   0.017   0.018   0.026   0.048
  0.056   0.057   0.061   0.063   0.081   0.086   0.089   0.093
  0.100   0.105   0.106   0.110   0.122   0.128   0.141   0.141
  0.150   0.160   0.178   0.182   0.186   0.203   0.226   0.240
  0.242   0.251   0.254   0.306   0.330   0.361   0.364   0.373
  0.393   0.403   0.417   0.422   0.428   0.430   0.458   0.463
  0.473   0.489   0.502   0.506   0.532   0.548   0.554   0.558
  0.582   0.590   0.599   0.601   0.652   0.666   0.678   0.690
  0.693   0.765   0.777   0.783   0.800   0.838   0.870   0.880
  0.888   0.916   0.955   0.987   1.012   1.074   1.121   1.135
  1.286   1.328   1.369   1.397   1.437   1.446   1.489   1.525
  1.528   1.545   1.559   1.657   1.737   1.783   1.832   1.859
  1.887   1.944   1.975   1.996   2.026   2.055   2.071   2.093
  2.159   2.166   2.196   2.220   2.246   2.288   2.339   2.484
  2.541   2.581   2.691   2.710   2.777   2.808   2.945   3.039
  3.114   3.367   3.553   3.696   3.763   3.796   3.976   4.003
  4.005   4.008   4.016   4.045   4.069   4.110   4.118   4.140
  4.272   4.382   4.414   4.840   6.333   6.381   6.606   6.686
  6.726   7.563   7.566   7.575   7.633   7.694   7.705   9.735
 23.487  23.617  23.841  25.870  25.970  26.432  47.910  47.985
 66.754 215.722 289.758 289.761 289.769 289.828 289.916 289.918
*******1020.798
 --------------------------------------------------------------

          Ground-State Mulliken Net Atomic Charges

     Atom                 Charge (a.u.)
  ----------------------------------------
      1 C                    -0.546251
      2 C                    -0.286494
      3 C                     0.252856
      4 Cl                    0.228733
      5 F                    -0.011924
      6 Br                   -0.058822
      7 Br                    0.019260
      8 H                     0.218347
      9 H                     0.184296
  ----------------------------------------
  Sum of atomic charges =     0.000000

 -----------------------------------------------------------------
                    Cartesian Multipole Moments
 -----------------------------------------------------------------
    Charge (ESU x 10^10)
                 0.0000
    Dipole Moment (Debye)
         X      -0.1426      Y       0.1864      Z      -1.8915
       Tot       1.9060
    Quadrupole Moments (Debye-Ang)
        XX     -71.4651     XY      -1.5651     YY     -74.3515
        XZ       1.1148     YZ       2.5904     ZZ     -69.2438
    Octopole Moments (Debye-Ang^2)
       XXX      37.7953    XXY       9.6103    XYY      10.0878
       YYY      44.2977    XXZ       7.6162    XYZ       0.1998
       YYZ       2.4286    XZZ       9.0868    YZZ       5.6761
       ZZZ       5.6620
    Hexadecapole Moments (Debye-Ang^3)
      XXXX    -972.1813   XXXY     -54.9834   XXYY    -302.7369
      XYYY     -65.1460   YYYY    -756.8287   XXXZ       3.7284
      XXYZ      -2.1553   XYYZ      -1.4616   YYYZ      11.1268
      XXZZ    -205.7444   XYZZ     -18.1169   YYZZ    -161.2729
      XZZZ       6.6704   YZZZ       7.4227   ZZZZ    -198.5856
 -----------------------------------------------------------------
 Calculating analytic gradient of the SCF energy
 Gradient of SCF Energy
            1           2           3           4           5           6
    1  -0.0011288  -0.0003120   0.0048642  -0.0008166  -0.0010966   0.0003459
    2   0.0031432  -0.0106679   0.0028983   0.0006108   0.0029666   0.0009720
    3  -0.0045182   0.0100003   0.0022654  -0.0023669  -0.0021340  -0.0010310
            7           8           9
    1  -0.0017424  -0.0001782   0.0000645
    2   0.0003919   0.0002662  -0.0005813
    3  -0.0010043  -0.0003886  -0.0008229
 Max gradient component =       1.067E-02
 RMS gradient           =       3.396E-03
 Gradient time:  CPU 18.72 s  wall 37.45 s
 Geometry Optimization Parameters
   NAtoms,    NIC,     NZ,  NCons,   NDum,   NFix, NCnnct, MaxDiis
        9      69       9       0       0       0       0       0

 Cartesian Hessian Update
 Hessian Updated using BFGS Update


** GEOMETRY OPTIMIZATION IN DELOCALIZED INTERNAL COORDINATES **
   Searching for a Minimum

   Optimization Cycle:   2

                       Coordinates (Angstroms)
     ATOM                X               Y               Z
      1  C        -0.3815046796   -0.7770637235   -1.5342129951
      2  C        -0.7878021125   -1.2281226370   -0.1538784855
      3  C         0.1390822449   -0.0297991013   -0.3151722473
      4  Cl       -2.4645319517   -1.0446887950    0.3574429087
      5  F        -0.2539932246   -2.3700207544    0.3194757768
      6  Br       -0.4902628306    1.7735607871   -0.0139806212
      7  Br        1.9898530949   -0.2775619531    0.1642189614
      8  H         0.3231189764   -1.4043452885   -2.0685547641
      9  H        -1.1287147467   -0.2877480584   -2.1470635424
   Point Group: c1    Number of degrees of freedom:    21


   Energy is  -5823.880365569

 Hessian Updated using BFGS Update

 21 Hessian modes will be used to form the next step
  Hessian Eigenvalues:
     0.017405    0.020951    0.030431    0.030782    0.031512    0.038959
     0.087200    0.089998    0.107140    0.119605    0.136478    0.144532
     0.175564    0.180446    0.245495    0.266770    0.269782    0.286961
     0.348090    0.348825    0.559348

 Minimum Search - Taking Simple RFO Step
 Searching for Lamda that Minimizes Along All modes
 Value Taken    Lamda =  -0.00075851
 Step Taken.  Stepsize is  0.112659

                             Maximum     Tolerance    Cnvgd?
         Gradient           0.005823      0.000300      NO
         Displacement       0.069478      0.001200      NO
         Energy change     -0.002870      0.000001      NO


 New Cartesian Coordinates Obtained by Inverse Iteration

 Displacement from previous Coordinates is:  0.114974
 ----------------------------------------------------------------
             Standard Nuclear Orientation (Angstroms)
    I     Atom           X                Y                Z
 ----------------------------------------------------------------
    1      C      -0.3807370640    -0.7809897889    -1.5444170912
    2      C      -0.7877575520    -1.2180782480    -0.1745562167
    3      C       0.1332570094    -0.0307637115    -0.3310681690
    4      Cl     -2.4473664760    -1.0340477003     0.3852950885
    5      F      -0.2496037724    -2.3539653596     0.3173094206
    6      Br     -0.5031707757     1.7616809923     0.0004234318
    7      Br      1.9785428602    -0.2872756877     0.1817926633
    8      H       0.3252292000    -1.4142268029    -2.0684572756
    9      H      -1.1231486590    -0.2881232174    -2.1580468602
 ----------------------------------------------------------------
 Molecular Point Group                 C1    NOp =  1
 Largest Abelian Subgroup              C1    NOp =  1
 Nuclear Repulsion Energy =   947.8396555086 hartrees
 There are       58 alpha and       58 beta electrons
 Applying Cartesian multipole field
    Component          Value
    ---------          -----
     (2,0,0)        1.00000E-11
     (0,2,0)        2.00000E-11
     (0,0,2)       -3.00000E-11
 Nucleus-field energy     =     0.0000000199 hartrees
 Requested basis set is 6-311++G(d,p)
 There are 85 shells and 228 basis functions
 A cutoff of  1.0D-11 yielded   2964 shell pairs
 There are     22822 function pairs (     25073 Cartesian)
 Smallest overlap matrix eigenvalue = 3.16E-05
 Guess MOs from SCF MO coefficient file

 -----------------------------------------------------------------------
  General SCF calculation program by
  Eric Jon Sundstrom, Paul Horn, Yuezhi Mao, Dmitri Zuev, Alec White,
  David Stuck, Shaama M.S., Shane Yost, Joonho Lee, David Small,
  Daniel Levine, Susi Lehtola, Hugh Burton, Evgeny Epifanovsky
 -----------------------------------------------------------------------
 Exchange:     0.2000 Hartree-Fock + 0.0800 Slater + 0.7200 B88
 Correlation:  0.1900 VWN1RPA + 0.8100 LYP
 Using SG-1 standard quadrature grid
 A restricted SCF calculation will be
 performed using DIIS
 SCF converges when DIIS error is below 1.0e-08
 ---------------------------------------
  Cycle       Energy         DIIS error
 ---------------------------------------
    1   -5823.8798623951      2.87e-04  
    2   -5823.8806173595      9.66e-05  
    3   -5823.8805878179      1.26e-04  
    4   -5823.8806671823      2.20e-05  
    5   -5823.8806700278      7.41e-06  
    6   -5823.8806703097      2.34e-06  
    7   -5823.8806703419      3.95e-07  
    8   -5823.8806703427      1.42e-07  
    9   -5823.8806703427      3.26e-08  
   10   -5823.8806703428      1.28e-08  
   11   -5823.8806703428      4.36e-09  Convergence criterion met
 ---------------------------------------
 SCF time:   CPU 58.33s  wall 101.00s 
 SCF   energy in the final basis set =    -5823.8806703428
 Total energy in the final basis set =    -5823.8806703428

 --------------------------------------------------------------

                    Orbital Energies (a.u.)
 --------------------------------------------------------------

 Alpha MOs
 -- Occupied --
*******-482.853-101.578 -62.506 -62.505 -56.327 -56.326 -56.323
-56.323 -56.322 -56.322 -24.720 -10.356 -10.316 -10.233  -9.493
 -8.715  -8.714  -7.258  -7.248  -7.247  -6.548  -6.547  -6.533
 -6.533  -6.532  -6.532  -2.658  -2.657  -2.654  -2.654  -2.653
 -2.653  -2.642  -2.642  -2.641  -2.641  -1.266  -0.953  -0.870
 -0.813  -0.796  -0.654  -0.618  -0.554  -0.538  -0.503  -0.475
 -0.456  -0.416  -0.401  -0.385  -0.351  -0.337  -0.311  -0.310
 -0.296  -0.291
 -- Virtual --
 -0.064  -0.057  -0.009   0.006   0.017   0.018   0.027   0.048
  0.056   0.058   0.062   0.063   0.080   0.086   0.089   0.093
  0.100   0.105   0.108   0.111   0.122   0.128   0.141   0.141
  0.150   0.161   0.179   0.182   0.187   0.201   0.225   0.240
  0.242   0.254   0.260   0.308   0.330   0.361   0.364   0.373
  0.393   0.403   0.416   0.423   0.429   0.430   0.457   0.463
  0.471   0.490   0.503   0.508   0.534   0.550   0.554   0.558
  0.584   0.592   0.601   0.603   0.652   0.664   0.679   0.692
  0.694   0.770   0.775   0.783   0.802   0.837   0.873   0.880
  0.886   0.915   0.954   0.989   1.015   1.085   1.122   1.135
  1.288   1.327   1.371   1.400   1.437   1.451   1.489   1.522
  1.527   1.542   1.569   1.663   1.736   1.784   1.840   1.862
  1.884   1.949   1.980   1.996   2.027   2.056   2.074   2.093
  2.164   2.172   2.193   2.222   2.248   2.290   2.345   2.490
  2.548   2.578   2.694   2.716   2.785   2.814   2.947   3.040
  3.132   3.378   3.551   3.698   3.766   3.800   3.978   4.003
  4.005   4.009   4.020   4.047   4.072   4.110   4.121   4.141
  4.274   4.383   4.414   4.845   6.337   6.382   6.607   6.689
  6.725   7.564   7.566   7.575   7.633   7.695   7.706   9.738
 23.491  23.645  23.852  25.871  25.972  26.436  47.911  47.985
 66.758 215.725 289.758 289.761 289.769 289.829 289.917 289.919
*******1020.797
 --------------------------------------------------------------

          Ground-State Mulliken Net Atomic Charges

     Atom                 Charge (a.u.)
  ----------------------------------------
      1 C                    -0.562284
      2 C                    -0.276376
      3 C                     0.261064
      4 Cl                    0.225100
      5 F                    -0.015169
      6 Br                   -0.057372
      7 Br                    0.021174
      8 H                     0.218010
      9 H                     0.185853
  ----------------------------------------
  Sum of atomic charges =     0.000000

 -----------------------------------------------------------------
                    Cartesian Multipole Moments
 -----------------------------------------------------------------
    Charge (ESU x 10^10)
                 0.0000
    Dipole Moment (Debye)
         X      -0.1664      Y       0.2051      Z      -1.9403
       Tot       1.9582
    Quadrupole Moments (Debye-Ang)
        XX     -71.5255     XY      -1.6034     YY     -74.3489
        XZ       1.1213     YZ       2.7242     ZZ     -69.0674
    Octopole Moments (Debye-Ang^2)
       XXX      38.4148    XXY       9.7818    XYY      10.2805
       YYY      44.6478    XXZ       7.3391    XYZ       0.1062
       YYZ       1.7960    XZZ       9.1946    YZZ       5.7674
       ZZZ       3.4474
    Hexadecapole Moments (Debye-Ang^3)
      XXXX    -965.4445   XXXY     -51.6570   XXYY    -299.4514
      XYYY     -61.3621   YYYY    -749.1197   XXXZ       4.0589
      XXYZ      -2.6116   XYYZ      -1.4498   YYYZ      11.2054
      XXZZ    -203.7029   XYZZ     -16.8031   YYZZ    -160.0574
      XZZZ       7.2220   YZZZ       6.6917   ZZZZ    -201.8055
 -----------------------------------------------------------------
 Calculating analytic gradient of the SCF energy
 Gradient of SCF Energy
            1           2           3           4           5           6
    1  -0.0006902   0.0020241  -0.0001390   0.0009093  -0.0013123  -0.0000454
    2   0.0015141  -0.0041706  -0.0006442   0.0003527   0.0036383  -0.0001610
    3   0.0016185  -0.0012883  -0.0017435  -0.0000789  -0.0001768   0.0003804
            7           8           9
    1  -0.0010579  -0.0000833   0.0003947
    2  -0.0002931   0.0002664  -0.0005026
    3   0.0001724   0.0005430   0.0005733
 Max gradient component =       4.171E-03
 RMS gradient           =       1.367E-03
 Gradient time:  CPU 18.90 s  wall 22.91 s
 Geometry Optimization Parameters
   NAtoms,    NIC,     NZ,  NCons,   NDum,   NFix, NCnnct, MaxDiis
        9      69       9       0       0       0       0       0

 Cartesian Hessian Update
 Hessian Updated using BFGS Update


** GEOMETRY OPTIMIZATION IN DELOCALIZED INTERNAL COORDINATES **
   Searching for a Minimum

   Optimization Cycle:   3

                       Coordinates (Angstroms)
     ATOM                X               Y               Z
      1  C        -0.3807370640   -0.7809897889   -1.5444170912
      2  C        -0.7877575520   -1.2180782480   -0.1745562167
      3  C         0.1332570094   -0.0307637115   -0.3310681690
      4  Cl       -2.4473664760   -1.0340477003    0.3852950885
      5  F        -0.2496037724   -2.3539653596    0.3173094206
      6  Br       -0.5031707757    1.7616809923    0.0004234318
      7  Br        1.9785428602   -0.2872756877    0.1817926633
      8  H         0.3252292000   -1.4142268029   -2.0684572756
      9  H        -1.1231486590   -0.2881232174   -2.1580468602
   Point Group: c1    Number of degrees of freedom:    21


   Energy is  -5823.880670343

 Hessian Updated using BFGS Update

 21 Hessian modes will be used to form the next step
  Hessian Eigenvalues:
     0.017395    0.020914    0.029408    0.030809    0.034153    0.048132
     0.081630    0.089836    0.104253    0.119142    0.136031    0.144469
     0.175533    0.177676    0.258217    0.266963    0.277393    0.287830
     0.348220    0.349357    0.546632

 Minimum Search - Taking Simple RFO Step
 Searching for Lamda that Minimizes Along All modes
 Value Taken    Lamda =  -0.00012220
 Step Taken.  Stepsize is  0.042107

                             Maximum     Tolerance    Cnvgd?
         Gradient           0.002485      0.000300      NO
         Displacement       0.016303      0.001200      NO
         Energy change     -0.000305      0.000001      NO


 New Cartesian Coordinates Obtained by Inverse Iteration

 Displacement from previous Coordinates is:  0.040795
 ----------------------------------------------------------------
             Standard Nuclear Orientation (Angstroms)
    I     Atom           X                Y                Z
 ----------------------------------------------------------------
    1      C      -0.3799534828    -0.7820275249    -1.5415034242
    2      C      -0.7891941103    -1.2161787462    -0.1700817400
    3      C       0.1337447383    -0.0297165050    -0.3266759421
    4      Cl     -2.4517557544    -1.0362467427     0.3863976150
    5      F      -0.2552733394    -2.3634966667     0.3089277683
    6      Br     -0.5029599952     1.7642938789    -0.0040465966
    7      Br      1.9854106103    -0.2794323545     0.1779021706
    8      H       0.3249442484    -1.4176061864    -2.0655144124
    9      H      -1.1197181445    -0.2853786765    -2.1571304472
 ----------------------------------------------------------------
 Molecular Point Group                 C1    NOp =  1
 Largest Abelian Subgroup              C1    NOp =  1
 Nuclear Repulsion Energy =   946.3967489846 hartrees
 There are       58 alpha and       58 beta electrons
 Applying Cartesian multipole field
    Component          Value
    ---------          -----
     (2,0,0)        1.00000E-11
     (0,2,0)        2.00000E-11
     (0,0,2)       -3.00000E-11
 Nucleus-field energy     =     0.0000000200 hartrees
 Requested basis set is 6-311++G(d,p)
 There are 85 shells and 228 basis functions
 A cutoff of  1.0D-11 yielded   2962 shell pairs
 There are     22806 function pairs (     25054 Cartesian)
 Smallest overlap matrix eigenvalue = 3.14E-05
 Guess MOs from SCF MO coefficient file

 -----------------------------------------------------------------------
  General SCF calculation program by
  Eric Jon Sundstrom, Paul Horn, Yuezhi Mao, Dmitri Zuev, Alec White,
  David Stuck, Shaama M.S., Shane Yost, Joonho Lee, David Small,
  Daniel Levine, Susi Lehtola, Hugh Burton, Evgeny Epifanovsky
 -----------------------------------------------------------------------
 Exchange:     0.2000 Hartree-Fock + 0.0800 Slater + 0.7200 B88
 Correlation:  0.1900 VWN1RPA + 0.8100 LYP
 Using SG-1 standard quadrature grid
 A restricted SCF calculation will be
 performed using DIIS
 SCF converges when DIIS error is below 1.0e-08
 ---------------------------------------
  Cycle       Energy         DIIS error
 ---------------------------------------
    1   -5823.8806146959      1.13e-04  
    2   -5823.8807321570      2.48e-05  
    3   -5823.8807282844      3.54e-05  
    4   -5823.8807358563      7.58e-06  
    5   -5823.8807361910      2.24e-06  
    6   -5823.8807362152      6.35e-07  
    7   -5823.8807362174      1.77e-07  
    8   -5823.8807362177      5.42e-08  
    9   -5823.8807362176      7.74e-09  Convergence criterion met
 ---------------------------------------
 SCF time:   CPU 47.23s  wall 48.00s 
 SCF   energy in the final basis set =    -5823.8807362176
 Total energy in the final basis set =    -5823.8807362176

 --------------------------------------------------------------

                    Orbital Energies (a.u.)
 --------------------------------------------------------------

 Alpha MOs
 -- Occupied --
*******-482.853-101.579 -62.507 -62.506 -56.328 -56.326 -56.323
-56.323 -56.322 -56.322 -24.720 -10.356 -10.317 -10.232  -9.493
 -8.715  -8.714  -7.258  -7.248  -7.248  -6.548  -6.547  -6.533
 -6.533  -6.532  -6.532  -2.659  -2.657  -2.655  -2.654  -2.653
 -2.653  -2.643  -2.643  -2.642  -2.641  -1.264  -0.953  -0.870
 -0.813  -0.796  -0.654  -0.618  -0.554  -0.537  -0.502  -0.474
 -0.455  -0.415  -0.401  -0.385  -0.351  -0.337  -0.311  -0.310
 -0.296  -0.292
 -- Virtual --
 -0.064  -0.058  -0.009   0.005   0.017   0.018   0.026   0.048
  0.056   0.058   0.062   0.063   0.080   0.086   0.089   0.093
  0.100   0.105   0.107   0.110   0.122   0.128   0.141   0.141
  0.150   0.160   0.179   0.181   0.187   0.201   0.225   0.239
  0.242   0.253   0.259   0.307   0.330   0.362   0.364   0.373
  0.393   0.404   0.416   0.422   0.429   0.429   0.457   0.463
  0.471   0.489   0.502   0.507   0.534   0.550   0.554   0.558
  0.583   0.591   0.600   0.601   0.651   0.664   0.679   0.691
  0.694   0.770   0.775   0.783   0.801   0.837   0.872   0.879
  0.886   0.914   0.954   0.987   1.013   1.082   1.121   1.134
  1.289   1.326   1.371   1.399   1.436   1.449   1.489   1.523
  1.528   1.541   1.566   1.662   1.736   1.783   1.839   1.861
  1.886   1.948   1.980   1.996   2.027   2.055   2.074   2.092
  2.163   2.169   2.194   2.221   2.246   2.289   2.343   2.488
  2.546   2.577   2.692   2.714   2.785   2.813   2.946   3.036
  3.129   3.376   3.549   3.696   3.766   3.799   3.976   4.003
  4.005   4.009   4.014   4.045   4.072   4.109   4.119   4.140
  4.273   4.382   4.413   4.842   6.337   6.383   6.605   6.685
  6.724   7.563   7.566   7.575   7.633   7.695   7.705   9.737
 23.488  23.642  23.849  25.869  25.971  26.434  47.910  47.984
 66.758 215.724 289.757 289.761 289.769 289.828 289.916 289.919
*******1020.796
 --------------------------------------------------------------

          Ground-State Mulliken Net Atomic Charges

     Atom                 Charge (a.u.)
  ----------------------------------------
      1 C                    -0.560500
      2 C                    -0.277033
      3 C                     0.260940
      4 Cl                    0.227756
      5 F                    -0.018178
      6 Br                   -0.057259
      7 Br                    0.020101
      8 H                     0.218881
      9 H                     0.185291
  ----------------------------------------
  Sum of atomic charges =     0.000000

 -----------------------------------------------------------------
                    Cartesian Multipole Moments
 -----------------------------------------------------------------
    Charge (ESU x 10^10)
                 0.0000
    Dipole Moment (Debye)
         X      -0.1668      Y       0.2358      Z      -1.9313
       Tot       1.9528
    Quadrupole Moments (Debye-Ang)
        XX     -71.5042     XY      -1.6044     YY     -74.4018
        XZ       1.1000     YZ       2.7017     ZZ     -69.1011
    Octopole Moments (Debye-Ang^2)
       XXX      38.2914    XXY       9.6708    XYY      10.2276
       YYY      44.6135    XXZ       7.4138    XYZ       0.1620
       YYZ       1.8702    XZZ       9.1531    YZZ       5.6466
       ZZZ       3.8210
    Hexadecapole Moments (Debye-Ang^3)
      XXXX    -969.0702   XXXY     -52.5989   XXYY    -300.5907
      XYYY     -62.8380   YYYY    -751.5741   XXXZ       4.3513
      XXYZ      -2.5136   XYYZ      -1.2859   YYYZ      11.2654
      XXZZ    -204.5687   XYZZ     -17.2452   YYZZ    -160.3261
      XZZZ       7.6361   YZZZ       6.9509   ZZZZ    -201.2055
 -----------------------------------------------------------------
 Calculating analytic gradient of the SCF energy
 Gradient of SCF Energy
            1           2           3           4           5           6
    1   0.0000627   0.0015841  -0.0009773  -0.0000217  -0.0009795   0.0000186
    2   0.0001521  -0.0015464   0.0003018   0.0001197   0.0009749   0.0000778
    3   0.0009717   0.0001613  -0.0008681  -0.0001035  -0.0005271   0.0001190
            7           8           9
    1   0.0001563   0.0001693  -0.0000126
    2  -0.0000330   0.0000703  -0.0001174
    3   0.0000544   0.0000180   0.0001743
 Max gradient component =       1.584E-03
 RMS gradient           =       6.097E-04
 Gradient time:  CPU 18.89 s  wall 18.89 s
 Geometry Optimization Parameters
   NAtoms,    NIC,     NZ,  NCons,   NDum,   NFix, NCnnct, MaxDiis
        9      69       9       0       0       0       0       0

 Cartesian Hessian Update
 Hessian Updated using BFGS Update


** GEOMETRY OPTIMIZATION IN DELOCALIZED INTERNAL COORDINATES **
   Searching for a Minimum

   Optimization Cycle:   4

                       Coordinates (Angstroms)
     ATOM                X               Y               Z
      1  C        -0.3799534828   -0.7820275249   -1.5415034242
      2  C        -0.7891941103   -1.2161787462   -0.1700817400
      3  C         0.1337447383   -0.0297165050   -0.3266759421
      4  Cl       -2.4517557544   -1.0362467427    0.3863976150
      5  F        -0.2552733394   -2.3634966667    0.3089277683
      6  Br       -0.5029599952    1.7642938789   -0.0040465966
      7  Br        1.9854106103   -0.2794323545    0.1779021706
      8  H         0.3249442484   -1.4176061864   -2.0655144124
      9  H        -1.1197181445   -0.2853786765   -2.1571304472
   Point Group: c1    Number of degrees of freedom:    21


   Energy is  -5823.880736218

 Hessian Updated using BFGS Update

 21 Hessian modes will be used to form the next step
  Hessian Eigenvalues:
     0.017118    0.020896    0.028372    0.030867    0.036527    0.051774
     0.081537    0.090693    0.102187    0.118770    0.136032    0.144626
     0.175550    0.182758    0.242710    0.266746    0.276811    0.289611
     0.347478    0.349672    0.480939

 Minimum Search - Taking Simple RFO Step
 Searching for Lamda that Minimizes Along All modes
 Value Taken    Lamda =  -0.00001863
 Step Taken.  Stepsize is  0.017364

                             Maximum     Tolerance    Cnvgd?
         Gradient           0.000870      0.000300      NO
         Displacement       0.012679      0.001200      NO
         Energy change     -0.000066      0.000001      NO


 New Cartesian Coordinates Obtained by Inverse Iteration

 Displacement from previous Coordinates is:  0.014491
 ----------------------------------------------------------------
             Standard Nuclear Orientation (Angstroms)
    I     Atom           X                Y                Z
 ----------------------------------------------------------------
    1      C      -0.3803945629    -0.7817133503    -1.5424969225
    2      C      -0.7904182560    -1.2154420809    -0.1698984728
    3      C       0.1339104029    -0.0302004607    -0.3255238674
    4      Cl     -2.4530513717    -1.0386691953     0.3878437248
    5      F      -0.2525143185    -2.3628792581     0.3100512439
    6      Br     -0.5025107798     1.7641033190    -0.0054757055
    7      Br      1.9854363899    -0.2795437052     0.1792747130
    8      H       0.3225129745    -1.4195808372    -2.0664023395
    9      H      -1.1177257077    -0.2818639553    -2.1590973825
 ----------------------------------------------------------------
 Molecular Point Group                 C1    NOp =  1
 Largest Abelian Subgroup              C1    NOp =  1
 Nuclear Repulsion Energy =   946.2189113407 hartrees
 There are       58 alpha and       58 beta electrons
 Applying Cartesian multipole field
    Component          Value
    ---------          -----
     (2,0,0)        1.00000E-11
     (0,2,0)        2.00000E-11
     (0,0,2)       -3.00000E-11
 Nucleus-field energy     =     0.0000000200 hartrees
 Requested basis set is 6-311++G(d,p)
 There are 85 shells and 228 basis functions
 A cutoff of  1.0D-11 yielded   2961 shell pairs
 There are     22794 function pairs (     25042 Cartesian)
 Smallest overlap matrix eigenvalue = 3.13E-05
 Guess MOs from SCF MO coefficient file

 -----------------------------------------------------------------------
  General SCF calculation program by
  Eric Jon Sundstrom, Paul Horn, Yuezhi Mao, Dmitri Zuev, Alec White,
  David Stuck, Shaama M.S., Shane Yost, Joonho Lee, David Small,
  Daniel Levine, Susi Lehtola, Hugh Burton, Evgeny Epifanovsky
 -----------------------------------------------------------------------
 Exchange:     0.2000 Hartree-Fock + 0.0800 Slater + 0.7200 B88
 Correlation:  0.1900 VWN1RPA + 0.8100 LYP
 Using SG-1 standard quadrature grid
 A restricted SCF calculation will be
 performed using DIIS
 SCF converges when DIIS error is below 1.0e-08
 ---------------------------------------
  Cycle       Energy         DIIS error
 ---------------------------------------
    1   -5823.8807348636      3.91e-05  
    2   -5823.8807469598      9.92e-06  
    3   -5823.8807467543      1.16e-05  
    4   -5823.8807474502      2.10e-06  
    5   -5823.8807474748      9.34e-07  
    6   -5823.8807474790      2.38e-07  
    7   -5823.8807474793      7.31e-08  
    8   -5823.8807474795      1.90e-08  
    9   -5823.8807474792      5.07e-09  Convergence criterion met
 ---------------------------------------
 SCF time:   CPU 47.21s  wall 47.00s 
 SCF   energy in the final basis set =    -5823.8807474792
 Total energy in the final basis set =    -5823.8807474792

 --------------------------------------------------------------

                    Orbital Energies (a.u.)
 --------------------------------------------------------------

 Alpha MOs
 -- Occupied --
*******-482.853-101.579 -62.507 -62.506 -56.328 -56.326 -56.323
-56.323 -56.322 -56.322 -24.719 -10.356 -10.317 -10.233  -9.494
 -8.715  -8.714  -7.259  -7.248  -7.248  -6.548  -6.547  -6.533
 -6.533  -6.532  -6.532  -2.659  -2.657  -2.655  -2.654  -2.653
 -2.653  -2.643  -2.643  -2.642  -2.641  -1.263  -0.952  -0.870
 -0.813  -0.796  -0.654  -0.618  -0.554  -0.537  -0.502  -0.474
 -0.455  -0.416  -0.401  -0.385  -0.351  -0.337  -0.311  -0.310
 -0.296  -0.292
 -- Virtual --
 -0.064  -0.058  -0.009   0.005   0.017   0.018   0.026   0.048
  0.056   0.058   0.062   0.063   0.080   0.086   0.089   0.093
  0.100   0.105   0.107   0.110   0.122   0.128   0.140   0.141
  0.150   0.160   0.179   0.181   0.187   0.201   0.225   0.239
  0.242   0.253   0.259   0.307   0.330   0.362   0.364   0.373
  0.393   0.404   0.416   0.422   0.429   0.430   0.457   0.463
  0.471   0.489   0.502   0.507   0.533   0.550   0.554   0.558
  0.583   0.591   0.600   0.601   0.651   0.664   0.679   0.691
  0.694   0.769   0.775   0.782   0.801   0.837   0.872   0.879
  0.886   0.914   0.954   0.987   1.013   1.082   1.121   1.134
  1.288   1.326   1.370   1.400   1.436   1.449   1.488   1.523
  1.528   1.540   1.566   1.662   1.736   1.782   1.838   1.861
  1.886   1.947   1.980   1.997   2.026   2.055   2.074   2.092
  2.162   2.169   2.195   2.221   2.245   2.288   2.343   2.488
  2.545   2.576   2.691   2.714   2.785   2.812   2.945   3.034
  3.127   3.375   3.547   3.695   3.766   3.800   3.975   4.003
  4.005   4.008   4.012   4.045   4.071   4.109   4.119   4.140
  4.273   4.382   4.413   4.840   6.337   6.383   6.604   6.684
  6.724   7.563   7.566   7.575   7.633   7.695   7.705   9.736
 23.486  23.641  23.847  25.869  25.970  26.433  47.910  47.984
 66.758 215.723 289.757 289.761 289.769 289.828 289.916 289.919
*******1020.796
 --------------------------------------------------------------

          Ground-State Mulliken Net Atomic Charges

     Atom                 Charge (a.u.)
  ----------------------------------------
      1 C                    -0.559681
      2 C                    -0.277057
      3 C                     0.259942
      4 Cl                    0.229204
      5 F                    -0.019693
      6 Br                   -0.057635
      7 Br                    0.020778
      8 H                     0.218727
      9 H                     0.185414
  ----------------------------------------
  Sum of atomic charges =     0.000000

 -----------------------------------------------------------------
                    Cartesian Multipole Moments
 -----------------------------------------------------------------
    Charge (ESU x 10^10)
                 0.0000
    Dipole Moment (Debye)
         X      -0.1722      Y       0.2441      Z      -1.9340
       Tot       1.9569
    Quadrupole Moments (Debye-Ang)
        XX     -71.4881     XY      -1.5964     YY     -74.4210
        XZ       1.0991     YZ       2.7000     ZZ     -69.0963
    Octopole Moments (Debye-Ang^2)
       XXX      38.2728    XXY       9.6756    XYY      10.2213
       YYY      44.7728    XXZ       7.4178    XYZ       0.1792
       YYZ       1.8199    XZZ       9.1483    YZZ       5.6821
       ZZZ       3.7263
    Hexadecapole Moments (Debye-Ang^3)
      XXXX    -969.2417   XXXY     -52.7096   XXYY    -300.6602
      XYYY     -63.0584   YYYY    -751.9074   XXXZ       4.2157
      XXYZ      -2.4738   XYYZ      -1.3057   YYYZ      11.5508
      XXZZ    -204.6840   XYZZ     -17.3299   YYZZ    -160.4077
      XZZZ       7.5776   YZZZ       7.2439   ZZZZ    -201.4072
 -----------------------------------------------------------------
 Calculating analytic gradient of the SCF energy
 Gradient of SCF Energy
            1           2           3           4           5           6
    1   0.0000907   0.0008662  -0.0007092  -0.0003567  -0.0001929   0.0000808
    2   0.0000600  -0.0007398   0.0004260   0.0000834   0.0000919  -0.0000012
    3   0.0000860   0.0001033  -0.0000951  -0.0000234   0.0000378   0.0000449
            7           8           9
    1   0.0002074   0.0000611  -0.0000474
    2  -0.0000007   0.0000079   0.0000724
    3   0.0000154  -0.0000638  -0.0001050
 Max gradient component =       8.662E-04
 RMS gradient           =       2.906E-04
 Gradient time:  CPU 18.85 s  wall 18.85 s
 Geometry Optimization Parameters
   NAtoms,    NIC,     NZ,  NCons,   NDum,   NFix, NCnnct, MaxDiis
        9      69       9       0       0       0       0       0

 Cartesian Hessian Update
 Hessian Updated using BFGS Update


** GEOMETRY OPTIMIZATION IN DELOCALIZED INTERNAL COORDINATES **
   Searching for a Minimum

   Optimization Cycle:   5

                       Coordinates (Angstroms)
     ATOM                X               Y               Z
      1  C        -0.3803945629   -0.7817133503   -1.5424969225
      2  C        -0.7904182560   -1.2154420809   -0.1698984728
      3  C         0.1339104029   -0.0302004607   -0.3255238674
      4  Cl       -2.4530513717   -1.0386691953    0.3878437248
      5  F        -0.2525143185   -2.3628792581    0.3100512439
      6  Br       -0.5025107798    1.7641033190   -0.0054757055
      7  Br        1.9854363899   -0.2795437052    0.1792747130
      8  H         0.3225129745   -1.4195808372   -2.0664023395
      9  H        -1.1177257077   -0.2818639553   -2.1590973825
   Point Group: c1    Number of degrees of freedom:    21


   Energy is  -5823.880747479

 Hessian Updated using BFGS Update

 21 Hessian modes will be used to form the next step
  Hessian Eigenvalues:
     0.017150    0.020930    0.024569    0.031681    0.037927    0.051751
     0.073423    0.087822    0.091200    0.118073    0.136868    0.144356
     0.175258    0.178503    0.253003    0.265623    0.276697    0.301410
     0.348738    0.353147    0.494685

 Minimum Search - Taking Simple RFO Step
 Searching for Lamda that Minimizes Along All modes
 Value Taken    Lamda =  -0.00000594
 Step Taken.  Stepsize is  0.012222

                             Maximum     Tolerance    Cnvgd?
         Gradient           0.000547      0.000300      NO
         Displacement       0.007438      0.001200      NO
         Energy change     -0.000011      0.000001      NO


 New Cartesian Coordinates Obtained by Inverse Iteration

 Displacement from previous Coordinates is:  0.010859
 ----------------------------------------------------------------
             Standard Nuclear Orientation (Angstroms)
    I     Atom           X                Y                Z
 ----------------------------------------------------------------
    1      C      -0.3805838306    -0.7815868032    -1.5430332964
    2      C      -0.7910474545    -1.2140167721    -0.1702967146
    3      C       0.1345677438    -0.0303861303    -0.3255394135
    4      Cl     -2.4521879998    -1.0393316302     0.3902533453
    5      F      -0.2513332493    -2.3625264906     0.3078681693
    6      Br     -0.5029351038     1.7638160592    -0.0068853153
    7      Br      1.9846553643    -0.2797990843     0.1820173703
    8      H       0.3211634206    -1.4210711088    -2.0663364014
    9      H      -1.1170541201    -0.2808875637    -2.1597727523
 ----------------------------------------------------------------
 Molecular Point Group                 C1    NOp =  1
 Largest Abelian Subgroup              C1    NOp =  1
 Nuclear Repulsion Energy =   946.3198506533 hartrees
 There are       58 alpha and       58 beta electrons
 Applying Cartesian multipole field
    Component          Value
    ---------          -----
     (2,0,0)        1.00000E-11
     (0,2,0)        2.00000E-11
     (0,0,2)       -3.00000E-11
 Nucleus-field energy     =     0.0000000200 hartrees
 Requested basis set is 6-311++G(d,p)
 There are 85 shells and 228 basis functions
 A cutoff of  1.0D-11 yielded   2961 shell pairs
 There are     22794 function pairs (     25042 Cartesian)
 Smallest overlap matrix eigenvalue = 3.12E-05
 Guess MOs from SCF MO coefficient file

 -----------------------------------------------------------------------
  General SCF calculation program by
  Eric Jon Sundstrom, Paul Horn, Yuezhi Mao, Dmitri Zuev, Alec White,
  David Stuck, Shaama M.S., Shane Yost, Joonho Lee, David Small,
  Daniel Levine, Susi Lehtola, Hugh Burton, Evgeny Epifanovsky
 -----------------------------------------------------------------------
 Exchange:     0.2000 Hartree-Fock + 0.0800 Slater + 0.7200 B88
 Correlation:  0.1900 VWN1RPA + 0.8100 LYP
 Using SG-1 standard quadrature grid
 A restricted SCF calculation will be
 performed using DIIS
 SCF converges when DIIS error is below 1.0e-08
 ---------------------------------------
  Cycle       Energy         DIIS error
 ---------------------------------------
    1   -5823.8807433380      2.94e-05  
    2   -5823.8807508624      8.86e-06  
    3   -5823.8807507022      1.13e-05  
    4   -5823.8807511940      1.55e-06  
    5   -5823.8807512046      7.38e-07  
    6   -5823.8807512075      1.96e-07  
    7   -5823.8807512078      5.41e-08  
    8   -5823.8807512077      1.29e-08  
    9   -5823.8807512078      3.18e-09  Convergence criterion met
 ---------------------------------------
 SCF time:   CPU 48.18s  wall 48.00s 
 SCF   energy in the final basis set =    -5823.8807512078
 Total energy in the final basis set =    -5823.8807512078

 --------------------------------------------------------------

                    Orbital Energies (a.u.)
 --------------------------------------------------------------

 Alpha MOs
 -- Occupied --
*******-482.853-101.579 -62.507 -62.506 -56.328 -56.327 -56.323
-56.323 -56.322 -56.322 -24.719 -10.356 -10.317 -10.233  -9.494
 -8.715  -8.714  -7.259  -7.248  -7.248  -6.548  -6.547  -6.533
 -6.533  -6.532  -6.532  -2.659  -2.657  -2.655  -2.654  -2.654
 -2.653  -2.643  -2.643  -2.642  -2.642  -1.262  -0.952  -0.870
 -0.813  -0.796  -0.654  -0.618  -0.553  -0.537  -0.502  -0.474
 -0.455  -0.416  -0.401  -0.385  -0.351  -0.337  -0.311  -0.310
 -0.296  -0.292
 -- Virtual --
 -0.064  -0.058  -0.009   0.005   0.017   0.018   0.026   0.048
  0.056   0.058   0.062   0.063   0.080   0.086   0.089   0.093
  0.100   0.105   0.107   0.110   0.122   0.128   0.140   0.141
  0.150   0.160   0.179   0.181   0.187   0.201   0.225   0.239
  0.242   0.253   0.259   0.307   0.330   0.362   0.364   0.373
  0.393   0.403   0.416   0.422   0.429   0.430   0.457   0.463
  0.471   0.489   0.503   0.507   0.533   0.550   0.554   0.558
  0.583   0.591   0.601   0.601   0.651   0.664   0.679   0.691
  0.694   0.770   0.775   0.782   0.801   0.837   0.872   0.879
  0.885   0.914   0.954   0.987   1.013   1.082   1.121   1.134
  1.289   1.326   1.370   1.400   1.435   1.449   1.488   1.523
  1.528   1.540   1.567   1.663   1.736   1.782   1.839   1.861
  1.886   1.947   1.981   1.997   2.026   2.055   2.074   2.092
  2.162   2.169   2.195   2.221   2.245   2.288   2.342   2.489
  2.545   2.576   2.691   2.713   2.785   2.812   2.945   3.033
  3.128   3.375   3.547   3.695   3.767   3.800   3.975   4.003
  4.005   4.008   4.011   4.045   4.072   4.109   4.119   4.140
  4.273   4.382   4.413   4.840   6.338   6.383   6.604   6.683
  6.724   7.563   7.566   7.575   7.633   7.695   7.705   9.737
 23.486  23.641  23.847  25.868  25.969  26.433  47.910  47.984
 66.759 215.724 289.758 289.761 289.769 289.828 289.916 289.919
*******1020.796
 --------------------------------------------------------------

          Ground-State Mulliken Net Atomic Charges

     Atom                 Charge (a.u.)
  ----------------------------------------
      1 C                    -0.560025
      2 C                    -0.277673
      3 C                     0.260314
      4 Cl                    0.230481
      5 F                    -0.020615
      6 Br                   -0.058332
      7 Br                    0.021676
      8 H                     0.218688
      9 H                     0.185487
  ----------------------------------------
  Sum of atomic charges =     0.000000

 -----------------------------------------------------------------
                    Cartesian Multipole Moments
 -----------------------------------------------------------------
    Charge (ESU x 10^10)
                 0.0000
    Dipole Moment (Debye)
         X      -0.1753      Y       0.2474      Z      -1.9328
       Tot       1.9565
    Quadrupole Moments (Debye-Ang)
        XX     -71.4653     XY      -1.5910     YY     -74.4394
        XZ       1.1004     YZ       2.6979     ZZ     -69.0894
    Octopole Moments (Debye-Ang^2)
       XXX      38.2583    XXY       9.6574    XYY      10.2180
       YYY      44.8337    XXZ       7.4152    XYZ       0.1841
       YYZ       1.7711    XZZ       9.1510    YZZ       5.6805
       ZZZ       3.6089
    Hexadecapole Moments (Debye-Ang^3)
      XXXX    -968.5572   XXXY     -52.5628   XXYY    -300.4718
      XYYY     -62.9926   YYYY    -751.9458   XXXZ       4.0653
      XXYZ      -2.4484   XYYZ      -1.3554   YYYZ      11.7264
      XXZZ    -204.5436   XYZZ     -17.2942   YYZZ    -160.4219
      XZZZ       7.4278   YZZZ       7.4521   ZZZZ    -201.6637
 -----------------------------------------------------------------
 Calculating analytic gradient of the SCF energy
 Gradient of SCF Energy
            1           2           3           4           5           6
    1   0.0000886   0.0003792  -0.0004357  -0.0002201   0.0000751   0.0000438
    2  -0.0000931   0.0000951   0.0002530  -0.0000087  -0.0002026  -0.0000822
    3  -0.0001232  -0.0000264   0.0001142  -0.0000000   0.0000707   0.0000270
            7           8           9
    1   0.0000847   0.0000274  -0.0000429
    2   0.0000089   0.0000446  -0.0000151
    3   0.0000439  -0.0000480  -0.0000582
 Max gradient component =       4.357E-04
 RMS gradient           =       1.467E-04
 Gradient time:  CPU 19.77 s  wall 19.77 s
 Geometry Optimization Parameters
   NAtoms,    NIC,     NZ,  NCons,   NDum,   NFix, NCnnct, MaxDiis
        9      69       9       0       0       0       0       0

 Cartesian Hessian Update
 Hessian Updated using BFGS Update


** GEOMETRY OPTIMIZATION IN DELOCALIZED INTERNAL COORDINATES **
   Searching for a Minimum

   Optimization Cycle:   6

                       Coordinates (Angstroms)
     ATOM                X               Y               Z
      1  C        -0.3805838306   -0.7815868032   -1.5430332964
      2  C        -0.7910474545   -1.2140167721   -0.1702967146
      3  C         0.1345677438   -0.0303861303   -0.3255394135
      4  Cl       -2.4521879998   -1.0393316302    0.3902533453
      5  F        -0.2513332493   -2.3625264906    0.3078681693
      6  Br       -0.5029351038    1.7638160592   -0.0068853153
      7  Br        1.9846553643   -0.2797990843    0.1820173703
      8  H         0.3211634206   -1.4210711088   -2.0663364014
      9  H        -1.1170541201   -0.2808875637   -2.1597727523
   Point Group: c1    Number of degrees of freedom:    21


   Energy is  -5823.880751208

 Hessian Updated using BFGS Update

 21 Hessian modes will be used to form the next step
  Hessian Eigenvalues:
     0.014894    0.020692    0.022572    0.032485    0.037853    0.051923
     0.066309    0.086767    0.091142    0.118391    0.135239    0.145550
     0.172344    0.180078    0.257847    0.270689    0.284137    0.285524
     0.348853    0.350348    0.512832

 Minimum Search - Taking Simple RFO Step
 Searching for Lamda that Minimizes Along All modes
 Value Taken    Lamda =  -0.00000169
 Step Taken.  Stepsize is  0.007596

                             Maximum     Tolerance    Cnvgd?
         Gradient           0.000233      0.000300     YES
         Displacement       0.004668      0.001200      NO
         Energy change     -0.000004      0.000001      NO


 New Cartesian Coordinates Obtained by Inverse Iteration

 Displacement from previous Coordinates is:  0.006272
 ----------------------------------------------------------------
             Standard Nuclear Orientation (Angstroms)
    I     Atom           X                Y                Z
 ----------------------------------------------------------------
    1      C      -0.3806666281    -0.7815196415    -1.5430347878
    2      C      -0.7915921847    -1.2137633981    -0.1705138228
    3      C       0.1350620507    -0.0308148172    -0.3255770991
    4      Cl     -2.4516021440    -1.0397355541     0.3914951074
    5      F      -0.2511641327    -2.3624076040     0.3068911706
    6      Br     -0.5036897960     1.7635588684    -0.0079164836
    7      Br      1.9844510980    -0.2796523050     0.1827248814
    8      H       0.3204187596    -1.4220112524    -2.0659386922
    9      H      -1.1159722522    -0.2794438203    -2.1598552824
 ----------------------------------------------------------------
 Molecular Point Group                 C1    NOp =  1
 Largest Abelian Subgroup              C1    NOp =  1
 Nuclear Repulsion Energy =   946.3681502029 hartrees
 There are       58 alpha and       58 beta electrons
 Applying Cartesian multipole field
    Component          Value
    ---------          -----
     (2,0,0)        1.00000E-11
     (0,2,0)        2.00000E-11
     (0,0,2)       -3.00000E-11
 Nucleus-field energy     =     0.0000000200 hartrees
 Requested basis set is 6-311++G(d,p)
 There are 85 shells and 228 basis functions
 A cutoff of  1.0D-11 yielded   2961 shell pairs
 There are     22794 function pairs (     25042 Cartesian)
 Smallest overlap matrix eigenvalue = 3.12E-05
 Guess MOs from SCF MO coefficient file

 -----------------------------------------------------------------------
  General SCF calculation program by
  Eric Jon Sundstrom, Paul Horn, Yuezhi Mao, Dmitri Zuev, Alec White,
  David Stuck, Shaama M.S., Shane Yost, Joonho Lee, David Small,
  Daniel Levine, Susi Lehtola, Hugh Burton, Evgeny Epifanovsky
 -----------------------------------------------------------------------
 Exchange:     0.2000 Hartree-Fock + 0.0800 Slater + 0.7200 B88
 Correlation:  0.1900 VWN1RPA + 0.8100 LYP
 Using SG-1 standard quadrature grid
 A restricted SCF calculation will be
 performed using DIIS
 SCF converges when DIIS error is below 1.0e-08
 ---------------------------------------
  Cycle       Energy         DIIS error
 ---------------------------------------
    1   -5823.8807500011      1.55e-05  
    2   -5823.8807521584      4.25e-06  
    3   -5823.8807521134      5.78e-06  
    4   -5823.8807522438      5.98e-07  
    5   -5823.8807522452      3.31e-07  
    6   -5823.8807522457      1.12e-07  
    7   -5823.8807522458      2.51e-08  
    8   -5823.8807522458      4.33e-09  Convergence criterion met
 ---------------------------------------
 SCF time:   CPU 43.48s  wall 43.00s 
 SCF   energy in the final basis set =    -5823.8807522458
 Total energy in the final basis set =    -5823.8807522458

 --------------------------------------------------------------

                    Orbital Energies (a.u.)
 --------------------------------------------------------------

 Alpha MOs
 -- Occupied --
*******-482.853-101.579 -62.507 -62.506 -56.328 -56.327 -56.323
-56.323 -56.322 -56.322 -24.719 -10.356 -10.317 -10.233  -9.494
 -8.715  -8.714  -7.259  -7.248  -7.248  -6.548  -6.547  -6.533
 -6.533  -6.532  -6.532  -2.659  -2.658  -2.655  -2.654  -2.654
 -2.653  -2.643  -2.643  -2.642  -2.642  -1.262  -0.952  -0.871
 -0.813  -0.796  -0.654  -0.618  -0.553  -0.537  -0.502  -0.474
 -0.455  -0.416  -0.401  -0.385  -0.351  -0.337  -0.311  -0.310
 -0.296  -0.292
 -- Virtual --
 -0.064  -0.058  -0.009   0.005   0.017   0.018   0.026   0.048
  0.056   0.058   0.062   0.063   0.080   0.086   0.089   0.093
  0.100   0.105   0.107   0.110   0.122   0.128   0.140   0.141
  0.150   0.160   0.179   0.181   0.187   0.201   0.225   0.239
  0.242   0.253   0.259   0.307   0.330   0.362   0.364   0.373
  0.393   0.403   0.417   0.422   0.429   0.430   0.457   0.463
  0.471   0.489   0.503   0.507   0.533   0.550   0.553   0.558
  0.583   0.591   0.601   0.601   0.651   0.664   0.680   0.691
  0.694   0.770   0.776   0.782   0.801   0.837   0.872   0.879
  0.885   0.914   0.954   0.987   1.014   1.082   1.121   1.134
  1.289   1.327   1.370   1.400   1.435   1.449   1.488   1.523
  1.528   1.540   1.567   1.663   1.736   1.782   1.839   1.861
  1.886   1.947   1.981   1.997   2.026   2.055   2.074   2.092
  2.162   2.169   2.195   2.221   2.245   2.288   2.342   2.489
  2.545   2.576   2.691   2.714   2.785   2.812   2.945   3.033
  3.128   3.375   3.547   3.696   3.767   3.800   3.975   4.003
  4.005   4.008   4.011   4.045   4.073   4.109   4.119   4.140
  4.273   4.382   4.413   4.840   6.338   6.383   6.604   6.683
  6.725   7.563   7.566   7.575   7.633   7.695   7.705   9.737
 23.486  23.641  23.848  25.868  25.969  26.434  47.910  47.984
 66.759 215.724 289.758 289.761 289.769 289.828 289.916 289.919
*******1020.796
 --------------------------------------------------------------

          Ground-State Mulliken Net Atomic Charges

     Atom                 Charge (a.u.)
  ----------------------------------------
      1 C                    -0.560020
      2 C                    -0.278409
      3 C                     0.260486
      4 Cl                    0.231261
      5 F                    -0.020887
      6 Br                   -0.058967
      7 Br                    0.022341
      8 H                     0.218633
      9 H                     0.185561
  ----------------------------------------
  Sum of atomic charges =     0.000000

 -----------------------------------------------------------------
                    Cartesian Multipole Moments
 -----------------------------------------------------------------
    Charge (ESU x 10^10)
                 0.0000
    Dipole Moment (Debye)
         X      -0.1761      Y       0.2460      Z      -1.9320
       Tot       1.9555
    Quadrupole Moments (Debye-Ang)
        XX     -71.4531     XY      -1.5879     YY     -74.4461
        XZ       1.0992     YZ       2.6945     ZZ     -69.0881
    Octopole Moments (Debye-Ang^2)
       XXX      38.2779    XXY       9.6550    XYY      10.2195
       YYY      44.8385    XXZ       7.4299    XYZ       0.1893
       YYZ       1.7606    XZZ       9.1594    YZZ       5.6849
       ZZZ       3.6042
    Hexadecapole Moments (Debye-Ang^3)
      XXXX    -968.2923   XXXY     -52.4867   XXYY    -300.3887
      XYYY     -62.9580   YYYY    -751.9558   XXXZ       4.0370
      XXYZ      -2.4232   XYYZ      -1.3544   YYYZ      11.8381
      XXZZ    -204.4953   XYZZ     -17.2773   YYZZ    -160.4236
      XZZZ       7.4140   YZZZ       7.5675   ZZZZ    -201.7539
 -----------------------------------------------------------------
 Calculating analytic gradient of the SCF energy
 Gradient of SCF Energy
            1           2           3           4           5           6
    1   0.0000322   0.0000636  -0.0001781  -0.0000212   0.0000973  -0.0000339
    2  -0.0000974   0.0001737   0.0000828  -0.0000645  -0.0001293  -0.0000370
    3  -0.0000980  -0.0000782   0.0001132  -0.0000220   0.0000577   0.0000195
            7           8           9
    1  -0.0000027   0.0000267   0.0000160
    2   0.0000287   0.0000484  -0.0000055
    3   0.0000207  -0.0000098  -0.0000031
 Max gradient component =       1.781E-04
 RMS gradient           =       7.554E-05
 Gradient time:  CPU 19.55 s  wall 19.55 s
 Geometry Optimization Parameters
   NAtoms,    NIC,     NZ,  NCons,   NDum,   NFix, NCnnct, MaxDiis
        9      69       9       0       0       0       0       0

 Cartesian Hessian Update
 Hessian Updated using BFGS Update


** GEOMETRY OPTIMIZATION IN DELOCALIZED INTERNAL COORDINATES **
   Searching for a Minimum

   Optimization Cycle:   7

                       Coordinates (Angstroms)
     ATOM                X               Y               Z
      1  C        -0.3806666281   -0.7815196415   -1.5430347878
      2  C        -0.7915921847   -1.2137633981   -0.1705138228
      3  C         0.1350620507   -0.0308148172   -0.3255770991
      4  Cl       -2.4516021440   -1.0397355541    0.3914951074
      5  F        -0.2511641327   -2.3624076040    0.3068911706
      6  Br       -0.5036897960    1.7635588684   -0.0079164836
      7  Br        1.9844510980   -0.2796523050    0.1827248814
      8  H         0.3204187596   -1.4220112524   -2.0659386922
      9  H        -1.1159722522   -0.2794438203   -2.1598552824
   Point Group: c1    Number of degrees of freedom:    21


   Energy is  -5823.880752246

 Hessian Updated using BFGS Update

 21 Hessian modes will be used to form the next step
  Hessian Eigenvalues:
     0.014230    0.020912    0.021742    0.032672    0.037687    0.052043
     0.064229    0.085147    0.090999    0.115238    0.134510    0.144454
     0.172406    0.180136    0.249844    0.266829    0.273445    0.294831
     0.348628    0.353025    0.485600

 Minimum Search - Taking Simple RFO Step
 Searching for Lamda that Minimizes Along All modes
 Value Taken    Lamda =   0.00000000
 Step Taken.  Stepsize is  0.002679

                             Maximum     Tolerance    Cnvgd?
         Gradient           0.000102      0.000300     YES
         Displacement       0.001616      0.001200      NO
         Energy change     -0.000001      0.000001      NO


 New Cartesian Coordinates Obtained by Inverse Iteration

 Displacement from previous Coordinates is:  0.002284
 ----------------------------------------------------------------
             Standard Nuclear Orientation (Angstroms)
    I     Atom           X                Y                Z
 ----------------------------------------------------------------
    1      C      -0.3806500353    -0.7814009699    -1.5429466573
    2      C      -0.7917057421    -1.2138163314    -0.1705300285
    3      C       0.1354196603    -0.0309617926    -0.3256649345
    4      Cl     -2.4514262458    -1.0397066153     0.3918135772
    5      F      -0.2512862275    -2.3625158040     0.3063321335
    6      Br     -0.5039638215     1.7634553665    -0.0082916925
    7      Br      1.9845440551    -0.2793770495     0.1830849296
    8      H       0.3201292155    -1.4223355345    -2.0657567389
    9      H      -1.1158160883    -0.2791307936    -2.1597655972
 ----------------------------------------------------------------
 Molecular Point Group                 C1    NOp =  1
 Largest Abelian Subgroup              C1    NOp =  1
 Nuclear Repulsion Energy =   946.3705054459 hartrees
 There are       58 alpha and       58 beta electrons
 Applying Cartesian multipole field
    Component          Value
    ---------          -----
     (2,0,0)        1.00000E-11
     (0,2,0)        2.00000E-11
     (0,0,2)       -3.00000E-11
 Nucleus-field energy     =     0.0000000200 hartrees
 Requested basis set is 6-311++G(d,p)
 There are 85 shells and 228 basis functions
 A cutoff of  1.0D-11 yielded   2961 shell pairs
 There are     22794 function pairs (     25042 Cartesian)
 Smallest overlap matrix eigenvalue = 3.12E-05
 Guess MOs from SCF MO coefficient file

 -----------------------------------------------------------------------
  General SCF calculation program by
  Eric Jon Sundstrom, Paul Horn, Yuezhi Mao, Dmitri Zuev, Alec White,
  David Stuck, Shaama M.S., Shane Yost, Joonho Lee, David Small,
  Daniel Levine, Susi Lehtola, Hugh Burton, Evgeny Epifanovsky
 -----------------------------------------------------------------------
 Exchange:     0.2000 Hartree-Fock + 0.0800 Slater + 0.7200 B88
 Correlation:  0.1900 VWN1RPA + 0.8100 LYP
 Using SG-1 standard quadrature grid
 A restricted SCF calculation will be
 performed using DIIS
 SCF converges when DIIS error is below 1.0e-08
 ---------------------------------------
  Cycle       Energy         DIIS error
 ---------------------------------------
    1   -5823.8807520743      6.30e-06  
    2   -5823.8807524203      1.01e-06  
    3   -5823.8807524201      1.25e-06  
    4   -5823.8807524273      2.61e-07  
    5   -5823.8807524277      1.20e-07  
    6   -5823.8807524277      4.45e-08  
    7   -5823.8807524277      9.59e-09  Convergence criterion met
 ---------------------------------------
 SCF time:   CPU 37.99s  wall 38.00s 
 SCF   energy in the final basis set =    -5823.8807524277
 Total energy in the final basis set =    -5823.8807524277

 --------------------------------------------------------------

                    Orbital Energies (a.u.)
 --------------------------------------------------------------

 Alpha MOs
 -- Occupied --
*******-482.853-101.579 -62.507 -62.506 -56.328 -56.327 -56.323
-56.323 -56.322 -56.322 -24.719 -10.356 -10.317 -10.233  -9.494
 -8.715  -8.714  -7.259  -7.248  -7.248  -6.548  -6.547  -6.533
 -6.533  -6.532  -6.532  -2.658  -2.658  -2.655  -2.654  -2.654
 -2.653  -2.643  -2.643  -2.642  -2.642  -1.262  -0.952  -0.871
 -0.813  -0.796  -0.654  -0.618  -0.554  -0.537  -0.502  -0.474
 -0.455  -0.416  -0.401  -0.385  -0.351  -0.337  -0.311  -0.310
 -0.296  -0.292
 -- Virtual --
 -0.064  -0.058  -0.009   0.005   0.017   0.018   0.026   0.048
  0.056   0.058   0.062   0.063   0.080   0.086   0.089   0.093
  0.100   0.105   0.107   0.110   0.122   0.128   0.140   0.141
  0.150   0.160   0.179   0.181   0.187   0.201   0.225   0.239
  0.242   0.253   0.259   0.307   0.330   0.362   0.364   0.373
  0.393   0.403   0.417   0.422   0.429   0.430   0.457   0.463
  0.471   0.489   0.503   0.507   0.533   0.550   0.553   0.558
  0.583   0.591   0.601   0.601   0.651   0.664   0.680   0.691
  0.694   0.770   0.776   0.782   0.801   0.837   0.872   0.879
  0.885   0.914   0.954   0.987   1.014   1.082   1.121   1.134
  1.289   1.327   1.371   1.400   1.435   1.449   1.488   1.523
  1.528   1.540   1.567   1.663   1.736   1.782   1.839   1.861
  1.886   1.947   1.980   1.997   2.026   2.055   2.074   2.092
  2.162   2.169   2.195   2.221   2.245   2.288   2.342   2.489
  2.545   2.576   2.691   2.714   2.785   2.812   2.945   3.033
  3.128   3.375   3.547   3.696   3.767   3.800   3.975   4.003
  4.005   4.008   4.011   4.045   4.073   4.109   4.119   4.140
  4.273   4.382   4.413   4.840   6.338   6.383   6.604   6.683
  6.725   7.563   7.566   7.575   7.633   7.695   7.705   9.737
 23.486  23.641  23.848  25.868  25.969  26.434  47.910  47.984
 66.759 215.724 289.758 289.761 289.769 289.828 289.916 289.919
*******1020.796
 --------------------------------------------------------------

          Ground-State Mulliken Net Atomic Charges

     Atom                 Charge (a.u.)
  ----------------------------------------
      1 C                    -0.560122
      2 C                    -0.278780
      3 C                     0.260803
      4 Cl                    0.231435
      5 F                    -0.020852
      6 Br                   -0.059276
      7 Br                    0.022573
      8 H                     0.218622
      9 H                     0.185597
  ----------------------------------------
  Sum of atomic charges =     0.000000

 -----------------------------------------------------------------
                    Cartesian Multipole Moments
 -----------------------------------------------------------------
    Charge (ESU x 10^10)
                 0.0000
    Dipole Moment (Debye)
         X      -0.1756      Y       0.2443      Z      -1.9313
       Tot       1.9546
    Quadrupole Moments (Debye-Ang)
        XX     -71.4498     XY      -1.5871     YY     -74.4475
        XZ       1.0999     YZ       2.6931     ZZ     -69.0884
    Octopole Moments (Debye-Ang^2)
       XXX      38.2798    XXY       9.6540    XYY      10.2173
       YYY      44.8158    XXZ       7.4345    XYZ       0.1894
       YYZ       1.7584    XZZ       9.1601    YZZ       5.6802
       ZZZ       3.6060
    Hexadecapole Moments (Debye-Ang^3)
      XXXX    -968.2909   XXXY     -52.4786   XXYY    -300.3771
      XYYY     -62.9606   YYYY    -751.9360   XXXZ       4.0215
      XXYZ      -2.4125   XYYZ      -1.3601   YYYZ      11.8646
      XXZZ    -204.4895   XYZZ     -17.2745   YYZZ    -160.4185
      XZZZ       7.3921   YZZZ       7.5990   ZZZZ    -201.7786
 -----------------------------------------------------------------
 Calculating analytic gradient of the SCF energy
 Gradient of SCF Energy
            1           2           3           4           5           6
    1   0.0000254  -0.0000270  -0.0000259   0.0000246   0.0000562  -0.0000700
    2  -0.0000337   0.0000429   0.0000353  -0.0000714  -0.0000288  -0.0000150
    3  -0.0000424  -0.0000224   0.0000446  -0.0000354  -0.0000002   0.0000165
            7           8           9
    1  -0.0000234   0.0000349   0.0000051
    2   0.0000478   0.0000367  -0.0000137
    3   0.0000291   0.0000040   0.0000061
 Max gradient component =       7.141E-05
 RMS gradient           =       3.517E-05
 Gradient time:  CPU 19.25 s  wall 19.26 s
 Geometry Optimization Parameters
   NAtoms,    NIC,     NZ,  NCons,   NDum,   NFix, NCnnct, MaxDiis
        9      69       9       0       0       0       0       0

 Cartesian Hessian Update
 Hessian Updated using BFGS Update


** GEOMETRY OPTIMIZATION IN DELOCALIZED INTERNAL COORDINATES **
   Searching for a Minimum

   Optimization Cycle:   8

                       Coordinates (Angstroms)
     ATOM                X               Y               Z
      1  C        -0.3806500353   -0.7814009699   -1.5429466573
      2  C        -0.7917057421   -1.2138163314   -0.1705300285
      3  C         0.1354196603   -0.0309617926   -0.3256649345
      4  Cl       -2.4514262458   -1.0397066153    0.3918135772
      5  F        -0.2512862275   -2.3625158040    0.3063321335
      6  Br       -0.5039638215    1.7634553665   -0.0082916925
      7  Br        1.9845440551   -0.2793770495    0.1830849296
      8  H         0.3201292155   -1.4223355345   -2.0657567389
      9  H        -1.1158160883   -0.2791307936   -2.1597655972
   Point Group: c1    Number of degrees of freedom:    21


   Energy is  -5823.880752428

 Hessian Updated using BFGS Update

 21 Hessian modes will be used to form the next step
  Hessian Eigenvalues:
     0.013950    0.020906    0.022265    0.033042    0.036683    0.052048
     0.067162    0.079601    0.091024    0.111896    0.136122    0.141589
     0.172662    0.179033    0.233030    0.265096    0.279049    0.293387
     0.348406    0.352048    0.474021

 Minimum Search - Taking Simple RFO Step
 Searching for Lamda that Minimizes Along All modes
 Value Taken    Lamda =   0.00000000
 Step Taken.  Stepsize is  0.000645

                             Maximum     Tolerance    Cnvgd?
         Gradient           0.000027      0.000300     YES
         Displacement       0.000306      0.001200     YES
         Energy change     -0.000000      0.000001     YES


                       Distance Matrix (Angstroms)
             C (  1)   C (  2)   C (  3)   Cl(  4)   F (  5)   Br(  6)
   C (  2)  1.496488
   C (  3)  1.520283  1.510885
   Cl(  4)  2.845722  1.761027  2.867771
   F (  5)  2.436492  1.356083  2.446448  2.568608
   Br(  6)  2.974335  2.995541  1.931184  3.436628  4.145657
   Br(  7)  2.970750  2.950556  1.933856  4.505497  3.058365  3.225285
   H (  8)  1.084075  2.207157  2.235611  3.723919  2.614816  3.880922
   H (  9)  1.083148  2.221653  2.234078  2.978739  3.342087  3.029086
             Br(  7)   H (  8)
   H (  8)  3.022238
   H (  9)  3.886024  1.837850

 Final energy is   -5823.8807524277317     


 ******************************
 **  OPTIMIZATION CONVERGED  **
 ******************************

                       Coordinates (Angstroms)
     ATOM                X               Y               Z
      1  C        -0.3806500353   -0.7814009699   -1.5429466573
      2  C        -0.7917057421   -1.2138163314   -0.1705300285
      3  C         0.1354196603   -0.0309617926   -0.3256649345
      4  Cl       -2.4514262458   -1.0397066153    0.3918135772
      5  F        -0.2512862275   -2.3625158040    0.3063321335
      6  Br       -0.5039638215    1.7634553665   -0.0082916925
      7  Br        1.9845440551   -0.2793770495    0.1830849296
      8  H         0.3201292155   -1.4223355345   -2.0657567389
      9  H        -1.1158160883   -0.2791307936   -2.1597655972

Z-matrix Print:
$molecule
0 1
Br
C  1 1.931184
C  2 1.510885 1 120.491265
F  3 1.356083 2 117.047438 1 -145.239368 0
C  3 1.496488 2 60.729342 1 107.118550 0
H  5 1.083148 3 118.022121 2 -106.964854 0
H  5 1.084075 3 116.679831 2 107.640990 0
Cl 3 1.761027 2 122.256838 1 -3.702320 0
Br 2 1.933856 1 113.122728 3 -146.185105 0
$end


 --------------------------------------------------------------

                    Orbital Energies (a.u.)
 --------------------------------------------------------------

 Alpha MOs
 -- Occupied --
*******-482.853-101.579 -62.507 -62.506 -56.328 -56.327 -56.323
-56.323 -56.322 -56.322 -24.719 -10.356 -10.317 -10.233  -9.494
 -8.715  -8.714  -7.259  -7.248  -7.248  -6.548  -6.547  -6.533
 -6.533  -6.532  -6.532  -2.658  -2.658  -2.655  -2.654  -2.654
 -2.653  -2.643  -2.643  -2.642  -2.642  -1.262  -0.952  -0.871
 -0.813  -0.796  -0.654  -0.618  -0.554  -0.537  -0.502  -0.474
 -0.455  -0.416  -0.401  -0.385  -0.351  -0.337  -0.311  -0.310
 -0.296  -0.292
 -- Virtual --
 -0.064  -0.058  -0.009   0.005   0.017   0.018   0.026   0.048
  0.056   0.058   0.062   0.063   0.080   0.086   0.089   0.093
  0.100   0.105   0.107   0.110   0.122   0.128   0.140   0.141
  0.150   0.160   0.179   0.181   0.187   0.201   0.225   0.239
  0.242   0.253   0.259   0.307   0.330   0.362   0.364   0.373
  0.393   0.403   0.417   0.422   0.429   0.430   0.457   0.463
  0.471   0.489   0.503   0.507   0.533   0.550   0.553   0.558
  0.583   0.591   0.601   0.601   0.651   0.664   0.680   0.691
  0.694   0.770   0.776   0.782   0.801   0.837   0.872   0.879
  0.885   0.914   0.954   0.987   1.014   1.082   1.121   1.134
  1.289   1.327   1.371   1.400   1.435   1.449   1.488   1.523
  1.528   1.540   1.567   1.663   1.736   1.782   1.839   1.861
  1.886   1.947   1.980   1.997   2.026   2.055   2.074   2.092
  2.162   2.169   2.195   2.221   2.245   2.288   2.342   2.489
  2.545   2.576   2.691   2.714   2.785   2.812   2.945   3.033
  3.128   3.375   3.547   3.696   3.767   3.800   3.975   4.003
  4.005   4.008   4.011   4.045   4.073   4.109   4.119   4.140
  4.273   4.382   4.413   4.840   6.338   6.383   6.604   6.683
  6.725   7.563   7.566   7.575   7.633   7.695   7.705   9.737
 23.486  23.641  23.848  25.868  25.969  26.434  47.910  47.984
 66.759 215.724 289.758 289.761 289.769 289.828 289.916 289.919
*******1020.796
 --------------------------------------------------------------

          Ground-State Mulliken Net Atomic Charges

     Atom                 Charge (a.u.)
  ----------------------------------------
      1 C                    -0.560122
      2 C                    -0.278780
      3 C                     0.260803
      4 Cl                    0.231435
      5 F                    -0.020852
      6 Br                   -0.059276
      7 Br                    0.022573
      8 H                     0.218622
      9 H                     0.185597
  ----------------------------------------
  Sum of atomic charges =     0.000000

 -----------------------------------------------------------------
                    Cartesian Multipole Moments
 -----------------------------------------------------------------
    Charge (ESU x 10^10)
                 0.0000
    Dipole Moment (Debye)
         X      -0.1756      Y       0.2443      Z      -1.9313
       Tot       1.9546
    Quadrupole Moments (Debye-Ang)
        XX     -71.4498     XY      -1.5871     YY     -74.4475
        XZ       1.0999     YZ       2.6931     ZZ     -69.0884
    Octopole Moments (Debye-Ang^2)
       XXX      38.2798    XXY       9.6540    XYY      10.2173
       YYY      44.8158    XXZ       7.4345    XYZ       0.1894
       YYZ       1.7584    XZZ       9.1601    YZZ       5.6802
       ZZZ       3.6060
    Hexadecapole Moments (Debye-Ang^3)
      XXXX    -968.2909   XXXY     -52.4786   XXYY    -300.3771
      XYYY     -62.9606   YYYY    -751.9360   XXXZ       4.0215
      XXYZ      -2.4125   XYYZ      -1.3601   YYYZ      11.8646
      XXZZ    -204.4895   XYZZ     -17.2745   YYZZ    -160.4185
      XZZZ       7.3921   YZZZ       7.5990   ZZZZ    -201.7786
 -----------------------------------------------------------------
Archival summary:
1\1\garfield\OPT\ProcedureUnspecified\BasisUnspecified\r2l1132\taweetha\ThuOct1100:40:062018ThuOct1100:40:062018\0\\#,OPT,ProcedureUnspecified,BasisUnspecified,\\0,1\Br\C,1,1.93118\C,2,1.51088,1,120.491\F,3,1.35608,2,117.047,1,-145.239,0\C,3,1.49649,2,60.7293,1,107.119,0\H,5,1.08315,3,118.022,2,-106.965,0\H,5,1.08408,3,116.68,2,107.641,0\Cl,3,1.76103,2,122.257,1,-3.70232,0\Br,2,1.93386,1,113.123,3,-146.185,0\\\@

 Total job time:  778.66s(wall), 565.09s(cpu) 
 Thu Oct 11 00:40:06 2018

        *************************************************************
        *                                                           *
        *  Thank you very much for using Q-Chem.  Have a nice day.  *
        *                                                           *
        *************************************************************


 
User input: 2 of 2 
 
Q-Chem Developer Version!
                  Welcome to Q-Chem
     A Quantum Leap Into The Future Of Chemistry


 Q-Chem 5.1, Q-Chem, Inc., Pleasanton, CA (2018)

 Yihan Shao,  Zhengting Gan,  E. Epifanovsky,  A. T. B. Gilbert,  M. Wormit,  
 J. Kussmann,  A. W. Lange,  A. Behn,  Jia Deng,  Xintian Feng,  D. Ghosh,  
 M. Goldey,  P. R. Horn,  L. D. Jacobson,  I. Kaliman,  T. Kus,  A. Landau,  
 Jie Liu,  E. I. Proynov,  R. M. Richard,  R. P. Steele,  E. J. Sundstrom,  
 H. L. Woodcock III,  P. M. Zimmerman,  D. Zuev,  B. Albrecht,  E. Alguire,  
 S. A. Baeppler,  D. Barton,  Z. Benda,  Y. A. Bernard,  E. J. Berquist,  
 K. B. Bravaya,  H. Burton,  D. Casanova,  Chun-Min Chang,  Yunqing Chen,  
 A. Chien,  K. D. Closser,  M. P. Coons,  S. Coriani,  S. Dasgupta,  
 A. L. Dempwolff,  M. Diedenhofen,  Hainam Do,  R. G. Edgar,  Po-Tung Fang,  
 S. Faraji,  S. Fatehi,  Qingguo Feng,  K. D. Fenk,  J. Fosso-Tande,  
 Qinghui Ge,  A. Ghysels,  G. Gidofalvi,  J. Gomes,  J. Gonthier,  A. Gunina,  
 D. Hait,  M. W. D. Hanson-Heine,  P. H. P. Harbach,  A. W. Hauser,  
 J. E. Herr,  E. G. Hohenstein,  Z. C. Holden,  Kerwin Hui,  B. C. Huynh,  
 T.-C. Jagau,  Hyunjun Ji,  B. Kaduk,  K. Khistyaev,  Jaehoon Kim,  
 P. Klunzinger,  K. Koh,  D. Kosenkov,  L. Koulias,  T. Kowalczyk,  
 C. M. Krauter,  A. Kunitsa,  Ka Un Lao,  A. Laurent,  K. V. Lawler,  
 Joonho Lee,  D. Lefrancois,  S. Lehtola,  D. S. Levine,  Yi-Pei Li,  
 You-Sheng Lin,  Fenglai Liu,  E. Livshits,  A. Luenser,  P. Manohar,  
 E. Mansoor,  S. F. Manzer,  Shan-Ping Mao,  Yuezhi Mao,  N. Mardirossian,  
 A. V. Marenich,  T. Markovich,  L. A. Martinez-Martinez,  S. A. Maurer,  
 N. J. Mayhall,  S. C. McKenzie,  J.-M. Mewes,  A. F. Morrison,  
 J. W. Mullinax,  K. Nanda,  T. S. Nguyen-Beck,  R. Olivares-Amaya,  
 J. A. Parkhill,  T. M. Perrine,  F. Plasser,  P. Pokhilko,  S. Prager,  
 A. Prociuk,  E. Ramos,  D. R. Rehn,  F. Rob,  M. Schneider,  N. Sergueev,  
 S. M. Sharada,  S. Sharma,  D. W. Small,  T. Stauch,  T. Stein,  
 Yu-Chuan Su,  A. J. W. Thom,  A. Tkatchenko,  T. Tsuchimochi,  N. M. Tubman,  
 L. Vogt,  M. L. Vidal,  O. Vydrov,  M. A. Watson,  J. Wenzel,  
 M. de Wergifosse,  T. A. Wesolowski,  A. White,  J. Witte,  A. Yamada,  
 Jun Yang,  K. Yao,  S. Yeganeh,  S. R. Yost,  Zhi-Qiang You,  A. Zech,  
 Igor Ying Zhang,  Xing Zhang,  Yan Zhao,  Ying Zhu,  B. R. Brooks,  
 G. K. L. Chan,  C. J. Cramer,  M. S. Gordon,  W. J. Hehre,  A. Klamt,  
 M. W. Schmidt,  C. D. Sherrill,  D. G. Truhlar,  A. Aspuru-Guzik,  R. Baer,  
 A. T. Bell,  N. A. Besley,  Jeng-Da Chai,  A. E. DePrince, III,  
 R. A. DiStasio Jr.,  A. Dreuw,  B. D. Dunietz,  T. R. Furlani,  
 Chao-Ping Hsu,  Yousung Jung,  Jing Kong,  D. S. Lambrecht,  WanZhen Liang,  
 C. Ochsenfeld,  V. A. Rassolov,  L. V. Slipchenko,  J. E. Subotnik,  
 T. Van Voorhis,  J. M. Herbert,  A. I. Krylov,  P. M. W. Gill,  M. Head-Gordon

 Contributors to earlier versions of Q-Chem not listed above: 
 R. D. Adamson,  B. Austin,  J. Baker,  G. J. O. Beran,  K. Brandhorst,  
 S. T. Brown,  E. F. C. Byrd,  A. K. Chakraborty,  C.-L. Cheng,  
 Siu Hung Chien,  D. M. Chipman,  D. L. Crittenden,  H. Dachsel,  
 R. J. Doerksen,  A. D. Dutoi,  L. Fusti-Molnar,  W. A. Goddard III,  
 A. Golubeva-Zadorozhnaya,  S. R. Gwaltney,  G. Hawkins,  A. Heyden,  
 S. Hirata,  G. Kedziora,  F. J. Keil,  C. Kelley,  Jihan Kim,  R. A. King,  
 R. Z. Khaliullin,  P. P. Korambath,  W. Kurlancheek,  A. M. Lee,  M. S. Lee,  
 S. V. Levchenko,  Ching Yeh Lin,  D. Liotard,  R. C. Lochan,  I. Lotan,  
 P. E. Maslen,  N. Nair,  D. P. O'Neill,  D. Neuhauser,  E. Neuscamman,  
 C. M. Oana,  R. Olson,  B. Peters,  R. Peverati,  P. A. Pieniazek,  
 Y. M. Rhee,  J. Ritchie,  M. A. Rohrdanz,  E. Rosta,  N. J. Russ,  
 H. F. Schaefer III,  N. E. Schultz,  N. Shenvi,  A. C. Simmonett,  A. Sodt,  
 D. Stuck,  K. S. Thanthiriwatte,  V. Vanovschi,  Tao Wang,  A. Warshel,  
 C. F. Williams,  Q. Wu,  X. Xu,  W. Zhang

 Please cite Q-Chem as follows:
 Y. Shao et al., Mol. Phys. 113, 184-215 (2015)
 DOI: 10.1080/00268976.2014.952696

 Q-Chem 5.1.1 for Intel X86 EM64T Linux

 Parts of Q-Chem use Armadillo 8.300.2 (Tropical Shenanigans).
 http://arma.sourceforge.net/

 Q-Chem begins on Thu Oct 11 00:40:06 2018  

Host: 
0

     Scratch files written to /scratch/taweetham/qchem30596//
The previous job contains 0 fragments, simply inherited here
Input Ideriv = 2
Curr. Ideriv = -1
Max.  Ideriv = 2

Checking the input file for inconsistencies... 	...done.

--------------------------------------------------------------
User input:
--------------------------------------------------------------

$molecule
read
$end

$rem
   job_type 	frequency
   basis 	6-311++g**
   method	b3lyp	
$end


--------------------------------------------------------------
 ----------------------------------------------------------------
             Standard Nuclear Orientation (Angstroms)
    I     Atom           X                Y                Z
 ----------------------------------------------------------------
    1      C      -0.4650834684    -0.7006692670    -1.5487708888
    2      C      -0.9052987069    -1.1258541554    -0.1831554246
    3      C       0.1234447594    -0.0276882497    -0.3191397419
    4      Cl     -2.5393411057    -0.8165147363     0.3960088329
    5      F      -0.4675085953    -2.3290423401     0.2636546718
    6      Br     -0.3502368613     1.8090910661     0.0432653077
    7      Br      1.9457094654    -0.4525891709     0.1693355795
    8      H       0.1721956928    -1.3897136334    -2.0912763613
    9      H      -1.1557361864    -0.1204510878    -2.1484005643
 ----------------------------------------------------------------
 Molecular Point Group                 C1    NOp =  1
 Largest Abelian Subgroup              C1    NOp =  1
 Nuclear Repulsion Energy =   946.3705054459 hartrees
 There are       58 alpha and       58 beta electrons
 Requested basis set is 6-311++G(d,p)
 There are 85 shells and 228 basis functions

 Total QAlloc Memory Limit   2000 MB
 Mega-Array Size       188 MB
 MEM_STATIC part       192 MB

                       Distance Matrix (Angstroms)
             C (  1)   C (  2)   C (  3)   Cl(  4)   F (  5)   Br(  6)
   C (  2)  1.496488
   C (  3)  1.520283  1.510885
   Cl(  4)  2.845722  1.761027  2.867771
   F (  5)  2.436492  1.356083  2.446448  2.568608
   Br(  6)  2.974335  2.995541  1.931184  3.436628  4.145657
   Br(  7)  2.970750  2.950556  1.933856  4.505497  3.058365  3.225285
   H (  8)  1.084075  2.207157  2.235611  3.723919  2.614816  3.880922
   H (  9)  1.083148  2.221653  2.234078  2.978739  3.342087  3.029086
             Br(  7)   H (  8)
   H (  8)  3.022238
   H (  9)  3.886024  1.837850

 A cutoff of  1.0D-11 yielded   2961 shell pairs
 There are     22794 function pairs (     25042 Cartesian)
 Smallest overlap matrix eigenvalue = 3.12E-05
 Guess from superposition of atomic densities
 Warning:  Energy on first SCF cycle will be non-variational
 SAD guess density has 116.000000 electrons

 -----------------------------------------------------------------------
  General SCF calculation program by
  Eric Jon Sundstrom, Paul Horn, Yuezhi Mao, Dmitri Zuev, Alec White,
  David Stuck, Shaama M.S., Shane Yost, Joonho Lee, David Small,
  Daniel Levine, Susi Lehtola, Hugh Burton, Evgeny Epifanovsky
 -----------------------------------------------------------------------
 Exchange:     0.2000 Hartree-Fock + 0.0800 Slater + 0.7200 B88
 Correlation:  0.1900 VWN1RPA + 0.8100 LYP
 Using SG-1 standard quadrature grid
 A restricted SCF calculation will be
 performed using DIIS
 SCF converges when DIIS error is below 1.0e-08
 ---------------------------------------
  Cycle       Energy         DIIS error
 ---------------------------------------
    1   -5825.0602632048      3.70e-02  
    2   -5823.8262023606      3.55e-03  
    3   -5823.7925785489      4.29e-03  
    4   -5823.8783741039      6.90e-04  
    5   -5823.8802827630      2.79e-04  
    6   -5823.8806834397      8.64e-05  
    7   -5823.8807306975      2.70e-05  
    8   -5823.8807346760      6.15e-06  
    9   -5823.8807348836      1.13e-06  
   10   -5823.8807348916      3.47e-07  
   11   -5823.8807348923      1.28e-07  
   12   -5823.8807348924      2.98e-08  
   13   -5823.8807348923      1.11e-08  
   14   -5823.8807348923      1.79e-09  Convergence criterion met
 ---------------------------------------
 SCF time:   CPU 71.34s  wall 72.00s 
 SCF   energy in the final basis set =    -5823.8807348923
 Total energy in the final basis set =    -5823.8807348923

 --------------------------------------------------------------

                    Orbital Energies (a.u.)
 --------------------------------------------------------------

 Alpha MOs
 -- Occupied --
*******-482.853-101.579 -62.507 -62.506 -56.327 -56.327 -56.323
-56.323 -56.322 -56.322 -24.719 -10.356 -10.317 -10.233  -9.494
 -8.715  -8.714  -7.259  -7.248  -7.248  -6.548  -6.547  -6.533
 -6.533  -6.532  -6.532  -2.659  -2.658  -2.654  -2.654  -2.653
 -2.653  -2.643  -2.643  -2.642  -2.642  -1.262  -0.952  -0.871
 -0.813  -0.796  -0.654  -0.618  -0.553  -0.537  -0.502  -0.474
 -0.455  -0.416  -0.401  -0.385  -0.351  -0.337  -0.311  -0.310
 -0.296  -0.292
 -- Virtual --
 -0.064  -0.058  -0.009   0.005   0.017   0.018   0.026   0.048
  0.056   0.058   0.062   0.063   0.080   0.086   0.089   0.093
  0.100   0.105   0.107   0.110   0.122   0.128   0.140   0.141
  0.150   0.160   0.179   0.181   0.187   0.201   0.225   0.239
  0.242   0.253   0.259   0.307   0.330   0.362   0.364   0.373
  0.393   0.403   0.417   0.422   0.429   0.430   0.457   0.463
  0.471   0.489   0.503   0.507   0.533   0.550   0.554   0.558
  0.583   0.591   0.601   0.601   0.651   0.664   0.680   0.691
  0.694   0.770   0.776   0.782   0.801   0.837   0.872   0.880
  0.885   0.914   0.954   0.987   1.014   1.082   1.121   1.134
  1.289   1.327   1.371   1.400   1.435   1.449   1.488   1.523
  1.528   1.540   1.567   1.663   1.736   1.782   1.839   1.861
  1.886   1.947   1.981   1.997   2.027   2.055   2.074   2.092
  2.162   2.169   2.195   2.221   2.245   2.288   2.343   2.489
  2.545   2.576   2.691   2.714   2.785   2.812   2.945   3.033
  3.128   3.375   3.547   3.696   3.767   3.800   3.975   4.002
  4.005   4.008   4.011   4.045   4.073   4.109   4.119   4.140
  4.273   4.382   4.414   4.840   6.338   6.383   6.604   6.683
  6.725   7.563   7.566   7.575   7.633   7.695   7.706   9.737
 23.486  23.641  23.848  25.868  25.969  26.434  47.910  47.984
 66.759 215.724 289.758 289.761 289.769 289.828 289.916 289.919
*******1020.796
 --------------------------------------------------------------

          Ground-State Mulliken Net Atomic Charges

     Atom                 Charge (a.u.)
  ----------------------------------------
      1 C                    -0.559938
      2 C                    -0.279287
      3 C                     0.261199
      4 Cl                    0.231665
      5 F                    -0.020918
      6 Br                   -0.059549
      7 Br                    0.022531
      8 H                     0.218650
      9 H                     0.185647
  ----------------------------------------
  Sum of atomic charges =     0.000000

 -----------------------------------------------------------------
                    Cartesian Multipole Moments
 -----------------------------------------------------------------
    Charge (ESU x 10^10)
                 0.0000
    Dipole Moment (Debye)
         X      -0.1629      Y       0.3035      Z      -1.9232
       Tot       1.9538
    Quadrupole Moments (Debye-Ang)
        XX     -71.7381     XY      -1.8473     YY     -74.2507
        XZ       1.3223     YZ       2.4631     ZZ     -69.0184
    Octopole Moments (Debye-Ang^2)
       XXX      42.2640    XXY       7.4369    XYY      13.0195
       YYY      39.8694    XXZ       6.8783    XYZ      -0.2933
       YYZ       1.8646    XZZ      10.0420    YZZ       4.3533
       ZZZ       2.0779
    Hexadecapole Moments (Debye-Ang^3)
      XXXX    -987.0271   XXXY     -45.8077   XXYY    -301.4335
      XYYY     -48.3567   YYYY    -731.4126   XXXZ       4.5721
      XXYZ      -4.7770   XYYZ       0.6139   YYYZ       6.7317
      XXZZ    -207.3554   XYZZ     -13.1313   YYZZ    -157.3392
      XZZZ       9.8193   YZZZ       1.0477   ZZZZ    -201.5267
 -----------------------------------------------------------------
 Calculating MO derivatives via CPSCF
   1         3          27      0.127562    0.023548
   2         3          27      0.019824    0.003407
   3         3          27      0.002162    0.000553
   4         3          27      0.000185    0.000045
   5        27           3      0.000006    0.000003
   6        30           0      0.000000    0.000000    Roots Converged
 Time for AOints: 34.6 s (CPU) 45.9 s (wall)
 ------------------------------------------------------------------------------
                     AOints        : Timing summary (seconds)
 ------------------------------------------------------------------------------
     job step          cpu (% of tot)      sys (% of tot)     wall (% of tot)
 ------------------------------------------------------------------------------
  cpscf_lag         0.2277E+03 (42.2)   0.3200E-03 (16.8)   0.2277E+03 (33.6)
  iterzp            0.2772E+03 (51.3)   0.1582E-02 (83.1)   0.4041E+03 (59.6)
  make_fx           0.0000E+00 ( 0.0)   0.0000E+00 ( 0.0)   0.0000E+00 ( 0.0)
  AOints            0.3456E+02 ( 6.4)   0.0000E+00 ( 0.0)   0.4589E+02 ( 6.8)
 ------------------------------------------------------------------------------
   Grand Totals     0.5400E+03          0.1904E-02          0.6783E+03
 ------------------------------------------------------------------------------
 Calculating analytic Hessian of the SCF energy
 Polarizability Matrix (a.u.)
            1           2           3
    1-101.2700993   3.8239166  -0.2995272
    2   3.8239166 -87.5480917  -2.8758487
    3  -0.2995272  -2.8758487 -69.6722944

 Direct stationary perturbation theory relativistic correction:

 rels  =      34.438593554262
 relv  =    -117.638375313710
 rel2e =      19.509688701426
 E_rel =     -63.690093058021

 Hessian of the SCF Energy
            1           2           3           4           5           6
    1   0.4480077  -0.2257604   0.0199822  -0.0531745   0.0046537   0.0434746
    2  -0.2257604   0.4336107   0.0095558   0.0088897  -0.0565673   0.0212680
    3   0.0199822   0.0095558   0.5935626   0.0630513   0.0582305  -0.1919233
    4  -0.0531745   0.0088897   0.0630513   0.3892930   0.0068531  -0.0748464
    5   0.0046537  -0.0565673   0.0582305   0.0068531   0.4502231  -0.1166213
    6   0.0434746   0.0212680  -0.1919233  -0.0748464  -0.1166213   0.3746865
    7  -0.0594194  -0.0051835  -0.0656792  -0.1216899  -0.0836767   0.0198773
    8  -0.0047314  -0.0637315  -0.0737996  -0.0752527  -0.1202799   0.0290910
    9  -0.0388217  -0.0449031  -0.1410095  -0.0031029   0.0058632  -0.0186925
   10  -0.0125691  -0.0034016   0.0062398  -0.1225975   0.0056224   0.0407918
   11   0.0018160   0.0010114   0.0016236   0.0100294  -0.0320002  -0.0053606
   12   0.0238512  -0.0050668  -0.0034119   0.0365383  -0.0022940  -0.0506922
   13  -0.0004142   0.0025884  -0.0000517  -0.0750699   0.0634540  -0.0253265
   14   0.0028742  -0.0103566   0.0145362   0.0480687  -0.2300636   0.0746543
   15  -0.0176758   0.0360220  -0.0094895  -0.0151090   0.0661415  -0.0877645
   16   0.0004128   0.0000306  -0.0018976   0.0022538  -0.0047771  -0.0009537
   17  -0.0020611  -0.0151496  -0.0045689   0.0075238  -0.0164522  -0.0098489
   18   0.0063439  -0.0189474  -0.0004472  -0.0050598   0.0015311  -0.0008796
   19  -0.0131016  -0.0029573  -0.0047684  -0.0205514   0.0063507  -0.0129403
   20  -0.0010853   0.0004619  -0.0021243  -0.0059063   0.0015710  -0.0020698
   21  -0.0200038   0.0056319  -0.0021097   0.0024001  -0.0042589  -0.0007346
   22  -0.1459651   0.1168557   0.0863191  -0.0102344   0.0112595   0.0037269
   23   0.1163364  -0.1608103  -0.0911776  -0.0113764   0.0125355   0.0071565
   24   0.0834864  -0.0890822  -0.1141172   0.0085386  -0.0150812  -0.0131839
   25  -0.1637766   0.1089385  -0.1031956   0.0117709  -0.0097396   0.0061962
   26   0.1079581  -0.1284688   0.0877243   0.0111707  -0.0089664   0.0017307
   27  -0.1006370   0.0855217  -0.1310544  -0.0124101   0.0064891  -0.0108160
            7           8           9          10          11          12
    1  -0.0594194  -0.0047314  -0.0388217  -0.0125691   0.0018160   0.0238512
    2  -0.0051835  -0.0637315  -0.0449031  -0.0034016   0.0010114  -0.0050668
    3  -0.0656792  -0.0737996  -0.1410095   0.0062398   0.0016236  -0.0034119
    4  -0.1216899  -0.0752527  -0.0031029  -0.1225975   0.0100294   0.0365383
    5  -0.0836767  -0.1202799   0.0058632   0.0056224  -0.0320002  -0.0022940
    6   0.0198773   0.0290910  -0.0186925   0.0407918  -0.0053606  -0.0506922
    7   0.3346639   0.0506606   0.0584766  -0.0193794  -0.0083270   0.0001162
    8   0.0506606   0.3533712   0.0554892   0.0051769   0.0035998   0.0023411
    9   0.0584766   0.0554892   0.2429778   0.0135634   0.0032505  -0.0018130
   10  -0.0193794   0.0051769   0.0135634   0.1873656  -0.0317274  -0.0593353
   11  -0.0083270   0.0035998   0.0032505  -0.0317274   0.0445127   0.0047680
   12   0.0001162   0.0023411  -0.0018130  -0.0593353   0.0047680   0.0451888
   13   0.0061744  -0.0101417   0.0057043  -0.0291308   0.0349933  -0.0034886
   14   0.0113464  -0.0340388   0.0104440   0.0276066  -0.0153746  -0.0024967
   15   0.0057084   0.0006428   0.0016474  -0.0006572  -0.0053536   0.0080216
   16  -0.0277275   0.0250896   0.0064353  -0.0013314  -0.0056245   0.0004323
   17   0.0147710  -0.1129358  -0.0198769  -0.0022700  -0.0023820   0.0020611
   18   0.0038819  -0.0167804  -0.0279068  -0.0011843   0.0004976   0.0015336
   19  -0.1134107   0.0117219  -0.0266394  -0.0023107  -0.0007435   0.0000042
   20   0.0220693  -0.0261946   0.0066538  -0.0005455  -0.0001367  -0.0001339
   21  -0.0231979   0.0032404  -0.0314016   0.0008865   0.0006838   0.0004620
   22   0.0114229  -0.0122447  -0.0093258  -0.0014009  -0.0003625   0.0030272
   23   0.0115689  -0.0108411  -0.0059645  -0.0020296  -0.0001245   0.0030972
   24   0.0071592  -0.0064515  -0.0119742  -0.0004961  -0.0003832  -0.0008362
   25  -0.0106342   0.0097215  -0.0062898   0.0013542  -0.0000538  -0.0011456
   26  -0.0132291   0.0110508  -0.0109562   0.0015680   0.0008941  -0.0022762
   27  -0.0063425   0.0062270  -0.0118278   0.0001915   0.0002739   0.0015472
           13          14          15          16          17          18
    1  -0.0004142   0.0028742  -0.0176758   0.0004128  -0.0020611   0.0063439
    2   0.0025884  -0.0103566   0.0360220   0.0000306  -0.0151496  -0.0189474
    3  -0.0000517   0.0145362  -0.0094895  -0.0018976  -0.0045689  -0.0004472
    4  -0.0750699   0.0480687  -0.0151090   0.0022538   0.0075238  -0.0050598
    5   0.0634540  -0.2300636   0.0661415  -0.0047771  -0.0164522   0.0015311
    6  -0.0253265   0.0746543  -0.0877645  -0.0009537  -0.0098489  -0.0008796
    7   0.0061744   0.0113464   0.0057084  -0.0277275   0.0147710   0.0038819
    8  -0.0101417  -0.0340388   0.0006428   0.0250896  -0.1129358  -0.0167804
    9   0.0057043   0.0104440   0.0016474   0.0064353  -0.0198769  -0.0279068
   10  -0.0291308   0.0276066  -0.0006572  -0.0013314  -0.0022700  -0.0011843
   11   0.0349933  -0.0153746  -0.0053536  -0.0056245  -0.0023820   0.0004976
   12  -0.0034886  -0.0024967   0.0080216   0.0004323   0.0020611   0.0015336
   13   0.0973615  -0.0849535   0.0234166   0.0001363  -0.0005371   0.0009678
   14  -0.0849535   0.2947231  -0.0990878  -0.0016747  -0.0039174   0.0025164
   15   0.0234166  -0.0990878   0.0849354  -0.0002085  -0.0004651   0.0004553
   16   0.0001363  -0.0016747  -0.0002085   0.0385055  -0.0328536  -0.0043058
   17  -0.0005371  -0.0039174  -0.0004651  -0.0328536   0.1636942   0.0304334
   18   0.0009678   0.0025164   0.0004553  -0.0043058   0.0304334   0.0233887
   19  -0.0005055  -0.0008552   0.0024058  -0.0132077   0.0152036  -0.0003777
   20  -0.0051866   0.0000182  -0.0000402   0.0206084  -0.0124405   0.0024857
   21  -0.0001882  -0.0013902   0.0014264   0.0005999   0.0013686   0.0030624
   22   0.0009046   0.0009396  -0.0034016   0.0000330  -0.0021237  -0.0023997
   23   0.0000442   0.0011741  -0.0028682  -0.0004030  -0.0019898  -0.0027026
   24  -0.0001794   0.0007237   0.0029812   0.0003418   0.0013854  -0.0001029
   25   0.0005436  -0.0033521   0.0055214   0.0009253   0.0023470   0.0021338
   26  -0.0002609  -0.0021644   0.0050086  -0.0003958   0.0015730   0.0009663
   27  -0.0008545   0.0001002  -0.0022134  -0.0004437  -0.0004887   0.0008964
           19          20          21          22          23          24
    1  -0.0131016  -0.0010853  -0.0200038  -0.1459651   0.1163364   0.0834864
    2  -0.0029573   0.0004619   0.0056319   0.1168557  -0.1608103  -0.0890822
    3  -0.0047684  -0.0021243  -0.0021097   0.0863191  -0.0911776  -0.1141172
    4  -0.0205514  -0.0059063   0.0024001  -0.0102344  -0.0113764   0.0085386
    5   0.0063507   0.0015710  -0.0042589   0.0112595   0.0125355  -0.0150812
    6  -0.0129403  -0.0020698  -0.0007346   0.0037269   0.0071565  -0.0131839
    7  -0.1134107   0.0220693  -0.0231979   0.0114229   0.0115689   0.0071592
    8   0.0117219  -0.0261946   0.0032404  -0.0122447  -0.0108411  -0.0064515
    9  -0.0266394   0.0066538  -0.0314016  -0.0093258  -0.0059645  -0.0119742
   10  -0.0023107  -0.0005455   0.0008865  -0.0014009  -0.0020296  -0.0004961
   11  -0.0007435  -0.0001367   0.0006838  -0.0003625  -0.0001245  -0.0003832
   12   0.0000042  -0.0001339   0.0004620   0.0030272   0.0030972  -0.0008362
   13  -0.0005055  -0.0051866  -0.0001882   0.0009046   0.0000442  -0.0001794
   14  -0.0008552   0.0000182  -0.0013902   0.0009396   0.0011741   0.0007237
   15   0.0024058  -0.0000402   0.0014264  -0.0034016  -0.0028682   0.0029812
   16  -0.0132077   0.0206084   0.0005999   0.0000330  -0.0004030   0.0003418
   17   0.0152036  -0.0124405   0.0013686  -0.0021237  -0.0019898   0.0013854
   18  -0.0003777   0.0024857   0.0030624  -0.0023997  -0.0027026  -0.0001029
   19   0.1634254  -0.0289094   0.0412513   0.0013063   0.0020240  -0.0004169
   20  -0.0289094   0.0357470  -0.0050685  -0.0004650   0.0010361  -0.0000565
   21   0.0412513  -0.0050685   0.0281080   0.0009123   0.0024043   0.0013354
   22   0.0013063  -0.0004650   0.0009123   0.1508289  -0.1221429  -0.0888213
   23   0.0020240   0.0010361   0.0024043  -0.1221429   0.1651732   0.0981844
   24  -0.0004169  -0.0000565   0.0013354  -0.0888213   0.0981844   0.1235293
   25  -0.0016441  -0.0005795  -0.0026602  -0.0068952   0.0059782  -0.0096124
   26  -0.0018347  -0.0000624  -0.0026113   0.0082839  -0.0061533   0.0107612
   27   0.0014814   0.0003537  -0.0001483   0.0099628  -0.0081295   0.0123686
           25          26          27
    1  -0.1637766   0.1079581  -0.1006370
    2   0.1089385  -0.1284688   0.0855217
    3  -0.1031956   0.0877243  -0.1310544
    4   0.0117709   0.0111707  -0.0124101
    5  -0.0097396  -0.0089664   0.0064891
    6   0.0061962   0.0017307  -0.0108160
    7  -0.0106342  -0.0132291  -0.0063425
    8   0.0097215   0.0110508   0.0062270
    9  -0.0062898  -0.0109562  -0.0118278
   10   0.0013542   0.0015680   0.0001915
   11  -0.0000538   0.0008941   0.0002739
   12  -0.0011456  -0.0022762   0.0015472
   13   0.0005436  -0.0002609  -0.0008545
   14  -0.0033521  -0.0021644   0.0001002
   15   0.0055214   0.0050086  -0.0022134
   16   0.0009253  -0.0003958  -0.0004437
   17   0.0023470   0.0015730  -0.0004887
   18   0.0021338   0.0009663   0.0008964
   19  -0.0016441  -0.0018347   0.0014814
   20  -0.0005795  -0.0000624   0.0003537
   21  -0.0026602  -0.0026113  -0.0001483
   22  -0.0068952   0.0082839   0.0099628
   23   0.0059782  -0.0061533  -0.0081295
   24  -0.0096124   0.0107612   0.0123686
   25   0.1683561  -0.1132601   0.1090521
   26  -0.1132601   0.1322975  -0.0903475
   27   0.1090521  -0.0903475   0.1412477
 Gradient time:  CPU 668.44 s  wall 845.28 s
 **********************************************************************
 **                                                                  **
 **                       VIBRATIONAL ANALYSIS                       **
 **                       --------------------                       **
 **                                                                  **
 **        VIBRATIONAL FREQUENCIES (CM**-1) AND NORMAL MODES         **
 **     FORCE CONSTANTS (mDYN/ANGSTROM) AND REDUCED MASSES (AMU)     **
 **                  INFRARED INTENSITIES (KM/MOL)                   **
 **                                                                  **
 **********************************************************************


 Mode:                 1                      2                      3
 Frequency:       103.36                 131.38                 162.13
 Force Cnst:      0.1167                 0.3212                 0.4771
 Red. Mass:      18.5439                31.5848                30.8066
 IR Active:          YES                    YES                    YES
 IR Intens:        0.460                  0.197                  0.089
 Raman Active:       YES                    YES                    YES
               X      Y      Z        X      Y      Z        X      Y      Z
 C          0.111 -0.237  0.119    0.087  0.003 -0.121   -0.211 -0.120  0.027
 C          0.008 -0.045  0.144    0.009  0.033 -0.132   -0.247 -0.158 -0.008
 C          0.006 -0.048  0.065    0.158 -0.129 -0.076   -0.109 -0.220  0.029
 Cl        -0.147  0.152 -0.351    0.213  0.570  0.173   -0.245 -0.103  0.065
 F         -0.129  0.057  0.522   -0.280 -0.134 -0.313   -0.402 -0.300 -0.229
 Br        -0.034 -0.084  0.138   -0.236 -0.262 -0.014    0.303 -0.165 -0.013
 Br         0.107  0.061 -0.161    0.167  0.056  0.066   -0.006  0.361  0.031
 H          0.238 -0.232  0.265   -0.032 -0.156 -0.060   -0.324 -0.212  0.005
 H          0.078 -0.414 -0.015    0.267  0.154 -0.180   -0.111  0.007  0.034
 TransDip   0.012 -0.018 -0.004    0.014 -0.003  0.002    0.009  0.004  0.001

 Mode:                 4                      5                      6
 Frequency:       204.44                 281.31                 364.61
 Force Cnst:      0.4959                 0.6127                 0.4755
 Red. Mass:      20.1377                13.1418                 6.0702
 IR Active:          YES                    YES                    YES
 IR Intens:        0.429                  0.671                  2.575
 Raman Active:       YES                    YES                    YES
               X      Y      Z        X      Y      Z        X      Y      Z
 C          0.016  0.222  0.255   -0.176  0.207 -0.123   -0.087  0.235  0.257
 C         -0.131  0.061  0.143   -0.103  0.293 -0.054    0.058 -0.049  0.185
 C          0.070  0.012  0.322    0.039  0.082 -0.149   -0.021  0.000  0.292
 Cl        -0.269 -0.165  0.023   -0.218 -0.053  0.043   -0.003  0.093 -0.087
 F         -0.305 -0.117 -0.166    0.207  0.473  0.042    0.210 -0.096 -0.060
 Br        -0.105  0.131 -0.080    0.015 -0.180 -0.017    0.011 -0.063 -0.045
 Br         0.304 -0.082 -0.006    0.075 -0.005  0.040   -0.048  0.007 -0.020
 H         -0.103  0.152  0.204   -0.423  0.053 -0.218   -0.139  0.419 -0.029
 H          0.175  0.431  0.275   -0.083  0.429 -0.015   -0.211  0.369  0.536
 TransDip   0.014  0.014  0.007   -0.023  0.012 -0.006   -0.011  0.029  0.041

 Mode:                 7                      8                      9
 Frequency:       381.74                 410.92                 540.45
 Force Cnst:      0.4041                 0.4447                 0.8181
 Red. Mass:       4.7065                 4.4694                 4.7536
 IR Active:          YES                    YES                    YES
 IR Intens:        5.728                  0.796                  7.381
 Raman Active:       YES                    YES                    YES
               X      Y      Z        X      Y      Z        X      Y      Z
 C          0.365  0.151  0.051    0.170 -0.219  0.047   -0.130 -0.180  0.192
 C          0.009  0.105 -0.027   -0.042 -0.015  0.021    0.029  0.242  0.215
 C          0.055  0.057  0.158   -0.016 -0.029  0.047    0.104  0.092 -0.006
 Cl         0.023 -0.060  0.056   -0.159  0.075  0.051    0.104 -0.050 -0.067
 F         -0.139  0.084  0.027    0.216  0.003 -0.166   -0.092  0.106 -0.153
 Br         0.011 -0.054 -0.018    0.001  0.019  0.013   -0.001 -0.016  0.003
 Br        -0.066  0.009 -0.042   -0.008 -0.003 -0.015   -0.019 -0.000 -0.004
 H          0.509  0.112  0.270    0.285 -0.419  0.434   -0.290 -0.562  0.495
 H          0.589  0.175 -0.180    0.384 -0.341 -0.313   -0.026 -0.285 -0.018
 TransDip   0.065  0.040  0.005   -0.016 -0.017  0.017   -0.033  0.003  0.080

 Mode:                10                     11                     12
 Frequency:       634.41                 710.76                 859.82
 Force Cnst:      2.2511                 0.8536                 1.0684
 Red. Mass:       9.4932                 2.8679                 2.4528
 IR Active:          YES                    YES                    YES
 IR Intens:       42.141                 42.635                 51.442
 Raman Active:       YES                    YES                    YES
               X      Y      Z        X      Y      Z        X      Y      Z
 C          0.114  0.066 -0.006   -0.016  0.045  0.010    0.017 -0.158 -0.016
 C          0.378  0.096  0.197    0.065  0.004  0.035    0.184 -0.046 -0.085
 C          0.465  0.137 -0.366   -0.212  0.304 -0.072    0.019  0.013  0.160
 Cl        -0.174  0.008  0.038   -0.013  0.005  0.009   -0.028  0.002  0.018
 F         -0.021 -0.216  0.026   -0.015 -0.061 -0.010   -0.058  0.118 -0.055
 Br        -0.009 -0.003  0.006    0.010 -0.029 -0.006    0.000 -0.001 -0.002
 Br        -0.050  0.003 -0.002    0.022 -0.009  0.009   -0.003  0.001 -0.002
 H         -0.192  0.073 -0.383    0.483  0.304  0.272    0.138  0.318 -0.474
 H         -0.151  0.112  0.341   -0.294 -0.545 -0.247   -0.495 -0.273  0.468
 TransDip   0.206  0.023 -0.010   -0.107  0.180 -0.005    0.206 -0.101  0.009

 Mode:                13                     14                     15
 Frequency:       960.05                 984.17                1040.94
 Force Cnst:      3.0954                 2.4805                 1.2147
 Red. Mass:       5.6999                 4.3466                 1.9027
 IR Active:          YES                    YES                    YES
 IR Intens:       25.649                 28.115                 89.884
 Raman Active:       YES                    YES                    YES
               X      Y      Z        X      Y      Z        X      Y      Z
 C          0.111 -0.049  0.374    0.188 -0.020  0.000    0.080 -0.102 -0.057
 C         -0.278 -0.220 -0.199   -0.039  0.018  0.322   -0.016  0.081 -0.013
 C          0.116  0.181 -0.229   -0.241 -0.192 -0.215   -0.117  0.170  0.057
 Cl         0.022  0.003  0.002    0.018 -0.003 -0.010    0.004  0.001 -0.000
 F          0.004  0.064 -0.015   -0.023  0.076 -0.073    0.014 -0.067  0.019
 Br        -0.000 -0.005  0.002   -0.000  0.006  0.003    0.002 -0.006  0.000
 Br         0.000 -0.001  0.001    0.010 -0.001  0.003    0.004 -0.002 -0.001
 H         -0.090  0.171 -0.134    0.233  0.410 -0.487   -0.505 -0.360 -0.421
 H         -0.118  0.020  0.712   -0.061  0.160  0.465    0.225  0.459  0.316
 TransDip  -0.134 -0.085 -0.034   -0.121 -0.080  0.088   -0.141  0.268 -0.025

 Mode:                16                     17                     18
 Frequency:      1083.60                1155.81                1317.08
 Force Cnst:      0.9251                 2.3887                 4.6291
 Red. Mass:       1.3372                 3.0348                 4.5292
 IR Active:          YES                    YES                    YES
 IR Intens:       14.488                 40.858                 54.059
 Raman Active:       YES                    YES                    YES
               X      Y      Z        X      Y      Z        X      Y      Z
 C         -0.117 -0.116  0.015   -0.025  0.065  0.083   -0.014 -0.017  0.184
 C          0.013 -0.002  0.011    0.262 -0.240 -0.012    0.154  0.307 -0.277
 C          0.026  0.040 -0.011   -0.132  0.001 -0.072   -0.167 -0.190 -0.103
 Cl         0.000 -0.000 -0.001   -0.016  0.005  0.003   -0.014 -0.002  0.009
 F         -0.002  0.000 -0.001   -0.052  0.103 -0.024    0.020 -0.087  0.041
 Br         0.000 -0.001  0.000    0.001  0.002  0.001   -0.000  0.004  0.001
 Br        -0.000 -0.000  0.000    0.002 -0.001  0.001    0.004 -0.000  0.001
 H          0.453  0.467 -0.051   -0.383 -0.466  0.337    0.242  0.011  0.509
 H          0.514  0.521 -0.092    0.430  0.386 -0.117   -0.119  0.196  0.562
 TransDip   0.079  0.092 -0.012    0.149 -0.134 -0.044    0.086  0.187 -0.114

 Mode:                19                     20                     21
 Frequency:      1451.03                3131.56                3227.16
 Force Cnst:      1.5486                 6.0886                 6.8658
 Red. Mass:       1.2484                 1.0538                 1.1189
 IR Active:          YES                    YES                    YES
 IR Intens:       27.343                  0.525                  1.388
 Raman Active:       YES                    YES                    YES
               X      Y      Z        X      Y      Z        X      Y      Z
 C         -0.001 -0.005 -0.123    0.001 -0.009 -0.064   -0.073  0.069 -0.006
 C         -0.032 -0.048  0.033   -0.001 -0.002  0.002   -0.000  0.000  0.000
 C          0.031  0.032  0.005    0.001  0.001  0.001   -0.000  0.000  0.000
 Cl         0.002  0.000 -0.001   -0.000 -0.000  0.000    0.000 -0.000 -0.000
 F         -0.002  0.009 -0.004   -0.000 -0.000  0.000    0.000 -0.000  0.000
 Br         0.000 -0.000 -0.000    0.000  0.000  0.000    0.000 -0.000 -0.000
 Br        -0.000  0.000 -0.000    0.000  0.000  0.000    0.000 -0.000  0.000
 H          0.326 -0.237  0.572   -0.441  0.470  0.358    0.394 -0.423 -0.335
 H         -0.280  0.337  0.545    0.432 -0.367  0.361    0.469 -0.396  0.407
 TransDip  -0.024 -0.046  0.159   -0.006 -0.003  0.022    0.028 -0.026  0.001

 STANDARD THERMODYNAMIC QUANTITIES AT   298.15 K  AND     1.00 ATM

   This Molecule has  0 Imaginary Frequencies
   Zero point vibrational energy:       27.357 kcal/mol

   Atom    1 Element C  Has Mass   12.00000
   Atom    2 Element C  Has Mass   12.00000
   Atom    3 Element C  Has Mass   12.00000
   Atom    4 Element Cl Has Mass   34.96885
   Atom    5 Element F  Has Mass   18.99840
   Atom    6 Element Br Has Mass   78.91830
   Atom    7 Element Br Has Mass   78.91830
   Atom    8 Element H  Has Mass    1.00783
   Atom    9 Element H  Has Mass    1.00783
   Molecular Mass:   249.819510 amu
   Principal axes and moments of inertia in amu*Bohr^2:
                             1           2           3
    Eigenvalues --     1682.12921  2145.61507  3481.70948
          X               0.99650     0.08362     0.00171
          Y              -0.08363     0.99643     0.01161
          Z              -0.00073    -0.01171     0.99993
   Rotational Symmetry Number is   1
   The Molecule is an Asymmetric Top
   Translational Enthalpy:        0.889 kcal/mol
   Rotational Enthalpy:           0.889 kcal/mol
   Vibrational Enthalpy:         30.296 kcal/mol
   gas constant (RT):             0.592 kcal/mol
   Translational Entropy:        42.447  cal/mol.K
   Rotational Entropy:           30.908  cal/mol.K
   Vibrational Entropy:          17.377  cal/mol.K

   Total Enthalpy:               32.665 kcal/mol
   Total Entropy:                90.733  cal/mol.K

 ======================================================================

 STANDARD THERMODYNAMIC QUANTITIES FOR ANHARMONIC VIBRATION -- TOSH

   Zero point vibrational energy: ************ kcal/mol

   Vibrational Enthalpy:       Infinity kcal/mol
   Vibrational Entropy:             NaN  cal/mol.K

   Total Enthalpy:             Infinity kcal/mol
   Total Entropy:                   NaN  cal/mol.K

 ======================================================================

 STANDARD THERMODYNAMIC QUANTITIES FOR ANHARMONIC VIBRATION -- VPT2

   Zero point vibrational energy: ************ kcal/mol

   Vibrational Enthalpy:       Infinity kcal/mol
   Vibrational Entropy:             NaN  cal/mol.K

   Total Enthalpy:             Infinity kcal/mol
   Total Entropy:                   NaN  cal/mol.K

 ======================================================================

Archival summary:
1\1\garfield\FREQ\ProcedureUnspecified\BasisUnspecified\r2l1132\taweetha\ThuOct1100:55:232018ThuOct1100:55:232018\0\\#,FREQ,ProcedureUnspecified,BasisUnspecified,\\0,1\Br\C,1,1.93118\C,2,1.51088,1,120.491\F,3,1.35608,2,117.047,1,-145.239,0\C,3,1.49649,2,60.7293,1,107.119,0\H,5,1.08315,3,118.022,2,-106.965,0\H,5,1.08408,3,116.68,2,107.641,0\Cl,3,1.76103,2,122.257,1,-3.70232,0\Br,2,1.93386,1,113.123,3,-146.185,0\\\@

 Total job time:  916.78s(wall), 739.91s(cpu) 
 Thu Oct 11 00:55:23 2018

        *************************************************************
        *                                                           *
        *  Thank you very much for using Q-Chem.  Have a nice day.  *
        *                                                           *
        *************************************************************
