# Supplementary material for: Geometric and energetic data from ab initio calculations of haloethene, haloimine, halomethylenephosphine, haloiminophosphine, halodiazene, halodiphosphene and halocyclopropane
Source: Data Brief. 2019 Nov 2;27:104738. doi: 10.1016/j.dib.2019.104738 (PMC6861602; doi:10.1016/j.dib.2019.104738)
Supplement: Multimedia component 3 [file mmc3.zip › CCC/B3LYP/ClFCCCBrCl.out]

Q-Chem Developer Version!
                  Welcome to Q-Chem
     A Quantum Leap Into The Future Of Chemistry


 Q-Chem 5.1, Q-Chem, Inc., Pleasanton, CA (2018)

 Yihan Shao,  Zhengting Gan,  E. Epifanovsky,  A. T. B. Gilbert,  M. Wormit,  
 J. Kussmann,  A. W. Lange,  A. Behn,  Jia Deng,  Xintian Feng,  D. Ghosh,  
 M. Goldey,  P. R. Horn,  L. D. Jacobson,  I. Kaliman,  T. Kus,  A. Landau,  
 Jie Liu,  E. I. Proynov,  R. M. Richard,  R. P. Steele,  E. J. Sundstrom,  
 H. L. Woodcock III,  P. M. Zimmerman,  D. Zuev,  B. Albrecht,  E. Alguire,  
 S. A. Baeppler,  D. Barton,  Z. Benda,  Y. A. Bernard,  E. J. Berquist,  
 K. B. Bravaya,  H. Burton,  D. Casanova,  Chun-Min Chang,  Yunqing Chen,  
 A. Chien,  K. D. Closser,  M. P. Coons,  S. Coriani,  S. Dasgupta,  
 A. L. Dempwolff,  M. Diedenhofen,  Hainam Do,  R. G. Edgar,  Po-Tung Fang,  
 S. Faraji,  S. Fatehi,  Qingguo Feng,  K. D. Fenk,  J. Fosso-Tande,  
 Qinghui Ge,  A. Ghysels,  G. Gidofalvi,  J. Gomes,  J. Gonthier,  A. Gunina,  
 D. Hait,  M. W. D. Hanson-Heine,  P. H. P. Harbach,  A. W. Hauser,  
 J. E. Herr,  E. G. Hohenstein,  Z. C. Holden,  Kerwin Hui,  B. C. Huynh,  
 T.-C. Jagau,  Hyunjun Ji,  B. Kaduk,  K. Khistyaev,  Jaehoon Kim,  
 P. Klunzinger,  K. Koh,  D. Kosenkov,  L. Koulias,  T. Kowalczyk,  
 C. M. Krauter,  A. Kunitsa,  Ka Un Lao,  A. Laurent,  K. V. Lawler,  
 Joonho Lee,  D. Lefrancois,  S. Lehtola,  D. S. Levine,  Yi-Pei Li,  
 You-Sheng Lin,  Fenglai Liu,  E. Livshits,  A. Luenser,  P. Manohar,  
 E. Mansoor,  S. F. Manzer,  Shan-Ping Mao,  Yuezhi Mao,  N. Mardirossian,  
 A. V. Marenich,  T. Markovich,  L. A. Martinez-Martinez,  S. A. Maurer,  
 N. J. Mayhall,  S. C. McKenzie,  J.-M. Mewes,  A. F. Morrison,  
 J. W. Mullinax,  K. Nanda,  T. S. Nguyen-Beck,  R. Olivares-Amaya,  
 J. A. Parkhill,  T. M. Perrine,  F. Plasser,  P. Pokhilko,  S. Prager,  
 A. Prociuk,  E. Ramos,  D. R. Rehn,  F. Rob,  M. Schneider,  N. Sergueev,  
 S. M. Sharada,  S. Sharma,  D. W. Small,  T. Stauch,  T. Stein,  
 Yu-Chuan Su,  A. J. W. Thom,  A. Tkatchenko,  T. Tsuchimochi,  N. M. Tubman,  
 L. Vogt,  M. L. Vidal,  O. Vydrov,  M. A. Watson,  J. Wenzel,  
 M. de Wergifosse,  T. A. Wesolowski,  A. White,  J. Witte,  A. Yamada,  
 Jun Yang,  K. Yao,  S. Yeganeh,  S. R. Yost,  Zhi-Qiang You,  A. Zech,  
 Igor Ying Zhang,  Xing Zhang,  Yan Zhao,  Ying Zhu,  B. R. Brooks,  
 G. K. L. Chan,  C. J. Cramer,  M. S. Gordon,  W. J. Hehre,  A. Klamt,  
 M. W. Schmidt,  C. D. Sherrill,  D. G. Truhlar,  A. Aspuru-Guzik,  R. Baer,  
 A. T. Bell,  N. A. Besley,  Jeng-Da Chai,  A. E. DePrince, III,  
 R. A. DiStasio Jr.,  A. Dreuw,  B. D. Dunietz,  T. R. Furlani,  
 Chao-Ping Hsu,  Yousung Jung,  Jing Kong,  D. S. Lambrecht,  WanZhen Liang,  
 C. Ochsenfeld,  V. A. Rassolov,  L. V. Slipchenko,  J. E. Subotnik,  
 T. Van Voorhis,  J. M. Herbert,  A. I. Krylov,  P. M. W. Gill,  M. Head-Gordon

 Contributors to earlier versions of Q-Chem not listed above: 
 R. D. Adamson,  B. Austin,  J. Baker,  G. J. O. Beran,  K. Brandhorst,  
 S. T. Brown,  E. F. C. Byrd,  A. K. Chakraborty,  C.-L. Cheng,  
 Siu Hung Chien,  D. M. Chipman,  D. L. Crittenden,  H. Dachsel,  
 R. J. Doerksen,  A. D. Dutoi,  L. Fusti-Molnar,  W. A. Goddard III,  
 A. Golubeva-Zadorozhnaya,  S. R. Gwaltney,  G. Hawkins,  A. Heyden,  
 S. Hirata,  G. Kedziora,  F. J. Keil,  C. Kelley,  Jihan Kim,  R. A. King,  
 R. Z. Khaliullin,  P. P. Korambath,  W. Kurlancheek,  A. M. Lee,  M. S. Lee,  
 S. V. Levchenko,  Ching Yeh Lin,  D. Liotard,  R. C. Lochan,  I. Lotan,  
 P. E. Maslen,  N. Nair,  D. P. O'Neill,  D. Neuhauser,  E. Neuscamman,  
 C. M. Oana,  R. Olson,  B. Peters,  R. Peverati,  P. A. Pieniazek,  
 Y. M. Rhee,  J. Ritchie,  M. A. Rohrdanz,  E. Rosta,  N. J. Russ,  
 H. F. Schaefer III,  N. E. Schultz,  N. Shenvi,  A. C. Simmonett,  A. Sodt,  
 D. Stuck,  K. S. Thanthiriwatte,  V. Vanovschi,  Tao Wang,  A. Warshel,  
 C. F. Williams,  Q. Wu,  X. Xu,  W. Zhang

 Please cite Q-Chem as follows:
 Y. Shao et al., Mol. Phys. 113, 184-215 (2015)
 DOI: 10.1080/00268976.2014.952696

 Q-Chem 5.1.1 for Intel X86 EM64T Linux

 Parts of Q-Chem use Armadillo 8.300.2 (Tropical Shenanigans).
 http://arma.sourceforge.net/

 Q-Chem begins on Thu Oct 11 00:27:08 2018  

Host: 
0

     Scratch files written to /scratch/taweetham/qchem30597//
Input Ideriv = 2
Curr. Ideriv = -1
Max.  Ideriv = 2

Checking the input file for inconsistencies... 	...done.

--------------------------------------------------------------
User input:
--------------------------------------------------------------
$molecule
0 1
C 
C 1 CC 
C 2 CC 1 60.0
Cl 2 CCl 1 ANG  3 pDHA
F 2 CF 1 ANG  3 mDHA
Br 3 CBr 1 ANG  2 mDHA
Cl 3 CCl 1 ANG  2 pDHA
H 1 CH 2 ANG  3 pDHA
H 1 CH 2 ANG  3 mDHA

CC=1.54
CH=1.09
CF=1.35
CCl=1.77
CBr=1.94
CI=2.14
ANG=118.0
pDHA=107.9
mDHA=-107.9
$end

$rem
   job_type	optimization
   basis	6-311++g**
   method	b3lyp
   mem_total	32000
$end

--------------------------------------------------------------
 ----------------------------------------------------------------
             Standard Nuclear Orientation (Angstroms)
    I     Atom           X                Y                Z
 ----------------------------------------------------------------
    1      C       0.7391516949    -0.4594320731     1.5015023338
    2      C       1.3421987635    -0.1609930575     0.1162700836
    3      C      -0.1406558652    -0.5573439007     0.2413626863
    4      Cl      1.7225505272     1.5217623843    -0.2794149664
    5      F       2.1974928715    -1.0630312484    -0.4103218752
    6      Br     -1.4787983916     0.8179330431    -0.0442732823
    7      Cl     -0.6205046350    -2.1680086524    -0.3139788445
    8      H       1.0289515059    -1.3860799848     1.9969210632
    9      H       0.5726086299     0.3785054575     2.1784248569
 ----------------------------------------------------------------
 Molecular Point Group                 C1    NOp =  1
 Largest Abelian Subgroup              C1    NOp =  1
 Nuclear Repulsion Energy =   716.0188015993 hartrees
 There are       49 alpha and       49 beta electrons
 Requested basis set is 6-311++G(d,p)
 There are 79 shells and 210 basis functions

 Total QAlloc Memory Limit  32000 MB
 Mega-Array Size       188 MB
 MEM_STATIC part       192 MB
 A cutoff of  1.0D-11 yielded   2656 shell pairs
 There are     20087 function pairs (     21882 Cartesian)
 Smallest overlap matrix eigenvalue = 2.38E-05

 Scale SEOQF with 1.000000e-01/1.000000e-01/1.000000e-01

 Standard Electronic Orientation quadrupole field applied
 Nucleus-field energy     =     0.0000000153 hartrees
 Guess from superposition of atomic densities
 Warning:  Energy on first SCF cycle will be non-variational
 SAD guess density has 98.000000 electrons

 -----------------------------------------------------------------------
  General SCF calculation program by
  Eric Jon Sundstrom, Paul Horn, Yuezhi Mao, Dmitri Zuev, Alec White,
  David Stuck, Shaama M.S., Shane Yost, Joonho Lee, David Small,
  Daniel Levine, Susi Lehtola, Hugh Burton, Evgeny Epifanovsky
 -----------------------------------------------------------------------
 Exchange:     0.2000 Hartree-Fock + 0.0800 Slater + 0.7200 B88
 Correlation:  0.1900 VWN1RPA + 0.8100 LYP
 Using SG-1 standard quadrature grid
 A restricted SCF calculation will be
 performed using DIIS
 SCF converges when DIIS error is below 1.0e-08
 ---------------------------------------
  Cycle       Energy         DIIS error
 ---------------------------------------
    1   -3711.1098816058      3.74e-02  
    2   -3709.9035458424      3.64e-03  
    3   -3709.8571472671      4.81e-03  
    4   -3709.9560366869      7.58e-04  
    5   -3709.9582144386      3.07e-04  
    6   -3709.9586672322      8.46e-05  
    7   -3709.9587046744      2.50e-05  
    8   -3709.9587075157      7.19e-06  
    9   -3709.9587077698      1.21e-06  
   10   -3709.9587077772      3.45e-07  
   11   -3709.9587077779      1.60e-07  
   12   -3709.9587077779      2.84e-08  
   13   -3709.9587077779      1.35e-08  
   14   -3709.9587077779      2.01e-09  Convergence criterion met
 ---------------------------------------
 SCF time:   CPU 55.16s  wall 73.00s 
 SCF   energy in the final basis set =    -3709.9587077779
 Total energy in the final basis set =    -3709.9587077779

 --------------------------------------------------------------

                    Orbital Energies (a.u.)
 --------------------------------------------------------------

 Alpha MOs
 -- Occupied --
*******-101.580-101.580 -62.505 -56.326 -56.321 -56.321 -24.726
-10.360 -10.326 -10.236  -9.494  -9.494  -8.714  -7.260  -7.259
 -7.249  -7.249  -7.249  -7.249  -6.546  -6.532  -6.531  -2.657
 -2.653  -2.653  -2.641  -2.641  -1.268  -0.952  -0.884  -0.832
 -0.803  -0.655  -0.619  -0.555  -0.540  -0.508  -0.476  -0.460
 -0.429  -0.410  -0.388  -0.357  -0.352  -0.326  -0.310  -0.303
 -0.295
 -- Virtual --
 -0.062  -0.037  -0.011   0.004   0.018   0.019   0.026   0.051
  0.058   0.061   0.063   0.066   0.080   0.093   0.094   0.096
  0.105   0.109   0.114   0.118   0.122   0.136   0.144   0.151
  0.153   0.173   0.178   0.180   0.187   0.201   0.209   0.237
  0.243   0.245   0.263   0.315   0.341   0.359   0.382   0.386
  0.395   0.408   0.425   0.430   0.447   0.457   0.462   0.466
  0.479   0.489   0.494   0.523   0.538   0.556   0.573   0.582
  0.598   0.601   0.636   0.654   0.668   0.683   0.757   0.780
  0.801   0.811   0.829   0.856   0.884   0.901   0.904   0.907
  0.923   0.978   0.996   1.023   1.059   1.118   1.144   1.168
  1.283   1.340   1.371   1.400   1.442   1.443   1.485   1.517
  1.529   1.558   1.575   1.654   1.740   1.776   1.830   1.854
  1.906   1.947   1.972   1.998   2.048   2.064   2.138   2.146
  2.190   2.199   2.273   2.287   2.331   2.354   2.434   2.513
  2.528   2.594   2.689   2.708   2.774   2.796   2.967   3.037
  3.105   3.341   3.586   3.683   3.761   3.789   3.972   4.005
  4.013   4.036   4.043   4.114   4.200   4.377   4.824   6.330
  6.376   6.624   6.685   7.565   7.600   7.680   9.716   9.746
 23.465  23.569  23.808  25.853  25.865  25.990  26.001  26.415
 26.479  47.937  66.747 215.701 215.735 289.760 289.795 289.901
*******
 --------------------------------------------------------------

          Ground-State Mulliken Net Atomic Charges

     Atom                 Charge (a.u.)
  ----------------------------------------
      1 C                    -0.616272
      2 C                    -0.316048
      3 C                     0.158230
      4 Cl                    0.228901
      5 F                    -0.018559
      6 Br                   -0.069878
      7 Cl                    0.247408
      8 H                     0.198865
      9 H                     0.187353
  ----------------------------------------
  Sum of atomic charges =     0.000000

 -----------------------------------------------------------------
                    Cartesian Multipole Moments
 -----------------------------------------------------------------
    Charge (ESU x 10^10)
                 0.0000
    Dipole Moment (Debye)
         X      -0.0249      Y       0.1940      Z       1.9723
       Tot       1.9819
    Quadrupole Moments (Debye-Ang)
        XX     -69.6463     XY      -0.6048     YY     -65.7211
        XZ       2.4853     YZ      -1.3541     ZZ     -63.5582
    Octopole Moments (Debye-Ang^2)
       XXX     -37.6671    XXY      10.8609    XYY     -12.2091
       YYY      18.7243    XXZ      -1.3421    XYZ      -2.7812
       YYZ      -2.7582    XZZ      -5.8737    YZZ       3.6287
       ZZZ       1.1492
    Hexadecapole Moments (Debye-Ang^3)
      XXXX    -813.6558   XXXY     -44.9857   XXYY    -247.1675
      XYYY     -29.9631   YYYY    -698.0222   XXXZ       0.1409
      XXYZ      -4.6456   XYYZ       3.0890   YYYZ       2.3548
      XXZZ    -167.8637   XYZZ     -15.6210   YYZZ    -151.8343
      XZZZ       1.1581   YZZZ       0.6852   ZZZZ    -188.4143
 -----------------------------------------------------------------
 Calculating analytic gradient of the SCF energy
 Gradient of SCF Energy
            1           2           3           4           5           6
    1  -0.0023505   0.0225996  -0.0154565  -0.0085012   0.0006975   0.0030658
    2  -0.0027522   0.0020960  -0.0043614   0.0067015  -0.0053288   0.0053153
    3   0.0154231  -0.0211645  -0.0069381   0.0026299   0.0005526  -0.0004243
            7           8           9
    1  -0.0008103   0.0009757  -0.0002201
    2  -0.0025813  -0.0012657   0.0021766
    3  -0.0001250   0.0052941   0.0047523
 Max gradient component =       2.260E-02
 RMS gradient           =       8.112E-03
 Gradient time:  CPU 14.43 s  wall 19.19 s
 Geometry Optimization Parameters
   NAtoms,    NIC,     NZ,  NCons,   NDum,   NFix, NCnnct, MaxDiis
        9      69       9       0       0       0       0       0


** GEOMETRY OPTIMIZATION IN DELOCALIZED INTERNAL COORDINATES **
   Searching for a Minimum

   Optimization Cycle:   1

                       Coordinates (Angstroms)
     ATOM                X               Y               Z
      1  C         0.7391516949   -0.4594320731    1.5015023338
      2  C         1.3421987635   -0.1609930575    0.1162700836
      3  C        -0.1406558652   -0.5573439007    0.2413626863
      4  Cl        1.7225505272    1.5217623843   -0.2794149664
      5  F         2.1974928715   -1.0630312484   -0.4103218752
      6  Br       -1.4787983916    0.8179330431   -0.0442732823
      7  Cl       -0.6205046350   -2.1680086524   -0.3139788445
      8  H         1.0289515059   -1.3860799848    1.9969210632
      9  H         0.5726086299    0.3785054575    2.1784248569
   Point Group: c1    Number of degrees of freedom:    21


   Energy is  -3709.958707778


 Attempting to Generate Delocalized Internal Coordinates

 21 Hessian modes will be used to form the next step
  Hessian Eigenvalues:
     0.017401    0.020947    0.030782    0.030782    0.030790    0.033282
     0.086449    0.090060    0.108252    0.129001    0.140000    0.145900
     0.175927    0.257500    0.268991    0.285189    0.286300    0.286300
     0.348126    0.348126    0.550214

 Minimum Search - Taking Simple RFO Step
 Searching for Lamda that Minimizes Along All modes
 Value Taken    Lamda =  -0.00547003
 Step Taken.  Stepsize is  0.217553

                             Maximum     Tolerance    Cnvgd?
         Gradient           0.016055      0.000300      NO
         Displacement       0.137245      0.001200      NO
         Energy change     *********      0.000001      NO


 New Cartesian Coordinates Obtained by Inverse Iteration

 Displacement from previous Coordinates is:  0.316893
 ----------------------------------------------------------------
             Standard Nuclear Orientation (Angstroms)
    I     Atom           X                Y                Z
 ----------------------------------------------------------------
    1      C       0.7321476705    -0.4408497343     1.4834910739
    2      C       1.3274750813    -0.1516482620     0.1278693787
    3      C      -0.1411267963    -0.5426299692     0.2422166248
    4      Cl      1.8255600662     1.4925732773    -0.2670021334
    5      F       2.1706765246    -1.0611337042    -0.3962063241
    6      Br     -1.5501035399     0.7617142983     0.0018269841
    7      Cl     -0.5889368104    -2.1559653652    -0.3170036018
    8      H       1.0191974779    -1.3728239257     1.9577775443
    9      H       0.5681054272     0.3940753530     2.1535225091
 ----------------------------------------------------------------
 Molecular Point Group                 C1    NOp =  1
 Largest Abelian Subgroup              C1    NOp =  1
 Nuclear Repulsion Energy =   714.6154947880 hartrees
 There are       49 alpha and       49 beta electrons
 Applying Cartesian multipole field
    Component          Value
    ---------          -----
     (2,0,0)        1.00000E-11
     (0,2,0)        2.00000E-11
     (0,0,2)       -3.00000E-11
 Nucleus-field energy     =     0.0000000153 hartrees
 Requested basis set is 6-311++G(d,p)
 There are 79 shells and 210 basis functions
 A cutoff of  1.0D-11 yielded   2654 shell pairs
 There are     20066 function pairs (     21859 Cartesian)
 Smallest overlap matrix eigenvalue = 2.16E-05
 Guess MOs from SCF MO coefficient file

 -----------------------------------------------------------------------
  General SCF calculation program by
  Eric Jon Sundstrom, Paul Horn, Yuezhi Mao, Dmitri Zuev, Alec White,
  David Stuck, Shaama M.S., Shane Yost, Joonho Lee, David Small,
  Daniel Levine, Susi Lehtola, Hugh Burton, Evgeny Epifanovsky
 -----------------------------------------------------------------------
 Exchange:     0.2000 Hartree-Fock + 0.0800 Slater + 0.7200 B88
 Correlation:  0.1900 VWN1RPA + 0.8100 LYP
 Using SG-1 standard quadrature grid
 A restricted SCF calculation will be
 performed using DIIS
 SCF converges when DIIS error is below 1.0e-08
 ---------------------------------------
  Cycle       Energy         DIIS error
 ---------------------------------------
    1   -3709.9577528915      6.31e-04  
    2   -3709.9613513211      2.31e-04  
    3   -3709.9612373905      2.85e-04  
    4   -3709.9616084842      5.34e-05  
    5   -3709.9616221716      1.28e-05  
    6   -3709.9616227710      5.90e-06  
    7   -3709.9616229387      1.05e-06  
    8   -3709.9616229439      3.24e-07  
    9   -3709.9616229443      8.90e-08  
   10   -3709.9616229444      2.09e-08  
   11   -3709.9616229444      7.99e-09  Convergence criterion met
 ---------------------------------------
 SCF time:   CPU 45.05s  wall 60.00s 
 SCF   energy in the final basis set =    -3709.9616229444
 Total energy in the final basis set =    -3709.9616229444

 --------------------------------------------------------------

                    Orbital Energies (a.u.)
 --------------------------------------------------------------

 Alpha MOs
 -- Occupied --
*******-101.580-101.579 -62.506 -56.327 -56.323 -56.323 -24.723
-10.358 -10.324 -10.232  -9.494  -9.494  -8.715  -7.259  -7.259
 -7.249  -7.249  -7.248  -7.248  -6.547  -6.533  -6.533  -2.658
 -2.654  -2.654  -2.642  -2.642  -1.269  -0.959  -0.885  -0.836
 -0.806  -0.656  -0.621  -0.558  -0.543  -0.508  -0.478  -0.461
 -0.429  -0.411  -0.389  -0.354  -0.353  -0.327  -0.312  -0.305
 -0.295
 -- Virtual --
 -0.061  -0.037  -0.009   0.007   0.018   0.019   0.027   0.052
  0.059   0.061   0.063   0.067   0.083   0.093   0.095   0.097
  0.105   0.108   0.113   0.120   0.124   0.136   0.143   0.150
  0.154   0.174   0.180   0.185   0.187   0.204   0.210   0.240
  0.248   0.254   0.265   0.314   0.338   0.361   0.380   0.385
  0.398   0.410   0.424   0.430   0.445   0.454   0.465   0.466
  0.482   0.487   0.496   0.523   0.540   0.564   0.577   0.585
  0.599   0.607   0.639   0.652   0.670   0.683   0.745   0.777
  0.802   0.808   0.829   0.858   0.884   0.903   0.907   0.908
  0.919   0.988   1.004   1.025   1.055   1.122   1.145   1.180
  1.291   1.350   1.381   1.400   1.445   1.445   1.491   1.522
  1.528   1.560   1.573   1.660   1.740   1.793   1.842   1.859
  1.917   1.962   1.978   2.003   2.051   2.072   2.144   2.157
  2.198   2.203   2.274   2.290   2.329   2.351   2.448   2.509
  2.547   2.599   2.700   2.723   2.787   2.811   2.981   3.046
  3.137   3.368   3.592   3.702   3.764   3.798   3.982   4.012
  4.023   4.034   4.069   4.112   4.200   4.376   4.839   6.334
  6.380   6.634   6.689   7.563   7.597   7.673   9.717   9.749
 23.483  23.608  23.842  25.856  25.865  25.968  26.020  26.420
 26.473  47.937  66.752 215.703 215.737 289.758 289.792 289.895
*******
 --------------------------------------------------------------

          Ground-State Mulliken Net Atomic Charges

     Atom                 Charge (a.u.)
  ----------------------------------------
      1 C                    -0.596763
      2 C                    -0.369457
      3 C                     0.192488
      4 Cl                    0.248265
      5 F                    -0.016600
      6 Br                   -0.065759
      7 Cl                    0.221240
      8 H                     0.200842
      9 H                     0.185746
  ----------------------------------------
  Sum of atomic charges =     0.000000

 -----------------------------------------------------------------
                    Cartesian Multipole Moments
 -----------------------------------------------------------------
    Charge (ESU x 10^10)
                 0.0000
    Dipole Moment (Debye)
         X      -0.0819      Y       0.2076      Z       1.9787
       Tot       1.9912
    Quadrupole Moments (Debye-Ang)
        XX     -69.2978     XY      -0.4895     YY     -65.9656
        XZ       2.4110     YZ      -1.2212     ZZ     -63.5937
    Octopole Moments (Debye-Ang^2)
       XXX     -38.6448    XXY      12.6856    XYY     -11.7035
       YYY      20.6839    XXZ      -2.3335    XYZ      -2.9180
       YYZ      -3.5017    XZZ      -5.9976    YZZ       4.7685
       ZZZ      -2.0857
    Hexadecapole Moments (Debye-Ang^3)
      XXXX    -850.9031   XXXY     -48.3594   XXYY    -249.3690
      XYYY     -32.4171   YYYY    -680.0500   XXXZ       3.4042
      XXYZ      -5.9340   XYYZ       3.6167   YYYZ      -0.5507
      XXZZ    -174.4677   XYZZ     -16.4874   YYZZ    -147.8356
      XZZZ       4.8729   YZZZ      -2.5080   ZZZZ    -185.5598
 -----------------------------------------------------------------
 Calculating analytic gradient of the SCF energy
 Gradient of SCF Energy
            1           2           3           4           5           6
    1  -0.0021874   0.0098957  -0.0044895  -0.0004355  -0.0022704  -0.0009805
    2   0.0019143  -0.0033673  -0.0035410   0.0009993   0.0021640   0.0003577
    3   0.0045495  -0.0096481  -0.0027901   0.0021922   0.0020240   0.0011199
            7           8           9
    1   0.0000854  -0.0001734   0.0005556
    2   0.0013108   0.0004351  -0.0002729
    3   0.0010729   0.0006800   0.0007996
 Max gradient component =       9.896E-03
 RMS gradient           =       3.327E-03
 Gradient time:  CPU 14.48 s  wall 19.59 s
 Geometry Optimization Parameters
   NAtoms,    NIC,     NZ,  NCons,   NDum,   NFix, NCnnct, MaxDiis
        9      69       9       0       0       0       0       0

 Cartesian Hessian Update
 Hessian Updated using BFGS Update


** GEOMETRY OPTIMIZATION IN DELOCALIZED INTERNAL COORDINATES **
   Searching for a Minimum

   Optimization Cycle:   2

                       Coordinates (Angstroms)
     ATOM                X               Y               Z
      1  C         0.7321476705   -0.4408497343    1.4834910739
      2  C         1.3274750813   -0.1516482620    0.1278693787
      3  C        -0.1411267963   -0.5426299692    0.2422166248
      4  Cl        1.8255600662    1.4925732773   -0.2670021334
      5  F         2.1706765246   -1.0611337042   -0.3962063241
      6  Br       -1.5501035399    0.7617142983    0.0018269841
      7  Cl       -0.5889368104   -2.1559653652   -0.3170036018
      8  H         1.0191974779   -1.3728239257    1.9577775443
      9  H         0.5681054272    0.3940753530    2.1535225091
   Point Group: c1    Number of degrees of freedom:    21


   Energy is  -3709.961622944

 Hessian Updated using BFGS Update

 21 Hessian modes will be used to form the next step
  Hessian Eigenvalues:
     0.017415    0.020945    0.030509    0.030782    0.031368    0.038597
     0.087139    0.090046    0.107370    0.120393    0.135425    0.143241
     0.175634    0.245962    0.266137    0.269552    0.286282    0.289834
     0.348080    0.349031    0.559821

 Minimum Search - Taking Simple RFO Step
 Searching for Lamda that Minimizes Along All modes
 Value Taken    Lamda =  -0.00072953
 Step Taken.  Stepsize is  0.109950

                             Maximum     Tolerance    Cnvgd?
         Gradient           0.005639      0.000300      NO
         Displacement       0.070967      0.001200      NO
         Energy change     -0.002915      0.000001      NO


 New Cartesian Coordinates Obtained by Inverse Iteration

 Displacement from previous Coordinates is:  0.111040
 ----------------------------------------------------------------
             Standard Nuclear Orientation (Angstroms)
    I     Atom           X                Y                Z
 ----------------------------------------------------------------
    1      C       0.7349196751    -0.4433834982     1.4928423146
    2      C       1.3179287928    -0.1479954721     0.1479391882
    3      C      -0.1382730755    -0.5372922425     0.2581986550
    4      Cl      1.8125515104     1.4834590044    -0.2941520782
    5      F       2.1530720672    -1.0597450040    -0.3935680205
    6      Br     -1.5368458819     0.7672903843    -0.0130627661
    7      Cl     -0.5736242935    -2.1463783793    -0.3302404905
    8      H       1.0271927938    -1.3798885587     1.9535629581
    9      H       0.5660735127     0.3872457341     2.1649722949
 ----------------------------------------------------------------
 Molecular Point Group                 C1    NOp =  1
 Largest Abelian Subgroup              C1    NOp =  1
 Nuclear Repulsion Energy =   717.0798042166 hartrees
 There are       49 alpha and       49 beta electrons
 Applying Cartesian multipole field
    Component          Value
    ---------          -----
     (2,0,0)        1.00000E-11
     (0,2,0)        2.00000E-11
     (0,0,2)       -3.00000E-11
 Nucleus-field energy     =     0.0000000151 hartrees
 Requested basis set is 6-311++G(d,p)
 There are 79 shells and 210 basis functions
 A cutoff of  1.0D-11 yielded   2656 shell pairs
 There are     20100 function pairs (     21904 Cartesian)
 Smallest overlap matrix eigenvalue = 2.14E-05
 Guess MOs from SCF MO coefficient file

 -----------------------------------------------------------------------
  General SCF calculation program by
  Eric Jon Sundstrom, Paul Horn, Yuezhi Mao, Dmitri Zuev, Alec White,
  David Stuck, Shaama M.S., Shane Yost, Joonho Lee, David Small,
  Daniel Levine, Susi Lehtola, Hugh Burton, Evgeny Epifanovsky
 -----------------------------------------------------------------------
 Exchange:     0.2000 Hartree-Fock + 0.0800 Slater + 0.7200 B88
 Correlation:  0.1900 VWN1RPA + 0.8100 LYP
 Using SG-1 standard quadrature grid
 A restricted SCF calculation will be
 performed using DIIS
 SCF converges when DIIS error is below 1.0e-08
 ---------------------------------------
  Cycle       Energy         DIIS error
 ---------------------------------------
    1   -3709.9610939378      3.04e-04  
    2   -3709.9618595536      1.09e-04  
    3   -3709.9618313804      1.39e-04  
    4   -3709.9619127291      2.14e-05  
    5   -3709.9619150308      6.47e-06  
    6   -3709.9619152001      2.42e-06  
    7   -3709.9619152282      3.76e-07  
    8   -3709.9619152290      1.19e-07  
    9   -3709.9619152290      3.38e-08  
   10   -3709.9619152290      1.04e-08  
   11   -3709.9619152290      4.24e-09  Convergence criterion met
 ---------------------------------------
 SCF time:   CPU 45.25s  wall 60.00s 
 SCF   energy in the final basis set =    -3709.9619152290
 Total energy in the final basis set =    -3709.9619152290

 --------------------------------------------------------------

                    Orbital Energies (a.u.)
 --------------------------------------------------------------

 Alpha MOs
 -- Occupied --
*******-101.579-101.578 -62.507 -56.327 -56.323 -56.323 -24.721
-10.356 -10.323 -10.233  -9.494  -9.493  -8.715  -7.259  -7.258
 -7.248  -7.248  -7.247  -7.247  -6.548  -6.533  -6.533  -2.658
 -2.654  -2.654  -2.643  -2.642  -1.266  -0.963  -0.885  -0.838
 -0.807  -0.656  -0.620  -0.558  -0.543  -0.507  -0.478  -0.461
 -0.429  -0.410  -0.389  -0.354  -0.353  -0.327  -0.314  -0.305
 -0.295
 -- Virtual --
 -0.061  -0.038  -0.009   0.007   0.018   0.019   0.027   0.052
  0.061   0.061   0.064   0.067   0.084   0.093   0.095   0.096
  0.105   0.109   0.114   0.120   0.124   0.136   0.143   0.151
  0.153   0.176   0.180   0.184   0.188   0.201   0.209   0.242
  0.247   0.259   0.267   0.316   0.338   0.361   0.380   0.384
  0.399   0.410   0.423   0.431   0.445   0.454   0.466   0.468
  0.482   0.489   0.494   0.526   0.541   0.565   0.577   0.589
  0.600   0.609   0.637   0.652   0.669   0.686   0.748   0.776
  0.803   0.809   0.828   0.857   0.886   0.903   0.908   0.911
  0.919   0.985   1.006   1.028   1.059   1.128   1.153   1.176
  1.293   1.349   1.384   1.402   1.444   1.451   1.491   1.521
  1.527   1.560   1.582   1.665   1.739   1.795   1.850   1.862
  1.914   1.968   1.984   2.004   2.052   2.076   2.144   2.162
  2.195   2.209   2.277   2.290   2.329   2.358   2.445   2.517
  2.554   2.598   2.703   2.729   2.794   2.817   2.980   3.050
  3.156   3.379   3.589   3.704   3.766   3.802   3.984   4.012
  4.026   4.035   4.073   4.113   4.201   4.377   4.844   6.337
  6.382   6.635   6.690   7.563   7.597   7.674   9.719   9.750
 23.487  23.636  23.852  25.854  25.869  25.970  26.023  26.410
 26.486  47.936  66.755 215.705 215.739 289.758 289.792 289.896
*******
 --------------------------------------------------------------

          Ground-State Mulliken Net Atomic Charges

     Atom                 Charge (a.u.)
  ----------------------------------------
      1 C                    -0.620484
      2 C                    -0.356409
      3 C                     0.212346
      4 Cl                    0.245362
      5 F                    -0.019899
      6 Br                   -0.061220
      7 Cl                    0.212480
      8 H                     0.201252
      9 H                     0.186571
  ----------------------------------------
  Sum of atomic charges =     0.000000

 -----------------------------------------------------------------
                    Cartesian Multipole Moments
 -----------------------------------------------------------------
    Charge (ESU x 10^10)
                 0.0000
    Dipole Moment (Debye)
         X      -0.0961      Y       0.2356      Z       2.0317
       Tot       2.0475
    Quadrupole Moments (Debye-Ang)
        XX     -69.3098     XY      -0.5238     YY     -65.9956
        XZ       2.5152     YZ      -1.3215     ZZ     -63.4437
    Octopole Moments (Debye-Ang^2)
       XXX     -39.0505    XXY      12.5412    XYY     -11.8325
       YYY      20.3089    XXZ      -1.8813    XYZ      -2.9913
       YYZ      -3.2257    XZZ      -6.1062    YZZ       4.6540
       ZZZ      -0.3403
    Hexadecapole Moments (Debye-Ang^3)
      XXXX    -838.9608   XXXY     -45.9119   XXYY    -247.0491
      XYYY     -30.9734   YYYY    -676.9241   XXXZ       3.4748
      XXYZ      -6.0737   XYYZ       3.4705   YYYZ       0.4841
      XXZZ    -172.4744   XYZZ     -15.5354   YYZZ    -146.9590
      XZZZ       4.5781   YZZZ      -1.1043   ZZZZ    -188.2226
 -----------------------------------------------------------------
 Calculating analytic gradient of the SCF energy
 Gradient of SCF Energy
            1           2           3           4           5           6
    1  -0.0009626   0.0028168   0.0005305  -0.0007365  -0.0027637   0.0001277
    2   0.0013947  -0.0036354  -0.0007473  -0.0005529   0.0025318   0.0000329
    3  -0.0016499   0.0009517   0.0017704  -0.0000950   0.0002927  -0.0002815
            7           8           9
    1   0.0007934  -0.0001555   0.0003499
    2   0.0012084   0.0002290  -0.0004611
    3  -0.0000012  -0.0004110  -0.0005763
 Max gradient component =       3.635E-03
 RMS gradient           =       1.357E-03
 Gradient time:  CPU 14.55 s  wall 19.62 s
 Geometry Optimization Parameters
   NAtoms,    NIC,     NZ,  NCons,   NDum,   NFix, NCnnct, MaxDiis
        9      69       9       0       0       0       0       0

 Cartesian Hessian Update
 Hessian Updated using BFGS Update


** GEOMETRY OPTIMIZATION IN DELOCALIZED INTERNAL COORDINATES **
   Searching for a Minimum

   Optimization Cycle:   3

                       Coordinates (Angstroms)
     ATOM                X               Y               Z
      1  C         0.7349196751   -0.4433834982    1.4928423146
      2  C         1.3179287928   -0.1479954721    0.1479391882
      3  C        -0.1382730755   -0.5372922425    0.2581986550
      4  Cl        1.8125515104    1.4834590044   -0.2941520782
      5  F         2.1530720672   -1.0597450040   -0.3935680205
      6  Br       -1.5368458819    0.7672903843   -0.0130627661
      7  Cl       -0.5736242935   -2.1463783793   -0.3302404905
      8  H         1.0271927938   -1.3798885587    1.9535629581
      9  H         0.5660735127    0.3872457341    2.1649722949
   Point Group: c1    Number of degrees of freedom:    21


   Energy is  -3709.961915229

 Hessian Updated using BFGS Update

 21 Hessian modes will be used to form the next step
  Hessian Eigenvalues:
     0.017389    0.020921    0.029675    0.030796    0.034241    0.047117
     0.081299    0.089759    0.104925    0.118871    0.134707    0.143142
     0.175721    0.255359    0.267389    0.275245    0.286297    0.293870
     0.348247    0.349505    0.547183

 Minimum Search - Taking Simple RFO Step
 Searching for Lamda that Minimizes Along All modes
 Value Taken    Lamda =  -0.00011752
 Step Taken.  Stepsize is  0.041315

                             Maximum     Tolerance    Cnvgd?
         Gradient           0.002297      0.000300      NO
         Displacement       0.017167      0.001200      NO
         Energy change     -0.000292      0.000001      NO


 New Cartesian Coordinates Obtained by Inverse Iteration

 Displacement from previous Coordinates is:  0.039702
 ----------------------------------------------------------------
             Standard Nuclear Orientation (Angstroms)
    I     Atom           X                Y                Z
 ----------------------------------------------------------------
    1      C       0.7353056079    -0.4442273920     1.4898413115
    2      C       1.3167482546    -0.1455100947     0.1438082769
    3      C      -0.1395313702    -0.5366134186     0.2537770999
    4      Cl      1.8172220268     1.4863025756    -0.2944410175
    5      F       2.1630641072    -1.0589874506    -0.3855088532
    6      Br     -1.5398993467     0.7674786842    -0.0093279802
    7      Cl     -0.5829809667    -2.1494324026    -0.3253729313
    8      H       1.0306217722    -1.3808803085     1.9496868730
    9      H       0.5624450160     0.3851817752     2.1640292765
 ----------------------------------------------------------------
 Molecular Point Group                 C1    NOp =  1
 Largest Abelian Subgroup              C1    NOp =  1
 Nuclear Repulsion Energy =   716.1343650440 hartrees
 There are       49 alpha and       49 beta electrons
 Applying Cartesian multipole field
    Component          Value
    ---------          -----
     (2,0,0)        1.00000E-11
     (0,2,0)        2.00000E-11
     (0,0,2)       -3.00000E-11
 Nucleus-field energy     =     0.0000000152 hartrees
 Requested basis set is 6-311++G(d,p)
 There are 79 shells and 210 basis functions
 A cutoff of  1.0D-11 yielded   2654 shell pairs
 There are     20063 function pairs (     21856 Cartesian)
 Smallest overlap matrix eigenvalue = 2.14E-05
 Guess MOs from SCF MO coefficient file

 -----------------------------------------------------------------------
  General SCF calculation program by
  Eric Jon Sundstrom, Paul Horn, Yuezhi Mao, Dmitri Zuev, Alec White,
  David Stuck, Shaama M.S., Shane Yost, Joonho Lee, David Small,
  Daniel Levine, Susi Lehtola, Hugh Burton, Evgeny Epifanovsky
 -----------------------------------------------------------------------
 Exchange:     0.2000 Hartree-Fock + 0.0800 Slater + 0.7200 B88
 Correlation:  0.1900 VWN1RPA + 0.8100 LYP
 Using SG-1 standard quadrature grid
 A restricted SCF calculation will be
 performed using DIIS
 SCF converges when DIIS error is below 1.0e-08
 ---------------------------------------
  Cycle       Energy         DIIS error
 ---------------------------------------
    1   -3709.9618596108      1.19e-04  
    2   -3709.9619773142      2.44e-05  
    3   -3709.9619757110      3.05e-05  
    4   -3709.9619803686      7.92e-06  
    5   -3709.9619806889      2.16e-06  
    6   -3709.9619807074      6.51e-07  
    7   -3709.9619807092      1.78e-07  
    8   -3709.9619807093      5.45e-08  
    9   -3709.9619807094      6.80e-09  Convergence criterion met
 ---------------------------------------
 SCF time:   CPU 36.92s  wall 49.00s 
 SCF   energy in the final basis set =    -3709.9619807094
 Total energy in the final basis set =    -3709.9619807094

 --------------------------------------------------------------

                    Orbital Energies (a.u.)
 --------------------------------------------------------------

 Alpha MOs
 -- Occupied --
*******-101.580-101.579 -62.507 -56.328 -56.323 -56.323 -24.720
-10.356 -10.324 -10.233  -9.494  -9.493  -8.716  -7.259  -7.258
 -7.249  -7.248  -7.247  -7.247  -6.548  -6.534  -6.533  -2.659
 -2.655  -2.655  -2.643  -2.643  -1.265  -0.962  -0.885  -0.838
 -0.807  -0.655  -0.620  -0.558  -0.543  -0.506  -0.477  -0.461
 -0.429  -0.410  -0.389  -0.354  -0.353  -0.327  -0.314  -0.305
 -0.296
 -- Virtual --
 -0.061  -0.039  -0.009   0.007   0.018   0.019   0.027   0.052
  0.060   0.061   0.064   0.067   0.084   0.093   0.095   0.096
  0.105   0.108   0.114   0.120   0.124   0.136   0.143   0.151
  0.153   0.176   0.180   0.183   0.188   0.202   0.209   0.242
  0.247   0.258   0.266   0.315   0.339   0.361   0.380   0.384
  0.399   0.410   0.423   0.431   0.445   0.454   0.466   0.467
  0.482   0.488   0.494   0.525   0.541   0.565   0.577   0.588
  0.600   0.609   0.638   0.653   0.669   0.686   0.748   0.776
  0.803   0.809   0.828   0.857   0.886   0.903   0.908   0.909
  0.918   0.986   1.005   1.027   1.057   1.126   1.150   1.178
  1.294   1.349   1.383   1.402   1.443   1.449   1.491   1.521
  1.528   1.560   1.579   1.664   1.739   1.795   1.849   1.861
  1.917   1.967   1.983   2.004   2.051   2.076   2.142   2.161
  2.196   2.208   2.276   2.290   2.328   2.355   2.446   2.514
  2.552   2.596   2.702   2.727   2.794   2.816   2.980   3.046
  3.153   3.378   3.586   3.702   3.766   3.802   3.982   4.011
  4.022   4.034   4.071   4.113   4.201   4.376   4.841   6.337
  6.382   6.632   6.688   7.562   7.597   7.673   9.718   9.749
 23.484  23.633  23.850  25.854  25.867  25.968  26.021  26.413
 26.479  47.936  66.755 215.704 215.738 289.758 289.792 289.895
*******
 --------------------------------------------------------------

          Ground-State Mulliken Net Atomic Charges

     Atom                 Charge (a.u.)
  ----------------------------------------
      1 C                    -0.614778
      2 C                    -0.362134
      3 C                     0.211092
      4 Cl                    0.249324
      5 F                    -0.022432
      6 Br                   -0.061812
      7 Cl                    0.212717
      8 H                     0.202005
      9 H                     0.186017
  ----------------------------------------
  Sum of atomic charges =     0.000000

 -----------------------------------------------------------------
                    Cartesian Multipole Moments
 -----------------------------------------------------------------
    Charge (ESU x 10^10)
                 0.0000
    Dipole Moment (Debye)
         X      -0.1210      Y       0.2517      Z       2.0209
       Tot       2.0401
    Quadrupole Moments (Debye-Ang)
        XX     -69.3389     XY      -0.4939     YY     -66.0027
        XZ       2.4917     YZ      -1.3207     ZZ     -63.4773
    Octopole Moments (Debye-Ang^2)
       XXX     -39.0621    XXY      12.6656    XYY     -11.7927
       YYY      20.2951    XXZ      -1.9698    XYZ      -3.0195
       YYZ      -3.2614    XZZ      -6.0386    YZZ       4.6555
       ZZZ      -0.6774
    Hexadecapole Moments (Debye-Ang^3)
      XXXX    -843.4231   XXXY     -46.6734   XXYY    -247.8091
      XYYY     -31.6786   YYYY    -678.3069   XXXZ       3.6651
      XXYZ      -5.9159   XYYZ       3.5468   YYYZ       0.6914
      XXZZ    -173.1053   XYZZ     -15.9417   YYZZ    -147.2428
      XZZZ       4.8526   YZZZ      -0.8425   ZZZZ    -187.4824
 -----------------------------------------------------------------
 Calculating analytic gradient of the SCF energy
 Gradient of SCF Energy
            1           2           3           4           5           6
    1  -0.0001261   0.0006919   0.0000710  -0.0001379  -0.0006044  -0.0001209
    2   0.0000384  -0.0020383   0.0004920   0.0000922   0.0012141  -0.0000289
    3  -0.0010511  -0.0002629   0.0007856   0.0000061   0.0004997  -0.0000460
            7           8           9
    1   0.0001039  -0.0000253   0.0001477
    2   0.0003019  -0.0000754   0.0000040
    3   0.0002318   0.0000269  -0.0001900
 Max gradient component =       2.038E-03
 RMS gradient           =       5.788E-04
 Gradient time:  CPU 14.38 s  wall 18.39 s
 Geometry Optimization Parameters
   NAtoms,    NIC,     NZ,  NCons,   NDum,   NFix, NCnnct, MaxDiis
        9      69       9       0       0       0       0       0

 Cartesian Hessian Update
 Hessian Updated using BFGS Update


** GEOMETRY OPTIMIZATION IN DELOCALIZED INTERNAL COORDINATES **
   Searching for a Minimum

   Optimization Cycle:   4

                       Coordinates (Angstroms)
     ATOM                X               Y               Z
      1  C         0.7353056079   -0.4442273920    1.4898413115
      2  C         1.3167482546   -0.1455100947    0.1438082769
      3  C        -0.1395313702   -0.5366134186    0.2537770999
      4  Cl        1.8172220268    1.4863025756   -0.2944410175
      5  F         2.1630641072   -1.0589874506   -0.3855088532
      6  Br       -1.5398993467    0.7674786842   -0.0093279802
      7  Cl       -0.5829809667   -2.1494324026   -0.3253729313
      8  H         1.0306217722   -1.3808803085    1.9496868730
      9  H         0.5624450160    0.3851817752    2.1640292765
   Point Group: c1    Number of degrees of freedom:    21


   Energy is  -3709.961980709

 Hessian Updated using BFGS Update

 21 Hessian modes will be used to form the next step
  Hessian Eigenvalues:
     0.017107    0.020917    0.028513    0.030825    0.036264    0.051380
     0.080970    0.091367    0.102877    0.118763    0.134563    0.143402
     0.175832    0.243492    0.265893    0.276083    0.280804    0.289607
     0.347567    0.350001    0.484525

 Minimum Search - Taking Simple RFO Step
 Searching for Lamda that Minimizes Along All modes
 Value Taken    Lamda =  -0.00001785
 Step Taken.  Stepsize is  0.015699

                             Maximum     Tolerance    Cnvgd?
         Gradient           0.000757      0.000300      NO
         Displacement       0.009939      0.001200      NO
         Energy change     -0.000065      0.000001      NO


 New Cartesian Coordinates Obtained by Inverse Iteration

 Displacement from previous Coordinates is:  0.013500
 ----------------------------------------------------------------
             Standard Nuclear Orientation (Angstroms)
    I     Atom           X                Y                Z
 ----------------------------------------------------------------
    1      C       0.7351709968    -0.4436049429     1.4909534896
    2      C       1.3165068142    -0.1439421441     0.1438481973
    3      C      -0.1393214343    -0.5366965696     0.2527508311
    4      Cl      1.8197603026     1.4865311834    -0.2961837233
    5      F       2.1619207648    -1.0609614087    -0.3859926030
    6      Br     -1.5400426503     0.7670905207    -0.0078130150
    7      Cl     -0.5832834441    -2.1502375835    -0.3274170427
    8      H       1.0331208147    -1.3796489748     1.9502054939
    9      H       0.5591629366     0.3847818875     2.1661404276
 ----------------------------------------------------------------
 Molecular Point Group                 C1    NOp =  1
 Largest Abelian Subgroup              C1    NOp =  1
 Nuclear Repulsion Energy =   715.8755469602 hartrees
 There are       49 alpha and       49 beta electrons
 Applying Cartesian multipole field
    Component          Value
    ---------          -----
     (2,0,0)        1.00000E-11
     (0,2,0)        2.00000E-11
     (0,0,2)       -3.00000E-11
 Nucleus-field energy     =     0.0000000152 hartrees
 Requested basis set is 6-311++G(d,p)
 There are 79 shells and 210 basis functions
 A cutoff of  1.0D-11 yielded   2654 shell pairs
 There are     20063 function pairs (     21856 Cartesian)
 Smallest overlap matrix eigenvalue = 2.15E-05
 Guess MOs from SCF MO coefficient file

 -----------------------------------------------------------------------
  General SCF calculation program by
  Eric Jon Sundstrom, Paul Horn, Yuezhi Mao, Dmitri Zuev, Alec White,
  David Stuck, Shaama M.S., Shane Yost, Joonho Lee, David Small,
  Daniel Levine, Susi Lehtola, Hugh Burton, Evgeny Epifanovsky
 -----------------------------------------------------------------------
 Exchange:     0.2000 Hartree-Fock + 0.0800 Slater + 0.7200 B88
 Correlation:  0.1900 VWN1RPA + 0.8100 LYP
 Using SG-1 standard quadrature grid
 A restricted SCF calculation will be
 performed using DIIS
 SCF converges when DIIS error is below 1.0e-08
 ---------------------------------------
  Cycle       Energy         DIIS error
 ---------------------------------------
    1   -3709.9619792712      3.98e-05  
    2   -3709.9619907909      1.11e-05  
    3   -3709.9619904320      1.36e-05  
    4   -3709.9619913349      2.83e-06  
    5   -3709.9619913751      9.26e-07  
    6   -3709.9619913780      2.23e-07  
    7   -3709.9619913783      7.58e-08  
    8   -3709.9619913784      1.87e-08  
    9   -3709.9619913783      4.83e-09  Convergence criterion met
 ---------------------------------------
 SCF time:   CPU 36.83s  wall 49.00s 
 SCF   energy in the final basis set =    -3709.9619913783
 Total energy in the final basis set =    -3709.9619913783

 --------------------------------------------------------------

                    Orbital Energies (a.u.)
 --------------------------------------------------------------

 Alpha MOs
 -- Occupied --
*******-101.580-101.579 -62.507 -56.328 -56.323 -56.323 -24.720
-10.357 -10.324 -10.233  -9.494  -9.493  -8.716  -7.259  -7.258
 -7.249  -7.249  -7.247  -7.247  -6.548  -6.534  -6.533  -2.659
 -2.655  -2.655  -2.643  -2.643  -1.264  -0.962  -0.885  -0.838
 -0.807  -0.655  -0.620  -0.558  -0.542  -0.505  -0.477  -0.461
 -0.429  -0.410  -0.389  -0.354  -0.353  -0.327  -0.314  -0.306
 -0.296
 -- Virtual --
 -0.061  -0.039  -0.009   0.007   0.018   0.019   0.027   0.052
  0.060   0.061   0.064   0.067   0.084   0.093   0.095   0.096
  0.105   0.108   0.114   0.120   0.124   0.136   0.143   0.151
  0.153   0.175   0.180   0.183   0.188   0.202   0.209   0.241
  0.247   0.258   0.266   0.315   0.339   0.361   0.380   0.384
  0.399   0.410   0.423   0.431   0.445   0.454   0.466   0.467
  0.482   0.488   0.494   0.525   0.541   0.564   0.576   0.588
  0.600   0.609   0.638   0.652   0.669   0.686   0.748   0.776
  0.803   0.809   0.828   0.857   0.885   0.902   0.907   0.909
  0.918   0.986   1.004   1.026   1.057   1.125   1.149   1.177
  1.294   1.349   1.382   1.402   1.443   1.449   1.490   1.521
  1.528   1.559   1.579   1.664   1.738   1.793   1.849   1.861
  1.916   1.966   1.983   2.004   2.051   2.076   2.142   2.160
  2.196   2.207   2.276   2.289   2.327   2.355   2.446   2.514
  2.552   2.594   2.701   2.726   2.794   2.815   2.979   3.043
  3.151   3.377   3.584   3.701   3.767   3.802   3.981   4.011
  4.021   4.034   4.071   4.113   4.201   4.376   4.840   6.338
  6.382   6.630   6.687   7.562   7.597   7.673   9.718   9.749
 23.482  23.631  23.848  25.854  25.867  25.967  26.021  26.413
 26.477  47.936  66.756 215.703 215.737 289.758 289.792 289.895
*******
 --------------------------------------------------------------

          Ground-State Mulliken Net Atomic Charges

     Atom                 Charge (a.u.)
  ----------------------------------------
      1 C                    -0.613166
      2 C                    -0.363099
      3 C                     0.210481
      4 Cl                    0.250917
      5 F                    -0.023979
      6 Br                   -0.062108
      7 Cl                    0.212896
      8 H                     0.201961
      9 H                     0.186097
  ----------------------------------------
  Sum of atomic charges =     0.000000

 -----------------------------------------------------------------
                    Cartesian Multipole Moments
 -----------------------------------------------------------------
    Charge (ESU x 10^10)
                 0.0000
    Dipole Moment (Debye)
         X      -0.1262      Y       0.2645      Z       2.0245
       Tot       2.0456
    Quadrupole Moments (Debye-Ang)
        XX     -69.3450     XY      -0.4748     YY     -66.0103
        XZ       2.4912     YZ      -1.3224     ZZ     -63.4732
    Octopole Moments (Debye-Ang^2)
       XXX     -39.1552    XXY      12.7380    XYY     -11.8139
       YYY      20.3662    XXZ      -1.9407    XYZ      -3.0492
       YYZ      -3.2484    XZZ      -6.0598    YZZ       4.6794
       ZZZ      -0.5902
    Hexadecapole Moments (Debye-Ang^3)
      XXXX    -844.0483   XXXY     -46.7521   XXYY    -247.9228
      XYYY     -31.7970   YYYY    -678.6308   XXXZ       3.8614
      XXYZ      -6.0045   XYYZ       3.5997   YYYZ       0.5287
      XXZZ    -173.2693   XYZZ     -16.0090   YYZZ    -147.3449
      XZZZ       5.0827   YZZZ      -1.0226   ZZZZ    -187.7296
 -----------------------------------------------------------------
 Calculating analytic gradient of the SCF energy
 Gradient of SCF Energy
            1           2           3           4           5           6
    1  -0.0000138   0.0002512  -0.0000988   0.0000158  -0.0000417  -0.0000934
    2  -0.0000601  -0.0009584   0.0006281   0.0003320   0.0002107  -0.0000712
    3  -0.0000907  -0.0001285   0.0001268  -0.0000573  -0.0000863   0.0000263
            7           8           9
    1  -0.0000919   0.0000301   0.0000425
    2  -0.0001810  -0.0000036   0.0001036
    3   0.0000805   0.0000574   0.0000716
 Max gradient component =       9.584E-04
 RMS gradient           =       2.496E-04
 Gradient time:  CPU 14.69 s  wall 19.11 s
 Geometry Optimization Parameters
   NAtoms,    NIC,     NZ,  NCons,   NDum,   NFix, NCnnct, MaxDiis
        9      69       9       0       0       0       0       0

 Cartesian Hessian Update
 Hessian Updated using BFGS Update


** GEOMETRY OPTIMIZATION IN DELOCALIZED INTERNAL COORDINATES **
   Searching for a Minimum

   Optimization Cycle:   5

                       Coordinates (Angstroms)
     ATOM                X               Y               Z
      1  C         0.7351709968   -0.4436049429    1.4909534896
      2  C         1.3165068142   -0.1439421441    0.1438481973
      3  C        -0.1393214343   -0.5366965696    0.2527508311
      4  Cl        1.8197603026    1.4865311834   -0.2961837233
      5  F         2.1619207648   -1.0609614087   -0.3859926030
      6  Br       -1.5400426503    0.7670905207   -0.0078130150
      7  Cl       -0.5832834441   -2.1502375835   -0.3274170427
      8  H         1.0331208147   -1.3796489748    1.9502054939
      9  H         0.5591629366    0.3847818875    2.1661404276
   Point Group: c1    Number of degrees of freedom:    21


   Energy is  -3709.961991378

 Hessian Updated using BFGS Update

 21 Hessian modes will be used to form the next step
  Hessian Eigenvalues:
     0.016930    0.020927    0.024365    0.031527    0.036945    0.051454
     0.074526    0.088773    0.091914    0.118381    0.135315    0.142186
     0.175859    0.247778    0.265043    0.275999    0.281672    0.315121
     0.349075    0.353857    0.493960

 Minimum Search - Taking Simple RFO Step
 Searching for Lamda that Minimizes Along All modes
 Value Taken    Lamda =  -0.00000444
 Step Taken.  Stepsize is  0.010819

                             Maximum     Tolerance    Cnvgd?
         Gradient           0.000462      0.000300      NO
         Displacement       0.005941      0.001200      NO
         Energy change     -0.000011      0.000001      NO


 New Cartesian Coordinates Obtained by Inverse Iteration

 Displacement from previous Coordinates is:  0.009883
 ----------------------------------------------------------------
             Standard Nuclear Orientation (Angstroms)
    I     Atom           X                Y                Z
 ----------------------------------------------------------------
    1      C       0.7351240010    -0.4433423871     1.4914086693
    2      C       1.3156096235    -0.1428925890     0.1442058842
    3      C      -0.1394177621    -0.5370316488     0.2528081291
    4      Cl      1.8200144366     1.4857219907    -0.2984327914
    5      F       2.1612983067    -1.0618994287    -0.3838928197
    6      Br     -1.5396231589     0.7673521958    -0.0065347260
    7      Cl     -0.5828692967    -2.1498376017    -0.3297803229
    8      H       1.0348847670    -1.3791537496     1.9498044580
    9      H       0.5579741839     0.3843951865     2.1669055750
 ----------------------------------------------------------------
 Molecular Point Group                 C1    NOp =  1
 Largest Abelian Subgroup              C1    NOp =  1
 Nuclear Repulsion Energy =   715.9231513351 hartrees
 There are       49 alpha and       49 beta electrons
 Applying Cartesian multipole field
    Component          Value
    ---------          -----
     (2,0,0)        1.00000E-11
     (0,2,0)        2.00000E-11
     (0,0,2)       -3.00000E-11
 Nucleus-field energy     =     0.0000000152 hartrees
 Requested basis set is 6-311++G(d,p)
 There are 79 shells and 210 basis functions
 A cutoff of  1.0D-11 yielded   2653 shell pairs
 There are     20062 function pairs (     21855 Cartesian)
 Smallest overlap matrix eigenvalue = 2.16E-05
 Guess MOs from SCF MO coefficient file

 -----------------------------------------------------------------------
  General SCF calculation program by
  Eric Jon Sundstrom, Paul Horn, Yuezhi Mao, Dmitri Zuev, Alec White,
  David Stuck, Shaama M.S., Shane Yost, Joonho Lee, David Small,
  Daniel Levine, Susi Lehtola, Hugh Burton, Evgeny Epifanovsky
 -----------------------------------------------------------------------
 Exchange:     0.2000 Hartree-Fock + 0.0800 Slater + 0.7200 B88
 Correlation:  0.1900 VWN1RPA + 0.8100 LYP
 Using SG-1 standard quadrature grid
 A restricted SCF calculation will be
 performed using DIIS
 SCF converges when DIIS error is below 1.0e-08
 ---------------------------------------
  Cycle       Energy         DIIS error
 ---------------------------------------
    1   -3709.9619876541      2.73e-05  
    2   -3709.9619939783      7.68e-06  
    3   -3709.9619939027      9.66e-06  
    4   -3709.9619942010      1.25e-06  
    5   -3709.9619942063      5.26e-07  
    6   -3709.9619942077      1.60e-07  
    7   -3709.9619942077      5.67e-08  
    8   -3709.9619942078      1.09e-08  
    9   -3709.9619942078      2.37e-09  Convergence criterion met
 ---------------------------------------
 SCF time:   CPU 37.12s  wall 47.00s 
 SCF   energy in the final basis set =    -3709.9619942078
 Total energy in the final basis set =    -3709.9619942078

 --------------------------------------------------------------

                    Orbital Energies (a.u.)
 --------------------------------------------------------------

 Alpha MOs
 -- Occupied --
*******-101.580-101.579 -62.507 -56.328 -56.323 -56.323 -24.720
-10.356 -10.324 -10.233  -9.494  -9.493  -8.716  -7.260  -7.258
 -7.249  -7.249  -7.247  -7.247  -6.548  -6.534  -6.533  -2.659
 -2.655  -2.655  -2.643  -2.643  -1.263  -0.962  -0.885  -0.838
 -0.807  -0.655  -0.620  -0.558  -0.542  -0.505  -0.477  -0.461
 -0.429  -0.410  -0.389  -0.354  -0.353  -0.327  -0.314  -0.306
 -0.296
 -- Virtual --
 -0.061  -0.039  -0.009   0.007   0.018   0.019   0.027   0.052
  0.060   0.061   0.064   0.067   0.083   0.093   0.095   0.096
  0.105   0.108   0.114   0.120   0.124   0.136   0.143   0.151
  0.153   0.175   0.180   0.183   0.188   0.202   0.209   0.241
  0.247   0.258   0.266   0.315   0.339   0.362   0.380   0.384
  0.399   0.410   0.423   0.431   0.445   0.454   0.466   0.467
  0.482   0.488   0.494   0.526   0.541   0.564   0.576   0.588
  0.600   0.609   0.638   0.652   0.669   0.686   0.748   0.776
  0.803   0.809   0.828   0.857   0.886   0.902   0.907   0.909
  0.917   0.986   1.004   1.026   1.057   1.126   1.150   1.177
  1.294   1.349   1.382   1.402   1.443   1.449   1.490   1.521
  1.528   1.559   1.579   1.665   1.738   1.793   1.849   1.861
  1.916   1.966   1.983   2.005   2.051   2.076   2.142   2.160
  2.196   2.207   2.276   2.289   2.327   2.355   2.446   2.515
  2.552   2.594   2.701   2.726   2.795   2.815   2.978   3.043
  3.151   3.377   3.584   3.702   3.767   3.803   3.980   4.011
  4.020   4.034   4.071   4.113   4.201   4.376   4.839   6.338
  6.382   6.630   6.687   7.562   7.597   7.674   9.718   9.749
 23.482  23.632  23.848  25.853  25.867  25.967  26.020  26.413
 26.477  47.936  66.756 215.704 215.738 289.758 289.792 289.895
*******
 --------------------------------------------------------------

          Ground-State Mulliken Net Atomic Charges

     Atom                 Charge (a.u.)
  ----------------------------------------
      1 C                    -0.612982
      2 C                    -0.363807
      3 C                     0.210401
      4 Cl                    0.252132
      5 F                    -0.024748
      6 Br                   -0.062461
      7 Cl                    0.213343
      8 H                     0.202024
      9 H                     0.186099
  ----------------------------------------
  Sum of atomic charges =     0.000000

 -----------------------------------------------------------------
                    Cartesian Multipole Moments
 -----------------------------------------------------------------
    Charge (ESU x 10^10)
                 0.0000
    Dipole Moment (Debye)
         X      -0.1281      Y       0.2707      Z       2.0241
       Tot       2.0461
    Quadrupole Moments (Debye-Ang)
        XX     -69.3496     XY      -0.4597     YY     -66.0064
        XZ       2.4899     YZ      -1.3217     ZZ     -63.4684
    Octopole Moments (Debye-Ang^2)
       XXX     -39.1781    XXY      12.7731    XYY     -11.8207
       YYY      20.3768    XXZ      -1.9202    XYZ      -3.0647
       YYZ      -3.2452    XZZ      -6.0598    YZZ       4.6816
       ZZZ      -0.5306
    Hexadecapole Moments (Debye-Ang^3)
      XXXX    -843.8269   XXXY     -46.5624   XXYY    -247.8290
      XYYY     -31.7049   YYYY    -678.4231   XXXZ       3.9736
      XXYZ      -6.0522   XYYZ       3.6292   YYYZ       0.4472
      XXZZ    -173.2432   XYZZ     -15.9588   YYZZ    -147.3043
      XZZZ       5.2284   YZZZ      -1.1170   ZZZZ    -187.9361
 -----------------------------------------------------------------
 Calculating analytic gradient of the SCF energy
 Gradient of SCF Energy
            1           2           3           4           5           6
    1   0.0001087  -0.0002120  -0.0000438   0.0000199   0.0001049   0.0000004
    2  -0.0000753  -0.0003036   0.0005502   0.0001601  -0.0000902  -0.0000814
    3   0.0000932  -0.0000315   0.0000344  -0.0000721  -0.0001129   0.0000444
            7           8           9
    1  -0.0000906   0.0000164   0.0000960
    2  -0.0002382   0.0000200   0.0000583
    3  -0.0000089   0.0000284   0.0000250
 Max gradient component =       5.502E-04
 RMS gradient           =       1.517E-04
 Gradient time:  CPU 14.53 s  wall 18.97 s
 Geometry Optimization Parameters
   NAtoms,    NIC,     NZ,  NCons,   NDum,   NFix, NCnnct, MaxDiis
        9      69       9       0       0       0       0       0

 Cartesian Hessian Update
 Hessian Updated using BFGS Update


** GEOMETRY OPTIMIZATION IN DELOCALIZED INTERNAL COORDINATES **
   Searching for a Minimum

   Optimization Cycle:   6

                       Coordinates (Angstroms)
     ATOM                X               Y               Z
      1  C         0.7351240010   -0.4433423871    1.4914086693
      2  C         1.3156096235   -0.1428925890    0.1442058842
      3  C        -0.1394177621   -0.5370316488    0.2528081291
      4  Cl        1.8200144366    1.4857219907   -0.2984327914
      5  F         2.1612983067   -1.0618994287   -0.3838928197
      6  Br       -1.5396231589    0.7673521958   -0.0065347260
      7  Cl       -0.5828692967   -2.1498376017   -0.3297803229
      8  H         1.0348847670   -1.3791537496    1.9498044580
      9  H         0.5579741839    0.3843951865    2.1669055750
   Point Group: c1    Number of degrees of freedom:    21


   Energy is  -3709.961994208

 Hessian Updated using BFGS Update

 21 Hessian modes will be used to form the next step
  Hessian Eigenvalues:
     0.014246    0.020755    0.022045    0.032818    0.037061    0.051362
     0.068708    0.086340    0.091767    0.119148    0.134470    0.143015
     0.177166    0.248087    0.270135    0.278980    0.286875    0.296608
     0.349055    0.350608    0.511186

 Minimum Search - Taking Simple RFO Step
 Searching for Lamda that Minimizes Along All modes
 Value Taken    Lamda =  -0.00000160
 Step Taken.  Stepsize is  0.007745

                             Maximum     Tolerance    Cnvgd?
         Gradient           0.000243      0.000300     YES
         Displacement       0.004403      0.001200      NO
         Energy change     -0.000003      0.000001      NO


 New Cartesian Coordinates Obtained by Inverse Iteration

 Displacement from previous Coordinates is:  0.006483
 ----------------------------------------------------------------
             Standard Nuclear Orientation (Angstroms)
    I     Atom           X                Y                Z
 ----------------------------------------------------------------
    1      C       0.7350214806    -0.4432296487     1.4914550569
    2      C       1.3155773996    -0.1422702559     0.1444354082
    3      C      -0.1392047074    -0.5375024452     0.2527607554
    4      Cl      1.8202391502     1.4851503437    -0.2997672700
    5      F       2.1609423480    -1.0622298205    -0.3829738415
    6      Br     -1.5390908247     0.7677964034    -0.0055207305
    7      Cl     -0.5827738939    -2.1494574063    -0.3304189892
    8      H       1.0361676932    -1.3788092434     1.9493868206
    9      H       0.5561164554     0.3838640409     2.1671348455
 ----------------------------------------------------------------
 Molecular Point Group                 C1    NOp =  1
 Largest Abelian Subgroup              C1    NOp =  1
 Nuclear Repulsion Energy =   715.9827500660 hartrees
 There are       49 alpha and       49 beta electrons
 Applying Cartesian multipole field
    Component          Value
    ---------          -----
     (2,0,0)        1.00000E-11
     (0,2,0)        2.00000E-11
     (0,0,2)       -3.00000E-11
 Nucleus-field energy     =     0.0000000152 hartrees
 Requested basis set is 6-311++G(d,p)
 There are 79 shells and 210 basis functions
 A cutoff of  1.0D-11 yielded   2653 shell pairs
 There are     20062 function pairs (     21855 Cartesian)
 Smallest overlap matrix eigenvalue = 2.16E-05
 Guess MOs from SCF MO coefficient file

 -----------------------------------------------------------------------
  General SCF calculation program by
  Eric Jon Sundstrom, Paul Horn, Yuezhi Mao, Dmitri Zuev, Alec White,
  David Stuck, Shaama M.S., Shane Yost, Joonho Lee, David Small,
  Daniel Levine, Susi Lehtola, Hugh Burton, Evgeny Epifanovsky
 -----------------------------------------------------------------------
 Exchange:     0.2000 Hartree-Fock + 0.0800 Slater + 0.7200 B88
 Correlation:  0.1900 VWN1RPA + 0.8100 LYP
 Using SG-1 standard quadrature grid
 A restricted SCF calculation will be
 performed using DIIS
 SCF converges when DIIS error is below 1.0e-08
 ---------------------------------------
  Cycle       Energy         DIIS error
 ---------------------------------------
    1   -3709.9619928547      1.59e-05  
    2   -3709.9619951223      4.26e-06  
    3   -3709.9619950822      5.83e-06  
    4   -3709.9619951966      7.28e-07  
    5   -3709.9619951985      3.28e-07  
    6   -3709.9619951991      1.05e-07  
    7   -3709.9619951992      2.43e-08  
    8   -3709.9619951992      5.51e-09  Convergence criterion met
 ---------------------------------------
 SCF time:   CPU 32.77s  wall 32.00s 
 SCF   energy in the final basis set =    -3709.9619951992
 Total energy in the final basis set =    -3709.9619951992

 --------------------------------------------------------------

                    Orbital Energies (a.u.)
 --------------------------------------------------------------

 Alpha MOs
 -- Occupied --
*******-101.580-101.579 -62.507 -56.328 -56.323 -56.323 -24.719
-10.356 -10.324 -10.233  -9.495  -9.493  -8.716  -7.260  -7.258
 -7.249  -7.249  -7.247  -7.247  -6.548  -6.534  -6.533  -2.659
 -2.655  -2.655  -2.643  -2.643  -1.263  -0.962  -0.885  -0.838
 -0.807  -0.655  -0.620  -0.558  -0.542  -0.505  -0.477  -0.461
 -0.429  -0.410  -0.389  -0.354  -0.353  -0.327  -0.314  -0.306
 -0.296
 -- Virtual --
 -0.061  -0.039  -0.009   0.007   0.018   0.019   0.027   0.052
  0.060   0.061   0.064   0.067   0.083   0.093   0.095   0.096
  0.105   0.108   0.114   0.120   0.124   0.136   0.143   0.151
  0.153   0.176   0.180   0.183   0.188   0.202   0.209   0.241
  0.247   0.258   0.266   0.315   0.339   0.362   0.380   0.384
  0.399   0.410   0.423   0.431   0.445   0.454   0.466   0.467
  0.482   0.488   0.494   0.526   0.541   0.564   0.576   0.588
  0.600   0.609   0.638   0.652   0.669   0.686   0.748   0.777
  0.803   0.809   0.828   0.857   0.886   0.902   0.907   0.909
  0.917   0.986   1.004   1.026   1.057   1.126   1.150   1.177
  1.294   1.349   1.382   1.402   1.443   1.449   1.490   1.521
  1.528   1.559   1.580   1.665   1.738   1.793   1.849   1.861
  1.916   1.967   1.983   2.005   2.051   2.076   2.142   2.160
  2.197   2.207   2.276   2.289   2.327   2.355   2.446   2.515
  2.552   2.594   2.701   2.726   2.795   2.815   2.978   3.043
  3.152   3.377   3.584   3.702   3.767   3.803   3.981   4.011
  4.020   4.034   4.072   4.113   4.201   4.376   4.839   6.338
  6.382   6.630   6.687   7.562   7.597   7.674   9.718   9.749
 23.482  23.632  23.848  25.853  25.867  25.967  26.020  26.413
 26.477  47.936  66.756 215.704 215.738 289.758 289.792 289.895
*******
 --------------------------------------------------------------

          Ground-State Mulliken Net Atomic Charges

     Atom                 Charge (a.u.)
  ----------------------------------------
      1 C                    -0.612353
      2 C                    -0.364083
      3 C                     0.209035
      4 Cl                    0.252865
      5 F                    -0.025052
      6 Br                   -0.062966
      7 Cl                    0.214401
      8 H                     0.201988
      9 H                     0.186165
  ----------------------------------------
  Sum of atomic charges =     0.000000

 -----------------------------------------------------------------
                    Cartesian Multipole Moments
 -----------------------------------------------------------------
    Charge (ESU x 10^10)
                 0.0000
    Dipole Moment (Debye)
         X      -0.1270      Y       0.2713      Z       2.0233
       Tot       2.0453
    Quadrupole Moments (Debye-Ang)
        XX     -69.3507     XY      -0.4516     YY     -66.0006
        XZ       2.4865     YZ      -1.3212     ZZ     -63.4672
    Octopole Moments (Debye-Ang^2)
       XXX     -39.1916    XXY      12.7741    XYY     -11.8328
       YYY      20.3567    XXZ      -1.9187    XYZ      -3.0758
       YYZ      -3.2542    XZZ      -6.0710    YZZ       4.6774
       ZZZ      -0.5340
    Hexadecapole Moments (Debye-Ang^3)
      XXXX    -843.6719   XXXY     -46.4501   XXYY    -247.7558
      XYYY     -31.6413   YYYY    -678.2462   XXXZ       4.0923
      XXYZ      -6.0620   XYYZ       3.6592   YYYZ       0.4381
      XXZZ    -173.2200   XYZZ     -15.9309   YYZZ    -147.2782
      XZZZ       5.3511   YZZZ      -1.1232   ZZZZ    -188.0135
 -----------------------------------------------------------------
 Calculating analytic gradient of the SCF energy
 Gradient of SCF Energy
            1           2           3           4           5           6
    1   0.0001026  -0.0001606  -0.0000046  -0.0000129   0.0000316   0.0000159
    2  -0.0000354   0.0000105   0.0002884  -0.0000206  -0.0001227  -0.0000352
    3   0.0001000   0.0000167  -0.0000185  -0.0000657  -0.0001149   0.0000599
            7           8           9
    1  -0.0000593   0.0000299   0.0000574
    2  -0.0001182   0.0000230   0.0000103
    3   0.0000400  -0.0000030  -0.0000145
 Max gradient component =       2.884E-04
 RMS gradient           =       8.496E-05
 Gradient time:  CPU 14.32 s  wall 14.32 s
 Geometry Optimization Parameters
   NAtoms,    NIC,     NZ,  NCons,   NDum,   NFix, NCnnct, MaxDiis
        9      69       9       0       0       0       0       0

 Cartesian Hessian Update
 Hessian Updated using BFGS Update


** GEOMETRY OPTIMIZATION IN DELOCALIZED INTERNAL COORDINATES **
   Searching for a Minimum

   Optimization Cycle:   7

                       Coordinates (Angstroms)
     ATOM                X               Y               Z
      1  C         0.7350214806   -0.4432296487    1.4914550569
      2  C         1.3155773996   -0.1422702559    0.1444354082
      3  C        -0.1392047074   -0.5375024452    0.2527607554
      4  Cl        1.8202391502    1.4851503437   -0.2997672700
      5  F         2.1609423480   -1.0622298205   -0.3829738415
      6  Br       -1.5390908247    0.7677964034   -0.0055207305
      7  Cl       -0.5827738939   -2.1494574063   -0.3304189892
      8  H         1.0361676932   -1.3788092434    1.9493868206
      9  H         0.5561164554    0.3838640409    2.1671348455
   Point Group: c1    Number of degrees of freedom:    21


   Energy is  -3709.961995199

 Hessian Updated using BFGS Update

 21 Hessian modes will be used to form the next step
  Hessian Eigenvalues:
     0.013840    0.020582    0.021328    0.033333    0.037223    0.051599
     0.065787    0.084138    0.091817    0.116124    0.133155    0.144244
     0.174933    0.250734    0.256935    0.270172    0.282269    0.297130
     0.348934    0.352984    0.493208

 Minimum Search - Taking Simple RFO Step
 Searching for Lamda that Minimizes Along All modes
 Value Taken    Lamda =   0.00000000
 Step Taken.  Stepsize is  0.002952

                             Maximum     Tolerance    Cnvgd?
         Gradient           0.000139      0.000300     YES
         Displacement       0.001925      0.001200      NO
         Energy change     -0.000001      0.000001     YES


                       Distance Matrix (Angstroms)
             C (  1)   C (  2)   C (  3)   Cl(  4)   F (  5)   Br(  6)
   C (  2)  1.497359
   C (  3)  1.519053  1.511401
   Cl(  4)  2.846897  1.760823  2.869814
   F (  5)  2.435138  1.356145  2.443394  2.571410
   Br(  6)  2.979783  2.999973  1.931371  3.447648  4.145083
   Cl(  7)  2.822592  2.803217  1.770664  4.357268  2.951746  3.087146
   H (  8)  1.084297  2.205663  2.228865  3.725014  2.608687  3.880919
   H (  9)  1.082882  2.223716  2.235445  2.982691  3.342111  3.042652
             Cl(  7)   H (  8)
   H (  8)  2.900411
   H (  9)  3.735313  1.839804

 Final energy is   -3709.9619951992145     


 ******************************
 **  OPTIMIZATION CONVERGED  **
 ******************************

                       Coordinates (Angstroms)
     ATOM                X               Y               Z
      1  C         0.7350214806   -0.4432296487    1.4914550569
      2  C         1.3155773996   -0.1422702559    0.1444354082
      3  C        -0.1392047074   -0.5375024452    0.2527607554
      4  Cl        1.8202391502    1.4851503437   -0.2997672700
      5  F         2.1609423480   -1.0622298205   -0.3829738415
      6  Br       -1.5390908247    0.7677964034   -0.0055207305
      7  Cl       -0.5827738939   -2.1494574063   -0.3304189892
      8  H         1.0361676932   -1.3788092434    1.9493868206
      9  H         0.5561164554    0.3838640409    2.1671348455

Z-matrix Print:
$molecule
0 1
Br
C  1 1.931371
C  2 1.511401 1 120.753442
F  3 1.356145 2 116.775009 1 -144.927196 0
C  3 1.497359 2 60.644211 1 107.544774 0
H  5 1.082882 3 118.154818 2 -107.205123 0
H  5 1.084297 3 116.466242 2 107.137171 0
Cl 3 1.760823 2 122.387228 1 -3.245192 0
Cl 2 1.770664 1 112.932417 3 -145.829296 0
$end


 --------------------------------------------------------------

                    Orbital Energies (a.u.)
 --------------------------------------------------------------

 Alpha MOs
 -- Occupied --
*******-101.580-101.579 -62.507 -56.328 -56.323 -56.323 -24.719
-10.356 -10.324 -10.233  -9.495  -9.493  -8.716  -7.260  -7.258
 -7.249  -7.249  -7.247  -7.247  -6.548  -6.534  -6.533  -2.659
 -2.655  -2.655  -2.643  -2.643  -1.263  -0.962  -0.885  -0.838
 -0.807  -0.655  -0.620  -0.558  -0.542  -0.505  -0.477  -0.461
 -0.429  -0.410  -0.389  -0.354  -0.353  -0.327  -0.314  -0.306
 -0.296
 -- Virtual --
 -0.061  -0.039  -0.009   0.007   0.018   0.019   0.027   0.052
  0.060   0.061   0.064   0.067   0.083   0.093   0.095   0.096
  0.105   0.108   0.114   0.120   0.124   0.136   0.143   0.151
  0.153   0.176   0.180   0.183   0.188   0.202   0.209   0.241
  0.247   0.258   0.266   0.315   0.339   0.362   0.380   0.384
  0.399   0.410   0.423   0.431   0.445   0.454   0.466   0.467
  0.482   0.488   0.494   0.526   0.541   0.564   0.576   0.588
  0.600   0.609   0.638   0.652   0.669   0.686   0.748   0.777
  0.803   0.809   0.828   0.857   0.886   0.902   0.907   0.909
  0.917   0.986   1.004   1.026   1.057   1.126   1.150   1.177
  1.294   1.349   1.382   1.402   1.443   1.449   1.490   1.521
  1.528   1.559   1.580   1.665   1.738   1.793   1.849   1.861
  1.916   1.967   1.983   2.005   2.051   2.076   2.142   2.160
  2.197   2.207   2.276   2.289   2.327   2.355   2.446   2.515
  2.552   2.594   2.701   2.726   2.795   2.815   2.978   3.043
  3.152   3.377   3.584   3.702   3.767   3.803   3.981   4.011
  4.020   4.034   4.072   4.113   4.201   4.376   4.839   6.338
  6.382   6.630   6.687   7.562   7.597   7.674   9.718   9.749
 23.482  23.632  23.848  25.853  25.867  25.967  26.020  26.413
 26.477  47.936  66.756 215.704 215.738 289.758 289.792 289.895
*******
 --------------------------------------------------------------

          Ground-State Mulliken Net Atomic Charges

     Atom                 Charge (a.u.)
  ----------------------------------------
      1 C                    -0.612353
      2 C                    -0.364083
      3 C                     0.209035
      4 Cl                    0.252865
      5 F                    -0.025052
      6 Br                   -0.062966
      7 Cl                    0.214401
      8 H                     0.201988
      9 H                     0.186165
  ----------------------------------------
  Sum of atomic charges =     0.000000

 -----------------------------------------------------------------
                    Cartesian Multipole Moments
 -----------------------------------------------------------------
    Charge (ESU x 10^10)
                 0.0000
    Dipole Moment (Debye)
         X      -0.1270      Y       0.2713      Z       2.0233
       Tot       2.0453
    Quadrupole Moments (Debye-Ang)
        XX     -69.3507     XY      -0.4516     YY     -66.0006
        XZ       2.4865     YZ      -1.3212     ZZ     -63.4672
    Octopole Moments (Debye-Ang^2)
       XXX     -39.1916    XXY      12.7741    XYY     -11.8328
       YYY      20.3567    XXZ      -1.9187    XYZ      -3.0758
       YYZ      -3.2542    XZZ      -6.0710    YZZ       4.6774
       ZZZ      -0.5340
    Hexadecapole Moments (Debye-Ang^3)
      XXXX    -843.6719   XXXY     -46.4501   XXYY    -247.7558
      XYYY     -31.6413   YYYY    -678.2462   XXXZ       4.0923
      XXYZ      -6.0620   XYYZ       3.6592   YYYZ       0.4381
      XXZZ    -173.2200   XYZZ     -15.9309   YYZZ    -147.2782
      XZZZ       5.3511   YZZZ      -1.1232   ZZZZ    -188.0135
 -----------------------------------------------------------------
Archival summary:
1\1\garfield\OPT\ProcedureUnspecified\BasisUnspecified\r1l2132\taweetha\ThuOct1100:35:302018ThuOct1100:35:302018\0\\#,OPT,ProcedureUnspecified,BasisUnspecified,\\0,1\Br\C,1,1.93137\C,2,1.5114,1,120.753\F,3,1.35614,2,116.775,1,-144.927,0\C,3,1.49736,2,60.6442,1,107.545,0\H,5,1.08288,3,118.155,2,-107.205,0\H,5,1.0843,3,116.466,2,107.137,0\Cl,3,1.76082,2,122.387,1,-3.24519,0\Cl,2,1.77066,1,112.932,3,-145.829,0\\\@

 Total job time:  502.18s(wall), 391.12s(cpu) 
 Thu Oct 11 00:35:30 2018

        *************************************************************
        *                                                           *
        *  Thank you very much for using Q-Chem.  Have a nice day.  *
        *                                                           *
        *************************************************************


 
User input: 2 of 2 
 
Q-Chem Developer Version!
                  Welcome to Q-Chem
     A Quantum Leap Into The Future Of Chemistry


 Q-Chem 5.1, Q-Chem, Inc., Pleasanton, CA (2018)

 Yihan Shao,  Zhengting Gan,  E. Epifanovsky,  A. T. B. Gilbert,  M. Wormit,  
 J. Kussmann,  A. W. Lange,  A. Behn,  Jia Deng,  Xintian Feng,  D. Ghosh,  
 M. Goldey,  P. R. Horn,  L. D. Jacobson,  I. Kaliman,  T. Kus,  A. Landau,  
 Jie Liu,  E. I. Proynov,  R. M. Richard,  R. P. Steele,  E. J. Sundstrom,  
 H. L. Woodcock III,  P. M. Zimmerman,  D. Zuev,  B. Albrecht,  E. Alguire,  
 S. A. Baeppler,  D. Barton,  Z. Benda,  Y. A. Bernard,  E. J. Berquist,  
 K. B. Bravaya,  H. Burton,  D. Casanova,  Chun-Min Chang,  Yunqing Chen,  
 A. Chien,  K. D. Closser,  M. P. Coons,  S. Coriani,  S. Dasgupta,  
 A. L. Dempwolff,  M. Diedenhofen,  Hainam Do,  R. G. Edgar,  Po-Tung Fang,  
 S. Faraji,  S. Fatehi,  Qingguo Feng,  K. D. Fenk,  J. Fosso-Tande,  
 Qinghui Ge,  A. Ghysels,  G. Gidofalvi,  J. Gomes,  J. Gonthier,  A. Gunina,  
 D. Hait,  M. W. D. Hanson-Heine,  P. H. P. Harbach,  A. W. Hauser,  
 J. E. Herr,  E. G. Hohenstein,  Z. C. Holden,  Kerwin Hui,  B. C. Huynh,  
 T.-C. Jagau,  Hyunjun Ji,  B. Kaduk,  K. Khistyaev,  Jaehoon Kim,  
 P. Klunzinger,  K. Koh,  D. Kosenkov,  L. Koulias,  T. Kowalczyk,  
 C. M. Krauter,  A. Kunitsa,  Ka Un Lao,  A. Laurent,  K. V. Lawler,  
 Joonho Lee,  D. Lefrancois,  S. Lehtola,  D. S. Levine,  Yi-Pei Li,  
 You-Sheng Lin,  Fenglai Liu,  E. Livshits,  A. Luenser,  P. Manohar,  
 E. Mansoor,  S. F. Manzer,  Shan-Ping Mao,  Yuezhi Mao,  N. Mardirossian,  
 A. V. Marenich,  T. Markovich,  L. A. Martinez-Martinez,  S. A. Maurer,  
 N. J. Mayhall,  S. C. McKenzie,  J.-M. Mewes,  A. F. Morrison,  
 J. W. Mullinax,  K. Nanda,  T. S. Nguyen-Beck,  R. Olivares-Amaya,  
 J. A. Parkhill,  T. M. Perrine,  F. Plasser,  P. Pokhilko,  S. Prager,  
 A. Prociuk,  E. Ramos,  D. R. Rehn,  F. Rob,  M. Schneider,  N. Sergueev,  
 S. M. Sharada,  S. Sharma,  D. W. Small,  T. Stauch,  T. Stein,  
 Yu-Chuan Su,  A. J. W. Thom,  A. Tkatchenko,  T. Tsuchimochi,  N. M. Tubman,  
 L. Vogt,  M. L. Vidal,  O. Vydrov,  M. A. Watson,  J. Wenzel,  
 M. de Wergifosse,  T. A. Wesolowski,  A. White,  J. Witte,  A. Yamada,  
 Jun Yang,  K. Yao,  S. Yeganeh,  S. R. Yost,  Zhi-Qiang You,  A. Zech,  
 Igor Ying Zhang,  Xing Zhang,  Yan Zhao,  Ying Zhu,  B. R. Brooks,  
 G. K. L. Chan,  C. J. Cramer,  M. S. Gordon,  W. J. Hehre,  A. Klamt,  
 M. W. Schmidt,  C. D. Sherrill,  D. G. Truhlar,  A. Aspuru-Guzik,  R. Baer,  
 A. T. Bell,  N. A. Besley,  Jeng-Da Chai,  A. E. DePrince, III,  
 R. A. DiStasio Jr.,  A. Dreuw,  B. D. Dunietz,  T. R. Furlani,  
 Chao-Ping Hsu,  Yousung Jung,  Jing Kong,  D. S. Lambrecht,  WanZhen Liang,  
 C. Ochsenfeld,  V. A. Rassolov,  L. V. Slipchenko,  J. E. Subotnik,  
 T. Van Voorhis,  J. M. Herbert,  A. I. Krylov,  P. M. W. Gill,  M. Head-Gordon

 Contributors to earlier versions of Q-Chem not listed above: 
 R. D. Adamson,  B. Austin,  J. Baker,  G. J. O. Beran,  K. Brandhorst,  
 S. T. Brown,  E. F. C. Byrd,  A. K. Chakraborty,  C.-L. Cheng,  
 Siu Hung Chien,  D. M. Chipman,  D. L. Crittenden,  H. Dachsel,  
 R. J. Doerksen,  A. D. Dutoi,  L. Fusti-Molnar,  W. A. Goddard III,  
 A. Golubeva-Zadorozhnaya,  S. R. Gwaltney,  G. Hawkins,  A. Heyden,  
 S. Hirata,  G. Kedziora,  F. J. Keil,  C. Kelley,  Jihan Kim,  R. A. King,  
 R. Z. Khaliullin,  P. P. Korambath,  W. Kurlancheek,  A. M. Lee,  M. S. Lee,  
 S. V. Levchenko,  Ching Yeh Lin,  D. Liotard,  R. C. Lochan,  I. Lotan,  
 P. E. Maslen,  N. Nair,  D. P. O'Neill,  D. Neuhauser,  E. Neuscamman,  
 C. M. Oana,  R. Olson,  B. Peters,  R. Peverati,  P. A. Pieniazek,  
 Y. M. Rhee,  J. Ritchie,  M. A. Rohrdanz,  E. Rosta,  N. J. Russ,  
 H. F. Schaefer III,  N. E. Schultz,  N. Shenvi,  A. C. Simmonett,  A. Sodt,  
 D. Stuck,  K. S. Thanthiriwatte,  V. Vanovschi,  Tao Wang,  A. Warshel,  
 C. F. Williams,  Q. Wu,  X. Xu,  W. Zhang

 Please cite Q-Chem as follows:
 Y. Shao et al., Mol. Phys. 113, 184-215 (2015)
 DOI: 10.1080/00268976.2014.952696

 Q-Chem 5.1.1 for Intel X86 EM64T Linux

 Parts of Q-Chem use Armadillo 8.300.2 (Tropical Shenanigans).
 http://arma.sourceforge.net/

 Q-Chem begins on Thu Oct 11 00:35:30 2018  

Host: 
0

     Scratch files written to /scratch/taweetham/qchem30597//
The previous job contains 0 fragments, simply inherited here
Input Ideriv = 2
Curr. Ideriv = -1
Max.  Ideriv = 2

Checking the input file for inconsistencies... 	...done.

--------------------------------------------------------------
User input:
--------------------------------------------------------------

$molecule
read
$end

$rem
   job_type 	frequency
   basis 	6-311++g**
   method	b3lyp	
$end


--------------------------------------------------------------
 ----------------------------------------------------------------
             Standard Nuclear Orientation (Angstroms)
    I     Atom           X                Y                Z
 ----------------------------------------------------------------
    1      C       0.7062913474    -0.4295731130     1.4947254921
    2      C       1.3130610183    -0.1588772823     0.1528469586
    3      C      -0.1532430568    -0.5135371670     0.2450563335
    4      Cl      1.8676660306     1.4494703913    -0.3011666438
    5      F       2.1402608338    -1.1069200972    -0.3531997776
    6      Br     -1.5135734315     0.8261962061    -0.0461674843
    7      Cl     -0.6323920265    -2.1191151189    -0.3274702944
    8      H       0.9756989042    -1.3679599008     1.9664770418
    9      H       0.5407097711     0.4092593064     2.1592381480
 ----------------------------------------------------------------
 Molecular Point Group                 C1    NOp =  1
 Largest Abelian Subgroup              C1    NOp =  1
 Nuclear Repulsion Energy =   715.9827500660 hartrees
 There are       49 alpha and       49 beta electrons
 Requested basis set is 6-311++G(d,p)
 There are 79 shells and 210 basis functions

 Total QAlloc Memory Limit   2000 MB
 Mega-Array Size       188 MB
 MEM_STATIC part       192 MB

                       Distance Matrix (Angstroms)
             C (  1)   C (  2)   C (  3)   Cl(  4)   F (  5)   Br(  6)
   C (  2)  1.497359
   C (  3)  1.519053  1.511401
   Cl(  4)  2.846897  1.760823  2.869814
   F (  5)  2.435138  1.356145  2.443394  2.571410
   Br(  6)  2.979783  2.999973  1.931371  3.447648  4.145083
   Cl(  7)  2.822592  2.803217  1.770664  4.357268  2.951746  3.087146
   H (  8)  1.084297  2.205663  2.228865  3.725014  2.608687  3.880919
   H (  9)  1.082882  2.223716  2.235445  2.982691  3.342111  3.042652
             Cl(  7)   H (  8)
   H (  8)  2.900411
   H (  9)  3.735313  1.839804

 A cutoff of  1.0D-11 yielded   2653 shell pairs
 There are     20062 function pairs (     21855 Cartesian)
 Smallest overlap matrix eigenvalue = 2.16E-05
 Guess from superposition of atomic densities
 Warning:  Energy on first SCF cycle will be non-variational
 SAD guess density has 98.000000 electrons

 -----------------------------------------------------------------------
  General SCF calculation program by
  Eric Jon Sundstrom, Paul Horn, Yuezhi Mao, Dmitri Zuev, Alec White,
  David Stuck, Shaama M.S., Shane Yost, Joonho Lee, David Small,
  Daniel Levine, Susi Lehtola, Hugh Burton, Evgeny Epifanovsky
 -----------------------------------------------------------------------
 Exchange:     0.2000 Hartree-Fock + 0.0800 Slater + 0.7200 B88
 Correlation:  0.1900 VWN1RPA + 0.8100 LYP
 Using SG-1 standard quadrature grid
 A restricted SCF calculation will be
 performed using DIIS
 SCF converges when DIIS error is below 1.0e-08
 ---------------------------------------
  Cycle       Energy         DIIS error
 ---------------------------------------
    1   -3711.2036597170      3.84e-02  
    2   -3709.9076197507      3.65e-03  
    3   -3709.8714470153      4.62e-03  
    4   -3709.9595821993      7.35e-04  
    5   -3709.9615500772      2.98e-04  
    6   -3709.9619656810      7.93e-05  
    7   -3709.9619986327      2.42e-05  
    8   -3709.9620011290      7.00e-06  
    9   -3709.9620013548      1.15e-06  
   10   -3709.9620013613      3.17e-07  
   11   -3709.9620013619      1.55e-07  
   12   -3709.9620013621      2.41e-08  
   13   -3709.9620013620      1.17e-08  
   14   -3709.9620013620      1.85e-09  Convergence criterion met
 ---------------------------------------
 SCF time:   CPU 54.93s  wall 55.00s 
 SCF   energy in the final basis set =    -3709.9620013620
 Total energy in the final basis set =    -3709.9620013620

 --------------------------------------------------------------

                    Orbital Energies (a.u.)
 --------------------------------------------------------------

 Alpha MOs
 -- Occupied --
*******-101.580-101.579 -62.507 -56.328 -56.323 -56.323 -24.719
-10.356 -10.324 -10.233  -9.495  -9.493  -8.716  -7.260  -7.258
 -7.249  -7.249  -7.247  -7.247  -6.548  -6.534  -6.533  -2.659
 -2.655  -2.655  -2.643  -2.643  -1.263  -0.962  -0.885  -0.838
 -0.807  -0.655  -0.620  -0.558  -0.542  -0.505  -0.477  -0.461
 -0.429  -0.410  -0.389  -0.354  -0.353  -0.327  -0.314  -0.306
 -0.296
 -- Virtual --
 -0.061  -0.039  -0.009   0.007   0.018   0.019   0.027   0.052
  0.060   0.061   0.064   0.067   0.083   0.093   0.095   0.096
  0.105   0.108   0.114   0.120   0.124   0.136   0.143   0.151
  0.153   0.175   0.180   0.183   0.188   0.202   0.209   0.241
  0.247   0.258   0.266   0.315   0.338   0.362   0.380   0.384
  0.399   0.410   0.423   0.431   0.445   0.454   0.466   0.467
  0.482   0.488   0.494   0.526   0.541   0.564   0.576   0.588
  0.600   0.609   0.638   0.653   0.669   0.686   0.748   0.777
  0.803   0.809   0.828   0.857   0.886   0.902   0.907   0.909
  0.917   0.986   1.004   1.026   1.057   1.126   1.150   1.177
  1.294   1.349   1.382   1.402   1.443   1.449   1.490   1.521
  1.528   1.559   1.580   1.665   1.738   1.793   1.849   1.861
  1.916   1.967   1.983   2.005   2.051   2.076   2.142   2.160
  2.197   2.207   2.276   2.289   2.327   2.355   2.446   2.515
  2.552   2.594   2.701   2.726   2.795   2.815   2.978   3.043
  3.152   3.377   3.584   3.702   3.767   3.803   3.981   4.011
  4.020   4.034   4.072   4.113   4.201   4.376   4.839   6.338
  6.383   6.630   6.687   7.562   7.597   7.674   9.718   9.749
 23.482  23.632  23.848  25.853  25.867  25.967  26.020  26.413
 26.477  47.936  66.756 215.704 215.738 289.758 289.792 289.895
*******
 --------------------------------------------------------------

          Ground-State Mulliken Net Atomic Charges

     Atom                 Charge (a.u.)
  ----------------------------------------
      1 C                    -0.612412
      2 C                    -0.364419
      3 C                     0.209532
      4 Cl                    0.252848
      5 F                    -0.025001
      6 Br                   -0.062957
      7 Cl                    0.214253
      8 H                     0.201978
      9 H                     0.186179
  ----------------------------------------
  Sum of atomic charges =     0.000000

 -----------------------------------------------------------------
                    Cartesian Multipole Moments
 -----------------------------------------------------------------
    Charge (ESU x 10^10)
                 0.0000
    Dipole Moment (Debye)
         X      -0.1468      Y       0.2961      Z       2.0185
       Tot       2.0454
    Quadrupole Moments (Debye-Ang)
        XX     -69.4392     XY      -0.3166     YY     -65.9985
        XZ       2.3814     YZ      -1.3336     ZZ     -63.4176
    Octopole Moments (Debye-Ang^2)
       XXX     -38.8528    XXY      12.0316    XYY     -12.2600
       YYY      17.7984    XXZ      -1.7798    XYZ      -2.8892
       YYZ      -2.6748    XZZ      -6.2323    YZZ       3.7550
       ZZZ       1.2199
    Hexadecapole Moments (Debye-Ang^3)
      XXXX    -849.2303   XXXY     -43.8997   XXYY    -246.8513
      XYYY     -30.3268   YYYY    -673.5252   XXXZ       0.0385
      XXYZ      -5.5527   XYYZ       2.6391   YYYZ       1.8770
      XXZZ    -173.9830   XYZZ     -15.4142   YYZZ    -146.1600
      XZZZ       1.4724   YZZZ       0.6663   ZZZZ    -187.8299
 -----------------------------------------------------------------
 Calculating MO derivatives via CPSCF
   1         3          27      0.140640    0.025360
   2         3          27      0.021298    0.003834
   3         3          27      0.002003    0.000466
   4         3          27      0.000170    0.000039
   5        27           3      0.000005    0.000002
   6        30           0      0.000000    0.000000    Roots Converged
 Time for AOints: 27.7 s (CPU) 27.7 s (wall)
 ------------------------------------------------------------------------------
                     AOints        : Timing summary (seconds)
 ------------------------------------------------------------------------------
     job step          cpu (% of tot)      sys (% of tot)     wall (% of tot)
 ------------------------------------------------------------------------------
  cpscf_lag         0.1899E+03 (41.9)   0.2810E-03 (16.2)   0.1899E+03 (41.9)
  iterzp            0.2356E+03 (51.9)   0.1456E-02 (83.8)   0.2356E+03 (51.9)
  make_fx           0.0000E+00 ( 0.0)   0.0000E+00 ( 0.0)   0.0000E+00 ( 0.0)
  AOints            0.2773E+02 ( 6.1)   0.0000E+00 ( 0.0)   0.2773E+02 ( 6.1)
 ------------------------------------------------------------------------------
   Grand Totals     0.4535E+03          0.1738E-02          0.4536E+03
 ------------------------------------------------------------------------------
 Calculating analytic Hessian of the SCF energy
 Polarizability Matrix (a.u.)
            1           2           3
    1 -82.0368651  -1.6502508  -2.5423650
    2  -1.6502508 -89.5071623   0.8551238
    3  -2.5423650   0.8551238 -64.3708247

 Direct stationary perturbation theory relativistic correction:

 rels  =      18.421410280429
 relv  =     -63.113767434399
 rel2e =      10.689958860783
 E_rel =     -34.002398293187

 Hessian of the SCF Energy
            1           2           3           4           5           6
    1   0.2435083  -0.1061414   0.0067839  -0.0518028   0.0032825   0.0428285
    2  -0.1061414   0.6410057   0.0172110  -0.0030952  -0.0650158   0.0367601
    3   0.0067839   0.0172110   0.5987551   0.0834800   0.0354553  -0.1847882
    4  -0.0518028  -0.0030952   0.0834800   0.4462033  -0.0120706  -0.1373986
    5   0.0032825  -0.0650158   0.0354553  -0.0120706   0.3999055  -0.0028011
    6   0.0428285   0.0367601  -0.1847882  -0.1373986  -0.0028011   0.3671129
    7  -0.0666907   0.0065939  -0.0960304  -0.1904741  -0.0355829   0.0309080
    8   0.0024304  -0.0562713  -0.0134344  -0.0469566  -0.0509321  -0.0015243
    9  -0.0585017  -0.0007143  -0.1454507  -0.0023897  -0.0109833  -0.0200144
   10  -0.0031854  -0.0042424   0.0044048  -0.0474212  -0.0340357   0.0122381
   11  -0.0093880  -0.0104717   0.0040721  -0.0391783  -0.1093572   0.0318716
   12   0.0068011   0.0225882  -0.0012589   0.0126665   0.0267726  -0.0438457
   13  -0.0060178   0.0052832   0.0130561  -0.1450723   0.0835184   0.0577506
   14   0.0038693  -0.0023570  -0.0067452   0.1004558  -0.1543988  -0.0631273
   15   0.0229526  -0.0328655  -0.0120621   0.0567747  -0.0499086  -0.0937348
   16  -0.0120982   0.0049826  -0.0044016  -0.0105568   0.0152507  -0.0086532
   17   0.0084719  -0.0034185   0.0003219   0.0029066  -0.0033243   0.0042421
   18  -0.0129357   0.0143564   0.0005955  -0.0009143  -0.0049224  -0.0010940
   19  -0.0046151  -0.0065286  -0.0058053  -0.0044652  -0.0180641  -0.0103530
   20  -0.0072600  -0.0070390  -0.0050960  -0.0031752  -0.0178256  -0.0113574
   21  -0.0059575  -0.0249391  -0.0051115  -0.0028959   0.0036795  -0.0006381
   22  -0.0548584   0.0647956  -0.0295310   0.0068647  -0.0219228   0.0063953
   23   0.0655333  -0.2686773   0.1090386   0.0021293  -0.0056571   0.0002112
   24  -0.0295458   0.1054792  -0.0979181  -0.0086095   0.0152485  -0.0117717
   25  -0.0442399   0.0383522   0.0280435  -0.0032755   0.0196245   0.0062842
   26   0.0392019  -0.2277551  -0.1408233  -0.0010159   0.0066055   0.0057252
   27   0.0275745  -0.1378761  -0.1527613  -0.0007132  -0.0125406  -0.0112260
            7           8           9          10          11          12
    1  -0.0666907   0.0024304  -0.0585017  -0.0031854  -0.0093880   0.0068011
    2   0.0065939  -0.0562713  -0.0007143  -0.0042424  -0.0104717   0.0225882
    3  -0.0960304  -0.0134344  -0.1454507   0.0044048   0.0040721  -0.0012589
    4  -0.1904741  -0.0469566  -0.0023897  -0.0474212  -0.0391783   0.0126665
    5  -0.0355829  -0.0509321  -0.0109833  -0.0340357  -0.1093572   0.0267726
    6   0.0309080  -0.0015243  -0.0200144   0.0122381   0.0318716  -0.0438457
    7   0.3969261   0.0146524   0.0808121  -0.0029594  -0.0035702   0.0019459
    8   0.0146524   0.3021127   0.0298993  -0.0175333  -0.0124606  -0.0020275
    9   0.0808121   0.0298993   0.2574829   0.0080059   0.0090862  -0.0011333
   10  -0.0029594  -0.0175333   0.0080059   0.0519950   0.0478969  -0.0209992
   11  -0.0035702  -0.0124606   0.0090862   0.0478969   0.1832374  -0.0415606
   12   0.0019459  -0.0020275  -0.0011333  -0.0209992  -0.0415606   0.0360593
   13  -0.0233756   0.0277758   0.0143165   0.0080919   0.0063940  -0.0035971
   14   0.0063436  -0.0058226  -0.0009490   0.0136754  -0.0520560  -0.0060263
   15   0.0033316   0.0040249   0.0019404  -0.0040359  -0.0023137   0.0076455
   16  -0.0728108   0.0402069  -0.0113017  -0.0050512  -0.0000701   0.0018529
   17   0.0486548  -0.0634320   0.0126142  -0.0030461   0.0021807  -0.0007341
   18  -0.0097068   0.0092408  -0.0270860  -0.0004546  -0.0012305   0.0013840
   19  -0.0401583  -0.0225541  -0.0097917  -0.0015502  -0.0013464  -0.0003898
   20  -0.0361432  -0.1157872  -0.0362394  -0.0020012  -0.0015037  -0.0002192
   21  -0.0130068  -0.0299382  -0.0428316   0.0009359   0.0002963   0.0005489
   22  -0.0053033   0.0225713  -0.0083733  -0.0015744  -0.0023670   0.0040884
   23  -0.0019564   0.0056525  -0.0035913  -0.0002953  -0.0001170   0.0011227
   24  -0.0012402   0.0115379  -0.0113837  -0.0005998  -0.0002142  -0.0007361
   25   0.0048461  -0.0205929  -0.0127766   0.0016549   0.0016290  -0.0023687
   26   0.0010080  -0.0030594   0.0008776  -0.0004183   0.0005482   0.0000842
   27   0.0029866  -0.0077786  -0.0115238   0.0005048  -0.0000073   0.0013363
           13          14          15          16          17          18
    1  -0.0060178   0.0038693   0.0229526  -0.0120982   0.0084719  -0.0129357
    2   0.0052832  -0.0023570  -0.0328655   0.0049826  -0.0034185   0.0143564
    3   0.0130561  -0.0067452  -0.0120621  -0.0044016   0.0003219   0.0005955
    4  -0.1450723   0.1004558   0.0567747  -0.0105568   0.0029066  -0.0009143
    5   0.0835184  -0.1543988  -0.0499086   0.0152507  -0.0033243  -0.0049224
    6   0.0577506  -0.0631273  -0.0937348  -0.0086532   0.0042421  -0.0010940
    7  -0.0233756   0.0063436   0.0033316  -0.0728108   0.0486548  -0.0097068
    8   0.0277758  -0.0058226   0.0040249   0.0402069  -0.0634320   0.0092408
    9   0.0143165  -0.0009490   0.0019404  -0.0113017   0.0126142  -0.0270860
   10   0.0080919   0.0136754  -0.0040359  -0.0050512  -0.0030461  -0.0004546
   11   0.0063940  -0.0520560  -0.0023137  -0.0000701   0.0021807  -0.0012305
   12  -0.0035971  -0.0060263   0.0076455   0.0018529  -0.0007341   0.0013840
   13   0.1734684  -0.1237463  -0.0829932  -0.0038283   0.0004103   0.0024499
   14  -0.1237463   0.2091429   0.0775433   0.0018345   0.0000929  -0.0004354
   15  -0.0829932   0.0775433   0.0926087  -0.0003242  -0.0000098   0.0004885
   16  -0.0038283   0.0018345  -0.0003242   0.1015680  -0.0704442   0.0198693
   17   0.0004103   0.0000929  -0.0000098  -0.0704442   0.0989057  -0.0135241
   18   0.0024499  -0.0004354   0.0004885   0.0198693  -0.0135241   0.0219336
   19  -0.0019354  -0.0039505   0.0014110   0.0031699   0.0131174   0.0033819
   20   0.0007818   0.0032222   0.0026068   0.0073416  -0.0317269  -0.0040455
   21  -0.0014863   0.0009794   0.0018257   0.0024173  -0.0023064   0.0032360
   22   0.0017689   0.0002113  -0.0043263  -0.0025041   0.0012638  -0.0034137
   23   0.0008191   0.0008510  -0.0015458  -0.0007037   0.0006390  -0.0006273
   24   0.0009891  -0.0007089   0.0033071   0.0012473  -0.0003454  -0.0001982
   25  -0.0030997   0.0013067   0.0072097   0.0021118  -0.0013345   0.0017239
   26  -0.0012364   0.0013254   0.0024683   0.0016016   0.0000835   0.0011879
   27  -0.0004856  -0.0005306  -0.0020190  -0.0007062  -0.0002584   0.0007405
           19          20          21          22          23          24
    1  -0.0046151  -0.0072600  -0.0059575  -0.0548584   0.0655333  -0.0295458
    2  -0.0065286  -0.0070390  -0.0249391   0.0647956  -0.2686773   0.1054792
    3  -0.0058053  -0.0050960  -0.0051115  -0.0295310   0.1090386  -0.0979181
    4  -0.0044652  -0.0031752  -0.0028959   0.0068647   0.0021293  -0.0086095
    5  -0.0180641  -0.0178256   0.0036795  -0.0219228  -0.0056571   0.0152485
    6  -0.0103530  -0.0113574  -0.0006381   0.0063953   0.0002112  -0.0117717
    7  -0.0401583  -0.0361432  -0.0130068  -0.0053033  -0.0019564  -0.0012402
    8  -0.0225541  -0.1157872  -0.0299382   0.0225713   0.0056525   0.0115379
    9  -0.0097917  -0.0362394  -0.0428316  -0.0083733  -0.0035913  -0.0113837
   10  -0.0015502  -0.0020012   0.0009359  -0.0015744  -0.0002953  -0.0005998
   11  -0.0013464  -0.0015037   0.0002963  -0.0023670  -0.0001170  -0.0002142
   12  -0.0003898  -0.0002192   0.0005489   0.0040884   0.0011227  -0.0007361
   13  -0.0019354   0.0007818  -0.0014863   0.0017689   0.0008191   0.0009891
   14  -0.0039505   0.0032222   0.0009794   0.0002113   0.0008510  -0.0007089
   15   0.0014110   0.0026068   0.0018257  -0.0043263  -0.0015458   0.0033071
   16   0.0031699   0.0073416   0.0024173  -0.0025041  -0.0007037   0.0012473
   17   0.0131174  -0.0317269  -0.0023064   0.0012638   0.0006390  -0.0003454
   18   0.0033819  -0.0040455   0.0032360  -0.0034137  -0.0006273  -0.0001982
   19   0.0493750   0.0409523   0.0215411   0.0019856  -0.0008518  -0.0010210
   20   0.0409523   0.1700921   0.0537253   0.0015680   0.0007150  -0.0003148
   21   0.0215411   0.0537253   0.0422434   0.0030167  -0.0003736   0.0010864
   22   0.0019856   0.0015680   0.0030167   0.0538308  -0.0685053   0.0341187
   23  -0.0008518   0.0007150  -0.0003736  -0.0685053   0.2791229  -0.1150182
   24  -0.0010210  -0.0003148   0.0010864   0.0341187  -0.1150182   0.1053552
   25  -0.0018063  -0.0020642  -0.0045644  -0.0002098   0.0038308   0.0046612
   26  -0.0007744  -0.0001468  -0.0011233   0.0023851  -0.0125290  -0.0156642
   27   0.0010268   0.0009402  -0.0003594  -0.0019748   0.0107837   0.0122591
           25          26          27
    1  -0.0442399   0.0392019   0.0275745
    2   0.0383522  -0.2277551  -0.1378761
    3   0.0280435  -0.1408233  -0.1527613
    4  -0.0032755  -0.0010159  -0.0007132
    5   0.0196245   0.0066055  -0.0125406
    6   0.0062842   0.0057252  -0.0112260
    7   0.0048461   0.0010080   0.0029866
    8  -0.0205929  -0.0030594  -0.0077786
    9  -0.0127766   0.0008776  -0.0115238
   10   0.0016549  -0.0004183   0.0005048
   11   0.0016290   0.0005482  -0.0000073
   12  -0.0023687   0.0000842   0.0013363
   13  -0.0030997  -0.0012364  -0.0004856
   14   0.0013067   0.0013254  -0.0005306
   15   0.0072097   0.0024683  -0.0020190
   16   0.0021118   0.0016016  -0.0007062
   17  -0.0013345   0.0000835  -0.0002584
   18   0.0017239   0.0011879   0.0007405
   19  -0.0018063  -0.0007744   0.0010268
   20  -0.0020642  -0.0001468   0.0009402
   21  -0.0045644  -0.0011233  -0.0003594
   22  -0.0002098   0.0023851  -0.0019748
   23   0.0038308  -0.0125290   0.0107837
   24   0.0046612  -0.0156642   0.0122591
   25   0.0440184  -0.0407517  -0.0282128
   26  -0.0407517   0.2349276   0.1472676
   27  -0.0282128   0.1472676   0.1635536
 Gradient time:  CPU 558.92 s  wall 558.93 s
 **********************************************************************
 **                                                                  **
 **                       VIBRATIONAL ANALYSIS                       **
 **                       --------------------                       **
 **                                                                  **
 **        VIBRATIONAL FREQUENCIES (CM**-1) AND NORMAL MODES         **
 **     FORCE CONSTANTS (mDYN/ANGSTROM) AND REDUCED MASSES (AMU)     **
 **                  INFRARED INTENSITIES (KM/MOL)                   **
 **                                                                  **
 **********************************************************************


 Mode:                 1                      2                      3
 Frequency:       113.40                 132.80                 203.53
 Force Cnst:      0.1449                 0.2926                 0.6144
 Red. Mass:      19.1220                28.1617                25.1733
 IR Active:          YES                    YES                    YES
 IR Intens:        0.474                  0.202                  0.364
 Raman Active:       YES                    YES                    YES
               X      Y      Z        X      Y      Z        X      Y      Z
 C         -0.171  0.172  0.069    0.095  0.159 -0.096   -0.088 -0.034  0.142
 C         -0.004  0.063  0.124    0.079  0.063 -0.118   -0.181 -0.094  0.066
 C         -0.008  0.030 -0.034    0.016  0.218 -0.041   -0.123  0.034  0.148
 Cl         0.129 -0.125 -0.331    0.615 -0.039  0.171   -0.172 -0.167  0.024
 F          0.052 -0.117  0.522   -0.169 -0.071 -0.284   -0.486 -0.197 -0.233
 Br        -0.102 -0.008  0.141   -0.316 -0.087 -0.023   -0.006  0.188 -0.013
 Cl         0.150  0.102 -0.330    0.119  0.111  0.130    0.589 -0.117  0.002
 H         -0.075  0.258  0.186   -0.069  0.158 -0.006   -0.220 -0.039  0.201
 H         -0.405  0.202 -0.027    0.282  0.260 -0.175    0.070  0.049  0.076
 TransDip  -0.017  0.014 -0.002    0.004  0.014  0.003    0.006  0.017  0.007

 Mode:                 4                      5                      6
 Frequency:       248.21                 287.48                 365.24
 Force Cnst:      0.5761                 0.5834                 0.3997
 Red. Mass:      15.8712                11.9820                 5.0852
 IR Active:          YES                    YES                    YES
 IR Intens:        0.774                  0.698                  2.893
 Raman Active:       YES                    YES                    YES
               X      Y      Z        X      Y      Z        X      Y      Z
 C          0.229  0.046  0.293    0.229 -0.190 -0.003   -0.001 -0.275  0.169
 C          0.017  0.015  0.177    0.227 -0.216  0.005   -0.063  0.073  0.168
 C          0.080  0.128  0.350    0.133  0.068  0.026   -0.049 -0.053  0.173
 Cl        -0.097 -0.025 -0.027   -0.170 -0.171  0.025    0.091 -0.045 -0.100
 F         -0.287 -0.102 -0.092    0.414 -0.088  0.000    0.006  0.263 -0.039
 Br         0.072 -0.177 -0.062   -0.148  0.082 -0.036   -0.021  0.023 -0.028
 Cl        -0.038  0.412 -0.081    0.062  0.164  0.047   -0.009 -0.035  0.000
 H          0.213  0.027  0.264   -0.048 -0.328 -0.116    0.116 -0.419 -0.175
 H          0.379  0.075  0.296    0.562 -0.203  0.098   -0.035 -0.527  0.480
 TransDip   0.022  0.008  0.016    0.017 -0.020 -0.000   -0.009 -0.041  0.034

 Mode:                 7                      8                      9
 Frequency:       406.93                 432.32                 540.81
 Force Cnst:      0.5704                 0.4678                 0.8115
 Red. Mass:       5.8462                 4.2485                 4.7093
 IR Active:          YES                    YES                    YES
 IR Intens:        2.434                  4.618                  9.748
 Raman Active:       YES                    YES                    YES
               X      Y      Z        X      Y      Z        X      Y      Z
 C          0.259 -0.180 -0.012    0.226  0.225  0.129   -0.206 -0.029  0.193
 C          0.053  0.025 -0.019    0.005 -0.014  0.015    0.203 -0.129  0.199
 C          0.048 -0.039  0.059    0.005 -0.093  0.200    0.109 -0.001  0.024
 Cl         0.020  0.206 -0.025    0.002 -0.042  0.034    0.018  0.131 -0.059
 F         -0.120 -0.235  0.160    0.036  0.045 -0.041    0.059 -0.120 -0.159
 Br        -0.038  0.035 -0.024   -0.027  0.034 -0.014   -0.016  0.010  0.002
 Cl        -0.013 -0.071 -0.016   -0.059 -0.127 -0.107   -0.026 -0.040 -0.017
 H          0.472 -0.292 -0.350    0.380  0.422  0.435   -0.591  0.036  0.545
 H          0.281 -0.401  0.268    0.245  0.448 -0.141   -0.255  0.164 -0.052
 TransDip   0.048  0.010 -0.006    0.058  0.011  0.035   -0.013 -0.052  0.084

 Mode:                10                     11                     12
 Frequency:       653.49                 730.40                 859.33
 Force Cnst:      2.6917                 0.8565                 1.0742
 Red. Mass:      10.6982                 2.7251                 2.4689
 IR Active:          YES                    YES                    YES
 IR Intens:       42.984                 50.774                 53.729
 Raman Active:       YES                    YES                    YES
               X      Y      Z        X      Y      Z        X      Y      Z
 C          0.123  0.077  0.025   -0.001  0.053  0.008   -0.126  0.104 -0.004
 C          0.323  0.271  0.271   -0.016 -0.045 -0.008    0.054  0.185 -0.063
 C          0.412  0.274 -0.369   -0.140  0.317  0.069    0.008  0.009  0.161
 Cl        -0.074 -0.142  0.022    0.001  0.010 -0.007   -0.012 -0.024  0.015
 F         -0.216  0.086  0.014    0.041 -0.009  0.008    0.078 -0.107 -0.066
 Br        -0.016  0.003  0.004    0.017 -0.018  0.005   -0.000  0.001 -0.002
 Cl        -0.064 -0.117 -0.014   -0.010 -0.069 -0.031   -0.003 -0.010 -0.007
 H          0.040 -0.108 -0.299   -0.508 -0.235 -0.278    0.330 -0.010 -0.483
 H         -0.134 -0.193  0.299    0.635 -0.018  0.260   -0.468 -0.329  0.462
 TransDip   0.147  0.150  0.006   -0.089  0.208  0.031    0.000  0.232  0.034

 Mode:                13                     14                     15
 Frequency:       960.94                 987.92                1044.88
 Force Cnst:      2.9388                 2.4782                 1.2709
 Red. Mass:       5.4017                 4.3096                 1.9758
 IR Active:          YES                    YES                    YES
 IR Intens:       22.228                 33.236                 96.563
 Raman Active:       YES                    YES                    YES
               X      Y      Z        X      Y      Z        X      Y      Z
 C          0.008  0.101  0.369    0.067  0.150  0.003    0.027 -0.135  0.059
 C         -0.310 -0.118 -0.201   -0.017 -0.076  0.323   -0.067  0.056  0.001
 C          0.212  0.010 -0.223   -0.281 -0.091 -0.230   -0.070  0.205 -0.046
 Cl         0.014  0.017  0.004    0.006  0.018 -0.009   -0.003 -0.004  0.000
 F          0.051 -0.023 -0.015    0.055 -0.050 -0.075    0.051 -0.043 -0.019
 Br        -0.005  0.002  0.002    0.005 -0.003  0.003    0.004 -0.005 -0.000
 Cl        -0.002  0.003  0.002    0.012  0.024  0.011   -0.001 -0.014  0.002
 H          0.070 -0.159 -0.171    0.588  0.082 -0.419    0.608  0.230  0.455
 H         -0.017 -0.173  0.717    0.107 -0.143  0.387   -0.426  0.075 -0.314
 TransDip  -0.122 -0.076 -0.048   -0.147 -0.080  0.078   -0.158  0.271  0.024

 Mode:                16                     17                     18
 Frequency:      1082.61                1155.63                1315.87
 Force Cnst:      0.9528                 2.4441                 4.3122
 Red. Mass:       1.3798                 3.1061                 4.2270
 IR Active:          YES                    YES                    YES
 IR Intens:       21.942                 43.302                 49.697
 Raman Active:       YES                    YES                    YES
               X      Y      Z        X      Y      Z        X      Y      Z
 C         -0.168 -0.038  0.007    0.042 -0.060  0.080   -0.021 -0.014  0.166
 C          0.013  0.007  0.002   -0.076  0.350  0.017    0.332 -0.004 -0.258
 C          0.061 -0.005 -0.000   -0.067 -0.116 -0.089   -0.241 -0.045 -0.107
 Cl         0.000  0.000 -0.001   -0.003 -0.016  0.002   -0.008 -0.011  0.007
 F         -0.006  0.004  0.002    0.064 -0.095 -0.031   -0.064  0.057  0.043
 Br        -0.001  0.001  0.000    0.002  0.000  0.001    0.003 -0.002  0.001
 Cl        -0.001 -0.001 -0.000   -0.001  0.006  0.004    0.006  0.010  0.004
 H          0.582  0.139 -0.065   -0.581 -0.119  0.321    0.113  0.175  0.531
 H          0.752  0.189 -0.048    0.566  0.189 -0.091    0.098 -0.265  0.556
 TransDip   0.149  0.010 -0.014   -0.041  0.205 -0.024    0.185 -0.041 -0.122

 Mode:                19                     20                     21
 Frequency:      1451.29                3133.12                3229.63
 Force Cnst:      1.5851                 6.0968                 6.8753
 Red. Mass:       1.2773                 1.0541                 1.1188
 IR Active:          YES                    YES                    YES
 IR Intens:       28.801                  0.574                  1.427
 Raman Active:       YES                    YES                    YES
               X      Y      Z        X      Y      Z        X      Y      Z
 C         -0.004  0.011 -0.127    0.007 -0.012  0.063    0.023 -0.097 -0.015
 C         -0.063 -0.006  0.035    0.002  0.001 -0.002   -0.000 -0.001  0.000
 C          0.049  0.012  0.010   -0.002 -0.000 -0.001    0.000 -0.000  0.000
 Cl         0.001  0.002 -0.001    0.000  0.000 -0.000    0.000  0.000 -0.000
 F          0.008 -0.007 -0.004    0.000  0.000 -0.000   -0.000  0.000  0.000
 Br        -0.000  0.000 -0.000   -0.000  0.000 -0.000   -0.000  0.000 -0.000
 Cl        -0.001 -0.001 -0.000   -0.000 -0.000 -0.000    0.000  0.000  0.000
 H         -0.055  0.356  0.600   -0.185  0.655 -0.318   -0.160  0.563 -0.286
 H          0.151 -0.454  0.507    0.103 -0.515 -0.394   -0.116  0.582  0.462
 TransDip  -0.052  0.004  0.164    0.004  0.004 -0.024   -0.007  0.037  0.006

 STANDARD THERMODYNAMIC QUANTITIES AT   298.15 K  AND     1.00 ATM

   This Molecule has  0 Imaginary Frequencies
   Zero point vibrational energy:       27.642 kcal/mol

   Atom    1 Element C  Has Mass   12.00000
   Atom    2 Element C  Has Mass   12.00000
   Atom    3 Element C  Has Mass   12.00000
   Atom    4 Element Cl Has Mass   34.96885
   Atom    5 Element F  Has Mass   18.99840
   Atom    6 Element Br Has Mass   78.91830
   Atom    7 Element Cl Has Mass   34.96885
   Atom    8 Element H  Has Mass    1.00783
   Atom    9 Element H  Has Mass    1.00783
   Molecular Mass:   205.870060 amu
   Principal axes and moments of inertia in amu*Bohr^2:
                             1           2           3
    Eigenvalues --     1286.62770  1705.55973  2666.03352
          X               0.99752     0.06965     0.00981
          Y              -0.06957     0.99754    -0.00811
          Z              -0.01035     0.00741     0.99992
   Rotational Symmetry Number is   1
   The Molecule is an Asymmetric Top
   Translational Enthalpy:        0.889 kcal/mol
   Rotational Enthalpy:           0.889 kcal/mol
   Vibrational Enthalpy:         30.439 kcal/mol
   gas constant (RT):             0.592 kcal/mol
   Translational Entropy:        41.870  cal/mol.K
   Rotational Entropy:           30.149  cal/mol.K
   Vibrational Entropy:          16.144  cal/mol.K

   Total Enthalpy:               32.809 kcal/mol
   Total Entropy:                88.163  cal/mol.K

 ======================================================================

 STANDARD THERMODYNAMIC QUANTITIES FOR ANHARMONIC VIBRATION -- TOSH

   Zero point vibrational energy: ************ kcal/mol

   Vibrational Enthalpy:       Infinity kcal/mol
   Vibrational Entropy:             NaN  cal/mol.K

   Total Enthalpy:             Infinity kcal/mol
   Total Entropy:                   NaN  cal/mol.K

 ======================================================================

 STANDARD THERMODYNAMIC QUANTITIES FOR ANHARMONIC VIBRATION -- VPT2

   Zero point vibrational energy: ************ kcal/mol

   Vibrational Enthalpy:       Infinity kcal/mol
   Vibrational Entropy:             NaN  cal/mol.K

   Total Enthalpy:             Infinity kcal/mol
   Total Entropy:                   NaN  cal/mol.K

 ======================================================================

Archival summary:
1\1\garfield\FREQ\ProcedureUnspecified\BasisUnspecified\r1l2132\taweetha\ThuOct1100:45:442018ThuOct1100:45:442018\0\\#,FREQ,ProcedureUnspecified,BasisUnspecified,\\0,1\Br\C,1,1.93137\C,2,1.5114,1,120.753\F,3,1.35614,2,116.775,1,-144.927,0\C,3,1.49736,2,60.6442,1,107.545,0\H,5,1.08288,3,118.155,2,-107.205,0\H,5,1.0843,3,116.466,2,107.137,0\Cl,3,1.76082,2,122.387,1,-3.24519,0\Cl,2,1.77066,1,112.932,3,-145.829,0\\\@

 Total job time:  613.97s(wall), 613.94s(cpu) 
 Thu Oct 11 00:45:44 2018

        *************************************************************
        *                                                           *
        *  Thank you very much for using Q-Chem.  Have a nice day.  *
        *                                                           *
        *************************************************************
