# Supplementary material for: Geometric and energetic data from ab initio calculations of haloethene, haloimine, halomethylenephosphine, haloiminophosphine, halodiazene, halodiphosphene and halocyclopropane
Source: Data Brief. 2019 Nov 2;27:104738. doi: 10.1016/j.dib.2019.104738 (PMC6861602; doi:10.1016/j.dib.2019.104738)
Supplement: Multimedia component 3 [file mmc3.zip › CCC/B3LYP/ClFCCCBrI.out]

Q-Chem Developer Version!
                  Welcome to Q-Chem
     A Quantum Leap Into The Future Of Chemistry


 Q-Chem 5.1, Q-Chem, Inc., Pleasanton, CA (2018)

 Yihan Shao,  Zhengting Gan,  E. Epifanovsky,  A. T. B. Gilbert,  M. Wormit,  
 J. Kussmann,  A. W. Lange,  A. Behn,  Jia Deng,  Xintian Feng,  D. Ghosh,  
 M. Goldey,  P. R. Horn,  L. D. Jacobson,  I. Kaliman,  T. Kus,  A. Landau,  
 Jie Liu,  E. I. Proynov,  R. M. Richard,  R. P. Steele,  E. J. Sundstrom,  
 H. L. Woodcock III,  P. M. Zimmerman,  D. Zuev,  B. Albrecht,  E. Alguire,  
 S. A. Baeppler,  D. Barton,  Z. Benda,  Y. A. Bernard,  E. J. Berquist,  
 K. B. Bravaya,  H. Burton,  D. Casanova,  Chun-Min Chang,  Yunqing Chen,  
 A. Chien,  K. D. Closser,  M. P. Coons,  S. Coriani,  S. Dasgupta,  
 A. L. Dempwolff,  M. Diedenhofen,  Hainam Do,  R. G. Edgar,  Po-Tung Fang,  
 S. Faraji,  S. Fatehi,  Qingguo Feng,  K. D. Fenk,  J. Fosso-Tande,  
 Qinghui Ge,  A. Ghysels,  G. Gidofalvi,  J. Gomes,  J. Gonthier,  A. Gunina,  
 D. Hait,  M. W. D. Hanson-Heine,  P. H. P. Harbach,  A. W. Hauser,  
 J. E. Herr,  E. G. Hohenstein,  Z. C. Holden,  Kerwin Hui,  B. C. Huynh,  
 T.-C. Jagau,  Hyunjun Ji,  B. Kaduk,  K. Khistyaev,  Jaehoon Kim,  
 P. Klunzinger,  K. Koh,  D. Kosenkov,  L. Koulias,  T. Kowalczyk,  
 C. M. Krauter,  A. Kunitsa,  Ka Un Lao,  A. Laurent,  K. V. Lawler,  
 Joonho Lee,  D. Lefrancois,  S. Lehtola,  D. S. Levine,  Yi-Pei Li,  
 You-Sheng Lin,  Fenglai Liu,  E. Livshits,  A. Luenser,  P. Manohar,  
 E. Mansoor,  S. F. Manzer,  Shan-Ping Mao,  Yuezhi Mao,  N. Mardirossian,  
 A. V. Marenich,  T. Markovich,  L. A. Martinez-Martinez,  S. A. Maurer,  
 N. J. Mayhall,  S. C. McKenzie,  J.-M. Mewes,  A. F. Morrison,  
 J. W. Mullinax,  K. Nanda,  T. S. Nguyen-Beck,  R. Olivares-Amaya,  
 J. A. Parkhill,  T. M. Perrine,  F. Plasser,  P. Pokhilko,  S. Prager,  
 A. Prociuk,  E. Ramos,  D. R. Rehn,  F. Rob,  M. Schneider,  N. Sergueev,  
 S. M. Sharada,  S. Sharma,  D. W. Small,  T. Stauch,  T. Stein,  
 Yu-Chuan Su,  A. J. W. Thom,  A. Tkatchenko,  T. Tsuchimochi,  N. M. Tubman,  
 L. Vogt,  M. L. Vidal,  O. Vydrov,  M. A. Watson,  J. Wenzel,  
 M. de Wergifosse,  T. A. Wesolowski,  A. White,  J. Witte,  A. Yamada,  
 Jun Yang,  K. Yao,  S. Yeganeh,  S. R. Yost,  Zhi-Qiang You,  A. Zech,  
 Igor Ying Zhang,  Xing Zhang,  Yan Zhao,  Ying Zhu,  B. R. Brooks,  
 G. K. L. Chan,  C. J. Cramer,  M. S. Gordon,  W. J. Hehre,  A. Klamt,  
 M. W. Schmidt,  C. D. Sherrill,  D. G. Truhlar,  A. Aspuru-Guzik,  R. Baer,  
 A. T. Bell,  N. A. Besley,  Jeng-Da Chai,  A. E. DePrince, III,  
 R. A. DiStasio Jr.,  A. Dreuw,  B. D. Dunietz,  T. R. Furlani,  
 Chao-Ping Hsu,  Yousung Jung,  Jing Kong,  D. S. Lambrecht,  WanZhen Liang,  
 C. Ochsenfeld,  V. A. Rassolov,  L. V. Slipchenko,  J. E. Subotnik,  
 T. Van Voorhis,  J. M. Herbert,  A. I. Krylov,  P. M. W. Gill,  M. Head-Gordon

 Contributors to earlier versions of Q-Chem not listed above: 
 R. D. Adamson,  B. Austin,  J. Baker,  G. J. O. Beran,  K. Brandhorst,  
 S. T. Brown,  E. F. C. Byrd,  A. K. Chakraborty,  C.-L. Cheng,  
 Siu Hung Chien,  D. M. Chipman,  D. L. Crittenden,  H. Dachsel,  
 R. J. Doerksen,  A. D. Dutoi,  L. Fusti-Molnar,  W. A. Goddard III,  
 A. Golubeva-Zadorozhnaya,  S. R. Gwaltney,  G. Hawkins,  A. Heyden,  
 S. Hirata,  G. Kedziora,  F. J. Keil,  C. Kelley,  Jihan Kim,  R. A. King,  
 R. Z. Khaliullin,  P. P. Korambath,  W. Kurlancheek,  A. M. Lee,  M. S. Lee,  
 S. V. Levchenko,  Ching Yeh Lin,  D. Liotard,  R. C. Lochan,  I. Lotan,  
 P. E. Maslen,  N. Nair,  D. P. O'Neill,  D. Neuhauser,  E. Neuscamman,  
 C. M. Oana,  R. Olson,  B. Peters,  R. Peverati,  P. A. Pieniazek,  
 Y. M. Rhee,  J. Ritchie,  M. A. Rohrdanz,  E. Rosta,  N. J. Russ,  
 H. F. Schaefer III,  N. E. Schultz,  N. Shenvi,  A. C. Simmonett,  A. Sodt,  
 D. Stuck,  K. S. Thanthiriwatte,  V. Vanovschi,  Tao Wang,  A. Warshel,  
 C. F. Williams,  Q. Wu,  X. Xu,  W. Zhang

 Please cite Q-Chem as follows:
 Y. Shao et al., Mol. Phys. 113, 184-215 (2015)
 DOI: 10.1080/00268976.2014.952696

 Q-Chem 5.1.1 for Intel X86 EM64T Linux

 Parts of Q-Chem use Armadillo 8.300.2 (Tropical Shenanigans).
 http://arma.sourceforge.net/

 Q-Chem begins on Thu Oct 11 00:45:44 2018  

Host: 
0

     Scratch files written to /scratch/taweetham/qchem30769//
Input Ideriv = 2
Curr. Ideriv = -1
Max.  Ideriv = 2

Checking the input file for inconsistencies... 	...done.

--------------------------------------------------------------
User input:
--------------------------------------------------------------
$molecule
0 1
C 
C 1 CC 
C 2 CC 1 60.0
Cl 2 CCl 1 ANG  3 pDHA
F 2 CF 1 ANG  3 mDHA
Br 3 CBr 1 ANG  2 mDHA
I 3 CI 1 ANG  2 pDHA
H 1 CH 2 ANG  3 pDHA
H 1 CH 2 ANG  3 mDHA

CC=1.54
CH=1.09
CF=1.35
CCl=1.77
CBr=1.94
CI=2.14
ANG=118.0
pDHA=107.9
mDHA=-107.9
$end

$rem
   job_type	optimization
   basis	6-311++g**
   method	b3lyp
   mem_total	32000
$end

--------------------------------------------------------------
 ----------------------------------------------------------------
             Standard Nuclear Orientation (Angstroms)
    I     Atom           X                Y                Z
 ----------------------------------------------------------------
    1      C      -0.7166187540    -0.7919528281    -1.5753090482
    2      C      -1.0504072120    -1.2804533552    -0.1534959451
    3      C      -0.2084811533    -0.0063589240    -0.3521008089
    4      Cl     -2.7150802732    -1.0961838383     0.4190495505
    5      F      -0.4263459849    -2.3888804550     0.2986510986
    6      Br     -1.0365806515     1.7035569480     0.0403771292
    7      I       1.8799564436    -0.1000144162     0.1053454202
    8      H       0.0090809114    -1.3622590460    -2.1551459334
    9      H      -1.5199283939    -0.3538300869    -2.1676282915
 ----------------------------------------------------------------
 Molecular Point Group                 C1    NOp =  1
 Largest Abelian Subgroup              C1    NOp =  1
 Nuclear Repulsion Energy =  1144.7510798927 hartrees
 There are       67 alpha and       67 beta electrons
 Requested basis set is 6-311++G(d,p)
 There are 90 shells and 242 basis functions

 Total QAlloc Memory Limit  32000 MB
 Mega-Array Size       188 MB
 MEM_STATIC part       192 MB
 A cutoff of  1.0D-11 yielded   3210 shell pairs
 There are     24728 function pairs (     27420 Cartesian)
 Smallest overlap matrix eigenvalue = 3.74E-05

 Scale SEOQF with 1.000000e-01/1.000000e-01/1.000000e-01

 Standard Electronic Orientation quadrupole field applied
 Nucleus-field energy     =     0.0000000234 hartrees
 Guess from superposition of atomic densities
 Warning:  Energy on first SCF cycle will be non-variational
 SAD guess density has 134.000000 electrons

 -----------------------------------------------------------------------
  General SCF calculation program by
  Eric Jon Sundstrom, Paul Horn, Yuezhi Mao, Dmitri Zuev, Alec White,
  David Stuck, Shaama M.S., Shane Yost, Joonho Lee, David Small,
  Daniel Levine, Susi Lehtola, Hugh Burton, Evgeny Epifanovsky
 -----------------------------------------------------------------------
 Exchange:     0.2000 Hartree-Fock + 0.0800 Slater + 0.7200 B88
 Correlation:  0.1900 VWN1RPA + 0.8100 LYP
 Using SG-1 standard quadrature grid
 A restricted SCF calculation will be
 performed using DIIS
 SCF converges when DIIS error is below 1.0e-08
 ---------------------------------------
  Cycle       Energy         DIIS error
 ---------------------------------------
    1  -10170.3109865632      3.46e-02  
    2  -10169.1987258949      3.16e-03  
    3  -10169.1583842933      4.03e-03  
    4  -10169.2503493348      5.59e-04  
    5  -10169.2517660882      2.55e-04  
    6  -10169.2521422783      9.08e-05  
    7  -10169.2522016905      2.81e-05  
    8  -10169.2522069750      6.54e-06  
    9  -10169.2522072575      1.27e-06  
   10  -10169.2522072694      4.33e-07  
   11  -10169.2522072705      1.03e-07  
   12  -10169.2522072704      4.71e-08  
   13  -10169.2522072704      1.11e-08  
   14  -10169.2522072704      2.54e-09  Convergence criterion met
 ---------------------------------------
 SCF time:   CPU 73.41s  wall 122.00s 
 SCF   energy in the final basis set =   -10169.2522072704
 Total energy in the final basis set =   -10169.2522072704

 --------------------------------------------------------------

                    Orbital Energies (a.u.)
 --------------------------------------------------------------

 Alpha MOs
 -- Occupied --
*******-482.850-176.318-165.722-165.720-165.720-101.579 -62.503
-56.324 -56.320 -56.320 -35.814 -31.308 -31.301 -31.301 -24.725
-22.958 -22.957 -22.957 -22.952 -22.952 -10.359 -10.309 -10.235
 -9.493  -8.712  -7.258  -7.248  -7.248  -6.544  -6.530  -6.530
 -6.364  -4.777  -4.761  -4.761  -2.655  -2.651  -2.651  -2.639
 -2.639  -2.043  -2.038  -2.037  -2.024  -2.024  -1.267  -0.936
 -0.859  -0.802  -0.691  -0.652  -0.608  -0.545  -0.526  -0.500
 -0.471  -0.450  -0.401  -0.391  -0.379  -0.352  -0.323  -0.303
 -0.298  -0.278  -0.276
 -- Virtual --
 -0.082  -0.057  -0.008   0.002   0.019   0.022   0.026   0.054
  0.059   0.063   0.069   0.070   0.075   0.093   0.101   0.103
  0.105   0.117   0.119   0.129   0.135   0.141   0.151   0.161
  0.174   0.176   0.191   0.204   0.223   0.231   0.243   0.245
  0.254   0.262   0.302   0.331   0.348   0.368   0.388   0.392
  0.407   0.420   0.430   0.439   0.444   0.452   0.461   0.474
  0.481   0.483   0.513   0.529   0.536   0.539   0.568   0.574
  0.592   0.621   0.647   0.657   0.681   0.687   0.717   0.740
  0.781   0.789   0.840   0.854   0.875   0.903   0.906   0.965
  0.994   1.063   1.091   1.121   1.258   1.274   1.317   1.351
  1.366   1.393   1.400   1.446   1.472   1.482   1.518   1.530
  1.556   1.597   1.651   1.738   1.763   1.841   1.860   1.870
  1.941   1.977   2.002   2.057   2.067   2.126   2.153   2.198
  2.209   2.281   2.349   2.466   2.524   2.566   2.661   2.691
  2.751   2.795   2.892   3.033   3.064   3.341   3.529   3.677
  3.760   3.787   3.965   3.973   3.982   3.995   4.004   4.029
  4.042   4.079   4.086   4.124   4.215   4.274   4.389   4.450
  4.822   6.026   6.046   6.096   6.331   6.378   6.620   6.673
  7.564   7.597   7.685   9.730  23.472  23.583  23.807  25.866
 25.989  26.434  27.882  28.360  28.376  28.389  28.534  28.545
 28.573  28.606  28.692  47.921  66.749 127.897 127.910 127.941
151.674 215.717 289.759 289.790 289.9061020.7161901.838
 --------------------------------------------------------------

          Ground-State Mulliken Net Atomic Charges

     Atom                 Charge (a.u.)
  ----------------------------------------
      1 C                    -0.497137
      2 C                    -0.312935
      3 C                     0.129171
      4 Cl                    0.252221
      5 F                    -0.017475
      6 Br                   -0.061465
      7 I                     0.129460
      8 H                     0.207355
      9 H                     0.170805
  ----------------------------------------
  Sum of atomic charges =     0.000000

 -----------------------------------------------------------------
                    Cartesian Multipole Moments
 -----------------------------------------------------------------
    Charge (ESU x 10^10)
                 0.0000
    Dipole Moment (Debye)
         X       0.0497      Y       0.1086      Z      -1.7819
       Tot       1.7859
    Quadrupole Moments (Debye-Ang)
        XX     -79.9065     XY      -1.5090     YY     -85.2671
        XZ       1.8382     YZ       2.7506     ZZ     -79.4890
    Octopole Moments (Debye-Ang^2)
       XXX      51.7911    XXY      12.2100    XYY      12.3094
       YYY      42.9458    XXZ       6.9183    XYZ      -0.9318
       YYZ       1.8834    XZZ      10.3068    YZZ       5.5636
       ZZZ       1.8705
    Hexadecapole Moments (Debye-Ang^3)
      XXXX   -1355.1509   XXXY     -55.6589   XXYY    -369.9251
      XYYY     -69.0376   YYYY    -767.8535   XXXZ       4.7066
      XXYZ      -2.2592   XYYZ      -2.0144   YYYZ       6.1318
      XXZZ    -276.9526   XYZZ     -16.1312   YYZZ    -166.0673
      XZZZ       9.6952   YZZZ       2.9730   ZZZZ    -224.9589
 -----------------------------------------------------------------
 Calculating analytic gradient of the SCF energy
 Gradient of SCF Energy
            1           2           3           4           5           6
    1   0.0022397  -0.0073265   0.0152354  -0.0041957   0.0055228  -0.0041042
    2   0.0027512  -0.0230530   0.0131530   0.0102039  -0.0011093  -0.0012600
    3  -0.0157195   0.0239220   0.0047887  -0.0021238  -0.0018622   0.0016261
            7           8           9
    1  -0.0066248   0.0013460  -0.0020928
    2  -0.0004036  -0.0012394   0.0009573
    3  -0.0016274  -0.0046250  -0.0043790
 Max gradient component =       2.392E-02
 RMS gradient           =       8.868E-03
 Gradient time:  CPU 20.00 s  wall 32.34 s
 Geometry Optimization Parameters
   NAtoms,    NIC,     NZ,  NCons,   NDum,   NFix, NCnnct, MaxDiis
        9      69       9       0       0       0       0       0


** GEOMETRY OPTIMIZATION IN DELOCALIZED INTERNAL COORDINATES **
   Searching for a Minimum

   Optimization Cycle:   1

                       Coordinates (Angstroms)
     ATOM                X               Y               Z
      1  C        -0.7166187540   -0.7919528281   -1.5753090482
      2  C        -1.0504072120   -1.2804533552   -0.1534959451
      3  C        -0.2084811533   -0.0063589240   -0.3521008089
      4  Cl       -2.7150802732   -1.0961838383    0.4190495505
      5  F        -0.4263459849   -2.3888804550    0.2986510986
      6  Br       -1.0365806515    1.7035569480    0.0403771292
      7  I         1.8799564436   -0.1000144162    0.1053454202
      8  H         0.0090809114   -1.3622590460   -2.1551459334
      9  H        -1.5199283939   -0.3538300869   -2.1676282915
   Point Group: c1    Number of degrees of freedom:    21


   Energy is -10169.252207270


 Attempting to Generate Delocalized Internal Coordinates

 21 Hessian modes will be used to form the next step
  Hessian Eigenvalues:
     0.017401    0.020947    0.030782    0.030782    0.030790    0.033282
     0.086449    0.090060    0.108095    0.108252    0.129001    0.140000
     0.145900    0.175927    0.257500    0.268991    0.285189    0.286300
     0.348126    0.348126    0.550214

 Minimum Search - Taking Simple RFO Step
 Searching for Lamda that Minimizes Along All modes
 Value Taken    Lamda =  -0.00530534
 Step Taken.  Stepsize is  0.218529

                             Maximum     Tolerance    Cnvgd?
         Gradient           0.016615      0.000300      NO
         Displacement       0.110878      0.001200      NO
         Energy change     *********      0.000001      NO


 New Cartesian Coordinates Obtained by Inverse Iteration

 Displacement from previous Coordinates is:  0.290725
 ----------------------------------------------------------------
             Standard Nuclear Orientation (Angstroms)
    I     Atom           X                Y                Z
 ----------------------------------------------------------------
    1      C      -0.7297663270    -0.7800299576    -1.5541282708
    2      C      -1.0557338206    -1.2636049504    -0.1651022585
    3      C      -0.2201611696    -0.0015834887    -0.3459704723
    4      Cl     -2.7230218512    -1.1964409010     0.4013823629
    5      F      -0.4331496304    -2.3713759527     0.2825604427
    6      Br     -0.9853690993     1.7473656387    -0.0169577432
    7      I       1.8992571334    -0.1141542511     0.1141921486
    8      H      -0.0040436466    -1.3531776386    -2.1197573984
    9      H      -1.5324166564    -0.3433745002    -2.1364756396
 ----------------------------------------------------------------
 Molecular Point Group                 C1    NOp =  1
 Largest Abelian Subgroup              C1    NOp =  1
 Nuclear Repulsion Energy =  1139.0939546204 hartrees
 There are       67 alpha and       67 beta electrons
 Applying Cartesian multipole field
    Component          Value
    ---------          -----
     (2,0,0)        1.00000E-11
     (0,2,0)        2.00000E-11
     (0,0,2)       -3.00000E-11
 Nucleus-field energy     =     0.0000000241 hartrees
 Requested basis set is 6-311++G(d,p)
 There are 90 shells and 242 basis functions
 A cutoff of  1.0D-11 yielded   3203 shell pairs
 There are     24678 function pairs (     27365 Cartesian)
 Smallest overlap matrix eigenvalue = 3.31E-05
 Guess MOs from SCF MO coefficient file

 -----------------------------------------------------------------------
  General SCF calculation program by
  Eric Jon Sundstrom, Paul Horn, Yuezhi Mao, Dmitri Zuev, Alec White,
  David Stuck, Shaama M.S., Shane Yost, Joonho Lee, David Small,
  Daniel Levine, Susi Lehtola, Hugh Burton, Evgeny Epifanovsky
 -----------------------------------------------------------------------
 Exchange:     0.2000 Hartree-Fock + 0.0800 Slater + 0.7200 B88
 Correlation:  0.1900 VWN1RPA + 0.8100 LYP
 Using SG-1 standard quadrature grid
 A restricted SCF calculation will be
 performed using DIIS
 SCF converges when DIIS error is below 1.0e-08
 ---------------------------------------
  Cycle       Energy         DIIS error
 ---------------------------------------
    1  -10169.2516643225      5.51e-04  
    2  -10169.2548482930      1.72e-04  
    3  -10169.2548102707      1.99e-04  
    4  -10169.2550442871      2.86e-05  
    5  -10169.2550490713      8.90e-06  
    6  -10169.2550493977      4.41e-06  
    7  -10169.2550495157      1.46e-06  
    8  -10169.2550495312      3.72e-07  
    9  -10169.2550495321      8.55e-08  
   10  -10169.2550495321      2.54e-08  
   11  -10169.2550495321      8.36e-09  Convergence criterion met
 ---------------------------------------
 SCF time:   CPU 59.92s  wall 85.00s 
 SCF   energy in the final basis set =   -10169.2550495321
 Total energy in the final basis set =   -10169.2550495321

 --------------------------------------------------------------

                    Orbital Energies (a.u.)
 --------------------------------------------------------------

 Alpha MOs
 -- Occupied --
*******-482.852-176.318-165.722-165.719-165.719-101.578 -62.505
-56.326 -56.322 -56.321 -35.814 -31.308 -31.301 -31.301 -24.722
-22.958 -22.957 -22.957 -22.952 -22.952 -10.357 -10.309 -10.231
 -9.493  -8.714  -7.258  -7.248  -7.247  -6.546  -6.532  -6.532
 -6.363  -4.777  -4.761  -4.760  -2.657  -2.653  -2.653  -2.641
 -2.641  -2.042  -2.037  -2.037  -2.023  -2.023  -1.268  -0.943
 -0.863  -0.805  -0.688  -0.652  -0.610  -0.548  -0.529  -0.500
 -0.472  -0.450  -0.399  -0.392  -0.380  -0.349  -0.327  -0.304
 -0.300  -0.278  -0.276
 -- Virtual --
 -0.088  -0.058  -0.007   0.004   0.019   0.023   0.027   0.055
  0.061   0.063   0.070   0.070   0.078   0.094   0.101   0.102
  0.104   0.118   0.120   0.131   0.134   0.142   0.152   0.163
  0.173   0.177   0.193   0.207   0.226   0.231   0.248   0.250
  0.258   0.262   0.304   0.329   0.349   0.369   0.386   0.396
  0.408   0.420   0.428   0.438   0.444   0.452   0.461   0.471
  0.479   0.485   0.511   0.529   0.537   0.542   0.569   0.581
  0.595   0.624   0.649   0.655   0.678   0.685   0.707   0.736
  0.776   0.781   0.846   0.860   0.875   0.893   0.911   0.966
  0.997   1.058   1.099   1.125   1.256   1.283   1.321   1.351
  1.370   1.395   1.397   1.447   1.475   1.488   1.524   1.529
  1.551   1.595   1.655   1.739   1.775   1.849   1.863   1.887
  1.953   1.982   2.009   2.058   2.074   2.141   2.164   2.201
  2.211   2.283   2.337   2.476   2.535   2.571   2.670   2.697
  2.767   2.808   2.903   3.034   3.103   3.367   3.535   3.693
  3.763   3.793   3.971   3.978   3.982   4.002   4.013   4.031
  4.059   4.075   4.085   4.122   4.210   4.272   4.386   4.443
  4.836   6.024   6.045   6.090   6.334   6.381   6.628   6.677
  7.562   7.593   7.679   9.733  23.488  23.618  23.840  25.865
 25.969  26.424  27.878  28.359  28.375  28.386  28.535  28.545
 28.571  28.604  28.689  47.920  66.753 127.896 127.909 127.939
151.671 215.719 289.756 289.786 289.9001020.7161901.834
 --------------------------------------------------------------

          Ground-State Mulliken Net Atomic Charges

     Atom                 Charge (a.u.)
  ----------------------------------------
      1 C                    -0.495807
      2 C                    -0.317582
      3 C                     0.134120
      4 Cl                    0.257068
      5 F                    -0.019277
      6 Br                   -0.059328
      7 I                     0.120264
      8 H                     0.210844
      9 H                     0.169699
  ----------------------------------------
  Sum of atomic charges =     0.000000

 -----------------------------------------------------------------
                    Cartesian Multipole Moments
 -----------------------------------------------------------------
    Charge (ESU x 10^10)
                 0.0000
    Dipole Moment (Debye)
         X       0.0180      Y       0.1690      Z      -1.7972
       Tot       1.8052
    Quadrupole Moments (Debye-Ang)
        XX     -79.9670     XY      -1.3550     YY     -85.0784
        XZ       1.9597     YZ       2.6287     ZZ     -79.5874
    Octopole Moments (Debye-Ang^2)
       XXX      48.5320    XXY      11.5834    XYY      10.8347
       YYY      45.7393    XXZ       7.5913    XYZ      -0.5704
       YYZ       2.6207    XZZ       9.0252    YZZ       6.0702
       ZZZ       5.1419
    Hexadecapole Moments (Debye-Ang^3)
      XXXX   -1359.9901   XXXY     -61.5217   XXYY    -375.2100
      XYYY     -79.6482   YYYY    -793.2041   XXXZ      -1.4298
      XXYZ      -1.5912   XYYZ      -3.8931   YYYZ      11.3735
      XXZZ    -277.2165   XYZZ     -19.1435   YYZZ    -170.5037
      XZZZ       2.7626   YZZZ       8.9731   ZZZZ    -221.4700
 -----------------------------------------------------------------
 Calculating analytic gradient of the SCF energy
 Gradient of SCF Energy
            1           2           3           4           5           6
    1  -0.0019033  -0.0004362   0.0054009  -0.0006230  -0.0015291  -0.0004837
    2   0.0029187  -0.0116099   0.0037649   0.0006811   0.0031328   0.0017571
    3  -0.0048100   0.0099005   0.0020663  -0.0024928  -0.0021604  -0.0008305
            7           8           9
    1  -0.0003373  -0.0000082  -0.0000801
    2  -0.0002541   0.0004229  -0.0008134
    3  -0.0008455  -0.0001848  -0.0006427
 Max gradient component =       1.161E-02
 RMS gradient           =       3.580E-03
 Gradient time:  CPU 19.72 s  wall 26.40 s
 Geometry Optimization Parameters
   NAtoms,    NIC,     NZ,  NCons,   NDum,   NFix, NCnnct, MaxDiis
        9      69       9       0       0       0       0       0

 Cartesian Hessian Update
 Hessian Updated using BFGS Update


** GEOMETRY OPTIMIZATION IN DELOCALIZED INTERNAL COORDINATES **
   Searching for a Minimum

   Optimization Cycle:   2

                       Coordinates (Angstroms)
     ATOM                X               Y               Z
      1  C        -0.7297663270   -0.7800299576   -1.5541282708
      2  C        -1.0557338206   -1.2636049504   -0.1651022585
      3  C        -0.2201611696   -0.0015834887   -0.3459704723
      4  Cl       -2.7230218512   -1.1964409010    0.4013823629
      5  F        -0.4331496304   -2.3713759527    0.2825604427
      6  Br       -0.9853690993    1.7473656387   -0.0169577432
      7  I         1.8992571334   -0.1141542511    0.1141921486
      8  H        -0.0040436466   -1.3531776386   -2.1197573984
      9  H        -1.5324166564   -0.3433745002   -2.1364756396
   Point Group: c1    Number of degrees of freedom:    21


   Energy is -10169.255049532

 Hessian Updated using BFGS Update

 21 Hessian modes will be used to form the next step
  Hessian Eigenvalues:
     0.017404    0.020960    0.030166    0.030782    0.031830    0.038898
     0.086540    0.089873    0.106221    0.108740    0.120824    0.133948
     0.144992    0.176080    0.244460    0.268346    0.269898    0.288017
     0.348115    0.349342    0.559622

 Minimum Search - Taking Simple RFO Step
 Searching for Lamda that Minimizes Along All modes
 Value Taken    Lamda =  -0.00087151
 Step Taken.  Stepsize is  0.122092

                             Maximum     Tolerance    Cnvgd?
         Gradient           0.006496      0.000300      NO
         Displacement       0.066818      0.001200      NO
         Energy change     -0.002842      0.000001      NO


 New Cartesian Coordinates Obtained by Inverse Iteration

 Displacement from previous Coordinates is:  0.127251
 ----------------------------------------------------------------
             Standard Nuclear Orientation (Angstroms)
    I     Atom           X                Y                Z
 ----------------------------------------------------------------
    1      C      -0.7306540658    -0.7839288714    -1.5653010430
    2      C      -1.0559532084    -1.2531332989    -0.1865612036
    3      C      -0.2278948567    -0.0039997663    -0.3631517799
    4      Cl     -2.7030654598    -1.1867549474     0.4336620944
    5      F      -0.4279654235    -2.3553426902     0.2782439521
    6      Br     -0.9947074760     1.7324401153    -0.0073411379
    7      I       1.8894284862    -0.1214607804     0.1406017513
    8      H      -0.0070308907    -1.3661924854    -2.1227139157
    9      H      -1.5265621732    -0.3380032769    -2.1476955464
 ----------------------------------------------------------------
 Molecular Point Group                 C1    NOp =  1
 Largest Abelian Subgroup              C1    NOp =  1
 Nuclear Repulsion Energy =  1142.5884065975 hartrees
 There are       67 alpha and       67 beta electrons
 Applying Cartesian multipole field
    Component          Value
    ---------          -----
     (2,0,0)        1.00000E-11
     (0,2,0)        2.00000E-11
     (0,0,2)       -3.00000E-11
 Nucleus-field energy     =     0.0000000237 hartrees
 Requested basis set is 6-311++G(d,p)
 There are 90 shells and 242 basis functions
 A cutoff of  1.0D-11 yielded   3204 shell pairs
 There are     24689 function pairs (     27377 Cartesian)
 Smallest overlap matrix eigenvalue = 3.17E-05
 Guess MOs from SCF MO coefficient file

 -----------------------------------------------------------------------
  General SCF calculation program by
  Eric Jon Sundstrom, Paul Horn, Yuezhi Mao, Dmitri Zuev, Alec White,
  David Stuck, Shaama M.S., Shane Yost, Joonho Lee, David Small,
  Daniel Levine, Susi Lehtola, Hugh Burton, Evgeny Epifanovsky
 -----------------------------------------------------------------------
 Exchange:     0.2000 Hartree-Fock + 0.0800 Slater + 0.7200 B88
 Correlation:  0.1900 VWN1RPA + 0.8100 LYP
 Using SG-1 standard quadrature grid
 A restricted SCF calculation will be
 performed using DIIS
 SCF converges when DIIS error is below 1.0e-08
 ---------------------------------------
  Cycle       Energy         DIIS error
 ---------------------------------------
    1  -10169.2544655913      2.98e-04  
    2  -10169.2553241565      1.01e-04  
    3  -10169.2552805800      1.34e-04  
    4  -10169.2553853368      2.61e-05  
    5  -10169.2553902253      8.58e-06  
    6  -10169.2553906586      2.45e-06  
    7  -10169.2553906994      5.00e-07  
    8  -10169.2553907007      1.54e-07  
    9  -10169.2553907009      4.02e-08  
   10  -10169.2553907009      1.40e-08  
   11  -10169.2553907010      5.15e-09  Convergence criterion met
 ---------------------------------------
 SCF time:   CPU 59.97s  wall 80.00s 
 SCF   energy in the final basis set =   -10169.2553907010
 Total energy in the final basis set =   -10169.2553907010

 --------------------------------------------------------------

                    Orbital Energies (a.u.)
 --------------------------------------------------------------

 Alpha MOs
 -- Occupied --
*******-482.853-176.317-165.721-165.719-165.719-101.578 -62.506
-56.326 -56.322 -56.322 -35.813 -31.307 -31.300 -31.300 -24.720
-22.957 -22.956 -22.956 -22.951 -22.951 -10.355 -10.308 -10.232
 -9.492  -8.714  -7.257  -7.247  -7.247  -6.547  -6.532  -6.532
 -6.363  -4.776  -4.760  -4.760  -2.657  -2.653  -2.653  -2.642
 -2.642  -2.041  -2.037  -2.036  -2.023  -2.022  -1.265  -0.948
 -0.864  -0.807  -0.687  -0.651  -0.611  -0.549  -0.529  -0.499
 -0.472  -0.451  -0.399  -0.391  -0.381  -0.349  -0.327  -0.305
 -0.300  -0.278  -0.276
 -- Virtual --
 -0.088  -0.059  -0.007   0.006   0.018   0.023   0.027   0.057
  0.062   0.063   0.070   0.070   0.077   0.094   0.101   0.103
  0.105   0.118   0.120   0.130   0.133   0.142   0.154   0.163
  0.173   0.177   0.191   0.207   0.224   0.231   0.249   0.251
  0.262   0.264   0.305   0.329   0.349   0.369   0.386   0.396
  0.407   0.422   0.429   0.438   0.445   0.450   0.462   0.472
  0.479   0.486   0.513   0.529   0.538   0.544   0.571   0.584
  0.597   0.622   0.648   0.655   0.678   0.684   0.710   0.737
  0.777   0.781   0.846   0.859   0.875   0.896   0.911   0.966
  0.999   1.069   1.096   1.128   1.255   1.284   1.322   1.350
  1.372   1.397   1.401   1.454   1.473   1.487   1.521   1.531
  1.557   1.598   1.662   1.740   1.776   1.857   1.865   1.888
  1.959   1.988   2.011   2.058   2.077   2.145   2.169   2.201
  2.215   2.284   2.343   2.480   2.543   2.568   2.672   2.703
  2.777   2.815   2.909   3.033   3.122   3.379   3.533   3.694
  3.765   3.797   3.972   3.979   3.982   4.001   4.018   4.031
  4.062   4.076   4.086   4.123   4.211   4.273   4.386   4.443
  4.842   6.024   6.045   6.091   6.338   6.382   6.629   6.679
  7.562   7.594   7.680   9.735  23.492  23.651  23.852  25.866
 25.971  26.428  27.878  28.359  28.375  28.387  28.536  28.545
 28.572  28.605  28.689  47.920  66.756 127.896 127.909 127.940
151.671 215.721 289.757 289.787 289.9011020.7151901.834
 --------------------------------------------------------------

          Ground-State Mulliken Net Atomic Charges

     Atom                 Charge (a.u.)
  ----------------------------------------
      1 C                    -0.511946
      2 C                    -0.306081
      3 C                     0.141027
      4 Cl                    0.255478
      5 F                    -0.023392
      6 Br                   -0.054649
      7 I                     0.117747
      8 H                     0.211609
      9 H                     0.170207
  ----------------------------------------
  Sum of atomic charges =     0.000000

 -----------------------------------------------------------------
                    Cartesian Multipole Moments
 -----------------------------------------------------------------
    Charge (ESU x 10^10)
                 0.0000
    Dipole Moment (Debye)
         X      -0.0159      Y       0.1973      Z      -1.8421
       Tot       1.8527
    Quadrupole Moments (Debye-Ang)
        XX     -80.0673     XY      -1.4078     YY     -85.0685
        XZ       2.0264     YZ       2.7601     ZZ     -79.3797
    Octopole Moments (Debye-Ang^2)
       XXX      49.1171    XXY      11.9250    XYY      11.0178
       YYY      46.4539    XXZ       7.1402    XYZ      -0.6722
       YYZ       1.5665    XZZ       9.0730    YZZ       6.2425
       ZZZ       1.7759
    Hexadecapole Moments (Debye-Ang^3)
      XXXX   -1352.1052   XXXY     -58.8465   XXYY    -371.4805
      XYYY     -76.0395   YYYY    -783.8521   XXXZ      -2.5382
      XXYZ      -1.7990   XYYZ      -4.5734   YYYZ      12.0655
      XXZZ    -274.6137   XYZZ     -17.8888   YYZZ    -169.1342
      XZZZ       1.4114   YZZZ       8.9914   ZZZZ    -225.6686
 -----------------------------------------------------------------
 Calculating analytic gradient of the SCF energy
 Gradient of SCF Energy
            1           2           3           4           5           6
    1  -0.0010490   0.0020195  -0.0008859   0.0011925  -0.0018630  -0.0001593
    2   0.0012178  -0.0040326  -0.0008613   0.0004777   0.0035883  -0.0002189
    3   0.0019120  -0.0021049  -0.0020193  -0.0002412   0.0000213   0.0003474
            7           8           9
    1   0.0004440  -0.0001772   0.0004783
    2  -0.0001111   0.0003100  -0.0003700
    3   0.0007819   0.0006501   0.0006526
 Max gradient component =       4.033E-03
 RMS gradient           =       1.453E-03
 Gradient time:  CPU 19.80 s  wall 26.37 s
 Geometry Optimization Parameters
   NAtoms,    NIC,     NZ,  NCons,   NDum,   NFix, NCnnct, MaxDiis
        9      69       9       0       0       0       0       0

 Cartesian Hessian Update
 Hessian Updated using BFGS Update


** GEOMETRY OPTIMIZATION IN DELOCALIZED INTERNAL COORDINATES **
   Searching for a Minimum

   Optimization Cycle:   3

                       Coordinates (Angstroms)
     ATOM                X               Y               Z
      1  C        -0.7306540658   -0.7839288714   -1.5653010430
      2  C        -1.0559532084   -1.2531332989   -0.1865612036
      3  C        -0.2278948567   -0.0039997663   -0.3631517799
      4  Cl       -2.7030654598   -1.1867549474    0.4336620944
      5  F        -0.4279654235   -2.3553426902    0.2782439521
      6  Br       -0.9947074760    1.7324401153   -0.0073411379
      7  I         1.8894284862   -0.1214607804    0.1406017513
      8  H        -0.0070308907   -1.3661924854   -2.1227139157
      9  H        -1.5265621732   -0.3380032769   -2.1476955464
   Point Group: c1    Number of degrees of freedom:    21


   Energy is -10169.255390701

 Hessian Updated using BFGS Update

 21 Hessian modes will be used to form the next step
  Hessian Eigenvalues:
     0.017374    0.020913    0.029069    0.030835    0.033992    0.048162
     0.081989    0.089878    0.105594    0.109255    0.118476    0.132840
     0.145373    0.176492    0.261865    0.267278    0.272709    0.289106
     0.348157    0.349702    0.546817

 Minimum Search - Taking Simple RFO Step
 Searching for Lamda that Minimizes Along All modes
 Value Taken    Lamda =  -0.00013614
 Step Taken.  Stepsize is  0.043224

                             Maximum     Tolerance    Cnvgd?
         Gradient           0.002604      0.000300      NO
         Displacement       0.020221      0.001200      NO
         Energy change     -0.000341      0.000001      NO


 New Cartesian Coordinates Obtained by Inverse Iteration

 Displacement from previous Coordinates is:  0.040641
 ----------------------------------------------------------------
             Standard Nuclear Orientation (Angstroms)
    I     Atom           X                Y                Z
 ----------------------------------------------------------------
    1      C      -0.7289902718    -0.7844025972    -1.5619993022
    2      C      -1.0572894458    -1.2511249044    -0.1807278278
    3      C      -0.2280006238    -0.0025928789    -0.3579727691
    4      Cl     -2.7085534111    -1.1907297537     0.4345313301
    5      F      -0.4316556425    -2.3643849698     0.2706794055
    6      Br     -0.9924541975     1.7363780680    -0.0111960761
    7      I       1.8898241198    -0.1155718818     0.1330423423
    8      H      -0.0052367840    -1.3687548334    -2.1188166650
    9      H      -1.5220488111    -0.3351922504    -2.1477972663
 ----------------------------------------------------------------
 Molecular Point Group                 C1    NOp =  1
 Largest Abelian Subgroup              C1    NOp =  1
 Nuclear Repulsion Energy =  1141.8031901433 hartrees
 There are       67 alpha and       67 beta electrons
 Applying Cartesian multipole field
    Component          Value
    ---------          -----
     (2,0,0)        1.00000E-11
     (0,2,0)        2.00000E-11
     (0,0,2)       -3.00000E-11
 Nucleus-field energy     =     0.0000000238 hartrees
 Requested basis set is 6-311++G(d,p)
 There are 90 shells and 242 basis functions
 A cutoff of  1.0D-11 yielded   3202 shell pairs
 There are     24675 function pairs (     27362 Cartesian)
 Smallest overlap matrix eigenvalue = 3.15E-05
 Guess MOs from SCF MO coefficient file

 -----------------------------------------------------------------------
  General SCF calculation program by
  Eric Jon Sundstrom, Paul Horn, Yuezhi Mao, Dmitri Zuev, Alec White,
  David Stuck, Shaama M.S., Shane Yost, Joonho Lee, David Small,
  Daniel Levine, Susi Lehtola, Hugh Burton, Evgeny Epifanovsky
 -----------------------------------------------------------------------
 Exchange:     0.2000 Hartree-Fock + 0.0800 Slater + 0.7200 B88
 Correlation:  0.1900 VWN1RPA + 0.8100 LYP
 Using SG-1 standard quadrature grid
 A restricted SCF calculation will be
 performed using DIIS
 SCF converges when DIIS error is below 1.0e-08
 ---------------------------------------
  Cycle       Energy         DIIS error
 ---------------------------------------
    1  -10169.2553414108      1.08e-04  
    2  -10169.2554601273      2.46e-05  
    3  -10169.2554591631      2.78e-05  
    4  -10169.2554643607      5.59e-06  
    5  -10169.2554645649      1.52e-06  
    6  -10169.2554645775      8.13e-07  
    7  -10169.2554645823      2.16e-07  
    8  -10169.2554645826      5.48e-08  
    9  -10169.2554645826      1.33e-08  
   10  -10169.2554645826      5.97e-09  Convergence criterion met
 ---------------------------------------
 SCF time:   CPU 54.58s  wall 76.00s 
 SCF   energy in the final basis set =   -10169.2554645826
 Total energy in the final basis set =   -10169.2554645826

 --------------------------------------------------------------

                    Orbital Energies (a.u.)
 --------------------------------------------------------------

 Alpha MOs
 -- Occupied --
*******-482.853-176.317-165.721-165.719-165.719-101.578 -62.506
-56.327 -56.322 -56.322 -35.814 -31.307 -31.301 -31.300 -24.719
-22.958 -22.956 -22.956 -22.951 -22.951 -10.356 -10.308 -10.232
 -9.493  -8.715  -7.258  -7.247  -7.247  -6.547  -6.533  -6.532
 -6.363  -4.776  -4.760  -4.760  -2.658  -2.654  -2.653  -2.642
 -2.642  -2.041  -2.037  -2.036  -2.023  -2.023  -1.263  -0.947
 -0.864  -0.808  -0.687  -0.651  -0.610  -0.548  -0.529  -0.498
 -0.471  -0.451  -0.399  -0.391  -0.381  -0.349  -0.328  -0.305
 -0.301  -0.278  -0.276
 -- Virtual --
 -0.088  -0.059  -0.007   0.005   0.018   0.023   0.027   0.056
  0.062   0.063   0.070   0.070   0.077   0.094   0.101   0.102
  0.105   0.118   0.120   0.130   0.133   0.142   0.153   0.163
  0.173   0.177   0.192   0.207   0.225   0.231   0.250   0.251
  0.262   0.264   0.305   0.329   0.349   0.369   0.386   0.396
  0.407   0.422   0.428   0.438   0.445   0.451   0.462   0.471
  0.479   0.485   0.512   0.529   0.538   0.543   0.570   0.584
  0.597   0.622   0.648   0.656   0.678   0.684   0.710   0.737
  0.777   0.781   0.846   0.859   0.874   0.895   0.911   0.965
  0.998   1.066   1.097   1.127   1.256   1.285   1.322   1.350
  1.371   1.398   1.399   1.451   1.474   1.486   1.521   1.531
  1.555   1.598   1.661   1.740   1.776   1.856   1.866   1.888
  1.957   1.987   2.011   2.058   2.077   2.141   2.168   2.202
  2.213   2.283   2.340   2.479   2.540   2.566   2.670   2.702
  2.776   2.813   2.908   3.029   3.120   3.377   3.531   3.693
  3.766   3.797   3.972   3.978   3.982   4.000   4.011   4.031
  4.062   4.076   4.086   4.123   4.211   4.272   4.385   4.443
  4.838   6.025   6.044   6.091   6.338   6.383   6.627   6.677
  7.562   7.593   7.679   9.734  23.489  23.648  23.849  25.864
 25.969  26.426  27.878  28.359  28.375  28.387  28.536  28.545
 28.572  28.605  28.689  47.920  66.756 127.896 127.909 127.939
151.671 215.720 289.756 289.786 289.9001020.7151901.835
 --------------------------------------------------------------

          Ground-State Mulliken Net Atomic Charges

     Atom                 Charge (a.u.)
  ----------------------------------------
      1 C                    -0.510325
      2 C                    -0.304794
      3 C                     0.137591
      4 Cl                    0.257422
      5 F                    -0.025982
      6 Br                   -0.054593
      7 I                     0.118502
      8 H                     0.212193
      9 H                     0.169986
  ----------------------------------------
  Sum of atomic charges =     0.000000

 -----------------------------------------------------------------
                    Cartesian Multipole Moments
 -----------------------------------------------------------------
    Charge (ESU x 10^10)
                 0.0000
    Dipole Moment (Debye)
         X      -0.0079      Y       0.2305      Z      -1.8314
       Tot       1.8459
    Quadrupole Moments (Debye-Ang)
        XX     -80.0486     XY      -1.4152     YY     -85.1163
        XZ       1.9850     YZ       2.7260     ZZ     -79.4200
    Octopole Moments (Debye-Ang^2)
       XXX      49.2543    XXY      11.7641    XYY      11.0712
       YYY      46.3366    XXZ       7.2655    XYZ      -0.5977
       YYZ       1.7868    XZZ       9.1258    YZZ       6.1043
       ZZZ       2.5137
    Hexadecapole Moments (Debye-Ang^3)
      XXXX   -1353.1872   XXXY     -60.0990   XXYY    -372.2700
      XYYY     -78.0559   YYYY    -787.2075   XXXZ      -1.6551
      XXYZ      -1.7668   XYYZ      -4.1023   YYYZ      12.1385
      XXZZ    -275.1021   XYZZ     -18.5112   YYZZ    -169.5609
      XZZZ       2.7051   YZZZ       9.2481   ZZZZ    -224.8429
 -----------------------------------------------------------------
 Calculating analytic gradient of the SCF energy
 Gradient of SCF Energy
            1           2           3           4           5           6
    1   0.0000041   0.0018059  -0.0009681  -0.0000549  -0.0011393   0.0001745
    2   0.0002081  -0.0015072   0.0002521   0.0001700   0.0008993  -0.0000652
    3   0.0010731   0.0001107  -0.0008587  -0.0001801  -0.0004791   0.0000642
            7           8           9
    1  -0.0000914   0.0001825   0.0000866
    2  -0.0000171   0.0000412   0.0000187
    3   0.0001195   0.0000196   0.0001308
 Max gradient component =       1.806E-03
 RMS gradient           =       6.383E-04
 Gradient time:  CPU 19.76 s  wall 39.55 s
 Geometry Optimization Parameters
   NAtoms,    NIC,     NZ,  NCons,   NDum,   NFix, NCnnct, MaxDiis
        9      69       9       0       0       0       0       0

 Cartesian Hessian Update
 Hessian Updated using BFGS Update


** GEOMETRY OPTIMIZATION IN DELOCALIZED INTERNAL COORDINATES **
   Searching for a Minimum

   Optimization Cycle:   4

                       Coordinates (Angstroms)
     ATOM                X               Y               Z
      1  C        -0.7289902718   -0.7844025972   -1.5619993022
      2  C        -1.0572894458   -1.2511249044   -0.1807278278
      3  C        -0.2280006238   -0.0025928789   -0.3579727691
      4  Cl       -2.7085534111   -1.1907297537    0.4345313301
      5  F        -0.4316556425   -2.3643849698    0.2706794055
      6  Br       -0.9924541975    1.7363780680   -0.0111960761
      7  I         1.8898241198   -0.1155718818    0.1330423423
      8  H        -0.0052367840   -1.3687548334   -2.1188166650
      9  H        -1.5220488111   -0.3351922504   -2.1477972663
   Point Group: c1    Number of degrees of freedom:    21


   Energy is -10169.255464583

 Hessian Updated using BFGS Update

 21 Hessian modes will be used to form the next step
  Hessian Eigenvalues:
     0.017185    0.020978    0.028765    0.030931    0.035649    0.052209
     0.081558    0.090105    0.104046    0.111174    0.118921    0.133623
     0.142357    0.175908    0.241382    0.268737    0.272249    0.290312
     0.347727    0.350742    0.486072

 Minimum Search - Taking Simple RFO Step
 Searching for Lamda that Minimizes Along All modes
 Value Taken    Lamda =  -0.00001876
 Step Taken.  Stepsize is  0.014983

                             Maximum     Tolerance    Cnvgd?
         Gradient           0.000907      0.000300      NO
         Displacement       0.009647      0.001200      NO
         Energy change     -0.000074      0.000001      NO


 New Cartesian Coordinates Obtained by Inverse Iteration

 Displacement from previous Coordinates is:  0.012274
 ----------------------------------------------------------------
             Standard Nuclear Orientation (Angstroms)
    I     Atom           X                Y                Z
 ----------------------------------------------------------------
    1      C      -0.7291678046    -0.7839671191    -1.5630495726
    2      C      -1.0587304442    -1.2501119510    -0.1805480202
    3      C      -0.2278157464    -0.0027619678    -0.3566662052
    4      Cl     -2.7101143580    -1.1930899912     0.4354606956
    5      F      -0.4289560817    -2.3630049446     0.2719439991
    6      Br     -0.9922640082     1.7368305450    -0.0112871923
    7      I       1.8902909556    -0.1165670569     0.1333365660
    8      H      -0.0067016392    -1.3703487038    -2.1193798390
    9      H      -1.5209459412    -0.3333548122    -2.1500672600
 ----------------------------------------------------------------
 Molecular Point Group                 C1    NOp =  1
 Largest Abelian Subgroup              C1    NOp =  1
 Nuclear Repulsion Energy =  1141.4756614089 hartrees
 There are       67 alpha and       67 beta electrons
 Applying Cartesian multipole field
    Component          Value
    ---------          -----
     (2,0,0)        1.00000E-11
     (0,2,0)        2.00000E-11
     (0,0,2)       -3.00000E-11
 Nucleus-field energy     =     0.0000000238 hartrees
 Requested basis set is 6-311++G(d,p)
 There are 90 shells and 242 basis functions
 A cutoff of  1.0D-11 yielded   3201 shell pairs
 There are     24663 function pairs (     27350 Cartesian)
 Smallest overlap matrix eigenvalue = 3.16E-05
 Guess MOs from SCF MO coefficient file

 -----------------------------------------------------------------------
  General SCF calculation program by
  Eric Jon Sundstrom, Paul Horn, Yuezhi Mao, Dmitri Zuev, Alec White,
  David Stuck, Shaama M.S., Shane Yost, Joonho Lee, David Small,
  Daniel Levine, Susi Lehtola, Hugh Burton, Evgeny Epifanovsky
 -----------------------------------------------------------------------
 Exchange:     0.2000 Hartree-Fock + 0.0800 Slater + 0.7200 B88
 Correlation:  0.1900 VWN1RPA + 0.8100 LYP
 Using SG-1 standard quadrature grid
 A restricted SCF calculation will be
 performed using DIIS
 SCF converges when DIIS error is below 1.0e-08
 ---------------------------------------
  Cycle       Energy         DIIS error
 ---------------------------------------
    1  -10169.2554636248      3.80e-05  
    2  -10169.2554751670      1.02e-05  
    3  -10169.2554745705      1.35e-05  
    4  -10169.2554757502      3.05e-06  
    5  -10169.2554758139      9.77e-07  
    6  -10169.2554758189      2.34e-07  
    7  -10169.2554758193      6.23e-08  
    8  -10169.2554758193      2.05e-08  
    9  -10169.2554758193      4.69e-09  Convergence criterion met
 ---------------------------------------
 SCF time:   CPU 49.02s  wall 74.00s 
 SCF   energy in the final basis set =   -10169.2554758193
 Total energy in the final basis set =   -10169.2554758193

 --------------------------------------------------------------

                    Orbital Energies (a.u.)
 --------------------------------------------------------------

 Alpha MOs
 -- Occupied --
*******-482.853-176.317-165.721-165.719-165.719-101.578 -62.506
-56.327 -56.322 -56.322 -35.814 -31.307 -31.301 -31.301 -24.719
-22.958 -22.956 -22.956 -22.951 -22.951 -10.356 -10.309 -10.232
 -9.493  -8.715  -7.258  -7.247  -7.247  -6.547  -6.533  -6.532
 -6.363  -4.776  -4.760  -4.760  -2.658  -2.654  -2.654  -2.642
 -2.642  -2.042  -2.037  -2.036  -2.023  -2.023  -1.262  -0.947
 -0.864  -0.807  -0.687  -0.651  -0.610  -0.548  -0.528  -0.498
 -0.471  -0.451  -0.400  -0.391  -0.381  -0.349  -0.328  -0.305
 -0.301  -0.278  -0.276
 -- Virtual --
 -0.088  -0.059  -0.007   0.005   0.018   0.023   0.027   0.056
  0.062   0.063   0.070   0.070   0.077   0.094   0.101   0.102
  0.105   0.118   0.120   0.130   0.133   0.142   0.153   0.163
  0.173   0.177   0.192   0.207   0.224   0.231   0.249   0.251
  0.261   0.263   0.305   0.329   0.349   0.369   0.386   0.396
  0.407   0.422   0.428   0.438   0.445   0.451   0.462   0.471
  0.479   0.485   0.512   0.529   0.538   0.543   0.570   0.583
  0.597   0.622   0.648   0.656   0.678   0.684   0.710   0.737
  0.777   0.781   0.846   0.860   0.874   0.894   0.911   0.965
  0.998   1.066   1.096   1.126   1.255   1.284   1.321   1.350
  1.370   1.398   1.400   1.452   1.474   1.485   1.522   1.531
  1.554   1.598   1.661   1.740   1.775   1.856   1.865   1.888
  1.956   1.988   2.011   2.058   2.077   2.141   2.167   2.202
  2.213   2.283   2.340   2.479   2.539   2.566   2.669   2.702
  2.776   2.813   2.907   3.027   3.118   3.376   3.529   3.692
  3.766   3.797   3.971   3.977   3.982   4.000   4.009   4.031
  4.061   4.076   4.086   4.123   4.211   4.272   4.385   4.443
  4.837   6.025   6.045   6.091   6.339   6.383   6.625   6.675
  7.562   7.593   7.679   9.734  23.487  23.647  23.847  25.864
 25.967  26.425  27.878  28.359  28.375  28.387  28.536  28.545
 28.572  28.605  28.689  47.920  66.757 127.896 127.909 127.939
151.671 215.720 289.756 289.786 289.9001020.7151901.835
 --------------------------------------------------------------

          Ground-State Mulliken Net Atomic Charges

     Atom                 Charge (a.u.)
  ----------------------------------------
      1 C                    -0.510388
      2 C                    -0.304415
      3 C                     0.137587
      4 Cl                    0.258679
      5 F                    -0.027470
      6 Br                   -0.055009
      7 I                     0.118874
      8 H                     0.212087
      9 H                     0.170055
  ----------------------------------------
  Sum of atomic charges =     0.000000

 -----------------------------------------------------------------
                    Cartesian Multipole Moments
 -----------------------------------------------------------------
    Charge (ESU x 10^10)
                 0.0000
    Dipole Moment (Debye)
         X      -0.0133      Y       0.2357      Z      -1.8337
       Tot       1.8488
    Quadrupole Moments (Debye-Ang)
        XX     -80.0207     XY      -1.4080     YY     -85.1363
        XZ       1.9826     YZ       2.7265     ZZ     -79.4163
    Octopole Moments (Debye-Ang^2)
       XXX      49.2180    XXY      11.7488    XYY      11.0582
       YYY      46.5066    XXZ       7.2516    XYZ      -0.5840
       YYZ       1.7473    XZZ       9.1067    YZZ       6.1395
       ZZZ       2.4128
    Hexadecapole Moments (Debye-Ang^3)
      XXXX   -1353.6715   XXXY     -60.0177   XXYY    -372.4065
      XYYY     -78.1077   YYYY    -787.7245   XXXZ      -1.7255
      XXYZ      -1.7878   XYYZ      -4.0995   YYYZ      12.2903
      XXZZ    -275.2713   XYZZ     -18.5231   YYZZ    -169.6611
      XZZZ       2.7729   YZZZ       9.4039   ZZZZ    -224.9810
 -----------------------------------------------------------------
 Calculating analytic gradient of the SCF energy
 Gradient of SCF Energy
            1           2           3           4           5           6
    1   0.0001242   0.0009206  -0.0005563  -0.0004540  -0.0002674   0.0001257
    2   0.0001445  -0.0007282   0.0002902   0.0001043   0.0001460   0.0000358
    3   0.0000878   0.0000990  -0.0000485  -0.0000505  -0.0000023   0.0000548
            7           8           9
    1   0.0000247   0.0000842  -0.0000018
    2  -0.0000581  -0.0000044   0.0000699
    3   0.0000473  -0.0000661  -0.0001215
 Max gradient component =       9.206E-04
 RMS gradient           =       2.853E-04
 Gradient time:  CPU 19.70 s  wall 26.68 s
 Geometry Optimization Parameters
   NAtoms,    NIC,     NZ,  NCons,   NDum,   NFix, NCnnct, MaxDiis
        9      69       9       0       0       0       0       0

 Cartesian Hessian Update
 Hessian Updated using BFGS Update


** GEOMETRY OPTIMIZATION IN DELOCALIZED INTERNAL COORDINATES **
   Searching for a Minimum

   Optimization Cycle:   5

                       Coordinates (Angstroms)
     ATOM                X               Y               Z
      1  C        -0.7291678046   -0.7839671191   -1.5630495726
      2  C        -1.0587304442   -1.2501119510   -0.1805480202
      3  C        -0.2278157464   -0.0027619678   -0.3566662052
      4  Cl       -2.7101143580   -1.1930899912    0.4354606956
      5  F        -0.4289560817   -2.3630049446    0.2719439991
      6  Br       -0.9922640082    1.7368305450   -0.0112871923
      7  I         1.8902909556   -0.1165670569    0.1333365660
      8  H        -0.0067016392   -1.3703487038   -2.1193798390
      9  H        -1.5209459412   -0.3333548122   -2.1500672600
   Point Group: c1    Number of degrees of freedom:    21


   Energy is -10169.255475819

 Hessian Updated using BFGS Update

 21 Hessian modes will be used to form the next step
  Hessian Eigenvalues:
     0.017150    0.020958    0.026295    0.031731    0.037090    0.052143
     0.071676    0.087795    0.090399    0.111259    0.118445    0.132917
     0.144091    0.176218    0.249436    0.267295    0.272116    0.309627
     0.348761    0.353273    0.483964

 Minimum Search - Taking Simple RFO Step
 Searching for Lamda that Minimizes Along All modes
 Value Taken    Lamda =  -0.00000543
 Step Taken.  Stepsize is  0.011098

                             Maximum     Tolerance    Cnvgd?
         Gradient           0.000500      0.000300      NO
         Displacement       0.006640      0.001200      NO
         Energy change     -0.000011      0.000001      NO


 New Cartesian Coordinates Obtained by Inverse Iteration

 Displacement from previous Coordinates is:  0.009773
 ----------------------------------------------------------------
             Standard Nuclear Orientation (Angstroms)
    I     Atom           X                Y                Z
 ----------------------------------------------------------------
    1      C      -0.7294150768    -0.7839194188    -1.5635550636
    2      C      -1.0594584635    -1.2487265442    -0.1808911117
    3      C      -0.2272622378    -0.0028178352    -0.3567105291
    4      Cl     -2.7091149479    -1.1936192590     0.4376892213
    5      F      -0.4281052068    -2.3626654467     0.2698870969
    6      Br     -0.9928312747     1.7365386024    -0.0124312113
    7      I       1.8900662926    -0.1168598035     0.1357333339
    8      H      -0.0078079888    -1.3717706523    -2.1192216598
    9      H      -1.5204761643    -0.3325356443    -2.1507569052
 ----------------------------------------------------------------
 Molecular Point Group                 C1    NOp =  1
 Largest Abelian Subgroup              C1    NOp =  1
 Nuclear Repulsion Energy =  1141.5086409396 hartrees
 There are       67 alpha and       67 beta electrons
 Applying Cartesian multipole field
    Component          Value
    ---------          -----
     (2,0,0)        1.00000E-11
     (0,2,0)        2.00000E-11
     (0,0,2)       -3.00000E-11
 Nucleus-field energy     =     0.0000000238 hartrees
 Requested basis set is 6-311++G(d,p)
 There are 90 shells and 242 basis functions
 A cutoff of  1.0D-11 yielded   3201 shell pairs
 There are     24663 function pairs (     27350 Cartesian)
 Smallest overlap matrix eigenvalue = 3.15E-05
 Guess MOs from SCF MO coefficient file

 -----------------------------------------------------------------------
  General SCF calculation program by
  Eric Jon Sundstrom, Paul Horn, Yuezhi Mao, Dmitri Zuev, Alec White,
  David Stuck, Shaama M.S., Shane Yost, Joonho Lee, David Small,
  Daniel Levine, Susi Lehtola, Hugh Burton, Evgeny Epifanovsky
 -----------------------------------------------------------------------
 Exchange:     0.2000 Hartree-Fock + 0.0800 Slater + 0.7200 B88
 Correlation:  0.1900 VWN1RPA + 0.8100 LYP
 Using SG-1 standard quadrature grid
 A restricted SCF calculation will be
 performed using DIIS
 SCF converges when DIIS error is below 1.0e-08
 ---------------------------------------
  Cycle       Energy         DIIS error
 ---------------------------------------
    1  -10169.2554726284      2.66e-05  
    2  -10169.2554789495      7.74e-06  
    3  -10169.2554788334      9.73e-06  
    4  -10169.2554792368      1.16e-06  
    5  -10169.2554792425      5.92e-07  
    6  -10169.2554792447      1.97e-07  
    7  -10169.2554792451      5.19e-08  
    8  -10169.2554792451      1.18e-08  
    9  -10169.2554792451      2.74e-09  Convergence criterion met
 ---------------------------------------
 SCF time:   CPU 49.15s  wall 61.00s 
 SCF   energy in the final basis set =   -10169.2554792451
 Total energy in the final basis set =   -10169.2554792451

 --------------------------------------------------------------

                    Orbital Energies (a.u.)
 --------------------------------------------------------------

 Alpha MOs
 -- Occupied --
*******-482.853-176.317-165.721-165.719-165.719-101.578 -62.506
-56.327 -56.322 -56.322 -35.814 -31.307 -31.301 -31.301 -24.718
-22.958 -22.956 -22.956 -22.951 -22.951 -10.356 -10.309 -10.232
 -9.493  -8.715  -7.258  -7.248  -7.247  -6.547  -6.533  -6.532
 -6.363  -4.776  -4.760  -4.760  -2.658  -2.654  -2.654  -2.642
 -2.642  -2.042  -2.037  -2.036  -2.023  -2.023  -1.262  -0.947
 -0.864  -0.807  -0.687  -0.651  -0.610  -0.548  -0.528  -0.497
 -0.471  -0.451  -0.400  -0.391  -0.381  -0.349  -0.328  -0.305
 -0.301  -0.278  -0.276
 -- Virtual --
 -0.088  -0.059  -0.007   0.005   0.018   0.023   0.027   0.056
  0.062   0.063   0.070   0.070   0.077   0.094   0.101   0.102
  0.105   0.118   0.120   0.130   0.133   0.142   0.153   0.163
  0.173   0.177   0.191   0.207   0.224   0.230   0.249   0.251
  0.262   0.264   0.305   0.329   0.349   0.370   0.386   0.396
  0.407   0.422   0.428   0.438   0.445   0.451   0.462   0.471
  0.479   0.486   0.512   0.529   0.538   0.543   0.570   0.583
  0.597   0.622   0.648   0.656   0.678   0.684   0.710   0.737
  0.777   0.781   0.846   0.859   0.874   0.894   0.911   0.965
  0.998   1.066   1.096   1.126   1.255   1.285   1.321   1.350
  1.370   1.398   1.400   1.452   1.474   1.485   1.522   1.531
  1.554   1.599   1.662   1.740   1.774   1.856   1.865   1.888
  1.956   1.988   2.011   2.058   2.077   2.141   2.167   2.202
  2.213   2.283   2.340   2.480   2.540   2.565   2.669   2.702
  2.776   2.813   2.907   3.026   3.118   3.376   3.529   3.692
  3.766   3.798   3.971   3.977   3.982   4.000   4.008   4.031
  4.062   4.076   4.086   4.123   4.211   4.273   4.385   4.443
  4.837   6.025   6.045   6.091   6.339   6.383   6.625   6.675
  7.562   7.593   7.679   9.734  23.487  23.647  23.847  25.864
 25.967  26.425  27.878  28.359  28.375  28.387  28.536  28.545
 28.572  28.605  28.689  47.919  66.757 127.896 127.909 127.939
151.671 215.720 289.756 289.786 289.9001020.7151901.835
 --------------------------------------------------------------

          Ground-State Mulliken Net Atomic Charges

     Atom                 Charge (a.u.)
  ----------------------------------------
      1 C                    -0.510556
      2 C                    -0.304495
      3 C                     0.137474
      4 Cl                    0.259981
      5 F                    -0.028394
      6 Br                   -0.055363
      7 I                     0.119202
      8 H                     0.212122
      9 H                     0.170030
  ----------------------------------------
  Sum of atomic charges =     0.000000

 -----------------------------------------------------------------
                    Cartesian Multipole Moments
 -----------------------------------------------------------------
    Charge (ESU x 10^10)
                 0.0000
    Dipole Moment (Debye)
         X      -0.0174      Y       0.2388      Z      -1.8323
       Tot       1.8479
    Quadrupole Moments (Debye-Ang)
        XX     -79.9956     XY      -1.4023     YY     -85.1533
        XZ       1.9842     YZ       2.7247     ZZ     -79.4092
    Octopole Moments (Debye-Ang^2)
       XXX      49.1744    XXY      11.7256    XYY      11.0494
       YYY      46.5726    XXZ       7.2317    XYZ      -0.5759
       YYZ       1.6799    XZZ       9.1034    YZZ       6.1395
       ZZZ       2.2295
    Hexadecapole Moments (Debye-Ang^3)
      XXXX   -1353.1252   XXXY     -59.8178   XXYY    -372.2268
      XYYY     -77.9888   YYYY    -787.7470   XXXZ      -1.9849
      XXYZ      -1.7776   XYYZ      -4.1961   YYYZ      12.4318
      XXZZ    -275.1549   XYZZ     -18.4629   YYZZ    -169.6711
      XZZZ       2.4922   YZZZ       9.5760   ZZZZ    -225.2426
 -----------------------------------------------------------------
 Calculating analytic gradient of the SCF energy
 Gradient of SCF Energy
            1           2           3           4           5           6
    1   0.0001511   0.0003783  -0.0003778  -0.0002891  -0.0000183   0.0000713
    2  -0.0000558   0.0000973   0.0001263   0.0000221  -0.0001590  -0.0000287
    3  -0.0001222  -0.0000284   0.0001207  -0.0000457   0.0000390   0.0000445
            7           8           9
    1   0.0000353   0.0000418   0.0000075
    2  -0.0000394   0.0000449  -0.0000077
    3   0.0001149  -0.0000446  -0.0000781
 Max gradient component =       3.783E-04
 RMS gradient           =       1.383E-04
 Gradient time:  CPU 20.13 s  wall 20.14 s
 Geometry Optimization Parameters
   NAtoms,    NIC,     NZ,  NCons,   NDum,   NFix, NCnnct, MaxDiis
        9      69       9       0       0       0       0       0

 Cartesian Hessian Update
 Hessian Updated using BFGS Update


** GEOMETRY OPTIMIZATION IN DELOCALIZED INTERNAL COORDINATES **
   Searching for a Minimum

   Optimization Cycle:   6

                       Coordinates (Angstroms)
     ATOM                X               Y               Z
      1  C        -0.7294150768   -0.7839194188   -1.5635550636
      2  C        -1.0594584635   -1.2487265442   -0.1808911117
      3  C        -0.2272622378   -0.0028178352   -0.3567105291
      4  Cl       -2.7091149479   -1.1936192590    0.4376892213
      5  F        -0.4281052068   -2.3626654467    0.2698870969
      6  Br       -0.9928312747    1.7365386024   -0.0124312113
      7  I         1.8900662926   -0.1168598035    0.1357333339
      8  H        -0.0078079888   -1.3717706523   -2.1192216598
      9  H        -1.5204761643   -0.3325356443   -2.1507569052
   Point Group: c1    Number of degrees of freedom:    21


   Energy is -10169.255479245

 Hessian Updated using BFGS Update

 21 Hessian modes will be used to form the next step
  Hessian Eigenvalues:
     0.015116    0.020926    0.023116    0.032534    0.037095    0.052429
     0.065285    0.086698    0.090356    0.112114    0.119226    0.131865
     0.143950    0.176360    0.254119    0.269774    0.282237    0.287415
     0.348680    0.350807    0.503596

 Minimum Search - Taking Simple RFO Step
 Searching for Lamda that Minimizes Along All modes
 Value Taken    Lamda =  -0.00000167
 Step Taken.  Stepsize is  0.007741

                             Maximum     Tolerance    Cnvgd?
         Gradient           0.000212      0.000300     YES
         Displacement       0.004479      0.001200      NO
         Energy change     -0.000003      0.000001      NO


 New Cartesian Coordinates Obtained by Inverse Iteration

 Displacement from previous Coordinates is:  0.006431
 ----------------------------------------------------------------
             Standard Nuclear Orientation (Angstroms)
    I     Atom           X                Y                Z
 ----------------------------------------------------------------
    1      C      -0.7296007625    -0.7838585499    -1.5635245510
    2      C      -1.0600623791    -1.2485028266    -0.1810744686
    3      C      -0.2268336350    -0.0031474937    -0.3567147706
    4      Cl     -2.7084356807    -1.1941180597     0.4388581063
    5      F      -0.4278482987    -2.3625106981     0.2689922887
    6      Br     -0.9935384562     1.7361989809    -0.0135458655
    7      I       1.8898551614    -0.1168569601     0.1363286807
    8      H      -0.0084748657    -1.3727365833    -2.1186763713
    9      H      -1.5194661515    -0.3308438111    -2.1508998774
 ----------------------------------------------------------------
 Molecular Point Group                 C1    NOp =  1
 Largest Abelian Subgroup              C1    NOp =  1
 Nuclear Repulsion Energy =  1141.5654369039 hartrees
 There are       67 alpha and       67 beta electrons
 Applying Cartesian multipole field
    Component          Value
    ---------          -----
     (2,0,0)        1.00000E-11
     (0,2,0)        2.00000E-11
     (0,0,2)       -3.00000E-11
 Nucleus-field energy     =     0.0000000238 hartrees
 Requested basis set is 6-311++G(d,p)
 There are 90 shells and 242 basis functions
 A cutoff of  1.0D-11 yielded   3201 shell pairs
 There are     24663 function pairs (     27350 Cartesian)
 Smallest overlap matrix eigenvalue = 3.15E-05
 Guess MOs from SCF MO coefficient file

 -----------------------------------------------------------------------
  General SCF calculation program by
  Eric Jon Sundstrom, Paul Horn, Yuezhi Mao, Dmitri Zuev, Alec White,
  David Stuck, Shaama M.S., Shane Yost, Joonho Lee, David Small,
  Daniel Levine, Susi Lehtola, Hugh Burton, Evgeny Epifanovsky
 -----------------------------------------------------------------------
 Exchange:     0.2000 Hartree-Fock + 0.0800 Slater + 0.7200 B88
 Correlation:  0.1900 VWN1RPA + 0.8100 LYP
 Using SG-1 standard quadrature grid
 A restricted SCF calculation will be
 performed using DIIS
 SCF converges when DIIS error is below 1.0e-08
 ---------------------------------------
  Cycle       Energy         DIIS error
 ---------------------------------------
    1  -10169.2554780123      1.53e-05  
    2  -10169.2554801591      4.11e-06  
    3  -10169.2554801003      5.72e-06  
    4  -10169.2554802471      6.39e-07  
    5  -10169.2554802487      4.12e-07  
    6  -10169.2554802500      9.56e-08  
    7  -10169.2554802501      2.16e-08  
    8  -10169.2554802501      4.67e-09  Convergence criterion met
 ---------------------------------------
 SCF time:   CPU 44.24s  wall 44.00s 
 SCF   energy in the final basis set =   -10169.2554802501
 Total energy in the final basis set =   -10169.2554802501

 --------------------------------------------------------------

                    Orbital Energies (a.u.)
 --------------------------------------------------------------

 Alpha MOs
 -- Occupied --
*******-482.853-176.317-165.721-165.719-165.719-101.578 -62.506
-56.327 -56.322 -56.322 -35.814 -31.307 -31.301 -31.301 -24.718
-22.958 -22.956 -22.956 -22.951 -22.951 -10.356 -10.309 -10.232
 -9.493  -8.715  -7.258  -7.248  -7.247  -6.547  -6.533  -6.532
 -6.363  -4.776  -4.760  -4.760  -2.658  -2.654  -2.653  -2.642
 -2.642  -2.042  -2.037  -2.037  -2.023  -2.023  -1.262  -0.947
 -0.864  -0.807  -0.688  -0.650  -0.610  -0.548  -0.528  -0.497
 -0.471  -0.451  -0.400  -0.391  -0.381  -0.349  -0.328  -0.305
 -0.301  -0.278  -0.276
 -- Virtual --
 -0.088  -0.059  -0.007   0.005   0.018   0.023   0.027   0.056
  0.062   0.063   0.070   0.070   0.077   0.094   0.101   0.102
  0.105   0.118   0.120   0.130   0.133   0.142   0.153   0.163
  0.173   0.177   0.191   0.207   0.224   0.230   0.249   0.251
  0.262   0.264   0.305   0.329   0.349   0.370   0.386   0.396
  0.407   0.422   0.428   0.438   0.445   0.451   0.462   0.471
  0.479   0.486   0.512   0.529   0.538   0.543   0.570   0.584
  0.597   0.622   0.648   0.656   0.678   0.684   0.710   0.737
  0.777   0.781   0.846   0.859   0.874   0.894   0.911   0.964
  0.998   1.066   1.096   1.126   1.256   1.285   1.321   1.350
  1.370   1.398   1.400   1.452   1.474   1.485   1.521   1.532
  1.554   1.599   1.662   1.740   1.775   1.856   1.865   1.888
  1.956   1.988   2.011   2.058   2.078   2.141   2.167   2.202
  2.213   2.283   2.340   2.480   2.540   2.566   2.669   2.702
  2.776   2.813   2.907   3.026   3.118   3.376   3.529   3.692
  3.766   3.798   3.971   3.977   3.982   4.000   4.008   4.031
  4.063   4.077   4.086   4.123   4.211   4.273   4.386   4.444
  4.836   6.025   6.045   6.091   6.339   6.383   6.624   6.675
  7.562   7.593   7.679   9.734  23.487  23.647  23.847  25.864
 25.967  26.425  27.878  28.359  28.375  28.387  28.536  28.545
 28.572  28.605  28.689  47.919  66.758 127.896 127.909 127.940
151.671 215.720 289.756 289.786 289.9001020.7151901.835
 --------------------------------------------------------------

          Ground-State Mulliken Net Atomic Charges

     Atom                 Charge (a.u.)
  ----------------------------------------
      1 C                    -0.510305
      2 C                    -0.304645
      3 C                     0.136962
      4 Cl                    0.260810
      5 F                    -0.028723
      6 Br                   -0.055755
      7 I                     0.119457
      8 H                     0.212117
      9 H                     0.170082
  ----------------------------------------
  Sum of atomic charges =     0.000000

 -----------------------------------------------------------------
                    Cartesian Multipole Moments
 -----------------------------------------------------------------
    Charge (ESU x 10^10)
                 0.0000
    Dipole Moment (Debye)
         X      -0.0193      Y       0.2381      Z      -1.8314
       Tot       1.8469
    Quadrupole Moments (Debye-Ang)
        XX     -79.9827     XY      -1.3979     YY     -85.1588
        XZ       1.9826     YZ       2.7205     ZZ     -79.4078
    Octopole Moments (Debye-Ang^2)
       XXX      49.1811    XXY      11.7230    XYY      11.0523
       YYY      46.5946    XXZ       7.2448    XYZ      -0.5663
       YYZ       1.6676    XZZ       9.1115    YZZ       6.1500
       ZZZ       2.2180
    Hexadecapole Moments (Debye-Ang^3)
      XXXX   -1352.8138   XXXY     -59.7396   XXYY    -372.1223
      XYYY     -77.9397   YYYY    -787.7499   XXXZ      -2.0766
      XXYZ      -1.7592   XYYZ      -4.2130   YYYZ      12.5546
      XXZZ    -275.0995   XYZZ     -18.4462   YYZZ    -169.6730
      XZZZ       2.4203   YZZZ       9.7002   ZZZZ    -225.3352
 -----------------------------------------------------------------
 Calculating analytic gradient of the SCF energy
 Gradient of SCF Energy
            1           2           3           4           5           6
    1   0.0000694   0.0000393  -0.0001675  -0.0000709   0.0000251   0.0000053
    2  -0.0000811   0.0001856   0.0000238  -0.0000195  -0.0001287  -0.0000248
    3  -0.0000977  -0.0000916   0.0001183  -0.0000908   0.0000569   0.0000257
            7           8           9
    1  -0.0000205   0.0000480   0.0000718
    2  -0.0000317   0.0000471   0.0000295
    3   0.0001099   0.0000018  -0.0000325
 Max gradient component =       1.856E-04
 RMS gradient           =       7.898E-05
 Gradient time:  CPU 20.16 s  wall 20.16 s
 Geometry Optimization Parameters
   NAtoms,    NIC,     NZ,  NCons,   NDum,   NFix, NCnnct, MaxDiis
        9      69       9       0       0       0       0       0

 Cartesian Hessian Update
 Hessian Updated using BFGS Update


** GEOMETRY OPTIMIZATION IN DELOCALIZED INTERNAL COORDINATES **
   Searching for a Minimum

   Optimization Cycle:   7

                       Coordinates (Angstroms)
     ATOM                X               Y               Z
      1  C        -0.7296007625   -0.7838585499   -1.5635245510
      2  C        -1.0600623791   -1.2485028266   -0.1810744686
      3  C        -0.2268336350   -0.0031474937   -0.3567147706
      4  Cl       -2.7084356807   -1.1941180597    0.4388581063
      5  F        -0.4278482987   -2.3625106981    0.2689922887
      6  Br       -0.9935384562    1.7361989809   -0.0135458655
      7  I         1.8898551614   -0.1168569601    0.1363286807
      8  H        -0.0084748657   -1.3727365833   -2.1186763713
      9  H        -1.5194661515   -0.3308438111   -2.1508998774
   Point Group: c1    Number of degrees of freedom:    21


   Energy is -10169.255480250

 Hessian Updated using BFGS Update

 21 Hessian modes will be used to form the next step
  Hessian Eigenvalues:
     0.014532    0.021405    0.021897    0.032599    0.037054    0.052607
     0.063658    0.084334    0.090525    0.111618    0.116856    0.131576
     0.143493    0.176119    0.250537    0.264034    0.270666    0.296186
     0.348360    0.352700    0.486676

 Minimum Search - Taking Simple RFO Step
 Searching for Lamda that Minimizes Along All modes
 Value Taken    Lamda =   0.00000000
 Step Taken.  Stepsize is  0.002726

                             Maximum     Tolerance    Cnvgd?
         Gradient           0.000088      0.000300     YES
         Displacement       0.001586      0.001200      NO
         Energy change     -0.000001      0.000001      NO


 New Cartesian Coordinates Obtained by Inverse Iteration

 Displacement from previous Coordinates is:  0.002414
 ----------------------------------------------------------------
             Standard Nuclear Orientation (Angstroms)
    I     Atom           X                Y                Z
 ----------------------------------------------------------------
    1      C      -0.7296060820    -0.7837369858    -1.5634174178
    2      C      -1.0602056289    -1.2485524411    -0.1811024495
    3      C      -0.2264843882    -0.0032217038    -0.3567705097
    4      Cl     -2.7082406232    -1.1940546747     0.4391786196
    5      F      -0.4279921834    -2.3626650414     0.2683163076
    6      Br     -0.9937911889     1.7360924127    -0.0139058168
    7      I       1.8899781120    -0.1165543274     0.1366537106
    8      H      -0.0087194057    -1.3731192751    -2.1183905393
    9      H      -1.5193436795    -0.3305639650    -2.1508187332
 ----------------------------------------------------------------
 Molecular Point Group                 C1    NOp =  1
 Largest Abelian Subgroup              C1    NOp =  1
 Nuclear Repulsion Energy =  1141.5550009082 hartrees
 There are       67 alpha and       67 beta electrons
 Applying Cartesian multipole field
    Component          Value
    ---------          -----
     (2,0,0)        1.00000E-11
     (0,2,0)        2.00000E-11
     (0,0,2)       -3.00000E-11
 Nucleus-field energy     =     0.0000000238 hartrees
 Requested basis set is 6-311++G(d,p)
 There are 90 shells and 242 basis functions
 A cutoff of  1.0D-11 yielded   3201 shell pairs
 There are     24663 function pairs (     27350 Cartesian)
 Smallest overlap matrix eigenvalue = 3.15E-05
 Guess MOs from SCF MO coefficient file

 -----------------------------------------------------------------------
  General SCF calculation program by
  Eric Jon Sundstrom, Paul Horn, Yuezhi Mao, Dmitri Zuev, Alec White,
  David Stuck, Shaama M.S., Shane Yost, Joonho Lee, David Small,
  Daniel Levine, Susi Lehtola, Hugh Burton, Evgeny Epifanovsky
 -----------------------------------------------------------------------
 Exchange:     0.2000 Hartree-Fock + 0.0800 Slater + 0.7200 B88
 Correlation:  0.1900 VWN1RPA + 0.8100 LYP
 Using SG-1 standard quadrature grid
 A restricted SCF calculation will be
 performed using DIIS
 SCF converges when DIIS error is below 1.0e-08
 ---------------------------------------
  Cycle       Energy         DIIS error
 ---------------------------------------
    1  -10169.2554800563      6.27e-06  
    2  -10169.2554804185      1.02e-06  
    3  -10169.2554804149      1.38e-06  
    4  -10169.2554804261      3.00e-07  
    5  -10169.2554804267      1.51e-07  
    6  -10169.2554804269      4.47e-08  
    7  -10169.2554804268      6.98e-09  Convergence criterion met
 ---------------------------------------
 SCF time:   CPU 39.09s  wall 39.00s 
 SCF   energy in the final basis set =   -10169.2554804268
 Total energy in the final basis set =   -10169.2554804268

 --------------------------------------------------------------

                    Orbital Energies (a.u.)
 --------------------------------------------------------------

 Alpha MOs
 -- Occupied --
*******-482.853-176.317-165.721-165.719-165.719-101.578 -62.506
-56.327 -56.322 -56.322 -35.814 -31.307 -31.301 -31.301 -24.718
-22.958 -22.956 -22.956 -22.951 -22.951 -10.356 -10.309 -10.232
 -9.493  -8.715  -7.258  -7.248  -7.247  -6.547  -6.533  -6.532
 -6.363  -4.776  -4.760  -4.760  -2.658  -2.654  -2.653  -2.642
 -2.642  -2.042  -2.037  -2.037  -2.023  -2.023  -1.262  -0.947
 -0.864  -0.807  -0.688  -0.650  -0.610  -0.548  -0.528  -0.497
 -0.471  -0.451  -0.400  -0.391  -0.381  -0.349  -0.328  -0.305
 -0.301  -0.278  -0.276
 -- Virtual --
 -0.088  -0.059  -0.007   0.005   0.018   0.023   0.027   0.056
  0.062   0.063   0.070   0.070   0.077   0.094   0.101   0.102
  0.105   0.118   0.120   0.130   0.133   0.142   0.153   0.163
  0.173   0.177   0.191   0.207   0.224   0.230   0.249   0.251
  0.262   0.264   0.305   0.329   0.349   0.370   0.386   0.396
  0.407   0.422   0.428   0.438   0.445   0.451   0.462   0.471
  0.479   0.486   0.512   0.529   0.538   0.543   0.570   0.584
  0.597   0.622   0.648   0.656   0.677   0.684   0.710   0.737
  0.777   0.780   0.846   0.859   0.874   0.894   0.912   0.964
  0.998   1.066   1.096   1.126   1.256   1.285   1.321   1.350
  1.370   1.398   1.400   1.452   1.474   1.485   1.521   1.532
  1.554   1.599   1.662   1.740   1.775   1.856   1.865   1.888
  1.956   1.988   2.011   2.058   2.078   2.141   2.167   2.202
  2.213   2.283   2.340   2.480   2.540   2.566   2.669   2.702
  2.776   2.813   2.907   3.026   3.118   3.376   3.529   3.692
  3.766   3.798   3.971   3.977   3.982   4.000   4.008   4.031
  4.063   4.077   4.086   4.123   4.211   4.273   4.386   4.444
  4.837   6.025   6.045   6.091   6.339   6.383   6.624   6.675
  7.562   7.593   7.679   9.734  23.487  23.647  23.847  25.864
 25.967  26.425  27.878  28.359  28.375  28.387  28.536  28.545
 28.572  28.605  28.689  47.919  66.758 127.896 127.909 127.940
151.671 215.720 289.756 289.786 289.9001020.7151901.835
 --------------------------------------------------------------

          Ground-State Mulliken Net Atomic Charges

     Atom                 Charge (a.u.)
  ----------------------------------------
      1 C                    -0.510218
      2 C                    -0.304847
      3 C                     0.136940
      4 Cl                    0.261035
      5 F                    -0.028699
      6 Br                   -0.055959
      7 I                     0.119538
      8 H                     0.212115
      9 H                     0.170095
  ----------------------------------------
  Sum of atomic charges =     0.000000

 -----------------------------------------------------------------
                    Cartesian Multipole Moments
 -----------------------------------------------------------------
    Charge (ESU x 10^10)
                 0.0000
    Dipole Moment (Debye)
         X      -0.0192      Y       0.2367      Z      -1.8306
       Tot       1.8459
    Quadrupole Moments (Debye-Ang)
        XX     -79.9789     XY      -1.3958     YY     -85.1597
        XZ       1.9832     YZ       2.7190     ZZ     -79.4084
    Octopole Moments (Debye-Ang^2)
       XXX      49.1720    XXY      11.7175    XYY      11.0491
       YYY      46.5614    XXZ       7.2472    XYZ      -0.5651
       YYZ       1.6627    XZZ       9.1103    YZZ       6.1413
       ZZZ       2.2128
    Hexadecapole Moments (Debye-Ang^3)
      XXXX   -1352.8472   XXXY     -59.7484   XXYY    -372.1147
      XYYY     -77.9552   YYYY    -787.7324   XXXZ      -2.1148
      XXYZ      -1.7507   XYYZ      -4.2257   YYYZ      12.5738
      XXZZ    -275.0996   XYZZ     -18.4485   YYZZ    -169.6670
      XZZZ       2.3725   YZZZ       9.7237   ZZZZ    -225.3616
 -----------------------------------------------------------------
 Calculating analytic gradient of the SCF energy
 Gradient of SCF Energy
            1           2           3           4           5           6
    1   0.0000575  -0.0000596  -0.0000281  -0.0000185  -0.0000187  -0.0000301
    2  -0.0000286   0.0000560   0.0000176  -0.0000211  -0.0000431  -0.0000133
    3  -0.0000475  -0.0000425   0.0000579  -0.0001098  -0.0000027   0.0000201
            7           8           9
    1  -0.0000260   0.0000613   0.0000622
    2  -0.0000156   0.0000314   0.0000166
    3   0.0001259   0.0000170  -0.0000184
 Max gradient component =       1.259E-04
 RMS gradient           =       4.800E-05
 Gradient time:  CPU 20.18 s  wall 20.18 s
 Geometry Optimization Parameters
   NAtoms,    NIC,     NZ,  NCons,   NDum,   NFix, NCnnct, MaxDiis
        9      69       9       0       0       0       0       0

 Cartesian Hessian Update
 Hessian Updated using BFGS Update


** GEOMETRY OPTIMIZATION IN DELOCALIZED INTERNAL COORDINATES **
   Searching for a Minimum

   Optimization Cycle:   8

                       Coordinates (Angstroms)
     ATOM                X               Y               Z
      1  C        -0.7296060820   -0.7837369858   -1.5634174178
      2  C        -1.0602056289   -1.2485524411   -0.1811024495
      3  C        -0.2264843882   -0.0032217038   -0.3567705097
      4  Cl       -2.7082406232   -1.1940546747    0.4391786196
      5  F        -0.4279921834   -2.3626650414    0.2683163076
      6  Br       -0.9937911889    1.7360924127   -0.0139058168
      7  I         1.8899781120   -0.1165543274    0.1366537106
      8  H        -0.0087194057   -1.3731192751   -2.1183905393
      9  H        -1.5193436795   -0.3305639650   -2.1508187332
   Point Group: c1    Number of degrees of freedom:    21


   Energy is -10169.255480427

 Hessian Updated using BFGS Update

 21 Hessian modes will be used to form the next step
  Hessian Eigenvalues:
     0.013991    0.021414    0.022894    0.032706    0.036562    0.052606
     0.065798    0.077890    0.090518    0.110277    0.116709    0.133330
     0.143359    0.176133    0.233045    0.265447    0.275211    0.295765
     0.348246    0.351660    0.469672

 Minimum Search - Taking Simple RFO Step
 Searching for Lamda that Minimizes Along All modes
 Value Taken    Lamda =   0.00000000
 Step Taken.  Stepsize is  0.000759

                             Maximum     Tolerance    Cnvgd?
         Gradient           0.000029      0.000300     YES
         Displacement       0.000370      0.001200     YES
         Energy change     -0.000000      0.000001     YES


                       Distance Matrix (Angstroms)
             C (  1)   C (  2)   C (  3)   Cl(  4)   F (  5)   Br(  6)
   C (  2)  1.495374
   C (  3)  1.522607  1.508907
   Cl(  4)  2.844951  1.761743  2.865438
   F (  5)  2.437054  1.357541  2.449145  2.567952
   Br(  6)  2.969902  2.990062  1.931717  3.424965  4.147239
   I (  7)  3.193367  3.175842  2.176172  4.732456  3.230377  3.430903
   H (  8)  1.083995  2.207765  2.242174  3.722988  2.617510  3.881549
   H (  9)  1.083555  2.221102  2.235452  2.977781  3.342558  3.018886
             I (  7)   H (  8)
   H (  8)  3.204564
   H (  9)  4.111181  1.835745

 Final energy is   -10169.255480426775     


 ******************************
 **  OPTIMIZATION CONVERGED  **
 ******************************

                       Coordinates (Angstroms)
     ATOM                X               Y               Z
      1  C        -0.7296060820   -0.7837369858   -1.5634174178
      2  C        -1.0602056289   -1.2485524411   -0.1811024495
      3  C        -0.2264843882   -0.0032217038   -0.3567705097
      4  Cl       -2.7082406232   -1.1940546747    0.4391786196
      5  F        -0.4279921834   -2.3626650414    0.2683163076
      6  Br       -0.9937911889    1.7360924127   -0.0139058168
      7  I         1.8899781120   -0.1165543274    0.1366537106
      8  H        -0.0087194057   -1.3731192751   -2.1183905393
      9  H        -1.5193436795   -0.3305639650   -2.1508187332

Z-matrix Print:
$molecule
0 1
I 
C  1 2.176172
C  2 1.508907 1 117.904166
F  3 1.357541 2 117.293655 1 -0.350912 0
C  3 1.495374 2 60.901511 1 -107.979729 0
H  5 1.083555 3 118.033415 2 -106.804915 0
H  5 1.083995 3 116.825984 2 108.014810 0
Cl 3 1.761743 2 122.163068 1 141.128054 0
Br 2 1.931717 1 113.139020 3 147.698690 0
$end


 --------------------------------------------------------------

                    Orbital Energies (a.u.)
 --------------------------------------------------------------

 Alpha MOs
 -- Occupied --
*******-482.853-176.317-165.721-165.719-165.719-101.578 -62.506
-56.327 -56.322 -56.322 -35.814 -31.307 -31.301 -31.301 -24.718
-22.958 -22.956 -22.956 -22.951 -22.951 -10.356 -10.309 -10.232
 -9.493  -8.715  -7.258  -7.248  -7.247  -6.547  -6.533  -6.532
 -6.363  -4.776  -4.760  -4.760  -2.658  -2.654  -2.653  -2.642
 -2.642  -2.042  -2.037  -2.037  -2.023  -2.023  -1.262  -0.947
 -0.864  -0.807  -0.688  -0.650  -0.610  -0.548  -0.528  -0.497
 -0.471  -0.451  -0.400  -0.391  -0.381  -0.349  -0.328  -0.305
 -0.301  -0.278  -0.276
 -- Virtual --
 -0.088  -0.059  -0.007   0.005   0.018   0.023   0.027   0.056
  0.062   0.063   0.070   0.070   0.077   0.094   0.101   0.102
  0.105   0.118   0.120   0.130   0.133   0.142   0.153   0.163
  0.173   0.177   0.191   0.207   0.224   0.230   0.249   0.251
  0.262   0.264   0.305   0.329   0.349   0.370   0.386   0.396
  0.407   0.422   0.428   0.438   0.445   0.451   0.462   0.471
  0.479   0.486   0.512   0.529   0.538   0.543   0.570   0.584
  0.597   0.622   0.648   0.656   0.677   0.684   0.710   0.737
  0.777   0.780   0.846   0.859   0.874   0.894   0.912   0.964
  0.998   1.066   1.096   1.126   1.256   1.285   1.321   1.350
  1.370   1.398   1.400   1.452   1.474   1.485   1.521   1.532
  1.554   1.599   1.662   1.740   1.775   1.856   1.865   1.888
  1.956   1.988   2.011   2.058   2.078   2.141   2.167   2.202
  2.213   2.283   2.340   2.480   2.540   2.566   2.669   2.702
  2.776   2.813   2.907   3.026   3.118   3.376   3.529   3.692
  3.766   3.798   3.971   3.977   3.982   4.000   4.008   4.031
  4.063   4.077   4.086   4.123   4.211   4.273   4.386   4.444
  4.837   6.025   6.045   6.091   6.339   6.383   6.624   6.675
  7.562   7.593   7.679   9.734  23.487  23.647  23.847  25.864
 25.967  26.425  27.878  28.359  28.375  28.387  28.536  28.545
 28.572  28.605  28.689  47.919  66.758 127.896 127.909 127.940
151.671 215.720 289.756 289.786 289.9001020.7151901.835
 --------------------------------------------------------------

          Ground-State Mulliken Net Atomic Charges

     Atom                 Charge (a.u.)
  ----------------------------------------
      1 C                    -0.510218
      2 C                    -0.304847
      3 C                     0.136940
      4 Cl                    0.261035
      5 F                    -0.028699
      6 Br                   -0.055959
      7 I                     0.119538
      8 H                     0.212115
      9 H                     0.170095
  ----------------------------------------
  Sum of atomic charges =     0.000000

 -----------------------------------------------------------------
                    Cartesian Multipole Moments
 -----------------------------------------------------------------
    Charge (ESU x 10^10)
                 0.0000
    Dipole Moment (Debye)
         X      -0.0192      Y       0.2367      Z      -1.8306
       Tot       1.8459
    Quadrupole Moments (Debye-Ang)
        XX     -79.9789     XY      -1.3958     YY     -85.1597
        XZ       1.9832     YZ       2.7190     ZZ     -79.4084
    Octopole Moments (Debye-Ang^2)
       XXX      49.1720    XXY      11.7175    XYY      11.0491
       YYY      46.5614    XXZ       7.2472    XYZ      -0.5651
       YYZ       1.6627    XZZ       9.1103    YZZ       6.1413
       ZZZ       2.2128
    Hexadecapole Moments (Debye-Ang^3)
      XXXX   -1352.8472   XXXY     -59.7484   XXYY    -372.1147
      XYYY     -77.9552   YYYY    -787.7324   XXXZ      -2.1148
      XXYZ      -1.7507   XYYZ      -4.2257   YYYZ      12.5738
      XXZZ    -275.0996   XYZZ     -18.4485   YYZZ    -169.6670
      XZZZ       2.3725   YZZZ       9.7237   ZZZZ    -225.3616
 -----------------------------------------------------------------
Archival summary:
1\1\garfield\OPT\ProcedureUnspecified\BasisUnspecified\1r1l1132\taweetha\ThuOct1100:58:582018ThuOct1100:58:582018\0\\#,OPT,ProcedureUnspecified,BasisUnspecified,\\0,1\I\C,1,2.17617\C,2,1.50891,1,117.904\F,3,1.35754,2,117.294,1,-0.350912,0\C,3,1.49537,2,60.9015,1,-107.98,0\H,5,1.08356,3,118.033,2,-106.805,0\H,5,1.08399,3,116.826,2,108.015,0\Cl,3,1.76174,2,122.163,1,141.128,0\Br,2,1.93172,1,113.139,3,147.699,0\\\@

 Total job time:  793.71s(wall), 589.83s(cpu) 
 Thu Oct 11 00:58:58 2018

        *************************************************************
        *                                                           *
        *  Thank you very much for using Q-Chem.  Have a nice day.  *
        *                                                           *
        *************************************************************


 
User input: 2 of 2 
 
Q-Chem Developer Version!
                  Welcome to Q-Chem
     A Quantum Leap Into The Future Of Chemistry


 Q-Chem 5.1, Q-Chem, Inc., Pleasanton, CA (2018)

 Yihan Shao,  Zhengting Gan,  E. Epifanovsky,  A. T. B. Gilbert,  M. Wormit,  
 J. Kussmann,  A. W. Lange,  A. Behn,  Jia Deng,  Xintian Feng,  D. Ghosh,  
 M. Goldey,  P. R. Horn,  L. D. Jacobson,  I. Kaliman,  T. Kus,  A. Landau,  
 Jie Liu,  E. I. Proynov,  R. M. Richard,  R. P. Steele,  E. J. Sundstrom,  
 H. L. Woodcock III,  P. M. Zimmerman,  D. Zuev,  B. Albrecht,  E. Alguire,  
 S. A. Baeppler,  D. Barton,  Z. Benda,  Y. A. Bernard,  E. J. Berquist,  
 K. B. Bravaya,  H. Burton,  D. Casanova,  Chun-Min Chang,  Yunqing Chen,  
 A. Chien,  K. D. Closser,  M. P. Coons,  S. Coriani,  S. Dasgupta,  
 A. L. Dempwolff,  M. Diedenhofen,  Hainam Do,  R. G. Edgar,  Po-Tung Fang,  
 S. Faraji,  S. Fatehi,  Qingguo Feng,  K. D. Fenk,  J. Fosso-Tande,  
 Qinghui Ge,  A. Ghysels,  G. Gidofalvi,  J. Gomes,  J. Gonthier,  A. Gunina,  
 D. Hait,  M. W. D. Hanson-Heine,  P. H. P. Harbach,  A. W. Hauser,  
 J. E. Herr,  E. G. Hohenstein,  Z. C. Holden,  Kerwin Hui,  B. C. Huynh,  
 T.-C. Jagau,  Hyunjun Ji,  B. Kaduk,  K. Khistyaev,  Jaehoon Kim,  
 P. Klunzinger,  K. Koh,  D. Kosenkov,  L. Koulias,  T. Kowalczyk,  
 C. M. Krauter,  A. Kunitsa,  Ka Un Lao,  A. Laurent,  K. V. Lawler,  
 Joonho Lee,  D. Lefrancois,  S. Lehtola,  D. S. Levine,  Yi-Pei Li,  
 You-Sheng Lin,  Fenglai Liu,  E. Livshits,  A. Luenser,  P. Manohar,  
 E. Mansoor,  S. F. Manzer,  Shan-Ping Mao,  Yuezhi Mao,  N. Mardirossian,  
 A. V. Marenich,  T. Markovich,  L. A. Martinez-Martinez,  S. A. Maurer,  
 N. J. Mayhall,  S. C. McKenzie,  J.-M. Mewes,  A. F. Morrison,  
 J. W. Mullinax,  K. Nanda,  T. S. Nguyen-Beck,  R. Olivares-Amaya,  
 J. A. Parkhill,  T. M. Perrine,  F. Plasser,  P. Pokhilko,  S. Prager,  
 A. Prociuk,  E. Ramos,  D. R. Rehn,  F. Rob,  M. Schneider,  N. Sergueev,  
 S. M. Sharada,  S. Sharma,  D. W. Small,  T. Stauch,  T. Stein,  
 Yu-Chuan Su,  A. J. W. Thom,  A. Tkatchenko,  T. Tsuchimochi,  N. M. Tubman,  
 L. Vogt,  M. L. Vidal,  O. Vydrov,  M. A. Watson,  J. Wenzel,  
 M. de Wergifosse,  T. A. Wesolowski,  A. White,  J. Witte,  A. Yamada,  
 Jun Yang,  K. Yao,  S. Yeganeh,  S. R. Yost,  Zhi-Qiang You,  A. Zech,  
 Igor Ying Zhang,  Xing Zhang,  Yan Zhao,  Ying Zhu,  B. R. Brooks,  
 G. K. L. Chan,  C. J. Cramer,  M. S. Gordon,  W. J. Hehre,  A. Klamt,  
 M. W. Schmidt,  C. D. Sherrill,  D. G. Truhlar,  A. Aspuru-Guzik,  R. Baer,  
 A. T. Bell,  N. A. Besley,  Jeng-Da Chai,  A. E. DePrince, III,  
 R. A. DiStasio Jr.,  A. Dreuw,  B. D. Dunietz,  T. R. Furlani,  
 Chao-Ping Hsu,  Yousung Jung,  Jing Kong,  D. S. Lambrecht,  WanZhen Liang,  
 C. Ochsenfeld,  V. A. Rassolov,  L. V. Slipchenko,  J. E. Subotnik,  
 T. Van Voorhis,  J. M. Herbert,  A. I. Krylov,  P. M. W. Gill,  M. Head-Gordon

 Contributors to earlier versions of Q-Chem not listed above: 
 R. D. Adamson,  B. Austin,  J. Baker,  G. J. O. Beran,  K. Brandhorst,  
 S. T. Brown,  E. F. C. Byrd,  A. K. Chakraborty,  C.-L. Cheng,  
 Siu Hung Chien,  D. M. Chipman,  D. L. Crittenden,  H. Dachsel,  
 R. J. Doerksen,  A. D. Dutoi,  L. Fusti-Molnar,  W. A. Goddard III,  
 A. Golubeva-Zadorozhnaya,  S. R. Gwaltney,  G. Hawkins,  A. Heyden,  
 S. Hirata,  G. Kedziora,  F. J. Keil,  C. Kelley,  Jihan Kim,  R. A. King,  
 R. Z. Khaliullin,  P. P. Korambath,  W. Kurlancheek,  A. M. Lee,  M. S. Lee,  
 S. V. Levchenko,  Ching Yeh Lin,  D. Liotard,  R. C. Lochan,  I. Lotan,  
 P. E. Maslen,  N. Nair,  D. P. O'Neill,  D. Neuhauser,  E. Neuscamman,  
 C. M. Oana,  R. Olson,  B. Peters,  R. Peverati,  P. A. Pieniazek,  
 Y. M. Rhee,  J. Ritchie,  M. A. Rohrdanz,  E. Rosta,  N. J. Russ,  
 H. F. Schaefer III,  N. E. Schultz,  N. Shenvi,  A. C. Simmonett,  A. Sodt,  
 D. Stuck,  K. S. Thanthiriwatte,  V. Vanovschi,  Tao Wang,  A. Warshel,  
 C. F. Williams,  Q. Wu,  X. Xu,  W. Zhang

 Please cite Q-Chem as follows:
 Y. Shao et al., Mol. Phys. 113, 184-215 (2015)
 DOI: 10.1080/00268976.2014.952696

 Q-Chem 5.1.1 for Intel X86 EM64T Linux

 Parts of Q-Chem use Armadillo 8.300.2 (Tropical Shenanigans).
 http://arma.sourceforge.net/

 Q-Chem begins on Thu Oct 11 00:58:58 2018  

Host: 
0

     Scratch files written to /scratch/taweetham/qchem30769//
The previous job contains 0 fragments, simply inherited here
Input Ideriv = 2
Curr. Ideriv = -1
Max.  Ideriv = 2

Checking the input file for inconsistencies... 	...done.

--------------------------------------------------------------
User input:
--------------------------------------------------------------

$molecule
read
$end

$rem
   job_type 	frequency
   basis 	6-311++g**
   method	b3lyp	
$end


--------------------------------------------------------------
 ----------------------------------------------------------------
             Standard Nuclear Orientation (Angstroms)
    I     Atom           X                Y                Z
 ----------------------------------------------------------------
    1      C       0.7827670301    -0.7213388858     1.5691772289
    2      C       1.1049207161    -1.2123350167     0.1939376347
    3      C       0.2451557345     0.0176402502     0.3513035752
    4      Cl      2.7425457530    -1.1356040049    -0.4510697637
    5      F       0.4924750524    -2.3512527916    -0.2192143437
    6      Br      0.9672765897     1.7650159177    -0.0446121573
    7      I      -1.8747274747    -0.1559176906    -0.1088030213
    8      H       0.0834103117    -1.3131596783     2.1485670619
    9      H       1.5698510497    -0.2360147196     2.1340230174
 ----------------------------------------------------------------
 Molecular Point Group                 C1    NOp =  1
 Largest Abelian Subgroup              C1    NOp =  1
 Nuclear Repulsion Energy =  1141.5550009082 hartrees
 There are       67 alpha and       67 beta electrons
 Requested basis set is 6-311++G(d,p)
 There are 90 shells and 242 basis functions

 Total QAlloc Memory Limit   2000 MB
 Mega-Array Size       188 MB
 MEM_STATIC part       192 MB

                       Distance Matrix (Angstroms)
             C (  1)   C (  2)   C (  3)   Cl(  4)   F (  5)   Br(  6)
   C (  2)  1.495374
   C (  3)  1.522607  1.508907
   Cl(  4)  2.844951  1.761743  2.865438
   F (  5)  2.437054  1.357541  2.449145  2.567952
   Br(  6)  2.969902  2.990062  1.931717  3.424965  4.147239
   I (  7)  3.193367  3.175842  2.176172  4.732456  3.230377  3.430903
   H (  8)  1.083995  2.207765  2.242174  3.722988  2.617510  3.881549
   H (  9)  1.083555  2.221102  2.235452  2.977781  3.342558  3.018886
             I (  7)   H (  8)
   H (  8)  3.204564
   H (  9)  4.111181  1.835745

 A cutoff of  1.0D-11 yielded   3201 shell pairs
 There are     24663 function pairs (     27350 Cartesian)
 Smallest overlap matrix eigenvalue = 3.15E-05
 Guess from superposition of atomic densities
 Warning:  Energy on first SCF cycle will be non-variational
 SAD guess density has 134.000000 electrons

 -----------------------------------------------------------------------
  General SCF calculation program by
  Eric Jon Sundstrom, Paul Horn, Yuezhi Mao, Dmitri Zuev, Alec White,
  David Stuck, Shaama M.S., Shane Yost, Joonho Lee, David Small,
  Daniel Levine, Susi Lehtola, Hugh Burton, Evgeny Epifanovsky
 -----------------------------------------------------------------------
 Exchange:     0.2000 Hartree-Fock + 0.0800 Slater + 0.7200 B88
 Correlation:  0.1900 VWN1RPA + 0.8100 LYP
 Using SG-1 standard quadrature grid
 A restricted SCF calculation will be
 performed using DIIS
 SCF converges when DIIS error is below 1.0e-08
 ---------------------------------------
  Cycle       Energy         DIIS error
 ---------------------------------------
    1  -10170.3741610749      3.51e-02  
    2  -10169.2022223897      3.18e-03  
    3  -10169.1699916909      3.91e-03  
    4  -10169.2538613712      5.34e-04  
    5  -10169.2550566047      2.47e-04  
    6  -10169.2553877004      8.57e-05  
    7  -10169.2554404043      2.84e-05  
    8  -10169.2554456428      6.42e-06  
    9  -10169.2554459047      1.17e-06  
   10  -10169.2554459149      4.10e-07  
   11  -10169.2554459157      1.14e-07  
   12  -10169.2554459158      4.61e-08  
   13  -10169.2554459158      9.78e-09  Convergence criterion met
 ---------------------------------------
 SCF time:   CPU 70.01s  wall 70.00s 
 SCF   energy in the final basis set =   -10169.2554459158
 Total energy in the final basis set =   -10169.2554459158

 --------------------------------------------------------------

                    Orbital Energies (a.u.)
 --------------------------------------------------------------

 Alpha MOs
 -- Occupied --
*******-482.853-176.317-165.721-165.719-165.719-101.578 -62.506
-56.327 -56.322 -56.322 -35.814 -31.307 -31.301 -31.301 -24.718
-22.958 -22.956 -22.956 -22.951 -22.951 -10.356 -10.308 -10.232
 -9.493  -8.715  -7.258  -7.248  -7.247  -6.547  -6.533  -6.532
 -6.363  -4.776  -4.760  -4.760  -2.658  -2.654  -2.653  -2.642
 -2.642  -2.042  -2.037  -2.037  -2.023  -2.023  -1.262  -0.947
 -0.864  -0.807  -0.688  -0.650  -0.610  -0.548  -0.528  -0.497
 -0.471  -0.451  -0.400  -0.391  -0.381  -0.349  -0.328  -0.305
 -0.301  -0.278  -0.276
 -- Virtual --
 -0.088  -0.059  -0.007   0.005   0.018   0.023   0.027   0.056
  0.062   0.063   0.070   0.070   0.077   0.094   0.101   0.102
  0.105   0.118   0.120   0.130   0.133   0.142   0.153   0.163
  0.173   0.176   0.191   0.207   0.224   0.230   0.249   0.251
  0.262   0.264   0.305   0.329   0.349   0.370   0.386   0.396
  0.407   0.422   0.428   0.438   0.445   0.451   0.462   0.471
  0.479   0.486   0.512   0.529   0.538   0.543   0.570   0.584
  0.597   0.622   0.648   0.656   0.678   0.684   0.710   0.737
  0.777   0.780   0.846   0.859   0.874   0.894   0.912   0.964
  0.998   1.066   1.096   1.126   1.256   1.285   1.321   1.350
  1.370   1.398   1.400   1.452   1.474   1.485   1.521   1.532
  1.554   1.599   1.662   1.740   1.775   1.856   1.865   1.888
  1.956   1.988   2.011   2.058   2.078   2.141   2.167   2.202
  2.213   2.283   2.340   2.480   2.540   2.566   2.669   2.702
  2.776   2.813   2.907   3.026   3.118   3.376   3.529   3.692
  3.766   3.798   3.971   3.977   3.982   4.000   4.008   4.031
  4.063   4.077   4.086   4.123   4.211   4.273   4.386   4.444
  4.837   6.025   6.045   6.091   6.339   6.383   6.624   6.675
  7.562   7.593   7.679   9.734  23.487  23.647  23.847  25.864
 25.967  26.425  27.878  28.359  28.375  28.387  28.536  28.545
 28.572  28.605  28.689  47.919  66.758 127.896 127.909 127.940
151.671 215.720 289.756 289.786 289.9001020.7151901.835
 --------------------------------------------------------------

          Ground-State Mulliken Net Atomic Charges

     Atom                 Charge (a.u.)
  ----------------------------------------
      1 C                    -0.510165
      2 C                    -0.304806
      3 C                     0.136488
      4 Cl                    0.261081
      5 F                    -0.028671
      6 Br                   -0.055933
      7 I                     0.119721
      8 H                     0.212137
      9 H                     0.170149
  ----------------------------------------
  Sum of atomic charges =     0.000000

 -----------------------------------------------------------------
                    Cartesian Multipole Moments
 -----------------------------------------------------------------
    Charge (ESU x 10^10)
                 0.0000
    Dipole Moment (Debye)
         X       0.0380      Y       0.2820      Z       1.8236
       Tot       1.8457
    Quadrupole Moments (Debye-Ang)
        XX     -79.9876     XY       1.5313     YY     -85.2182
        XZ       2.0412     YZ      -2.5393     ZZ     -79.3436
    Octopole Moments (Debye-Ang^2)
       XXX     -53.5637    XXY      10.3935    XYY     -12.8015
       YYY      43.8613    XXZ      -6.8232    XYZ      -0.7258
       YYZ      -2.2151    XZZ     -10.1504    YZZ       5.4559
       ZZZ      -1.7628
    Hexadecapole Moments (Debye-Ang^3)
      XXXX   -1360.8842   XXXY      54.5134   XXYY    -373.0298
      XYYY      70.3251   YYYY    -780.6747   XXXZ       3.5658
      XXYZ       3.8737   XYYZ      -1.9850   YYYZ      -7.1991
      XXZZ    -276.1171   XYZZ      16.1509   YYZZ    -168.5402
      XZZZ       9.7573   YZZZ      -3.4729   ZZZZ    -225.0391
 -----------------------------------------------------------------
 Calculating MO derivatives via CPSCF
   1         3          27      0.124659    0.024304
   2         3          27      0.018130    0.003393
   3         3          27      0.002012    0.000545
   4         4          26      0.000180    0.000054
   5        27           3      0.000009    0.000005
   6        30           0      0.000000    0.000000    Roots Converged
 Time for AOints: 40.2 s (CPU) 49.6 s (wall)
 ------------------------------------------------------------------------------
                     AOints        : Timing summary (seconds)
 ------------------------------------------------------------------------------
     job step          cpu (% of tot)      sys (% of tot)     wall (% of tot)
 ------------------------------------------------------------------------------
  cpscf_lag         0.2326E+03 (41.2)   0.3020E-03 (15.9)   0.2326E+03 (39.6)
  iterzp            0.2914E+03 (51.6)   0.1597E-02 (84.0)   0.3043E+03 (51.8)
  make_fx           0.0000E+00 ( 0.0)   0.0000E+00 ( 0.0)   0.0000E+00 ( 0.0)
  AOints            0.4018E+02 ( 7.1)   0.1000E-05 ( 0.1)   0.4958E+02 ( 8.4)
 ------------------------------------------------------------------------------
   Grand Totals     0.5647E+03          0.1902E-02          0.5873E+03
 ------------------------------------------------------------------------------
 Calculating analytic Hessian of the SCF energy
 Polarizability Matrix (a.u.)
            1           2           3
    1-121.2044342  -2.4112759  -0.6183302
    2  -2.4112759 -94.2216165   3.0455873
    3  -0.6183302   3.0455873 -77.6897407

 Direct stationary perturbation theory relativistic correction:

 rels  =     114.596541062386
 relv  =    -382.795358669187
 rel2e =      52.892200026427
 E_rel =    -215.306617580375

 Hessian of the SCF Energy
            1           2           3           4           5           6
    1   0.5053311   0.2136901   0.0178526  -0.0521490  -0.0061748   0.0346673
    2   0.2136901   0.3721774  -0.0174872  -0.0090165  -0.0548014  -0.0277317
    3   0.0178526  -0.0174872   0.5937366   0.0486332  -0.0678817  -0.1963319
    4  -0.0521490  -0.0090165   0.0486332   0.3766362   0.0054692  -0.0577039
    5  -0.0061748  -0.0548014  -0.0678817   0.0054692   0.4478382   0.1219507
    6   0.0346673  -0.0277317  -0.1963319  -0.0577039   0.1219507   0.3733805
    7  -0.0597865   0.0047951  -0.0581439  -0.1014095   0.0779025   0.0187957
    8   0.0073482  -0.0640752   0.0804867   0.0735228  -0.1420171  -0.0315864
    9  -0.0397379   0.0456644  -0.1366279   0.0019034  -0.0062214  -0.0175851
   10  -0.0110018   0.0053731   0.0059924  -0.1163423   0.0057015   0.0425051
   11   0.0001255   0.0005600  -0.0023330   0.0013959  -0.0301572   0.0006603
   12   0.0247528   0.0014796  -0.0045616   0.0379232  -0.0021108  -0.0523098
   13  -0.0022569  -0.0053933  -0.0022361  -0.0924971  -0.0821766  -0.0340972
   14  -0.0050453  -0.0102357  -0.0144434  -0.0687689  -0.2103533  -0.0652703
   15  -0.0225263  -0.0330179  -0.0081973  -0.0238246  -0.0572276  -0.0815036
   16   0.0003602  -0.0013084  -0.0012527   0.0009743   0.0027289   0.0002308
   17  -0.0004465  -0.0147612   0.0052746  -0.0103316  -0.0157602   0.0095331
   18   0.0095115   0.0183074  -0.0011378  -0.0055840  -0.0006873  -0.0007324
   19  -0.0114643   0.0053654  -0.0023651  -0.0169891  -0.0025767  -0.0116853
   20   0.0020789  -0.0004546   0.0023518   0.0075359   0.0016911   0.0027920
   21  -0.0157987  -0.0015711  -0.0010199   0.0027314   0.0031991  -0.0010404
   22  -0.1689506  -0.1100837   0.1013095  -0.0092414  -0.0074502   0.0025888
   23  -0.1096467  -0.1275780   0.0831652   0.0142438   0.0118434  -0.0085767
   24   0.0985434   0.0817328  -0.1244411   0.0102824   0.0137544  -0.0138409
   25  -0.2000823  -0.1034217  -0.1097899   0.0110178   0.0065761   0.0046988
   26  -0.1019294  -0.1008314  -0.0691330  -0.0140506  -0.0082835  -0.0017710
   27  -0.1072646  -0.0673762  -0.1214190  -0.0143610  -0.0047755  -0.0100366
            7           8           9          10          11          12
    1  -0.0597865   0.0073482  -0.0397379  -0.0110018   0.0001255   0.0247528
    2   0.0047951  -0.0640752   0.0456644   0.0053731   0.0005600   0.0014796
    3  -0.0581439   0.0804867  -0.1366279   0.0059924  -0.0023330  -0.0045616
    4  -0.1014095   0.0735228   0.0019034  -0.1163423   0.0013959   0.0379232
    5   0.0779025  -0.1420171  -0.0062214   0.0057015  -0.0301572  -0.0021108
    6   0.0187957  -0.0315864  -0.0175851   0.0425051   0.0006603  -0.0523098
    7   0.2766835  -0.0463552   0.0327832  -0.0185991   0.0118472   0.0003480
    8  -0.0463552   0.3559364  -0.0638436  -0.0012606   0.0021855  -0.0023143
    9   0.0327832  -0.0638436   0.2270044   0.0139550  -0.0057662  -0.0021187
   10  -0.0185991  -0.0012606   0.0139550   0.1848541   0.0115139  -0.0640984
   11   0.0118472   0.0021855  -0.0057662   0.0115139   0.0384646   0.0022209
   12   0.0003480  -0.0023143  -0.0021187  -0.0640984   0.0022209   0.0487029
   13   0.0067375   0.0047931   0.0035516  -0.0374289  -0.0316266  -0.0011182
   14  -0.0159825  -0.0330469  -0.0093909  -0.0243116  -0.0077369   0.0040419
   15   0.0058994  -0.0021745   0.0015481   0.0021584   0.0066717   0.0080036
   16  -0.0357884  -0.0396228   0.0103052  -0.0001980   0.0055277   0.0001505
   17  -0.0261095  -0.1040239   0.0190806   0.0018552  -0.0035181  -0.0020798
   18   0.0064355   0.0163795  -0.0270869  -0.0011518  -0.0006045   0.0015789
   19  -0.0686044  -0.0011233  -0.0082670  -0.0013187   0.0004666   0.0002064
   20  -0.0089331  -0.0153031   0.0017382   0.0006893  -0.0003543  -0.0000068
   21  -0.0058030   0.0037231  -0.0225275   0.0007949  -0.0007702   0.0003426
   22   0.0110913   0.0092463  -0.0088936  -0.0009135   0.0005200   0.0025495
   23  -0.0137028  -0.0098449   0.0072737   0.0019190  -0.0004552  -0.0035007
   24   0.0069025   0.0047725  -0.0111049  -0.0004722   0.0004328  -0.0008965
   25  -0.0103245  -0.0065486  -0.0055999   0.0009484   0.0002298  -0.0007138
   26   0.0165382   0.0101891   0.0114652  -0.0014798   0.0010115   0.0022701
   27  -0.0072173  -0.0054430  -0.0115016   0.0003166  -0.0005118   0.0012585
           13          14          15          16          17          18
    1  -0.0022569  -0.0050453  -0.0225263   0.0003602  -0.0004465   0.0095115
    2  -0.0053933  -0.0102357  -0.0330179  -0.0013084  -0.0147612   0.0183074
    3  -0.0022361  -0.0144434  -0.0081973  -0.0012527   0.0052746  -0.0011378
    4  -0.0924971  -0.0687689  -0.0238246   0.0009743  -0.0103316  -0.0055840
    5  -0.0821766  -0.2103533  -0.0572276   0.0027289  -0.0157602  -0.0006873
    6  -0.0340972  -0.0652703  -0.0815036   0.0002308   0.0095331  -0.0007324
    7   0.0067375  -0.0159825   0.0058994  -0.0357884  -0.0261095   0.0064355
    8   0.0047931  -0.0330469  -0.0021745  -0.0396228  -0.1040239   0.0163795
    9   0.0035516  -0.0093909   0.0015481   0.0103052   0.0190806  -0.0270869
   10  -0.0374289  -0.0243116   0.0021584  -0.0001980   0.0018552  -0.0011518
   11  -0.0316266  -0.0077369   0.0066717   0.0055277  -0.0035181  -0.0006045
   12  -0.0011182   0.0040419   0.0080036   0.0001505  -0.0020798   0.0015789
   13   0.1237400   0.1103343   0.0345621   0.0004067   0.0001359   0.0007393
   14   0.1103343   0.2682560   0.0877006   0.0008685  -0.0042530  -0.0028921
   15   0.0345621   0.0877006   0.0776223  -0.0001802   0.0006644   0.0004100
   16   0.0004067   0.0008685  -0.0001802   0.0486042   0.0469568  -0.0098170
   17   0.0001359  -0.0042530   0.0006644   0.0469568   0.1492552  -0.0313041
   18   0.0007393  -0.0028921   0.0004100  -0.0098170  -0.0313041   0.0240793
   19  -0.0004673   0.0009557   0.0021344  -0.0154754  -0.0117266   0.0001021
   20   0.0043847  -0.0016210  -0.0003182  -0.0160575  -0.0063203  -0.0011183
   21  -0.0001467   0.0011081   0.0011616   0.0009389  -0.0005425   0.0023689
   22   0.0006277  -0.0010516  -0.0029028   0.0004243   0.0018321  -0.0021795
   23  -0.0000332   0.0016614   0.0033799   0.0001268  -0.0023794   0.0031117
   24  -0.0002941  -0.0006390   0.0031895   0.0001872  -0.0015110  -0.0000837
   25   0.0011382   0.0030014   0.0046796   0.0006921  -0.0021659   0.0019439
   26  -0.0004184  -0.0026706  -0.0056785   0.0007801   0.0017610  -0.0011922
   27  -0.0009607  -0.0002149  -0.0022342  -0.0005628   0.0008847   0.0006037
           19          20          21          22          23          24
    1  -0.0114643   0.0020789  -0.0157987  -0.1689506  -0.1096467   0.0985434
    2   0.0053654  -0.0004546  -0.0015711  -0.1100837  -0.1275780   0.0817328
    3  -0.0023651   0.0023518  -0.0010199   0.1013095   0.0831652  -0.1244411
    4  -0.0169891   0.0075359   0.0027314  -0.0092414   0.0142438   0.0102824
    5  -0.0025767   0.0016911   0.0031991  -0.0074502   0.0118434   0.0137544
    6  -0.0116853   0.0027920  -0.0010404   0.0025888  -0.0085767  -0.0138409
    7  -0.0686044  -0.0089331  -0.0058030   0.0110913  -0.0137028   0.0069025
    8  -0.0011233  -0.0153031   0.0037231   0.0092463  -0.0098449   0.0047725
    9  -0.0082670   0.0017382  -0.0225275  -0.0088936   0.0072737  -0.0111049
   10  -0.0013187   0.0006893   0.0007949  -0.0009135   0.0019190  -0.0004722
   11   0.0004666  -0.0003543  -0.0007702   0.0005200  -0.0004552   0.0004328
   12   0.0002064  -0.0000068   0.0003426   0.0025495  -0.0035007  -0.0008965
   13  -0.0004673   0.0043847  -0.0001467   0.0006277  -0.0000332  -0.0002941
   14   0.0009557  -0.0016210   0.0011081  -0.0010516   0.0016614  -0.0006390
   15   0.0021344  -0.0003182   0.0011616  -0.0029028   0.0033799   0.0031895
   16  -0.0154754  -0.0160575   0.0009389   0.0004243   0.0001268   0.0001872
   17  -0.0117266  -0.0063203  -0.0005425   0.0018321  -0.0023794  -0.0015110
   18   0.0001021  -0.0011183   0.0023689  -0.0021795   0.0031117  -0.0000837
   19   0.1145153   0.0091995   0.0189490   0.0008324  -0.0020808  -0.0005502
   20   0.0091995   0.0215181  -0.0055153   0.0005394   0.0011761   0.0005136
   21   0.0189490  -0.0055153   0.0204609   0.0000762  -0.0018329   0.0002939
   22   0.0008324   0.0005394   0.0000762   0.1750956   0.1149062  -0.1044812
   23  -0.0020808   0.0011761  -0.0018329   0.1149062   0.1298059  -0.0901628
   24  -0.0005502   0.0005136   0.0002939  -0.1044812  -0.0901628   0.1346186
   25  -0.0010285   0.0005630  -0.0017420  -0.0089658  -0.0057323  -0.0101178
   26   0.0015201  -0.0003319   0.0022017  -0.0084585  -0.0042293  -0.0088933
   27   0.0014758  -0.0004371  -0.0000400   0.0119331   0.0071426   0.0122651
           25          26          27
    1  -0.2000823  -0.1019294  -0.1072646
    2  -0.1034217  -0.1008314  -0.0673762
    3  -0.1097899  -0.0691330  -0.1214190
    4   0.0110178  -0.0140506  -0.0143610
    5   0.0065761  -0.0082835  -0.0047755
    6   0.0046988  -0.0017710  -0.0100366
    7  -0.0103245   0.0165382  -0.0072173
    8  -0.0065486   0.0101891  -0.0054430
    9  -0.0055999   0.0114652  -0.0115016
   10   0.0009484  -0.0014798   0.0003166
   11   0.0002298   0.0010115  -0.0005118
   12  -0.0007138   0.0022701   0.0012585
   13   0.0011382  -0.0004184  -0.0009607
   14   0.0030014  -0.0026706  -0.0002149
   15   0.0046796  -0.0056785  -0.0022342
   16   0.0006921   0.0007801  -0.0005628
   17  -0.0021659   0.0017610   0.0008847
   18   0.0019439  -0.0011922   0.0006037
   19  -0.0010285   0.0015201   0.0014758
   20   0.0005630  -0.0003319  -0.0004371
   21  -0.0017420   0.0022017  -0.0000400
   22  -0.0089658  -0.0084585   0.0119331
   23  -0.0057323  -0.0042293   0.0071426
   24  -0.0101178  -0.0088933   0.0122651
   25   0.2066046   0.1074982   0.1166409
   26   0.1074982   0.1033850   0.0707311
   27   0.1166409   0.0707311   0.1311042
 Gradient time:  CPU 698.07 s  wall 753.71 s
 **********************************************************************
 **                                                                  **
 **                       VIBRATIONAL ANALYSIS                       **
 **                       --------------------                       **
 **                                                                  **
 **        VIBRATIONAL FREQUENCIES (CM**-1) AND NORMAL MODES         **
 **     FORCE CONSTANTS (mDYN/ANGSTROM) AND REDUCED MASSES (AMU)     **
 **                  INFRARED INTENSITIES (KM/MOL)                   **
 **                                                                  **
 **********************************************************************


 Mode:                 1                      2                      3
 Frequency:        88.17                 129.23                 138.67
 Force Cnst:      0.0859                 0.2799                 0.3840
 Red. Mass:      18.7539                28.4490                33.8916
 IR Active:          YES                    YES                    YES
 IR Intens:        0.589                  0.176                  0.104
 Raman Active:       YES                    YES                    YES
               X      Y      Z        X      Y      Z        X      Y      Z
 C          0.150  0.224  0.119    0.055  0.028  0.117   -0.216  0.157  0.010
 C         -0.028  0.066  0.133    0.108  0.002  0.137   -0.207  0.214 -0.017
 C          0.008  0.092  0.101   -0.097 -0.141  0.075   -0.087  0.262  0.013
 Cl        -0.223 -0.149 -0.346   -0.048  0.483 -0.221   -0.184  0.208  0.080
 F         -0.205  0.021  0.487    0.361 -0.226  0.408   -0.274  0.328 -0.218
 Br        -0.002  0.110  0.131    0.137 -0.270  0.035    0.431  0.086 -0.022
 I          0.077 -0.071 -0.095   -0.133  0.078 -0.055   -0.125 -0.222  0.024
 H          0.268  0.228  0.266    0.191 -0.159  0.093   -0.321  0.228 -0.047
 H          0.179  0.352 -0.033   -0.105  0.252  0.143   -0.171  0.019  0.065
 TransDip   0.021  0.011 -0.006   -0.012  0.005 -0.003    0.001 -0.010  0.001

 Mode:                 4                      5                      6
 Frequency:       178.43                 271.66                 337.27
 Force Cnst:      0.4406                 0.5115                 0.4458
 Red. Mass:      23.4863                11.7631                 6.6512
 IR Active:          YES                    YES                    YES
 IR Intens:        0.205                  1.310                  3.269
 Raman Active:       YES                    YES                    YES
               X      Y      Z        X      Y      Z        X      Y      Z
 C         -0.164 -0.182  0.202    0.284  0.067  0.189    0.193 -0.319  0.225
 C         -0.237 -0.026  0.120    0.136  0.216  0.083    0.025 -0.119  0.121
 C         -0.065 -0.013  0.246    0.059  0.073  0.269    0.121 -0.049  0.337
 Cl        -0.339  0.316  0.042    0.168 -0.059 -0.036   -0.054 -0.003 -0.002
 F         -0.292  0.106 -0.164   -0.161  0.460 -0.078    0.064 -0.083 -0.057
 Br        -0.093 -0.148 -0.083   -0.044 -0.148 -0.004    0.023  0.104 -0.054
 I          0.242  0.014  0.008   -0.046  0.005 -0.030   -0.045  0.001 -0.026
 H         -0.287 -0.105  0.130    0.468 -0.076  0.267    0.160 -0.318  0.193
 H         -0.071 -0.387  0.249    0.298  0.177  0.077    0.323 -0.539  0.240
 TransDip   0.007 -0.013  0.002    0.036 -0.003  0.008    0.033 -0.040  0.025

 Mode:                 7                      8                      9
 Frequency:       369.57                 405.37                 532.89
 Force Cnst:      0.3859                 0.4159                 0.7878
 Red. Mass:       4.7961                 4.2961                 4.7086
 IR Active:          YES                    YES                    YES
 IR Intens:        3.631                  1.424                  5.425
 Raman Active:       YES                    YES                    YES
               X      Y      Z        X      Y      Z        X      Y      Z
 C         -0.302  0.009  0.141   -0.181 -0.221 -0.014    0.107 -0.205 -0.180
 C          0.049  0.112  0.137    0.047 -0.022 -0.010   -0.024  0.242 -0.219
 C         -0.058  0.050  0.075    0.018 -0.036 -0.020   -0.153  0.103  0.049
 Cl        -0.029 -0.103 -0.095    0.158  0.049 -0.058   -0.087 -0.039  0.068
 F          0.247  0.097 -0.065   -0.198  0.039  0.166    0.114  0.079  0.139
 Br        -0.002 -0.003 -0.013    0.003  0.025 -0.017    0.002 -0.011 -0.006
 I          0.009  0.001  0.008    0.001 -0.002  0.006    0.010 -0.001  0.001
 H         -0.448 -0.125 -0.167   -0.327 -0.422 -0.390    0.264 -0.633 -0.427
 H         -0.531 -0.006  0.472   -0.392 -0.315  0.353    0.012 -0.255 -0.016
 TransDip  -0.052  0.016  0.029    0.026 -0.026 -0.012    0.009 -0.015 -0.072

 Mode:                10                     11                     12
 Frequency:       607.26                 677.05                 852.90
 Force Cnst:      1.7127                 0.9212                 1.0803
 Red. Mass:       7.8826                 3.4107                 2.5205
 IR Active:          YES                    YES                    YES
 IR Intens:       46.438                 34.679                 52.340
 Raman Active:       YES                    YES                    YES
               X      Y      Z        X      Y      Z        X      Y      Z
 C          0.074 -0.064 -0.055   -0.014  0.063 -0.036    0.019  0.157 -0.024
 C          0.310 -0.070  0.090   -0.105  0.040 -0.084    0.188  0.020 -0.103
 C          0.456 -0.096 -0.325    0.244  0.308  0.106    0.014 -0.029  0.171
 Cl        -0.182  0.010  0.053    0.025  0.002 -0.009   -0.027  0.002  0.019
 F          0.026  0.186  0.046    0.009 -0.093  0.016   -0.074 -0.108 -0.050
 Br        -0.015 -0.011  0.010   -0.017 -0.033  0.008    0.001  0.002 -0.003
 I         -0.021 -0.000  0.001   -0.008 -0.003 -0.003   -0.000  0.000 -0.000
 H         -0.280 -0.043 -0.472   -0.456  0.365 -0.266    0.103 -0.354 -0.439
 H         -0.134 -0.201  0.346    0.197 -0.554  0.203   -0.453  0.388  0.439
 TransDip   0.216 -0.016 -0.027    0.093  0.164 -0.011    0.225  0.056 -0.004

 Mode:                13                     14                     15
 Frequency:       959.21                 969.19                1029.43
 Force Cnst:      3.3979                 2.1116                 1.1127
 Red. Mass:       6.2681                 3.8154                 1.7821
 IR Active:          YES                    YES                    YES
 IR Intens:       28.192                 23.311                 75.057
 Raman Active:       YES                    YES                    YES
               X      Y      Z        X      Y      Z        X      Y      Z
 C          0.114  0.035  0.387    0.202  0.006  0.022   -0.089 -0.082  0.049
 C         -0.259  0.280 -0.231   -0.010  0.002  0.279    0.020  0.068  0.029
 C          0.113 -0.213 -0.218   -0.182  0.203 -0.200    0.117  0.150 -0.060
 Cl         0.019 -0.006  0.003    0.014  0.000 -0.008   -0.003  0.001 -0.000
 F         -0.006 -0.071 -0.011   -0.040 -0.079 -0.069   -0.022 -0.061 -0.018
 Br         0.001  0.005  0.002   -0.002 -0.006  0.003   -0.003 -0.006 -0.000
 I         -0.000  0.000  0.000    0.002 -0.000  0.000   -0.001 -0.001  0.001
 H         -0.099 -0.161 -0.064    0.055 -0.352 -0.515    0.496 -0.454  0.383
 H         -0.116  0.069  0.684   -0.061 -0.197  0.565   -0.149  0.454 -0.325
 TransDip  -0.118  0.118 -0.029   -0.080  0.099  0.087    0.164  0.221  0.033

 Mode:                16                     17                     18
 Frequency:      1084.13                1145.93                1307.35
 Force Cnst:      0.9263                 2.2952                 4.7424
 Red. Mass:       1.3376                 2.9665                 4.7094
 IR Active:          YES                    YES                    YES
 IR Intens:       12.635                 39.836                 61.936
 Raman Active:       YES                    YES                    YES
               X      Y      Z        X      Y      Z        X      Y      Z
 C          0.093 -0.135 -0.013   -0.044 -0.054  0.087    0.008 -0.023 -0.198
 C         -0.001  0.004 -0.015    0.292  0.201 -0.035   -0.102  0.336  0.290
 C         -0.016  0.048  0.010   -0.113  0.018 -0.057    0.131 -0.214  0.097
 Cl        -0.001 -0.000  0.001   -0.017 -0.003  0.004    0.013 -0.003 -0.009
 F         -0.000 -0.003  0.001   -0.064 -0.094 -0.019   -0.034 -0.086 -0.040
 Br        -0.000 -0.001 -0.000    0.001 -0.002  0.000    0.001  0.004 -0.001
 I         -0.000 -0.000 -0.000    0.000  0.001  0.000   -0.002  0.000 -0.000
 H         -0.375  0.524  0.088   -0.267  0.485  0.366   -0.259  0.051 -0.503
 H         -0.432  0.594  0.086    0.393 -0.460 -0.157    0.104  0.174 -0.554
 TransDip  -0.039  0.107  0.005    0.162  0.105 -0.061   -0.104  0.205  0.103

 Mode:                19                     20                     21
 Frequency:      1454.76                3130.53                3223.19
 Force Cnst:      1.5362                 6.0858                 6.8467
 Red. Mass:       1.2320                 1.0540                 1.1186
 IR Active:          YES                    YES                    YES
 IR Intens:       25.950                  0.417                  1.378
 Raman Active:       YES                    YES                    YES
               X      Y      Z        X      Y      Z        X      Y      Z
 C         -0.004  0.003 -0.121   -0.002  0.007 -0.064   -0.081 -0.059 -0.001
 C         -0.023  0.049  0.031   -0.001  0.002  0.002   -0.001 -0.000  0.000
 C          0.023 -0.034  0.004    0.001 -0.002  0.001   -0.000 -0.000 -0.000
 Cl         0.001 -0.000 -0.001   -0.000  0.000  0.000    0.000  0.000 -0.000
 F         -0.003 -0.008 -0.003   -0.000  0.000  0.000    0.000  0.000  0.000
 Br         0.000  0.000 -0.000    0.000 -0.000  0.000    0.000  0.000 -0.000
 I         -0.000  0.000 -0.000    0.000 -0.000  0.000    0.000  0.000  0.000
 H          0.379  0.196  0.557   -0.476 -0.395  0.376    0.443  0.370 -0.367
 H         -0.302 -0.288  0.559    0.502  0.314  0.348    0.523  0.325  0.378
 TransDip  -0.026  0.046  0.154   -0.009  0.006  0.017    0.031  0.022 -0.000

 STANDARD THERMODYNAMIC QUANTITIES AT   298.15 K  AND     1.00 ATM

   This Molecule has  0 Imaginary Frequencies
   Zero point vibrational energy:       27.008 kcal/mol

   Atom    1 Element C  Has Mass   12.00000
   Atom    2 Element C  Has Mass   12.00000
   Atom    3 Element C  Has Mass   12.00000
   Atom    4 Element Cl Has Mass   34.96885
   Atom    5 Element F  Has Mass   18.99840
   Atom    6 Element Br Has Mass   78.91830
   Atom    7 Element I  Has Mass  126.90440
   Atom    8 Element H  Has Mass    1.00783
   Atom    9 Element H  Has Mass    1.00783
   Molecular Mass:   297.805610 amu
   Principal axes and moments of inertia in amu*Bohr^2:
                             1           2           3
    Eigenvalues --     1691.53998  3074.45003  4407.71033
          X               0.99883    -0.04822     0.00248
          Y               0.04824     0.99877    -0.01143
          Z              -0.00192     0.01154     0.99993
   Rotational Symmetry Number is   1
   The Molecule is an Asymmetric Top
   Translational Enthalpy:        0.889 kcal/mol
   Rotational Enthalpy:           0.889 kcal/mol
   Vibrational Enthalpy:         30.081 kcal/mol
   gas constant (RT):             0.592 kcal/mol
   Translational Entropy:        42.971  cal/mol.K
   Rotational Entropy:           31.505  cal/mol.K
   Vibrational Entropy:          18.639  cal/mol.K

   Total Enthalpy:               32.451 kcal/mol
   Total Entropy:                93.115  cal/mol.K

 ======================================================================

 STANDARD THERMODYNAMIC QUANTITIES FOR ANHARMONIC VIBRATION -- TOSH

   Zero point vibrational energy: ************ kcal/mol

   Vibrational Enthalpy:       Infinity kcal/mol
   Vibrational Entropy:             NaN  cal/mol.K

   Total Enthalpy:             Infinity kcal/mol
   Total Entropy:                   NaN  cal/mol.K

 ======================================================================

 STANDARD THERMODYNAMIC QUANTITIES FOR ANHARMONIC VIBRATION -- VPT2

   Zero point vibrational energy: ************ kcal/mol

   Vibrational Enthalpy:       Infinity kcal/mol
   Vibrational Entropy:             NaN  cal/mol.K

   Total Enthalpy:             Infinity kcal/mol
   Total Entropy:                   NaN  cal/mol.K

 ======================================================================

Archival summary:
1\1\garfield\FREQ\ProcedureUnspecified\BasisUnspecified\1r1l1132\taweetha\ThuOct1101:12:422018ThuOct1101:12:422018\0\\#,FREQ,ProcedureUnspecified,BasisUnspecified,\\0,1\I\C,1,2.17617\C,2,1.50891,1,117.904\F,3,1.35754,2,117.294,1,-0.350912,0\C,3,1.49537,2,60.9015,1,-107.98,0\H,5,1.08356,3,118.033,2,-106.805,0\H,5,1.08399,3,116.826,2,108.015,0\Cl,3,1.76174,2,122.163,1,141.128,0\Br,2,1.93172,1,113.139,3,147.699,0\\\@

 Total job time:  823.88s(wall), 768.22s(cpu) 
 Thu Oct 11 01:12:42 2018

        *************************************************************
        *                                                           *
        *  Thank you very much for using Q-Chem.  Have a nice day.  *
        *                                                           *
        *************************************************************
