# Supplementary material for: Geometric and energetic data from ab initio calculations of haloethene, haloimine, halomethylenephosphine, haloiminophosphine, halodiazene, halodiphosphene and halocyclopropane
Source: Data Brief. 2019 Nov 2;27:104738. doi: 10.1016/j.dib.2019.104738 (PMC6861602; doi:10.1016/j.dib.2019.104738)
Supplement: Multimedia component 3 [file mmc3.zip › CCC/B3LYP/ClFCCCClBr.out]

Q-Chem Developer Version!
                  Welcome to Q-Chem
     A Quantum Leap Into The Future Of Chemistry


 Q-Chem 5.1, Q-Chem, Inc., Pleasanton, CA (2018)

 Yihan Shao,  Zhengting Gan,  E. Epifanovsky,  A. T. B. Gilbert,  M. Wormit,  
 J. Kussmann,  A. W. Lange,  A. Behn,  Jia Deng,  Xintian Feng,  D. Ghosh,  
 M. Goldey,  P. R. Horn,  L. D. Jacobson,  I. Kaliman,  T. Kus,  A. Landau,  
 Jie Liu,  E. I. Proynov,  R. M. Richard,  R. P. Steele,  E. J. Sundstrom,  
 H. L. Woodcock III,  P. M. Zimmerman,  D. Zuev,  B. Albrecht,  E. Alguire,  
 S. A. Baeppler,  D. Barton,  Z. Benda,  Y. A. Bernard,  E. J. Berquist,  
 K. B. Bravaya,  H. Burton,  D. Casanova,  Chun-Min Chang,  Yunqing Chen,  
 A. Chien,  K. D. Closser,  M. P. Coons,  S. Coriani,  S. Dasgupta,  
 A. L. Dempwolff,  M. Diedenhofen,  Hainam Do,  R. G. Edgar,  Po-Tung Fang,  
 S. Faraji,  S. Fatehi,  Qingguo Feng,  K. D. Fenk,  J. Fosso-Tande,  
 Qinghui Ge,  A. Ghysels,  G. Gidofalvi,  J. Gomes,  J. Gonthier,  A. Gunina,  
 D. Hait,  M. W. D. Hanson-Heine,  P. H. P. Harbach,  A. W. Hauser,  
 J. E. Herr,  E. G. Hohenstein,  Z. C. Holden,  Kerwin Hui,  B. C. Huynh,  
 T.-C. Jagau,  Hyunjun Ji,  B. Kaduk,  K. Khistyaev,  Jaehoon Kim,  
 P. Klunzinger,  K. Koh,  D. Kosenkov,  L. Koulias,  T. Kowalczyk,  
 C. M. Krauter,  A. Kunitsa,  Ka Un Lao,  A. Laurent,  K. V. Lawler,  
 Joonho Lee,  D. Lefrancois,  S. Lehtola,  D. S. Levine,  Yi-Pei Li,  
 You-Sheng Lin,  Fenglai Liu,  E. Livshits,  A. Luenser,  P. Manohar,  
 E. Mansoor,  S. F. Manzer,  Shan-Ping Mao,  Yuezhi Mao,  N. Mardirossian,  
 A. V. Marenich,  T. Markovich,  L. A. Martinez-Martinez,  S. A. Maurer,  
 N. J. Mayhall,  S. C. McKenzie,  J.-M. Mewes,  A. F. Morrison,  
 J. W. Mullinax,  K. Nanda,  T. S. Nguyen-Beck,  R. Olivares-Amaya,  
 J. A. Parkhill,  T. M. Perrine,  F. Plasser,  P. Pokhilko,  S. Prager,  
 A. Prociuk,  E. Ramos,  D. R. Rehn,  F. Rob,  M. Schneider,  N. Sergueev,  
 S. M. Sharada,  S. Sharma,  D. W. Small,  T. Stauch,  T. Stein,  
 Yu-Chuan Su,  A. J. W. Thom,  A. Tkatchenko,  T. Tsuchimochi,  N. M. Tubman,  
 L. Vogt,  M. L. Vidal,  O. Vydrov,  M. A. Watson,  J. Wenzel,  
 M. de Wergifosse,  T. A. Wesolowski,  A. White,  J. Witte,  A. Yamada,  
 Jun Yang,  K. Yao,  S. Yeganeh,  S. R. Yost,  Zhi-Qiang You,  A. Zech,  
 Igor Ying Zhang,  Xing Zhang,  Yan Zhao,  Ying Zhu,  B. R. Brooks,  
 G. K. L. Chan,  C. J. Cramer,  M. S. Gordon,  W. J. Hehre,  A. Klamt,  
 M. W. Schmidt,  C. D. Sherrill,  D. G. Truhlar,  A. Aspuru-Guzik,  R. Baer,  
 A. T. Bell,  N. A. Besley,  Jeng-Da Chai,  A. E. DePrince, III,  
 R. A. DiStasio Jr.,  A. Dreuw,  B. D. Dunietz,  T. R. Furlani,  
 Chao-Ping Hsu,  Yousung Jung,  Jing Kong,  D. S. Lambrecht,  WanZhen Liang,  
 C. Ochsenfeld,  V. A. Rassolov,  L. V. Slipchenko,  J. E. Subotnik,  
 T. Van Voorhis,  J. M. Herbert,  A. I. Krylov,  P. M. W. Gill,  M. Head-Gordon

 Contributors to earlier versions of Q-Chem not listed above: 
 R. D. Adamson,  B. Austin,  J. Baker,  G. J. O. Beran,  K. Brandhorst,  
 S. T. Brown,  E. F. C. Byrd,  A. K. Chakraborty,  C.-L. Cheng,  
 Siu Hung Chien,  D. M. Chipman,  D. L. Crittenden,  H. Dachsel,  
 R. J. Doerksen,  A. D. Dutoi,  L. Fusti-Molnar,  W. A. Goddard III,  
 A. Golubeva-Zadorozhnaya,  S. R. Gwaltney,  G. Hawkins,  A. Heyden,  
 S. Hirata,  G. Kedziora,  F. J. Keil,  C. Kelley,  Jihan Kim,  R. A. King,  
 R. Z. Khaliullin,  P. P. Korambath,  W. Kurlancheek,  A. M. Lee,  M. S. Lee,  
 S. V. Levchenko,  Ching Yeh Lin,  D. Liotard,  R. C. Lochan,  I. Lotan,  
 P. E. Maslen,  N. Nair,  D. P. O'Neill,  D. Neuhauser,  E. Neuscamman,  
 C. M. Oana,  R. Olson,  B. Peters,  R. Peverati,  P. A. Pieniazek,  
 Y. M. Rhee,  J. Ritchie,  M. A. Rohrdanz,  E. Rosta,  N. J. Russ,  
 H. F. Schaefer III,  N. E. Schultz,  N. Shenvi,  A. C. Simmonett,  A. Sodt,  
 D. Stuck,  K. S. Thanthiriwatte,  V. Vanovschi,  Tao Wang,  A. Warshel,  
 C. F. Williams,  Q. Wu,  X. Xu,  W. Zhang

 Please cite Q-Chem as follows:
 Y. Shao et al., Mol. Phys. 113, 184-215 (2015)
 DOI: 10.1080/00268976.2014.952696

 Q-Chem 5.1.1 for Intel X86 EM64T Linux

 Parts of Q-Chem use Armadillo 8.300.2 (Tropical Shenanigans).
 http://arma.sourceforge.net/

 Q-Chem begins on Thu Oct 11 00:45:44 2018  

Host: 
0

     Scratch files written to /scratch/taweetham/qchem30770//
Input Ideriv = 2
Curr. Ideriv = -1
Max.  Ideriv = 2

Checking the input file for inconsistencies... 	...done.

--------------------------------------------------------------
User input:
--------------------------------------------------------------
$molecule
0 1
C 
C 1 CC 
C 2 CC 1 60.0
Cl 2 CCl 1 ANG  3 pDHA
F 2 CF 1 ANG  3 mDHA
Cl 3 CCl 1 ANG  2 mDHA
Br 3 CBr 1 ANG  2 pDHA
H 1 CH 2 ANG  3 pDHA
H 1 CH 2 ANG  3 mDHA

CC=1.54
CH=1.09
CF=1.35
CCl=1.77
CBr=1.94
CI=2.14
ANG=118.0
pDHA=107.9
mDHA=-107.9
$end

$rem
   job_type	optimization
   basis	6-311++g**
   method	b3lyp
   mem_total	32000
$end

--------------------------------------------------------------
 ----------------------------------------------------------------
             Standard Nuclear Orientation (Angstroms)
    I     Atom           X                Y                Z
 ----------------------------------------------------------------
    1      C       0.5562835941    -0.3070248922     1.5520236384
    2      C       1.0406712151    -0.7314651027     0.1531601210
    3      C      -0.0871382660     0.3075283434     0.2950699278
    4      Cl      2.6297824638    -0.1656843184    -0.3830465027
    5      F       0.7138950692    -1.9665799246    -0.2829691341
    6      Cl      0.2841278359     1.9952478480    -0.0878978977
    7      Br     -1.8915410152    -0.2376818542    -0.1637073158
    8      H      -0.0294705784    -1.0221927046     2.1295416465
    9      H       1.2129761346     0.3234668267     2.1514692987
 ----------------------------------------------------------------
 Molecular Point Group                 C1    NOp =  1
 Largest Abelian Subgroup              C1    NOp =  1
 Nuclear Repulsion Energy =   709.1348353902 hartrees
 There are       49 alpha and       49 beta electrons
 Requested basis set is 6-311++G(d,p)
 There are 79 shells and 210 basis functions

 Total QAlloc Memory Limit  32000 MB
 Mega-Array Size       188 MB
 MEM_STATIC part       192 MB
 A cutoff of  1.0D-11 yielded   2637 shell pairs
 There are     19935 function pairs (     21696 Cartesian)
 Smallest overlap matrix eigenvalue = 2.63E-05

 Scale SEOQF with 1.000000e-01/1.000000e-01/1.000000e-01

 Standard Electronic Orientation quadrupole field applied
 Nucleus-field energy     =     0.0000000141 hartrees
 Guess from superposition of atomic densities
 Warning:  Energy on first SCF cycle will be non-variational
 SAD guess density has 98.000000 electrons

 -----------------------------------------------------------------------
  General SCF calculation program by
  Eric Jon Sundstrom, Paul Horn, Yuezhi Mao, Dmitri Zuev, Alec White,
  David Stuck, Shaama M.S., Shane Yost, Joonho Lee, David Small,
  Daniel Levine, Susi Lehtola, Hugh Burton, Evgeny Epifanovsky
 -----------------------------------------------------------------------
 Exchange:     0.2000 Hartree-Fock + 0.0800 Slater + 0.7200 B88
 Correlation:  0.1900 VWN1RPA + 0.8100 LYP
 Using SG-1 standard quadrature grid
 A restricted SCF calculation will be
 performed using DIIS
 SCF converges when DIIS error is below 1.0e-08
 ---------------------------------------
  Cycle       Energy         DIIS error
 ---------------------------------------
    1   -3711.1087604368      3.74e-02  
    2   -3709.9042846671      3.65e-03  
    3   -3709.8581259603      4.81e-03  
    4   -3709.9569671976      7.48e-04  
    5   -3709.9590910015      3.08e-04  
    6   -3709.9595500757      8.28e-05  
    7   -3709.9595856091      2.53e-05  
    8   -3709.9595885805      6.95e-06  
    9   -3709.9595888207      1.27e-06  
   10   -3709.9595888286      4.17e-07  
   11   -3709.9595888296      1.55e-07  
   12   -3709.9595888296      2.88e-08  
   13   -3709.9595888297      1.63e-08  
   14   -3709.9595888296      2.10e-09  Convergence criterion met
 ---------------------------------------
 SCF time:   CPU 54.64s  wall 92.00s 
 SCF   energy in the final basis set =    -3709.9595888296
 Total energy in the final basis set =    -3709.9595888296

 --------------------------------------------------------------

                    Orbital Energies (a.u.)
 --------------------------------------------------------------

 Alpha MOs
 -- Occupied --
*******-101.580-101.578 -62.507 -56.328 -56.323 -56.323 -24.725
-10.360 -10.326 -10.236  -9.495  -9.493  -8.715  -7.260  -7.258
 -7.249  -7.249  -7.247  -7.247  -6.548  -6.533  -6.533  -2.659
 -2.654  -2.654  -2.643  -2.643  -1.268  -0.953  -0.877  -0.839
 -0.801  -0.655  -0.620  -0.552  -0.542  -0.507  -0.478  -0.459
 -0.427  -0.410  -0.390  -0.358  -0.342  -0.328  -0.313  -0.306
 -0.293
 -- Virtual --
 -0.061  -0.039  -0.009   0.006   0.017   0.021   0.025   0.049
  0.056   0.059   0.065   0.069   0.079   0.089   0.095   0.100
  0.105   0.112   0.113   0.116   0.124   0.137   0.144   0.147
  0.149   0.160   0.173   0.180   0.196   0.214   0.222   0.238
  0.240   0.244   0.261   0.309   0.327   0.359   0.378   0.383
  0.394   0.413   0.421   0.438   0.451   0.456   0.466   0.474
  0.478   0.479   0.508   0.532   0.538   0.542   0.575   0.584
  0.590   0.600   0.627   0.649   0.675   0.688   0.770   0.785
  0.806   0.814   0.839   0.853   0.867   0.881   0.905   0.912
  0.944   0.964   1.002   1.028   1.046   1.126   1.149   1.182
  1.282   1.325   1.370   1.401   1.435   1.455   1.481   1.527
  1.531   1.554   1.571   1.657   1.739   1.777   1.831   1.854
  1.890   1.948   1.971   2.010   2.039   2.067   2.140   2.148
  2.173   2.232   2.271   2.282   2.311   2.334   2.463   2.507
  2.532   2.586   2.681   2.714   2.775   2.794   2.963   3.069
  3.080   3.341   3.593   3.680   3.761   3.788   3.971   4.003
  4.010   4.032   4.046   4.112   4.198   4.379   4.823   6.328
  6.375   6.638   6.692   7.563   7.594   7.677   9.714   9.754
 23.466  23.569  23.809  25.848  25.860  25.926  26.027  26.430
 26.481  47.952  66.750 215.701 215.742 289.758 289.787 289.896
*******
 --------------------------------------------------------------

          Ground-State Mulliken Net Atomic Charges

     Atom                 Charge (a.u.)
  ----------------------------------------
      1 C                    -0.726588
      2 C                    -0.329313
      3 C                     0.274380
      4 Cl                    0.193590
      5 F                    -0.011857
      6 Cl                    0.211864
      7 Br                    0.002684
      8 H                     0.219406
      9 H                     0.165834
  ----------------------------------------
  Sum of atomic charges =    -0.000000

 -----------------------------------------------------------------
                    Cartesian Multipole Moments
 -----------------------------------------------------------------
    Charge (ESU x 10^10)
                -0.0000
    Dipole Moment (Debye)
         X       0.1179      Y       0.0954      Z       1.9462
       Tot       1.9521
    Quadrupole Moments (Debye-Ang)
        XX     -66.1994     XY       2.0782     YY     -68.9887
        XZ       1.5497     YZ      -1.4360     ZZ     -63.2446
    Octopole Moments (Debye-Ang^2)
       XXX     -49.0430    XXY      -4.0998    XYY     -15.2877
       YYY      -5.8338    XXZ      -5.9500    XYZ      -0.2705
       YYZ      -2.3038    XZZ     -11.8759    YZZ      -6.5314
       ZZZ      -0.7258
    Hexadecapole Moments (Debye-Ang^3)
      XXXX   -1010.6001   XXXY      26.0475   XXYY    -267.6758
      XYYY      16.2372   YYYY    -518.8051   XXXZ       3.9632
      XXYZ       2.5181   XYYZ       1.3857   YYYZ      -3.7386
      XXZZ    -210.1288   XYZZ       5.2916   YYZZ    -121.2728
      XZZZ       9.8232   YZZZ       1.4049   ZZZZ    -193.2173
 -----------------------------------------------------------------
 Calculating analytic gradient of the SCF energy
 Gradient of SCF Energy
            1           2           3           4           5           6
    1  -0.0016859   0.0137418  -0.0125617   0.0020402  -0.0046285   0.0052676
    2   0.0022915  -0.0184106   0.0113250   0.0093486  -0.0028773   0.0000729
    3   0.0155708  -0.0212834  -0.0067657   0.0022263   0.0009800  -0.0007648
            7           8           9
    1  -0.0033719  -0.0008230   0.0020213
    2  -0.0014901  -0.0012945   0.0010344
    3  -0.0001611   0.0053851   0.0048129
 Max gradient component =       2.128E-02
 RMS gradient           =       8.147E-03
 Gradient time:  CPU 14.39 s  wall 23.12 s
 Geometry Optimization Parameters
   NAtoms,    NIC,     NZ,  NCons,   NDum,   NFix, NCnnct, MaxDiis
        9      69       9       0       0       0       0       0


** GEOMETRY OPTIMIZATION IN DELOCALIZED INTERNAL COORDINATES **
   Searching for a Minimum

   Optimization Cycle:   1

                       Coordinates (Angstroms)
     ATOM                X               Y               Z
      1  C         0.5562835941   -0.3070248922    1.5520236384
      2  C         1.0406712151   -0.7314651027    0.1531601210
      3  C        -0.0871382660    0.3075283434    0.2950699278
      4  Cl        2.6297824638   -0.1656843184   -0.3830465027
      5  F         0.7138950692   -1.9665799246   -0.2829691341
      6  Cl        0.2841278359    1.9952478480   -0.0878978977
      7  Br       -1.8915410152   -0.2376818542   -0.1637073158
      8  H        -0.0294705784   -1.0221927046    2.1295416465
      9  H         1.2129761346    0.3234668267    2.1514692987
   Point Group: c1    Number of degrees of freedom:    21


   Energy is  -3709.959588830


 Attempting to Generate Delocalized Internal Coordinates

 21 Hessian modes will be used to form the next step
  Hessian Eigenvalues:
     0.017401    0.020947    0.030782    0.030782    0.030790    0.033282
     0.086449    0.090060    0.108252    0.129001    0.140000    0.145900
     0.175927    0.257500    0.268991    0.285189    0.286300    0.286300
     0.348126    0.348126    0.550214

 Minimum Search - Taking Simple RFO Step
 Searching for Lamda that Minimizes Along All modes
 Value Taken    Lamda =  -0.00445028
 Step Taken.  Stepsize is  0.182408

                             Maximum     Tolerance    Cnvgd?
         Gradient           0.014951      0.000300      NO
         Displacement       0.097924      0.001200      NO
         Energy change     *********      0.000001      NO


 New Cartesian Coordinates Obtained by Inverse Iteration

 Displacement from previous Coordinates is:  0.241395
 ----------------------------------------------------------------
             Standard Nuclear Orientation (Angstroms)
    I     Atom           X                Y                Z
 ----------------------------------------------------------------
    1      C       0.5624127465    -0.2975030641     1.5357850725
    2      C       1.0374986530    -0.7155952366     0.1666571811
    3      C      -0.0775230184     0.3117617260     0.2982816567
    4      Cl      2.6444519599    -0.2407889526    -0.3796582290
    5      F       0.7101013549    -1.9484528096    -0.2652539979
    6      Cl      0.2270382779     2.0189398794    -0.0439982467
    7      Br     -1.8631293726    -0.2506728563    -0.1685511841
    8      H      -0.0245167555    -1.0177318053     2.0938177120
    9      H       1.2132526073     0.3356573407     2.1265638174
 ----------------------------------------------------------------
 Molecular Point Group                 C1    NOp =  1
 Largest Abelian Subgroup              C1    NOp =  1
 Nuclear Repulsion Energy =   712.2501766266 hartrees
 There are       49 alpha and       49 beta electrons
 Applying Cartesian multipole field
    Component          Value
    ---------          -----
     (2,0,0)        1.00000E-11
     (0,2,0)        2.00000E-11
     (0,0,2)       -3.00000E-11
 Nucleus-field energy     =     0.0000000141 hartrees
 Requested basis set is 6-311++G(d,p)
 There are 79 shells and 210 basis functions
 A cutoff of  1.0D-11 yielded   2636 shell pairs
 There are     19945 function pairs (     21714 Cartesian)
 Smallest overlap matrix eigenvalue = 2.48E-05
 Guess MOs from SCF MO coefficient file

 -----------------------------------------------------------------------
  General SCF calculation program by
  Eric Jon Sundstrom, Paul Horn, Yuezhi Mao, Dmitri Zuev, Alec White,
  David Stuck, Shaama M.S., Shane Yost, Joonho Lee, David Small,
  Daniel Levine, Susi Lehtola, Hugh Burton, Evgeny Epifanovsky
 -----------------------------------------------------------------------
 Exchange:     0.2000 Hartree-Fock + 0.0800 Slater + 0.7200 B88
 Correlation:  0.1900 VWN1RPA + 0.8100 LYP
 Using SG-1 standard quadrature grid
 A restricted SCF calculation will be
 performed using DIIS
 SCF converges when DIIS error is below 1.0e-08
 ---------------------------------------
  Cycle       Energy         DIIS error
 ---------------------------------------
    1   -3709.9594310483      5.63e-04  
    2   -3709.9618734993      2.22e-04  
    3   -3709.9617346139      2.83e-04  
    4   -3709.9621136009      3.87e-05  
    5   -3709.9621209361      1.18e-05  
    6   -3709.9621215403      4.24e-06  
    7   -3709.9621216285      8.30e-07  
    8   -3709.9621216320      2.39e-07  
    9   -3709.9621216322      6.31e-08  
   10   -3709.9621216322      1.61e-08  
   11   -3709.9621216322      6.91e-09  Convergence criterion met
 ---------------------------------------
 SCF time:   CPU 44.88s  wall 74.00s 
 SCF   energy in the final basis set =    -3709.9621216322
 Total energy in the final basis set =    -3709.9621216322

 --------------------------------------------------------------

                    Orbital Energies (a.u.)
 --------------------------------------------------------------

 Alpha MOs
 -- Occupied --
*******-101.580-101.579 -62.506 -56.327 -56.323 -56.323 -24.723
-10.357 -10.324 -10.232  -9.494  -9.494  -8.715  -7.259  -7.259
 -7.249  -7.248  -7.248  -7.248  -6.548  -6.533  -6.533  -2.658
 -2.654  -2.654  -2.642  -2.642  -1.269  -0.960  -0.880  -0.844
 -0.803  -0.655  -0.621  -0.555  -0.545  -0.508  -0.480  -0.461
 -0.427  -0.411  -0.391  -0.356  -0.345  -0.329  -0.314  -0.306
 -0.294
 -- Virtual --
 -0.059  -0.039  -0.008   0.009   0.017   0.021   0.026   0.050
  0.057   0.060   0.065   0.069   0.082   0.090   0.096   0.101
  0.105   0.111   0.113   0.117   0.126   0.137   0.143   0.147
  0.150   0.162   0.174   0.184   0.198   0.215   0.222   0.241
  0.244   0.253   0.263   0.309   0.326   0.360   0.376   0.383
  0.395   0.412   0.420   0.440   0.449   0.456   0.464   0.473
  0.475   0.481   0.512   0.532   0.543   0.548   0.577   0.591
  0.597   0.603   0.631   0.654   0.678   0.690   0.771   0.783
  0.806   0.814   0.839   0.848   0.863   0.881   0.905   0.913
  0.948   0.964   1.006   1.038   1.047   1.126   1.154   1.185
  1.291   1.334   1.381   1.399   1.438   1.456   1.489   1.528
  1.541   1.559   1.567   1.662   1.738   1.792   1.841   1.859
  1.902   1.964   1.977   2.028   2.044   2.071   2.150   2.160
  2.181   2.242   2.270   2.290   2.311   2.336   2.457   2.520
  2.547   2.588   2.692   2.726   2.791   2.809   2.975   3.065
  3.128   3.369   3.599   3.698   3.763   3.796   3.981   4.012
  4.020   4.038   4.067   4.118   4.208   4.382   4.839   6.331
  6.378   6.648   6.699   7.564   7.597   7.680   9.721   9.748
 23.484  23.612  23.842  25.854  25.860  25.937  26.015  26.438
 26.447  47.955  66.754 215.707 215.735 289.759 289.791 289.900
*******
 --------------------------------------------------------------

          Ground-State Mulliken Net Atomic Charges

     Atom                 Charge (a.u.)
  ----------------------------------------
      1 C                    -0.700090
      2 C                    -0.335907
      3 C                     0.236123
      4 Cl                    0.201714
      5 F                    -0.010641
      6 Cl                    0.227967
      7 Br                   -0.005957
      8 H                     0.222549
      9 H                     0.164242
  ----------------------------------------
  Sum of atomic charges =    -0.000000

 -----------------------------------------------------------------
                    Cartesian Multipole Moments
 -----------------------------------------------------------------
    Charge (ESU x 10^10)
                -0.0000
    Dipole Moment (Debye)
         X       0.1093      Y       0.1228      Z       1.9467
       Tot       1.9536
    Quadrupole Moments (Debye-Ang)
        XX     -66.2011     XY       1.9319     YY     -68.9186
        XZ       1.5951     YZ      -1.3498     ZZ     -63.2560
    Octopole Moments (Debye-Ang^2)
       XXX     -48.5559    XXY      -4.1325    XYY     -15.8317
       YYY      -3.6592    XXZ      -6.5147    XYZ      -0.0710
       YYZ      -2.6700    XZZ     -11.8660    YZZ      -5.9036
       ZZZ      -2.7164
    Hexadecapole Moments (Debye-Ang^3)
      XXXX   -1001.4689   XXXY      33.3572   XXYY    -268.4368
      XYYY      24.9547   YYYY    -523.7749   XXXZ       2.0148
      XXYZ       1.8345   XYYZ       1.4421   YYYZ      -7.3681
      XXZZ    -207.7519   XYZZ       8.4199   YYZZ    -122.0804
      XZZZ       8.4152   YZZZ      -2.5336   ZZZZ    -190.8254
 -----------------------------------------------------------------
 Calculating analytic gradient of the SCF energy
 Gradient of SCF Energy
            1           2           3           4           5           6
    1   0.0002156   0.0021594  -0.0048906   0.0002826   0.0004069  -0.0001833
    2   0.0028467  -0.0105796   0.0027141   0.0014588   0.0028922   0.0004365
    3   0.0041497  -0.0088227  -0.0025539   0.0020300   0.0017836   0.0009752
            7           8           9
    1   0.0018388   0.0001613   0.0000093
    2   0.0003944   0.0004160  -0.0005790
    3   0.0009225   0.0006265   0.0008891
 Max gradient component =       1.058E-02
 RMS gradient           =       3.237E-03
 Gradient time:  CPU 14.56 s  wall 27.32 s
 Geometry Optimization Parameters
   NAtoms,    NIC,     NZ,  NCons,   NDum,   NFix, NCnnct, MaxDiis
        9      69       9       0       0       0       0       0

 Cartesian Hessian Update
 Hessian Updated using BFGS Update


** GEOMETRY OPTIMIZATION IN DELOCALIZED INTERNAL COORDINATES **
   Searching for a Minimum

   Optimization Cycle:   2

                       Coordinates (Angstroms)
     ATOM                X               Y               Z
      1  C         0.5624127465   -0.2975030641    1.5357850725
      2  C         1.0374986530   -0.7155952366    0.1666571811
      3  C        -0.0775230184    0.3117617260    0.2982816567
      4  Cl        2.6444519599   -0.2407889526   -0.3796582290
      5  F         0.7101013549   -1.9484528096   -0.2652539979
      6  Cl        0.2270382779    2.0189398794   -0.0439982467
      7  Br       -1.8631293726   -0.2506728563   -0.1685511841
      8  H        -0.0245167555   -1.0177318053    2.0938177120
      9  H         1.2132526073    0.3356573407    2.1265638174
   Point Group: c1    Number of degrees of freedom:    21


   Energy is  -3709.962121632

 Hessian Updated using BFGS Update

 21 Hessian modes will be used to form the next step
  Hessian Eigenvalues:
     0.017424    0.020944    0.030185    0.030782    0.031619    0.036407
     0.086108    0.088966    0.106553    0.120112    0.135127    0.144446
     0.181303    0.244672    0.263826    0.270038    0.286299    0.287406
     0.348104    0.349591    0.560821

 Minimum Search - Taking Simple RFO Step
 Searching for Lamda that Minimizes Along All modes
 Value Taken    Lamda =  -0.00062800
 Step Taken.  Stepsize is  0.099619

                             Maximum     Tolerance    Cnvgd?
         Gradient           0.005751      0.000300      NO
         Displacement       0.063040      0.001200      NO
         Energy change     -0.002533      0.000001      NO


 New Cartesian Coordinates Obtained by Inverse Iteration

 Displacement from previous Coordinates is:  0.093028
 ----------------------------------------------------------------
             Standard Nuclear Orientation (Angstroms)
    I     Atom           X                Y                Z
 ----------------------------------------------------------------
    1      C       0.5631101682    -0.3002214161     1.5435967628
    2      C       1.0363164558    -0.7050069675     0.1846152005
    3      C      -0.0724070888     0.3120424532     0.3121434868
    4      Cl      2.6310617509    -0.2411732089    -0.4023264024
    5      F       0.7046258224    -1.9351639016    -0.2617882524
    6      Cl      0.2364746122     2.0126607005    -0.0543862423
    7      Br     -1.8547318522    -0.2562241411    -0.1834390557
    8      H      -0.0225428237    -1.0287293127     2.0908516255
    9      H       1.2076794081     0.3374300158     2.1343766592
 ----------------------------------------------------------------
 Molecular Point Group                 C1    NOp =  1
 Largest Abelian Subgroup              C1    NOp =  1
 Nuclear Repulsion Energy =   713.7411072670 hartrees
 There are       49 alpha and       49 beta electrons
 Applying Cartesian multipole field
    Component          Value
    ---------          -----
     (2,0,0)        1.00000E-11
     (0,2,0)        2.00000E-11
     (0,0,2)       -3.00000E-11
 Nucleus-field energy     =     0.0000000139 hartrees
 Requested basis set is 6-311++G(d,p)
 There are 79 shells and 210 basis functions
 A cutoff of  1.0D-11 yielded   2642 shell pairs
 There are     19982 function pairs (     21757 Cartesian)
 Smallest overlap matrix eigenvalue = 2.44E-05
 Guess MOs from SCF MO coefficient file

 -----------------------------------------------------------------------
  General SCF calculation program by
  Eric Jon Sundstrom, Paul Horn, Yuezhi Mao, Dmitri Zuev, Alec White,
  David Stuck, Shaama M.S., Shane Yost, Joonho Lee, David Small,
  Daniel Levine, Susi Lehtola, Hugh Burton, Evgeny Epifanovsky
 -----------------------------------------------------------------------
 Exchange:     0.2000 Hartree-Fock + 0.0800 Slater + 0.7200 B88
 Correlation:  0.1900 VWN1RPA + 0.8100 LYP
 Using SG-1 standard quadrature grid
 A restricted SCF calculation will be
 performed using DIIS
 SCF converges when DIIS error is below 1.0e-08
 ---------------------------------------
  Cycle       Energy         DIIS error
 ---------------------------------------
    1   -3709.9617472883      2.72e-04  
    2   -3709.9623351494      9.37e-05  
    3   -3709.9623203717      1.15e-04  
    4   -3709.9623735966      1.86e-05  
    5   -3709.9623752643      6.27e-06  
    6   -3709.9623754366      2.11e-06  
    7   -3709.9623754588      3.48e-07  
    8   -3709.9623754593      1.27e-07  
    9   -3709.9623754594      2.72e-08  
   10   -3709.9623754594      1.20e-08  
   11   -3709.9623754594      3.13e-09  Convergence criterion met
 ---------------------------------------
 SCF time:   CPU 44.82s  wall 63.00s 
 SCF   energy in the final basis set =    -3709.9623754594
 Total energy in the final basis set =    -3709.9623754594

 --------------------------------------------------------------

                    Orbital Energies (a.u.)
 --------------------------------------------------------------

 Alpha MOs
 -- Occupied --
*******-101.580-101.579 -62.506 -56.327 -56.322 -56.322 -24.721
-10.356 -10.323 -10.233  -9.494  -9.494  -8.714  -7.259  -7.259
 -7.248  -7.248  -7.248  -7.248  -6.547  -6.532  -6.532  -2.658
 -2.653  -2.653  -2.642  -2.642  -1.266  -0.964  -0.880  -0.847
 -0.803  -0.655  -0.621  -0.556  -0.545  -0.507  -0.479  -0.461
 -0.428  -0.410  -0.392  -0.356  -0.344  -0.329  -0.316  -0.306
 -0.294
 -- Virtual --
 -0.061  -0.040  -0.008   0.010   0.017   0.021   0.026   0.050
  0.058   0.060   0.066   0.070   0.083   0.090   0.095   0.101
  0.105   0.112   0.113   0.117   0.126   0.137   0.143   0.147
  0.151   0.163   0.174   0.184   0.197   0.213   0.224   0.241
  0.244   0.257   0.266   0.311   0.325   0.360   0.376   0.382
  0.395   0.412   0.421   0.440   0.449   0.456   0.465   0.473
  0.475   0.482   0.511   0.530   0.543   0.550   0.578   0.591
  0.599   0.606   0.631   0.654   0.678   0.693   0.772   0.782
  0.808   0.813   0.839   0.849   0.864   0.880   0.906   0.914
  0.947   0.961   1.004   1.040   1.054   1.132   1.157   1.184
  1.292   1.333   1.383   1.401   1.439   1.457   1.490   1.526
  1.541   1.555   1.575   1.667   1.738   1.794   1.846   1.862
  1.900   1.970   1.982   2.029   2.046   2.072   2.150   2.164
  2.183   2.244   2.271   2.291   2.311   2.333   2.466   2.520
  2.554   2.587   2.694   2.732   2.798   2.814   2.974   3.066
  3.147   3.380   3.597   3.700   3.765   3.800   3.982   4.013
  4.024   4.039   4.069   4.119   4.209   4.382   4.843   6.334
  6.380   6.648   6.700   7.564   7.597   7.681   9.722   9.749
 23.487  23.639  23.853  25.855  25.860  25.933  26.015  26.437
 26.454  47.955  66.758 215.709 215.736 289.760 289.791 289.901
*******
 --------------------------------------------------------------

          Ground-State Mulliken Net Atomic Charges

     Atom                 Charge (a.u.)
  ----------------------------------------
      1 C                    -0.728198
      2 C                    -0.306289
      3 C                     0.240964
      4 Cl                    0.196000
      5 F                    -0.015124
      6 Cl                    0.229134
      7 Br                   -0.004905
      8 H                     0.222402
      9 H                     0.166016
  ----------------------------------------
  Sum of atomic charges =     0.000000

 -----------------------------------------------------------------
                    Cartesian Multipole Moments
 -----------------------------------------------------------------
    Charge (ESU x 10^10)
                 0.0000
    Dipole Moment (Debye)
         X       0.1267      Y       0.1451      Z       1.9976
       Tot       2.0068
    Quadrupole Moments (Debye-Ang)
        XX     -66.2589     XY       1.9428     YY     -68.9065
        XZ       1.6327     YZ      -1.4187     ZZ     -63.1060
    Octopole Moments (Debye-Ang^2)
       XXX     -48.7951    XXY      -4.1264    XYY     -15.9261
       YYY      -3.4260    XXZ      -6.3559    XYZ      -0.1554
       YYZ      -2.2342    XZZ     -11.8268    YZZ      -5.8223
       ZZZ      -1.1893
    Hexadecapole Moments (Debye-Ang^3)
      XXXX    -995.1378   XXXY      31.2318   XXYY    -266.3919
      XYYY      23.3662   YYYY    -520.7191   XXXZ       1.9901
      XXYZ       2.1450   XYYZ       1.5458   YYYZ      -7.2585
      XXZZ    -205.9561   XYZZ       7.9317   YYZZ    -121.6670
      XZZZ       8.6830   YZZZ      -1.9152   ZZZZ    -193.5793
 -----------------------------------------------------------------
 Calculating analytic gradient of the SCF energy
 Gradient of SCF Energy
            1           2           3           4           5           6
    1   0.0002244  -0.0014924   0.0007250  -0.0007981   0.0007647   0.0002007
    2   0.0009031  -0.0039437  -0.0002408   0.0004155   0.0033778  -0.0000213
    3  -0.0018388   0.0015474   0.0019660   0.0000916   0.0000136  -0.0005715
            7           8           9
    1   0.0006010   0.0000821  -0.0003075
    2  -0.0002767   0.0002180  -0.0004319
    3  -0.0002445  -0.0004349  -0.0005289
 Max gradient component =       3.944E-03
 RMS gradient           =       1.267E-03
 Gradient time:  CPU 14.67 s  wall 19.67 s
 Geometry Optimization Parameters
   NAtoms,    NIC,     NZ,  NCons,   NDum,   NFix, NCnnct, MaxDiis
        9      69       9       0       0       0       0       0

 Cartesian Hessian Update
 Hessian Updated using BFGS Update


** GEOMETRY OPTIMIZATION IN DELOCALIZED INTERNAL COORDINATES **
   Searching for a Minimum

   Optimization Cycle:   3

                       Coordinates (Angstroms)
     ATOM                X               Y               Z
      1  C         0.5631101682   -0.3002214161    1.5435967628
      2  C         1.0363164558   -0.7050069675    0.1846152005
      3  C        -0.0724070888    0.3120424532    0.3121434868
      4  Cl        2.6310617509   -0.2411732089   -0.4023264024
      5  F         0.7046258224   -1.9351639016   -0.2617882524
      6  Cl        0.2364746122    2.0126607005   -0.0543862423
      7  Br       -1.8547318522   -0.2562241411   -0.1834390557
      8  H        -0.0225428237   -1.0287293127    2.0908516255
      9  H         1.2076794081    0.3374300158    2.1343766592
   Point Group: c1    Number of degrees of freedom:    21


   Energy is  -3709.962375459

 Hessian Updated using BFGS Update

 21 Hessian modes will be used to form the next step
  Hessian Eigenvalues:
     0.017410    0.020915    0.028936    0.030806    0.033786    0.044992
     0.081973    0.089025    0.100642    0.119699    0.134115    0.144205
     0.179956    0.258711    0.267435    0.277003    0.286649    0.288381
     0.348252    0.350260    0.550421

 Minimum Search - Taking Simple RFO Step
 Searching for Lamda that Minimizes Along All modes
 Value Taken    Lamda =  -0.00010550
 Step Taken.  Stepsize is  0.040227

                             Maximum     Tolerance    Cnvgd?
         Gradient           0.002128      0.000300      NO
         Displacement       0.017012      0.001200      NO
         Energy change     -0.000254      0.000001      NO


 New Cartesian Coordinates Obtained by Inverse Iteration

 Displacement from previous Coordinates is:  0.039083
 ----------------------------------------------------------------
             Standard Nuclear Orientation (Angstroms)
    I     Atom           X                Y                Z
 ----------------------------------------------------------------
    1      C       0.5629875525    -0.3003675857     1.5406935740
    2      C       1.0376902470    -0.7030212546     0.1802623577
    3      C      -0.0729440892     0.3127146351     0.3076034387
    4      Cl      2.6368458083    -0.2460297124    -0.4031863627
    5      F       0.7100702509    -1.9419851604    -0.2539701520
    6      Cl      0.2324655348     2.0161506096    -0.0474833575
    7      Br     -1.8607452246    -0.2509346350    -0.1810692355
    8      H      -0.0215922038    -1.0309000434     2.0875875829
    9      H       1.2048085770     0.3399873683     2.1332059364
 ----------------------------------------------------------------
 Molecular Point Group                 C1    NOp =  1
 Largest Abelian Subgroup              C1    NOp =  1
 Nuclear Repulsion Energy =   712.6498422254 hartrees
 There are       49 alpha and       49 beta electrons
 Applying Cartesian multipole field
    Component          Value
    ---------          -----
     (2,0,0)        1.00000E-11
     (0,2,0)        2.00000E-11
     (0,0,2)       -3.00000E-11
 Nucleus-field energy     =     0.0000000140 hartrees
 Requested basis set is 6-311++G(d,p)
 There are 79 shells and 210 basis functions
 A cutoff of  1.0D-11 yielded   2636 shell pairs
 There are     19936 function pairs (     21705 Cartesian)
 Smallest overlap matrix eigenvalue = 2.42E-05
 Guess MOs from SCF MO coefficient file

 -----------------------------------------------------------------------
  General SCF calculation program by
  Eric Jon Sundstrom, Paul Horn, Yuezhi Mao, Dmitri Zuev, Alec White,
  David Stuck, Shaama M.S., Shane Yost, Joonho Lee, David Small,
  Daniel Levine, Susi Lehtola, Hugh Burton, Evgeny Epifanovsky
 -----------------------------------------------------------------------
 Exchange:     0.2000 Hartree-Fock + 0.0800 Slater + 0.7200 B88
 Correlation:  0.1900 VWN1RPA + 0.8100 LYP
 Using SG-1 standard quadrature grid
 A restricted SCF calculation will be
 performed using DIIS
 SCF converges when DIIS error is below 1.0e-08
 ---------------------------------------
  Cycle       Energy         DIIS error
 ---------------------------------------
    1   -3709.9623170331      1.17e-04  
    2   -3709.9624290112      2.44e-05  
    3   -3709.9624275163      3.03e-05  
    4   -3709.9624320492      7.70e-06  
    5   -3709.9624323451      2.13e-06  
    6   -3709.9624323634      7.30e-07  
    7   -3709.9624323657      1.41e-07  
    8   -3709.9624323659      4.99e-08  
    9   -3709.9624323658      8.62e-09  Convergence criterion met
 ---------------------------------------
 SCF time:   CPU 36.59s  wall 48.00s 
 SCF   energy in the final basis set =    -3709.9624323658
 Total energy in the final basis set =    -3709.9624323658

 --------------------------------------------------------------

                    Orbital Energies (a.u.)
 --------------------------------------------------------------

 Alpha MOs
 -- Occupied --
*******-101.580-101.580 -62.506 -56.327 -56.322 -56.322 -24.720
-10.356 -10.324 -10.233  -9.494  -9.494  -8.714  -7.260  -7.259
 -7.249  -7.249  -7.249  -7.248  -6.547  -6.532  -6.532  -2.658
 -2.653  -2.653  -2.642  -2.642  -1.265  -0.963  -0.880  -0.846
 -0.803  -0.655  -0.621  -0.555  -0.545  -0.506  -0.479  -0.461
 -0.427  -0.410  -0.392  -0.356  -0.345  -0.329  -0.316  -0.306
 -0.294
 -- Virtual --
 -0.061  -0.040  -0.008   0.009   0.017   0.021   0.026   0.050
  0.057   0.060   0.066   0.069   0.083   0.090   0.095   0.101
  0.105   0.112   0.113   0.117   0.126   0.137   0.143   0.147
  0.150   0.163   0.174   0.184   0.197   0.213   0.223   0.241
  0.244   0.256   0.265   0.311   0.325   0.361   0.376   0.382
  0.395   0.412   0.421   0.440   0.449   0.456   0.465   0.473
  0.475   0.481   0.511   0.530   0.543   0.549   0.578   0.591
  0.598   0.605   0.631   0.654   0.678   0.692   0.771   0.782
  0.807   0.812   0.838   0.848   0.863   0.879   0.905   0.913
  0.948   0.961   1.004   1.039   1.051   1.130   1.157   1.184
  1.293   1.332   1.383   1.400   1.438   1.456   1.490   1.526
  1.541   1.555   1.572   1.667   1.737   1.793   1.845   1.861
  1.902   1.968   1.981   2.031   2.045   2.071   2.150   2.164
  2.182   2.243   2.270   2.291   2.310   2.334   2.462   2.520
  2.552   2.585   2.693   2.731   2.798   2.813   2.973   3.062
  3.144   3.379   3.594   3.698   3.765   3.800   3.980   4.013
  4.020   4.037   4.069   4.118   4.208   4.382   4.840   6.335
  6.380   6.645   6.698   7.564   7.597   7.680   9.722   9.748
 23.484  23.635  23.851  25.853  25.861  25.933  26.014  26.437
 26.448  47.954  66.758 215.709 215.735 289.759 289.791 289.900
*******
 --------------------------------------------------------------

          Ground-State Mulliken Net Atomic Charges

     Atom                 Charge (a.u.)
  ----------------------------------------
      1 C                    -0.719393
      2 C                    -0.315222
      3 C                     0.240446
      4 Cl                    0.200571
      5 F                    -0.017520
      6 Cl                    0.228439
      7 Br                   -0.005849
      8 H                     0.223200
      9 H                     0.165327
  ----------------------------------------
  Sum of atomic charges =    -0.000000

 -----------------------------------------------------------------
                    Cartesian Multipole Moments
 -----------------------------------------------------------------
    Charge (ESU x 10^10)
                -0.0000
    Dipole Moment (Debye)
         X       0.1236      Y       0.1707      Z       1.9854
       Tot       1.9966
    Quadrupole Moments (Debye-Ang)
        XX     -66.2326     XY       1.9478     YY     -68.9441
        XZ       1.6113     YZ      -1.4010     ZZ     -63.1408
    Octopole Moments (Debye-Ang^2)
       XXX     -48.6021    XXY      -4.1874    XYY     -15.9263
       YYY      -3.3715    XXZ      -6.4325    XYZ      -0.1050
       YYZ      -2.2842    XZZ     -11.7780    YZZ      -5.8869
       ZZZ      -1.5006
    Hexadecapole Moments (Debye-Ang^3)
      XXXX    -998.7616   XXXY      32.5015   XXYY    -267.6528
      XYYY      24.9126   YYYY    -522.2921   XXXZ       2.1464
      XXYZ       2.0341   XYYZ       1.6617   YYYZ      -7.4383
      XXZZ    -206.8138   XYZZ       8.4036   YYZZ    -121.9043
      XZZZ       8.9662   YZZZ      -2.2966   ZZZZ    -193.0098
 -----------------------------------------------------------------
 Calculating analytic gradient of the SCF energy
 Gradient of SCF Energy
            1           2           3           4           5           6
    1  -0.0000563  -0.0015626   0.0012182   0.0001487   0.0008732  -0.0001642
    2   0.0000110  -0.0015961   0.0004586   0.0001358   0.0010364   0.0001486
    3  -0.0010980   0.0001329   0.0008220   0.0001085   0.0004012  -0.0000904
            7           8           9
    1  -0.0003013  -0.0001781   0.0000225
    2  -0.0001441   0.0000294  -0.0000796
    3  -0.0000980  -0.0000359  -0.0001423
 Max gradient component =       1.596E-03
 RMS gradient           =       6.347E-04
 Gradient time:  CPU 14.49 s  wall 19.44 s
 Geometry Optimization Parameters
   NAtoms,    NIC,     NZ,  NCons,   NDum,   NFix, NCnnct, MaxDiis
        9      69       9       0       0       0       0       0

 Cartesian Hessian Update
 Hessian Updated using BFGS Update


** GEOMETRY OPTIMIZATION IN DELOCALIZED INTERNAL COORDINATES **
   Searching for a Minimum

   Optimization Cycle:   4

                       Coordinates (Angstroms)
     ATOM                X               Y               Z
      1  C         0.5629875525   -0.3003675857    1.5406935740
      2  C         1.0376902470   -0.7030212546    0.1802623577
      3  C        -0.0729440892    0.3127146351    0.3076034387
      4  Cl        2.6368458083   -0.2460297124   -0.4031863627
      5  F         0.7100702509   -1.9419851604   -0.2539701520
      6  Cl        0.2324655348    2.0161506096   -0.0474833575
      7  Br       -1.8607452246   -0.2509346350   -0.1810692355
      8  H        -0.0215922038   -1.0309000434    2.0875875829
      9  H         1.2048085770    0.3399873683    2.1332059364
   Point Group: c1    Number of degrees of freedom:    21


   Energy is  -3709.962432366

 Hessian Updated using BFGS Update

 21 Hessian modes will be used to form the next step
  Hessian Eigenvalues:
     0.017177    0.020919    0.027424    0.030843    0.035028    0.052041
     0.081733    0.089866    0.096139    0.119514    0.135212    0.143910
     0.182706    0.241941    0.268225    0.276075    0.285951    0.291681
     0.347876    0.350853    0.487023

 Minimum Search - Taking Simple RFO Step
 Searching for Lamda that Minimizes Along All modes
 Value Taken    Lamda =  -0.00002003
 Step Taken.  Stepsize is  0.017732

                             Maximum     Tolerance    Cnvgd?
         Gradient           0.001009      0.000300      NO
         Displacement       0.012164      0.001200      NO
         Energy change     -0.000057      0.000001      NO


 New Cartesian Coordinates Obtained by Inverse Iteration

 Displacement from previous Coordinates is:  0.015132
 ----------------------------------------------------------------
             Standard Nuclear Orientation (Angstroms)
    I     Atom           X                Y                Z
 ----------------------------------------------------------------
    1      C       0.5632780601    -0.2998564540     1.5419570100
    2      C       1.0388363878    -0.7020561247     0.1800531026
    3      C      -0.0732228425     0.3121045302     0.3067004895
    4      Cl      2.6379542531    -0.2478663236    -0.4053766302
    5      F       0.7070371688    -1.9418172421    -0.2546566830
    6      Cl      0.2322977690     2.0156893449    -0.0460446514
    7      Br     -1.8599701927    -0.2510157569    -0.1830427187
    8      H      -0.0188033240    -1.0325808055     2.0886144851
    9      H       1.2021791733     0.3430130532     2.1354393781
 ----------------------------------------------------------------
 Molecular Point Group                 C1    NOp =  1
 Largest Abelian Subgroup              C1    NOp =  1
 Nuclear Repulsion Energy =   712.5951486026 hartrees
 There are       49 alpha and       49 beta electrons
 Applying Cartesian multipole field
    Component          Value
    ---------          -----
     (2,0,0)        1.00000E-11
     (0,2,0)        2.00000E-11
     (0,0,2)       -3.00000E-11
 Nucleus-field energy     =     0.0000000140 hartrees
 Requested basis set is 6-311++G(d,p)
 There are 79 shells and 210 basis functions
 A cutoff of  1.0D-11 yielded   2636 shell pairs
 There are     19936 function pairs (     21705 Cartesian)
 Smallest overlap matrix eigenvalue = 2.42E-05
 Guess MOs from SCF MO coefficient file

 -----------------------------------------------------------------------
  General SCF calculation program by
  Eric Jon Sundstrom, Paul Horn, Yuezhi Mao, Dmitri Zuev, Alec White,
  David Stuck, Shaama M.S., Shane Yost, Joonho Lee, David Small,
  Daniel Levine, Susi Lehtola, Hugh Burton, Evgeny Epifanovsky
 -----------------------------------------------------------------------
 Exchange:     0.2000 Hartree-Fock + 0.0800 Slater + 0.7200 B88
 Correlation:  0.1900 VWN1RPA + 0.8100 LYP
 Using SG-1 standard quadrature grid
 A restricted SCF calculation will be
 performed using DIIS
 SCF converges when DIIS error is below 1.0e-08
 ---------------------------------------
  Cycle       Energy         DIIS error
 ---------------------------------------
    1   -3709.9624301417      4.41e-05  
    2   -3709.9624441997      1.19e-05  
    3   -3709.9624440606      1.34e-05  
    4   -3709.9624447871      1.87e-06  
    5   -3709.9624448035      5.35e-07  
    6   -3709.9624448047      1.60e-07  
    7   -3709.9624448048      6.10e-08  
    8   -3709.9624448050      2.27e-08  
    9   -3709.9624448049      5.43e-09  Convergence criterion met
 ---------------------------------------
 SCF time:   CPU 36.80s  wall 49.00s 
 SCF   energy in the final basis set =    -3709.9624448049
 Total energy in the final basis set =    -3709.9624448049

 --------------------------------------------------------------

                    Orbital Energies (a.u.)
 --------------------------------------------------------------

 Alpha MOs
 -- Occupied --
*******-101.580-101.580 -62.506 -56.327 -56.322 -56.322 -24.720
-10.357 -10.324 -10.233  -9.494  -9.494  -8.714  -7.260  -7.259
 -7.249  -7.249  -7.249  -7.249  -6.547  -6.532  -6.532  -2.658
 -2.653  -2.653  -2.642  -2.642  -1.264  -0.963  -0.880  -0.846
 -0.803  -0.655  -0.621  -0.555  -0.545  -0.506  -0.478  -0.461
 -0.428  -0.410  -0.392  -0.356  -0.345  -0.329  -0.316  -0.306
 -0.295
 -- Virtual --
 -0.061  -0.040  -0.008   0.009   0.017   0.021   0.026   0.050
  0.057   0.060   0.066   0.069   0.082   0.090   0.095   0.101
  0.105   0.112   0.113   0.117   0.126   0.137   0.142   0.147
  0.150   0.163   0.174   0.184   0.197   0.213   0.223   0.241
  0.243   0.256   0.264   0.311   0.325   0.361   0.376   0.382
  0.395   0.412   0.421   0.440   0.449   0.456   0.465   0.473
  0.474   0.482   0.511   0.531   0.543   0.549   0.578   0.591
  0.598   0.605   0.631   0.654   0.678   0.692   0.771   0.782
  0.807   0.812   0.838   0.848   0.863   0.879   0.905   0.913
  0.948   0.960   1.004   1.039   1.051   1.130   1.156   1.183
  1.293   1.332   1.383   1.401   1.437   1.456   1.489   1.526
  1.540   1.556   1.572   1.667   1.737   1.792   1.845   1.861
  1.902   1.967   1.982   2.030   2.045   2.071   2.150   2.163
  2.181   2.242   2.270   2.291   2.309   2.334   2.462   2.520
  2.551   2.584   2.693   2.730   2.797   2.812   2.972   3.060
  3.142   3.377   3.593   3.698   3.766   3.800   3.979   4.013
  4.019   4.037   4.068   4.118   4.208   4.381   4.839   6.335
  6.380   6.643   6.698   7.564   7.597   7.680   9.722   9.748
 23.483  23.634  23.849  25.853  25.861  25.932  26.014  26.437
 26.448  47.954  66.758 215.709 215.735 289.759 289.791 289.900
*******
 --------------------------------------------------------------

          Ground-State Mulliken Net Atomic Charges

     Atom                 Charge (a.u.)
  ----------------------------------------
      1 C                    -0.719028
      2 C                    -0.315808
      3 C                     0.241214
      4 Cl                    0.202045
      5 F                    -0.018999
      6 Cl                    0.227072
      7 Br                   -0.004881
      8 H                     0.222932
      9 H                     0.165452
  ----------------------------------------
  Sum of atomic charges =    -0.000000

 -----------------------------------------------------------------
                    Cartesian Multipole Moments
 -----------------------------------------------------------------
    Charge (ESU x 10^10)
                -0.0000
    Dipole Moment (Debye)
         X       0.1276      Y       0.1786      Z       1.9864
       Tot       1.9985
    Quadrupole Moments (Debye-Ang)
        XX     -66.2100     XY       1.9488     YY     -68.9607
        XZ       1.6099     YZ      -1.3985     ZZ     -63.1341
    Octopole Moments (Debye-Ang^2)
       XXX     -48.6063    XXY      -4.1729    XYY     -15.9527
       YYY      -3.2591    XXZ      -6.4258    XYZ      -0.1016
       YYZ      -2.2152    XZZ     -11.7890    YZZ      -5.8540
       ZZZ      -1.3396
    Hexadecapole Moments (Debye-Ang^3)
      XXXX    -998.5129   XXXY      32.5615   XXYY    -267.6429
      XYYY      25.0634   YYYY    -522.2749   XXXZ       2.0520
      XXYZ       1.9911   XYYZ       1.6805   YYYZ      -7.6312
      XXZZ    -206.8518   XYZZ       8.4582   YYZZ    -121.9389
      XZZZ       8.9779   YZZZ      -2.4987   ZZZZ    -193.3060
 -----------------------------------------------------------------
 Calculating analytic gradient of the SCF energy
 Gradient of SCF Energy
            1           2           3           4           5           6
    1  -0.0000908  -0.0008413   0.0006607   0.0004125   0.0002474  -0.0002085
    2   0.0000461  -0.0008076   0.0005289   0.0001770   0.0000934  -0.0000411
    3  -0.0000576  -0.0000161   0.0000027   0.0000183  -0.0000837   0.0000029
            7           8           9
    1  -0.0001140  -0.0000762   0.0000100
    2  -0.0000569  -0.0000123   0.0000725
    3  -0.0000273   0.0000453   0.0001156
 Max gradient component =       8.413E-04
 RMS gradient           =       3.017E-04
 Gradient time:  CPU 14.49 s  wall 19.60 s
 Geometry Optimization Parameters
   NAtoms,    NIC,     NZ,  NCons,   NDum,   NFix, NCnnct, MaxDiis
        9      69       9       0       0       0       0       0

 Cartesian Hessian Update
 Hessian Updated using BFGS Update


** GEOMETRY OPTIMIZATION IN DELOCALIZED INTERNAL COORDINATES **
   Searching for a Minimum

   Optimization Cycle:   5

                       Coordinates (Angstroms)
     ATOM                X               Y               Z
      1  C         0.5632780601   -0.2998564540    1.5419570100
      2  C         1.0388363878   -0.7020561247    0.1800531026
      3  C        -0.0732228425    0.3121045302    0.3067004895
      4  Cl        2.6379542531   -0.2478663236   -0.4053766302
      5  F         0.7070371688   -1.9418172421   -0.2546566830
      6  Cl        0.2322977690    2.0156893449   -0.0460446514
      7  Br       -1.8599701927   -0.2510157569   -0.1830427187
      8  H        -0.0188033240   -1.0325808055    2.0886144851
      9  H         1.2021791733    0.3430130532    2.1354393781
   Point Group: c1    Number of degrees of freedom:    21


   Energy is  -3709.962444805

 Hessian Updated using BFGS Update

 21 Hessian modes will be used to form the next step
  Hessian Eigenvalues:
     0.016499    0.020940    0.023229    0.031578    0.036514    0.052056
     0.071922    0.087055    0.090227    0.115580    0.134662    0.143763
     0.181117    0.250810    0.267275    0.275789    0.286371    0.305640
     0.348859    0.353348    0.508066

 Minimum Search - Taking Simple RFO Step
 Searching for Lamda that Minimizes Along All modes
 Value Taken    Lamda =  -0.00000720
 Step Taken.  Stepsize is  0.014502

                             Maximum     Tolerance    Cnvgd?
         Gradient           0.000574      0.000300      NO
         Displacement       0.008962      0.001200      NO
         Energy change     -0.000012      0.000001      NO


 New Cartesian Coordinates Obtained by Inverse Iteration

 Displacement from previous Coordinates is:  0.012671
 ----------------------------------------------------------------
             Standard Nuclear Orientation (Angstroms)
    I     Atom           X                Y                Z
 ----------------------------------------------------------------
    1      C       0.5634019892    -0.2997276307     1.5426122467
    2      C       1.0393396558    -0.7003807759     0.1804186203
    3      C      -0.0740160213     0.3117502248     0.3068774601
    4      Cl      2.6368840598    -0.2483851732    -0.4080932899
    5      F       0.7057204867    -1.9415363698    -0.2520849877
    6      Cl      0.2334176010     2.0152683048    -0.0448898485
    7      Br     -1.8593660971    -0.2509571179    -0.1860316024
    8      H      -0.0167378020    -1.0344578924     2.0884798493
    9      H       1.2009425806     0.3440406520     2.1363553340
 ----------------------------------------------------------------
 Molecular Point Group                 C1    NOp =  1
 Largest Abelian Subgroup              C1    NOp =  1
 Nuclear Repulsion Energy =   712.6780407066 hartrees
 There are       49 alpha and       49 beta electrons
 Applying Cartesian multipole field
    Component          Value
    ---------          -----
     (2,0,0)        1.00000E-11
     (0,2,0)        2.00000E-11
     (0,0,2)       -3.00000E-11
 Nucleus-field energy     =     0.0000000140 hartrees
 Requested basis set is 6-311++G(d,p)
 There are 79 shells and 210 basis functions
 A cutoff of  1.0D-11 yielded   2636 shell pairs
 There are     19947 function pairs (     21716 Cartesian)
 Smallest overlap matrix eigenvalue = 2.41E-05
 Guess MOs from SCF MO coefficient file

 -----------------------------------------------------------------------
  General SCF calculation program by
  Eric Jon Sundstrom, Paul Horn, Yuezhi Mao, Dmitri Zuev, Alec White,
  David Stuck, Shaama M.S., Shane Yost, Joonho Lee, David Small,
  Daniel Levine, Susi Lehtola, Hugh Burton, Evgeny Epifanovsky
 -----------------------------------------------------------------------
 Exchange:     0.2000 Hartree-Fock + 0.0800 Slater + 0.7200 B88
 Correlation:  0.1900 VWN1RPA + 0.8100 LYP
 Using SG-1 standard quadrature grid
 A restricted SCF calculation will be
 performed using DIIS
 SCF converges when DIIS error is below 1.0e-08
 ---------------------------------------
  Cycle       Energy         DIIS error
 ---------------------------------------
    1   -3709.9624382375      3.60e-05  
    2   -3709.9624487261      1.12e-05  
    3   -3709.9624485504      1.40e-05  
    4   -3709.9624491877      1.72e-06  
    5   -3709.9624491984      7.58e-07  
    6   -3709.9624492011      2.38e-07  
    7   -3709.9624492013      5.76e-08  
    8   -3709.9624492014      1.68e-08  
    9   -3709.9624492014      3.26e-09  Convergence criterion met
 ---------------------------------------
 SCF time:   CPU 36.50s  wall 49.00s 
 SCF   energy in the final basis set =    -3709.9624492014
 Total energy in the final basis set =    -3709.9624492014

 --------------------------------------------------------------

                    Orbital Energies (a.u.)
 --------------------------------------------------------------

 Alpha MOs
 -- Occupied --
*******-101.580-101.580 -62.506 -56.327 -56.322 -56.322 -24.720
-10.356 -10.324 -10.233  -9.494  -9.494  -8.715  -7.260  -7.259
 -7.249  -7.249  -7.249  -7.249  -6.547  -6.532  -6.532  -2.658
 -2.654  -2.653  -2.642  -2.642  -1.263  -0.963  -0.880  -0.846
 -0.803  -0.655  -0.620  -0.555  -0.545  -0.505  -0.478  -0.461
 -0.428  -0.410  -0.392  -0.356  -0.345  -0.329  -0.316  -0.306
 -0.295
 -- Virtual --
 -0.061  -0.040  -0.008   0.009   0.017   0.021   0.026   0.050
  0.057   0.060   0.065   0.069   0.082   0.090   0.095   0.101
  0.105   0.112   0.113   0.117   0.126   0.136   0.142   0.147
  0.150   0.163   0.174   0.184   0.197   0.213   0.223   0.241
  0.243   0.256   0.264   0.311   0.325   0.361   0.376   0.382
  0.395   0.412   0.421   0.440   0.449   0.456   0.464   0.473
  0.474   0.482   0.511   0.531   0.543   0.549   0.578   0.591
  0.599   0.605   0.631   0.654   0.679   0.692   0.772   0.781
  0.807   0.812   0.838   0.848   0.863   0.879   0.905   0.913
  0.948   0.960   1.005   1.039   1.052   1.131   1.157   1.183
  1.293   1.332   1.382   1.401   1.437   1.456   1.489   1.526
  1.540   1.556   1.573   1.667   1.738   1.792   1.845   1.861
  1.902   1.967   1.982   2.030   2.045   2.071   2.150   2.163
  2.181   2.242   2.270   2.291   2.309   2.334   2.462   2.520
  2.552   2.584   2.693   2.729   2.798   2.812   2.972   3.060
  3.142   3.377   3.592   3.698   3.766   3.801   3.979   4.013
  4.018   4.037   4.069   4.118   4.208   4.381   4.839   6.336
  6.380   6.643   6.698   7.564   7.597   7.680   9.722   9.748
 23.482  23.634  23.848  25.853  25.861  25.931  26.015  26.437
 26.449  47.955  66.759 215.709 215.735 289.759 289.791 289.900
*******
 --------------------------------------------------------------

          Ground-State Mulliken Net Atomic Charges

     Atom                 Charge (a.u.)
  ----------------------------------------
      1 C                    -0.721113
      2 C                    -0.316065
      3 C                     0.243804
      4 Cl                    0.203446
      5 F                    -0.020038
      6 Cl                    0.225376
      7 Br                   -0.003770
      8 H                     0.222854
      9 H                     0.165506
  ----------------------------------------
  Sum of atomic charges =    -0.000000

 -----------------------------------------------------------------
                    Cartesian Multipole Moments
 -----------------------------------------------------------------
    Charge (ESU x 10^10)
                -0.0000
    Dipole Moment (Debye)
         X       0.1312      Y       0.1821      Z       1.9844
       Tot       1.9971
    Quadrupole Moments (Debye-Ang)
        XX     -66.1825     XY       1.9519     YY     -68.9774
        XZ       1.6101     YZ      -1.3974     ZZ     -63.1262
    Octopole Moments (Debye-Ang^2)
       XXX     -48.5621    XXY      -4.1825    XYY     -15.9582
       YYY      -3.2409    XXZ      -6.4138    XYZ      -0.1064
       YYZ      -2.1531    XZZ     -11.7846    YZZ      -5.8596
       ZZZ      -1.1740
    Hexadecapole Moments (Debye-Ang^3)
      XXXX    -997.6745   XXXY      32.4124   XXYY    -267.4788
      XYYY      25.0380   YYYY    -522.2053   XXXZ       1.9222
      XXYZ       1.9859   XYYZ       1.6476   YYYZ      -7.7049
      XXZZ    -206.6975   XYZZ       8.4330   YYZZ    -121.9482
      XZZZ       8.8753   YZZZ      -2.5941   ZZZZ    -193.6090
 -----------------------------------------------------------------
 Calculating analytic gradient of the SCF energy
 Gradient of SCF Energy
            1           2           3           4           5           6
    1  -0.0000836  -0.0003602   0.0003194   0.0002434   0.0000088  -0.0000922
    2  -0.0001022   0.0001046   0.0003334   0.0000816  -0.0002281  -0.0001490
    3   0.0002024   0.0000021  -0.0001750   0.0000166  -0.0000767   0.0000022
            7           8           9
    1  -0.0000100  -0.0000391   0.0000135
    2  -0.0000356   0.0000106  -0.0000153
    3  -0.0000659   0.0000263   0.0000680
 Max gradient component =       3.602E-04
 RMS gradient           =       1.504E-04
 Gradient time:  CPU 14.50 s  wall 19.62 s
 Geometry Optimization Parameters
   NAtoms,    NIC,     NZ,  NCons,   NDum,   NFix, NCnnct, MaxDiis
        9      69       9       0       0       0       0       0

 Cartesian Hessian Update
 Hessian Updated using BFGS Update


** GEOMETRY OPTIMIZATION IN DELOCALIZED INTERNAL COORDINATES **
   Searching for a Minimum

   Optimization Cycle:   6

                       Coordinates (Angstroms)
     ATOM                X               Y               Z
      1  C         0.5634019892   -0.2997276307    1.5426122467
      2  C         1.0393396558   -0.7003807759    0.1804186203
      3  C        -0.0740160213    0.3117502248    0.3068774601
      4  Cl        2.6368840598   -0.2483851732   -0.4080932899
      5  F         0.7057204867   -1.9415363698   -0.2520849877
      6  Cl        0.2334176010    2.0152683048   -0.0448898485
      7  Br       -1.8593660971   -0.2509571179   -0.1860316024
      8  H        -0.0167378020   -1.0344578924    2.0884798493
      9  H         1.2009425806    0.3440406520    2.1363553340
   Point Group: c1    Number of degrees of freedom:    21


   Energy is  -3709.962449201

 Hessian Updated using BFGS Update

 21 Hessian modes will be used to form the next step
  Hessian Eigenvalues:
     0.014066    0.020749    0.022093    0.032474    0.036666    0.052028
     0.067057    0.086523    0.090605    0.113937    0.132997    0.144367
     0.181274    0.254860    0.270386    0.280795    0.287050    0.294438
     0.348750    0.351235    0.521497

 Minimum Search - Taking Simple RFO Step
 Searching for Lamda that Minimizes Along All modes
 Value Taken    Lamda =  -0.00000167
 Step Taken.  Stepsize is  0.007606

                             Maximum     Tolerance    Cnvgd?
         Gradient           0.000230      0.000300     YES
         Displacement       0.004347      0.001200      NO
         Energy change     -0.000004      0.000001      NO


 New Cartesian Coordinates Obtained by Inverse Iteration

 Displacement from previous Coordinates is:  0.006245
 ----------------------------------------------------------------
             Standard Nuclear Orientation (Angstroms)
    I     Atom           X                Y                Z
 ----------------------------------------------------------------
    1      C       0.5635001791    -0.2996862073     1.5425433034
    2      C       1.0398972160    -0.7001396650     0.1806349474
    3      C      -0.0743428204     0.3112453287     0.3069471518
    4      Cl      2.6363792168    -0.2488539981    -0.4091951904
    5      F       0.7055506994    -1.9414097743    -0.2512140779
    6      Cl      0.2342961388     2.0151365565    -0.0438739985
    7      Br     -1.8594120976    -0.2507259956    -0.1866384405
    8      H      -0.0158156339    -1.0352905724     2.0880654266
    9      H       1.1995335548     0.3453385490     2.1363746603
 ----------------------------------------------------------------
 Molecular Point Group                 C1    NOp =  1
 Largest Abelian Subgroup              C1    NOp =  1
 Nuclear Repulsion Energy =   712.7040026544 hartrees
 There are       49 alpha and       49 beta electrons
 Applying Cartesian multipole field
    Component          Value
    ---------          -----
     (2,0,0)        1.00000E-11
     (0,2,0)        2.00000E-11
     (0,0,2)       -3.00000E-11
 Nucleus-field energy     =     0.0000000140 hartrees
 Requested basis set is 6-311++G(d,p)
 There are 79 shells and 210 basis functions
 A cutoff of  1.0D-11 yielded   2636 shell pairs
 There are     19947 function pairs (     21716 Cartesian)
 Smallest overlap matrix eigenvalue = 2.41E-05
 Guess MOs from SCF MO coefficient file

 -----------------------------------------------------------------------
  General SCF calculation program by
  Eric Jon Sundstrom, Paul Horn, Yuezhi Mao, Dmitri Zuev, Alec White,
  David Stuck, Shaama M.S., Shane Yost, Joonho Lee, David Small,
  Daniel Levine, Susi Lehtola, Hugh Burton, Evgeny Epifanovsky
 -----------------------------------------------------------------------
 Exchange:     0.2000 Hartree-Fock + 0.0800 Slater + 0.7200 B88
 Correlation:  0.1900 VWN1RPA + 0.8100 LYP
 Using SG-1 standard quadrature grid
 A restricted SCF calculation will be
 performed using DIIS
 SCF converges when DIIS error is below 1.0e-08
 ---------------------------------------
  Cycle       Energy         DIIS error
 ---------------------------------------
    1   -3709.9624478996      1.63e-05  
    2   -3709.9624501204      4.59e-06  
    3   -3709.9624500766      6.23e-06  
    4   -3709.9624502075      5.26e-07  
    5   -3709.9624502084      2.65e-07  
    6   -3709.9624502087      1.02e-07  
    7   -3709.9624502087      2.52e-08  
    8   -3709.9624502087      4.23e-09  Convergence criterion met
 ---------------------------------------
 SCF time:   CPU 32.69s  wall 60.00s 
 SCF   energy in the final basis set =    -3709.9624502087
 Total energy in the final basis set =    -3709.9624502087

 --------------------------------------------------------------

                    Orbital Energies (a.u.)
 --------------------------------------------------------------

 Alpha MOs
 -- Occupied --
*******-101.580-101.580 -62.506 -56.327 -56.322 -56.322 -24.719
-10.356 -10.324 -10.233  -9.495  -9.494  -8.715  -7.260  -7.259
 -7.249  -7.249  -7.249  -7.248  -6.547  -6.532  -6.532  -2.658
 -2.654  -2.653  -2.642  -2.642  -1.263  -0.963  -0.880  -0.846
 -0.803  -0.655  -0.620  -0.555  -0.544  -0.505  -0.478  -0.461
 -0.428  -0.410  -0.392  -0.357  -0.345  -0.329  -0.316  -0.306
 -0.294
 -- Virtual --
 -0.061  -0.040  -0.008   0.009   0.017   0.021   0.026   0.050
  0.057   0.060   0.065   0.069   0.082   0.090   0.095   0.101
  0.105   0.112   0.113   0.117   0.126   0.136   0.142   0.147
  0.150   0.163   0.174   0.184   0.197   0.213   0.223   0.241
  0.243   0.256   0.264   0.311   0.325   0.361   0.376   0.382
  0.395   0.412   0.421   0.440   0.449   0.456   0.464   0.473
  0.474   0.482   0.511   0.531   0.543   0.549   0.578   0.591
  0.599   0.605   0.630   0.654   0.679   0.692   0.772   0.781
  0.807   0.812   0.838   0.848   0.863   0.879   0.905   0.913
  0.948   0.960   1.005   1.039   1.052   1.131   1.157   1.183
  1.293   1.333   1.383   1.401   1.437   1.456   1.489   1.526
  1.539   1.556   1.573   1.667   1.738   1.792   1.845   1.861
  1.902   1.967   1.982   2.031   2.045   2.071   2.150   2.163
  2.181   2.242   2.270   2.291   2.309   2.334   2.463   2.520
  2.552   2.584   2.693   2.730   2.798   2.812   2.972   3.061
  3.143   3.377   3.592   3.698   3.766   3.801   3.980   4.012
  4.018   4.037   4.070   4.118   4.208   4.381   4.839   6.336
  6.380   6.643   6.698   7.564   7.597   7.680   9.722   9.748
 23.483  23.634  23.849  25.853  25.861  25.931  26.015  26.437
 26.449  47.955  66.759 215.709 215.735 289.759 289.791 289.900
*******
 --------------------------------------------------------------

          Ground-State Mulliken Net Atomic Charges

     Atom                 Charge (a.u.)
  ----------------------------------------
      1 C                    -0.721774
      2 C                    -0.316616
      3 C                     0.245106
      4 Cl                    0.204176
      5 F                    -0.020296
      6 Cl                    0.224259
      7 Br                   -0.003178
      8 H                     0.222805
      9 H                     0.165518
  ----------------------------------------
  Sum of atomic charges =    -0.000000

 -----------------------------------------------------------------
                    Cartesian Multipole Moments
 -----------------------------------------------------------------
    Charge (ESU x 10^10)
                -0.0000
    Dipole Moment (Debye)
         X       0.1327      Y       0.1808      Z       1.9837
       Tot       1.9963
    Quadrupole Moments (Debye-Ang)
        XX     -66.1705     XY       1.9514     YY     -68.9833
        XZ       1.6079     YZ      -1.3951     ZZ     -63.1249
    Octopole Moments (Debye-Ang^2)
       XXX     -48.5585    XXY      -4.1836    XYY     -15.9559
       YYY      -3.2455    XXZ      -6.4258    XYZ      -0.1066
       YYZ      -2.1384    XZZ     -11.7863    YZZ      -5.8564
       ZZZ      -1.1591
    Hexadecapole Moments (Debye-Ang^3)
      XXXX    -997.4475   XXXY      32.3737   XXYY    -267.4364
      XYYY      25.0546   YYYY    -522.2129   XXXZ       1.9085
      XXYZ       1.9637   XYYZ       1.6574   YYYZ      -7.7655
      XXZZ    -206.6617   XYZZ       8.4312   YYZZ    -121.9465
      XZZZ       8.8805   YZZZ      -2.6594   ZZZZ    -193.6792
 -----------------------------------------------------------------
 Calculating analytic gradient of the SCF energy
 Gradient of SCF Energy
            1           2           3           4           5           6
    1  -0.0000200  -0.0000451   0.0001360   0.0000455  -0.0000255  -0.0000048
    2  -0.0000943   0.0001772   0.0001407   0.0000051  -0.0001327  -0.0000854
    3   0.0001206   0.0000679  -0.0001359   0.0000520  -0.0000674   0.0000095
            7           8           9
    1   0.0000054  -0.0000395  -0.0000520
    2  -0.0000222   0.0000115   0.0000001
    3  -0.0000556  -0.0000123   0.0000211
 Max gradient component =       1.772E-04
 RMS gradient           =       7.753E-05
 Gradient time:  CPU 14.43 s  wall 23.26 s
 Geometry Optimization Parameters
   NAtoms,    NIC,     NZ,  NCons,   NDum,   NFix, NCnnct, MaxDiis
        9      69       9       0       0       0       0       0

 Cartesian Hessian Update
 Hessian Updated using BFGS Update


** GEOMETRY OPTIMIZATION IN DELOCALIZED INTERNAL COORDINATES **
   Searching for a Minimum

   Optimization Cycle:   7

                       Coordinates (Angstroms)
     ATOM                X               Y               Z
      1  C         0.5635001791   -0.2996862073    1.5425433034
      2  C         1.0398972160   -0.7001396650    0.1806349474
      3  C        -0.0743428204    0.3112453287    0.3069471518
      4  Cl        2.6363792168   -0.2488539981   -0.4091951904
      5  F         0.7055506994   -1.9414097743   -0.2512140779
      6  Cl        0.2342961388    2.0151365565   -0.0438739985
      7  Br       -1.8594120976   -0.2507259956   -0.1866384405
      8  H        -0.0158156339   -1.0352905724    2.0880654266
      9  H         1.1995335548    0.3453385490    2.1363746603
   Point Group: c1    Number of degrees of freedom:    21


   Energy is  -3709.962450209

 Hessian Updated using BFGS Update

 21 Hessian modes will be used to form the next step
  Hessian Eigenvalues:
     0.013975    0.020703    0.021772    0.033038    0.036818    0.052304
     0.065944    0.084881    0.090546    0.110161    0.133814    0.143597
     0.181189    0.247450    0.261664    0.270538    0.282270    0.297512
     0.348582    0.353125    0.489208

 Minimum Search - Taking Simple RFO Step
 Searching for Lamda that Minimizes Along All modes
 Value Taken    Lamda =   0.00000000
 Step Taken.  Stepsize is  0.002346

                             Maximum     Tolerance    Cnvgd?
         Gradient           0.000093      0.000300     YES
         Displacement       0.001319      0.001200      NO
         Energy change     -0.000001      0.000001      NO


 New Cartesian Coordinates Obtained by Inverse Iteration

 Displacement from previous Coordinates is:  0.002021
 ----------------------------------------------------------------
             Standard Nuclear Orientation (Angstroms)
    I     Atom           X                Y                Z
 ----------------------------------------------------------------
    1      C       0.5634662353    -0.2996034593     1.5424265522
    2      C       1.0399836472    -0.7002002671     0.1806501627
    3      C      -0.0746303463     0.3110842670     0.3070565428
    4      Cl      2.6362046475    -0.2488934608    -0.4094137394
    5      F       0.7056843442    -1.9414858667    -0.2506756634
    6      Cl      0.2344528277     2.0152140821    -0.0435344400
    7      Br     -1.8595094271    -0.2504868245    -0.1870269425
    8      H      -0.0154951449    -1.0355209316     2.0879352006
    9      H       1.1994296692     0.3455066825     2.1362261090
 ----------------------------------------------------------------
 Molecular Point Group                 C1    NOp =  1
 Largest Abelian Subgroup              C1    NOp =  1
 Nuclear Repulsion Energy =   712.7010691037 hartrees
 There are       49 alpha and       49 beta electrons
 Applying Cartesian multipole field
    Component          Value
    ---------          -----
     (2,0,0)        1.00000E-11
     (0,2,0)        2.00000E-11
     (0,0,2)       -3.00000E-11
 Nucleus-field energy     =     0.0000000140 hartrees
 Requested basis set is 6-311++G(d,p)
 There are 79 shells and 210 basis functions
 A cutoff of  1.0D-11 yielded   2636 shell pairs
 There are     19947 function pairs (     21716 Cartesian)
 Smallest overlap matrix eigenvalue = 2.41E-05
 Guess MOs from SCF MO coefficient file

 -----------------------------------------------------------------------
  General SCF calculation program by
  Eric Jon Sundstrom, Paul Horn, Yuezhi Mao, Dmitri Zuev, Alec White,
  David Stuck, Shaama M.S., Shane Yost, Joonho Lee, David Small,
  Daniel Levine, Susi Lehtola, Hugh Burton, Evgeny Epifanovsky
 -----------------------------------------------------------------------
 Exchange:     0.2000 Hartree-Fock + 0.0800 Slater + 0.7200 B88
 Correlation:  0.1900 VWN1RPA + 0.8100 LYP
 Using SG-1 standard quadrature grid
 A restricted SCF calculation will be
 performed using DIIS
 SCF converges when DIIS error is below 1.0e-08
 ---------------------------------------
  Cycle       Energy         DIIS error
 ---------------------------------------
    1   -3709.9624500655      6.20e-06  
    2   -3709.9624503750      1.09e-06  
    3   -3709.9624503735      1.38e-06  
    4   -3709.9624503816      2.67e-07  
    5   -3709.9624503819      1.01e-07  
    6   -3709.9624503820      4.44e-08  
    7   -3709.9624503820      7.84e-09  Convergence criterion met
 ---------------------------------------
 SCF time:   CPU 28.54s  wall 36.00s 
 SCF   energy in the final basis set =    -3709.9624503820
 Total energy in the final basis set =    -3709.9624503820

 --------------------------------------------------------------

                    Orbital Energies (a.u.)
 --------------------------------------------------------------

 Alpha MOs
 -- Occupied --
*******-101.580-101.580 -62.506 -56.327 -56.322 -56.322 -24.719
-10.356 -10.324 -10.233  -9.495  -9.494  -8.715  -7.260  -7.259
 -7.249  -7.249  -7.249  -7.248  -6.547  -6.532  -6.532  -2.658
 -2.654  -2.653  -2.642  -2.642  -1.263  -0.963  -0.880  -0.846
 -0.803  -0.655  -0.620  -0.555  -0.544  -0.505  -0.478  -0.461
 -0.428  -0.410  -0.392  -0.357  -0.345  -0.329  -0.316  -0.306
 -0.294
 -- Virtual --
 -0.061  -0.040  -0.008   0.009   0.017   0.021   0.026   0.050
  0.057   0.060   0.065   0.069   0.082   0.090   0.095   0.101
  0.105   0.112   0.113   0.117   0.126   0.136   0.142   0.147
  0.150   0.163   0.174   0.184   0.197   0.213   0.223   0.241
  0.243   0.256   0.264   0.311   0.325   0.361   0.376   0.382
  0.395   0.412   0.421   0.440   0.449   0.456   0.464   0.473
  0.474   0.482   0.511   0.531   0.543   0.549   0.578   0.591
  0.599   0.605   0.630   0.654   0.679   0.692   0.772   0.781
  0.807   0.812   0.838   0.848   0.863   0.879   0.905   0.913
  0.948   0.960   1.005   1.039   1.052   1.131   1.157   1.183
  1.293   1.333   1.383   1.401   1.437   1.456   1.489   1.526
  1.539   1.556   1.573   1.667   1.738   1.793   1.845   1.861
  1.902   1.967   1.982   2.031   2.045   2.071   2.150   2.163
  2.181   2.242   2.270   2.291   2.309   2.334   2.463   2.520
  2.552   2.584   2.693   2.730   2.798   2.812   2.972   3.061
  3.143   3.377   3.592   3.698   3.766   3.801   3.980   4.012
  4.018   4.037   4.070   4.117   4.207   4.381   4.839   6.336
  6.380   6.643   6.698   7.564   7.596   7.680   9.722   9.748
 23.483  23.634  23.849  25.853  25.861  25.931  26.015  26.437
 26.449  47.955  66.759 215.709 215.735 289.759 289.790 289.900
*******
 --------------------------------------------------------------

          Ground-State Mulliken Net Atomic Charges

     Atom                 Charge (a.u.)
  ----------------------------------------
      1 C                    -0.722214
      2 C                    -0.316839
      3 C                     0.245872
      4 Cl                    0.204305
      5 F                    -0.020235
      6 Cl                    0.223772
      7 Br                   -0.002984
      8 H                     0.222802
      9 H                     0.165522
  ----------------------------------------
  Sum of atomic charges =    -0.000000

 -----------------------------------------------------------------
                    Cartesian Multipole Moments
 -----------------------------------------------------------------
    Charge (ESU x 10^10)
                -0.0000
    Dipole Moment (Debye)
         X       0.1324      Y       0.1788      Z       1.9831
       Tot       1.9956
    Quadrupole Moments (Debye-Ang)
        XX     -66.1675     XY       1.9506     YY     -68.9853
        XZ       1.6087     YZ      -1.3942     ZZ     -63.1250
    Octopole Moments (Debye-Ang^2)
       XXX     -48.5515    XXY      -4.1870    XYY     -15.9507
       YYY      -3.2690    XXZ      -6.4274    XYZ      -0.1076
       YYZ      -2.1347    XZZ     -11.7840    YZZ      -5.8630
       ZZZ      -1.1539
    Hexadecapole Moments (Debye-Ang^3)
      XXXX    -997.4173   XXXY      32.3849   XXYY    -267.4370
      XYYY      25.0773   YYYY    -522.2557   XXXZ       1.8918
      XXYZ       1.9583   XYYZ       1.6484   YYYZ      -7.7779
      XXZZ    -206.6493   XYZZ       8.4360   YYZZ    -121.9521
      XZZZ       8.8545   YZZZ      -2.6769   ZZZZ    -193.6944
 -----------------------------------------------------------------
 Calculating analytic gradient of the SCF energy
 Gradient of SCF Energy
            1           2           3           4           5           6
    1  -0.0000265   0.0000455   0.0000068   0.0000014   0.0000047   0.0000255
    2  -0.0000407   0.0000534   0.0000549  -0.0000104  -0.0000210  -0.0000229
    3   0.0000407   0.0000208  -0.0000498   0.0000693  -0.0000068   0.0000033
            7           8           9
    1   0.0000252  -0.0000428  -0.0000397
    2  -0.0000032   0.0000003  -0.0000103
    3  -0.0000664  -0.0000228   0.0000117
 Max gradient component =       6.934E-05
 RMS gradient           =       3.374E-05
 Gradient time:  CPU 14.64 s  wall 18.03 s
 Geometry Optimization Parameters
   NAtoms,    NIC,     NZ,  NCons,   NDum,   NFix, NCnnct, MaxDiis
        9      69       9       0       0       0       0       0

 Cartesian Hessian Update
 Hessian Updated using BFGS Update


** GEOMETRY OPTIMIZATION IN DELOCALIZED INTERNAL COORDINATES **
   Searching for a Minimum

   Optimization Cycle:   8

                       Coordinates (Angstroms)
     ATOM                X               Y               Z
      1  C         0.5634662353   -0.2996034593    1.5424265522
      2  C         1.0399836472   -0.7002002671    0.1806501627
      3  C        -0.0746303463    0.3110842670    0.3070565428
      4  Cl        2.6362046475   -0.2488934608   -0.4094137394
      5  F         0.7056843442   -1.9414858667   -0.2506756634
      6  Cl        0.2344528277    2.0152140821   -0.0435344400
      7  Br       -1.8595094271   -0.2504868245   -0.1870269425
      8  H        -0.0154951449   -1.0355209316    2.0879352006
      9  H         1.1994296692    0.3455066825    2.1362261090
   Point Group: c1    Number of degrees of freedom:    21


   Energy is  -3709.962450382

 Hessian Updated using BFGS Update

 21 Hessian modes will be used to form the next step
  Hessian Eigenvalues:
     0.014022    0.020796    0.022216    0.033478    0.036880    0.052301
     0.067441    0.079404    0.090493    0.108150    0.134615    0.139321
     0.181279    0.222819    0.261382    0.275164    0.282662    0.295281
     0.348516    0.352337    0.482385

 Minimum Search - Taking Simple RFO Step
 Searching for Lamda that Minimizes Along All modes
 Value Taken    Lamda =   0.00000000
 Step Taken.  Stepsize is  0.000522

                             Maximum     Tolerance    Cnvgd?
         Gradient           0.000032      0.000300     YES
         Displacement       0.000255      0.001200     YES
         Energy change     -0.000000      0.000001     YES


                       Distance Matrix (Angstroms)
             C (  1)   C (  2)   C (  3)   Cl(  4)   F (  5)   Cl(  6)
   C (  2)  1.497325
   C (  3)  1.518633  1.510311
   Cl(  4)  2.847542  1.760618  2.859289
   F (  5)  2.435409  1.355945  2.448270  2.572348
   Cl(  6)  2.825226  2.841235  1.767061  3.320913  3.990043
   Br(  7)  2.977286  2.957108  1.935271  4.501211  3.073068  3.088474
   H (  8)  1.083675  2.205496  2.233466  3.726533  2.609593  3.729963
   H (  9)  1.083150  2.223332  2.229411  2.982937  3.342367  2.910405
             Br(  7)   H (  8)
   H (  8)  3.031851
   H (  9)  3.887135  1.840003

 Final energy is   -3709.9624503819837     


 ******************************
 **  OPTIMIZATION CONVERGED  **
 ******************************

                       Coordinates (Angstroms)
     ATOM                X               Y               Z
      1  C         0.5634662353   -0.2996034593    1.5424265522
      2  C         1.0399836472   -0.7002002671    0.1806501627
      3  C        -0.0746303463    0.3110842670    0.3070565428
      4  Cl        2.6362046475   -0.2488934608   -0.4094137394
      5  F         0.7056843442   -1.9414858667   -0.2506756634
      6  Cl        0.2344528277    2.0152140821   -0.0435344400
      7  Br       -1.8595094271   -0.2504868245   -0.1870269425
      8  H        -0.0154951449   -1.0355209316    2.0879352006
      9  H         1.1994296692    0.3455066825    2.1362261090

Z-matrix Print:
$molecule
0 1
Br
C  1 1.935271
C  2 1.510311 1 117.709277
F  3 1.355945 2 117.234924 1 -1.073004 0
C  3 1.497325 2 60.651026 1 -108.449453 0
H  5 1.083150 3 118.104144 2 -106.589151 0
H  5 1.083675 3 116.497377 2 107.684511 0
Cl 3 1.760618 2 121.702208 1 140.432269 0
Cl 2 1.767061 1 112.986263 3 146.754831 0
$end


 --------------------------------------------------------------

                    Orbital Energies (a.u.)
 --------------------------------------------------------------

 Alpha MOs
 -- Occupied --
*******-101.580-101.580 -62.506 -56.327 -56.322 -56.322 -24.719
-10.356 -10.324 -10.233  -9.495  -9.494  -8.715  -7.260  -7.259
 -7.249  -7.249  -7.249  -7.248  -6.547  -6.532  -6.532  -2.658
 -2.654  -2.653  -2.642  -2.642  -1.263  -0.963  -0.880  -0.846
 -0.803  -0.655  -0.620  -0.555  -0.544  -0.505  -0.478  -0.461
 -0.428  -0.410  -0.392  -0.357  -0.345  -0.329  -0.316  -0.306
 -0.294
 -- Virtual --
 -0.061  -0.040  -0.008   0.009   0.017   0.021   0.026   0.050
  0.057   0.060   0.065   0.069   0.082   0.090   0.095   0.101
  0.105   0.112   0.113   0.117   0.126   0.136   0.142   0.147
  0.150   0.163   0.174   0.184   0.197   0.213   0.223   0.241
  0.243   0.256   0.264   0.311   0.325   0.361   0.376   0.382
  0.395   0.412   0.421   0.440   0.449   0.456   0.464   0.473
  0.474   0.482   0.511   0.531   0.543   0.549   0.578   0.591
  0.599   0.605   0.630   0.654   0.679   0.692   0.772   0.781
  0.807   0.812   0.838   0.848   0.863   0.879   0.905   0.913
  0.948   0.960   1.005   1.039   1.052   1.131   1.157   1.183
  1.293   1.333   1.383   1.401   1.437   1.456   1.489   1.526
  1.539   1.556   1.573   1.667   1.738   1.793   1.845   1.861
  1.902   1.967   1.982   2.031   2.045   2.071   2.150   2.163
  2.181   2.242   2.270   2.291   2.309   2.334   2.463   2.520
  2.552   2.584   2.693   2.730   2.798   2.812   2.972   3.061
  3.143   3.377   3.592   3.698   3.766   3.801   3.980   4.012
  4.018   4.037   4.070   4.117   4.207   4.381   4.839   6.336
  6.380   6.643   6.698   7.564   7.596   7.680   9.722   9.748
 23.483  23.634  23.849  25.853  25.861  25.931  26.015  26.437
 26.449  47.955  66.759 215.709 215.735 289.759 289.790 289.900
*******
 --------------------------------------------------------------

          Ground-State Mulliken Net Atomic Charges

     Atom                 Charge (a.u.)
  ----------------------------------------
      1 C                    -0.722214
      2 C                    -0.316839
      3 C                     0.245872
      4 Cl                    0.204305
      5 F                    -0.020235
      6 Cl                    0.223772
      7 Br                   -0.002984
      8 H                     0.222802
      9 H                     0.165522
  ----------------------------------------
  Sum of atomic charges =    -0.000000

 -----------------------------------------------------------------
                    Cartesian Multipole Moments
 -----------------------------------------------------------------
    Charge (ESU x 10^10)
                -0.0000
    Dipole Moment (Debye)
         X       0.1324      Y       0.1788      Z       1.9831
       Tot       1.9956
    Quadrupole Moments (Debye-Ang)
        XX     -66.1675     XY       1.9506     YY     -68.9853
        XZ       1.6087     YZ      -1.3942     ZZ     -63.1250
    Octopole Moments (Debye-Ang^2)
       XXX     -48.5515    XXY      -4.1870    XYY     -15.9507
       YYY      -3.2690    XXZ      -6.4274    XYZ      -0.1076
       YYZ      -2.1347    XZZ     -11.7840    YZZ      -5.8630
       ZZZ      -1.1539
    Hexadecapole Moments (Debye-Ang^3)
      XXXX    -997.4173   XXXY      32.3849   XXYY    -267.4370
      XYYY      25.0773   YYYY    -522.2557   XXXZ       1.8918
      XXYZ       1.9583   XYYZ       1.6484   YYYZ      -7.7779
      XXZZ    -206.6493   XYZZ       8.4360   YYZZ    -121.9521
      XZZZ       8.8545   YZZZ      -2.6769   ZZZZ    -193.6944
 -----------------------------------------------------------------
Archival summary:
1\1\garfield\OPT\ProcedureUnspecified\BasisUnspecified\r1l2132\taweetha\ThuOct1100:56:262018ThuOct1100:56:262018\0\\#,OPT,ProcedureUnspecified,BasisUnspecified,\\0,1\Br\C,1,1.93527\C,2,1.51031,1,117.709\F,3,1.35595,2,117.235,1,-1.073,0\C,3,1.49732,2,60.651,1,-108.449,0\H,5,1.08315,3,118.104,2,-106.589,0\H,5,1.08367,3,116.497,2,107.685,0\Cl,3,1.76062,2,121.702,1,140.432,0\Cl,2,1.76706,1,112.986,3,146.755,0\\\@

 Total job time:  641.94s(wall), 432.34s(cpu) 
 Thu Oct 11 00:56:26 2018

        *************************************************************
        *                                                           *
        *  Thank you very much for using Q-Chem.  Have a nice day.  *
        *                                                           *
        *************************************************************


 
User input: 2 of 2 
 
Q-Chem Developer Version!
                  Welcome to Q-Chem
     A Quantum Leap Into The Future Of Chemistry


 Q-Chem 5.1, Q-Chem, Inc., Pleasanton, CA (2018)

 Yihan Shao,  Zhengting Gan,  E. Epifanovsky,  A. T. B. Gilbert,  M. Wormit,  
 J. Kussmann,  A. W. Lange,  A. Behn,  Jia Deng,  Xintian Feng,  D. Ghosh,  
 M. Goldey,  P. R. Horn,  L. D. Jacobson,  I. Kaliman,  T. Kus,  A. Landau,  
 Jie Liu,  E. I. Proynov,  R. M. Richard,  R. P. Steele,  E. J. Sundstrom,  
 H. L. Woodcock III,  P. M. Zimmerman,  D. Zuev,  B. Albrecht,  E. Alguire,  
 S. A. Baeppler,  D. Barton,  Z. Benda,  Y. A. Bernard,  E. J. Berquist,  
 K. B. Bravaya,  H. Burton,  D. Casanova,  Chun-Min Chang,  Yunqing Chen,  
 A. Chien,  K. D. Closser,  M. P. Coons,  S. Coriani,  S. Dasgupta,  
 A. L. Dempwolff,  M. Diedenhofen,  Hainam Do,  R. G. Edgar,  Po-Tung Fang,  
 S. Faraji,  S. Fatehi,  Qingguo Feng,  K. D. Fenk,  J. Fosso-Tande,  
 Qinghui Ge,  A. Ghysels,  G. Gidofalvi,  J. Gomes,  J. Gonthier,  A. Gunina,  
 D. Hait,  M. W. D. Hanson-Heine,  P. H. P. Harbach,  A. W. Hauser,  
 J. E. Herr,  E. G. Hohenstein,  Z. C. Holden,  Kerwin Hui,  B. C. Huynh,  
 T.-C. Jagau,  Hyunjun Ji,  B. Kaduk,  K. Khistyaev,  Jaehoon Kim,  
 P. Klunzinger,  K. Koh,  D. Kosenkov,  L. Koulias,  T. Kowalczyk,  
 C. M. Krauter,  A. Kunitsa,  Ka Un Lao,  A. Laurent,  K. V. Lawler,  
 Joonho Lee,  D. Lefrancois,  S. Lehtola,  D. S. Levine,  Yi-Pei Li,  
 You-Sheng Lin,  Fenglai Liu,  E. Livshits,  A. Luenser,  P. Manohar,  
 E. Mansoor,  S. F. Manzer,  Shan-Ping Mao,  Yuezhi Mao,  N. Mardirossian,  
 A. V. Marenich,  T. Markovich,  L. A. Martinez-Martinez,  S. A. Maurer,  
 N. J. Mayhall,  S. C. McKenzie,  J.-M. Mewes,  A. F. Morrison,  
 J. W. Mullinax,  K. Nanda,  T. S. Nguyen-Beck,  R. Olivares-Amaya,  
 J. A. Parkhill,  T. M. Perrine,  F. Plasser,  P. Pokhilko,  S. Prager,  
 A. Prociuk,  E. Ramos,  D. R. Rehn,  F. Rob,  M. Schneider,  N. Sergueev,  
 S. M. Sharada,  S. Sharma,  D. W. Small,  T. Stauch,  T. Stein,  
 Yu-Chuan Su,  A. J. W. Thom,  A. Tkatchenko,  T. Tsuchimochi,  N. M. Tubman,  
 L. Vogt,  M. L. Vidal,  O. Vydrov,  M. A. Watson,  J. Wenzel,  
 M. de Wergifosse,  T. A. Wesolowski,  A. White,  J. Witte,  A. Yamada,  
 Jun Yang,  K. Yao,  S. Yeganeh,  S. R. Yost,  Zhi-Qiang You,  A. Zech,  
 Igor Ying Zhang,  Xing Zhang,  Yan Zhao,  Ying Zhu,  B. R. Brooks,  
 G. K. L. Chan,  C. J. Cramer,  M. S. Gordon,  W. J. Hehre,  A. Klamt,  
 M. W. Schmidt,  C. D. Sherrill,  D. G. Truhlar,  A. Aspuru-Guzik,  R. Baer,  
 A. T. Bell,  N. A. Besley,  Jeng-Da Chai,  A. E. DePrince, III,  
 R. A. DiStasio Jr.,  A. Dreuw,  B. D. Dunietz,  T. R. Furlani,  
 Chao-Ping Hsu,  Yousung Jung,  Jing Kong,  D. S. Lambrecht,  WanZhen Liang,  
 C. Ochsenfeld,  V. A. Rassolov,  L. V. Slipchenko,  J. E. Subotnik,  
 T. Van Voorhis,  J. M. Herbert,  A. I. Krylov,  P. M. W. Gill,  M. Head-Gordon

 Contributors to earlier versions of Q-Chem not listed above: 
 R. D. Adamson,  B. Austin,  J. Baker,  G. J. O. Beran,  K. Brandhorst,  
 S. T. Brown,  E. F. C. Byrd,  A. K. Chakraborty,  C.-L. Cheng,  
 Siu Hung Chien,  D. M. Chipman,  D. L. Crittenden,  H. Dachsel,  
 R. J. Doerksen,  A. D. Dutoi,  L. Fusti-Molnar,  W. A. Goddard III,  
 A. Golubeva-Zadorozhnaya,  S. R. Gwaltney,  G. Hawkins,  A. Heyden,  
 S. Hirata,  G. Kedziora,  F. J. Keil,  C. Kelley,  Jihan Kim,  R. A. King,  
 R. Z. Khaliullin,  P. P. Korambath,  W. Kurlancheek,  A. M. Lee,  M. S. Lee,  
 S. V. Levchenko,  Ching Yeh Lin,  D. Liotard,  R. C. Lochan,  I. Lotan,  
 P. E. Maslen,  N. Nair,  D. P. O'Neill,  D. Neuhauser,  E. Neuscamman,  
 C. M. Oana,  R. Olson,  B. Peters,  R. Peverati,  P. A. Pieniazek,  
 Y. M. Rhee,  J. Ritchie,  M. A. Rohrdanz,  E. Rosta,  N. J. Russ,  
 H. F. Schaefer III,  N. E. Schultz,  N. Shenvi,  A. C. Simmonett,  A. Sodt,  
 D. Stuck,  K. S. Thanthiriwatte,  V. Vanovschi,  Tao Wang,  A. Warshel,  
 C. F. Williams,  Q. Wu,  X. Xu,  W. Zhang

 Please cite Q-Chem as follows:
 Y. Shao et al., Mol. Phys. 113, 184-215 (2015)
 DOI: 10.1080/00268976.2014.952696

 Q-Chem 5.1.1 for Intel X86 EM64T Linux

 Parts of Q-Chem use Armadillo 8.300.2 (Tropical Shenanigans).
 http://arma.sourceforge.net/

 Q-Chem begins on Thu Oct 11 00:56:26 2018  

Host: 
0

     Scratch files written to /scratch/taweetham/qchem30770//
The previous job contains 0 fragments, simply inherited here
Input Ideriv = 2
Curr. Ideriv = -1
Max.  Ideriv = 2

Checking the input file for inconsistencies... 	...done.

--------------------------------------------------------------
User input:
--------------------------------------------------------------

$molecule
read
$end

$rem
   job_type 	frequency
   basis 	6-311++g**
   method	b3lyp	
$end


--------------------------------------------------------------
 ----------------------------------------------------------------
             Standard Nuclear Orientation (Angstroms)
    I     Atom           X                Y                Z
 ----------------------------------------------------------------
    1      C       0.5724466955    -0.2369361715     1.5474042091
    2      C       1.0561457368    -0.6544698541     0.1932688972
    3      C      -0.0874447440     0.3261675396     0.3009278534
    4      Cl      2.6364000110    -0.1699880744    -0.4132363030
    5      F       0.7572642073    -1.9146400563    -0.2082641960
    6      Cl      0.1700034646     2.0301683593    -0.0897209644
    7      Br     -1.8565541462    -0.2989453621    -0.1731604267
    8      H       0.0172667645    -0.9768784007     2.1118607909
    9      H       1.1910052714     0.4400926528     2.1237996959
 ----------------------------------------------------------------
 Molecular Point Group                 C1    NOp =  1
 Largest Abelian Subgroup              C1    NOp =  1
 Nuclear Repulsion Energy =   712.7010691037 hartrees
 There are       49 alpha and       49 beta electrons
 Requested basis set is 6-311++G(d,p)
 There are 79 shells and 210 basis functions

 Total QAlloc Memory Limit   2000 MB
 Mega-Array Size       188 MB
 MEM_STATIC part       192 MB

                       Distance Matrix (Angstroms)
             C (  1)   C (  2)   C (  3)   Cl(  4)   F (  5)   Cl(  6)
   C (  2)  1.497325
   C (  3)  1.518633  1.510311
   Cl(  4)  2.847542  1.760618  2.859289
   F (  5)  2.435409  1.355945  2.448270  2.572348
   Cl(  6)  2.825226  2.841235  1.767061  3.320913  3.990043
   Br(  7)  2.977286  2.957108  1.935271  4.501211  3.073068  3.088474
   H (  8)  1.083675  2.205496  2.233466  3.726533  2.609593  3.729963
   H (  9)  1.083150  2.223332  2.229411  2.982937  3.342367  2.910405
             Br(  7)   H (  8)
   H (  8)  3.031851
   H (  9)  3.887135  1.840003

 A cutoff of  1.0D-11 yielded   2636 shell pairs
 There are     19947 function pairs (     21716 Cartesian)
 Smallest overlap matrix eigenvalue = 2.41E-05
 Guess from superposition of atomic densities
 Warning:  Energy on first SCF cycle will be non-variational
 SAD guess density has 98.000000 electrons

 -----------------------------------------------------------------------
  General SCF calculation program by
  Eric Jon Sundstrom, Paul Horn, Yuezhi Mao, Dmitri Zuev, Alec White,
  David Stuck, Shaama M.S., Shane Yost, Joonho Lee, David Small,
  Daniel Levine, Susi Lehtola, Hugh Burton, Evgeny Epifanovsky
 -----------------------------------------------------------------------
 Exchange:     0.2000 Hartree-Fock + 0.0800 Slater + 0.7200 B88
 Correlation:  0.1900 VWN1RPA + 0.8100 LYP
 Using SG-1 standard quadrature grid
 A restricted SCF calculation will be
 performed using DIIS
 SCF converges when DIIS error is below 1.0e-08
 ---------------------------------------
  Cycle       Energy         DIIS error
 ---------------------------------------
    1   -3711.2058471940      3.84e-02  
    2   -3709.9082442842      3.64e-03  
    3   -3709.8726989159      4.59e-03  
    4   -3709.9600812238      7.27e-04  
    5   -3709.9620015148      2.99e-04  
    6   -3709.9624233327      7.81e-05  
    7   -3709.9624552608      2.39e-05  
    8   -3709.9624577348      6.85e-06  
    9   -3709.9624579529      1.22e-06  
   10   -3709.9624579598      3.58e-07  
   11   -3709.9624579605      1.56e-07  
   12   -3709.9624579606      2.54e-08  
   13   -3709.9624579605      1.35e-08  
   14   -3709.9624579606      1.96e-09  Convergence criterion met
 ---------------------------------------
 SCF time:   CPU 55.41s  wall 57.00s 
 SCF   energy in the final basis set =    -3709.9624579606
 Total energy in the final basis set =    -3709.9624579606

 --------------------------------------------------------------

                    Orbital Energies (a.u.)
 --------------------------------------------------------------

 Alpha MOs
 -- Occupied --
*******-101.580-101.580 -62.506 -56.327 -56.322 -56.322 -24.719
-10.356 -10.324 -10.233  -9.495  -9.494  -8.715  -7.260  -7.259
 -7.249  -7.249  -7.249  -7.248  -6.547  -6.532  -6.532  -2.658
 -2.654  -2.653  -2.642  -2.642  -1.263  -0.963  -0.880  -0.846
 -0.803  -0.655  -0.620  -0.555  -0.544  -0.505  -0.478  -0.461
 -0.428  -0.410  -0.392  -0.357  -0.345  -0.329  -0.316  -0.306
 -0.294
 -- Virtual --
 -0.061  -0.040  -0.008   0.009   0.017   0.021   0.026   0.050
  0.057   0.060   0.065   0.069   0.082   0.090   0.095   0.101
  0.105   0.112   0.113   0.117   0.126   0.136   0.142   0.147
  0.150   0.163   0.174   0.184   0.197   0.213   0.223   0.241
  0.243   0.256   0.264   0.311   0.325   0.361   0.376   0.382
  0.395   0.412   0.421   0.440   0.449   0.456   0.464   0.473
  0.474   0.482   0.511   0.531   0.543   0.549   0.578   0.591
  0.599   0.605   0.630   0.654   0.679   0.692   0.772   0.781
  0.807   0.812   0.838   0.848   0.863   0.879   0.905   0.913
  0.948   0.960   1.005   1.039   1.052   1.131   1.157   1.183
  1.293   1.333   1.383   1.401   1.437   1.456   1.489   1.526
  1.539   1.556   1.573   1.667   1.738   1.793   1.845   1.861
  1.902   1.967   1.982   2.031   2.045   2.071   2.150   2.163
  2.181   2.242   2.270   2.291   2.309   2.334   2.463   2.520
  2.552   2.584   2.693   2.730   2.798   2.812   2.972   3.061
  3.143   3.377   3.592   3.698   3.766   3.801   3.980   4.013
  4.018   4.037   4.070   4.118   4.208   4.381   4.839   6.336
  6.380   6.643   6.698   7.564   7.596   7.680   9.722   9.748
 23.483  23.634  23.849  25.853  25.861  25.931  26.015  26.437
 26.449  47.955  66.759 215.709 215.735 289.759 289.790 289.900
*******
 --------------------------------------------------------------

          Ground-State Mulliken Net Atomic Charges

     Atom                 Charge (a.u.)
  ----------------------------------------
      1 C                    -0.721691
      2 C                    -0.316968
      3 C                     0.245693
      4 Cl                    0.204247
      5 F                    -0.020179
      6 Cl                    0.223647
      7 Br                   -0.003002
      8 H                     0.222755
      9 H                     0.165497
  ----------------------------------------
  Sum of atomic charges =    -0.000000

 -----------------------------------------------------------------
                    Cartesian Multipole Moments
 -----------------------------------------------------------------
    Charge (ESU x 10^10)
                -0.0000
    Dipole Moment (Debye)
         X       0.1341      Y       0.2279      Z       1.9782
       Tot       1.9958
    Quadrupole Moments (Debye-Ang)
        XX     -66.2767     XY       2.0640     YY     -68.9217
        XZ       1.6032     YZ      -1.1991     ZZ     -63.0737
    Octopole Moments (Debye-Ang^2)
       XXX     -47.2894    XXY      -5.5283    XYY     -15.7437
       YYY      -7.0012    XXZ      -6.2912    XYZ      -0.1115
       YYZ      -2.3440    XZZ     -11.2618    YZZ      -6.7878
       ZZZ      -0.7595
    Hexadecapole Moments (Debye-Ang^3)
      XXXX    -999.9861   XXXY      26.1933   XXYY    -266.7609
      XYYY      16.4517   YYYY    -520.5662   XXXZ       2.3990
      XXYZ       3.1590   XYYZ       2.3469   YYYZ      -4.1718
      XXZZ    -207.0449   XYZZ       5.9316   YYZZ    -121.4341
      XZZZ       9.8899   YZZZ       1.4188   ZZZZ    -193.7746
 -----------------------------------------------------------------
 Calculating MO derivatives via CPSCF
   1         3          27      0.140115    0.024076
   2         3          27      0.021520    0.003530
   3         3          27      0.001985    0.000431
   4         3          27      0.000165    0.000037
   5        27           3      0.000005    0.000002
   6        30           0      0.000000    0.000000    Roots Converged
 Time for AOints: 25.8 s (CPU) 25.8 s (wall)
 ------------------------------------------------------------------------------
                     AOints        : Timing summary (seconds)
 ------------------------------------------------------------------------------
     job step          cpu (% of tot)      sys (% of tot)     wall (% of tot)
 ------------------------------------------------------------------------------
  cpscf_lag         0.1901E+03 (42.3)   0.2960E-03 (16.9)   0.1901E+03 (42.3)
  iterzp            0.2335E+03 (51.9)   0.1450E-02 (83.0)   0.2336E+03 (51.9)
  make_fx           0.0000E+00 ( 0.0)   0.0000E+00 ( 0.0)   0.0000E+00 ( 0.0)
  AOints            0.2576E+02 ( 5.7)   0.1000E-05 ( 0.1)   0.2576E+02 ( 5.7)
 ------------------------------------------------------------------------------
   Grand Totals     0.4497E+03          0.1747E-02          0.4498E+03
 ------------------------------------------------------------------------------
 Calculating analytic Hessian of the SCF energy
 Polarizability Matrix (a.u.)
            1           2           3
    1 -95.4338584  -4.9420705  -0.3898669
    2  -4.9420705 -76.4812657   2.3435489
    3  -0.3898669   2.3435489 -65.0467814

 Direct stationary perturbation theory relativistic correction:

 rels  =      18.421349507065
 relv  =     -63.097391396322
 rel2e =      10.673647381110
 E_rel =     -34.002394508147

 Hessian of the SCF Energy
            1           2           3           4           5           6
    1   0.3974428   0.2227978   0.0144677  -0.0521588  -0.0031791   0.0455795
    2   0.2227978   0.4897160  -0.0051910  -0.0063827  -0.0599988  -0.0207493
    3   0.0144677  -0.0051910   0.5949072   0.0682735  -0.0551106  -0.1888631
    4  -0.0521588  -0.0063827   0.0682735   0.3907634  -0.0175013  -0.0868106
    5  -0.0031791  -0.0599988  -0.0551106  -0.0175013   0.4584653   0.1029744
    6   0.0455795  -0.0207493  -0.1888631  -0.0868106   0.1029744   0.3674144
    7  -0.0612866   0.0028288  -0.0739358  -0.1418175   0.0816535   0.0214974
    8   0.0051210  -0.0613961   0.0632456   0.0759655  -0.1037871  -0.0227671
    9  -0.0466781   0.0342125  -0.1454166  -0.0031056  -0.0017715  -0.0188390
   10  -0.0121499   0.0022014   0.0061628  -0.1173676  -0.0140318   0.0408446
   11  -0.0025805   0.0011899  -0.0010416  -0.0193872  -0.0338120   0.0102077
   12   0.0232124   0.0077741  -0.0036170   0.0372229   0.0060033  -0.0520497
   13   0.0000795  -0.0014807   0.0018730  -0.0638620  -0.0448833  -0.0156961
   14  -0.0022977  -0.0127387  -0.0147955  -0.0286404  -0.2463516  -0.0713587
   15  -0.0133459  -0.0378214  -0.0079870  -0.0069786  -0.0617477  -0.0824758
   16   0.0001223   0.0020132  -0.0027786   0.0028308   0.0083615  -0.0027630
   17   0.0030143  -0.0155658   0.0068715  -0.0072550  -0.0194841   0.0096880
   18   0.0056565   0.0240671  -0.0018114  -0.0053852  -0.0021075  -0.0005007
   19  -0.0135268   0.0016970  -0.0046026  -0.0201338  -0.0090758  -0.0135142
   20  -0.0011847   0.0007602   0.0014801   0.0033267   0.0016303   0.0005162
   21  -0.0191120  -0.0074662  -0.0016212   0.0018484   0.0042296  -0.0009621
   22  -0.1200162  -0.1107440   0.0792431  -0.0100283  -0.0136837   0.0052229
   23  -0.1097040  -0.1807692   0.1027532   0.0090246   0.0124948  -0.0076166
   24   0.0763287   0.1007969  -0.1211321   0.0065935   0.0152064  -0.0135662
   25  -0.1385062  -0.1129308  -0.0887032   0.0117739   0.0123400   0.0056395
   26  -0.1119869  -0.1611975  -0.0982116  -0.0091502  -0.0091569  -0.0008946
   27  -0.0861087  -0.0956226  -0.1244588  -0.0116583  -0.0076764  -0.0101577
            7           8           9          10          11          12
    1  -0.0612866   0.0051210  -0.0466781  -0.0121499  -0.0025805   0.0232124
    2   0.0028288  -0.0613961   0.0342125   0.0022014   0.0011899   0.0077741
    3  -0.0739358   0.0632456  -0.1454166   0.0061628  -0.0010416  -0.0036170
    4  -0.1418175   0.0759655  -0.0031056  -0.1173676  -0.0193872   0.0372229
    5   0.0816535  -0.1037871  -0.0017715  -0.0140318  -0.0338120   0.0060033
    6   0.0214974  -0.0227671  -0.0188390   0.0408446   0.0102077  -0.0520497
    7   0.3584667  -0.0475578   0.0649575  -0.0197644   0.0057362   0.0001727
    8  -0.0475578   0.3618906  -0.0557316  -0.0081074   0.0030802  -0.0022464
    9   0.0649575  -0.0557316   0.2563792   0.0149184  -0.0020324  -0.0018918
   10  -0.0197644  -0.0081074   0.0149184   0.1750735   0.0452210  -0.0609175
   11   0.0057362   0.0030802  -0.0020324   0.0452210   0.0520711  -0.0122443
   12   0.0001727  -0.0022464  -0.0018918  -0.0609175  -0.0122443   0.0470676
   13   0.0063321   0.0139488   0.0060116  -0.0213056  -0.0354699  -0.0023808
   14  -0.0081933  -0.0328335  -0.0076106  -0.0280772  -0.0225750   0.0033400
   15   0.0060945   0.0010362   0.0018308  -0.0002291   0.0063478   0.0076895
   16  -0.0322920  -0.0185614   0.0051364  -0.0018547   0.0055468   0.0005799
   17  -0.0047699  -0.1355421   0.0283145   0.0020868  -0.0006717  -0.0020761
   18   0.0016193   0.0238779  -0.0377514  -0.0013707  -0.0007345   0.0016013
   19  -0.1103312  -0.0222636  -0.0244840  -0.0023684   0.0003933   0.0000507
   20  -0.0311029  -0.0327926  -0.0092781   0.0003728  -0.0000167   0.0001269
   21  -0.0216016  -0.0058148  -0.0305959   0.0007922  -0.0004871   0.0005143
   22   0.0115529   0.0142184  -0.0095193  -0.0016229   0.0003052   0.0033783
   23  -0.0091699  -0.0100040   0.0042305   0.0017937   0.0000638  -0.0027619
   24   0.0072055   0.0065253  -0.0112834  -0.0006647   0.0002898  -0.0007779
   25  -0.0108599  -0.0127636  -0.0072370   0.0013602   0.0002352  -0.0013186
   26   0.0105752   0.0113847   0.0096667  -0.0014592   0.0006704   0.0020843
   27  -0.0060094  -0.0081251  -0.0124318   0.0004639  -0.0003056   0.0014637
           13          14          15          16          17          18
    1   0.0000795  -0.0022977  -0.0133459   0.0001223   0.0030143   0.0056565
    2  -0.0014807  -0.0127387  -0.0378214   0.0020132  -0.0155658   0.0240671
    3   0.0018730  -0.0147955  -0.0079870  -0.0027786   0.0068715  -0.0018114
    4  -0.0638620  -0.0286404  -0.0069786   0.0028308  -0.0072550  -0.0053852
    5  -0.0448833  -0.2463516  -0.0617477   0.0083615  -0.0194841  -0.0021075
    6  -0.0156961  -0.0713587  -0.0824758  -0.0027630   0.0096880  -0.0005007
    7   0.0063321  -0.0081933   0.0060945  -0.0322920  -0.0047699   0.0016193
    8   0.0139488  -0.0328335   0.0010362  -0.0185614  -0.1355421   0.0238779
    9   0.0060116  -0.0076106   0.0018308   0.0051364   0.0283145  -0.0377514
   10  -0.0213056  -0.0280772  -0.0002291  -0.0018547   0.0020868  -0.0013707
   11  -0.0354699  -0.0225750   0.0063478   0.0055468  -0.0006717  -0.0007345
   12  -0.0023808   0.0033400   0.0076895   0.0005799  -0.0020761   0.0016013
   13   0.0784925   0.0610942   0.0102921  -0.0001713   0.0016718   0.0013302
   14   0.0610942   0.3188532   0.0926555   0.0024241  -0.0048178  -0.0026229
   15   0.0102921   0.0926555   0.0781374  -0.0005050   0.0009380   0.0005777
   16  -0.0001713   0.0024241  -0.0005050   0.0412706   0.0218245  -0.0014955
   17   0.0016718  -0.0048178   0.0009380   0.0218245   0.1943201  -0.0420036
   18   0.0013302  -0.0026229   0.0005777  -0.0014955  -0.0420036   0.0329836
   19  -0.0009490   0.0010519   0.0025945  -0.0108932  -0.0170673   0.0004527
   20   0.0048630   0.0011703   0.0003484  -0.0227974  -0.0179610  -0.0024219
   21  -0.0006285   0.0014132   0.0013588   0.0016295  -0.0010500   0.0035925
   22   0.0012654  -0.0012618  -0.0039031  -0.0003554   0.0028243  -0.0034446
   23  -0.0002174   0.0012260   0.0026411   0.0007049  -0.0018926   0.0029386
   24   0.0000648  -0.0007746   0.0029271   0.0005983  -0.0011564  -0.0002869
   25   0.0001184   0.0039002   0.0059806   0.0013428  -0.0023295   0.0026374
   26   0.0004735  -0.0019329  -0.0043979   0.0004839   0.0016149  -0.0009932
   27  -0.0008663  -0.0002464  -0.0020585  -0.0004021   0.0004742   0.0015953
           19          20          21          22          23          24
    1  -0.0135268  -0.0011847  -0.0191120  -0.1200162  -0.1097040   0.0763287
    2   0.0016970   0.0007602  -0.0074662  -0.1107440  -0.1807692   0.1007969
    3  -0.0046026   0.0014801  -0.0016212   0.0792431   0.1027532  -0.1211321
    4  -0.0201338   0.0033267   0.0018484  -0.0100283   0.0090246   0.0065935
    5  -0.0090758   0.0016303   0.0042296  -0.0136837   0.0124948   0.0152064
    6  -0.0135142   0.0005162  -0.0009621   0.0052229  -0.0076166  -0.0135662
    7  -0.1103312  -0.0311029  -0.0216016   0.0115529  -0.0091699   0.0072055
    8  -0.0222636  -0.0327926  -0.0058148   0.0142184  -0.0100040   0.0065253
    9  -0.0244840  -0.0092781  -0.0305959  -0.0095193   0.0042305  -0.0112834
   10  -0.0023684   0.0003728   0.0007922  -0.0016229   0.0017937  -0.0006647
   11   0.0003933  -0.0000167  -0.0004871   0.0003052   0.0000638   0.0002898
   12   0.0000507   0.0001269   0.0005143   0.0033783  -0.0027619  -0.0007779
   13  -0.0009490   0.0048630  -0.0006285   0.0012654  -0.0002174   0.0000648
   14   0.0010519   0.0011703   0.0014132  -0.0012618   0.0012260  -0.0007746
   15   0.0025945   0.0003484   0.0013588  -0.0039031   0.0026411   0.0029271
   16  -0.0108932  -0.0227974   0.0016295  -0.0003554   0.0007049   0.0005983
   17  -0.0170673  -0.0179610  -0.0010500   0.0028243  -0.0018926  -0.0011564
   18   0.0004527  -0.0024219   0.0035925  -0.0034446   0.0029386  -0.0002869
   19   0.1586623   0.0456879   0.0388012   0.0013649  -0.0020085  -0.0007240
   20   0.0456879   0.0463503   0.0090647   0.0005143   0.0006756   0.0003257
   21   0.0388012   0.0090647   0.0268210   0.0011626  -0.0020477   0.0010784
   22   0.0013649   0.0005143   0.0011626   0.1230314   0.1155903  -0.0813133
   23  -0.0020085   0.0006756  -0.0020477   0.1155903   0.1859621  -0.1100100
   24  -0.0007240   0.0003257   0.0010784  -0.0813133  -0.1100100   0.1305293
   25  -0.0018248   0.0003203  -0.0028916  -0.0051918  -0.0060135  -0.0080888
   26   0.0015850   0.0001836   0.0021583  -0.0077631  -0.0077565  -0.0112031
   27   0.0014256  -0.0001621  -0.0001858   0.0091734   0.0098728   0.0125117
           25          26          27
    1  -0.1385062  -0.1119869  -0.0861087
    2  -0.1129308  -0.1611975  -0.0956226
    3  -0.0887032  -0.0982116  -0.1244588
    4   0.0117739  -0.0091502  -0.0116583
    5   0.0123400  -0.0091569  -0.0076764
    6   0.0056395  -0.0008946  -0.0101577
    7  -0.0108599   0.0105752  -0.0060094
    8  -0.0127636   0.0113847  -0.0081251
    9  -0.0072370   0.0096667  -0.0124318
   10   0.0013602  -0.0014592   0.0004639
   11   0.0002352   0.0006704  -0.0003056
   12  -0.0013186   0.0020843   0.0014637
   13   0.0001184   0.0004735  -0.0008663
   14   0.0039002  -0.0019329  -0.0002464
   15   0.0059806  -0.0043979  -0.0020585
   16   0.0013428   0.0004839  -0.0004021
   17  -0.0023295   0.0016149   0.0004742
   18   0.0026374  -0.0009932   0.0015953
   19  -0.0018248   0.0015850   0.0014256
   20   0.0003203   0.0001836  -0.0001621
   21  -0.0028916   0.0021583  -0.0001858
   22  -0.0051918  -0.0077631   0.0091734
   23  -0.0060135  -0.0077565   0.0098728
   24  -0.0080888  -0.0112031   0.0125117
   25   0.1417873   0.1172418   0.0939819
   26   0.1172418   0.1661901   0.1017912
   27   0.0939819   0.1017912   0.1337219
 Gradient time:  CPU 553.68 s  wall 553.75 s
 **********************************************************************
 **                                                                  **
 **                       VIBRATIONAL ANALYSIS                       **
 **                       --------------------                       **
 **                                                                  **
 **        VIBRATIONAL FREQUENCIES (CM**-1) AND NORMAL MODES         **
 **     FORCE CONSTANTS (mDYN/ANGSTROM) AND REDUCED MASSES (AMU)     **
 **                  INFRARED INTENSITIES (KM/MOL)                   **
 **                                                                  **
 **********************************************************************


 Mode:                 1                      2                      3
 Frequency:       109.25                 149.13                 189.04
 Force Cnst:      0.1397                 0.3022                 0.4786
 Red. Mass:      19.8664                23.0620                22.7323
 IR Active:          YES                    YES                    YES
 IR Intens:        0.314                  0.518                  0.110
 Raman Active:       YES                    YES                    YES
               X      Y      Z        X      Y      Z        X      Y      Z
 C          0.086  0.189  0.170   -0.012 -0.161  0.077   -0.163 -0.039  0.145
 C         -0.007  0.070  0.171    0.082 -0.128  0.101   -0.237  0.017  0.083
 C         -0.018  0.045  0.157   -0.035 -0.255  0.041   -0.030  0.116  0.134
 Cl        -0.182 -0.100 -0.361   -0.141  0.362 -0.122   -0.371  0.236  0.045
 F         -0.132 -0.019  0.506    0.428 -0.264  0.283   -0.385  0.150 -0.203
 Cl        -0.041  0.086  0.288    0.257 -0.312 -0.009    0.416 -0.013 -0.121
 Br         0.118 -0.042 -0.169   -0.158  0.129 -0.045    0.143 -0.147  0.024
 H          0.247  0.151  0.281    0.077 -0.293 -0.006   -0.352  0.055  0.077
 H          0.023  0.341  0.057   -0.188 -0.075  0.164   -0.018 -0.215  0.196
 TransDip   0.013  0.012 -0.004   -0.022 -0.006 -0.001    0.002 -0.009  0.005

 Mode:                 4                      5                      6
 Frequency:       236.55                 314.25                 372.86
 Force Cnst:      0.7220                 0.6212                 0.4160
 Red. Mass:      21.8998                10.6759                 5.0786
 IR Active:          YES                    YES                    YES
 IR Intens:        0.297                  1.641                  3.413
 Raman Active:       YES                    YES                    YES
               X      Y      Z        X      Y      Z        X      Y      Z
 C         -0.094  0.271 -0.171   -0.255 -0.021 -0.224   -0.272 -0.069  0.165
 C          0.040  0.205 -0.101   -0.088 -0.169 -0.105    0.021  0.116  0.155
 C         -0.093  0.129 -0.214    0.010  0.050 -0.275   -0.046  0.042  0.107
 Cl         0.201 -0.063 -0.040   -0.173 -0.022  0.036   -0.016 -0.113 -0.090
 F          0.078  0.145  0.093    0.245 -0.326  0.051    0.226  0.161 -0.085
 Cl         0.406  0.193  0.172    0.005  0.254  0.039   -0.001 -0.000 -0.045
 Br        -0.262 -0.192 -0.003    0.075 -0.002  0.052    0.009  0.003  0.011
 H          0.029  0.190 -0.158   -0.538  0.126 -0.312   -0.399 -0.222 -0.155
 H         -0.265  0.427 -0.175   -0.191 -0.177 -0.113   -0.473 -0.167  0.499
 TransDip  -0.014  0.005 -0.008   -0.036 -0.001 -0.019   -0.046 -0.001  0.037

 Mode:                 7                      8                      9
 Frequency:       403.83                 437.62                 544.94
 Force Cnst:      0.4467                 0.5808                 0.8501
 Red. Mass:       4.6491                 5.1477                 4.8586
 IR Active:          YES                    YES                    YES
 IR Intens:        0.877                  6.054                  7.832
 Raman Active:       YES                    YES                    YES
               X      Y      Z        X      Y      Z        X      Y      Z
 C          0.258  0.115  0.099    0.129 -0.320  0.100    0.143 -0.157 -0.188
 C         -0.029 -0.026  0.041    0.036 -0.053  0.035   -0.042  0.237 -0.215
 C          0.007  0.032  0.151    0.063  0.045  0.179   -0.110  0.046 -0.019
 Cl        -0.136 -0.078  0.057    0.050  0.033 -0.019   -0.106 -0.062  0.072
 F          0.195 -0.017 -0.149   -0.053 -0.063  0.085    0.075  0.146  0.143
 Cl         0.014  0.055 -0.012    0.007  0.195 -0.094    0.009 -0.048 -0.004
 Br        -0.040 -0.010 -0.031   -0.050 -0.023 -0.021    0.021  0.004  0.005
 H          0.358  0.309  0.450    0.041 -0.466 -0.170    0.386 -0.554 -0.474
 H          0.522  0.173 -0.245    0.182 -0.589  0.362    0.009 -0.222  0.020
 TransDip   0.010 -0.006  0.028    0.056 -0.050  0.023    0.034  0.001 -0.083

 Mode:                10                     11                     12
 Frequency:       640.71                 744.65                 858.60
 Force Cnst:      2.4519                 0.8894                 1.0317
 Red. Mass:      10.1376                 2.7224                 2.3754
 IR Active:          YES                    YES                    YES
 IR Intens:       46.147                 52.978                 45.866
 Raman Active:       YES                    YES                    YES
               X      Y      Z        X      Y      Z        X      Y      Z
 C          0.112 -0.035 -0.005    0.019  0.069 -0.025    0.002  0.158 -0.014
 C          0.426 -0.068  0.216   -0.052  0.009 -0.053    0.169  0.062 -0.081
 C          0.478 -0.141 -0.381    0.181  0.284  0.055    0.004 -0.015  0.153
 Cl        -0.172 -0.025  0.040    0.004  0.003 -0.003   -0.025 -0.004  0.018
 F         -0.057  0.202  0.007    0.017 -0.038  0.015   -0.043 -0.126 -0.053
 Cl        -0.027  0.017  0.017   -0.017 -0.079  0.021    0.001  0.006 -0.006
 Br        -0.048 -0.006 -0.001   -0.018 -0.009 -0.008   -0.002 -0.001 -0.001
 H         -0.169 -0.072 -0.337   -0.533  0.250 -0.335    0.204 -0.331 -0.451
 H         -0.186 -0.036  0.313    0.321 -0.468  0.287   -0.518  0.233  0.462
 TransDip   0.217 -0.007 -0.013    0.108  0.206 -0.016    0.184  0.114  0.016

 Mode:                13                     14                     15
 Frequency:       967.74                 992.48                1048.14
 Force Cnst:      3.2666                 2.4389                 1.2918
 Red. Mass:       5.9201                 4.2024                 1.9958
 IR Active:          YES                    YES                    YES
 IR Intens:       22.749                 30.505                 92.355
 Raman Active:       YES                    YES                    YES
               X      Y      Z        X      Y      Z        X      Y      Z
 C          0.107  0.064  0.384    0.173  0.056 -0.019   -0.096 -0.082  0.054
 C         -0.304  0.178 -0.198   -0.047 -0.019  0.325    0.014  0.083  0.023
 C          0.136 -0.170 -0.250   -0.249  0.151 -0.216    0.107  0.194 -0.063
 Cl         0.021 -0.000  0.002    0.018  0.005 -0.011   -0.005  0.000 -0.000
 F          0.012 -0.067 -0.014   -0.012 -0.068 -0.065   -0.007 -0.071 -0.018
 Cl        -0.002  0.015  0.007    0.001 -0.018  0.011   -0.005 -0.020  0.001
 Br         0.000  0.001  0.001    0.009  0.002  0.003   -0.004 -0.003  0.001
 H         -0.021 -0.204 -0.083    0.259 -0.378 -0.495    0.640 -0.375  0.399
 H         -0.136  0.027  0.699    0.043 -0.227  0.457   -0.127  0.278 -0.333
 TransDip  -0.136  0.055 -0.042   -0.146  0.056  0.083    0.145  0.271  0.024

 Mode:                16                     17                     18
 Frequency:      1085.67                1157.44                1318.43
 Force Cnst:      0.9797                 2.3850                 4.2994
 Red. Mass:       1.4107                 3.0217                 4.1980
 IR Active:          YES                    YES                    YES
 IR Intens:       27.013                 45.001                 42.918
 Raman Active:       YES                    YES                    YES
               X      Y      Z        X      Y      Z        X      Y      Z
 C         -0.124  0.120  0.004   -0.022 -0.056  0.082    0.011 -0.018 -0.165
 C          0.005 -0.020 -0.001    0.229  0.270 -0.018   -0.180  0.280  0.250
 C          0.025 -0.072  0.006   -0.135 -0.022 -0.071    0.184 -0.168  0.107
 Cl         0.001  0.000 -0.001   -0.015 -0.007  0.004    0.014 -0.000 -0.008
 F          0.001  0.016  0.004   -0.039 -0.109 -0.020   -0.010 -0.085 -0.036
 Cl         0.001  0.006 -0.000    0.004 -0.005  0.002   -0.000  0.011 -0.003
 Br         0.000  0.000 -0.000    0.002  0.002  0.001   -0.004 -0.000 -0.001
 H          0.420 -0.368 -0.098   -0.409  0.401  0.301   -0.234 -0.065 -0.522
 H          0.611 -0.517 -0.032    0.510 -0.369 -0.106    0.104  0.204 -0.577
 TransDip   0.066 -0.152 -0.018    0.123  0.165 -0.061   -0.093  0.151  0.112

 Mode:                19                     20                     21
 Frequency:      1449.02                3133.54                3230.26
 Force Cnst:      1.5834                 6.0958                 6.8815
 Red. Mass:       1.2800                 1.0537                 1.1193
 IR Active:          YES                    YES                    YES
 IR Intens:       28.058                  0.557                  1.446
 Raman Active:       YES                    YES                    YES
               X      Y      Z        X      Y      Z        X      Y      Z
 C         -0.002  0.001 -0.128    0.002 -0.004  0.064   -0.064 -0.078 -0.002
 C         -0.041  0.051  0.035    0.002 -0.002 -0.002   -0.000 -0.000  0.000
 C          0.038 -0.034  0.009   -0.002  0.001 -0.001   -0.000 -0.000 -0.000
 Cl         0.002 -0.000 -0.001    0.000 -0.000 -0.000    0.000  0.000 -0.000
 F         -0.001 -0.010 -0.004    0.000 -0.000 -0.000    0.000  0.000  0.000
 Cl        -0.000  0.001 -0.000   -0.000  0.000 -0.000    0.000  0.000 -0.000
 Br        -0.001 -0.000 -0.000   -0.000  0.000 -0.000    0.000  0.000  0.000
 H          0.294  0.297  0.563    0.375  0.493 -0.365    0.355  0.468 -0.361
 H         -0.236 -0.351  0.552   -0.398 -0.439 -0.358    0.409  0.450  0.381
 TransDip  -0.030  0.041  0.162    0.005 -0.001 -0.023    0.025  0.029 -0.002

 STANDARD THERMODYNAMIC QUANTITIES AT   298.15 K  AND     1.00 ATM

   This Molecule has  0 Imaginary Frequencies
   Zero point vibrational energy:       27.711 kcal/mol

   Atom    1 Element C  Has Mass   12.00000
   Atom    2 Element C  Has Mass   12.00000
   Atom    3 Element C  Has Mass   12.00000
   Atom    4 Element Cl Has Mass   34.96885
   Atom    5 Element F  Has Mass   18.99840
   Atom    6 Element Cl Has Mass   34.96885
   Atom    7 Element Br Has Mass   78.91830
   Atom    8 Element H  Has Mass    1.00783
   Atom    9 Element H  Has Mass    1.00783
   Molecular Mass:   205.870060 amu
   Principal axes and moments of inertia in amu*Bohr^2:
                             1           2           3
    Eigenvalues --      994.83313  2118.99962  2767.23115
          X               0.99996    -0.00867     0.00278
          Y               0.00870     0.99991    -0.00996
          Z              -0.00270     0.00998     0.99995
   Rotational Symmetry Number is   1
   The Molecule is an Asymmetric Top
   Translational Enthalpy:        0.889 kcal/mol
   Rotational Enthalpy:           0.889 kcal/mol
   Vibrational Enthalpy:         30.490 kcal/mol
   gas constant (RT):             0.592 kcal/mol
   Translational Entropy:        41.870  cal/mol.K
   Rotational Entropy:           30.146  cal/mol.K
   Vibrational Entropy:          16.018  cal/mol.K

   Total Enthalpy:               32.860 kcal/mol
   Total Entropy:                88.034  cal/mol.K

 ======================================================================

 STANDARD THERMODYNAMIC QUANTITIES FOR ANHARMONIC VIBRATION -- TOSH

   Zero point vibrational energy: ************ kcal/mol

   Vibrational Enthalpy:       Infinity kcal/mol
   Vibrational Entropy:             NaN  cal/mol.K

   Total Enthalpy:             Infinity kcal/mol
   Total Entropy:                   NaN  cal/mol.K

 ======================================================================

 STANDARD THERMODYNAMIC QUANTITIES FOR ANHARMONIC VIBRATION -- VPT2

   Zero point vibrational energy: ************ kcal/mol

   Vibrational Enthalpy:       Infinity kcal/mol
   Vibrational Entropy:             NaN  cal/mol.K

   Total Enthalpy:             Infinity kcal/mol
   Total Entropy:                   NaN  cal/mol.K

 ======================================================================

Archival summary:
1\1\garfield\FREQ\ProcedureUnspecified\BasisUnspecified\r1l2132\taweetha\ThuOct1101:06:372018ThuOct1101:06:372018\0\\#,FREQ,ProcedureUnspecified,BasisUnspecified,\\0,1\Br\C,1,1.93527\C,2,1.51031,1,117.709\F,3,1.35595,2,117.235,1,-1.073,0\C,3,1.49732,2,60.651,1,-108.449,0\H,5,1.08315,3,118.104,2,-106.589,0\H,5,1.08367,3,116.497,2,107.685,0\Cl,3,1.76062,2,121.702,1,140.432,0\Cl,2,1.76706,1,112.986,3,146.755,0\\\@

 Total job time:  611.06s(wall), 609.20s(cpu) 
 Thu Oct 11 01:06:37 2018

        *************************************************************
        *                                                           *
        *  Thank you very much for using Q-Chem.  Have a nice day.  *
        *                                                           *
        *************************************************************
