# Supplementary material for: Geometric and energetic data from ab initio calculations of haloethene, haloimine, halomethylenephosphine, haloiminophosphine, halodiazene, halodiphosphene and halocyclopropane
Source: Data Brief. 2019 Nov 2;27:104738. doi: 10.1016/j.dib.2019.104738 (PMC6861602; doi:10.1016/j.dib.2019.104738)
Supplement: Multimedia component 3 [file mmc3.zip › CCC/B3LYP/ClFCCCClCl.out]

Q-Chem Developer Version!
                  Welcome to Q-Chem
     A Quantum Leap Into The Future Of Chemistry


 Q-Chem 5.1, Q-Chem, Inc., Pleasanton, CA (2018)

 Yihan Shao,  Zhengting Gan,  E. Epifanovsky,  A. T. B. Gilbert,  M. Wormit,  
 J. Kussmann,  A. W. Lange,  A. Behn,  Jia Deng,  Xintian Feng,  D. Ghosh,  
 M. Goldey,  P. R. Horn,  L. D. Jacobson,  I. Kaliman,  T. Kus,  A. Landau,  
 Jie Liu,  E. I. Proynov,  R. M. Richard,  R. P. Steele,  E. J. Sundstrom,  
 H. L. Woodcock III,  P. M. Zimmerman,  D. Zuev,  B. Albrecht,  E. Alguire,  
 S. A. Baeppler,  D. Barton,  Z. Benda,  Y. A. Bernard,  E. J. Berquist,  
 K. B. Bravaya,  H. Burton,  D. Casanova,  Chun-Min Chang,  Yunqing Chen,  
 A. Chien,  K. D. Closser,  M. P. Coons,  S. Coriani,  S. Dasgupta,  
 A. L. Dempwolff,  M. Diedenhofen,  Hainam Do,  R. G. Edgar,  Po-Tung Fang,  
 S. Faraji,  S. Fatehi,  Qingguo Feng,  K. D. Fenk,  J. Fosso-Tande,  
 Qinghui Ge,  A. Ghysels,  G. Gidofalvi,  J. Gomes,  J. Gonthier,  A. Gunina,  
 D. Hait,  M. W. D. Hanson-Heine,  P. H. P. Harbach,  A. W. Hauser,  
 J. E. Herr,  E. G. Hohenstein,  Z. C. Holden,  Kerwin Hui,  B. C. Huynh,  
 T.-C. Jagau,  Hyunjun Ji,  B. Kaduk,  K. Khistyaev,  Jaehoon Kim,  
 P. Klunzinger,  K. Koh,  D. Kosenkov,  L. Koulias,  T. Kowalczyk,  
 C. M. Krauter,  A. Kunitsa,  Ka Un Lao,  A. Laurent,  K. V. Lawler,  
 Joonho Lee,  D. Lefrancois,  S. Lehtola,  D. S. Levine,  Yi-Pei Li,  
 You-Sheng Lin,  Fenglai Liu,  E. Livshits,  A. Luenser,  P. Manohar,  
 E. Mansoor,  S. F. Manzer,  Shan-Ping Mao,  Yuezhi Mao,  N. Mardirossian,  
 A. V. Marenich,  T. Markovich,  L. A. Martinez-Martinez,  S. A. Maurer,  
 N. J. Mayhall,  S. C. McKenzie,  J.-M. Mewes,  A. F. Morrison,  
 J. W. Mullinax,  K. Nanda,  T. S. Nguyen-Beck,  R. Olivares-Amaya,  
 J. A. Parkhill,  T. M. Perrine,  F. Plasser,  P. Pokhilko,  S. Prager,  
 A. Prociuk,  E. Ramos,  D. R. Rehn,  F. Rob,  M. Schneider,  N. Sergueev,  
 S. M. Sharada,  S. Sharma,  D. W. Small,  T. Stauch,  T. Stein,  
 Yu-Chuan Su,  A. J. W. Thom,  A. Tkatchenko,  T. Tsuchimochi,  N. M. Tubman,  
 L. Vogt,  M. L. Vidal,  O. Vydrov,  M. A. Watson,  J. Wenzel,  
 M. de Wergifosse,  T. A. Wesolowski,  A. White,  J. Witte,  A. Yamada,  
 Jun Yang,  K. Yao,  S. Yeganeh,  S. R. Yost,  Zhi-Qiang You,  A. Zech,  
 Igor Ying Zhang,  Xing Zhang,  Yan Zhao,  Ying Zhu,  B. R. Brooks,  
 G. K. L. Chan,  C. J. Cramer,  M. S. Gordon,  W. J. Hehre,  A. Klamt,  
 M. W. Schmidt,  C. D. Sherrill,  D. G. Truhlar,  A. Aspuru-Guzik,  R. Baer,  
 A. T. Bell,  N. A. Besley,  Jeng-Da Chai,  A. E. DePrince, III,  
 R. A. DiStasio Jr.,  A. Dreuw,  B. D. Dunietz,  T. R. Furlani,  
 Chao-Ping Hsu,  Yousung Jung,  Jing Kong,  D. S. Lambrecht,  WanZhen Liang,  
 C. Ochsenfeld,  V. A. Rassolov,  L. V. Slipchenko,  J. E. Subotnik,  
 T. Van Voorhis,  J. M. Herbert,  A. I. Krylov,  P. M. W. Gill,  M. Head-Gordon

 Contributors to earlier versions of Q-Chem not listed above: 
 R. D. Adamson,  B. Austin,  J. Baker,  G. J. O. Beran,  K. Brandhorst,  
 S. T. Brown,  E. F. C. Byrd,  A. K. Chakraborty,  C.-L. Cheng,  
 Siu Hung Chien,  D. M. Chipman,  D. L. Crittenden,  H. Dachsel,  
 R. J. Doerksen,  A. D. Dutoi,  L. Fusti-Molnar,  W. A. Goddard III,  
 A. Golubeva-Zadorozhnaya,  S. R. Gwaltney,  G. Hawkins,  A. Heyden,  
 S. Hirata,  G. Kedziora,  F. J. Keil,  C. Kelley,  Jihan Kim,  R. A. King,  
 R. Z. Khaliullin,  P. P. Korambath,  W. Kurlancheek,  A. M. Lee,  M. S. Lee,  
 S. V. Levchenko,  Ching Yeh Lin,  D. Liotard,  R. C. Lochan,  I. Lotan,  
 P. E. Maslen,  N. Nair,  D. P. O'Neill,  D. Neuhauser,  E. Neuscamman,  
 C. M. Oana,  R. Olson,  B. Peters,  R. Peverati,  P. A. Pieniazek,  
 Y. M. Rhee,  J. Ritchie,  M. A. Rohrdanz,  E. Rosta,  N. J. Russ,  
 H. F. Schaefer III,  N. E. Schultz,  N. Shenvi,  A. C. Simmonett,  A. Sodt,  
 D. Stuck,  K. S. Thanthiriwatte,  V. Vanovschi,  Tao Wang,  A. Warshel,  
 C. F. Williams,  Q. Wu,  X. Xu,  W. Zhang

 Please cite Q-Chem as follows:
 Y. Shao et al., Mol. Phys. 113, 184-215 (2015)
 DOI: 10.1080/00268976.2014.952696

 Q-Chem 5.1.1 for Intel X86 EM64T Linux

 Parts of Q-Chem use Armadillo 8.300.2 (Tropical Shenanigans).
 http://arma.sourceforge.net/

 Q-Chem begins on Thu Oct 11 00:45:44 2018  

Host: 
0

     Scratch files written to /scratch/taweetham/qchem30771//
Input Ideriv = 2
Curr. Ideriv = -1
Max.  Ideriv = 2

Checking the input file for inconsistencies... 	...done.

--------------------------------------------------------------
User input:
--------------------------------------------------------------
$molecule
0 1
C 
C 1 CC 
C 2 CC 1 60.0
Cl 2 CCl 1 ANG  3 pDHA
F 2 CF 1 ANG  3 mDHA
Cl 3 CCl 1 ANG  2 mDHA
Cl 3 CCl 1 ANG  2 pDHA
H 1 CH 2 ANG  3 pDHA
H 1 CH 2 ANG  3 mDHA

CC=1.54
CH=1.09
CF=1.35
CCl=1.77
CBr=1.94
CI=2.14
ANG=118.0
pDHA=107.9
mDHA=-107.9
$end

$rem
   job_type	optimization
   basis	6-311++g**
   method	b3lyp
   mem_total	32000
$end

--------------------------------------------------------------
 ----------------------------------------------------------------
             Standard Nuclear Orientation (Angstroms)
    I     Atom           X                Y                Z
 ----------------------------------------------------------------
    1      C       0.0787114466    -0.3999395162     1.5002160581
    2      C       0.7187057776    -0.6704667115     0.1258717442
    3      C      -0.5973344823     0.1238084183     0.2194936044
    4      Cl      2.1948515880     0.2124656816    -0.2916494356
    5      F       0.6668385174    -1.9286225000    -0.3608045333
    6      Cl     -0.5422915002     1.8644247804    -0.0969316635
    7      Cl     -2.0864410518    -0.6680896466    -0.3174971586
    8      H      -0.3884918378    -1.2359977683     2.0206271361
    9      H       0.5624251177     0.3235732630     2.1564556049
 ----------------------------------------------------------------
 Molecular Point Group                 C1    NOp =  1
 Largest Abelian Subgroup              C1    NOp =  1
 Nuclear Repulsion Energy =   530.0465954342 hartrees
 There are       40 alpha and       40 beta electrons
 Requested basis set is 6-311++G(d,p)
 There are 73 shells and 192 basis functions

 Total QAlloc Memory Limit  32000 MB
 Mega-Array Size       188 MB
 MEM_STATIC part       192 MB
 A cutoff of  1.0D-11 yielded   2335 shell pairs
 There are     17271 function pairs (     18591 Cartesian)
 Smallest overlap matrix eigenvalue = 2.55E-05

 Scale SEOQF with 1.000000e-01/1.000000e-01/1.000000e-01

 Standard Electronic Orientation quadrupole field applied
 Nucleus-field energy     =     0.0000000108 hartrees
 Guess from superposition of atomic densities
 Warning:  Energy on first SCF cycle will be non-variational
 SAD guess density has 80.000000 electrons

 -----------------------------------------------------------------------
  General SCF calculation program by
  Eric Jon Sundstrom, Paul Horn, Yuezhi Mao, Dmitri Zuev, Alec White,
  David Stuck, Shaama M.S., Shane Yost, Joonho Lee, David Small,
  Daniel Levine, Susi Lehtola, Hugh Burton, Evgeny Epifanovsky
 -----------------------------------------------------------------------
 Exchange:     0.2000 Hartree-Fock + 0.0800 Slater + 0.7200 B88
 Correlation:  0.1900 VWN1RPA + 0.8100 LYP
 Using SG-1 standard quadrature grid
 A restricted SCF calculation will be
 performed using DIIS
 SCF converges when DIIS error is below 1.0e-08
 ---------------------------------------
  Cycle       Energy         DIIS error
 ---------------------------------------
    1   -1597.2586761545      3.90e-02  
    2   -1595.9855992244      3.76e-03  
    3   -1595.9362221561      5.23e-03  
    4   -1596.0386583935      7.31e-04  
    5   -1596.0405083885      3.14e-04  
    6   -1596.0409221625      8.00e-05  
    7   -1596.0409490929      1.88e-05  
    8   -1596.0409501958      8.37e-06  
    9   -1596.0409504937      1.05e-06  
   10   -1596.0409504984      2.99e-07  
   11   -1596.0409504987      1.19e-07  
   12   -1596.0409504987      2.61e-08  
   13   -1596.0409504988      9.40e-09  Convergence criterion met
 ---------------------------------------
 SCF time:   CPU 38.08s  wall 76.00s 
 SCF   energy in the final basis set =    -1596.0409504988
 Total energy in the final basis set =    -1596.0409504988

 --------------------------------------------------------------

                    Orbital Energies (a.u.)
 --------------------------------------------------------------

 Alpha MOs
 -- Occupied --
*******-101.580-101.579 -24.726 -10.360 -10.332 -10.236  -9.495
 -9.495  -9.493  -7.260  -7.260  -7.258  -7.249  -7.249  -7.249
 -7.249  -7.248  -7.247  -1.268  -0.964  -0.887  -0.851  -0.830
 -0.656  -0.622  -0.556  -0.546  -0.509  -0.483  -0.464  -0.440
 -0.417  -0.395  -0.361  -0.356  -0.339  -0.323  -0.317  -0.299
 -- Virtual --
 -0.041  -0.034  -0.009   0.007   0.018   0.021   0.027   0.054
  0.059   0.066   0.071   0.073   0.084   0.097   0.103   0.107
  0.111   0.114   0.116   0.120   0.125   0.141   0.148   0.152
  0.156   0.173   0.177   0.184   0.199   0.204   0.234   0.238
  0.240   0.245   0.264   0.322   0.337   0.360   0.386   0.403
  0.407   0.432   0.439   0.442   0.451   0.462   0.470   0.480
  0.482   0.495   0.501   0.529   0.546   0.562   0.596   0.600
  0.614   0.628   0.678   0.774   0.802   0.825   0.841   0.853
  0.859   0.863   0.885   0.896   0.915   0.922   0.928   0.939
  0.976   1.005   1.008   1.064   1.114   1.137   1.162   1.207
  1.286   1.354   1.381   1.403   1.440   1.454   1.486   1.526
  1.535   1.569   1.584   1.657   1.740   1.788   1.845   1.858
  1.919   1.964   1.969   2.021   2.141   2.150   2.190   2.260
  2.270   2.278   2.297   2.314   2.325   2.431   2.480   2.521
  2.539   2.606   2.690   2.722   2.782   2.794   2.997   3.080
  3.120   3.342   3.621   3.686   3.761   3.790   3.975   4.013
  4.055   4.824   6.328   6.373   6.644   9.699   9.742   9.759
 23.460  23.561  23.809  25.826  25.845  25.863  25.881  25.915
 25.978  26.404  26.468  26.526  66.747 215.686 215.730 215.749
 --------------------------------------------------------------

          Ground-State Mulliken Net Atomic Charges

     Atom                 Charge (a.u.)
  ----------------------------------------
      1 C                    -0.670008
      2 C                    -0.334638
      3 C                    -0.154958
      4 Cl                    0.208123
      5 F                    -0.015322
      6 Cl                    0.271037
      7 Cl                    0.326731
      8 H                     0.203263
      9 H                     0.165772
  ----------------------------------------
  Sum of atomic charges =    -0.000000

 -----------------------------------------------------------------
                    Cartesian Multipole Moments
 -----------------------------------------------------------------
    Charge (ESU x 10^10)
                -0.0000
    Dipole Moment (Debye)
         X       0.0958      Y       0.0948      Z       2.0192
       Tot       2.0237
    Quadrupole Moments (Debye-Ang)
        XX     -62.3358     XY       2.0330     YY     -62.2929
        XZ       0.4465     YZ      -1.5775     ZZ     -57.6165
    Octopole Moments (Debye-Ang^2)
       XXX       3.2043    XXY      -2.2257    XYY      -0.5051
       YYY       0.3280    XXZ      -4.5101    XYZ      -0.1764
       YYZ      -0.2851    XZZ       1.5835    YZZ      -4.5287
       ZZZ       2.5385
    Hexadecapole Moments (Debye-Ang^3)
      XXXX    -803.4347   XXXY      16.2781   XXYY    -219.3827
      XYYY       0.3056   YYYY    -491.7891   XXXZ      -0.1613
      XXYZ       2.3096   XYYZ       0.5341   YYYZ      -3.6968
      XXZZ    -171.0580   XYZZ       2.2171   YYZZ    -113.5942
      XZZZ       0.2800   YZZZ       2.1241   ZZZZ    -180.0894
 -----------------------------------------------------------------
 Calculating analytic gradient of the SCF energy
 Gradient of SCF Energy
            1           2           3           4           5           6
    1  -0.0035242   0.0171081  -0.0143584  -0.0001238  -0.0033631   0.0052919
    2   0.0007105  -0.0145763   0.0090105   0.0097213  -0.0041659   0.0007978
    3   0.0152226  -0.0206188  -0.0080996   0.0025138   0.0007424  -0.0001791
            7           8           9
    1  -0.0022083  -0.0004540   0.0016318
    2  -0.0014299  -0.0014607   0.0013928
    3  -0.0000394   0.0053434   0.0051149
 Max gradient component =       2.062E-02
 RMS gradient           =       8.063E-03
 Gradient time:  CPU 10.86 s  wall 21.72 s
 Geometry Optimization Parameters
   NAtoms,    NIC,     NZ,  NCons,   NDum,   NFix, NCnnct, MaxDiis
        9      69       9       0       0       0       0       0


** GEOMETRY OPTIMIZATION IN DELOCALIZED INTERNAL COORDINATES **
   Searching for a Minimum

   Optimization Cycle:   1

                       Coordinates (Angstroms)
     ATOM                X               Y               Z
      1  C         0.0787114466   -0.3999395162    1.5002160581
      2  C         0.7187057776   -0.6704667115    0.1258717442
      3  C        -0.5973344823    0.1238084183    0.2194936044
      4  Cl        2.1948515880    0.2124656816   -0.2916494356
      5  F         0.6668385174   -1.9286225000   -0.3608045333
      6  Cl       -0.5422915002    1.8644247804   -0.0969316635
      7  Cl       -2.0864410518   -0.6680896466   -0.3174971586
      8  H        -0.3884918378   -1.2359977683    2.0206271361
      9  H         0.5624251177    0.3235732630    2.1564556049
   Point Group: c1    Number of degrees of freedom:    21


   Energy is  -1596.040950499


 Attempting to Generate Delocalized Internal Coordinates

 21 Hessian modes will be used to form the next step
  Hessian Eigenvalues:
     0.017401    0.020947    0.030782    0.030782    0.030790    0.033282
     0.086449    0.090060    0.108252    0.129001    0.140000    0.145900
     0.257500    0.268991    0.285189    0.286300    0.286300    0.286300
     0.348126    0.348126    0.550214

 Minimum Search - Taking Simple RFO Step
 Searching for Lamda that Minimizes Along All modes
 Value Taken    Lamda =  -0.00451962
 Step Taken.  Stepsize is  0.185056

                             Maximum     Tolerance    Cnvgd?
         Gradient           0.014603      0.000300      NO
         Displacement       0.103505      0.001200      NO
         Energy change     *********      0.000001      NO


 New Cartesian Coordinates Obtained by Inverse Iteration

 Displacement from previous Coordinates is:  0.248860
 ----------------------------------------------------------------
             Standard Nuclear Orientation (Angstroms)
    I     Atom           X                Y                Z
 ----------------------------------------------------------------
    1      C       0.0856642094    -0.3878379995     1.4856346305
    2      C       0.7139243727    -0.6548128276     0.1400670094
    3      C      -0.5880077291     0.1297933129     0.2248391361
    4      Cl      2.2288017481     0.1388127068    -0.2859506051
    5      F       0.6541728101    -1.9080928954    -0.3483933981
    6      Cl     -0.6080633556     1.8751087906    -0.0583198673
    7      Cl     -2.0581012442    -0.6812431404    -0.3207690104
    8      H      -0.3842186348    -1.2275518326     1.9852794914
    9      H       0.5628013986     0.3369798860     2.1333939700
 ----------------------------------------------------------------
 Molecular Point Group                 C1    NOp =  1
 Largest Abelian Subgroup              C1    NOp =  1
 Nuclear Repulsion Energy =   531.2470162100 hartrees
 There are       40 alpha and       40 beta electrons
 Applying Cartesian multipole field
    Component          Value
    ---------          -----
     (2,0,0)        1.00000E-11
     (0,2,0)        2.00000E-11
     (0,0,2)       -3.00000E-11
 Nucleus-field energy     =     0.0000000109 hartrees
 Requested basis set is 6-311++G(d,p)
 There are 73 shells and 192 basis functions
 A cutoff of  1.0D-11 yielded   2330 shell pairs
 There are     17229 function pairs (     18543 Cartesian)
 Smallest overlap matrix eigenvalue = 2.45E-05
 Guess MOs from SCF MO coefficient file

 -----------------------------------------------------------------------
  General SCF calculation program by
  Eric Jon Sundstrom, Paul Horn, Yuezhi Mao, Dmitri Zuev, Alec White,
  David Stuck, Shaama M.S., Shane Yost, Joonho Lee, David Small,
  Daniel Levine, Susi Lehtola, Hugh Burton, Evgeny Epifanovsky
 -----------------------------------------------------------------------
 Exchange:     0.2000 Hartree-Fock + 0.0800 Slater + 0.7200 B88
 Correlation:  0.1900 VWN1RPA + 0.8100 LYP
 Using SG-1 standard quadrature grid
 A restricted SCF calculation will be
 performed using DIIS
 SCF converges when DIIS error is below 1.0e-08
 ---------------------------------------
  Cycle       Energy         DIIS error
 ---------------------------------------
    1   -1596.0404861880      6.35e-04  
    2   -1596.0433106182      2.35e-04  
    3   -1596.0432123813      2.92e-04  
    4   -1596.0435288903      4.05e-05  
    5   -1596.0435354508      1.06e-05  
    6   -1596.0435358270      4.88e-06  
    7   -1596.0435359264      7.57e-07  
    8   -1596.0435359288      2.74e-07  
    9   -1596.0435359291      6.11e-08  
   10   -1596.0435359291      1.51e-08  
   11   -1596.0435359291      6.47e-09  Convergence criterion met
 ---------------------------------------
 SCF time:   CPU 33.59s  wall 67.00s 
 SCF   energy in the final basis set =    -1596.0435359291
 Total energy in the final basis set =    -1596.0435359291

 --------------------------------------------------------------

                    Orbital Energies (a.u.)
 --------------------------------------------------------------

 Alpha MOs
 -- Occupied --
*******-101.580-101.579 -24.724 -10.358 -10.331 -10.232  -9.495
 -9.494  -9.494  -7.260  -7.259  -7.259  -7.249  -7.249  -7.248
 -7.248  -7.248  -7.248  -1.269  -0.970  -0.889  -0.852  -0.837
 -0.657  -0.623  -0.559  -0.549  -0.510  -0.484  -0.466  -0.440
 -0.417  -0.395  -0.361  -0.356  -0.340  -0.324  -0.319  -0.300
 -- Virtual --
 -0.043  -0.031  -0.008   0.009   0.019   0.021   0.028   0.056
  0.061   0.066   0.071   0.073   0.088   0.097   0.104   0.107
  0.110   0.114   0.116   0.121   0.126   0.141   0.148   0.152
  0.157   0.173   0.180   0.189   0.201   0.206   0.237   0.239
  0.244   0.254   0.267   0.322   0.334   0.361   0.385   0.405
  0.408   0.430   0.440   0.443   0.449   0.461   0.471   0.478
  0.483   0.495   0.501   0.529   0.551   0.569   0.598   0.607
  0.623   0.628   0.681   0.772   0.799   0.826   0.839   0.851
  0.855   0.860   0.885   0.898   0.919   0.921   0.930   0.937
  0.977   1.009   1.018   1.067   1.120   1.135   1.165   1.213
  1.294   1.362   1.391   1.402   1.444   1.457   1.493   1.525
  1.544   1.570   1.583   1.662   1.740   1.804   1.851   1.865
  1.929   1.975   1.983   2.037   2.154   2.163   2.195   2.263
  2.271   2.278   2.301   2.322   2.324   2.438   2.474   2.532
  2.555   2.607   2.701   2.738   2.796   2.809   3.005   3.106
  3.139   3.370   3.628   3.705   3.763   3.798   3.985   4.032
  4.080   4.839   6.331   6.376   6.657   9.702   9.741   9.759
 23.478  23.604  23.842  25.830  25.851  25.871  25.880  25.932
 25.958  26.410  26.459  26.509  66.752 215.690 215.729 215.749
 --------------------------------------------------------------

          Ground-State Mulliken Net Atomic Charges

     Atom                 Charge (a.u.)
  ----------------------------------------
      1 C                    -0.647203
      2 C                    -0.385816
      3 C                    -0.141079
      4 Cl                    0.225439
      5 F                    -0.012714
      6 Cl                    0.298592
      7 Cl                    0.293685
      8 H                     0.205086
      9 H                     0.164009
  ----------------------------------------
  Sum of atomic charges =    -0.000000

 -----------------------------------------------------------------
                    Cartesian Multipole Moments
 -----------------------------------------------------------------
    Charge (ESU x 10^10)
                -0.0000
    Dipole Moment (Debye)
         X       0.0961      Y       0.1204      Z       2.0302
       Tot       2.0360
    Quadrupole Moments (Debye-Ang)
        XX     -62.2367     XY       1.8636     YY     -62.3048
        XZ       0.4718     YZ      -1.4958     ZZ     -57.6158
    Octopole Moments (Debye-Ang^2)
       XXX       4.1215    XXY      -1.7666    XYY      -1.1518
       YYY       2.1719    XXZ      -5.1633    XYZ      -0.0891
       YYZ      -0.6649    XZZ       1.7093    YZZ      -3.7941
       ZZZ       0.5672
    Hexadecapole Moments (Debye-Ang^3)
      XXXX    -808.1504   XXXY      24.7487   XXYY    -220.8839
      XYYY       7.9801   YYYY    -490.1330   XXXZ      -0.8237
      XXYZ       1.2566   XYYZ       0.9780   YYYZ      -6.6926
      XXZZ    -171.4068   XYZZ       5.3991   YYZZ    -113.1147
      XZZZ       0.5234   YZZZ      -1.2361   ZZZZ    -177.7182
 -----------------------------------------------------------------
 Calculating analytic gradient of the SCF energy
 Gradient of SCF Energy
            1           2           3           4           5           6
    1  -0.0003129   0.0041749  -0.0049427   0.0002311  -0.0001724  -0.0001495
    2   0.0028003  -0.0096276   0.0015794   0.0014988   0.0028516   0.0004143
    3   0.0041953  -0.0082789  -0.0027836   0.0018810   0.0016276   0.0009754
            7           8           9
    1   0.0010133   0.0000918   0.0000664
    2   0.0006396   0.0004565  -0.0006129
    3   0.0008259   0.0006772   0.0008800
 Max gradient component =       9.628E-03
 RMS gradient           =       3.107E-03
 Gradient time:  CPU 10.89 s  wall 18.36 s
 Geometry Optimization Parameters
   NAtoms,    NIC,     NZ,  NCons,   NDum,   NFix, NCnnct, MaxDiis
        9      69       9       0       0       0       0       0

 Cartesian Hessian Update
 Hessian Updated using BFGS Update


** GEOMETRY OPTIMIZATION IN DELOCALIZED INTERNAL COORDINATES **
   Searching for a Minimum

   Optimization Cycle:   2

                       Coordinates (Angstroms)
     ATOM                X               Y               Z
      1  C         0.0856642094   -0.3878379995    1.4856346305
      2  C         0.7139243727   -0.6548128276    0.1400670094
      3  C        -0.5880077291    0.1297933129    0.2248391361
      4  Cl        2.2288017481    0.1388127068   -0.2859506051
      5  F         0.6541728101   -1.9080928954   -0.3483933981
      6  Cl       -0.6080633556    1.8751087906   -0.0583198673
      7  Cl       -2.0581012442   -0.6812431404   -0.3207690104
      8  H        -0.3842186348   -1.2275518326    1.9852794914
      9  H         0.5628013986    0.3369798860    2.1333939700
   Point Group: c1    Number of degrees of freedom:    21


   Energy is  -1596.043535929

 Hessian Updated using BFGS Update

 20 Hessian modes will be used to form the next step
  Hessian Eigenvalues:
     0.017411    0.020942    0.030321    0.030782    0.031326    0.036480
     0.086311    0.089501    0.106830    0.121083    0.135401    0.143568
     0.245094    0.263759    0.269673    0.286277    0.290100    0.348100
     0.349718    0.561065

 Minimum Search - Taking Simple RFO Step
 Searching for Lamda that Minimizes Along All modes
 Value Taken    Lamda =  -0.00057234
 Step Taken.  Stepsize is  0.094186

                             Maximum     Tolerance    Cnvgd?
         Gradient           0.005405      0.000300      NO
         Displacement       0.061403      0.001200      NO
         Energy change     -0.002585      0.000001      NO


 New Cartesian Coordinates Obtained by Inverse Iteration

 Displacement from previous Coordinates is:  0.089566
 ----------------------------------------------------------------
             Standard Nuclear Orientation (Angstroms)
    I     Atom           X                Y                Z
 ----------------------------------------------------------------
    1      C       0.0859229757    -0.3907627247     1.4925268867
    2      C       0.7100575204    -0.6451021721     0.1567328099
    3      C      -0.5835894881     0.1312706073     0.2381547881
    4      Cl      2.2175451944     0.1368946673    -0.3081625140
    5      F       0.6455994692    -1.8967773690    -0.3441714933
    6      Cl     -0.5984195691     1.8719175438    -0.0687601495
    7      Cl     -2.0446508939    -0.6847365905    -0.3318659386
    8      H      -0.3818946366    -1.2379190310     1.9804836091
    9      H       0.5564030032     0.3363710696     2.1408433582
 ----------------------------------------------------------------
 Molecular Point Group                 C1    NOp =  1
 Largest Abelian Subgroup              C1    NOp =  1
 Nuclear Repulsion Energy =   532.6421062519 hartrees
 There are       40 alpha and       40 beta electrons
 Applying Cartesian multipole field
    Component          Value
    ---------          -----
     (2,0,0)        1.00000E-11
     (0,2,0)        2.00000E-11
     (0,0,2)       -3.00000E-11
 Nucleus-field energy     =     0.0000000107 hartrees
 Requested basis set is 6-311++G(d,p)
 There are 73 shells and 192 basis functions
 A cutoff of  1.0D-11 yielded   2332 shell pairs
 There are     17274 function pairs (     18603 Cartesian)
 Smallest overlap matrix eigenvalue = 2.40E-05
 Guess MOs from SCF MO coefficient file

 -----------------------------------------------------------------------
  General SCF calculation program by
  Eric Jon Sundstrom, Paul Horn, Yuezhi Mao, Dmitri Zuev, Alec White,
  David Stuck, Shaama M.S., Shane Yost, Joonho Lee, David Small,
  Daniel Levine, Susi Lehtola, Hugh Burton, Evgeny Epifanovsky
 -----------------------------------------------------------------------
 Exchange:     0.2000 Hartree-Fock + 0.0800 Slater + 0.7200 B88
 Correlation:  0.1900 VWN1RPA + 0.8100 LYP
 Using SG-1 standard quadrature grid
 A restricted SCF calculation will be
 performed using DIIS
 SCF converges when DIIS error is below 1.0e-08
 ---------------------------------------
  Cycle       Energy         DIIS error
 ---------------------------------------
    1   -1596.0431608343      2.84e-04  
    2   -1596.0437279858      1.04e-04  
    3   -1596.0437142474      1.26e-04  
    4   -1596.0437675393      1.83e-05  
    5   -1596.0437689225      4.93e-06  
    6   -1596.0437690039      2.16e-06  
    7   -1596.0437690230      3.08e-07  
    8   -1596.0437690234      9.98e-08  
    9   -1596.0437690235      2.69e-08  
   10   -1596.0437690234      9.57e-09  Convergence criterion met
 ---------------------------------------
 SCF time:   CPU 30.63s  wall 43.00s 
 SCF   energy in the final basis set =    -1596.0437690234
 Total energy in the final basis set =    -1596.0437690234

 --------------------------------------------------------------

                    Orbital Energies (a.u.)
 --------------------------------------------------------------

 Alpha MOs
 -- Occupied --
*******-101.580-101.579 -24.721 -10.356 -10.330 -10.233  -9.494
 -9.494  -9.493  -7.259  -7.259  -7.259  -7.249  -7.249  -7.249
 -7.248  -7.248  -7.247  -1.267  -0.973  -0.889  -0.852  -0.839
 -0.657  -0.623  -0.560  -0.550  -0.509  -0.483  -0.466  -0.441
 -0.417  -0.396  -0.361  -0.355  -0.339  -0.324  -0.321  -0.300
 -- Virtual --
 -0.044  -0.031  -0.008   0.010   0.019   0.022   0.028   0.057
  0.061   0.066   0.071   0.073   0.088   0.097   0.104   0.108
  0.110   0.114   0.116   0.122   0.126   0.140   0.149   0.152
  0.157   0.173   0.180   0.189   0.200   0.204   0.236   0.238
  0.245   0.258   0.270   0.324   0.334   0.361   0.386   0.404
  0.408   0.429   0.441   0.443   0.449   0.461   0.470   0.479
  0.483   0.495   0.501   0.530   0.552   0.570   0.601   0.607
  0.623   0.629   0.684   0.772   0.798   0.827   0.839   0.852
  0.854   0.860   0.886   0.898   0.919   0.921   0.929   0.938
  0.978   1.008   1.020   1.068   1.121   1.140   1.171   1.212
  1.295   1.360   1.394   1.404   1.445   1.458   1.493   1.524
  1.547   1.569   1.588   1.667   1.740   1.806   1.857   1.869
  1.928   1.979   1.991   2.040   2.156   2.165   2.196   2.263
  2.272   2.280   2.302   2.320   2.324   2.438   2.480   2.535
  2.562   2.606   2.703   2.744   2.802   2.815   3.003   3.110
  3.157   3.380   3.625   3.707   3.765   3.802   3.987   4.037
  4.083   4.844   6.334   6.379   6.659   9.704   9.742   9.760
 23.482  23.629  23.852  25.830  25.852  25.870  25.882  25.927
 25.964  26.400  26.462  26.519  66.755 215.691 215.730 215.750
 --------------------------------------------------------------

          Ground-State Mulliken Net Atomic Charges

     Atom                 Charge (a.u.)
  ----------------------------------------
      1 C                    -0.671629
      2 C                    -0.362479
      3 C                    -0.125682
      4 Cl                    0.221109
      5 F                    -0.016554
      6 Cl                    0.301503
      7 Cl                    0.283311
      8 H                     0.205514
      9 H                     0.164906
  ----------------------------------------
  Sum of atomic charges =     0.000000

 -----------------------------------------------------------------
                    Cartesian Multipole Moments
 -----------------------------------------------------------------
    Charge (ESU x 10^10)
                 0.0000
    Dipole Moment (Debye)
         X       0.1031      Y       0.1450      Z       2.0806
       Tot       2.0881
    Quadrupole Moments (Debye-Ang)
        XX     -62.2741     XY       1.8550     YY     -62.2945
        XZ       0.4653     YZ      -1.5741     ZZ     -57.4911
    Octopole Moments (Debye-Ang^2)
       XXX       3.9329    XXY      -1.7909    XYY      -1.2925
       YYY       2.1924    XXZ      -5.0343    XYZ      -0.1590
       YYZ      -0.3775    XZZ       1.6495    YZZ      -3.7673
       ZZZ       1.6890
    Hexadecapole Moments (Debye-Ang^3)
      XXXX    -800.1112   XXXY      23.1997   XXYY    -219.1384
      XYYY       7.1599   YYYY    -488.2575   XXXZ      -0.6443
      XXYZ       1.4838   XYYZ       1.2969   YYYZ      -6.3419
      XXZZ    -169.6585   XYZZ       5.1874   YYZZ    -112.8413
      XZZZ       1.1823   YZZZ      -0.3589   ZZZZ    -179.9663
 -----------------------------------------------------------------
 Calculating analytic gradient of the SCF energy
 Gradient of SCF Energy
            1           2           3           4           5           6
    1   0.0002509  -0.0009643   0.0001066  -0.0007087   0.0000667   0.0002580
    2   0.0010883  -0.0042190  -0.0003493   0.0003030   0.0032847   0.0000355
    3  -0.0016723   0.0010212   0.0019140  -0.0000001   0.0002038  -0.0005506
            7           8           9
    1   0.0011422   0.0000037  -0.0001551
    2   0.0001488   0.0001669  -0.0004589
    3  -0.0001065  -0.0003232  -0.0004863
 Max gradient component =       4.219E-03
 RMS gradient           =       1.238E-03
 Gradient time:  CPU 10.90 s  wall 21.79 s
 Geometry Optimization Parameters
   NAtoms,    NIC,     NZ,  NCons,   NDum,   NFix, NCnnct, MaxDiis
        9      69       9       0       0       0       0       0

 Cartesian Hessian Update
 Hessian Updated using BFGS Update


** GEOMETRY OPTIMIZATION IN DELOCALIZED INTERNAL COORDINATES **
   Searching for a Minimum

   Optimization Cycle:   3

                       Coordinates (Angstroms)
     ATOM                X               Y               Z
      1  C         0.0859229757   -0.3907627247    1.4925268867
      2  C         0.7100575204   -0.6451021721    0.1567328099
      3  C        -0.5835894881    0.1312706073    0.2381547881
      4  Cl        2.2175451944    0.1368946673   -0.3081625140
      5  F         0.6455994692   -1.8967773690   -0.3441714933
      6  Cl       -0.5984195691    1.8719175438   -0.0687601495
      7  Cl       -2.0446508939   -0.6847365905   -0.3318659386
      8  H        -0.3818946366   -1.2379190310    1.9804836091
      9  H         0.5564030032    0.3363710696    2.1408433582
   Point Group: c1    Number of degrees of freedom:    21


   Energy is  -1596.043769023

 Hessian Updated using BFGS Update

 21 Hessian modes will be used to form the next step
  Hessian Eigenvalues:
     0.017388    0.020914    0.029191    0.030796    0.033963    0.044762
     0.080933    0.089455    0.101627    0.119972    0.134243    0.143270
     0.255832    0.267890    0.274369    0.286291    0.286509    0.294229
     0.348307    0.350232    0.550293

 Minimum Search - Taking Simple RFO Step
 Searching for Lamda that Minimizes Along All modes
 Value Taken    Lamda =  -0.00009963
 Step Taken.  Stepsize is  0.039257

                             Maximum     Tolerance    Cnvgd?
         Gradient           0.001990      0.000300      NO
         Displacement       0.016790      0.001200      NO
         Energy change     -0.000233      0.000001      NO


 New Cartesian Coordinates Obtained by Inverse Iteration

 Displacement from previous Coordinates is:  0.038173
 ----------------------------------------------------------------
             Standard Nuclear Orientation (Angstroms)
    I     Atom           X                Y                Z
 ----------------------------------------------------------------
    1      C       0.0858731198    -0.3907665732     1.4894715413
    2      C       0.7114155733    -0.6426186520     0.1529801166
    3      C      -0.5836664317     0.1321429508     0.2335889577
    4      Cl      2.2240824242     0.1328059223    -0.3084978582
    5      F       0.6513600894    -1.9022222606    -0.3366407616
    6      Cl     -0.6032921291     1.8744377480    -0.0622062191
    7      Cl     -2.0513945965    -0.6812743662    -0.3288605162
    8      H      -0.3805547480    -1.2396772394     1.9766559121
    9      H       0.5531502736     0.3383284709     2.1392901840
 ----------------------------------------------------------------
 Molecular Point Group                 C1    NOp =  1
 Largest Abelian Subgroup              C1    NOp =  1
 Nuclear Repulsion Energy =   531.9130405880 hartrees
 There are       40 alpha and       40 beta electrons
 Applying Cartesian multipole field
    Component          Value
    ---------          -----
     (2,0,0)        1.00000E-11
     (0,2,0)        2.00000E-11
     (0,0,2)       -3.00000E-11
 Nucleus-field energy     =     0.0000000108 hartrees
 Requested basis set is 6-311++G(d,p)
 There are 73 shells and 192 basis functions
 A cutoff of  1.0D-11 yielded   2329 shell pairs
 There are     17217 function pairs (     18531 Cartesian)
 Smallest overlap matrix eigenvalue = 2.41E-05
 Guess MOs from SCF MO coefficient file

 -----------------------------------------------------------------------
  General SCF calculation program by
  Eric Jon Sundstrom, Paul Horn, Yuezhi Mao, Dmitri Zuev, Alec White,
  David Stuck, Shaama M.S., Shane Yost, Joonho Lee, David Small,
  Daniel Levine, Susi Lehtola, Hugh Burton, Evgeny Epifanovsky
 -----------------------------------------------------------------------
 Exchange:     0.2000 Hartree-Fock + 0.0800 Slater + 0.7200 B88
 Correlation:  0.1900 VWN1RPA + 0.8100 LYP
 Using SG-1 standard quadrature grid
 A restricted SCF calculation will be
 performed using DIIS
 SCF converges when DIIS error is below 1.0e-08
 ---------------------------------------
  Cycle       Energy         DIIS error
 ---------------------------------------
    1   -1596.0437093594      1.23e-04  
    2   -1596.0438204661      2.58e-05  
    3   -1596.0438200158      2.89e-05  
    4   -1596.0438233302      7.69e-06  
    5   -1596.0438235849      1.98e-06  
    6   -1596.0438235980      7.36e-07  
    7   -1596.0438235998      1.66e-07  
    8   -1596.0438235998      5.32e-08  
    9   -1596.0438235998      7.34e-09  Convergence criterion met
 ---------------------------------------
 SCF time:   CPU 27.71s  wall 55.00s 
 SCF   energy in the final basis set =    -1596.0438235998
 Total energy in the final basis set =    -1596.0438235998

 --------------------------------------------------------------

                    Orbital Energies (a.u.)
 --------------------------------------------------------------

 Alpha MOs
 -- Occupied --
*******-101.580-101.579 -24.721 -10.357 -10.330 -10.233  -9.495
 -9.495  -9.493  -7.260  -7.260  -7.259  -7.249  -7.249  -7.249
 -7.249  -7.248  -7.247  -1.265  -0.972  -0.889  -0.853  -0.839
 -0.656  -0.623  -0.560  -0.549  -0.508  -0.483  -0.466  -0.441
 -0.417  -0.396  -0.361  -0.355  -0.339  -0.324  -0.321  -0.301
 -- Virtual --
 -0.045  -0.032  -0.008   0.010   0.019   0.021   0.028   0.057
  0.061   0.066   0.071   0.073   0.088   0.097   0.104   0.107
  0.110   0.114   0.116   0.122   0.126   0.140   0.148   0.152
  0.157   0.173   0.180   0.189   0.201   0.205   0.236   0.238
  0.245   0.258   0.269   0.323   0.334   0.362   0.385   0.404
  0.408   0.429   0.440   0.443   0.449   0.461   0.471   0.479
  0.483   0.495   0.501   0.530   0.552   0.570   0.600   0.608
  0.623   0.628   0.684   0.771   0.798   0.827   0.839   0.852
  0.854   0.860   0.885   0.898   0.919   0.920   0.929   0.937
  0.977   1.008   1.020   1.067   1.120   1.139   1.168   1.213
  1.297   1.360   1.394   1.403   1.444   1.457   1.492   1.524
  1.547   1.569   1.586   1.666   1.739   1.806   1.856   1.867
  1.930   1.979   1.989   2.041   2.156   2.164   2.196   2.263
  2.272   2.279   2.301   2.321   2.322   2.439   2.476   2.535
  2.560   2.604   2.703   2.743   2.802   2.813   3.001   3.107
  3.155   3.379   3.623   3.705   3.766   3.802   3.985   4.034
  4.082   4.841   6.335   6.379   6.655   9.703   9.742   9.759
 23.479  23.626  23.850  25.830  25.851  25.870  25.881  25.928
 25.960  26.404  26.459  26.511  66.755 215.690 215.729 215.749
 --------------------------------------------------------------

          Ground-State Mulliken Net Atomic Charges

     Atom                 Charge (a.u.)
  ----------------------------------------
      1 C                    -0.662536
      2 C                    -0.375464
      3 C                    -0.125878
      4 Cl                    0.226795
      5 F                    -0.018683
      6 Cl                    0.301098
      7 Cl                    0.284081
      8 H                     0.206283
      9 H                     0.164303
  ----------------------------------------
  Sum of atomic charges =    -0.000000

 -----------------------------------------------------------------
                    Cartesian Multipole Moments
 -----------------------------------------------------------------
    Charge (ESU x 10^10)
                -0.0000
    Dipole Moment (Debye)
         X       0.1010      Y       0.1700      Z       2.0679
       Tot       2.0773
    Quadrupole Moments (Debye-Ang)
        XX     -62.2514     XY       1.8601     YY     -62.3320
        XZ       0.4530     YZ      -1.5589     ZZ     -57.5240
    Octopole Moments (Debye-Ang^2)
       XXX       4.0860    XXY      -1.7883    XYY      -1.3564
       YYY       2.3355    XXZ      -5.1172    XYZ      -0.1325
       YYZ      -0.4099    XZZ       1.6904    YZZ      -3.7787
       ZZZ       1.3846
    Hexadecapole Moments (Debye-Ang^3)
      XXXX    -804.0614   XXXY      24.2842   XXYY    -220.1771
      XYYY       8.0751   YYYY    -489.0711   XXXZ      -0.3657
      XXYZ       1.3769   XYYZ       1.3691   YYYZ      -6.4494
      XXZZ    -170.4861   XYZZ       5.4922   YYZZ    -112.9155
      XZZZ       1.4931   YZZZ      -0.6425   ZZZZ    -179.2820
 -----------------------------------------------------------------
 Calculating analytic gradient of the SCF energy
 Gradient of SCF Energy
            1           2           3           4           5           6
    1  -0.0000114  -0.0013000   0.0007582   0.0001267   0.0005435  -0.0001502
    2   0.0000308  -0.0017688   0.0003618   0.0001165   0.0011490   0.0001416
    3  -0.0011420   0.0000091   0.0007385   0.0000839   0.0004724  -0.0000943
            7           8           9
    1   0.0001508  -0.0001793   0.0000616
    2   0.0000660  -0.0000195  -0.0000774
    3   0.0001019  -0.0000258  -0.0001438
 Max gradient component =       1.769E-03
 RMS gradient           =       5.901E-04
 Gradient time:  CPU 10.88 s  wall 21.77 s
 Geometry Optimization Parameters
   NAtoms,    NIC,     NZ,  NCons,   NDum,   NFix, NCnnct, MaxDiis
        9      69       9       0       0       0       0       0

 Cartesian Hessian Update
 Hessian Updated using BFGS Update


** GEOMETRY OPTIMIZATION IN DELOCALIZED INTERNAL COORDINATES **
   Searching for a Minimum

   Optimization Cycle:   4

                       Coordinates (Angstroms)
     ATOM                X               Y               Z
      1  C         0.0858731198   -0.3907665732    1.4894715413
      2  C         0.7114155733   -0.6426186520    0.1529801166
      3  C        -0.5836664317    0.1321429508    0.2335889577
      4  Cl        2.2240824242    0.1328059223   -0.3084978582
      5  F         0.6513600894   -1.9022222606   -0.3366407616
      6  Cl       -0.6032921291    1.8744377480   -0.0622062191
      7  Cl       -2.0513945965   -0.6812743662   -0.3288605162
      8  H        -0.3805547480   -1.2396772394    1.9766559121
      9  H         0.5531502736    0.3383284709    2.1392901840
   Point Group: c1    Number of degrees of freedom:    21


   Energy is  -1596.043823600

 Hessian Updated using BFGS Update

 21 Hessian modes will be used to form the next step
  Hessian Eigenvalues:
     0.017139    0.020921    0.027578    0.030817    0.035340    0.052607
     0.080401    0.090509    0.096398    0.120121    0.134896    0.143164
     0.243195    0.268134    0.274863    0.282264    0.286350    0.291863
     0.347807    0.350701    0.488030

 Minimum Search - Taking Simple RFO Step
 Searching for Lamda that Minimizes Along All modes
 Value Taken    Lamda =  -0.00001880
 Step Taken.  Stepsize is  0.017018

                             Maximum     Tolerance    Cnvgd?
         Gradient           0.000835      0.000300      NO
         Displacement       0.010817      0.001200      NO
         Energy change     -0.000055      0.000001      NO


 New Cartesian Coordinates Obtained by Inverse Iteration

 Displacement from previous Coordinates is:  0.014741
 ----------------------------------------------------------------
             Standard Nuclear Orientation (Angstroms)
    I     Atom           X                Y                Z
 ----------------------------------------------------------------
    1      C       0.0861007894    -0.3901872293     1.4908131550
    2      C       0.7125024649    -0.6414361555     0.1530177485
    3      C      -0.5837401287     0.1316809319     0.2327645145
    4      Cl      2.2256980013     0.1312311535    -0.3104809782
    5      F       0.6487005718    -1.9025586442    -0.3374518906
    6      Cl     -0.6033053536     1.8740481093    -0.0606109980
    7      Cl     -2.0516781630    -0.6816073964    -0.3314236980
    8      H      -0.3775877900    -1.2406426330     1.9777738992
    9      H       0.5502831833     0.3406278644     2.1413796043
 ----------------------------------------------------------------
 Molecular Point Group                 C1    NOp =  1
 Largest Abelian Subgroup              C1    NOp =  1
 Nuclear Repulsion Energy =   531.7379499695 hartrees
 There are       40 alpha and       40 beta electrons
 Applying Cartesian multipole field
    Component          Value
    ---------          -----
     (2,0,0)        1.00000E-11
     (0,2,0)        2.00000E-11
     (0,0,2)       -3.00000E-11
 Nucleus-field energy     =     0.0000000108 hartrees
 Requested basis set is 6-311++G(d,p)
 There are 73 shells and 192 basis functions
 A cutoff of  1.0D-11 yielded   2329 shell pairs
 There are     17217 function pairs (     18531 Cartesian)
 Smallest overlap matrix eigenvalue = 2.43E-05
 Guess MOs from SCF MO coefficient file

 -----------------------------------------------------------------------
  General SCF calculation program by
  Eric Jon Sundstrom, Paul Horn, Yuezhi Mao, Dmitri Zuev, Alec White,
  David Stuck, Shaama M.S., Shane Yost, Joonho Lee, David Small,
  Daniel Levine, Susi Lehtola, Hugh Burton, Evgeny Epifanovsky
 -----------------------------------------------------------------------
 Exchange:     0.2000 Hartree-Fock + 0.0800 Slater + 0.7200 B88
 Correlation:  0.1900 VWN1RPA + 0.8100 LYP
 Using SG-1 standard quadrature grid
 A restricted SCF calculation will be
 performed using DIIS
 SCF converges when DIIS error is below 1.0e-08
 ---------------------------------------
  Cycle       Energy         DIIS error
 ---------------------------------------
    1   -1596.0438201733      4.72e-05  
    2   -1596.0438342806      1.28e-05  
    3   -1596.0438340353      1.49e-05  
    4   -1596.0438348930      2.68e-06  
    5   -1596.0438349230      9.10e-07  
    6   -1596.0438349258      2.75e-07  
    7   -1596.0438349261      7.53e-08  
    8   -1596.0438349261      2.19e-08  
    9   -1596.0438349261      4.17e-09  Convergence criterion met
 ---------------------------------------
 SCF time:   CPU 27.60s  wall 55.00s 
 SCF   energy in the final basis set =    -1596.0438349261
 Total energy in the final basis set =    -1596.0438349261

 --------------------------------------------------------------

                    Orbital Energies (a.u.)
 --------------------------------------------------------------

 Alpha MOs
 -- Occupied --
*******-101.580-101.579 -24.721 -10.357 -10.330 -10.233  -9.495
 -9.495  -9.493  -7.260  -7.260  -7.259  -7.249  -7.249  -7.249
 -7.249  -7.248  -7.247  -1.264  -0.972  -0.889  -0.852  -0.839
 -0.656  -0.623  -0.559  -0.549  -0.508  -0.483  -0.466  -0.441
 -0.417  -0.396  -0.361  -0.355  -0.340  -0.324  -0.321  -0.301
 -- Virtual --
 -0.044  -0.032  -0.008   0.009   0.019   0.021   0.028   0.056
  0.061   0.066   0.071   0.073   0.088   0.097   0.104   0.107
  0.110   0.114   0.116   0.122   0.126   0.140   0.148   0.152
  0.157   0.173   0.180   0.189   0.200   0.204   0.236   0.238
  0.244   0.257   0.268   0.323   0.334   0.362   0.385   0.404
  0.408   0.429   0.440   0.443   0.449   0.460   0.470   0.479
  0.483   0.495   0.502   0.530   0.552   0.569   0.600   0.608
  0.623   0.628   0.684   0.771   0.798   0.827   0.839   0.851
  0.854   0.860   0.885   0.897   0.919   0.920   0.929   0.936
  0.977   1.008   1.020   1.067   1.120   1.139   1.168   1.213
  1.296   1.360   1.394   1.403   1.443   1.457   1.492   1.524
  1.546   1.569   1.586   1.666   1.739   1.804   1.856   1.867
  1.930   1.979   1.988   2.041   2.155   2.164   2.195   2.262
  2.272   2.279   2.301   2.320   2.322   2.439   2.476   2.535
  2.559   2.603   2.702   2.741   2.802   2.812   3.000   3.106
  3.153   3.378   3.621   3.705   3.766   3.802   3.984   4.032
  4.081   4.839   6.335   6.379   6.653   9.703   9.741   9.759
 23.478  23.625  23.848  25.830  25.851  25.870  25.881  25.928
 25.959  26.403  26.459  26.510  66.755 215.690 215.729 215.749
 --------------------------------------------------------------

          Ground-State Mulliken Net Atomic Charges

     Atom                 Charge (a.u.)
  ----------------------------------------
      1 C                    -0.661557
      2 C                    -0.375826
      3 C                    -0.125662
      4 Cl                    0.228177
      5 F                    -0.020184
      6 Cl                    0.299231
      7 Cl                    0.285292
      8 H                     0.206150
      9 H                     0.164379
  ----------------------------------------
  Sum of atomic charges =    -0.000000

 -----------------------------------------------------------------
                    Cartesian Multipole Moments
 -----------------------------------------------------------------
    Charge (ESU x 10^10)
                -0.0000
    Dipole Moment (Debye)
         X       0.1071      Y       0.1808      Z       2.0706
       Tot       2.0813
    Quadrupole Moments (Debye-Ang)
        XX     -62.2374     XY       1.8616     YY     -62.3491
        XZ       0.4512     YZ      -1.5590     ZZ     -57.5184
    Octopole Moments (Debye-Ang^2)
       XXX       4.1110    XXY      -1.7621    XYY      -1.3739
       YYY       2.4553    XXZ      -5.1147    XYZ      -0.1421
       YYZ      -0.3509    XZZ       1.6841    YZZ      -3.7459
       ZZZ       1.5190
    Hexadecapole Moments (Debye-Ang^3)
      XXXX    -804.3765   XXXY      24.2996   XXYY    -220.2723
      XYYY       8.1070   YYYY    -489.0404   XXXZ      -0.4138
      XXYZ       1.3139   XYYZ       1.3784   YYYZ      -6.6544
      XXZZ    -170.6312   XYZZ       5.5089   YYZZ    -112.9533
      XZZZ       1.4879   YZZZ      -0.8613   ZZZZ    -179.5972
 -----------------------------------------------------------------
 Calculating analytic gradient of the SCF energy
 Gradient of SCF Energy
            1           2           3           4           5           6
    1  -0.0000512  -0.0006052   0.0005162   0.0003383   0.0001611  -0.0001230
    2   0.0000199  -0.0008333   0.0005291   0.0001684   0.0001293   0.0000132
    3  -0.0000612   0.0000013   0.0000359   0.0000223  -0.0000922  -0.0000006
            7           8           9
    1  -0.0001979  -0.0000713   0.0000331
    2  -0.0000668   0.0000009   0.0000392
    3  -0.0000246   0.0000230   0.0000962
 Max gradient component =       8.333E-04
 RMS gradient           =       2.643E-04
 Gradient time:  CPU 10.99 s  wall 22.00 s
 Geometry Optimization Parameters
   NAtoms,    NIC,     NZ,  NCons,   NDum,   NFix, NCnnct, MaxDiis
        9      69       9       0       0       0       0       0

 Cartesian Hessian Update
 Hessian Updated using BFGS Update


** GEOMETRY OPTIMIZATION IN DELOCALIZED INTERNAL COORDINATES **
   Searching for a Minimum

   Optimization Cycle:   5

                       Coordinates (Angstroms)
     ATOM                X               Y               Z
      1  C         0.0861007894   -0.3901872293    1.4908131550
      2  C         0.7125024649   -0.6414361555    0.1530177485
      3  C        -0.5837401287    0.1316809319    0.2327645145
      4  Cl        2.2256980013    0.1312311535   -0.3104809782
      5  F         0.6487005718   -1.9025586442   -0.3374518906
      6  Cl       -0.6033053536    1.8740481093   -0.0606109980
      7  Cl       -2.0516781630   -0.6816073964   -0.3314236980
      8  H        -0.3775877900   -1.2406426330    1.9777738992
      9  H         0.5502831833    0.3406278644    2.1413796043
   Point Group: c1    Number of degrees of freedom:    21


   Energy is  -1596.043834926

 Hessian Updated using BFGS Update

 21 Hessian modes will be used to form the next step
  Hessian Eigenvalues:
     0.016564    0.020926    0.023280    0.031559    0.036821    0.052493
     0.072691    0.088170    0.091373    0.116948    0.134756    0.142409
     0.246285    0.267058    0.274606    0.281588    0.286638    0.314378
     0.349158    0.353165    0.503838

 Minimum Search - Taking Simple RFO Step
 Searching for Lamda that Minimizes Along All modes
 Value Taken    Lamda =  -0.00000539
 Step Taken.  Stepsize is  0.012554

                             Maximum     Tolerance    Cnvgd?
         Gradient           0.000499      0.000300      NO
         Displacement       0.007182      0.001200      NO
         Energy change     -0.000011      0.000001      NO


 New Cartesian Coordinates Obtained by Inverse Iteration

 Displacement from previous Coordinates is:  0.011245
 ----------------------------------------------------------------
             Standard Nuclear Orientation (Angstroms)
    I     Atom           X                Y                Z
 ----------------------------------------------------------------
    1      C       0.0861513192    -0.3900993260     1.4913692315
    2      C       0.7126657669    -0.6399628901     0.1533198669
    3      C      -0.5842317836     0.1314128105     0.2329611277
    4      Cl      2.2249541768     0.1307486115    -0.3129744946
    5      F       0.6474972670    -1.9027093421    -0.3351227373
    6      Cl     -0.6022700033     1.8738507038    -0.0594967388
    7      Cl     -2.0511013458    -0.6813922217    -0.3340674226
    8      H      -0.3755679267    -1.2419549319     1.9776254307
    9      H       0.5488761047     0.3412625866     2.1421670931
 ----------------------------------------------------------------
 Molecular Point Group                 C1    NOp =  1
 Largest Abelian Subgroup              C1    NOp =  1
 Nuclear Repulsion Energy =   531.7909015760 hartrees
 There are       40 alpha and       40 beta electrons
 Applying Cartesian multipole field
    Component          Value
    ---------          -----
     (2,0,0)        1.00000E-11
     (0,2,0)        2.00000E-11
     (0,0,2)       -3.00000E-11
 Nucleus-field energy     =     0.0000000108 hartrees
 Requested basis set is 6-311++G(d,p)
 There are 73 shells and 192 basis functions
 A cutoff of  1.0D-11 yielded   2328 shell pairs
 There are     17216 function pairs (     18530 Cartesian)
 Smallest overlap matrix eigenvalue = 2.43E-05
 Guess MOs from SCF MO coefficient file

 -----------------------------------------------------------------------
  General SCF calculation program by
  Eric Jon Sundstrom, Paul Horn, Yuezhi Mao, Dmitri Zuev, Alec White,
  David Stuck, Shaama M.S., Shane Yost, Joonho Lee, David Small,
  Daniel Levine, Susi Lehtola, Hugh Burton, Evgeny Epifanovsky
 -----------------------------------------------------------------------
 Exchange:     0.2000 Hartree-Fock + 0.0800 Slater + 0.7200 B88
 Correlation:  0.1900 VWN1RPA + 0.8100 LYP
 Using SG-1 standard quadrature grid
 A restricted SCF calculation will be
 performed using DIIS
 SCF converges when DIIS error is below 1.0e-08
 ---------------------------------------
  Cycle       Energy         DIIS error
 ---------------------------------------
    1   -1596.0438293371      3.44e-05  
    2   -1596.0438379223      9.89e-06  
    3   -1596.0438378335      1.22e-05  
    4   -1596.0438382488      1.65e-06  
    5   -1596.0438382569      5.98e-07  
    6   -1596.0438382584      1.89e-07  
    7   -1596.0438382585      6.02e-08  
    8   -1596.0438382585      1.40e-08  
    9   -1596.0438382585      2.99e-09  Convergence criterion met
 ---------------------------------------
 SCF time:   CPU 27.51s  wall 49.00s 
 SCF   energy in the final basis set =    -1596.0438382585
 Total energy in the final basis set =    -1596.0438382585

 --------------------------------------------------------------

                    Orbital Energies (a.u.)
 --------------------------------------------------------------

 Alpha MOs
 -- Occupied --
*******-101.580-101.579 -24.720 -10.357 -10.330 -10.233  -9.495
 -9.495  -9.493  -7.260  -7.260  -7.259  -7.250  -7.249  -7.249
 -7.249  -7.248  -7.247  -1.264  -0.972  -0.889  -0.852  -0.839
 -0.656  -0.622  -0.559  -0.549  -0.508  -0.482  -0.466  -0.441
 -0.417  -0.396  -0.361  -0.355  -0.340  -0.324  -0.321  -0.301
 -- Virtual --
 -0.044  -0.032  -0.008   0.009   0.019   0.021   0.028   0.056
  0.061   0.066   0.071   0.073   0.088   0.097   0.104   0.107
  0.110   0.114   0.116   0.122   0.126   0.140   0.148   0.152
  0.157   0.173   0.180   0.189   0.200   0.204   0.236   0.238
  0.244   0.257   0.268   0.323   0.334   0.362   0.385   0.404
  0.408   0.429   0.440   0.443   0.449   0.460   0.470   0.479
  0.483   0.495   0.502   0.530   0.552   0.569   0.600   0.608
  0.623   0.628   0.684   0.771   0.798   0.827   0.839   0.851
  0.854   0.860   0.885   0.897   0.919   0.920   0.928   0.936
  0.977   1.008   1.020   1.067   1.120   1.139   1.168   1.212
  1.297   1.360   1.393   1.404   1.443   1.457   1.491   1.524
  1.546   1.569   1.587   1.667   1.739   1.804   1.856   1.867
  1.930   1.979   1.987   2.041   2.155   2.164   2.195   2.262
  2.272   2.279   2.301   2.320   2.322   2.439   2.476   2.536
  2.560   2.602   2.702   2.741   2.802   2.812   2.999   3.106
  3.153   3.378   3.620   3.705   3.767   3.803   3.984   4.032
  4.081   4.839   6.335   6.379   6.652   9.703   9.742   9.759
 23.477  23.625  23.848  25.830  25.851  25.870  25.881  25.928
 25.959  26.403  26.460  26.510  66.756 215.690 215.729 215.749
 --------------------------------------------------------------

          Ground-State Mulliken Net Atomic Charges

     Atom                 Charge (a.u.)
  ----------------------------------------
      1 C                    -0.662348
      2 C                    -0.375334
      3 C                    -0.125438
      4 Cl                    0.229204
      5 F                    -0.021032
      6 Cl                    0.297477
      7 Cl                    0.286933
      8 H                     0.206202
      9 H                     0.164336
  ----------------------------------------
  Sum of atomic charges =    -0.000000

 -----------------------------------------------------------------
                    Cartesian Multipole Moments
 -----------------------------------------------------------------
    Charge (ESU x 10^10)
                -0.0000
    Dipole Moment (Debye)
         X       0.1105      Y       0.1859      Z       2.0696
       Tot       2.0808
    Quadrupole Moments (Debye-Ang)
        XX     -62.2208     XY       1.8673     YY     -62.3607
        XZ       0.4506     YZ      -1.5590     ZZ     -57.5127
    Octopole Moments (Debye-Ang^2)
       XXX       4.1369    XXY      -1.7660    XYY      -1.3772
       YYY       2.4768    XXZ      -5.1086    XYZ      -0.1520
       YYZ      -0.3130    XZZ       1.6864    YZZ      -3.7498
       ZZZ       1.6188
    Hexadecapole Moments (Debye-Ang^3)
      XXXX    -803.7151   XXXY      24.2267   XXYY    -220.1803
      XYYY       8.1146   YYYY    -488.9901   XXXZ      -0.4379
      XXYZ       1.3004   XYYZ       1.3797   YYYZ      -6.7188
      XXZZ    -170.5240   XYZZ       5.5068   YYZZ    -112.9631
      XZZZ       1.4939   YZZZ      -0.9376   ZZZZ    -179.8461
 -----------------------------------------------------------------
 Calculating analytic gradient of the SCF energy
 Gradient of SCF Energy
            1           2           3           4           5           6
    1  -0.0000282  -0.0003220   0.0003594   0.0001722   0.0000206  -0.0000087
    2  -0.0001104  -0.0000078   0.0004393   0.0000506  -0.0001866  -0.0000936
    3   0.0001607  -0.0000172  -0.0000417   0.0000208  -0.0000805   0.0000044
            7           8           9
    1  -0.0001858  -0.0000470   0.0000396
    2  -0.0000794   0.0000170  -0.0000292
    3  -0.0001051   0.0000136   0.0000452
 Max gradient component =       4.393E-04
 RMS gradient           =       1.502E-04
 Gradient time:  CPU 10.77 s  wall 14.07 s
 Geometry Optimization Parameters
   NAtoms,    NIC,     NZ,  NCons,   NDum,   NFix, NCnnct, MaxDiis
        9      69       9       0       0       0       0       0

 Cartesian Hessian Update
 Hessian Updated using BFGS Update


** GEOMETRY OPTIMIZATION IN DELOCALIZED INTERNAL COORDINATES **
   Searching for a Minimum

   Optimization Cycle:   6

                       Coordinates (Angstroms)
     ATOM                X               Y               Z
      1  C         0.0861513192   -0.3900993260    1.4913692315
      2  C         0.7126657669   -0.6399628901    0.1533198669
      3  C        -0.5842317836    0.1314128105    0.2329611277
      4  Cl        2.2249541768    0.1307486115   -0.3129744946
      5  F         0.6474972670   -1.9027093421   -0.3351227373
      6  Cl       -0.6022700033    1.8738507038   -0.0594967388
      7  Cl       -2.0511013458   -0.6813922217   -0.3340674226
      8  H        -0.3755679267   -1.2419549319    1.9776254307
      9  H         0.5488761047    0.3412625866    2.1421670931
   Point Group: c1    Number of degrees of freedom:    21


   Energy is  -1596.043838259

 Hessian Updated using BFGS Update

 21 Hessian modes will be used to form the next step
  Hessian Eigenvalues:
     0.014012    0.020782    0.021961    0.033135    0.037003    0.052123
     0.068396    0.086882    0.091657    0.114967    0.133381    0.143091
     0.247273    0.269856    0.278402    0.282836    0.289996    0.298677
     0.348921    0.350933    0.516945

 Minimum Search - Taking Simple RFO Step
 Searching for Lamda that Minimizes Along All modes
 Value Taken    Lamda =  -0.00000147
 Step Taken.  Stepsize is  0.007160

                             Maximum     Tolerance    Cnvgd?
         Gradient           0.000220      0.000300     YES
         Displacement       0.004022      0.001200      NO
         Energy change     -0.000003      0.000001      NO


 New Cartesian Coordinates Obtained by Inverse Iteration

 Displacement from previous Coordinates is:  0.005903
 ----------------------------------------------------------------
             Standard Nuclear Orientation (Angstroms)
    I     Atom           X                Y                Z
 ----------------------------------------------------------------
    1      C       0.0861402907    -0.3900510680     1.4913445517
    2      C       0.7131072937    -0.6396248891     0.1535415462
    3      C      -0.5843835311     0.1309272502     0.2329666689
    4      Cl      2.2246201338     0.1303767608    -0.3141549251
    5      F       0.6471633163    -1.9026568670    -0.3343064015
    6      Cl     -0.6014700090     1.8737498572    -0.0586457516
    7      Cl     -2.0508691869    -0.6810600619    -0.3344771578
    8      H      -0.3745779716    -1.2426364946     1.9772598747
    9      H       0.5472432393     0.3421315131     2.1422529511
 ----------------------------------------------------------------
 Molecular Point Group                 C1    NOp =  1
 Largest Abelian Subgroup              C1    NOp =  1
 Nuclear Repulsion Energy =   531.8449940776 hartrees
 There are       40 alpha and       40 beta electrons
 Applying Cartesian multipole field
    Component          Value
    ---------          -----
     (2,0,0)        1.00000E-11
     (0,2,0)        2.00000E-11
     (0,0,2)       -3.00000E-11
 Nucleus-field energy     =     0.0000000108 hartrees
 Requested basis set is 6-311++G(d,p)
 There are 73 shells and 192 basis functions
 A cutoff of  1.0D-11 yielded   2328 shell pairs
 There are     17216 function pairs (     18530 Cartesian)
 Smallest overlap matrix eigenvalue = 2.43E-05
 Guess MOs from SCF MO coefficient file

 -----------------------------------------------------------------------
  General SCF calculation program by
  Eric Jon Sundstrom, Paul Horn, Yuezhi Mao, Dmitri Zuev, Alec White,
  David Stuck, Shaama M.S., Shane Yost, Joonho Lee, David Small,
  Daniel Levine, Susi Lehtola, Hugh Burton, Evgeny Epifanovsky
 -----------------------------------------------------------------------
 Exchange:     0.2000 Hartree-Fock + 0.0800 Slater + 0.7200 B88
 Correlation:  0.1900 VWN1RPA + 0.8100 LYP
 Using SG-1 standard quadrature grid
 A restricted SCF calculation will be
 performed using DIIS
 SCF converges when DIIS error is below 1.0e-08
 ---------------------------------------
  Cycle       Energy         DIIS error
 ---------------------------------------
    1   -1596.0438369941      1.66e-05  
    2   -1596.0438390711      4.59e-06  
    3   -1596.0438390326      6.19e-06  
    4   -1596.0438391469      8.05e-07  
    5   -1596.0438391491      2.70e-07  
    6   -1596.0438391494      1.03e-07  
    7   -1596.0438391494      2.39e-08  
    8   -1596.0438391494      5.01e-09  Convergence criterion met
 ---------------------------------------
 SCF time:   CPU 24.36s  wall 33.00s 
 SCF   energy in the final basis set =    -1596.0438391494
 Total energy in the final basis set =    -1596.0438391494

 --------------------------------------------------------------

                    Orbital Energies (a.u.)
 --------------------------------------------------------------

 Alpha MOs
 -- Occupied --
*******-101.580-101.579 -24.720 -10.357 -10.330 -10.233  -9.495
 -9.494  -9.493  -7.260  -7.260  -7.259  -7.250  -7.249  -7.249
 -7.249  -7.248  -7.248  -1.264  -0.972  -0.889  -0.852  -0.839
 -0.656  -0.622  -0.559  -0.549  -0.508  -0.482  -0.466  -0.441
 -0.417  -0.396  -0.361  -0.355  -0.339  -0.324  -0.321  -0.301
 -- Virtual --
 -0.044  -0.032  -0.008   0.010   0.019   0.021   0.028   0.056
  0.061   0.066   0.071   0.073   0.088   0.097   0.104   0.107
  0.110   0.114   0.116   0.122   0.126   0.140   0.148   0.152
  0.157   0.173   0.180   0.189   0.200   0.204   0.236   0.238
  0.244   0.257   0.268   0.323   0.334   0.362   0.385   0.404
  0.408   0.429   0.440   0.444   0.449   0.460   0.470   0.479
  0.483   0.495   0.502   0.530   0.552   0.569   0.600   0.608
  0.623   0.628   0.684   0.771   0.798   0.827   0.839   0.851
  0.854   0.859   0.885   0.897   0.919   0.920   0.929   0.936
  0.977   1.008   1.020   1.067   1.120   1.139   1.168   1.212
  1.297   1.360   1.394   1.404   1.443   1.457   1.491   1.524
  1.546   1.569   1.587   1.667   1.740   1.804   1.856   1.867
  1.930   1.979   1.988   2.042   2.155   2.164   2.196   2.262
  2.272   2.279   2.301   2.320   2.322   2.439   2.476   2.536
  2.560   2.602   2.702   2.742   2.802   2.812   2.999   3.106
  3.153   3.378   3.621   3.705   3.767   3.803   3.984   4.032
  4.082   4.839   6.335   6.379   6.652   9.703   9.742   9.759
 23.477  23.625  23.848  25.830  25.851  25.870  25.881  25.928
 25.959  26.403  26.460  26.511  66.756 215.690 215.729 215.749
 --------------------------------------------------------------

          Ground-State Mulliken Net Atomic Charges

     Atom                 Charge (a.u.)
  ----------------------------------------
      1 C                    -0.662287
      2 C                    -0.375033
      3 C                    -0.126465
      4 Cl                    0.229687
      5 F                    -0.021300
      6 Cl                    0.296219
      7 Cl                    0.288648
      8 H                     0.206174
      9 H                     0.164358
  ----------------------------------------
  Sum of atomic charges =    -0.000000

 -----------------------------------------------------------------
                    Cartesian Multipole Moments
 -----------------------------------------------------------------
    Charge (ESU x 10^10)
                -0.0000
    Dipole Moment (Debye)
         X       0.1114      Y       0.1851      Z       2.0686
       Tot       2.0799
    Quadrupole Moments (Debye-Ang)
        XX     -62.2111     XY       1.8704     YY     -62.3650
        XZ       0.4485     YZ      -1.5575     ZZ     -57.5118
    Octopole Moments (Debye-Ang^2)
       XXX       4.1165    XXY      -1.7705    XYY      -1.3785
       YYY       2.4735    XXZ      -5.1176    XYZ      -0.1570
       YYZ      -0.3029    XZZ       1.6789    YZZ      -3.7472
       ZZZ       1.6260
    Hexadecapole Moments (Debye-Ang^3)
      XXXX    -803.3820   XXXY      24.2149   XXYY    -220.1342
      XYYY       8.1402   YYYY    -488.9460   XXXZ      -0.3799
      XXYZ       1.2830   XYYZ       1.4032   YYYZ      -6.7508
      XXZZ    -170.4729   XYZZ       5.5067   YYZZ    -112.9540
      XZZZ       1.5634   YZZZ      -0.9709   ZZZZ    -179.9027
 -----------------------------------------------------------------
 Calculating analytic gradient of the SCF energy
 Gradient of SCF Energy
            1           2           3           4           5           6
    1  -0.0000184  -0.0000524   0.0001886   0.0000127  -0.0000475   0.0000484
    2  -0.0000934   0.0001196   0.0002359  -0.0000380  -0.0001208  -0.0000784
    3   0.0000999   0.0000338  -0.0000631   0.0000310  -0.0000684   0.0000184
            7           8           9
    1  -0.0000718  -0.0000402  -0.0000193
    2  -0.0000079   0.0000063  -0.0000234
    3  -0.0000477  -0.0000108   0.0000070
 Max gradient component =       2.359E-04
 RMS gradient           =       8.064E-05
 Gradient time:  CPU 10.75 s  wall 14.28 s
 Geometry Optimization Parameters
   NAtoms,    NIC,     NZ,  NCons,   NDum,   NFix, NCnnct, MaxDiis
        9      69       9       0       0       0       0       0

 Cartesian Hessian Update
 Hessian Updated using BFGS Update


** GEOMETRY OPTIMIZATION IN DELOCALIZED INTERNAL COORDINATES **
   Searching for a Minimum

   Optimization Cycle:   7

                       Coordinates (Angstroms)
     ATOM                X               Y               Z
      1  C         0.0861402907   -0.3900510680    1.4913445517
      2  C         0.7131072937   -0.6396248891    0.1535415462
      3  C        -0.5843835311    0.1309272502    0.2329666689
      4  Cl        2.2246201338    0.1303767608   -0.3141549251
      5  F         0.6471633163   -1.9026568670   -0.3343064015
      6  Cl       -0.6014700090    1.8737498572   -0.0586457516
      7  Cl       -2.0508691869   -0.6810600619   -0.3344771578
      8  H        -0.3745779716   -1.2426364946    1.9772598747
      9  H         0.5472432393    0.3421315131    2.1422529511
   Point Group: c1    Number of degrees of freedom:    21


   Energy is  -1596.043839149

 Hessian Updated using BFGS Update

 21 Hessian modes will be used to form the next step
  Hessian Eigenvalues:
     0.014032    0.020734    0.021468    0.034006    0.037078    0.052590
     0.066337    0.084521    0.091438    0.111621    0.132621    0.143783
     0.247243    0.250569    0.270080    0.280045    0.284826    0.303471
     0.348921    0.352571    0.492962

 Minimum Search - Taking Simple RFO Step
 Searching for Lamda that Minimizes Along All modes
 Value Taken    Lamda =   0.00000000
 Step Taken.  Stepsize is  0.002396

                             Maximum     Tolerance    Cnvgd?
         Gradient           0.000110      0.000300     YES
         Displacement       0.001521      0.001200      NO
         Energy change     -0.000001      0.000001     YES


                       Distance Matrix (Angstroms)
             C (  1)   C (  2)   C (  3)   Cl(  4)   F (  5)   Cl(  6)
   C (  2)  1.498363
   C (  3)  1.518070  1.511139
   Cl(  4)  2.846712  1.759635  2.861790
   F (  5)  2.436334  1.355579  2.444171  2.573325
   Cl(  6)  2.828440  2.844326  1.767133  3.330378  3.987019
   Cl(  7)  2.825796  2.807035  1.769716  4.351856  2.961702  2.950236
   H (  8)  1.084102  2.207404  2.230079  3.727141  2.612072  3.729377
   H (  9)  1.082769  2.224035  2.229475  2.982008  3.344010  2.917079
             Cl(  7)   H (  8)
   H (  8)  2.910232
   H (  9)  3.732466  1.840779

 Final energy is   -1596.0438391493735     


 ******************************
 **  OPTIMIZATION CONVERGED  **
 ******************************

                       Coordinates (Angstroms)
     ATOM                X               Y               Z
      1  C         0.0861402907   -0.3900510680    1.4913445517
      2  C         0.7131072937   -0.6396248891    0.1535415462
      3  C        -0.5843835311    0.1309272502    0.2329666689
      4  Cl        2.2246201338    0.1303767608   -0.3141549251
      5  F         0.6471633163   -1.9026568670   -0.3343064015
      6  Cl       -0.6014700090    1.8737498572   -0.0586457516
      7  Cl       -2.0508691869   -0.6810600619   -0.3344771578
      8  H        -0.3745779716   -1.2426364946    1.9772598747
      9  H         0.5472432393    0.3421315131    2.1422529511

Z-matrix Print:
$molecule
0 1
Cl
C  1 1.767133
C  2 1.511139 1 120.167417
F  3 1.355579 2 116.888068 1 -145.018303 0
C  3 1.498363 2 60.584682 1 107.449408 0
H  5 1.082769 3 118.110557 2 -106.689326 0
H  5 1.084102 3 116.552714 2 107.330899 0
Cl 3 1.759635 2 121.896172 1 -3.493757 0
Cl 2 1.769716 1 113.053270 3 -145.737380 0
$end


 --------------------------------------------------------------

                    Orbital Energies (a.u.)
 --------------------------------------------------------------

 Alpha MOs
 -- Occupied --
*******-101.580-101.579 -24.720 -10.357 -10.330 -10.233  -9.495
 -9.494  -9.493  -7.260  -7.260  -7.259  -7.250  -7.249  -7.249
 -7.249  -7.248  -7.248  -1.264  -0.972  -0.889  -0.852  -0.839
 -0.656  -0.622  -0.559  -0.549  -0.508  -0.482  -0.466  -0.441
 -0.417  -0.396  -0.361  -0.355  -0.339  -0.324  -0.321  -0.301
 -- Virtual --
 -0.044  -0.032  -0.008   0.010   0.019   0.021   0.028   0.056
  0.061   0.066   0.071   0.073   0.088   0.097   0.104   0.107
  0.110   0.114   0.116   0.122   0.126   0.140   0.148   0.152
  0.157   0.173   0.180   0.189   0.200   0.204   0.236   0.238
  0.244   0.257   0.268   0.323   0.334   0.362   0.385   0.404
  0.408   0.429   0.440   0.444   0.449   0.460   0.470   0.479
  0.483   0.495   0.502   0.530   0.552   0.569   0.600   0.608
  0.623   0.628   0.684   0.771   0.798   0.827   0.839   0.851
  0.854   0.859   0.885   0.897   0.919   0.920   0.929   0.936
  0.977   1.008   1.020   1.067   1.120   1.139   1.168   1.212
  1.297   1.360   1.394   1.404   1.443   1.457   1.491   1.524
  1.546   1.569   1.587   1.667   1.740   1.804   1.856   1.867
  1.930   1.979   1.988   2.042   2.155   2.164   2.196   2.262
  2.272   2.279   2.301   2.320   2.322   2.439   2.476   2.536
  2.560   2.602   2.702   2.742   2.802   2.812   2.999   3.106
  3.153   3.378   3.621   3.705   3.767   3.803   3.984   4.032
  4.082   4.839   6.335   6.379   6.652   9.703   9.742   9.759
 23.477  23.625  23.848  25.830  25.851  25.870  25.881  25.928
 25.959  26.403  26.460  26.511  66.756 215.690 215.729 215.749
 --------------------------------------------------------------

          Ground-State Mulliken Net Atomic Charges

     Atom                 Charge (a.u.)
  ----------------------------------------
      1 C                    -0.662287
      2 C                    -0.375033
      3 C                    -0.126465
      4 Cl                    0.229687
      5 F                    -0.021300
      6 Cl                    0.296219
      7 Cl                    0.288648
      8 H                     0.206174
      9 H                     0.164358
  ----------------------------------------
  Sum of atomic charges =    -0.000000

 -----------------------------------------------------------------
                    Cartesian Multipole Moments
 -----------------------------------------------------------------
    Charge (ESU x 10^10)
                -0.0000
    Dipole Moment (Debye)
         X       0.1114      Y       0.1851      Z       2.0686
       Tot       2.0799
    Quadrupole Moments (Debye-Ang)
        XX     -62.2111     XY       1.8704     YY     -62.3650
        XZ       0.4485     YZ      -1.5575     ZZ     -57.5118
    Octopole Moments (Debye-Ang^2)
       XXX       4.1165    XXY      -1.7705    XYY      -1.3785
       YYY       2.4735    XXZ      -5.1176    XYZ      -0.1570
       YYZ      -0.3029    XZZ       1.6789    YZZ      -3.7472
       ZZZ       1.6260
    Hexadecapole Moments (Debye-Ang^3)
      XXXX    -803.3820   XXXY      24.2149   XXYY    -220.1342
      XYYY       8.1402   YYYY    -488.9460   XXXZ      -0.3799
      XXYZ       1.2830   XYYZ       1.4032   YYYZ      -6.7508
      XXZZ    -170.4729   XYZZ       5.5067   YYZZ    -112.9540
      XZZZ       1.5634   YZZZ      -0.9709   ZZZZ    -179.9027
 -----------------------------------------------------------------
Archival summary:
1\1\garfield\OPT\ProcedureUnspecified\BasisUnspecified\l3132\taweetha\ThuOct1100:54:172018ThuOct1100:54:172018\0\\#,OPT,ProcedureUnspecified,BasisUnspecified,\\0,1\Cl\C,1,1.76713\C,2,1.51114,1,120.167\F,3,1.35558,2,116.888,1,-145.018,0\C,3,1.49836,2,60.5847,1,107.449,0\H,5,1.08277,3,118.111,2,-106.689,0\H,5,1.0841,3,116.553,2,107.331,0\Cl,3,1.75963,2,121.896,1,-3.49376,0\Cl,2,1.76972,1,113.053,3,-145.737,0\\\@

 Total job time:  513.19s(wall), 286.03s(cpu) 
 Thu Oct 11 00:54:17 2018

        *************************************************************
        *                                                           *
        *  Thank you very much for using Q-Chem.  Have a nice day.  *
        *                                                           *
        *************************************************************


 
User input: 2 of 2 
 
Q-Chem Developer Version!
                  Welcome to Q-Chem
     A Quantum Leap Into The Future Of Chemistry


 Q-Chem 5.1, Q-Chem, Inc., Pleasanton, CA (2018)

 Yihan Shao,  Zhengting Gan,  E. Epifanovsky,  A. T. B. Gilbert,  M. Wormit,  
 J. Kussmann,  A. W. Lange,  A. Behn,  Jia Deng,  Xintian Feng,  D. Ghosh,  
 M. Goldey,  P. R. Horn,  L. D. Jacobson,  I. Kaliman,  T. Kus,  A. Landau,  
 Jie Liu,  E. I. Proynov,  R. M. Richard,  R. P. Steele,  E. J. Sundstrom,  
 H. L. Woodcock III,  P. M. Zimmerman,  D. Zuev,  B. Albrecht,  E. Alguire,  
 S. A. Baeppler,  D. Barton,  Z. Benda,  Y. A. Bernard,  E. J. Berquist,  
 K. B. Bravaya,  H. Burton,  D. Casanova,  Chun-Min Chang,  Yunqing Chen,  
 A. Chien,  K. D. Closser,  M. P. Coons,  S. Coriani,  S. Dasgupta,  
 A. L. Dempwolff,  M. Diedenhofen,  Hainam Do,  R. G. Edgar,  Po-Tung Fang,  
 S. Faraji,  S. Fatehi,  Qingguo Feng,  K. D. Fenk,  J. Fosso-Tande,  
 Qinghui Ge,  A. Ghysels,  G. Gidofalvi,  J. Gomes,  J. Gonthier,  A. Gunina,  
 D. Hait,  M. W. D. Hanson-Heine,  P. H. P. Harbach,  A. W. Hauser,  
 J. E. Herr,  E. G. Hohenstein,  Z. C. Holden,  Kerwin Hui,  B. C. Huynh,  
 T.-C. Jagau,  Hyunjun Ji,  B. Kaduk,  K. Khistyaev,  Jaehoon Kim,  
 P. Klunzinger,  K. Koh,  D. Kosenkov,  L. Koulias,  T. Kowalczyk,  
 C. M. Krauter,  A. Kunitsa,  Ka Un Lao,  A. Laurent,  K. V. Lawler,  
 Joonho Lee,  D. Lefrancois,  S. Lehtola,  D. S. Levine,  Yi-Pei Li,  
 You-Sheng Lin,  Fenglai Liu,  E. Livshits,  A. Luenser,  P. Manohar,  
 E. Mansoor,  S. F. Manzer,  Shan-Ping Mao,  Yuezhi Mao,  N. Mardirossian,  
 A. V. Marenich,  T. Markovich,  L. A. Martinez-Martinez,  S. A. Maurer,  
 N. J. Mayhall,  S. C. McKenzie,  J.-M. Mewes,  A. F. Morrison,  
 J. W. Mullinax,  K. Nanda,  T. S. Nguyen-Beck,  R. Olivares-Amaya,  
 J. A. Parkhill,  T. M. Perrine,  F. Plasser,  P. Pokhilko,  S. Prager,  
 A. Prociuk,  E. Ramos,  D. R. Rehn,  F. Rob,  M. Schneider,  N. Sergueev,  
 S. M. Sharada,  S. Sharma,  D. W. Small,  T. Stauch,  T. Stein,  
 Yu-Chuan Su,  A. J. W. Thom,  A. Tkatchenko,  T. Tsuchimochi,  N. M. Tubman,  
 L. Vogt,  M. L. Vidal,  O. Vydrov,  M. A. Watson,  J. Wenzel,  
 M. de Wergifosse,  T. A. Wesolowski,  A. White,  J. Witte,  A. Yamada,  
 Jun Yang,  K. Yao,  S. Yeganeh,  S. R. Yost,  Zhi-Qiang You,  A. Zech,  
 Igor Ying Zhang,  Xing Zhang,  Yan Zhao,  Ying Zhu,  B. R. Brooks,  
 G. K. L. Chan,  C. J. Cramer,  M. S. Gordon,  W. J. Hehre,  A. Klamt,  
 M. W. Schmidt,  C. D. Sherrill,  D. G. Truhlar,  A. Aspuru-Guzik,  R. Baer,  
 A. T. Bell,  N. A. Besley,  Jeng-Da Chai,  A. E. DePrince, III,  
 R. A. DiStasio Jr.,  A. Dreuw,  B. D. Dunietz,  T. R. Furlani,  
 Chao-Ping Hsu,  Yousung Jung,  Jing Kong,  D. S. Lambrecht,  WanZhen Liang,  
 C. Ochsenfeld,  V. A. Rassolov,  L. V. Slipchenko,  J. E. Subotnik,  
 T. Van Voorhis,  J. M. Herbert,  A. I. Krylov,  P. M. W. Gill,  M. Head-Gordon

 Contributors to earlier versions of Q-Chem not listed above: 
 R. D. Adamson,  B. Austin,  J. Baker,  G. J. O. Beran,  K. Brandhorst,  
 S. T. Brown,  E. F. C. Byrd,  A. K. Chakraborty,  C.-L. Cheng,  
 Siu Hung Chien,  D. M. Chipman,  D. L. Crittenden,  H. Dachsel,  
 R. J. Doerksen,  A. D. Dutoi,  L. Fusti-Molnar,  W. A. Goddard III,  
 A. Golubeva-Zadorozhnaya,  S. R. Gwaltney,  G. Hawkins,  A. Heyden,  
 S. Hirata,  G. Kedziora,  F. J. Keil,  C. Kelley,  Jihan Kim,  R. A. King,  
 R. Z. Khaliullin,  P. P. Korambath,  W. Kurlancheek,  A. M. Lee,  M. S. Lee,  
 S. V. Levchenko,  Ching Yeh Lin,  D. Liotard,  R. C. Lochan,  I. Lotan,  
 P. E. Maslen,  N. Nair,  D. P. O'Neill,  D. Neuhauser,  E. Neuscamman,  
 C. M. Oana,  R. Olson,  B. Peters,  R. Peverati,  P. A. Pieniazek,  
 Y. M. Rhee,  J. Ritchie,  M. A. Rohrdanz,  E. Rosta,  N. J. Russ,  
 H. F. Schaefer III,  N. E. Schultz,  N. Shenvi,  A. C. Simmonett,  A. Sodt,  
 D. Stuck,  K. S. Thanthiriwatte,  V. Vanovschi,  Tao Wang,  A. Warshel,  
 C. F. Williams,  Q. Wu,  X. Xu,  W. Zhang

 Please cite Q-Chem as follows:
 Y. Shao et al., Mol. Phys. 113, 184-215 (2015)
 DOI: 10.1080/00268976.2014.952696

 Q-Chem 5.1.1 for Intel X86 EM64T Linux

 Parts of Q-Chem use Armadillo 8.300.2 (Tropical Shenanigans).
 http://arma.sourceforge.net/

 Q-Chem begins on Thu Oct 11 00:54:17 2018  

Host: 
0

     Scratch files written to /scratch/taweetham/qchem30771//
The previous job contains 0 fragments, simply inherited here
Input Ideriv = 2
Curr. Ideriv = -1
Max.  Ideriv = 2

Checking the input file for inconsistencies... 	...done.

--------------------------------------------------------------
User input:
--------------------------------------------------------------

$molecule
read
$end

$rem
   job_type 	frequency
   basis 	6-311++g**
   method	b3lyp	
$end


--------------------------------------------------------------
 ----------------------------------------------------------------
             Standard Nuclear Orientation (Angstroms)
    I     Atom           X                Y                Z
 ----------------------------------------------------------------
    1      C       0.1041775296    -0.3458283694     1.4936925345
    2      C       0.7518197682    -0.5773324372     0.1625062238
    3      C      -0.5936072909     0.1079177752     0.2241468362
    4      Cl      2.2117273523     0.2816044747    -0.3141601410
    5      F       0.7706868513    -1.8503613074    -0.3029350017
    6      Cl     -0.7233769448     1.8404822852    -0.0985611535
    7      Cl     -2.0014261357    -0.8081772426    -0.3332687078
    8      H      -0.3018714896    -1.2180584841     1.9933081356
    9      H       0.5136371655     0.4263066437     2.1328633521
 ----------------------------------------------------------------
 Molecular Point Group                 C1    NOp =  1
 Largest Abelian Subgroup              C1    NOp =  1
 Nuclear Repulsion Energy =   531.8449940776 hartrees
 There are       40 alpha and       40 beta electrons
 Requested basis set is 6-311++G(d,p)
 There are 73 shells and 192 basis functions

 Total QAlloc Memory Limit   2000 MB
 Mega-Array Size       188 MB
 MEM_STATIC part       192 MB

                       Distance Matrix (Angstroms)
             C (  1)   C (  2)   C (  3)   Cl(  4)   F (  5)   Cl(  6)
   C (  2)  1.498363
   C (  3)  1.518070  1.511139
   Cl(  4)  2.846712  1.759635  2.861790
   F (  5)  2.436334  1.355579  2.444171  2.573325
   Cl(  6)  2.828440  2.844326  1.767133  3.330378  3.987019
   Cl(  7)  2.825796  2.807035  1.769716  4.351856  2.961702  2.950236
   H (  8)  1.084102  2.207404  2.230079  3.727141  2.612072  3.729377
   H (  9)  1.082769  2.224035  2.229475  2.982008  3.344010  2.917079
             Cl(  7)   H (  8)
   H (  8)  2.910232
   H (  9)  3.732466  1.840779

 A cutoff of  1.0D-11 yielded   2328 shell pairs
 There are     17216 function pairs (     18530 Cartesian)
 Smallest overlap matrix eigenvalue = 2.43E-05
 Guess from superposition of atomic densities
 Warning:  Energy on first SCF cycle will be non-variational
 SAD guess density has 80.000000 electrons

 -----------------------------------------------------------------------
  General SCF calculation program by
  Eric Jon Sundstrom, Paul Horn, Yuezhi Mao, Dmitri Zuev, Alec White,
  David Stuck, Shaama M.S., Shane Yost, Joonho Lee, David Small,
  Daniel Levine, Susi Lehtola, Hugh Burton, Evgeny Epifanovsky
 -----------------------------------------------------------------------
 Exchange:     0.2000 Hartree-Fock + 0.0800 Slater + 0.7200 B88
 Correlation:  0.1900 VWN1RPA + 0.8100 LYP
 Using SG-1 standard quadrature grid
 A restricted SCF calculation will be
 performed using DIIS
 SCF converges when DIIS error is below 1.0e-08
 ---------------------------------------
  Cycle       Energy         DIIS error
 ---------------------------------------
    1   -1597.3520933952      4.01e-02  
    2   -1595.9898514499      3.75e-03  
    3   -1595.9515597435      4.98e-03  
    4   -1596.0416633821      7.43e-04  
    5   -1596.0435158370      3.05e-04  
    6   -1596.0438941801      7.63e-05  
    7   -1596.0439188696      1.70e-05  
    8   -1596.0439197044      7.99e-06  
    9   -1596.0439199595      1.01e-06  
   10   -1596.0439199634      2.86e-07  
   11   -1596.0439199638      1.25e-07  
   12   -1596.0439199638      1.99e-08  
   13   -1596.0439199638      6.44e-09  Convergence criterion met
 ---------------------------------------
 SCF time:   CPU 38.04s  wall 73.00s 
 SCF   energy in the final basis set =    -1596.0439199638
 Total energy in the final basis set =    -1596.0439199638

 --------------------------------------------------------------

                    Orbital Energies (a.u.)
 --------------------------------------------------------------

 Alpha MOs
 -- Occupied --
*******-101.580-101.579 -24.720 -10.357 -10.330 -10.233  -9.495
 -9.494  -9.493  -7.260  -7.260  -7.259  -7.250  -7.249  -7.249
 -7.249  -7.248  -7.248  -1.264  -0.972  -0.889  -0.852  -0.839
 -0.656  -0.622  -0.559  -0.549  -0.508  -0.482  -0.466  -0.441
 -0.417  -0.396  -0.361  -0.355  -0.339  -0.324  -0.321  -0.301
 -- Virtual --
 -0.044  -0.032  -0.008   0.010   0.019   0.021   0.028   0.056
  0.061   0.066   0.071   0.073   0.088   0.097   0.104   0.107
  0.110   0.114   0.116   0.122   0.126   0.140   0.148   0.152
  0.157   0.173   0.180   0.189   0.200   0.204   0.236   0.238
  0.244   0.257   0.268   0.324   0.334   0.362   0.385   0.404
  0.408   0.429   0.441   0.444   0.449   0.460   0.470   0.479
  0.483   0.495   0.502   0.530   0.552   0.569   0.600   0.608
  0.623   0.628   0.684   0.771   0.798   0.827   0.839   0.851
  0.854   0.859   0.885   0.897   0.919   0.920   0.928   0.936
  0.977   1.008   1.020   1.067   1.120   1.139   1.168   1.212
  1.297   1.360   1.394   1.404   1.443   1.457   1.491   1.524
  1.546   1.569   1.587   1.667   1.740   1.804   1.856   1.867
  1.930   1.979   1.988   2.042   2.155   2.164   2.196   2.262
  2.272   2.279   2.301   2.320   2.322   2.439   2.476   2.536
  2.560   2.602   2.702   2.742   2.802   2.812   2.999   3.106
  3.153   3.378   3.620   3.705   3.767   3.803   3.984   4.032
  4.082   4.839   6.335   6.379   6.652   9.703   9.742   9.759
 23.477  23.625  23.848  25.830  25.851  25.870  25.881  25.928
 25.959  26.403  26.460  26.511  66.756 215.690 215.729 215.749
 --------------------------------------------------------------

          Ground-State Mulliken Net Atomic Charges

     Atom                 Charge (a.u.)
  ----------------------------------------
      1 C                    -0.662500
      2 C                    -0.374989
      3 C                    -0.126539
      4 Cl                    0.229592
      5 F                    -0.021414
      6 Cl                    0.296321
      7 Cl                    0.288916
      8 H                     0.206104
      9 H                     0.164509
  ----------------------------------------
  Sum of atomic charges =    -0.000000

 -----------------------------------------------------------------
                    Cartesian Multipole Moments
 -----------------------------------------------------------------
    Charge (ESU x 10^10)
                -0.0000
    Dipole Moment (Debye)
         X       0.0894      Y       0.2281      Z       2.0652
       Tot       2.0797
    Quadrupole Moments (Debye-Ang)
        XX     -62.4589     XY       1.8811     YY     -62.1674
        XZ       0.4934     YZ      -1.4118     ZZ     -57.4748
    Octopole Moments (Debye-Ang^2)
       XXX       4.6430    XXY      -2.0905    XYY      -1.6475
       YYY       0.0075    XXZ      -4.7631    XYZ      -0.3981
       YYZ      -0.2607    XZZ       1.9323    YZZ      -4.2323
       ZZZ       2.6393
    Hexadecapole Moments (Debye-Ang^3)
      XXXX    -808.4460   XXXY      14.4788   XXYY    -217.9283
      XYYY      -2.8474   YYYY    -488.5749   XXXZ      -2.1259
      XXYZ       1.8534   XYYZ       1.6478   YYYZ      -3.7827
      XXZZ    -170.9752   XYZZ       1.6953   YYZZ    -112.3543
      XZZZ       0.0872   YZZZ       2.0031   ZZZZ    -179.9684
 -----------------------------------------------------------------
 Calculating MO derivatives via CPSCF
   1         3          27      0.151476    0.026459
   2         3          27      0.023119    0.004053
   3         3          27      0.001888    0.000367
   4         3          27      0.000140    0.000025
   5        27           3      0.000004    0.000002
   6        30           0      0.000000    0.000000    Roots Converged
 Time for AOints: 20.0 s (CPU) 20.0 s (wall)
 ------------------------------------------------------------------------------
                     AOints        : Timing summary (seconds)
 ------------------------------------------------------------------------------
     job step          cpu (% of tot)      sys (% of tot)     wall (% of tot)
 ------------------------------------------------------------------------------
  cpscf_lag         0.1543E+03 (42.0)   0.2560E-03 (16.3)   0.1673E+03 (44.0)
  iterzp            0.1925E+03 (52.4)   0.1318E-02 (83.7)   0.1925E+03 (50.6)
  make_fx           0.0000E+00 ( 0.0)   0.0000E+00 ( 0.0)   0.0000E+00 ( 0.0)
  AOints            0.2001E+02 ( 5.5)   0.0000E+00 ( 0.0)   0.2002E+02 ( 5.3)
 ------------------------------------------------------------------------------
   Grand Totals     0.3671E+03          0.1575E-02          0.3802E+03
 ------------------------------------------------------------------------------
 Calculating analytic Hessian of the SCF energy
 Polarizability Matrix (a.u.)
            1           2           3
    1 -81.3111155  -5.6898072  -1.0031461
    2  -5.6898072 -73.1546701   1.9548202
    3  -1.0031461   1.9548202 -59.4545579

 Direct stationary perturbation theory relativistic correction:

 rels  =       2.404130338792
 relv  =      -8.889764766101
 rel2e =       2.170937524271
 E_rel =      -4.314696903037

 Hessian of the SCF Energy
            1           2           3           4           5           6
    1   0.3051447   0.1789592   0.0087524  -0.0581846  -0.0013517   0.0573032
    2   0.1789592   0.5854062   0.0088800  -0.0080248  -0.0607816  -0.0042208
    3   0.0087524   0.0088800   0.5986259   0.0864789  -0.0315389  -0.1817691
    4  -0.0581846  -0.0080248   0.0864789   0.4220834  -0.0285460  -0.1062650
    5  -0.0013517  -0.0607816  -0.0315389  -0.0285460   0.4431938   0.0832308
    6   0.0573032  -0.0042208  -0.1817691  -0.1062650   0.0832308   0.3629084
    7  -0.0573738   0.0052549  -0.0809823  -0.1753799   0.0667657   0.0199199
    8   0.0031672  -0.0635107   0.0494138   0.0593668  -0.0693496  -0.0172900
    9  -0.0457733   0.0305680  -0.1504289  -0.0111282  -0.0021764  -0.0199759
   10  -0.0128419  -0.0017790   0.0058884  -0.1126482  -0.0343832   0.0329052
   11  -0.0065932  -0.0003441   0.0001664  -0.0400728  -0.0485998   0.0172113
   12   0.0199095   0.0128160  -0.0014928   0.0300857   0.0128281  -0.0467094
   13   0.0000440   0.0035949   0.0057610  -0.0592632   0.0024923   0.0023947
   14   0.0017096  -0.0099804  -0.0138705   0.0203252  -0.2479745  -0.0809025
   15  -0.0039028  -0.0399076  -0.0104237   0.0099409  -0.0706697  -0.0893735
   16  -0.0015938   0.0039534  -0.0039366   0.0019997   0.0136574  -0.0044849
   17   0.0064647  -0.0149755   0.0055200  -0.0021867  -0.0180980   0.0084581
   18  -0.0002976   0.0240202  -0.0005026  -0.0043391  -0.0034314  -0.0008285
   19  -0.0124967  -0.0017704  -0.0073586  -0.0201864  -0.0158836  -0.0154865
   20  -0.0035309   0.0004958  -0.0003019  -0.0010317  -0.0014110  -0.0020429
   21  -0.0208521  -0.0147377  -0.0045249   0.0002958   0.0043834  -0.0009729
   22  -0.0810325  -0.0942003   0.0509271  -0.0083664  -0.0198559   0.0059329
   23  -0.0935264  -0.2368516   0.1070705   0.0044269   0.0098750  -0.0047546
   24   0.0488484   0.1046037  -0.1052489   0.0032088   0.0163920  -0.0124613
   25  -0.0816654  -0.0859878  -0.0655302   0.0099456   0.0171050   0.0077806
   26  -0.0852984  -0.1994581  -0.1253394  -0.0042569  -0.0068543   0.0003106
   27  -0.0639877  -0.1220218  -0.1442351  -0.0082778  -0.0090180  -0.0108177
            7           8           9          10          11          12
    1  -0.0573738   0.0031672  -0.0457733  -0.0128419  -0.0065932   0.0199095
    2   0.0052549  -0.0635107   0.0305680  -0.0017790  -0.0003441   0.0128160
    3  -0.0809823   0.0494138  -0.1504289   0.0058884   0.0001664  -0.0014928
    4  -0.1753799   0.0593668  -0.0111282  -0.1126482  -0.0400728   0.0300857
    5   0.0667657  -0.0693496  -0.0021764  -0.0343832  -0.0485998   0.0128281
    6   0.0199199  -0.0172900  -0.0199759   0.0329052   0.0172113  -0.0467094
    7   0.3855251  -0.0435486   0.0837660  -0.0177434   0.0005653  -0.0001303
    8  -0.0435486   0.3494255  -0.0374151  -0.0138236   0.0013575  -0.0028401
    9   0.0837660  -0.0374151   0.2724403   0.0130929   0.0017135  -0.0012222
   10  -0.0177434  -0.0138236   0.0130929   0.1570462   0.0732856  -0.0468761
   11   0.0005653   0.0013575   0.0017135   0.0732856   0.0816443  -0.0200143
   12  -0.0001303  -0.0028401  -0.0012222  -0.0468761  -0.0200143   0.0386994
   13   0.0015355   0.0217939   0.0092687  -0.0067563  -0.0319044  -0.0057761
   14  -0.0004867  -0.0295530  -0.0084799  -0.0244908  -0.0364974  -0.0008230
   15   0.0052426   0.0020830   0.0022351  -0.0040079   0.0021632   0.0077509
   16  -0.0332014   0.0073397  -0.0011972  -0.0034180   0.0045105   0.0010613
   17   0.0182771  -0.1345018   0.0248822   0.0015791   0.0013192  -0.0018406
   18  -0.0029003   0.0201719  -0.0361674  -0.0014271  -0.0008502   0.0014311
   19  -0.1047917  -0.0361060  -0.0307985  -0.0031363  -0.0000110  -0.0003771
   20  -0.0469455  -0.0553158  -0.0195712  -0.0004718   0.0000844   0.0001134
   21  -0.0289559  -0.0137807  -0.0433433   0.0006866  -0.0003130   0.0005943
   22   0.0097241   0.0187425  -0.0081630  -0.0022725  -0.0004096   0.0038609
   23  -0.0051314  -0.0085218   0.0018277   0.0015136   0.0005375  -0.0018190
   24   0.0069940   0.0089715  -0.0111855  -0.0007141   0.0001821  -0.0006650
   25  -0.0082944  -0.0169318  -0.0090675   0.0017705   0.0006296  -0.0017579
   26   0.0052492   0.0099695   0.0086511  -0.0014300   0.0004984   0.0015794
   27  -0.0029537  -0.0093144  -0.0123522   0.0004521  -0.0002589   0.0016136
           13          14          15          16          17          18
    1   0.0000440   0.0017096  -0.0039028  -0.0015938   0.0064647  -0.0002976
    2   0.0035949  -0.0099804  -0.0399076   0.0039534  -0.0149755   0.0240202
    3   0.0057610  -0.0138705  -0.0104237  -0.0039366   0.0055200  -0.0005026
    4  -0.0592632   0.0203252   0.0099409   0.0019997  -0.0021867  -0.0043391
    5   0.0024923  -0.2479745  -0.0706697   0.0136574  -0.0180980  -0.0034314
    6   0.0023947  -0.0809025  -0.0893735  -0.0044849   0.0084581  -0.0008285
    7   0.0015355  -0.0004867   0.0052426  -0.0332014   0.0182771  -0.0029003
    8   0.0217939  -0.0295530   0.0020830   0.0073397  -0.1345018   0.0201719
    9   0.0092687  -0.0084799   0.0022351  -0.0011972   0.0248822  -0.0361674
   10  -0.0067563  -0.0244908  -0.0040079  -0.0034180   0.0015791  -0.0014271
   11  -0.0319044  -0.0364974   0.0021632   0.0045105   0.0013192  -0.0008502
   12  -0.0057761  -0.0008230   0.0077509   0.0010613  -0.0018406   0.0014311
   13   0.0666107  -0.0034416  -0.0120295  -0.0013591   0.0022749   0.0017166
   14  -0.0034416   0.3248634   0.1057597   0.0033951  -0.0036112  -0.0021283
   15  -0.0120295   0.1057597   0.0864465  -0.0005835   0.0006251   0.0005965
   16  -0.0013591   0.0033951  -0.0005835   0.0389701  -0.0120063   0.0079087
   17   0.0022749  -0.0036112   0.0006251  -0.0120063   0.2005697  -0.0340458
   18   0.0017166  -0.0021283   0.0005965   0.0079087  -0.0340458   0.0302259
   19  -0.0012304   0.0000676   0.0026396  -0.0019070  -0.0150465   0.0004235
   20   0.0043063   0.0026481   0.0012189  -0.0220725  -0.0306820  -0.0055882
   21  -0.0006440   0.0017575   0.0017086   0.0011606  -0.0030043   0.0041917
   22   0.0017106  -0.0008528  -0.0043748  -0.0010742   0.0030854  -0.0037834
   23  -0.0000210   0.0007714   0.0015776   0.0006987  -0.0010795   0.0020736
   24   0.0000560  -0.0012348   0.0029169   0.0007666  -0.0008446  -0.0003808
   25  -0.0012918   0.0037743   0.0070754   0.0015837  -0.0024418   0.0026987
   26   0.0009048  -0.0006664  -0.0028503   0.0005240   0.0010591  -0.0002219
   27  -0.0007475  -0.0000782  -0.0018573  -0.0006950   0.0002499   0.0014341
           19          20          21          22          23          24
    1  -0.0124967  -0.0035309  -0.0208521  -0.0810325  -0.0935264   0.0488484
    2  -0.0017704   0.0004958  -0.0147377  -0.0942003  -0.2368516   0.1046037
    3  -0.0073586  -0.0003019  -0.0045249   0.0509271   0.1070705  -0.1052489
    4  -0.0201864  -0.0010317   0.0002958  -0.0083664   0.0044269   0.0032088
    5  -0.0158836  -0.0014110   0.0043834  -0.0198559   0.0098750   0.0163920
    6  -0.0154865  -0.0020429  -0.0009729   0.0059329  -0.0047546  -0.0124613
    7  -0.1047917  -0.0469455  -0.0289559   0.0097241  -0.0051314   0.0069940
    8  -0.0361060  -0.0553158  -0.0137807   0.0187425  -0.0085218   0.0089715
    9  -0.0307985  -0.0195712  -0.0433433  -0.0081630   0.0018277  -0.0111855
   10  -0.0031363  -0.0004718   0.0006866  -0.0022725   0.0015136  -0.0007141
   11  -0.0000110   0.0000844  -0.0003130  -0.0004096   0.0005375   0.0001821
   12  -0.0003771   0.0001134   0.0005943   0.0038609  -0.0018190  -0.0006650
   13  -0.0012304   0.0043063  -0.0006440   0.0017106  -0.0000210   0.0000560
   14   0.0000676   0.0026481   0.0017575  -0.0008528   0.0007714  -0.0012348
   15   0.0026396   0.0012189   0.0017086  -0.0043748   0.0015776   0.0029169
   16  -0.0019070  -0.0220725   0.0011606  -0.0010742   0.0006987   0.0007666
   17  -0.0150465  -0.0306820  -0.0030043   0.0030854  -0.0010795  -0.0008446
   18   0.0004235  -0.0055882   0.0041917  -0.0037834   0.0020736  -0.0003808
   19   0.1444014   0.0691259   0.0505210   0.0017852  -0.0016196  -0.0008539
   20   0.0691259   0.0829692   0.0258049   0.0007392   0.0006764   0.0003045
   21   0.0505210   0.0258049   0.0415606   0.0018989  -0.0020733   0.0012145
   22   0.0017852   0.0007392   0.0018989   0.0818547   0.0986614  -0.0518454
   23  -0.0016196   0.0006764  -0.0020733   0.0986614   0.2450865  -0.1142097
   24  -0.0008539   0.0003045   0.0012145  -0.0518454  -0.1142097   0.1133264
   25  -0.0024380  -0.0001189  -0.0041110  -0.0023290  -0.0050023  -0.0064604
   26   0.0012435   0.0005349   0.0019632  -0.0059099  -0.0104939  -0.0141646
   27   0.0012906   0.0000624  -0.0004286   0.0055468   0.0103071   0.0124835
           25          26          27
    1  -0.0816654  -0.0852984  -0.0639877
    2  -0.0859878  -0.1994581  -0.1220218
    3  -0.0655302  -0.1253394  -0.1442351
    4   0.0099456  -0.0042569  -0.0082778
    5   0.0171050  -0.0068543  -0.0090180
    6   0.0077806   0.0003106  -0.0108177
    7  -0.0082944   0.0052492  -0.0029537
    8  -0.0169318   0.0099695  -0.0093144
    9  -0.0090675   0.0086511  -0.0123522
   10   0.0017705  -0.0014300   0.0004521
   11   0.0006296   0.0004984  -0.0002589
   12  -0.0017579   0.0015794   0.0016136
   13  -0.0012918   0.0009048  -0.0007475
   14   0.0037743  -0.0006664  -0.0000782
   15   0.0070754  -0.0028503  -0.0018573
   16   0.0015837   0.0005240  -0.0006950
   17  -0.0024418   0.0010591   0.0002499
   18   0.0026987  -0.0002219   0.0014341
   19  -0.0024380   0.0012435   0.0012906
   20  -0.0001189   0.0005349   0.0000624
   21  -0.0041110   0.0019632  -0.0004286
   22  -0.0023290  -0.0059099   0.0055468
   23  -0.0050023  -0.0104939   0.0103071
   24  -0.0064604  -0.0141646   0.0124835
   25   0.0827189   0.0889736   0.0693723
   26   0.0889736   0.2054107   0.1300719
   27   0.0693723   0.1300719   0.1541597
 Gradient time:  CPU 450.77 s  wall 463.79 s
 **********************************************************************
 **                                                                  **
 **                       VIBRATIONAL ANALYSIS                       **
 **                       --------------------                       **
 **                                                                  **
 **        VIBRATIONAL FREQUENCIES (CM**-1) AND NORMAL MODES         **
 **     FORCE CONSTANTS (mDYN/ANGSTROM) AND REDUCED MASSES (AMU)     **
 **                  INFRARED INTENSITIES (KM/MOL)                   **
 **                                                                  **
 **********************************************************************


 Mode:                 1                      2                      3
 Frequency:       124.98                 157.12                 217.60
 Force Cnst:      0.1915                 0.3290                 0.5940
 Red. Mass:      20.8033                22.6161                21.2938
 IR Active:          YES                    YES                    YES
 IR Intens:        0.193                  0.653                  0.347
 Raman Active:       YES                    YES                    YES
               X      Y      Z        X      Y      Z        X      Y      Z
 C         -0.029  0.164  0.127   -0.087 -0.203  0.069   -0.039  0.008  0.195
 C          0.015  0.065  0.163   -0.021 -0.127  0.084   -0.173  0.021  0.104
 C         -0.017 -0.001  0.057   -0.034 -0.196  0.034    0.010  0.131  0.194
 Cl        -0.087 -0.088 -0.361   -0.351  0.346 -0.075   -0.282  0.045  0.023
 F         -0.040 -0.085  0.536    0.275 -0.145  0.160   -0.506  0.148 -0.240
 Cl        -0.050  0.052  0.302    0.449 -0.179 -0.047    0.243  0.090 -0.078
 Cl         0.172 -0.009 -0.359   -0.191  0.108 -0.033    0.384 -0.270  0.005
 H          0.141  0.121  0.189   -0.065 -0.289 -0.061   -0.198  0.093  0.209
 H         -0.224  0.316  0.067   -0.206 -0.240  0.188    0.169 -0.078  0.165
 TransDip  -0.001  0.014 -0.002   -0.019 -0.017 -0.001    0.015  0.005  0.010

 Mode:                 4                      5                      6
 Frequency:       291.55                 331.38                 375.38
 Force Cnst:      0.6961                 0.8987                 0.4926
 Red. Mass:      13.8992                13.8905                 5.9339
 IR Active:          YES                    YES                    YES
 IR Intens:        1.047                  0.549                  3.754
 Raman Active:       YES                    YES                    YES
               X      Y      Z        X      Y      Z        X      Y      Z
 C          0.237 -0.194  0.217   -0.073 -0.055 -0.198   -0.250 -0.138  0.162
 C          0.066 -0.144  0.127   -0.027 -0.255 -0.114   -0.019  0.095  0.173
 C          0.171 -0.023  0.262    0.092  0.106 -0.195   -0.058  0.038  0.126
 Cl        -0.117  0.015  0.005   -0.238 -0.067  0.063   -0.011 -0.134 -0.093
 F         -0.047 -0.088 -0.057    0.309 -0.335  0.011    0.246  0.210 -0.085
 Cl        -0.234 -0.175 -0.150   -0.080  0.320  0.017   -0.003  0.038 -0.052
 Cl         0.198  0.345 -0.045    0.160  0.002  0.099    0.013  0.001  0.024
 H          0.126 -0.159  0.193   -0.457  0.122 -0.202   -0.343 -0.278 -0.150
 H          0.441 -0.312  0.234    0.223 -0.230 -0.178   -0.397 -0.310  0.467
 TransDip   0.024 -0.011  0.019   -0.013 -0.009 -0.018   -0.047 -0.018  0.037

 Mode:                 7                      8                      9
 Frequency:       418.92                 471.83                 553.03
 Force Cnst:      0.3575                 0.8230                 0.9480
 Red. Mass:       3.4571                 6.2750                 5.2611
 IR Active:          YES                    YES                    YES
 IR Intens:        0.559                  7.094                 10.254
 Raman Active:       YES                    YES                    YES
               X      Y      Z        X      Y      Z        X      Y      Z
 C          0.122  0.243  0.053    0.333 -0.188  0.123    0.162 -0.100 -0.204
 C         -0.034 -0.001  0.009   -0.004 -0.001  0.008   -0.064  0.241 -0.208
 C         -0.029 -0.013  0.043   -0.061  0.008  0.239   -0.069  0.040 -0.064
 Cl        -0.097 -0.089  0.043    0.009 -0.004  0.016   -0.110 -0.094  0.064
 F          0.142  0.057 -0.121    0.022 -0.018  0.046    0.025  0.168  0.157
 Cl         0.018 -0.046  0.030   -0.004  0.192 -0.077    0.017 -0.067  0.002
 Cl        -0.032 -0.001 -0.047   -0.138 -0.099 -0.098    0.056  0.027  0.026
 H          0.205  0.442  0.463    0.504 -0.290  0.092    0.443 -0.418 -0.538
 H          0.272  0.477 -0.321    0.488 -0.291  0.154    0.019 -0.236  0.040
 TransDip  -0.008  0.014  0.017    0.067 -0.038  0.036    0.039  0.026 -0.091

 Mode:                10                     11                     12
 Frequency:       666.46                 763.14                 864.99
 Force Cnst:      2.9008                 0.8983                 1.0243
 Red. Mass:      11.0847                 2.6179                 2.3236
 IR Active:          YES                    YES                    YES
 IR Intens:       46.519                 60.215                 46.668
 Raman Active:       YES                    YES                    YES
               X      Y      Z        X      Y      Z        X      Y      Z
 C          0.132 -0.020  0.026    0.021  0.069 -0.008    0.023 -0.155  0.001
 C          0.444 -0.016  0.295   -0.033 -0.011 -0.026   -0.151 -0.103  0.063
 C          0.500 -0.079 -0.375    0.111  0.306  0.056   -0.001  0.013 -0.146
 Cl        -0.145 -0.055  0.021    0.002  0.003 -0.004    0.024  0.011 -0.016
 F         -0.110  0.187 -0.002    0.020 -0.025  0.010    0.010  0.128  0.060
 Cl        -0.031  0.042  0.010    0.002 -0.070  0.017    0.000 -0.005  0.005
 Cl        -0.126 -0.046 -0.012   -0.045 -0.037 -0.025    0.006  0.004  0.006
 H         -0.058 -0.092 -0.256   -0.540  0.141 -0.338   -0.277  0.250  0.461
 H         -0.236 -0.029  0.272    0.431 -0.407  0.309    0.572 -0.071 -0.459
 TransDip   0.218  0.014  0.007    0.082  0.234  0.014   -0.143 -0.162 -0.035

 Mode:                13                     14                     15
 Frequency:       969.43                 999.82                1057.43
 Force Cnst:      3.1882                 2.5601                 1.3843
 Red. Mass:       5.7580                 4.3468                 2.1013
 IR Active:          YES                    YES                    YES
 IR Intens:       21.964                 34.903                107.139
 Raman Active:       YES                    YES                    YES
               X      Y      Z        X      Y      Z        X      Y      Z
 C          0.074  0.071  0.386    0.143  0.087 -0.026   -0.067 -0.115  0.052
 C         -0.323  0.103 -0.194   -0.065 -0.049  0.334   -0.006  0.093  0.020
 C          0.167 -0.124 -0.259   -0.278  0.096 -0.226    0.068  0.225 -0.054
 Cl         0.022  0.005  0.003    0.018  0.010 -0.010   -0.005 -0.001 -0.000
 F          0.027 -0.056 -0.016    0.008 -0.063 -0.067    0.010 -0.073 -0.021
 Cl        -0.006  0.012  0.007    0.005 -0.017  0.010   -0.000 -0.021 -0.000
 Cl         0.001  0.003  0.004    0.026  0.011  0.010   -0.010 -0.010  0.002
 H          0.016 -0.192 -0.107    0.444 -0.302 -0.453    0.636 -0.220  0.441
 H         -0.140 -0.071  0.706    0.080 -0.225  0.395   -0.239  0.300 -0.335
 TransDip  -0.138  0.013 -0.057   -0.173  0.012  0.075    0.070  0.323  0.028

 Mode:                16                     17                     18
 Frequency:      1089.64                1164.11                1322.26
 Force Cnst:      0.9768                 2.4315                 4.2184
 Red. Mass:       1.3963                 3.0454                 4.0951
 IR Active:          YES                    YES                    YES
 IR Intens:       25.692                 47.577                 40.104
 Raman Active:       YES                    YES                    YES
               X      Y      Z        X      Y      Z        X      Y      Z
 C         -0.154  0.079  0.006    0.000 -0.068  0.075   -0.023  0.006  0.155
 C          0.020 -0.001 -0.005    0.162  0.315  0.011    0.250 -0.217 -0.238
 C          0.043 -0.054  0.003   -0.129 -0.050 -0.084   -0.214  0.123 -0.114
 Cl        -0.000 -0.000 -0.000   -0.013 -0.010  0.002   -0.014 -0.003  0.007
 F         -0.003  0.008  0.003   -0.012 -0.113 -0.027   -0.012  0.083  0.039
 Cl        -0.001  0.004 -0.000    0.005 -0.004  0.002    0.003 -0.010  0.003
 Cl        -0.001  0.001 -0.001    0.004  0.006  0.004    0.011  0.003  0.004
 H          0.520 -0.261 -0.038   -0.554  0.309  0.287    0.188  0.097  0.544
 H          0.711 -0.343 -0.037    0.535 -0.219 -0.073   -0.102 -0.249  0.559
 TransDip   0.127 -0.100 -0.017    0.085  0.200 -0.039    0.097 -0.127 -0.125

 Mode:                19                     20                     21
 Frequency:      1452.26                3133.91                3231.45
 Force Cnst:      1.6062                 6.0999                 6.8864
 Red. Mass:       1.2926                 1.0541                 1.1193
 IR Active:          YES                    YES                    YES
 IR Intens:       29.183                  0.614                  1.395
 Raman Active:       YES                    YES                    YES
               X      Y      Z        X      Y      Z        X      Y      Z
 C          0.003  0.006 -0.129   -0.002 -0.010  0.064   -0.044 -0.090 -0.011
 C         -0.055  0.039  0.034    0.002 -0.001 -0.002   -0.000 -0.000  0.000
 C          0.048 -0.025  0.013   -0.002  0.001 -0.001   -0.000 -0.000  0.000
 Cl         0.002  0.000 -0.001    0.000 -0.000 -0.000    0.000  0.000 -0.000
 F          0.002 -0.011 -0.004    0.000 -0.000 -0.000   -0.000  0.000  0.000
 Cl        -0.001  0.001 -0.000   -0.000  0.000 -0.000    0.000  0.000 -0.000
 Cl        -0.001 -0.000 -0.000   -0.000  0.000 -0.000    0.000  0.000  0.000
 H          0.191  0.330  0.596    0.281  0.601 -0.335    0.248  0.531 -0.308
 H         -0.184 -0.418  0.515   -0.254 -0.482 -0.384    0.280  0.531  0.438
 TransDip  -0.035  0.033  0.166    0.004  0.001 -0.025    0.018  0.033  0.003

 STANDARD THERMODYNAMIC QUANTITIES AT   298.15 K  AND     1.00 ATM

   This Molecule has  0 Imaginary Frequencies
   Zero point vibrational energy:       28.101 kcal/mol

   Atom    1 Element C  Has Mass   12.00000
   Atom    2 Element C  Has Mass   12.00000
   Atom    3 Element C  Has Mass   12.00000
   Atom    4 Element Cl Has Mass   34.96885
   Atom    5 Element F  Has Mass   18.99840
   Atom    6 Element Cl Has Mass   34.96885
   Atom    7 Element Cl Has Mass   34.96885
   Atom    8 Element H  Has Mass    1.00783
   Atom    9 Element H  Has Mass    1.00783
   Molecular Mass:   161.920610 amu
   Principal axes and moments of inertia in amu*Bohr^2:
                             1           2           3
    Eigenvalues --      935.23993  1420.34935  2030.53452
          X               0.99996     0.00834     0.00217
          Y              -0.00832     0.99989    -0.01212
          Z              -0.00227     0.01210     0.99992
   Rotational Symmetry Number is   1
   The Molecule is an Asymmetric Top
   Translational Enthalpy:        0.889 kcal/mol
   Rotational Enthalpy:           0.889 kcal/mol
   Vibrational Enthalpy:         30.719 kcal/mol
   gas constant (RT):             0.592 kcal/mol
   Translational Entropy:        41.154  cal/mol.K
   Rotational Entropy:           29.379  cal/mol.K
   Vibrational Entropy:          14.701  cal/mol.K

   Total Enthalpy:               33.089 kcal/mol
   Total Entropy:                85.235  cal/mol.K

 ======================================================================

 STANDARD THERMODYNAMIC QUANTITIES FOR ANHARMONIC VIBRATION -- TOSH

   Zero point vibrational energy: ************ kcal/mol

   Vibrational Enthalpy:       Infinity kcal/mol
   Vibrational Entropy:             NaN  cal/mol.K

   Total Enthalpy:             Infinity kcal/mol
   Total Entropy:                   NaN  cal/mol.K

 ======================================================================

 STANDARD THERMODYNAMIC QUANTITIES FOR ANHARMONIC VIBRATION -- VPT2

   Zero point vibrational energy: ************ kcal/mol

   Vibrational Enthalpy:       Infinity kcal/mol
   Vibrational Entropy:             NaN  cal/mol.K

   Total Enthalpy:             Infinity kcal/mol
   Total Entropy:                   NaN  cal/mol.K

 ======================================================================

Archival summary:
1\1\garfield\FREQ\ProcedureUnspecified\BasisUnspecified\l3132\taweetha\ThuOct1101:03:142018ThuOct1101:03:142018\0\\#,FREQ,ProcedureUnspecified,BasisUnspecified,\\0,1\Cl\C,1,1.76713\C,2,1.51114,1,120.167\F,3,1.35558,2,116.888,1,-145.018,0\C,3,1.49836,2,60.5847,1,107.449,0\H,5,1.08277,3,118.111,2,-106.689,0\H,5,1.0841,3,116.553,2,107.331,0\Cl,3,1.75963,2,121.896,1,-3.49376,0\Cl,2,1.76972,1,113.053,3,-145.737,0\\\@

 Total job time:  536.25s(wall), 488.89s(cpu) 
 Thu Oct 11 01:03:14 2018

        *************************************************************
        *                                                           *
        *  Thank you very much for using Q-Chem.  Have a nice day.  *
        *                                                           *
        *************************************************************
