# Supplementary material for: Geometric and energetic data from ab initio calculations of haloethene, haloimine, halomethylenephosphine, haloiminophosphine, halodiazene, halodiphosphene and halocyclopropane
Source: Data Brief. 2019 Nov 2;27:104738. doi: 10.1016/j.dib.2019.104738 (PMC6861602; doi:10.1016/j.dib.2019.104738)
Supplement: Multimedia component 3 [file mmc3.zip › CCC/B3LYP/ClFCCCClI.out]

Q-Chem Developer Version!
                  Welcome to Q-Chem
     A Quantum Leap Into The Future Of Chemistry


 Q-Chem 5.1, Q-Chem, Inc., Pleasanton, CA (2018)

 Yihan Shao,  Zhengting Gan,  E. Epifanovsky,  A. T. B. Gilbert,  M. Wormit,  
 J. Kussmann,  A. W. Lange,  A. Behn,  Jia Deng,  Xintian Feng,  D. Ghosh,  
 M. Goldey,  P. R. Horn,  L. D. Jacobson,  I. Kaliman,  T. Kus,  A. Landau,  
 Jie Liu,  E. I. Proynov,  R. M. Richard,  R. P. Steele,  E. J. Sundstrom,  
 H. L. Woodcock III,  P. M. Zimmerman,  D. Zuev,  B. Albrecht,  E. Alguire,  
 S. A. Baeppler,  D. Barton,  Z. Benda,  Y. A. Bernard,  E. J. Berquist,  
 K. B. Bravaya,  H. Burton,  D. Casanova,  Chun-Min Chang,  Yunqing Chen,  
 A. Chien,  K. D. Closser,  M. P. Coons,  S. Coriani,  S. Dasgupta,  
 A. L. Dempwolff,  M. Diedenhofen,  Hainam Do,  R. G. Edgar,  Po-Tung Fang,  
 S. Faraji,  S. Fatehi,  Qingguo Feng,  K. D. Fenk,  J. Fosso-Tande,  
 Qinghui Ge,  A. Ghysels,  G. Gidofalvi,  J. Gomes,  J. Gonthier,  A. Gunina,  
 D. Hait,  M. W. D. Hanson-Heine,  P. H. P. Harbach,  A. W. Hauser,  
 J. E. Herr,  E. G. Hohenstein,  Z. C. Holden,  Kerwin Hui,  B. C. Huynh,  
 T.-C. Jagau,  Hyunjun Ji,  B. Kaduk,  K. Khistyaev,  Jaehoon Kim,  
 P. Klunzinger,  K. Koh,  D. Kosenkov,  L. Koulias,  T. Kowalczyk,  
 C. M. Krauter,  A. Kunitsa,  Ka Un Lao,  A. Laurent,  K. V. Lawler,  
 Joonho Lee,  D. Lefrancois,  S. Lehtola,  D. S. Levine,  Yi-Pei Li,  
 You-Sheng Lin,  Fenglai Liu,  E. Livshits,  A. Luenser,  P. Manohar,  
 E. Mansoor,  S. F. Manzer,  Shan-Ping Mao,  Yuezhi Mao,  N. Mardirossian,  
 A. V. Marenich,  T. Markovich,  L. A. Martinez-Martinez,  S. A. Maurer,  
 N. J. Mayhall,  S. C. McKenzie,  J.-M. Mewes,  A. F. Morrison,  
 J. W. Mullinax,  K. Nanda,  T. S. Nguyen-Beck,  R. Olivares-Amaya,  
 J. A. Parkhill,  T. M. Perrine,  F. Plasser,  P. Pokhilko,  S. Prager,  
 A. Prociuk,  E. Ramos,  D. R. Rehn,  F. Rob,  M. Schneider,  N. Sergueev,  
 S. M. Sharada,  S. Sharma,  D. W. Small,  T. Stauch,  T. Stein,  
 Yu-Chuan Su,  A. J. W. Thom,  A. Tkatchenko,  T. Tsuchimochi,  N. M. Tubman,  
 L. Vogt,  M. L. Vidal,  O. Vydrov,  M. A. Watson,  J. Wenzel,  
 M. de Wergifosse,  T. A. Wesolowski,  A. White,  J. Witte,  A. Yamada,  
 Jun Yang,  K. Yao,  S. Yeganeh,  S. R. Yost,  Zhi-Qiang You,  A. Zech,  
 Igor Ying Zhang,  Xing Zhang,  Yan Zhao,  Ying Zhu,  B. R. Brooks,  
 G. K. L. Chan,  C. J. Cramer,  M. S. Gordon,  W. J. Hehre,  A. Klamt,  
 M. W. Schmidt,  C. D. Sherrill,  D. G. Truhlar,  A. Aspuru-Guzik,  R. Baer,  
 A. T. Bell,  N. A. Besley,  Jeng-Da Chai,  A. E. DePrince, III,  
 R. A. DiStasio Jr.,  A. Dreuw,  B. D. Dunietz,  T. R. Furlani,  
 Chao-Ping Hsu,  Yousung Jung,  Jing Kong,  D. S. Lambrecht,  WanZhen Liang,  
 C. Ochsenfeld,  V. A. Rassolov,  L. V. Slipchenko,  J. E. Subotnik,  
 T. Van Voorhis,  J. M. Herbert,  A. I. Krylov,  P. M. W. Gill,  M. Head-Gordon

 Contributors to earlier versions of Q-Chem not listed above: 
 R. D. Adamson,  B. Austin,  J. Baker,  G. J. O. Beran,  K. Brandhorst,  
 S. T. Brown,  E. F. C. Byrd,  A. K. Chakraborty,  C.-L. Cheng,  
 Siu Hung Chien,  D. M. Chipman,  D. L. Crittenden,  H. Dachsel,  
 R. J. Doerksen,  A. D. Dutoi,  L. Fusti-Molnar,  W. A. Goddard III,  
 A. Golubeva-Zadorozhnaya,  S. R. Gwaltney,  G. Hawkins,  A. Heyden,  
 S. Hirata,  G. Kedziora,  F. J. Keil,  C. Kelley,  Jihan Kim,  R. A. King,  
 R. Z. Khaliullin,  P. P. Korambath,  W. Kurlancheek,  A. M. Lee,  M. S. Lee,  
 S. V. Levchenko,  Ching Yeh Lin,  D. Liotard,  R. C. Lochan,  I. Lotan,  
 P. E. Maslen,  N. Nair,  D. P. O'Neill,  D. Neuhauser,  E. Neuscamman,  
 C. M. Oana,  R. Olson,  B. Peters,  R. Peverati,  P. A. Pieniazek,  
 Y. M. Rhee,  J. Ritchie,  M. A. Rohrdanz,  E. Rosta,  N. J. Russ,  
 H. F. Schaefer III,  N. E. Schultz,  N. Shenvi,  A. C. Simmonett,  A. Sodt,  
 D. Stuck,  K. S. Thanthiriwatte,  V. Vanovschi,  Tao Wang,  A. Warshel,  
 C. F. Williams,  Q. Wu,  X. Xu,  W. Zhang

 Please cite Q-Chem as follows:
 Y. Shao et al., Mol. Phys. 113, 184-215 (2015)
 DOI: 10.1080/00268976.2014.952696

 Q-Chem 5.1.1 for Intel X86 EM64T Linux

 Parts of Q-Chem use Armadillo 8.300.2 (Tropical Shenanigans).
 http://arma.sourceforge.net/

 Q-Chem begins on Thu Oct 11 00:45:44 2018  

Host: 
0

     Scratch files written to /scratch/taweetham/qchem30772//
Input Ideriv = 2
Curr. Ideriv = -1
Max.  Ideriv = 2

Checking the input file for inconsistencies... 	...done.

--------------------------------------------------------------
User input:
--------------------------------------------------------------
$molecule
0 1
C 
C 1 CC 
C 2 CC 1 60.0
Cl 2 CCl 1 ANG  3 pDHA
F 2 CF 1 ANG  3 mDHA
Cl 3 CCl 1 ANG  2 mDHA
I 3 CI 1 ANG  2 pDHA
H 1 CH 2 ANG  3 pDHA
H 1 CH 2 ANG  3 mDHA

CC=1.54
CH=1.09
CF=1.35
CCl=1.77
CBr=1.94
CI=2.14
ANG=118.0
pDHA=107.9
mDHA=-107.9
$end

$rem
   job_type	optimization
   basis	6-311++g**
   method	b3lyp
   mem_total	32000
$end

--------------------------------------------------------------
 ----------------------------------------------------------------
             Standard Nuclear Orientation (Angstroms)
    I     Atom           X                Y                Z
 ----------------------------------------------------------------
    1      C       0.9706006643    -0.2811054658     1.5714409152
    2      C       1.3827749894    -0.7501345008     0.1637036919
    3      C       0.3238912676     0.3560051758     0.3274726735
    4      Cl      2.9842143805    -0.2866816038    -0.4308577339
    5      F       0.9691264242    -1.9685453278    -0.2447934575
    6      Cl      0.7819137755     2.0139034641    -0.0902457102
    7      I      -1.7142545416    -0.1312699007    -0.1062607243
    8      H       0.3626963256    -0.9531536584     2.1771665477
    9      H       1.6828763804     0.3160034650     2.1408478251
 ----------------------------------------------------------------
 Molecular Point Group                 C1    NOp =  1
 Largest Abelian Subgroup              C1    NOp =  1
 Nuclear Repulsion Energy =   866.9802757766 hartrees
 There are       58 alpha and       58 beta electrons
 Requested basis set is 6-311++G(d,p)
 There are 84 shells and 224 basis functions

 Total QAlloc Memory Limit  32000 MB
 Mega-Array Size       188 MB
 MEM_STATIC part       192 MB
 A cutoff of  1.0D-11 yielded   2887 shell pairs
 There are     21924 function pairs (     24143 Cartesian)
 Smallest overlap matrix eigenvalue = 3.04E-05

 Scale SEOQF with 1.000000e-01/1.000000e-01/1.000000e-01

 Standard Electronic Orientation quadrupole field applied
 Nucleus-field energy     =     0.0000000172 hartrees
 Guess from superposition of atomic densities
 Warning:  Energy on first SCF cycle will be non-variational
 SAD guess density has 116.000000 electrons

 -----------------------------------------------------------------------
  General SCF calculation program by
  Eric Jon Sundstrom, Paul Horn, Yuezhi Mao, Dmitri Zuev, Alec White,
  David Stuck, Shaama M.S., Shane Yost, Joonho Lee, David Small,
  Daniel Levine, Susi Lehtola, Hugh Burton, Evgeny Epifanovsky
 -----------------------------------------------------------------------
 Exchange:     0.2000 Hartree-Fock + 0.0800 Slater + 0.7200 B88
 Correlation:  0.1900 VWN1RPA + 0.8100 LYP
 Using SG-1 standard quadrature grid
 A restricted SCF calculation will be
 performed using DIIS
 SCF converges when DIIS error is below 1.0e-08
 ---------------------------------------
  Cycle       Energy         DIIS error
 ---------------------------------------
    1   -8056.4591192736      3.58e-02  
    2   -8055.2807130918      3.22e-03  
    3   -8055.2388922186      4.29e-03  
    4   -8055.3321384560      5.68e-04  
    5   -8055.3334324997      2.94e-04  
    6   -8055.3339243361      8.27e-05  
    7   -8055.3339647915      2.56e-05  
    8   -8055.3339683227      7.06e-06  
    9   -8055.3339686019      1.28e-06  
   10   -8055.3339686120      5.12e-07  
   11   -8055.3339686133      1.10e-07  
   12   -8055.3339686134      4.26e-08  
   13   -8055.3339686133      1.39e-08  
   14   -8055.3339686134      2.30e-09  Convergence criterion met
 ---------------------------------------
 SCF time:   CPU 56.39s  wall 95.00s 
 SCF   energy in the final basis set =    -8055.3339686134
 Total energy in the final basis set =    -8055.3339686134

 --------------------------------------------------------------

                    Orbital Energies (a.u.)
 --------------------------------------------------------------

 Alpha MOs
 -- Occupied --
*******-176.318-165.722-165.720-165.720-101.579-101.577 -35.815
-31.308 -31.302 -31.302 -24.725 -22.959 -22.957 -22.957 -22.952
-22.952 -10.359 -10.315 -10.235  -9.494  -9.491  -7.259  -7.256
 -7.248  -7.248  -7.246  -7.245  -6.364  -4.777  -4.761  -4.761
 -2.043  -2.038  -2.038  -2.024  -2.024  -1.267  -0.947  -0.873
 -0.835  -0.693  -0.652  -0.610  -0.546  -0.533  -0.505  -0.474
 -0.456  -0.412  -0.403  -0.387  -0.354  -0.336  -0.321  -0.305
 -0.281  -0.277
 -- Virtual --
 -0.079  -0.038  -0.007   0.007   0.022   0.022   0.026   0.055
  0.064   0.068   0.074   0.078   0.086   0.096   0.105   0.110
  0.113   0.121   0.126   0.130   0.135   0.144   0.155   0.164
  0.168   0.182   0.201   0.216   0.220   0.233   0.242   0.256
  0.258   0.267   0.304   0.324   0.356   0.373   0.385   0.412
  0.423   0.430   0.437   0.449   0.458   0.461   0.470   0.482
  0.489   0.497   0.528   0.533   0.545   0.578   0.589   0.608
  0.621   0.658   0.683   0.697   0.742   0.780   0.809   0.850
  0.862   0.867   0.895   0.900   0.934   0.960   1.000   1.009
  1.026   1.117   1.132   1.169   1.259   1.279   1.325   1.355
  1.374   1.399   1.412   1.455   1.475   1.483   1.525   1.540
  1.561   1.600   1.661   1.741   1.771   1.844   1.859   1.901
  1.959   1.975   2.025   2.138   2.151   2.194   2.271   2.282
  2.301   2.308   2.457   2.500   2.529   2.578   2.663   2.706
  2.764   2.795   2.923   3.053   3.082   3.342   3.582   3.678
  3.761   3.787   3.971   3.979   3.995   4.005   4.040   4.066
  4.126   4.254   4.437   4.821   6.029   6.046   6.097   6.329
  6.376   6.643   9.709   9.755  23.469  23.574  23.808  25.847
 25.858  25.908  25.965  26.416  26.473  27.881  28.362  28.376
 28.389  28.537  28.544  28.573  28.604  28.691  66.749 127.898
127.909 127.940 151.673 215.695 215.7431901.837
 --------------------------------------------------------------

          Ground-State Mulliken Net Atomic Charges

     Atom                 Charge (a.u.)
  ----------------------------------------
      1 C                    -0.597709
      2 C                    -0.297152
      3 C                    -0.049238
      4 Cl                    0.228804
      5 F                    -0.017265
      6 Cl                    0.223642
      7 I                     0.144882
      8 H                     0.214101
      9 H                     0.149934
  ----------------------------------------
  Sum of atomic charges =    -0.000000

 -----------------------------------------------------------------
                    Cartesian Multipole Moments
 -----------------------------------------------------------------
    Charge (ESU x 10^10)
                -0.0000
    Dipole Moment (Debye)
         X      -0.0999      Y       0.0588      Z       1.8350
       Tot       1.8387
    Quadrupole Moments (Debye-Ang)
        XX     -74.8423     XY       2.1082     YY     -79.6477
        XZ       2.5319     YZ      -1.3716     ZZ     -73.5681
    Octopole Moments (Debye-Ang^2)
       XXX     -69.3665    XXY      -3.2396    XYY     -20.7074
       YYY      -5.0744    XXZ      -5.3285    XYZ      -0.7392
       YYZ      -2.6626    XZZ     -14.9513    YZZ      -6.1815
       ZZZ      -0.5713
    Hexadecapole Moments (Debye-Ang^3)
      XXXX   -1374.7891   XXXY      23.4115   XXYY    -337.7567
      XYYY      14.8152   YYYY    -547.2897   XXXZ       1.4290
      XXYZ       2.3681   XYYZ       0.2438   YYYZ      -4.5684
      XXZZ    -275.0080   XYZZ       2.9213   YYZZ    -130.0169
      XZZZ      10.5644   YZZZ       0.3728   ZZZZ    -216.3971
 -----------------------------------------------------------------
 Calculating analytic gradient of the SCF energy
 Gradient of SCF Energy
            1           2           3           4           5           6
    1  -0.0023038   0.0113359  -0.0179504   0.0027891  -0.0051149   0.0032281
    2   0.0033190  -0.0213267   0.0114094   0.0094067  -0.0018504  -0.0016487
    3   0.0153732  -0.0231796  -0.0058045   0.0020141   0.0016842  -0.0010652
            7           8           9
    1   0.0070938  -0.0010960   0.0020182
    2   0.0010015  -0.0013440   0.0010333
    3   0.0013519   0.0048909   0.0047351
 Max gradient component =       2.318E-02
 RMS gradient           =       8.849E-03
 Gradient time:  CPU 15.33 s  wall 24.83 s
 Geometry Optimization Parameters
   NAtoms,    NIC,     NZ,  NCons,   NDum,   NFix, NCnnct, MaxDiis
        9      69       9       0       0       0       0       0


** GEOMETRY OPTIMIZATION IN DELOCALIZED INTERNAL COORDINATES **
   Searching for a Minimum

   Optimization Cycle:   1

                       Coordinates (Angstroms)
     ATOM                X               Y               Z
      1  C         0.9706006643   -0.2811054658    1.5714409152
      2  C         1.3827749894   -0.7501345008    0.1637036919
      3  C         0.3238912676    0.3560051758    0.3274726735
      4  Cl        2.9842143805   -0.2866816038   -0.4308577339
      5  F         0.9691264242   -1.9685453278   -0.2447934575
      6  Cl        0.7819137755    2.0139034641   -0.0902457102
      7  I        -1.7142545416   -0.1312699007   -0.1062607243
      8  H         0.3626963256   -0.9531536584    2.1771665477
      9  H         1.6828763804    0.3160034650    2.1408478251
   Point Group: c1    Number of degrees of freedom:    21


   Energy is  -8055.333968613


 Attempting to Generate Delocalized Internal Coordinates

 21 Hessian modes will be used to form the next step
  Hessian Eigenvalues:
     0.017401    0.020947    0.030782    0.030782    0.030790    0.033282
     0.086449    0.090060    0.108095    0.108252    0.129001    0.140000
     0.145900    0.257500    0.268991    0.285189    0.286300    0.286300
     0.348126    0.348126    0.550214

 Minimum Search - Taking Simple RFO Step
 Searching for Lamda that Minimizes Along All modes
 Value Taken    Lamda =  -0.00455556
 Step Taken.  Stepsize is  0.188961

                             Maximum     Tolerance    Cnvgd?
         Gradient           0.016586      0.000300      NO
         Displacement       0.102644      0.001200      NO
         Energy change     *********      0.000001      NO


 New Cartesian Coordinates Obtained by Inverse Iteration

 Displacement from previous Coordinates is:  0.227857
 ----------------------------------------------------------------
             Standard Nuclear Orientation (Angstroms)
    I     Atom           X                Y                Z
 ----------------------------------------------------------------
    1      C       0.9785591103    -0.2725432504     1.5530192614
    2      C       1.3849067400    -0.7333447944     0.1774808349
    3      C       0.3343313778     0.3591516669     0.3248481005
    4      Cl      3.0005154310    -0.3595695700    -0.4187015571
    5      F       0.9785193839    -1.9521043761    -0.2285902040
    6      Cl      0.7451916862     2.0417155114    -0.0442235228
    7      I      -1.7347462820    -0.1462450328    -0.1106076906
    8      H       0.3707198435    -0.9493689612     2.1422582512
    9      H       1.6858423752     0.3273304542     2.1129905539
 ----------------------------------------------------------------
 Molecular Point Group                 C1    NOp =  1
 Largest Abelian Subgroup              C1    NOp =  1
 Nuclear Repulsion Energy =   863.5910875900 hartrees
 There are       58 alpha and       58 beta electrons
 Applying Cartesian multipole field
    Component          Value
    ---------          -----
     (2,0,0)        1.00000E-11
     (0,2,0)        2.00000E-11
     (0,0,2)       -3.00000E-11
 Nucleus-field energy     =     0.0000000176 hartrees
 Requested basis set is 6-311++G(d,p)
 There are 84 shells and 224 basis functions
 A cutoff of  1.0D-11 yielded   2877 shell pairs
 There are     21865 function pairs (     24078 Cartesian)
 Smallest overlap matrix eigenvalue = 2.86E-05
 Guess MOs from SCF MO coefficient file

 -----------------------------------------------------------------------
  General SCF calculation program by
  Eric Jon Sundstrom, Paul Horn, Yuezhi Mao, Dmitri Zuev, Alec White,
  David Stuck, Shaama M.S., Shane Yost, Joonho Lee, David Small,
  Daniel Levine, Susi Lehtola, Hugh Burton, Evgeny Epifanovsky
 -----------------------------------------------------------------------
 Exchange:     0.2000 Hartree-Fock + 0.0800 Slater + 0.7200 B88
 Correlation:  0.1900 VWN1RPA + 0.8100 LYP
 Using SG-1 standard quadrature grid
 A restricted SCF calculation will be
 performed using DIIS
 SCF converges when DIIS error is below 1.0e-08
 ---------------------------------------
  Cycle       Energy         DIIS error
 ---------------------------------------
    1   -8055.3339983818      5.36e-04  
    2   -8055.3364295981      1.84e-04  
    3   -8055.3363901376      2.13e-04  
    4   -8055.3366125951      2.39e-05  
    5   -8055.3366155485      6.70e-06  
    6   -8055.3366157364      2.50e-06  
    7   -8055.3366157710      5.65e-07  
    8   -8055.3366157724      1.50e-07  
    9   -8055.3366157725      5.79e-08  
   10   -8055.3366157725      1.50e-08  
   11   -8055.3366157724      6.42e-09  Convergence criterion met
 ---------------------------------------
 SCF time:   CPU 46.08s  wall 78.00s 
 SCF   energy in the final basis set =    -8055.3366157724
 Total energy in the final basis set =    -8055.3366157724

 --------------------------------------------------------------

                    Orbital Energies (a.u.)
 --------------------------------------------------------------

 Alpha MOs
 -- Occupied --
*******-176.318-165.722-165.719-165.719-101.579-101.579 -35.814
-31.308 -31.301 -31.301 -24.722 -22.958 -22.957 -22.957 -22.952
-22.952 -10.357 -10.315 -10.231  -9.494  -9.493  -7.259  -7.258
 -7.248  -7.248  -7.247  -7.247  -6.363  -4.777  -4.761  -4.760
 -2.042  -2.037  -2.037  -2.023  -2.023  -1.268  -0.954  -0.875
 -0.841  -0.689  -0.652  -0.613  -0.549  -0.536  -0.506  -0.475
 -0.456  -0.411  -0.403  -0.388  -0.353  -0.339  -0.321  -0.306
 -0.281  -0.278
 -- Virtual --
 -0.086  -0.039  -0.006   0.009   0.022   0.023   0.027   0.057
  0.065   0.069   0.074   0.079   0.088   0.095   0.105   0.112
  0.113   0.121   0.125   0.130   0.135   0.145   0.155   0.166
  0.169   0.183   0.203   0.218   0.221   0.233   0.249   0.259
  0.261   0.267   0.305   0.323   0.357   0.372   0.386   0.410
  0.424   0.431   0.436   0.448   0.459   0.460   0.468   0.483
  0.490   0.495   0.526   0.536   0.549   0.586   0.595   0.608
  0.627   0.655   0.683   0.693   0.737   0.777   0.807   0.849
  0.852   0.866   0.895   0.899   0.935   0.959   1.002   1.014
  1.025   1.115   1.139   1.165   1.255   1.288   1.328   1.355
  1.379   1.398   1.414   1.453   1.478   1.490   1.525   1.545
  1.563   1.598   1.663   1.742   1.783   1.853   1.863   1.915
  1.974   1.984   2.037   2.156   2.161   2.198   2.270   2.288
  2.293   2.314   2.452   2.512   2.540   2.578   2.673   2.713
  2.780   2.808   2.934   3.049   3.125   3.369   3.585   3.695
  3.763   3.794   3.977   3.982   3.994   4.021   4.057   4.066
  4.124   4.251   4.430   4.836   6.027   6.045   6.091   6.332
  6.379   6.655   9.715   9.748  23.485  23.613  23.842  25.852
 25.856  25.923  25.940  26.427  26.431  27.876  28.360  28.375
 28.386  28.537  28.544  28.570  28.602  28.688  66.752 127.897
127.908 127.938 151.669 215.702 215.7351901.833
 --------------------------------------------------------------

          Ground-State Mulliken Net Atomic Charges

     Atom                 Charge (a.u.)
  ----------------------------------------
      1 C                    -0.594833
      2 C                    -0.309631
      3 C                    -0.038503
      4 Cl                    0.234602
      5 F                    -0.019072
      6 Cl                    0.225915
      7 I                     0.134798
      8 H                     0.217971
      9 H                     0.148752
  ----------------------------------------
  Sum of atomic charges =    -0.000000

 -----------------------------------------------------------------
                    Cartesian Multipole Moments
 -----------------------------------------------------------------
    Charge (ESU x 10^10)
                -0.0000
    Dipole Moment (Debye)
         X      -0.0623      Y       0.0958      Z       1.8482
       Tot       1.8517
    Quadrupole Moments (Debye-Ang)
        XX     -74.7862     XY       2.0196     YY     -79.5789
        XZ       2.5876     YZ      -1.3030     ZZ     -73.6342
    Octopole Moments (Debye-Ang^2)
       XXX     -67.0102    XXY      -3.3113    XYY     -20.1982
       YYY      -2.3099    XXZ      -5.8352    XYZ      -0.4922
       YYZ      -3.0366    XZZ     -14.1323    YZZ      -5.4983
       ZZZ      -2.6760
    Hexadecapole Moments (Debye-Ang^3)
      XXXX   -1387.5860   XXXY      27.7168   XXYY    -343.0647
      XYYY      21.9252   YYYY    -554.6836   XXXZ      -2.5089
      XXYZ       1.9271   XYYZ      -0.4687   YYYZ      -8.2891
      XXZZ    -276.8915   XYZZ       5.0541   YYZZ    -131.1790
      XZZZ       6.6430   YZZZ      -3.8185   ZZZZ    -213.0646
 -----------------------------------------------------------------
 Calculating analytic gradient of the SCF energy
 Gradient of SCF Energy
            1           2           3           4           5           6
    1   0.0009885   0.0023531  -0.0060299   0.0005223   0.0007521   0.0006429
    2   0.0030198  -0.0113103   0.0026500   0.0014771   0.0030345   0.0013374
    3   0.0043074  -0.0084934  -0.0019198   0.0021299   0.0018071   0.0009293
            7           8           9
    1   0.0007790  -0.0001492   0.0001412
    2   0.0001722   0.0004450  -0.0008258
    3   0.0001662   0.0003091   0.0007641
 Max gradient component =       1.131E-02
 RMS gradient           =       3.370E-03
 Gradient time:  CPU 15.39 s  wall 19.97 s
 Geometry Optimization Parameters
   NAtoms,    NIC,     NZ,  NCons,   NDum,   NFix, NCnnct, MaxDiis
        9      69       9       0       0       0       0       0

 Cartesian Hessian Update
 Hessian Updated using BFGS Update


** GEOMETRY OPTIMIZATION IN DELOCALIZED INTERNAL COORDINATES **
   Searching for a Minimum

   Optimization Cycle:   2

                       Coordinates (Angstroms)
     ATOM                X               Y               Z
      1  C         0.9785591103   -0.2725432504    1.5530192614
      2  C         1.3849067400   -0.7333447944    0.1774808349
      3  C         0.3343313778    0.3591516669    0.3248481005
      4  Cl        3.0005154310   -0.3595695700   -0.4187015571
      5  F         0.9785193839   -1.9521043761   -0.2285902040
      6  Cl        0.7451916862    2.0417155114   -0.0442235228
      7  I        -1.7347462820   -0.1462450328   -0.1106076906
      8  H         0.3707198435   -0.9493689612    2.1422582512
      9  H         1.6858423752    0.3273304542    2.1129905539
   Point Group: c1    Number of degrees of freedom:    21


   Energy is  -8055.336615772

 Hessian Updated using BFGS Update

 21 Hessian modes will be used to form the next step
  Hessian Eigenvalues:
     0.017387    0.020946    0.030332    0.030783    0.032023    0.036218
     0.085432    0.089256    0.105649    0.108737    0.120571    0.134120
     0.144280    0.244789    0.265813    0.269512    0.286282    0.289045
     0.348109    0.350046    0.560128

 Minimum Search - Taking Simple RFO Step
 Searching for Lamda that Minimizes Along All modes
 Value Taken    Lamda =  -0.00067592
 Step Taken.  Stepsize is  0.103558

                             Maximum     Tolerance    Cnvgd?
         Gradient           0.006184      0.000300      NO
         Displacement       0.056659      0.001200      NO
         Energy change     -0.002647      0.000001      NO


 New Cartesian Coordinates Obtained by Inverse Iteration

 Displacement from previous Coordinates is:  0.095459
 ----------------------------------------------------------------
             Standard Nuclear Orientation (Angstroms)
    I     Atom           X                Y                Z
 ----------------------------------------------------------------
    1      C       0.9797710834    -0.2753932199     1.5608076879
    2      C       1.3848541795    -0.7222889795     0.1947854838
    3      C       0.3429583325     0.3592718797     0.3377276955
    4      Cl      2.9872688260    -0.3616360344    -0.4406590646
    5      F       0.9718466936    -1.9371121316    -0.2282412684
    6      Cl      0.7539951104     2.0337171504    -0.0553037371
    7      I      -1.7278747649    -0.1527028347    -0.1231801287
    8      H       0.3742168311    -0.9618909799     2.1401209661
    9      H       1.6768033744     0.3330567973     2.1224163930
 ----------------------------------------------------------------
 Molecular Point Group                 C1    NOp =  1
 Largest Abelian Subgroup              C1    NOp =  1
 Nuclear Repulsion Energy =   865.2731455413 hartrees
 There are       58 alpha and       58 beta electrons
 Applying Cartesian multipole field
    Component          Value
    ---------          -----
     (2,0,0)        1.00000E-11
     (0,2,0)        2.00000E-11
     (0,0,2)       -3.00000E-11
 Nucleus-field energy     =     0.0000000174 hartrees
 Requested basis set is 6-311++G(d,p)
 There are 84 shells and 224 basis functions
 A cutoff of  1.0D-11 yielded   2880 shell pairs
 There are     21902 function pairs (     24120 Cartesian)
 Smallest overlap matrix eigenvalue = 2.76E-05
 Guess MOs from SCF MO coefficient file

 -----------------------------------------------------------------------
  General SCF calculation program by
  Eric Jon Sundstrom, Paul Horn, Yuezhi Mao, Dmitri Zuev, Alec White,
  David Stuck, Shaama M.S., Shane Yost, Joonho Lee, David Small,
  Daniel Levine, Susi Lehtola, Hugh Burton, Evgeny Epifanovsky
 -----------------------------------------------------------------------
 Exchange:     0.2000 Hartree-Fock + 0.0800 Slater + 0.7200 B88
 Correlation:  0.1900 VWN1RPA + 0.8100 LYP
 Using SG-1 standard quadrature grid
 A restricted SCF calculation will be
 performed using DIIS
 SCF converges when DIIS error is below 1.0e-08
 ---------------------------------------
  Cycle       Energy         DIIS error
 ---------------------------------------
    1   -8055.3362125952      2.73e-04  
    2   -8055.3368355837      9.28e-05  
    3   -8055.3368151984      1.16e-04  
    4   -8055.3368779502      2.06e-05  
    5   -8055.3368803823      7.52e-06  
    6   -8055.3368806834      2.01e-06  
    7   -8055.3368807074      4.27e-07  
    8   -8055.3368807082      1.23e-07  
    9   -8055.3368807083      3.68e-08  
   10   -8055.3368807083      1.14e-08  
   11   -8055.3368807082      3.63e-09  Convergence criterion met
 ---------------------------------------
 SCF time:   CPU 46.32s  wall 90.00s 
 SCF   energy in the final basis set =    -8055.3368807082
 Total energy in the final basis set =    -8055.3368807082

 --------------------------------------------------------------

                    Orbital Energies (a.u.)
 --------------------------------------------------------------

 Alpha MOs
 -- Occupied --
*******-176.317-165.721-165.719-165.719-101.579-101.578 -35.814
-31.307 -31.301 -31.301 -24.720 -22.958 -22.956 -22.956 -22.951
-22.951 -10.356 -10.314 -10.232  -9.493  -9.493  -7.258  -7.258
 -7.248  -7.248  -7.247  -7.247  -6.363  -4.776  -4.760  -4.760
 -2.042  -2.037  -2.037  -2.023  -2.023  -1.265  -0.958  -0.875
 -0.844  -0.688  -0.652  -0.613  -0.550  -0.536  -0.504  -0.475
 -0.457  -0.411  -0.403  -0.389  -0.352  -0.339  -0.322  -0.308
 -0.281  -0.277
 -- Virtual --
 -0.088  -0.040  -0.006   0.011   0.022   0.024   0.027   0.059
  0.065   0.069   0.075   0.079   0.088   0.095   0.105   0.111
  0.114   0.121   0.125   0.130   0.135   0.145   0.156   0.166
  0.169   0.183   0.203   0.218   0.220   0.235   0.250   0.260
  0.265   0.269   0.307   0.323   0.358   0.372   0.387   0.410
  0.426   0.431   0.436   0.447   0.458   0.460   0.468   0.484
  0.491   0.495   0.526   0.536   0.552   0.588   0.596   0.609
  0.629   0.654   0.682   0.693   0.737   0.777   0.806   0.849
  0.853   0.867   0.896   0.900   0.935   0.957   1.000   1.016
  1.032   1.121   1.137   1.167   1.254   1.288   1.329   1.353
  1.381   1.402   1.414   1.457   1.477   1.489   1.523   1.548
  1.566   1.599   1.669   1.742   1.784   1.860   1.865   1.915
  1.982   1.990   2.041   2.161   2.164   2.201   2.270   2.290
  2.295   2.310   2.459   2.513   2.547   2.577   2.674   2.719
  2.788   2.814   2.937   3.049   3.145   3.381   3.583   3.697
  3.765   3.797   3.978   3.984   3.995   4.026   4.059   4.068
  4.125   4.251   4.429   4.841   6.027   6.044   6.091   6.335
  6.380   6.657   9.717   9.750  23.488  23.643  23.853  25.853
 25.857  25.919  25.940  26.422  26.442  27.876  28.361  28.375
 28.386  28.537  28.544  28.571  28.602  28.688  66.756 127.897
127.908 127.938 151.669 215.703 215.7371901.833
 --------------------------------------------------------------

          Ground-State Mulliken Net Atomic Charges

     Atom                 Charge (a.u.)
  ----------------------------------------
      1 C                    -0.613700
      2 C                    -0.283221
      3 C                    -0.040807
      4 Cl                    0.231169
      5 F                    -0.023735
      6 Cl                    0.229818
      7 I                     0.132020
      8 H                     0.218665
      9 H                     0.149792
  ----------------------------------------
  Sum of atomic charges =     0.000000

 -----------------------------------------------------------------
                    Cartesian Multipole Moments
 -----------------------------------------------------------------
    Charge (ESU x 10^10)
                 0.0000
    Dipole Moment (Debye)
         X      -0.0358      Y       0.1265      Z       1.8949
       Tot       1.8994
    Quadrupole Moments (Debye-Ang)
        XX     -74.8662     XY       2.0491     YY     -79.5410
        XZ       2.6523     YZ      -1.3693     ZZ     -73.4793
    Octopole Moments (Debye-Ang^2)
       XXX     -67.4650    XXY      -3.1990    XYY     -20.3120
       YYY      -1.6825    XXZ      -5.6014    XYZ      -0.5825
       YYZ      -2.4724    XZZ     -14.0756    YZZ      -5.2846
       ZZZ      -0.8011
    Hexadecapole Moments (Debye-Ang^3)
      XXXX   -1381.4443   XXXY      25.4153   XXYY    -340.7925
      XYYY      20.0317   YYYY    -550.8352   XXXZ      -2.7425
      XXYZ       2.2253   XYYZ      -0.4245   YYYZ      -8.3209
      XXZZ    -274.9717   XYZZ       4.4821   YYZZ    -130.6167
      XZZZ       6.7953   YZZZ      -3.3190   ZZZZ    -215.8340
 -----------------------------------------------------------------
 Calculating analytic gradient of the SCF energy
 Gradient of SCF Energy
            1           2           3           4           5           6
    1   0.0005114  -0.0012300   0.0006985  -0.0008155   0.0009997   0.0007103
    2   0.0008211  -0.0038129  -0.0002568   0.0003878   0.0034032   0.0003408
    3  -0.0019539   0.0023024   0.0018592   0.0002396  -0.0002876  -0.0005094
            7           8           9
    1  -0.0002283  -0.0000444  -0.0006019
    2  -0.0006028   0.0000428  -0.0003231
    3  -0.0006385  -0.0005506  -0.0004613
 Max gradient component =       3.813E-03
 RMS gradient           =       1.310E-03
 Gradient time:  CPU 15.39 s  wall 30.80 s
 Geometry Optimization Parameters
   NAtoms,    NIC,     NZ,  NCons,   NDum,   NFix, NCnnct, MaxDiis
        9      69       9       0       0       0       0       0

 Cartesian Hessian Update
 Hessian Updated using BFGS Update


** GEOMETRY OPTIMIZATION IN DELOCALIZED INTERNAL COORDINATES **
   Searching for a Minimum

   Optimization Cycle:   3

                       Coordinates (Angstroms)
     ATOM                X               Y               Z
      1  C         0.9797710834   -0.2753932199    1.5608076879
      2  C         1.3848541795   -0.7222889795    0.1947854838
      3  C         0.3429583325    0.3592718797    0.3377276955
      4  Cl        2.9872688260   -0.3616360344   -0.4406590646
      5  F         0.9718466936   -1.9371121316   -0.2282412684
      6  Cl        0.7539951104    2.0337171504   -0.0553037371
      7  I        -1.7278747649   -0.1527028347   -0.1231801287
      8  H         0.3742168311   -0.9618909799    2.1401209661
      9  H         1.6768033744    0.3330567973    2.1224163930
   Point Group: c1    Number of degrees of freedom:    21


   Energy is  -8055.336880708

 Hessian Updated using BFGS Update

 21 Hessian modes will be used to form the next step
  Hessian Eigenvalues:
     0.017464    0.020904    0.029431    0.030866    0.033672    0.045534
     0.081118    0.089447    0.102791    0.109718    0.117609    0.132561
     0.143935    0.260596    0.265594    0.273575    0.286313    0.291051
     0.348297    0.350445    0.549161

 Minimum Search - Taking Simple RFO Step
 Searching for Lamda that Minimizes Along All modes
 Value Taken    Lamda =  -0.00012152
 Step Taken.  Stepsize is  0.042797

                             Maximum     Tolerance    Cnvgd?
         Gradient           0.002145      0.000300      NO
         Displacement       0.020076      0.001200      NO
         Energy change     -0.000265      0.000001      NO


 New Cartesian Coordinates Obtained by Inverse Iteration

 Displacement from previous Coordinates is:  0.040988
 ----------------------------------------------------------------
             Standard Nuclear Orientation (Angstroms)
    I     Atom           X                Y                Z
 ----------------------------------------------------------------
    1      C       0.9789922985    -0.2757557849     1.5575910784
    2      C       1.3858994567    -0.7203020947     0.1894626087
    3      C       0.3427535873     0.3597443938     0.3328486269
    4      Cl      2.9931261768    -0.3661800480    -0.4409466716
    5      F       0.9775488472    -1.9447336725    -0.2199894075
    6      Cl      0.7473007670     2.0369879048    -0.0494005754
    7      I      -1.7297810373    -0.1453926235    -0.1190543438
    8      H       0.3735834095    -0.9635482811     2.1365864425
    9      H       1.6744161602     0.3342018536     2.1213762692
 ----------------------------------------------------------------
 Molecular Point Group                 C1    NOp =  1
 Largest Abelian Subgroup              C1    NOp =  1
 Nuclear Repulsion Energy =   864.6382261902 hartrees
 There are       58 alpha and       58 beta electrons
 Applying Cartesian multipole field
    Component          Value
    ---------          -----
     (2,0,0)        1.00000E-11
     (0,2,0)        2.00000E-11
     (0,0,2)       -3.00000E-11
 Nucleus-field energy     =     0.0000000175 hartrees
 Requested basis set is 6-311++G(d,p)
 There are 84 shells and 224 basis functions
 A cutoff of  1.0D-11 yielded   2880 shell pairs
 There are     21887 function pairs (     24102 Cartesian)
 Smallest overlap matrix eigenvalue = 2.75E-05
 Guess MOs from SCF MO coefficient file

 -----------------------------------------------------------------------
  General SCF calculation program by
  Eric Jon Sundstrom, Paul Horn, Yuezhi Mao, Dmitri Zuev, Alec White,
  David Stuck, Shaama M.S., Shane Yost, Joonho Lee, David Small,
  Daniel Levine, Susi Lehtola, Hugh Burton, Evgeny Epifanovsky
 -----------------------------------------------------------------------
 Exchange:     0.2000 Hartree-Fock + 0.0800 Slater + 0.7200 B88
 Correlation:  0.1900 VWN1RPA + 0.8100 LYP
 Using SG-1 standard quadrature grid
 A restricted SCF calculation will be
 performed using DIIS
 SCF converges when DIIS error is below 1.0e-08
 ---------------------------------------
  Cycle       Energy         DIIS error
 ---------------------------------------
    1   -8055.3368105332      1.19e-04  
    2   -8055.3369379693      2.56e-05  
    3   -8055.3369373713      2.85e-05  
    4   -8055.3369418046      6.72e-06  
    5   -8055.3369420446      2.16e-06  
    6   -8055.3369420697      9.84e-07  
    7   -8055.3369420756      1.58e-07  
    8   -8055.3369420758      5.46e-08  
    9   -8055.3369420757      9.68e-09  Convergence criterion met
 ---------------------------------------
 SCF time:   CPU 37.98s  wall 76.00s 
 SCF   energy in the final basis set =    -8055.3369420757
 Total energy in the final basis set =    -8055.3369420757

 --------------------------------------------------------------

                    Orbital Energies (a.u.)
 --------------------------------------------------------------

 Alpha MOs
 -- Occupied --
*******-176.317-165.721-165.719-165.719-101.579-101.579 -35.814
-31.307 -31.301 -31.301 -24.720 -22.958 -22.956 -22.956 -22.952
-22.952 -10.356 -10.315 -10.232  -9.494  -9.493  -7.259  -7.258
 -7.248  -7.248  -7.248  -7.248  -6.363  -4.776  -4.760  -4.760
 -2.042  -2.037  -2.037  -2.023  -2.023  -1.264  -0.957  -0.876
 -0.844  -0.689  -0.652  -0.613  -0.550  -0.536  -0.504  -0.474
 -0.457  -0.411  -0.403  -0.389  -0.352  -0.339  -0.322  -0.308
 -0.281  -0.278
 -- Virtual --
 -0.088  -0.040  -0.006   0.010   0.022   0.023   0.027   0.058
  0.066   0.069   0.074   0.079   0.088   0.095   0.105   0.111
  0.113   0.121   0.125   0.130   0.135   0.145   0.156   0.165
  0.169   0.183   0.203   0.218   0.220   0.234   0.250   0.259
  0.264   0.268   0.306   0.323   0.358   0.372   0.387   0.410
  0.425   0.431   0.436   0.447   0.458   0.459   0.469   0.483
  0.491   0.495   0.526   0.536   0.552   0.588   0.596   0.608
  0.629   0.655   0.683   0.693   0.736   0.777   0.807   0.849
  0.852   0.867   0.895   0.899   0.936   0.956   1.000   1.016
  1.030   1.119   1.138   1.166   1.254   1.290   1.328   1.354
  1.380   1.401   1.414   1.455   1.477   1.488   1.523   1.548
  1.565   1.599   1.668   1.743   1.784   1.859   1.866   1.917
  1.980   1.989   2.042   2.160   2.163   2.200   2.269   2.290
  2.293   2.312   2.456   2.513   2.545   2.575   2.673   2.718
  2.788   2.813   2.936   3.045   3.143   3.380   3.581   3.696
  3.765   3.798   3.978   3.982   3.995   4.021   4.059   4.068
  4.125   4.251   4.430   4.838   6.027   6.045   6.091   6.336
  6.381   6.653   9.716   9.749  23.485  23.640  23.850  25.852
 25.857  25.922  25.937  26.424  26.435  27.876  28.361  28.375
 28.386  28.537  28.544  28.571  28.603  28.688  66.756 127.897
127.908 127.938 151.669 215.703 215.7361901.833
 --------------------------------------------------------------

          Ground-State Mulliken Net Atomic Charges

     Atom                 Charge (a.u.)
  ----------------------------------------
      1 C                    -0.609303
      2 C                    -0.288923
      3 C                    -0.041567
      4 Cl                    0.234485
      5 F                    -0.025990
      6 Cl                    0.229951
      7 I                     0.132690
      8 H                     0.219291
      9 H                     0.149367
  ----------------------------------------
  Sum of atomic charges =    -0.000000

 -----------------------------------------------------------------
                    Cartesian Multipole Moments
 -----------------------------------------------------------------
    Charge (ESU x 10^10)
                -0.0000
    Dipole Moment (Debye)
         X      -0.0446      Y       0.1560      Z       1.8806
       Tot       1.8876
    Quadrupole Moments (Debye-Ang)
        XX     -74.8417     XY       2.0508     YY     -79.5770
        XZ       2.6134     YZ      -1.3502     ZZ     -73.5159
    Octopole Moments (Debye-Ang^2)
       XXX     -67.3433    XXY      -3.3322    XYY     -20.3494
       YYY      -1.9133    XXZ      -5.7074    XYZ      -0.5092
       YYZ      -2.6002    XZZ     -14.0727    YZZ      -5.4542
       ZZZ      -1.3050
    Hexadecapole Moments (Debye-Ang^3)
      XXXX   -1383.4053   XXXY      27.2583   XXYY    -341.8796
      XYYY      22.4727   YYYY    -552.3591   XXXZ      -2.3756
      XXYZ       2.1791   XYYZ      -0.1879   YYYZ      -8.3791
      XXZZ    -275.6048   XYZZ       5.2291   YYZZ    -130.8402
      XZZZ       7.3998   YZZZ      -3.5727   ZZZZ    -215.1238
 -----------------------------------------------------------------
 Calculating analytic gradient of the SCF energy
 Gradient of SCF Energy
            1           2           3           4           5           6
    1  -0.0001394  -0.0015851   0.0009796   0.0002171   0.0009894  -0.0000591
    2  -0.0000249  -0.0012685   0.0002267   0.0000760   0.0009696   0.0001157
    3  -0.0011761   0.0002235   0.0006110   0.0002671   0.0003767   0.0000210
            7           8           9
    1   0.0001091  -0.0003150  -0.0001966
    2   0.0000351  -0.0000759  -0.0000538
    3  -0.0001782  -0.0001066  -0.0000384
 Max gradient component =       1.585E-03
 RMS gradient           =       5.890E-04
 Gradient time:  CPU 15.40 s  wall 28.96 s
 Geometry Optimization Parameters
   NAtoms,    NIC,     NZ,  NCons,   NDum,   NFix, NCnnct, MaxDiis
        9      69       9       0       0       0       0       0

 Cartesian Hessian Update
 Hessian Updated using BFGS Update


** GEOMETRY OPTIMIZATION IN DELOCALIZED INTERNAL COORDINATES **
   Searching for a Minimum

   Optimization Cycle:   4

                       Coordinates (Angstroms)
     ATOM                X               Y               Z
      1  C         0.9789922985   -0.2757557849    1.5575910784
      2  C         1.3858994567   -0.7203020947    0.1894626087
      3  C         0.3427535873    0.3597443938    0.3328486269
      4  Cl        2.9931261768   -0.3661800480   -0.4409466716
      5  F         0.9775488472   -1.9447336725   -0.2199894075
      6  Cl        0.7473007670    2.0369879048   -0.0494005754
      7  I        -1.7297810373   -0.1453926235   -0.1190543438
      8  H         0.3735834095   -0.9635482811    2.1365864425
      9  H         1.6744161602    0.3342018536    2.1213762692
   Point Group: c1    Number of degrees of freedom:    21


   Energy is  -8055.336942076

 Hessian Updated using BFGS Update

 21 Hessian modes will be used to form the next step
  Hessian Eigenvalues:
     0.017468    0.020949    0.028907    0.030920    0.034786    0.053942
     0.081134    0.089956    0.100164    0.108527    0.118860    0.133142
     0.143952    0.242809    0.266982    0.273020    0.285297    0.290297
     0.347723    0.350739    0.492670

 Minimum Search - Taking Simple RFO Step
 Searching for Lamda that Minimizes Along All modes
 Value Taken    Lamda =  -0.00001645
 Step Taken.  Stepsize is  0.012478

                             Maximum     Tolerance    Cnvgd?
         Gradient           0.000870      0.000300      NO
         Displacement       0.005962      0.001200      NO
         Energy change     -0.000061      0.000001      NO


 New Cartesian Coordinates Obtained by Inverse Iteration

 Displacement from previous Coordinates is:  0.013189
 ----------------------------------------------------------------
             Standard Nuclear Orientation (Angstroms)
    I     Atom           X                Y                Z
 ----------------------------------------------------------------
    1      C       0.9795164900    -0.2751710246     1.5592223884
    2      C       1.3867150363    -0.7196572375     0.1894001068
    3      C       0.3423243357     0.3594057247     0.3325394229
    4      Cl      2.9938018347    -0.3673353034    -0.4422799639
    5      F       0.9741309884    -1.9439868534    -0.2213182820
    6      Cl      0.7465309571     2.0367067852    -0.0487283391
    7      I      -1.7294759546    -0.1463925162    -0.1222809989
    8      H       0.3756920741    -0.9638962288     2.1386133595
    9      H       1.6746039042     0.3353483015     2.1233063339
 ----------------------------------------------------------------
 Molecular Point Group                 C1    NOp =  1
 Largest Abelian Subgroup              C1    NOp =  1
 Nuclear Repulsion Energy =   864.5405041443 hartrees
 There are       58 alpha and       58 beta electrons
 Applying Cartesian multipole field
    Component          Value
    ---------          -----
     (2,0,0)        1.00000E-11
     (0,2,0)        2.00000E-11
     (0,0,2)       -3.00000E-11
 Nucleus-field energy     =     0.0000000175 hartrees
 Requested basis set is 6-311++G(d,p)
 There are 84 shells and 224 basis functions
 A cutoff of  1.0D-11 yielded   2878 shell pairs
 There are     21877 function pairs (     24090 Cartesian)
 Smallest overlap matrix eigenvalue = 2.76E-05
 Guess MOs from SCF MO coefficient file

 -----------------------------------------------------------------------
  General SCF calculation program by
  Eric Jon Sundstrom, Paul Horn, Yuezhi Mao, Dmitri Zuev, Alec White,
  David Stuck, Shaama M.S., Shane Yost, Joonho Lee, David Small,
  Daniel Levine, Susi Lehtola, Hugh Burton, Evgeny Epifanovsky
 -----------------------------------------------------------------------
 Exchange:     0.2000 Hartree-Fock + 0.0800 Slater + 0.7200 B88
 Correlation:  0.1900 VWN1RPA + 0.8100 LYP
 Using SG-1 standard quadrature grid
 A restricted SCF calculation will be
 performed using DIIS
 SCF converges when DIIS error is below 1.0e-08
 ---------------------------------------
  Cycle       Energy         DIIS error
 ---------------------------------------
    1   -8055.3369411376      3.62e-05  
    2   -8055.3369512270      9.57e-06  
    3   -8055.3369509103      1.17e-05  
    4   -8055.3369516957      2.81e-06  
    5   -8055.3369517414      9.08e-07  
    6   -8055.3369517454      2.33e-07  
    7   -8055.3369517457      5.76e-08  
    8   -8055.3369517458      2.15e-08  
    9   -8055.3369517458      3.25e-09  Convergence criterion met
 ---------------------------------------
 SCF time:   CPU 37.54s  wall 51.00s 
 SCF   energy in the final basis set =    -8055.3369517458
 Total energy in the final basis set =    -8055.3369517458

 --------------------------------------------------------------

                    Orbital Energies (a.u.)
 --------------------------------------------------------------

 Alpha MOs
 -- Occupied --
*******-176.317-165.721-165.719-165.719-101.579-101.579 -35.814
-31.307 -31.301 -31.301 -24.719 -22.958 -22.956 -22.956 -22.952
-22.952 -10.356 -10.315 -10.232  -9.494  -9.494  -7.259  -7.259
 -7.248  -7.248  -7.248  -7.248  -6.363  -4.776  -4.760  -4.760
 -2.042  -2.037  -2.037  -2.023  -2.023  -1.263  -0.957  -0.876
 -0.844  -0.689  -0.652  -0.613  -0.549  -0.536  -0.503  -0.474
 -0.457  -0.411  -0.403  -0.388  -0.352  -0.339  -0.322  -0.308
 -0.281  -0.278
 -- Virtual --
 -0.088  -0.040  -0.006   0.010   0.022   0.023   0.027   0.058
  0.066   0.069   0.074   0.079   0.088   0.095   0.105   0.111
  0.113   0.121   0.125   0.130   0.135   0.145   0.156   0.165
  0.169   0.183   0.202   0.218   0.220   0.234   0.250   0.259
  0.264   0.268   0.306   0.323   0.358   0.372   0.387   0.410
  0.425   0.431   0.436   0.447   0.458   0.459   0.468   0.484
  0.491   0.495   0.526   0.536   0.551   0.587   0.596   0.608
  0.629   0.655   0.683   0.693   0.736   0.777   0.807   0.849
  0.852   0.867   0.895   0.899   0.935   0.956   1.000   1.016
  1.030   1.119   1.138   1.166   1.254   1.289   1.328   1.354
  1.379   1.402   1.414   1.455   1.477   1.487   1.523   1.548
  1.565   1.600   1.668   1.743   1.783   1.858   1.865   1.917
  1.978   1.989   2.042   2.159   2.162   2.200   2.269   2.290
  2.293   2.312   2.456   2.513   2.544   2.574   2.672   2.717
  2.787   2.813   2.935   3.044   3.141   3.378   3.580   3.695
  3.766   3.798   3.977   3.982   3.995   4.019   4.059   4.067
  4.125   4.251   4.430   4.837   6.027   6.045   6.091   6.336
  6.381   6.650   9.716   9.748  23.484  23.639  23.848  25.852
 25.857  25.922  25.935  26.424  26.434  27.876  28.361  28.375
 28.386  28.537  28.544  28.571  28.603  28.687  66.756 127.897
127.908 127.938 151.669 215.703 215.7361901.833
 --------------------------------------------------------------

          Ground-State Mulliken Net Atomic Charges

     Atom                 Charge (a.u.)
  ----------------------------------------
      1 C                    -0.609420
      2 C                    -0.288363
      3 C                    -0.040893
      4 Cl                    0.235275
      5 F                    -0.027081
      6 Cl                    0.229010
      7 I                     0.132965
      8 H                     0.219090
      9 H                     0.149416
  ----------------------------------------
  Sum of atomic charges =    -0.000000

 -----------------------------------------------------------------
                    Cartesian Multipole Moments
 -----------------------------------------------------------------
    Charge (ESU x 10^10)
                -0.0000
    Dipole Moment (Debye)
         X      -0.0377      Y       0.1605      Z       1.8817
       Tot       1.8889
    Quadrupole Moments (Debye-Ang)
        XX     -74.8135     XY       2.0518     YY     -79.5933
        XZ       2.6208     YZ      -1.3497     ZZ     -73.5059
    Octopole Moments (Debye-Ang^2)
       XXX     -67.2411    XXY      -3.3120    XYY     -20.3568
       YYY      -1.7744    XXZ      -5.6517    XYZ      -0.5112
       YYZ      -2.4939    XZZ     -14.0599    YZZ      -5.4162
       ZZZ      -0.9825
    Hexadecapole Moments (Debye-Ang^3)
      XXXX   -1383.0240   XXXY      27.1725   XXYY    -341.8493
      XYYY      22.4376   YYYY    -552.3609   XXXZ      -2.7378
      XXYZ       2.1642   XYYZ      -0.2992   YYYZ      -8.5519
      XXZZ    -275.5780   XYZZ       5.2239   YYZZ    -130.9054
      XZZZ       7.0596   YZZZ      -3.7625   ZZZZ    -215.4822
 -----------------------------------------------------------------
 Calculating analytic gradient of the SCF energy
 Gradient of SCF Energy
            1           2           3           4           5           6
    1  -0.0001379  -0.0007267   0.0004106   0.0004751   0.0003037  -0.0000893
    2   0.0001094  -0.0007798   0.0003886   0.0001523   0.0002239  -0.0000139
    3  -0.0000380  -0.0000258  -0.0000308   0.0001826  -0.0000464   0.0000667
            7           8           9
    1   0.0000598  -0.0002022  -0.0000930
    2  -0.0000051  -0.0000301  -0.0000455
    3  -0.0002694  -0.0000324   0.0001935
 Max gradient component =       7.798E-04
 RMS gradient           =       2.786E-04
 Gradient time:  CPU 15.34 s  wall 20.12 s
 Geometry Optimization Parameters
   NAtoms,    NIC,     NZ,  NCons,   NDum,   NFix, NCnnct, MaxDiis
        9      69       9       0       0       0       0       0

 Cartesian Hessian Update
 Hessian Updated using BFGS Update


** GEOMETRY OPTIMIZATION IN DELOCALIZED INTERNAL COORDINATES **
   Searching for a Minimum

   Optimization Cycle:   5

                       Coordinates (Angstroms)
     ATOM                X               Y               Z
      1  C         0.9795164900   -0.2751710246    1.5592223884
      2  C         1.3867150363   -0.7196572375    0.1894001068
      3  C         0.3423243357    0.3594057247    0.3325394229
      4  Cl        2.9938018347   -0.3673353034   -0.4422799639
      5  F         0.9741309884   -1.9439868534   -0.2213182820
      6  Cl        0.7465309571    2.0367067852   -0.0487283391
      7  I        -1.7294759546   -0.1463925162   -0.1222809989
      8  H         0.3756920741   -0.9638962288    2.1386133595
      9  H         1.6746039042    0.3353483015    2.1233063339
   Point Group: c1    Number of degrees of freedom:    21


   Energy is  -8055.336951746

 Hessian Updated using BFGS Update

 21 Hessian modes will be used to form the next step
  Hessian Eigenvalues:
     0.017010    0.020996    0.026364    0.030980    0.036666    0.054014
     0.074699    0.088826    0.090643    0.108565    0.117034    0.133426
     0.143329    0.249763    0.264686    0.272546    0.284837    0.312674
     0.349291    0.352653    0.482151

 Minimum Search - Taking Simple RFO Step
 Searching for Lamda that Minimizes Along All modes
 Value Taken    Lamda =  -0.00000409
 Step Taken.  Stepsize is  0.009567

                             Maximum     Tolerance    Cnvgd?
         Gradient           0.000451      0.000300      NO
         Displacement       0.005508      0.001200      NO
         Energy change     -0.000010      0.000001      NO


 New Cartesian Coordinates Obtained by Inverse Iteration

 Displacement from previous Coordinates is:  0.008066
 ----------------------------------------------------------------
             Standard Nuclear Orientation (Angstroms)
    I     Atom           X                Y                Z
 ----------------------------------------------------------------
    1      C       0.9796757902    -0.2752856722     1.5597352172
    2      C       1.3872715902    -0.7186113013     0.1896845857
    3      C       0.3420377372     0.3590638584     0.3327010343
    4      Cl      2.9929643521    -0.3674647017    -0.4439541074
    5      F       0.9733752856    -1.9437564139    -0.2200331721
    6      Cl      0.7474181319     2.0361624377    -0.0483553307
    7      I      -1.7294535418    -0.1461244644    -0.1238851019
    8      H       0.3770364758    -0.9653412207     2.1386450262
    9      H       1.6735138447     0.3363791257     2.1239358761
 ----------------------------------------------------------------
 Molecular Point Group                 C1    NOp =  1
 Largest Abelian Subgroup              C1    NOp =  1
 Nuclear Repulsion Energy =   864.5732695133 hartrees
 There are       58 alpha and       58 beta electrons
 Applying Cartesian multipole field
    Component          Value
    ---------          -----
     (2,0,0)        1.00000E-11
     (0,2,0)        2.00000E-11
     (0,0,2)       -3.00000E-11
 Nucleus-field energy     =     0.0000000175 hartrees
 Requested basis set is 6-311++G(d,p)
 There are 84 shells and 224 basis functions
 A cutoff of  1.0D-11 yielded   2880 shell pairs
 There are     21887 function pairs (     24102 Cartesian)
 Smallest overlap matrix eigenvalue = 2.76E-05
 Guess MOs from SCF MO coefficient file

 -----------------------------------------------------------------------
  General SCF calculation program by
  Eric Jon Sundstrom, Paul Horn, Yuezhi Mao, Dmitri Zuev, Alec White,
  David Stuck, Shaama M.S., Shane Yost, Joonho Lee, David Small,
  Daniel Levine, Susi Lehtola, Hugh Burton, Evgeny Epifanovsky
 -----------------------------------------------------------------------
 Exchange:     0.2000 Hartree-Fock + 0.0800 Slater + 0.7200 B88
 Correlation:  0.1900 VWN1RPA + 0.8100 LYP
 Using SG-1 standard quadrature grid
 A restricted SCF calculation will be
 performed using DIIS
 SCF converges when DIIS error is below 1.0e-08
 ---------------------------------------
  Cycle       Energy         DIIS error
 ---------------------------------------
    1   -8055.3369499570      2.31e-05  
    2   -8055.3369542667      7.23e-06  
    3   -8055.3369541929      8.88e-06  
    4   -8055.3369544874      1.02e-06  
    5   -8055.3369544916      4.44e-07  
    6   -8055.3369544927      1.79e-07  
    7   -8055.3369544930      4.03e-08  
    8   -8055.3369544930      1.12e-08  
    9   -8055.3369544930      2.05e-09  Convergence criterion met
 ---------------------------------------
 SCF time:   CPU 37.64s  wall 51.00s 
 SCF   energy in the final basis set =    -8055.3369544930
 Total energy in the final basis set =    -8055.3369544930

 --------------------------------------------------------------

                    Orbital Energies (a.u.)
 --------------------------------------------------------------

 Alpha MOs
 -- Occupied --
*******-176.317-165.721-165.719-165.719-101.579-101.579 -35.814
-31.307 -31.301 -31.301 -24.719 -22.958 -22.956 -22.956 -22.952
-22.952 -10.356 -10.315 -10.232  -9.494  -9.494  -7.259  -7.259
 -7.248  -7.248  -7.248  -7.248  -6.363  -4.776  -4.760  -4.760
 -2.042  -2.037  -2.037  -2.023  -2.023  -1.263  -0.957  -0.876
 -0.844  -0.689  -0.652  -0.613  -0.549  -0.535  -0.503  -0.474
 -0.457  -0.411  -0.403  -0.389  -0.352  -0.340  -0.322  -0.308
 -0.281  -0.278
 -- Virtual --
 -0.088  -0.040  -0.006   0.010   0.022   0.023   0.027   0.058
  0.066   0.069   0.074   0.079   0.088   0.095   0.105   0.111
  0.113   0.121   0.125   0.130   0.135   0.145   0.156   0.165
  0.169   0.183   0.202   0.218   0.220   0.234   0.250   0.259
  0.264   0.268   0.306   0.323   0.358   0.372   0.387   0.410
  0.425   0.431   0.436   0.447   0.458   0.459   0.468   0.484
  0.491   0.495   0.526   0.537   0.551   0.587   0.596   0.608
  0.629   0.655   0.683   0.693   0.736   0.777   0.807   0.849
  0.852   0.867   0.895   0.899   0.935   0.956   1.000   1.016
  1.031   1.120   1.138   1.166   1.254   1.289   1.328   1.354
  1.379   1.402   1.414   1.456   1.477   1.487   1.523   1.548
  1.565   1.600   1.669   1.743   1.783   1.858   1.865   1.917
  1.978   1.989   2.042   2.159   2.162   2.200   2.269   2.290
  2.293   2.312   2.456   2.513   2.544   2.574   2.672   2.717
  2.787   2.812   2.935   3.044   3.141   3.378   3.579   3.695
  3.766   3.798   3.977   3.982   3.995   4.018   4.059   4.068
  4.125   4.251   4.430   4.836   6.027   6.045   6.091   6.336
  6.381   6.650   9.717   9.749  23.484  23.639  23.848  25.852
 25.857  25.922  25.935  26.424  26.435  27.876  28.361  28.375
 28.386  28.537  28.544  28.571  28.603  28.688  66.756 127.897
127.908 127.938 151.669 215.703 215.7361901.833
 --------------------------------------------------------------

          Ground-State Mulliken Net Atomic Charges

     Atom                 Charge (a.u.)
  ----------------------------------------
      1 C                    -0.609947
      2 C                    -0.287533
      3 C                    -0.040832
      4 Cl                    0.236253
      5 F                    -0.027904
      6 Cl                    0.228242
      7 I                     0.133190
      8 H                     0.219140
      9 H                     0.149390
  ----------------------------------------
  Sum of atomic charges =    -0.000000

 -----------------------------------------------------------------
                    Cartesian Multipole Moments
 -----------------------------------------------------------------
    Charge (ESU x 10^10)
                -0.0000
    Dipole Moment (Debye)
         X      -0.0337      Y       0.1634      Z       1.8809
       Tot       1.8883
    Quadrupole Moments (Debye-Ang)
        XX     -74.7909     XY       2.0533     YY     -79.6047
        XZ       2.6198     YZ      -1.3501     ZZ     -73.4993
    Octopole Moments (Debye-Ang^2)
       XXX     -67.1778    XXY      -3.3201    XYY     -20.3571
       YYY      -1.7750    XXZ      -5.6386    XYZ      -0.5124
       YYZ      -2.4376    XZZ     -14.0508    YZZ      -5.4235
       ZZZ      -0.8273
    Hexadecapole Moments (Debye-Ang^3)
      XXXX   -1382.5027   XXXY      27.0660   XXYY    -341.7420
      XYYY      22.4253   YYYY    -552.2338   XXXZ      -2.8906
      XXYZ       2.1696   XYYZ      -0.3366   YYYZ      -8.5816
      XXZZ    -275.4970   XYZZ       5.2084   YYZZ    -130.8894
      XZZZ       6.9362   YZZZ      -3.7976   ZZZZ    -215.6814
 -----------------------------------------------------------------
 Calculating analytic gradient of the SCF energy
 Gradient of SCF Energy
            1           2           3           4           5           6
    1  -0.0001431  -0.0003110   0.0003571   0.0002948   0.0000986  -0.0000212
    2  -0.0000517  -0.0000816   0.0002872   0.0001003  -0.0000569  -0.0000912
    3   0.0001439   0.0000373  -0.0001416   0.0001996  -0.0000986   0.0000404
            7           8           9
    1   0.0000206  -0.0001633  -0.0001326
    2  -0.0000225  -0.0000165  -0.0000672
    3  -0.0002917  -0.0000379   0.0001485
 Max gradient component =       3.571E-04
 RMS gradient           =       1.618E-04
 Gradient time:  CPU 15.21 s  wall 19.55 s
 Geometry Optimization Parameters
   NAtoms,    NIC,     NZ,  NCons,   NDum,   NFix, NCnnct, MaxDiis
        9      69       9       0       0       0       0       0

 Cartesian Hessian Update
 Hessian Updated using BFGS Update


** GEOMETRY OPTIMIZATION IN DELOCALIZED INTERNAL COORDINATES **
   Searching for a Minimum

   Optimization Cycle:   6

                       Coordinates (Angstroms)
     ATOM                X               Y               Z
      1  C         0.9796757902   -0.2752856722    1.5597352172
      2  C         1.3872715902   -0.7186113013    0.1896845857
      3  C         0.3420377372    0.3590638584    0.3327010343
      4  Cl        2.9929643521   -0.3674647017   -0.4439541074
      5  F         0.9733752856   -1.9437564139   -0.2200331721
      6  Cl        0.7474181319    2.0361624377   -0.0483553307
      7  I        -1.7294535418   -0.1461244644   -0.1238851019
      8  H         0.3770364758   -0.9653412207    2.1386450262
      9  H         1.6735138447    0.3363791257    2.1239358761
   Point Group: c1    Number of degrees of freedom:    21


   Energy is  -8055.336954493

 Hessian Updated using BFGS Update

 21 Hessian modes will be used to form the next step
  Hessian Eigenvalues:
     0.014775    0.020863    0.021734    0.031173    0.036372    0.054138
     0.066002    0.088205    0.091375    0.108211    0.116750    0.131987
     0.144052    0.254961    0.268859    0.281526    0.286038    0.294910
     0.349006    0.350925    0.504462

 Minimum Search - Taking Simple RFO Step
 Searching for Lamda that Minimizes Along All modes
 Value Taken    Lamda =  -0.00000163
 Step Taken.  Stepsize is  0.008021

                             Maximum     Tolerance    Cnvgd?
         Gradient           0.000221      0.000300     YES
         Displacement       0.004804      0.001200      NO
         Energy change     -0.000003      0.000001      NO


 New Cartesian Coordinates Obtained by Inverse Iteration

 Displacement from previous Coordinates is:  0.006716
 ----------------------------------------------------------------
             Standard Nuclear Orientation (Angstroms)
    I     Atom           X                Y                Z
 ----------------------------------------------------------------
    1      C       0.9797750596    -0.2753070788     1.5597515441
    2      C       1.3878169926    -0.7182510771     0.1898486031
    3      C       0.3416290481     0.3585765314     0.3327784522
    4      Cl      2.9923385864    -0.3678762018    -0.4452155421
    5      F       0.9732000419    -1.9438149410    -0.2188686781
    6      Cl      0.7480767936     2.0359701685    -0.0472895405
    7      I      -1.7293157734    -0.1456491931    -0.1248059597
    8      H       0.3780214064    -0.9663796345     2.1383309353
    9      H       1.6722975106     0.3377530741     2.1239442131
 ----------------------------------------------------------------
 Molecular Point Group                 C1    NOp =  1
 Largest Abelian Subgroup              C1    NOp =  1
 Nuclear Repulsion Energy =   864.6184332168 hartrees
 There are       58 alpha and       58 beta electrons
 Applying Cartesian multipole field
    Component          Value
    ---------          -----
     (2,0,0)        1.00000E-11
     (0,2,0)        2.00000E-11
     (0,0,2)       -3.00000E-11
 Nucleus-field energy     =     0.0000000174 hartrees
 Requested basis set is 6-311++G(d,p)
 There are 84 shells and 224 basis functions
 A cutoff of  1.0D-11 yielded   2879 shell pairs
 There are     21875 function pairs (     24090 Cartesian)
 Smallest overlap matrix eigenvalue = 2.76E-05
 Guess MOs from SCF MO coefficient file

 -----------------------------------------------------------------------
  General SCF calculation program by
  Eric Jon Sundstrom, Paul Horn, Yuezhi Mao, Dmitri Zuev, Alec White,
  David Stuck, Shaama M.S., Shane Yost, Joonho Lee, David Small,
  Daniel Levine, Susi Lehtola, Hugh Burton, Evgeny Epifanovsky
 -----------------------------------------------------------------------
 Exchange:     0.2000 Hartree-Fock + 0.0800 Slater + 0.7200 B88
 Correlation:  0.1900 VWN1RPA + 0.8100 LYP
 Using SG-1 standard quadrature grid
 A restricted SCF calculation will be
 performed using DIIS
 SCF converges when DIIS error is below 1.0e-08
 ---------------------------------------
  Cycle       Energy         DIIS error
 ---------------------------------------
    1   -8055.3369527193      1.78e-05  
    2   -8055.3369553886      4.88e-06  
    3   -8055.3369553289      6.63e-06  
    4   -8055.3369554957      7.39e-07  
    5   -8055.3369554977      4.00e-07  
    6   -8055.3369554985      1.27e-07  
    7   -8055.3369554986      2.46e-08  
    8   -8055.3369554987      5.68e-09  Convergence criterion met
 ---------------------------------------
 SCF time:   CPU 33.52s  wall 42.00s 
 SCF   energy in the final basis set =    -8055.3369554987
 Total energy in the final basis set =    -8055.3369554987

 --------------------------------------------------------------

                    Orbital Energies (a.u.)
 --------------------------------------------------------------

 Alpha MOs
 -- Occupied --
*******-176.317-165.721-165.719-165.719-101.579-101.579 -35.814
-31.308 -31.301 -31.301 -24.719 -22.958 -22.956 -22.956 -22.952
-22.952 -10.356 -10.315 -10.232  -9.494  -9.494  -7.259  -7.259
 -7.248  -7.248  -7.248  -7.248  -6.363  -4.776  -4.760  -4.760
 -2.042  -2.037  -2.037  -2.023  -2.023  -1.262  -0.957  -0.876
 -0.844  -0.689  -0.652  -0.612  -0.549  -0.535  -0.503  -0.474
 -0.457  -0.411  -0.403  -0.389  -0.352  -0.340  -0.322  -0.308
 -0.281  -0.278
 -- Virtual --
 -0.088  -0.040  -0.006   0.010   0.022   0.023   0.027   0.058
  0.066   0.069   0.074   0.079   0.088   0.095   0.105   0.111
  0.113   0.121   0.125   0.130   0.135   0.145   0.156   0.165
  0.169   0.183   0.202   0.218   0.220   0.234   0.250   0.259
  0.264   0.268   0.306   0.323   0.358   0.372   0.387   0.411
  0.425   0.431   0.436   0.447   0.458   0.459   0.468   0.484
  0.491   0.495   0.526   0.537   0.551   0.587   0.596   0.608
  0.629   0.655   0.683   0.693   0.736   0.777   0.807   0.849
  0.852   0.867   0.895   0.899   0.936   0.956   1.000   1.016
  1.031   1.120   1.138   1.166   1.254   1.289   1.328   1.354
  1.379   1.402   1.414   1.456   1.477   1.487   1.523   1.548
  1.565   1.600   1.669   1.743   1.783   1.858   1.865   1.917
  1.978   1.990   2.042   2.159   2.162   2.200   2.269   2.290
  2.293   2.312   2.457   2.513   2.544   2.574   2.672   2.718
  2.787   2.812   2.936   3.044   3.141   3.378   3.579   3.695
  3.766   3.798   3.977   3.982   3.995   4.018   4.059   4.068
  4.125   4.251   4.430   4.836   6.027   6.045   6.091   6.337
  6.381   6.649   9.717   9.749  23.484  23.639  23.848  25.852
 25.857  25.922  25.935  26.424  26.435  27.876  28.361  28.375
 28.386  28.537  28.544  28.571  28.603  28.688  66.757 127.897
127.908 127.938 151.669 215.703 215.7361901.833
 --------------------------------------------------------------

          Ground-State Mulliken Net Atomic Charges

     Atom                 Charge (a.u.)
  ----------------------------------------
      1 C                    -0.610015
      2 C                    -0.287058
      3 C                    -0.041044
      4 Cl                    0.236978
      5 F                    -0.028314
      6 Cl                    0.227396
      7 I                     0.133503
      8 H                     0.219184
      9 H                     0.149369
  ----------------------------------------
  Sum of atomic charges =    -0.000000

 -----------------------------------------------------------------
                    Cartesian Multipole Moments
 -----------------------------------------------------------------
    Charge (ESU x 10^10)
                -0.0000
    Dipole Moment (Debye)
         X      -0.0322      Y       0.1631      Z       1.8798
       Tot       1.8871
    Quadrupole Moments (Debye-Ang)
        XX     -74.7754     XY       2.0517     YY     -79.6127
        XZ       2.6178     YZ      -1.3479     ZZ     -73.4970
    Octopole Moments (Debye-Ang^2)
       XXX     -67.1562    XXY      -3.3279    XYY     -20.3605
       YYY      -1.7984    XXZ      -5.6434    XYZ      -0.5100
       YYZ      -2.4076    XZZ     -14.0531    YZZ      -5.4311
       ZZZ      -0.7673
    Hexadecapole Moments (Debye-Ang^3)
      XXXX   -1382.0833   XXXY      27.0685   XXYY    -341.6722
      XYYY      22.5020   YYYY    -552.2486   XXXZ      -2.9847
      XXYZ       2.1536   XYYZ      -0.3483   YYYZ      -8.6440
      XXZZ    -275.4293   XYZZ       5.2279   YYZZ    -130.8908
      XZZZ       6.8638   YZZZ      -3.8707   ZZZZ    -215.7853
 -----------------------------------------------------------------
 Calculating analytic gradient of the SCF energy
 Gradient of SCF Energy
            1           2           3           4           5           6
    1  -0.0001199   0.0000196   0.0001923   0.0001087   0.0000334   0.0000396
    2  -0.0000997   0.0001455   0.0001453   0.0000366  -0.0000923  -0.0000653
    3   0.0001204   0.0000677  -0.0001441   0.0002361  -0.0000919   0.0000465
            7           8           9
    1   0.0000619  -0.0001640  -0.0001717
    2  -0.0000071  -0.0000207  -0.0000424
    3  -0.0002756  -0.0000655   0.0001063
 Max gradient component =       2.756E-04
 RMS gradient           =       1.206E-04
 Gradient time:  CPU 15.69 s  wall 20.27 s
 Geometry Optimization Parameters
   NAtoms,    NIC,     NZ,  NCons,   NDum,   NFix, NCnnct, MaxDiis
        9      69       9       0       0       0       0       0

 Cartesian Hessian Update
 Hessian Updated using BFGS Update


** GEOMETRY OPTIMIZATION IN DELOCALIZED INTERNAL COORDINATES **
   Searching for a Minimum

   Optimization Cycle:   7

                       Coordinates (Angstroms)
     ATOM                X               Y               Z
      1  C         0.9797750596   -0.2753070788    1.5597515441
      2  C         1.3878169926   -0.7182510771    0.1898486031
      3  C         0.3416290481    0.3585765314    0.3327784522
      4  Cl        2.9923385864   -0.3678762018   -0.4452155421
      5  F         0.9732000419   -1.9438149410   -0.2188686781
      6  Cl        0.7480767936    2.0359701685   -0.0472895405
      7  I        -1.7293157734   -0.1456491931   -0.1248059597
      8  H         0.3780214064   -0.9663796345    2.1383309353
      9  H         1.6722975106    0.3377530741    2.1239442131
   Point Group: c1    Number of degrees of freedom:    21


   Energy is  -8055.336955499

 Hessian Updated using BFGS Update

 21 Hessian modes will be used to form the next step
  Hessian Eigenvalues:
     0.013551    0.019785    0.021245    0.031442    0.036123    0.054162
     0.064286    0.087369    0.091010    0.106514    0.116677    0.131632
     0.144749    0.256184    0.265626    0.269182    0.282326    0.301832
     0.348902    0.352050    0.496296

 Minimum Search - Taking Simple RFO Step
 Searching for Lamda that Minimizes Along All modes
 Value Taken    Lamda =   0.00000000
 Step Taken.  Stepsize is  0.003228

                             Maximum     Tolerance    Cnvgd?
         Gradient           0.000094      0.000300     YES
         Displacement       0.001911      0.001200      NO
         Energy change     -0.000001      0.000001      NO


 New Cartesian Coordinates Obtained by Inverse Iteration

 Displacement from previous Coordinates is:  0.003015
 ----------------------------------------------------------------
             Standard Nuclear Orientation (Angstroms)
    I     Atom           X                Y                Z
 ----------------------------------------------------------------
    1      C       0.9797770737    -0.2752517156     1.5596653302
    2      C       1.3879264914    -0.7182347722     0.1898902772
    3      C       0.3412474983     0.3583711319     0.3329020787
    4      Cl      2.9921207853    -0.3679818521    -0.4456567499
    5      F       0.9733500694    -1.9439586603    -0.2181439202
    6      Cl      0.7482767296     2.0359958392    -0.0467619462
    7      I      -1.7294150541    -0.1452766183    -0.1253956178
    8      H       0.3785061110    -0.9667981816     2.1382055570
    9      H       1.6720499614     0.3381564765     2.1237690185
 ----------------------------------------------------------------
 Molecular Point Group                 C1    NOp =  1
 Largest Abelian Subgroup              C1    NOp =  1
 Nuclear Repulsion Energy =   864.6096712682 hartrees
 There are       58 alpha and       58 beta electrons
 Applying Cartesian multipole field
    Component          Value
    ---------          -----
     (2,0,0)        1.00000E-11
     (0,2,0)        2.00000E-11
     (0,0,2)       -3.00000E-11
 Nucleus-field energy     =     0.0000000174 hartrees
 Requested basis set is 6-311++G(d,p)
 There are 84 shells and 224 basis functions
 A cutoff of  1.0D-11 yielded   2879 shell pairs
 There are     21875 function pairs (     24090 Cartesian)
 Smallest overlap matrix eigenvalue = 2.76E-05
 Guess MOs from SCF MO coefficient file

 -----------------------------------------------------------------------
  General SCF calculation program by
  Eric Jon Sundstrom, Paul Horn, Yuezhi Mao, Dmitri Zuev, Alec White,
  David Stuck, Shaama M.S., Shane Yost, Joonho Lee, David Small,
  Daniel Levine, Susi Lehtola, Hugh Burton, Evgeny Epifanovsky
 -----------------------------------------------------------------------
 Exchange:     0.2000 Hartree-Fock + 0.0800 Slater + 0.7200 B88
 Correlation:  0.1900 VWN1RPA + 0.8100 LYP
 Using SG-1 standard quadrature grid
 A restricted SCF calculation will be
 performed using DIIS
 SCF converges when DIIS error is below 1.0e-08
 ---------------------------------------
  Cycle       Energy         DIIS error
 ---------------------------------------
    1   -8055.3369551638      7.90e-06  
    2   -8055.3369556947      1.48e-06  
    3   -8055.3369556934      1.83e-06  
    4   -8055.3369557080      3.29e-07  
    5   -8055.3369557084      1.11e-07  
    6   -8055.3369557086      5.76e-08  
    7   -8055.3369557086      1.12e-08  
    8   -8055.3369557086      2.44e-09  Convergence criterion met
 ---------------------------------------
 SCF time:   CPU 33.84s  wall 35.00s 
 SCF   energy in the final basis set =    -8055.3369557086
 Total energy in the final basis set =    -8055.3369557086

 --------------------------------------------------------------

                    Orbital Energies (a.u.)
 --------------------------------------------------------------

 Alpha MOs
 -- Occupied --
*******-176.318-165.721-165.719-165.719-101.579-101.579 -35.814
-31.308 -31.301 -31.301 -24.719 -22.958 -22.956 -22.956 -22.952
-22.952 -10.356 -10.315 -10.232  -9.494  -9.493  -7.259  -7.259
 -7.248  -7.248  -7.248  -7.248  -6.363  -4.776  -4.760  -4.760
 -2.042  -2.037  -2.037  -2.023  -2.023  -1.262  -0.957  -0.876
 -0.844  -0.689  -0.652  -0.612  -0.549  -0.535  -0.503  -0.474
 -0.457  -0.411  -0.403  -0.389  -0.352  -0.340  -0.322  -0.308
 -0.281  -0.278
 -- Virtual --
 -0.087  -0.040  -0.006   0.010   0.022   0.023   0.027   0.058
  0.066   0.069   0.074   0.079   0.088   0.095   0.105   0.111
  0.113   0.121   0.125   0.130   0.135   0.145   0.156   0.165
  0.169   0.183   0.202   0.218   0.220   0.234   0.250   0.259
  0.264   0.268   0.306   0.323   0.358   0.372   0.387   0.411
  0.425   0.431   0.436   0.447   0.458   0.459   0.468   0.484
  0.491   0.495   0.526   0.537   0.551   0.587   0.596   0.608
  0.629   0.655   0.683   0.693   0.736   0.777   0.807   0.849
  0.852   0.867   0.895   0.899   0.936   0.956   1.000   1.016
  1.031   1.120   1.138   1.166   1.254   1.289   1.328   1.354
  1.379   1.402   1.414   1.456   1.477   1.487   1.523   1.548
  1.565   1.600   1.669   1.743   1.783   1.858   1.865   1.916
  1.978   1.990   2.042   2.159   2.162   2.200   2.269   2.290
  2.293   2.312   2.457   2.513   2.544   2.574   2.672   2.718
  2.787   2.813   2.936   3.044   3.141   3.378   3.579   3.695
  3.766   3.798   3.977   3.982   3.995   4.018   4.059   4.068
  4.125   4.251   4.430   4.836   6.027   6.045   6.091   6.337
  6.381   6.649   9.717   9.749  23.484  23.639  23.848  25.852
 25.857  25.922  25.935  26.424  26.435  27.876  28.361  28.375
 28.386  28.537  28.544  28.571  28.602  28.688  66.757 127.897
127.908 127.938 151.669 215.703 215.7361901.833
 --------------------------------------------------------------

          Ground-State Mulliken Net Atomic Charges

     Atom                 Charge (a.u.)
  ----------------------------------------
      1 C                    -0.610083
      2 C                    -0.286957
      3 C                    -0.040895
      4 Cl                    0.237144
      5 F                    -0.028339
      6 Cl                    0.226918
      7 I                     0.133658
      8 H                     0.219200
      9 H                     0.149354
  ----------------------------------------
  Sum of atomic charges =    -0.000000

 -----------------------------------------------------------------
                    Cartesian Multipole Moments
 -----------------------------------------------------------------
    Charge (ESU x 10^10)
                -0.0000
    Dipole Moment (Debye)
         X      -0.0328      Y       0.1617      Z       1.8792
       Tot       1.8864
    Quadrupole Moments (Debye-Ang)
        XX     -74.7714     XY       2.0499     YY     -79.6158
        XZ       2.6188     YZ      -1.3468     ZZ     -73.4966
    Octopole Moments (Debye-Ang^2)
       XXX     -67.1447    XXY      -3.3348    XYY     -20.3562
       YYY      -1.8337    XXZ      -5.6414    XYZ      -0.5101
       YYZ      -2.3932    XZZ     -14.0508    YZZ      -5.4426
       ZZZ      -0.7353
    Hexadecapole Moments (Debye-Ang^3)
      XXXX   -1382.0411   XXXY      27.1024   XXYY    -341.6705
      XYYY      22.5595   YYYY    -552.2911   XXXZ      -3.0386
      XXYZ       2.1453   XYYZ      -0.3681   YYYZ      -8.6681
      XXZZ    -275.4151   XYZZ       5.2437   YYZZ    -130.8974
      XZZZ       6.7952   YZZZ      -3.9035   ZZZZ    -215.8248
 -----------------------------------------------------------------
 Calculating analytic gradient of the SCF energy
 Gradient of SCF Energy
            1           2           3           4           5           6
    1  -0.0001182   0.0001056   0.0000586   0.0000740   0.0000609   0.0000758
    2  -0.0000733   0.0000940   0.0000790   0.0000157  -0.0000257  -0.0000128
    3   0.0000556   0.0000448  -0.0000820   0.0002457  -0.0000414   0.0000443
            7           8           9
    1   0.0000743  -0.0001683  -0.0001627
    2   0.0000011  -0.0000333  -0.0000447
    3  -0.0002811  -0.0000770   0.0000911
 Max gradient component =       2.811E-04
 RMS gradient           =       1.050E-04
 Gradient time:  CPU 15.69 s  wall 15.69 s
 Geometry Optimization Parameters
   NAtoms,    NIC,     NZ,  NCons,   NDum,   NFix, NCnnct, MaxDiis
        9      69       9       0       0       0       0       0

 Cartesian Hessian Update
 Hessian Updated using BFGS Update


** GEOMETRY OPTIMIZATION IN DELOCALIZED INTERNAL COORDINATES **
   Searching for a Minimum

   Optimization Cycle:   8

                       Coordinates (Angstroms)
     ATOM                X               Y               Z
      1  C         0.9797770737   -0.2752517156    1.5596653302
      2  C         1.3879264914   -0.7182347722    0.1898902772
      3  C         0.3412474983    0.3583711319    0.3329020787
      4  Cl        2.9921207853   -0.3679818521   -0.4456567499
      5  F         0.9733500694   -1.9439586603   -0.2181439202
      6  Cl        0.7482767296    2.0359958392   -0.0467619462
      7  I        -1.7294150541   -0.1452766183   -0.1253956178
      8  H         0.3785061110   -0.9667981816    2.1382055570
      9  H         1.6720499614    0.3381564765    2.1237690185
   Point Group: c1    Number of degrees of freedom:    21


   Energy is  -8055.336955709

 Hessian Updated using BFGS Update

 21 Hessian modes will be used to form the next step
  Hessian Eigenvalues:
     0.012765    0.019939    0.021567    0.032042    0.036026    0.054241
     0.065260    0.081953    0.090512    0.105560    0.116363    0.133698
     0.138487    0.234940    0.262347    0.272267    0.282506    0.298104
     0.348949    0.351459    0.476272

 Minimum Search - Taking Simple RFO Step
 Searching for Lamda that Minimizes Along All modes
 Value Taken    Lamda =   0.00000000
 Step Taken.  Stepsize is  0.001162

                             Maximum     Tolerance    Cnvgd?
         Gradient           0.000051      0.000300     YES
         Displacement       0.000518      0.001200     YES
         Energy change     -0.000000      0.000001     YES


                       Distance Matrix (Angstroms)
             C (  1)   C (  2)   C (  3)   Cl(  4)   F (  5)   Cl(  6)
   C (  2)  1.496363
   C (  3)  1.521232  1.508333
   Cl(  4)  2.842436  1.760692  2.856724
   F (  5)  2.438284  1.356748  2.450291  2.571167
   Cl(  6)  2.824193  2.837418  1.767553  3.312561  3.989996
   I (  7)  3.193125  3.185201  2.179757  4.737622  3.247891  3.301983
   H (  8)  1.083731  2.208313  2.239773  3.723695  2.619363  3.731968
   H (  9)  1.083386  2.221841  2.231288  2.973746  3.343768  2.906410
             I (  7)   H (  8)
   H (  8)  3.200331
   H (  9)  4.106387  1.837490

 Final energy is   -8055.3369557085571     


 ******************************
 **  OPTIMIZATION CONVERGED  **
 ******************************

                       Coordinates (Angstroms)
     ATOM                X               Y               Z
      1  C         0.9797770737   -0.2752517156    1.5596653302
      2  C         1.3879264914   -0.7182347722    0.1898902772
      3  C         0.3412474983    0.3583711319    0.3329020787
      4  Cl        2.9921207853   -0.3679818521   -0.4456567499
      5  F         0.9733500694   -1.9439586603   -0.2181439202
      6  Cl        0.7482767296    2.0359958392   -0.0467619462
      7  I        -1.7294150541   -0.1452766183   -0.1253956178
      8  H         0.3785061110   -0.9667981816    2.1382055570
      9  H         1.6720499614    0.3381564765    2.1237690185

Z-matrix Print:
$molecule
0 1
I 
C  1 2.179757
C  2 1.508333 1 118.316616
F  3 1.356748 2 117.471961 1 -0.014973 0
C  3 1.496363 2 60.831780 1 -107.639671 0
H  5 1.083386 3 118.031841 2 -106.504161 0
H  5 1.083731 3 116.814536 2 107.914225 0
Cl 3 1.760692 2 121.633643 1 141.525148 0
Cl 2 1.767553 1 113.134645 3 147.618201 0
$end


 --------------------------------------------------------------

                    Orbital Energies (a.u.)
 --------------------------------------------------------------

 Alpha MOs
 -- Occupied --
*******-176.318-165.721-165.719-165.719-101.579-101.579 -35.814
-31.308 -31.301 -31.301 -24.719 -22.958 -22.956 -22.956 -22.952
-22.952 -10.356 -10.315 -10.232  -9.494  -9.493  -7.259  -7.259
 -7.248  -7.248  -7.248  -7.248  -6.363  -4.776  -4.760  -4.760
 -2.042  -2.037  -2.037  -2.023  -2.023  -1.262  -0.957  -0.876
 -0.844  -0.689  -0.652  -0.612  -0.549  -0.535  -0.503  -0.474
 -0.457  -0.411  -0.403  -0.389  -0.352  -0.340  -0.322  -0.308
 -0.281  -0.278
 -- Virtual --
 -0.087  -0.040  -0.006   0.010   0.022   0.023   0.027   0.058
  0.066   0.069   0.074   0.079   0.088   0.095   0.105   0.111
  0.113   0.121   0.125   0.130   0.135   0.145   0.156   0.165
  0.169   0.183   0.202   0.218   0.220   0.234   0.250   0.259
  0.264   0.268   0.306   0.323   0.358   0.372   0.387   0.411
  0.425   0.431   0.436   0.447   0.458   0.459   0.468   0.484
  0.491   0.495   0.526   0.537   0.551   0.587   0.596   0.608
  0.629   0.655   0.683   0.693   0.736   0.777   0.807   0.849
  0.852   0.867   0.895   0.899   0.936   0.956   1.000   1.016
  1.031   1.120   1.138   1.166   1.254   1.289   1.328   1.354
  1.379   1.402   1.414   1.456   1.477   1.487   1.523   1.548
  1.565   1.600   1.669   1.743   1.783   1.858   1.865   1.916
  1.978   1.990   2.042   2.159   2.162   2.200   2.269   2.290
  2.293   2.312   2.457   2.513   2.544   2.574   2.672   2.718
  2.787   2.813   2.936   3.044   3.141   3.378   3.579   3.695
  3.766   3.798   3.977   3.982   3.995   4.018   4.059   4.068
  4.125   4.251   4.430   4.836   6.027   6.045   6.091   6.337
  6.381   6.649   9.717   9.749  23.484  23.639  23.848  25.852
 25.857  25.922  25.935  26.424  26.435  27.876  28.361  28.375
 28.386  28.537  28.544  28.571  28.602  28.688  66.757 127.897
127.908 127.938 151.669 215.703 215.7361901.833
 --------------------------------------------------------------

          Ground-State Mulliken Net Atomic Charges

     Atom                 Charge (a.u.)
  ----------------------------------------
      1 C                    -0.610083
      2 C                    -0.286957
      3 C                    -0.040895
      4 Cl                    0.237144
      5 F                    -0.028339
      6 Cl                    0.226918
      7 I                     0.133658
      8 H                     0.219200
      9 H                     0.149354
  ----------------------------------------
  Sum of atomic charges =    -0.000000

 -----------------------------------------------------------------
                    Cartesian Multipole Moments
 -----------------------------------------------------------------
    Charge (ESU x 10^10)
                -0.0000
    Dipole Moment (Debye)
         X      -0.0328      Y       0.1617      Z       1.8792
       Tot       1.8864
    Quadrupole Moments (Debye-Ang)
        XX     -74.7714     XY       2.0499     YY     -79.6158
        XZ       2.6188     YZ      -1.3468     ZZ     -73.4966
    Octopole Moments (Debye-Ang^2)
       XXX     -67.1447    XXY      -3.3348    XYY     -20.3562
       YYY      -1.8337    XXZ      -5.6414    XYZ      -0.5101
       YYZ      -2.3932    XZZ     -14.0508    YZZ      -5.4426
       ZZZ      -0.7353
    Hexadecapole Moments (Debye-Ang^3)
      XXXX   -1382.0411   XXXY      27.1024   XXYY    -341.6705
      XYYY      22.5595   YYYY    -552.2911   XXXZ      -3.0386
      XXYZ       2.1453   XYYZ      -0.3681   YYYZ      -8.6681
      XXZZ    -275.4151   XYZZ       5.2437   YYZZ    -130.8974
      XZZZ       6.7952   YZZZ      -3.9035   ZZZZ    -215.8248
 -----------------------------------------------------------------
Archival summary:
1\1\garfield\OPT\ProcedureUnspecified\BasisUnspecified\1l2132\taweetha\ThuOct1100:57:222018ThuOct1100:57:222018\0\\#,OPT,ProcedureUnspecified,BasisUnspecified,\\0,1\I\C,1,2.17976\C,2,1.50833,1,118.317\F,3,1.35675,2,117.472,1,-0.0149734,0\C,3,1.49636,2,60.8318,1,-107.64,0\H,5,1.08339,3,118.032,2,-106.504,0\H,5,1.08373,3,116.815,2,107.914,0\Cl,3,1.76069,2,121.634,1,141.525,0\Cl,2,1.76755,1,113.135,3,147.618,0\\\@

 Total job time:  697.51s(wall), 453.59s(cpu) 
 Thu Oct 11 00:57:22 2018

        *************************************************************
        *                                                           *
        *  Thank you very much for using Q-Chem.  Have a nice day.  *
        *                                                           *
        *************************************************************


 
User input: 2 of 2 
 
Q-Chem Developer Version!
                  Welcome to Q-Chem
     A Quantum Leap Into The Future Of Chemistry


 Q-Chem 5.1, Q-Chem, Inc., Pleasanton, CA (2018)

 Yihan Shao,  Zhengting Gan,  E. Epifanovsky,  A. T. B. Gilbert,  M. Wormit,  
 J. Kussmann,  A. W. Lange,  A. Behn,  Jia Deng,  Xintian Feng,  D. Ghosh,  
 M. Goldey,  P. R. Horn,  L. D. Jacobson,  I. Kaliman,  T. Kus,  A. Landau,  
 Jie Liu,  E. I. Proynov,  R. M. Richard,  R. P. Steele,  E. J. Sundstrom,  
 H. L. Woodcock III,  P. M. Zimmerman,  D. Zuev,  B. Albrecht,  E. Alguire,  
 S. A. Baeppler,  D. Barton,  Z. Benda,  Y. A. Bernard,  E. J. Berquist,  
 K. B. Bravaya,  H. Burton,  D. Casanova,  Chun-Min Chang,  Yunqing Chen,  
 A. Chien,  K. D. Closser,  M. P. Coons,  S. Coriani,  S. Dasgupta,  
 A. L. Dempwolff,  M. Diedenhofen,  Hainam Do,  R. G. Edgar,  Po-Tung Fang,  
 S. Faraji,  S. Fatehi,  Qingguo Feng,  K. D. Fenk,  J. Fosso-Tande,  
 Qinghui Ge,  A. Ghysels,  G. Gidofalvi,  J. Gomes,  J. Gonthier,  A. Gunina,  
 D. Hait,  M. W. D. Hanson-Heine,  P. H. P. Harbach,  A. W. Hauser,  
 J. E. Herr,  E. G. Hohenstein,  Z. C. Holden,  Kerwin Hui,  B. C. Huynh,  
 T.-C. Jagau,  Hyunjun Ji,  B. Kaduk,  K. Khistyaev,  Jaehoon Kim,  
 P. Klunzinger,  K. Koh,  D. Kosenkov,  L. Koulias,  T. Kowalczyk,  
 C. M. Krauter,  A. Kunitsa,  Ka Un Lao,  A. Laurent,  K. V. Lawler,  
 Joonho Lee,  D. Lefrancois,  S. Lehtola,  D. S. Levine,  Yi-Pei Li,  
 You-Sheng Lin,  Fenglai Liu,  E. Livshits,  A. Luenser,  P. Manohar,  
 E. Mansoor,  S. F. Manzer,  Shan-Ping Mao,  Yuezhi Mao,  N. Mardirossian,  
 A. V. Marenich,  T. Markovich,  L. A. Martinez-Martinez,  S. A. Maurer,  
 N. J. Mayhall,  S. C. McKenzie,  J.-M. Mewes,  A. F. Morrison,  
 J. W. Mullinax,  K. Nanda,  T. S. Nguyen-Beck,  R. Olivares-Amaya,  
 J. A. Parkhill,  T. M. Perrine,  F. Plasser,  P. Pokhilko,  S. Prager,  
 A. Prociuk,  E. Ramos,  D. R. Rehn,  F. Rob,  M. Schneider,  N. Sergueev,  
 S. M. Sharada,  S. Sharma,  D. W. Small,  T. Stauch,  T. Stein,  
 Yu-Chuan Su,  A. J. W. Thom,  A. Tkatchenko,  T. Tsuchimochi,  N. M. Tubman,  
 L. Vogt,  M. L. Vidal,  O. Vydrov,  M. A. Watson,  J. Wenzel,  
 M. de Wergifosse,  T. A. Wesolowski,  A. White,  J. Witte,  A. Yamada,  
 Jun Yang,  K. Yao,  S. Yeganeh,  S. R. Yost,  Zhi-Qiang You,  A. Zech,  
 Igor Ying Zhang,  Xing Zhang,  Yan Zhao,  Ying Zhu,  B. R. Brooks,  
 G. K. L. Chan,  C. J. Cramer,  M. S. Gordon,  W. J. Hehre,  A. Klamt,  
 M. W. Schmidt,  C. D. Sherrill,  D. G. Truhlar,  A. Aspuru-Guzik,  R. Baer,  
 A. T. Bell,  N. A. Besley,  Jeng-Da Chai,  A. E. DePrince, III,  
 R. A. DiStasio Jr.,  A. Dreuw,  B. D. Dunietz,  T. R. Furlani,  
 Chao-Ping Hsu,  Yousung Jung,  Jing Kong,  D. S. Lambrecht,  WanZhen Liang,  
 C. Ochsenfeld,  V. A. Rassolov,  L. V. Slipchenko,  J. E. Subotnik,  
 T. Van Voorhis,  J. M. Herbert,  A. I. Krylov,  P. M. W. Gill,  M. Head-Gordon

 Contributors to earlier versions of Q-Chem not listed above: 
 R. D. Adamson,  B. Austin,  J. Baker,  G. J. O. Beran,  K. Brandhorst,  
 S. T. Brown,  E. F. C. Byrd,  A. K. Chakraborty,  C.-L. Cheng,  
 Siu Hung Chien,  D. M. Chipman,  D. L. Crittenden,  H. Dachsel,  
 R. J. Doerksen,  A. D. Dutoi,  L. Fusti-Molnar,  W. A. Goddard III,  
 A. Golubeva-Zadorozhnaya,  S. R. Gwaltney,  G. Hawkins,  A. Heyden,  
 S. Hirata,  G. Kedziora,  F. J. Keil,  C. Kelley,  Jihan Kim,  R. A. King,  
 R. Z. Khaliullin,  P. P. Korambath,  W. Kurlancheek,  A. M. Lee,  M. S. Lee,  
 S. V. Levchenko,  Ching Yeh Lin,  D. Liotard,  R. C. Lochan,  I. Lotan,  
 P. E. Maslen,  N. Nair,  D. P. O'Neill,  D. Neuhauser,  E. Neuscamman,  
 C. M. Oana,  R. Olson,  B. Peters,  R. Peverati,  P. A. Pieniazek,  
 Y. M. Rhee,  J. Ritchie,  M. A. Rohrdanz,  E. Rosta,  N. J. Russ,  
 H. F. Schaefer III,  N. E. Schultz,  N. Shenvi,  A. C. Simmonett,  A. Sodt,  
 D. Stuck,  K. S. Thanthiriwatte,  V. Vanovschi,  Tao Wang,  A. Warshel,  
 C. F. Williams,  Q. Wu,  X. Xu,  W. Zhang

 Please cite Q-Chem as follows:
 Y. Shao et al., Mol. Phys. 113, 184-215 (2015)
 DOI: 10.1080/00268976.2014.952696

 Q-Chem 5.1.1 for Intel X86 EM64T Linux

 Parts of Q-Chem use Armadillo 8.300.2 (Tropical Shenanigans).
 http://arma.sourceforge.net/

 Q-Chem begins on Thu Oct 11 00:57:22 2018  

Host: 
0

     Scratch files written to /scratch/taweetham/qchem30772//
The previous job contains 0 fragments, simply inherited here
Input Ideriv = 2
Curr. Ideriv = -1
Max.  Ideriv = 2

Checking the input file for inconsistencies... 	...done.

--------------------------------------------------------------
User input:
--------------------------------------------------------------

$molecule
read
$end

$rem
   job_type 	frequency
   basis 	6-311++g**
   method	b3lyp	
$end


--------------------------------------------------------------
 ----------------------------------------------------------------
             Standard Nuclear Orientation (Angstroms)
    I     Atom           X                Y                Z
 ----------------------------------------------------------------
    1      C       1.0020728221    -0.2147060654     1.5605149958
    2      C       1.4072616387    -0.6838520823     0.1985944147
    3      C       0.3470800974     0.3817015887     0.3238143661
    4      Cl      3.0024121084    -0.3270350747    -0.4557854952
    5      F       1.0066450771    -1.9241407202    -0.1781747868
    6      Cl      0.7289244299     2.0553560317    -0.0972769980
    7      I      -1.7195213745    -0.1600613160    -0.1086119887
    8      H       0.4139748092    -0.9006174212     2.1589616672
    9      H       1.6896438454     0.4208167380     2.1055665407
 ----------------------------------------------------------------
 Molecular Point Group                 C1    NOp =  1
 Largest Abelian Subgroup              C1    NOp =  1
 Nuclear Repulsion Energy =   864.6096712682 hartrees
 There are       58 alpha and       58 beta electrons
 Requested basis set is 6-311++G(d,p)
 There are 84 shells and 224 basis functions

 Total QAlloc Memory Limit   2000 MB
 Mega-Array Size       188 MB
 MEM_STATIC part       192 MB

                       Distance Matrix (Angstroms)
             C (  1)   C (  2)   C (  3)   Cl(  4)   F (  5)   Cl(  6)
   C (  2)  1.496363
   C (  3)  1.521232  1.508333
   Cl(  4)  2.842436  1.760692  2.856724
   F (  5)  2.438284  1.356748  2.450291  2.571167
   Cl(  6)  2.824193  2.837418  1.767553  3.312561  3.989996
   I (  7)  3.193125  3.185201  2.179757  4.737622  3.247891  3.301983
   H (  8)  1.083731  2.208313  2.239773  3.723695  2.619363  3.731968
   H (  9)  1.083386  2.221841  2.231288  2.973746  3.343768  2.906410
             I (  7)   H (  8)
   H (  8)  3.200331
   H (  9)  4.106387  1.837490

 A cutoff of  1.0D-11 yielded   2879 shell pairs
 There are     21875 function pairs (     24090 Cartesian)
 Smallest overlap matrix eigenvalue = 2.76E-05
 Guess from superposition of atomic densities
 Warning:  Energy on first SCF cycle will be non-variational
 SAD guess density has 116.000000 electrons

 -----------------------------------------------------------------------
  General SCF calculation program by
  Eric Jon Sundstrom, Paul Horn, Yuezhi Mao, Dmitri Zuev, Alec White,
  David Stuck, Shaama M.S., Shane Yost, Joonho Lee, David Small,
  Daniel Levine, Susi Lehtola, Hugh Burton, Evgeny Epifanovsky
 -----------------------------------------------------------------------
 Exchange:     0.2000 Hartree-Fock + 0.0800 Slater + 0.7200 B88
 Correlation:  0.1900 VWN1RPA + 0.8100 LYP
 Using SG-1 standard quadrature grid
 A restricted SCF calculation will be
 performed using DIIS
 SCF converges when DIIS error is below 1.0e-08
 ---------------------------------------
  Cycle       Energy         DIIS error
 ---------------------------------------
    1   -8056.5189896619      3.63e-02  
    2   -8055.2843828381      3.22e-03  
    3   -8055.2514098086      4.12e-03  
    4   -8055.3353156650      5.67e-04  
    5   -8055.3365074667      2.93e-04  
    6   -8055.3369812398      8.12e-05  
    7   -8055.3370204833      2.55e-05  
    8   -8055.3370238281      6.99e-06  
    9   -8055.3370240856      1.21e-06  
   10   -8055.3370240938      4.82e-07  
   11   -8055.3370240951      1.24e-07  
   12   -8055.3370240951      4.44e-08  
   13   -8055.3370240952      1.24e-08  
   14   -8055.3370240952      2.20e-09  Convergence criterion met
 ---------------------------------------
 SCF time:   CPU 57.18s  wall 57.00s 
 SCF   energy in the final basis set =    -8055.3370240952
 Total energy in the final basis set =    -8055.3370240952

 --------------------------------------------------------------

                    Orbital Energies (a.u.)
 --------------------------------------------------------------

 Alpha MOs
 -- Occupied --
*******-176.318-165.721-165.719-165.719-101.579-101.579 -35.814
-31.308 -31.301 -31.301 -24.719 -22.958 -22.956 -22.956 -22.952
-22.952 -10.356 -10.315 -10.232  -9.494  -9.493  -7.259  -7.259
 -7.248  -7.248  -7.248  -7.248  -6.363  -4.776  -4.760  -4.760
 -2.042  -2.037  -2.037  -2.023  -2.023  -1.262  -0.957  -0.876
 -0.844  -0.689  -0.652  -0.612  -0.549  -0.535  -0.503  -0.474
 -0.457  -0.411  -0.403  -0.389  -0.352  -0.340  -0.322  -0.308
 -0.281  -0.278
 -- Virtual --
 -0.087  -0.040  -0.006   0.010   0.022   0.023   0.027   0.058
  0.066   0.069   0.074   0.079   0.088   0.095   0.105   0.111
  0.113   0.121   0.125   0.130   0.135   0.145   0.156   0.165
  0.169   0.183   0.202   0.218   0.220   0.234   0.250   0.259
  0.264   0.268   0.306   0.323   0.358   0.372   0.387   0.411
  0.425   0.431   0.436   0.447   0.458   0.459   0.468   0.484
  0.491   0.495   0.526   0.537   0.551   0.587   0.596   0.608
  0.629   0.655   0.683   0.693   0.736   0.777   0.807   0.849
  0.852   0.867   0.895   0.899   0.936   0.956   1.000   1.016
  1.031   1.120   1.138   1.166   1.254   1.289   1.328   1.354
  1.379   1.402   1.414   1.456   1.477   1.487   1.523   1.548
  1.565   1.600   1.669   1.743   1.783   1.858   1.865   1.916
  1.978   1.990   2.042   2.159   2.162   2.200   2.269   2.290
  2.293   2.312   2.457   2.513   2.544   2.574   2.672   2.718
  2.787   2.813   2.936   3.044   3.141   3.378   3.579   3.695
  3.766   3.798   3.977   3.982   3.995   4.018   4.059   4.068
  4.125   4.251   4.430   4.836   6.027   6.045   6.091   6.337
  6.381   6.649   9.717   9.749  23.484  23.639  23.848  25.852
 25.857  25.922  25.935  26.424  26.435  27.876  28.361  28.375
 28.386  28.537  28.544  28.571  28.602  28.688  66.757 127.897
127.908 127.938 151.669 215.703 215.7361901.833
 --------------------------------------------------------------

          Ground-State Mulliken Net Atomic Charges

     Atom                 Charge (a.u.)
  ----------------------------------------
      1 C                    -0.609472
      2 C                    -0.287332
      3 C                    -0.041347
      4 Cl                    0.237176
      5 F                    -0.028312
      6 Cl                    0.227216
      7 I                     0.133613
      8 H                     0.219121
      9 H                     0.149337
  ----------------------------------------
  Sum of atomic charges =    -0.000000

 -----------------------------------------------------------------
                    Cartesian Multipole Moments
 -----------------------------------------------------------------
    Charge (ESU x 10^10)
                -0.0000
    Dipole Moment (Debye)
         X      -0.0227      Y       0.2047      Z       1.8752
       Tot       1.8865
    Quadrupole Moments (Debye-Ang)
        XX     -74.7925     XY       2.1682     YY     -79.6123
        XZ       2.6114     YZ      -1.1628     ZZ     -73.4664
    Octopole Moments (Debye-Ang^2)
       XXX     -69.0307    XXY      -4.6206    XYY     -21.0913
       YYY      -5.4954    XXZ      -5.3612    XYZ      -0.3915
       YYZ      -2.6243    XZZ     -14.5067    YZZ      -6.3462
       ZZZ      -0.4309
    Hexadecapole Moments (Debye-Ang^3)
      XXXX   -1385.7190   XXXY      21.4376   XXYY    -341.8367
      XYYY      15.4507   YYYY    -552.0681   XXXZ      -0.2699
      XXYZ       3.4645   XYYZ       0.8921   YYYZ      -5.1753
      XXZZ    -275.7846   XYZZ       3.2244   YYZZ    -130.6921
      XZZZ      10.5109   YZZZ       0.1767   ZZZZ    -215.8862
 -----------------------------------------------------------------
 Calculating MO derivatives via CPSCF
   1         3          27      0.135674    0.026568
   2         3          27      0.019699    0.003459
   3         3          27      0.001968    0.000579
   4         3          27      0.000171    0.000056
   5        27           3      0.000008    0.000005
   6        30           0      0.000000    0.000000    Roots Converged
 Time for AOints: 30.4 s (CPU) 30.4 s (wall)
 ------------------------------------------------------------------------------
                     AOints        : Timing summary (seconds)
 ------------------------------------------------------------------------------
     job step          cpu (% of tot)      sys (% of tot)     wall (% of tot)
 ------------------------------------------------------------------------------
  cpscf_lag         0.1971E+03 (41.7)   0.2730E-03 (15.7)   0.1971E+03 (41.7)
  iterzp            0.2444E+03 (51.7)   0.1464E-02 (84.3)   0.2444E+03 (51.7)
  make_fx           0.0000E+00 ( 0.0)   0.0000E+00 ( 0.0)   0.0000E+00 ( 0.0)
  AOints            0.3039E+02 ( 6.4)   0.0000E+00 ( 0.0)   0.3039E+02 ( 6.4)
 ------------------------------------------------------------------------------
   Grand Totals     0.4723E+03          0.1737E-02          0.4724E+03
 ------------------------------------------------------------------------------
 Calculating analytic Hessian of the SCF energy
 Polarizability Matrix (a.u.)
            1           2           3
    1-114.6091917  -5.5064744  -0.8463998
    2  -5.5064744 -83.8082498   2.3770873
    3  -0.8463998   2.3770873 -73.1481634

 Direct stationary perturbation theory relativistic correction:

 rels  =      98.579351793809
 relv  =    -327.816635845747
 rel2e =      43.618336200206
 E_rel =    -185.618947851733

 Hessian of the SCF Energy
            1           2           3           4           5           6
    1   0.4288045   0.2268950   0.0136971  -0.0498657  -0.0046710   0.0389682
    2   0.2268950   0.4523008  -0.0113673  -0.0073252  -0.0592722  -0.0249816
    3   0.0136971  -0.0113673   0.5934525   0.0593563  -0.0621883  -0.1925669
    4  -0.0498657  -0.0073252   0.0593563   0.3835181  -0.0101273  -0.0804734
    5  -0.0046710  -0.0592722  -0.0621883  -0.0101273   0.4610505   0.1076881
    6   0.0389682  -0.0249816  -0.1925669  -0.0804734   0.1076881   0.3702576
    7  -0.0620050   0.0020052  -0.0711444  -0.1305907   0.0808083   0.0226152
    8   0.0064076  -0.0598834   0.0662500   0.0800247  -0.1160705  -0.0240036
    9  -0.0496794   0.0317310  -0.1408207   0.0019629  -0.0011421  -0.0171956
   10  -0.0114327   0.0033998   0.0061631  -0.1187109  -0.0080147   0.0436455
   11  -0.0014428   0.0012795  -0.0014147  -0.0127809  -0.0321988   0.0068503
   12   0.0241864   0.0058204  -0.0047321   0.0396706   0.0030937  -0.0545855
   13  -0.0007333  -0.0036023   0.0006265  -0.0713482  -0.0582682  -0.0197198
   14  -0.0038027  -0.0132189  -0.0147763  -0.0439242  -0.2394260  -0.0659153
   15  -0.0161824  -0.0362406  -0.0066617  -0.0112714  -0.0566200  -0.0801752
   16   0.0004249   0.0017513  -0.0023762   0.0022118   0.0071224  -0.0021217
   17   0.0015463  -0.0152980   0.0074616  -0.0096138  -0.0195088   0.0097068
   18   0.0080261   0.0240731  -0.0025167  -0.0060845  -0.0014764  -0.0003482
   19  -0.0129131   0.0035892  -0.0025779  -0.0170711  -0.0060901  -0.0122599
   20  -0.0006461   0.0006022   0.0018997   0.0040468   0.0021412   0.0004390
   21  -0.0153323  -0.0039199  -0.0008470   0.0021050   0.0034564  -0.0011895
   22  -0.1304168  -0.1090527   0.0889587  -0.0098414  -0.0111902   0.0046387
   23  -0.1081576  -0.1607359   0.1007232   0.0107864   0.0125549  -0.0088866
   24   0.0860281   0.0990787  -0.1301437   0.0075637   0.0142918  -0.0141407
   25  -0.1618628  -0.1176603  -0.0927032   0.0116983   0.0104309   0.0047072
   26  -0.1161287  -0.1457741  -0.0865880  -0.0110865  -0.0092704  -0.0008971
   27  -0.0897118  -0.0841938  -0.1151638  -0.0128293  -0.0071032  -0.0100561
            7           8           9          10          11          12
    1  -0.0620050   0.0064076  -0.0496794  -0.0114327  -0.0014428   0.0241864
    2   0.0020052  -0.0598834   0.0317310   0.0033998   0.0012795   0.0058204
    3  -0.0711444   0.0662500  -0.1408207   0.0061631  -0.0014147  -0.0047321
    4  -0.1305907   0.0800247   0.0019629  -0.1187109  -0.0127809   0.0396706
    5   0.0808083  -0.1160705  -0.0011421  -0.0080147  -0.0321988   0.0030937
    6   0.0226152  -0.0240036  -0.0171956   0.0436455   0.0068503  -0.0545855
    7   0.3039433  -0.0578313   0.0454654  -0.0204088   0.0077400   0.0002862
    8  -0.0578313   0.3573465  -0.0546039  -0.0056427   0.0029390  -0.0020965
    9   0.0454654  -0.0546039   0.2404353   0.0155565  -0.0034962  -0.0021637
   10  -0.0204088  -0.0056427   0.0155565   0.1797292   0.0349382  -0.0660990
   11   0.0077400   0.0029390  -0.0034962   0.0349382   0.0464735  -0.0084425
   12   0.0002862  -0.0020965  -0.0021637  -0.0660990  -0.0084425   0.0511357
   13   0.0073002   0.0114694   0.0049048  -0.0261493  -0.0351766  -0.0007956
   14  -0.0100318  -0.0331564  -0.0066219  -0.0276937  -0.0175873   0.0045116
   15   0.0068903   0.0002151   0.0018055   0.0015759   0.0076947   0.0076578
   16  -0.0333197  -0.0294959   0.0085750  -0.0015021   0.0059090   0.0005157
   17  -0.0126378  -0.1335852   0.0281740   0.0020715  -0.0014370  -0.0021232
   18   0.0039800   0.0236881  -0.0366451  -0.0013458  -0.0007500   0.0017045
   19  -0.0642139  -0.0065426  -0.0090053  -0.0013967   0.0001864   0.0002261
   20  -0.0122879  -0.0190763  -0.0091706   0.0005480  -0.0001946   0.0000529
   21  -0.0065457  -0.0074656  -0.0212285   0.0008195  -0.0005340   0.0003982
   22   0.0110226   0.0126137  -0.0104970  -0.0013209   0.0004588   0.0031352
   23  -0.0104174  -0.0098364   0.0050648   0.0017484  -0.0001147  -0.0030413
   24   0.0055140   0.0057784  -0.0116329  -0.0006566   0.0003339  -0.0008277
   25  -0.0117280  -0.0110028  -0.0072829   0.0011921   0.0001678  -0.0011256
   26   0.0126528   0.0113228   0.0100648  -0.0013548   0.0008404   0.0022249
   27  -0.0070610  -0.0077619  -0.0125543   0.0003409  -0.0002416   0.0014129
           13          14          15          16          17          18
    1  -0.0007333  -0.0038027  -0.0161824   0.0004249   0.0015463   0.0080261
    2  -0.0036023  -0.0132189  -0.0362406   0.0017513  -0.0152980   0.0240731
    3   0.0006265  -0.0147763  -0.0066617  -0.0023762   0.0074616  -0.0025167
    4  -0.0713482  -0.0439242  -0.0112714   0.0022118  -0.0096138  -0.0060845
    5  -0.0582682  -0.2394260  -0.0566200   0.0071224  -0.0195088  -0.0014764
    6  -0.0197198  -0.0659153  -0.0801752  -0.0021217   0.0097068  -0.0003482
    7   0.0073002  -0.0100318   0.0068903  -0.0333197  -0.0126378   0.0039800
    8   0.0114694  -0.0331564   0.0002151  -0.0294959  -0.1335852   0.0236881
    9   0.0049048  -0.0066219   0.0018055   0.0085750   0.0281740  -0.0366451
   10  -0.0261493  -0.0276937   0.0015759  -0.0015021   0.0020715  -0.0013458
   11  -0.0351766  -0.0175873   0.0076947   0.0059090  -0.0014370  -0.0007500
   12  -0.0007956   0.0045116   0.0076578   0.0005157  -0.0021232   0.0017045
   13   0.0903580   0.0799429   0.0153402   0.0001589   0.0015218   0.0013097
   14   0.0799429   0.3088925   0.0856608   0.0018445  -0.0051889  -0.0030083
   15   0.0153402   0.0856608   0.0752098  -0.0005045   0.0011300   0.0005198
   16   0.0001589   0.0018445  -0.0005045   0.0429154   0.0310786  -0.0061115
   17   0.0015218  -0.0051889   0.0011300   0.0310786   0.1876345  -0.0435782
   18   0.0013097  -0.0030083   0.0005198  -0.0061115  -0.0435782   0.0332035
   19  -0.0009310   0.0010345   0.0021969  -0.0122498  -0.0143770   0.0008942
   20   0.0039403   0.0005928   0.0001591  -0.0193375  -0.0123333  -0.0008424
   21  -0.0006470   0.0009767   0.0008599   0.0018203  -0.0000076   0.0027574
   22   0.0007920  -0.0011906  -0.0036115  -0.0000258   0.0026841  -0.0033965
   23   0.0000358   0.0014103   0.0028254   0.0006550  -0.0021652   0.0032540
   24  -0.0001191  -0.0004645   0.0028314   0.0005469  -0.0013165  -0.0002557
   25   0.0005527   0.0038210   0.0055665   0.0013863  -0.0022737   0.0027282
   26   0.0001368  -0.0023180  -0.0048246   0.0004727   0.0018819  -0.0013598
   27  -0.0008997  -0.0003629  -0.0020472  -0.0003441   0.0005531   0.0015805
           19          20          21          22          23          24
    1  -0.0129131  -0.0006461  -0.0153323  -0.1304168  -0.1081576   0.0860281
    2   0.0035892   0.0006022  -0.0039199  -0.1090527  -0.1607359   0.0990787
    3  -0.0025779   0.0018997  -0.0008470   0.0889587   0.1007232  -0.1301437
    4  -0.0170711   0.0040468   0.0021050  -0.0098414   0.0107864   0.0075637
    5  -0.0060901   0.0021412   0.0034564  -0.0111902   0.0125549   0.0142918
    6  -0.0122599   0.0004390  -0.0011895   0.0046387  -0.0088866  -0.0141407
    7  -0.0642139  -0.0122879  -0.0065457   0.0110226  -0.0104174   0.0055140
    8  -0.0065426  -0.0190763  -0.0074656   0.0126137  -0.0098364   0.0057784
    9  -0.0090053  -0.0091706  -0.0212285  -0.0104970   0.0050648  -0.0116329
   10  -0.0013967   0.0005480   0.0008195  -0.0013209   0.0017484  -0.0006566
   11   0.0001864  -0.0001946  -0.0005340   0.0004588  -0.0001147   0.0003339
   12   0.0002261   0.0000529   0.0003982   0.0031352  -0.0030413  -0.0008277
   13  -0.0009310   0.0039403  -0.0006470   0.0007920   0.0000358  -0.0001191
   14   0.0010345   0.0005928   0.0009767  -0.0011906   0.0014103  -0.0004645
   15   0.0021969   0.0001591   0.0008599  -0.0036115   0.0028254   0.0028314
   16  -0.0122498  -0.0193375   0.0018203  -0.0000258   0.0006550   0.0005469
   17  -0.0143770  -0.0123333  -0.0000076   0.0026841  -0.0021652  -0.0013165
   18   0.0008942  -0.0008424   0.0027574  -0.0033965   0.0032540  -0.0002557
   19   0.1088347   0.0228887   0.0192269   0.0012599  -0.0020017  -0.0001636
   20   0.0228887   0.0278334   0.0073480   0.0004877   0.0004453   0.0002647
   21   0.0192269   0.0073480   0.0187221   0.0006090  -0.0016010   0.0006056
   22   0.0012599   0.0004877   0.0006090   0.1348361   0.1134353  -0.0905048
   23  -0.0020017   0.0004453  -0.0016010   0.1134353   0.1652319  -0.1080079
   24  -0.0001636   0.0002647   0.0006056  -0.0905048  -0.1080079   0.1412088
   25  -0.0013191   0.0003600  -0.0020558  -0.0063057  -0.0060841  -0.0082086
   26   0.0013126  -0.0000106   0.0017469  -0.0082460  -0.0067903  -0.0099587
   27   0.0014626  -0.0001504  -0.0000782   0.0106682   0.0096692   0.0123548
           25          26          27
    1  -0.1618628  -0.1161287  -0.0897118
    2  -0.1176603  -0.1457741  -0.0841938
    3  -0.0927032  -0.0865880  -0.1151638
    4   0.0116983  -0.0110865  -0.0128293
    5   0.0104309  -0.0092704  -0.0071032
    6   0.0047072  -0.0008971  -0.0100561
    7  -0.0117280   0.0126528  -0.0070610
    8  -0.0110028   0.0113228  -0.0077619
    9  -0.0072829   0.0100648  -0.0125543
   10   0.0011921  -0.0013548   0.0003409
   11   0.0001678   0.0008404  -0.0002416
   12  -0.0011256   0.0022249   0.0014129
   13   0.0005527   0.0001368  -0.0008997
   14   0.0038210  -0.0023180  -0.0003629
   15   0.0055665  -0.0048246  -0.0020472
   16   0.0013863   0.0004727  -0.0003441
   17  -0.0022737   0.0018819   0.0005531
   18   0.0027282  -0.0013598   0.0015805
   19  -0.0013191   0.0013126   0.0014626
   20   0.0003600  -0.0000106  -0.0001504
   21  -0.0020558   0.0017469  -0.0000782
   22  -0.0063057  -0.0082460   0.0106682
   23  -0.0060841  -0.0067903   0.0096692
   24  -0.0082086  -0.0099587   0.0123548
   25   0.1663862   0.1222411   0.0983741
   26   0.1222411   0.1501185   0.0895915
   27   0.0983741   0.0895915   0.1245514
 Gradient time:  CPU 579.59 s  wall 579.64 s
 **********************************************************************
 **                                                                  **
 **                       VIBRATIONAL ANALYSIS                       **
 **                       --------------------                       **
 **                                                                  **
 **        VIBRATIONAL FREQUENCIES (CM**-1) AND NORMAL MODES         **
 **     FORCE CONSTANTS (mDYN/ANGSTROM) AND REDUCED MASSES (AMU)     **
 **                  INFRARED INTENSITIES (KM/MOL)                   **
 **                                                                  **
 **********************************************************************


 Mode:                 1                      2                      3
 Frequency:       105.63                 135.73                 180.66
 Force Cnst:      0.1274                 0.2307                 0.4261
 Red. Mass:      19.3838                21.2571                22.1575
 IR Active:          YES                    YES                    YES
 IR Intens:        0.385                  0.412                  0.276
 Raman Active:       YES                    YES                    YES
               X      Y      Z        X      Y      Z        X      Y      Z
 C          0.117  0.177  0.175    0.099 -0.144  0.079   -0.210 -0.072  0.128
 C         -0.027  0.060  0.169    0.171 -0.132  0.097   -0.237 -0.009  0.086
 C         -0.024  0.047  0.186   -0.005 -0.285  0.065   -0.067  0.056  0.100
 Cl        -0.236 -0.085 -0.366    0.000  0.295 -0.134   -0.377  0.340  0.033
 F         -0.154 -0.009  0.500    0.493 -0.295  0.299   -0.253  0.067 -0.126
 Cl        -0.042  0.082  0.270    0.089 -0.316  0.008    0.453 -0.121 -0.131
 I          0.091 -0.028 -0.101   -0.125  0.105 -0.034    0.070 -0.066  0.014
 H          0.266  0.148  0.288    0.237 -0.291  0.049   -0.381 -0.006  0.034
 H          0.092  0.312  0.047   -0.069  0.006  0.114   -0.131 -0.234  0.214
 TransDip   0.017  0.008 -0.006   -0.020  0.002  0.000   -0.009 -0.014  0.002

 Mode:                 4                      5                      6
 Frequency:       195.13                 298.59                 375.51
 Force Cnst:      0.6208                 0.4514                 0.3693
 Red. Mass:      27.6721                 8.5938                 4.4448
 IR Active:          YES                    YES                    YES
 IR Intens:        0.036                  2.821                  3.363
 Raman Active:       YES                    YES                    YES
               X      Y      Z        X      Y      Z        X      Y      Z
 C          0.048  0.281 -0.102    0.322 -0.025  0.237    0.313  0.011 -0.119
 C          0.122  0.211 -0.058    0.085  0.100  0.107   -0.037 -0.138 -0.118
 C          0.055  0.198 -0.137    0.075 -0.017  0.322    0.078 -0.011 -0.030
 Cl         0.223 -0.084 -0.075    0.105  0.012 -0.015   -0.026  0.084  0.095
 F          0.076  0.182  0.118   -0.213  0.277 -0.088   -0.144 -0.176  0.047
 Cl         0.527  0.198  0.176   -0.031 -0.176 -0.065    0.005  0.069  0.016
 I         -0.240 -0.129 -0.016   -0.041 -0.001 -0.031   -0.014 -0.004 -0.010
 H          0.136  0.214 -0.093    0.492 -0.091  0.329    0.401  0.199  0.179
 H         -0.062  0.399 -0.102    0.387  0.018  0.110    0.582  0.001 -0.446
 TransDip  -0.005  0.002 -0.003    0.051 -0.006  0.017    0.052 -0.010 -0.025

 Mode:                 7                      8                      9
 Frequency:       385.72                 427.02                 540.59
 Force Cnst:      0.9678                 0.4180                 0.8092
 Red. Mass:      11.0400                 3.8906                 4.6998
 IR Active:          YES                    YES                    YES
 IR Intens:        1.522                  3.730                  5.410
 Raman Active:       YES                    YES                    YES
               X      Y      Z        X      Y      Z        X      Y      Z
 C          0.191 -0.067  0.242    0.054  0.293 -0.056    0.142 -0.191 -0.166
 C         -0.010 -0.052  0.154   -0.044  0.049 -0.029   -0.057  0.232 -0.212
 C          0.109  0.109  0.304   -0.084 -0.025 -0.069   -0.164  0.053  0.031
 Cl        -0.208 -0.128  0.025   -0.085 -0.047  0.046   -0.083 -0.051  0.068
 F          0.365 -0.065 -0.211    0.107  0.041 -0.119    0.093  0.126  0.136
 Cl         0.018  0.211 -0.094    0.001 -0.133  0.072    0.014 -0.028 -0.014
 I         -0.034 -0.010 -0.019    0.011  0.006  0.001    0.009  0.001  0.001
 H          0.080  0.098  0.327    0.235  0.450  0.296    0.381 -0.601 -0.405
 H          0.469 -0.296  0.171    0.119  0.538 -0.424    0.035 -0.229  0.002
 TransDip   0.006 -0.015  0.036   -0.048  0.038 -0.010    0.007 -0.023 -0.070

 Mode:                10                     11                     12
 Frequency:       620.75                 718.83                 856.93
 Force Cnst:      2.0676                 1.0293                 1.0426
 Red. Mass:       9.1072                 3.3809                 2.4097
 IR Active:          YES                    YES                    YES
 IR Intens:       51.197                 47.332                 50.350
 Raman Active:       YES                    YES                    YES
               X      Y      Z        X      Y      Z        X      Y      Z
 C          0.086 -0.044 -0.059   -0.019  0.075 -0.040   -0.001  0.152 -0.025
 C          0.361 -0.033  0.116   -0.105  0.037 -0.101    0.173  0.050 -0.099
 C          0.479 -0.082 -0.370    0.198  0.312  0.082    0.014 -0.022  0.163
 Cl        -0.190 -0.017  0.056    0.014  0.003 -0.006   -0.026 -0.003  0.019
 F         -0.018  0.202  0.037    0.025 -0.060  0.023   -0.053 -0.117 -0.045
 Cl        -0.038 -0.031  0.028   -0.028 -0.098  0.025    0.002  0.007 -0.007
 I         -0.019 -0.000  0.002   -0.005 -0.003 -0.003   -0.000 -0.000 -0.000
 H         -0.234 -0.088 -0.434   -0.511  0.268 -0.306    0.168 -0.356 -0.439
 H         -0.142 -0.121  0.313    0.283 -0.494  0.247   -0.502  0.292  0.450
 TransDip   0.226  0.021 -0.032    0.089  0.199 -0.031    0.209  0.089  0.004

 Mode:                13                     14                     15
 Frequency:       970.26                 977.60                1041.14
 Force Cnst:      3.4056                 2.1791                 1.1971
 Red. Mass:       6.1399                 3.8699                 1.8744
 IR Active:          YES                    YES                    YES
 IR Intens:       26.507                 23.187                 82.139
 Raman Active:       YES                    YES                    YES
               X      Y      Z        X      Y      Z        X      Y      Z
 C          0.116  0.048  0.392    0.196  0.051 -0.009   -0.075 -0.090  0.039
 C         -0.290  0.219 -0.204   -0.007 -0.008  0.293    0.018  0.072  0.046
 C          0.126 -0.171 -0.254   -0.225  0.165 -0.192    0.083  0.188 -0.061
 Cl         0.020 -0.002  0.003    0.014  0.003 -0.009   -0.003  0.001 -0.001
 F          0.003 -0.082 -0.015   -0.023 -0.073 -0.063   -0.012 -0.068 -0.019
 Cl        -0.001  0.014  0.006   -0.001 -0.019  0.011   -0.007 -0.020  0.000
 I          0.000  0.001  0.001    0.002  0.000  0.000   -0.001 -0.001  0.001
 H          0.006 -0.228 -0.024    0.061 -0.297 -0.537    0.592 -0.378  0.369
 H         -0.165  0.127  0.665    0.028 -0.245  0.554   -0.199  0.373 -0.343
 TransDip  -0.134  0.090 -0.033   -0.109  0.071  0.083    0.143  0.250  0.038

 Mode:                16                     17                     18
 Frequency:      1084.14                1152.52                1315.79
 Force Cnst:      0.9334                 2.3385                 4.7997
 Red. Mass:       1.3479                 2.9881                 4.7054
 IR Active:          YES                    YES                    YES
 IR Intens:       15.998                 45.934                 53.617
 Raman Active:       YES                    YES                    YES
               X      Y      Z        X      Y      Z        X      Y      Z
 C         -0.114  0.118  0.013   -0.032 -0.057  0.084    0.010 -0.023 -0.191
 C          0.002 -0.006  0.010    0.254  0.250 -0.040   -0.165  0.318  0.276
 C          0.021 -0.054 -0.010   -0.118 -0.004 -0.054    0.170 -0.194  0.103
 Cl         0.001  0.000 -0.001   -0.016 -0.006  0.005    0.015 -0.001 -0.010
 F          0.000  0.006  0.000   -0.047 -0.105 -0.016   -0.018 -0.090 -0.037
 Cl         0.001  0.004  0.000    0.004 -0.006  0.001    0.001  0.011 -0.003
 I          0.000  0.000  0.000   -0.000  0.001  0.000   -0.002 -0.000 -0.000
 H          0.446 -0.443 -0.077   -0.366  0.446  0.333   -0.261 -0.025 -0.513
 H          0.540 -0.523 -0.061    0.465 -0.383 -0.148    0.076  0.167 -0.553
 TransDip   0.054 -0.116 -0.005    0.136  0.152 -0.074   -0.136  0.159  0.105

 Mode:                19                     20                     21
 Frequency:      1453.22                3132.08                3227.13
 Force Cnst:      1.5354                 6.0901                 6.8666
 Red. Mass:       1.2340                 1.0537                 1.1191
 IR Active:          YES                    YES                    YES
 IR Intens:       26.131                  0.430                  1.328
 Raman Active:       YES                    YES                    YES
               X      Y      Z        X      Y      Z        X      Y      Z
 C         -0.005 -0.001 -0.120    0.004 -0.003  0.064   -0.070 -0.072  0.002
 C         -0.032  0.047  0.030    0.001 -0.002 -0.002   -0.000 -0.000  0.000
 C          0.028 -0.031  0.003   -0.001  0.001 -0.001   -0.000 -0.000  0.000
 Cl         0.002 -0.000 -0.001    0.000 -0.000 -0.000    0.000  0.000 -0.000
 F         -0.002 -0.009 -0.003    0.000 -0.000 -0.000    0.000  0.000  0.000
 Cl         0.000  0.001 -0.000   -0.000  0.000 -0.000    0.000  0.000 -0.000
 I         -0.000  0.000 -0.000   -0.000  0.000 -0.000    0.000  0.000  0.000
 H          0.339  0.278  0.554    0.394  0.454 -0.383    0.379  0.439 -0.385
 H         -0.241 -0.319  0.566   -0.447 -0.416 -0.340    0.450  0.418  0.357
 TransDip  -0.036  0.035  0.156    0.009 -0.003 -0.019    0.026  0.026 -0.004

 STANDARD THERMODYNAMIC QUANTITIES AT   298.15 K  AND     1.00 ATM

   This Molecule has  0 Imaginary Frequencies
   Zero point vibrational energy:       27.441 kcal/mol

   Atom    1 Element C  Has Mass   12.00000
   Atom    2 Element C  Has Mass   12.00000
   Atom    3 Element C  Has Mass   12.00000
   Atom    4 Element Cl Has Mass   34.96885
   Atom    5 Element F  Has Mass   18.99840
   Atom    6 Element Cl Has Mass   34.96885
   Atom    7 Element I  Has Mass  126.90440
   Atom    8 Element H  Has Mass    1.00783
   Atom    9 Element H  Has Mass    1.00783
   Molecular Mass:   253.856160 amu
   Principal axes and moments of inertia in amu*Bohr^2:
                             1           2           3
    Eigenvalues --     1012.39403  2906.18502  3564.45203
          X               0.99997    -0.00669     0.00429
          Y               0.00673     0.99994    -0.00886
          Z              -0.00423     0.00889     0.99995
   Rotational Symmetry Number is   1
   The Molecule is an Asymmetric Top
   Translational Enthalpy:        0.889 kcal/mol
   Rotational Enthalpy:           0.889 kcal/mol
   Vibrational Enthalpy:         30.331 kcal/mol
   gas constant (RT):             0.592 kcal/mol
   Translational Entropy:        42.495  cal/mol.K
   Rotational Entropy:           30.728  cal/mol.K
   Vibrational Entropy:          16.951  cal/mol.K

   Total Enthalpy:               32.700 kcal/mol
   Total Entropy:                90.174  cal/mol.K

 ======================================================================

 STANDARD THERMODYNAMIC QUANTITIES FOR ANHARMONIC VIBRATION -- TOSH

   Zero point vibrational energy: ************ kcal/mol

   Vibrational Enthalpy:       Infinity kcal/mol
   Vibrational Entropy:             NaN  cal/mol.K

   Total Enthalpy:             Infinity kcal/mol
   Total Entropy:                   NaN  cal/mol.K

 ======================================================================

 STANDARD THERMODYNAMIC QUANTITIES FOR ANHARMONIC VIBRATION -- VPT2

   Zero point vibrational energy: ************ kcal/mol

   Vibrational Enthalpy:       Infinity kcal/mol
   Vibrational Entropy:             NaN  cal/mol.K

   Total Enthalpy:             Infinity kcal/mol
   Total Entropy:                   NaN  cal/mol.K

 ======================================================================

Archival summary:
1\1\garfield\FREQ\ProcedureUnspecified\BasisUnspecified\1l2132\taweetha\ThuOct1101:07:592018ThuOct1101:07:592018\0\\#,FREQ,ProcedureUnspecified,BasisUnspecified,\\0,1\I\C,1,2.17976\C,2,1.50833,1,118.317\F,3,1.35675,2,117.472,1,-0.0149734,0\C,3,1.49636,2,60.8318,1,-107.64,0\H,5,1.08339,3,118.032,2,-106.504,0\H,5,1.08373,3,116.815,2,107.914,0\Cl,3,1.76069,2,121.634,1,141.525,0\Cl,2,1.76755,1,113.135,3,147.618,0\\\@

 Total job time:  636.95s(wall), 636.89s(cpu) 
 Thu Oct 11 01:07:59 2018

        *************************************************************
        *                                                           *
        *  Thank you very much for using Q-Chem.  Have a nice day.  *
        *                                                           *
        *************************************************************
