# Supplementary material for: Geometric and energetic data from ab initio calculations of haloethene, haloimine, halomethylenephosphine, haloiminophosphine, halodiazene, halodiphosphene and halocyclopropane
Source: Data Brief. 2019 Nov 2;27:104738. doi: 10.1016/j.dib.2019.104738 (PMC6861602; doi:10.1016/j.dib.2019.104738)
Supplement: Multimedia component 3 [file mmc3.zip › CCC/B3LYP/ClFCCCIBr.out]

Q-Chem Developer Version!
                  Welcome to Q-Chem
     A Quantum Leap Into The Future Of Chemistry


 Q-Chem 5.1, Q-Chem, Inc., Pleasanton, CA (2018)

 Yihan Shao,  Zhengting Gan,  E. Epifanovsky,  A. T. B. Gilbert,  M. Wormit,  
 J. Kussmann,  A. W. Lange,  A. Behn,  Jia Deng,  Xintian Feng,  D. Ghosh,  
 M. Goldey,  P. R. Horn,  L. D. Jacobson,  I. Kaliman,  T. Kus,  A. Landau,  
 Jie Liu,  E. I. Proynov,  R. M. Richard,  R. P. Steele,  E. J. Sundstrom,  
 H. L. Woodcock III,  P. M. Zimmerman,  D. Zuev,  B. Albrecht,  E. Alguire,  
 S. A. Baeppler,  D. Barton,  Z. Benda,  Y. A. Bernard,  E. J. Berquist,  
 K. B. Bravaya,  H. Burton,  D. Casanova,  Chun-Min Chang,  Yunqing Chen,  
 A. Chien,  K. D. Closser,  M. P. Coons,  S. Coriani,  S. Dasgupta,  
 A. L. Dempwolff,  M. Diedenhofen,  Hainam Do,  R. G. Edgar,  Po-Tung Fang,  
 S. Faraji,  S. Fatehi,  Qingguo Feng,  K. D. Fenk,  J. Fosso-Tande,  
 Qinghui Ge,  A. Ghysels,  G. Gidofalvi,  J. Gomes,  J. Gonthier,  A. Gunina,  
 D. Hait,  M. W. D. Hanson-Heine,  P. H. P. Harbach,  A. W. Hauser,  
 J. E. Herr,  E. G. Hohenstein,  Z. C. Holden,  Kerwin Hui,  B. C. Huynh,  
 T.-C. Jagau,  Hyunjun Ji,  B. Kaduk,  K. Khistyaev,  Jaehoon Kim,  
 P. Klunzinger,  K. Koh,  D. Kosenkov,  L. Koulias,  T. Kowalczyk,  
 C. M. Krauter,  A. Kunitsa,  Ka Un Lao,  A. Laurent,  K. V. Lawler,  
 Joonho Lee,  D. Lefrancois,  S. Lehtola,  D. S. Levine,  Yi-Pei Li,  
 You-Sheng Lin,  Fenglai Liu,  E. Livshits,  A. Luenser,  P. Manohar,  
 E. Mansoor,  S. F. Manzer,  Shan-Ping Mao,  Yuezhi Mao,  N. Mardirossian,  
 A. V. Marenich,  T. Markovich,  L. A. Martinez-Martinez,  S. A. Maurer,  
 N. J. Mayhall,  S. C. McKenzie,  J.-M. Mewes,  A. F. Morrison,  
 J. W. Mullinax,  K. Nanda,  T. S. Nguyen-Beck,  R. Olivares-Amaya,  
 J. A. Parkhill,  T. M. Perrine,  F. Plasser,  P. Pokhilko,  S. Prager,  
 A. Prociuk,  E. Ramos,  D. R. Rehn,  F. Rob,  M. Schneider,  N. Sergueev,  
 S. M. Sharada,  S. Sharma,  D. W. Small,  T. Stauch,  T. Stein,  
 Yu-Chuan Su,  A. J. W. Thom,  A. Tkatchenko,  T. Tsuchimochi,  N. M. Tubman,  
 L. Vogt,  M. L. Vidal,  O. Vydrov,  M. A. Watson,  J. Wenzel,  
 M. de Wergifosse,  T. A. Wesolowski,  A. White,  J. Witte,  A. Yamada,  
 Jun Yang,  K. Yao,  S. Yeganeh,  S. R. Yost,  Zhi-Qiang You,  A. Zech,  
 Igor Ying Zhang,  Xing Zhang,  Yan Zhao,  Ying Zhu,  B. R. Brooks,  
 G. K. L. Chan,  C. J. Cramer,  M. S. Gordon,  W. J. Hehre,  A. Klamt,  
 M. W. Schmidt,  C. D. Sherrill,  D. G. Truhlar,  A. Aspuru-Guzik,  R. Baer,  
 A. T. Bell,  N. A. Besley,  Jeng-Da Chai,  A. E. DePrince, III,  
 R. A. DiStasio Jr.,  A. Dreuw,  B. D. Dunietz,  T. R. Furlani,  
 Chao-Ping Hsu,  Yousung Jung,  Jing Kong,  D. S. Lambrecht,  WanZhen Liang,  
 C. Ochsenfeld,  V. A. Rassolov,  L. V. Slipchenko,  J. E. Subotnik,  
 T. Van Voorhis,  J. M. Herbert,  A. I. Krylov,  P. M. W. Gill,  M. Head-Gordon

 Contributors to earlier versions of Q-Chem not listed above: 
 R. D. Adamson,  B. Austin,  J. Baker,  G. J. O. Beran,  K. Brandhorst,  
 S. T. Brown,  E. F. C. Byrd,  A. K. Chakraborty,  C.-L. Cheng,  
 Siu Hung Chien,  D. M. Chipman,  D. L. Crittenden,  H. Dachsel,  
 R. J. Doerksen,  A. D. Dutoi,  L. Fusti-Molnar,  W. A. Goddard III,  
 A. Golubeva-Zadorozhnaya,  S. R. Gwaltney,  G. Hawkins,  A. Heyden,  
 S. Hirata,  G. Kedziora,  F. J. Keil,  C. Kelley,  Jihan Kim,  R. A. King,  
 R. Z. Khaliullin,  P. P. Korambath,  W. Kurlancheek,  A. M. Lee,  M. S. Lee,  
 S. V. Levchenko,  Ching Yeh Lin,  D. Liotard,  R. C. Lochan,  I. Lotan,  
 P. E. Maslen,  N. Nair,  D. P. O'Neill,  D. Neuhauser,  E. Neuscamman,  
 C. M. Oana,  R. Olson,  B. Peters,  R. Peverati,  P. A. Pieniazek,  
 Y. M. Rhee,  J. Ritchie,  M. A. Rohrdanz,  E. Rosta,  N. J. Russ,  
 H. F. Schaefer III,  N. E. Schultz,  N. Shenvi,  A. C. Simmonett,  A. Sodt,  
 D. Stuck,  K. S. Thanthiriwatte,  V. Vanovschi,  Tao Wang,  A. Warshel,  
 C. F. Williams,  Q. Wu,  X. Xu,  W. Zhang

 Please cite Q-Chem as follows:
 Y. Shao et al., Mol. Phys. 113, 184-215 (2015)
 DOI: 10.1080/00268976.2014.952696

 Q-Chem 5.1.1 for Intel X86 EM64T Linux

 Parts of Q-Chem use Armadillo 8.300.2 (Tropical Shenanigans).
 http://arma.sourceforge.net/

 Q-Chem begins on Thu Oct 11 01:07:59 2018  

Host: 
0

     Scratch files written to /scratch/taweetham/qchem30976//
Input Ideriv = 2
Curr. Ideriv = -1
Max.  Ideriv = 2

Checking the input file for inconsistencies... 	...done.

--------------------------------------------------------------
User input:
--------------------------------------------------------------
$molecule
0 1
C 
C 1 CC 
C 2 CC 1 60.0
Cl 2 CCl 1 ANG  3 pDHA
F 2 CF 1 ANG  3 mDHA
I 3 CI 1 ANG  2 mDHA
Br 3 CBr 1 ANG  2 pDHA
H 1 CH 2 ANG  3 pDHA
H 1 CH 2 ANG  3 mDHA

CC=1.54
CH=1.09
CF=1.35
CCl=1.77
CBr=1.94
CI=2.14
ANG=118.0
pDHA=107.9
mDHA=-107.9
$end

$rem
   job_type	optimization
   basis	6-311++g**
   method	b3lyp
   mem_total	32000
$end

--------------------------------------------------------------
 ----------------------------------------------------------------
             Standard Nuclear Orientation (Angstroms)
    I     Atom           X                Y                Z
 ----------------------------------------------------------------
    1      C       0.5561133920    -1.0118200432    -1.5548997248
    2      C       0.5260624465    -1.6122548120    -0.1370933103
    3      C       0.4233838241    -0.0878453197    -0.3300513374
    4      Cl     -0.9288407546    -2.4867603056     0.3643015613
    5      F       1.6756662777    -2.1120497335     0.3640215145
    6      I      -1.4697047867     0.8450510100     0.0242366097
    7      Br      1.9538823327     0.9981381707     0.1616947085
    8      H       1.5042831970    -1.0163232511    -2.0925369092
    9      H      -0.3198727905    -1.1513224106    -2.1883721375
 ----------------------------------------------------------------
 Molecular Point Group                 C1    NOp =  1
 Largest Abelian Subgroup              C1    NOp =  1
 Nuclear Repulsion Energy =  1151.6519094236 hartrees
 There are       67 alpha and       67 beta electrons
 Requested basis set is 6-311++G(d,p)
 There are 90 shells and 242 basis functions

 Total QAlloc Memory Limit  32000 MB
 Mega-Array Size       188 MB
 MEM_STATIC part       192 MB
 A cutoff of  1.0D-11 yielded   3219 shell pairs
 There are     24826 function pairs (     27529 Cartesian)
 Smallest overlap matrix eigenvalue = 4.35E-05

 Scale SEOQF with 1.000000e-01/1.000000e-01/1.000000e-01

 Standard Electronic Orientation quadrupole field applied
 Nucleus-field energy     =     0.0000000247 hartrees
 Guess from superposition of atomic densities
 Warning:  Energy on first SCF cycle will be non-variational
 SAD guess density has 134.000000 electrons

 -----------------------------------------------------------------------
  General SCF calculation program by
  Eric Jon Sundstrom, Paul Horn, Yuezhi Mao, Dmitri Zuev, Alec White,
  David Stuck, Shaama M.S., Shane Yost, Joonho Lee, David Small,
  Daniel Levine, Susi Lehtola, Hugh Burton, Evgeny Epifanovsky
 -----------------------------------------------------------------------
 Exchange:     0.2000 Hartree-Fock + 0.0800 Slater + 0.7200 B88
 Correlation:  0.1900 VWN1RPA + 0.8100 LYP
 Using SG-1 standard quadrature grid
 A restricted SCF calculation will be
 performed using DIIS
 SCF converges when DIIS error is below 1.0e-08
 ---------------------------------------
  Cycle       Energy         DIIS error
 ---------------------------------------
    1  -10170.3142384789      3.46e-02  
    2  -10169.1971581388      3.17e-03  
    3  -10169.1564017045      4.05e-03  
    4  -10169.2487776719      5.63e-04  
    5  -10169.2502020666      2.56e-04  
    6  -10169.2505815889      9.10e-05  
    7  -10169.2506416156      2.84e-05  
    8  -10169.2506470006      6.41e-06  
    9  -10169.2506472807      1.19e-06  
   10  -10169.2506472911      3.90e-07  
   11  -10169.2506472922      1.35e-07  
   12  -10169.2506472923      4.38e-08  
   13  -10169.2506472921      1.03e-08  
   14  -10169.2506472922      2.92e-09  Convergence criterion met
 ---------------------------------------
 SCF time:   CPU 72.77s  wall 91.00s 
 SCF   energy in the final basis set =   -10169.2506472922
 Total energy in the final basis set =   -10169.2506472922

 --------------------------------------------------------------

                    Orbital Energies (a.u.)
 --------------------------------------------------------------

 Alpha MOs
 -- Occupied --
*******-482.852-176.316-165.720-165.718-165.718-101.580 -62.505
-56.326 -56.321 -56.321 -35.813 -31.306 -31.300 -31.299 -24.724
-22.956 -22.955 -22.955 -22.950 -22.950 -10.359 -10.309 -10.235
 -9.494  -8.714  -7.260  -7.249  -7.249  -6.546  -6.531  -6.531
 -6.362  -4.775  -4.759  -4.759  -2.657  -2.653  -2.652  -2.641
 -2.641  -2.041  -2.036  -2.036  -2.022  -2.022  -1.267  -0.936
 -0.863  -0.800  -0.692  -0.653  -0.605  -0.549  -0.525  -0.499
 -0.468  -0.450  -0.404  -0.394  -0.375  -0.354  -0.329  -0.303
 -0.296  -0.277  -0.273
 -- Virtual --
 -0.082  -0.056  -0.012   0.003   0.018   0.025   0.028   0.051
  0.056   0.062   0.068   0.073   0.075   0.094   0.097   0.099
  0.105   0.115   0.119   0.132   0.135   0.142   0.146   0.157
  0.171   0.176   0.186   0.216   0.227   0.237   0.241   0.245
  0.252   0.269   0.307   0.329   0.353   0.368   0.379   0.390
  0.402   0.411   0.426   0.433   0.438   0.450   0.458   0.474
  0.482   0.491   0.521   0.527   0.542   0.547   0.563   0.572
  0.591   0.629   0.655   0.660   0.670   0.685   0.723   0.736
  0.783   0.792   0.851   0.861   0.874   0.892   0.914   0.967
  0.985   1.060   1.080   1.115   1.250   1.306   1.320   1.344
  1.375   1.383   1.414   1.438   1.460   1.482   1.520   1.530
  1.563   1.601   1.654   1.737   1.762   1.828   1.859   1.876
  1.929   1.970   2.016   2.040   2.076   2.127   2.150   2.186
  2.234   2.278   2.323   2.467   2.518   2.567   2.678   2.685
  2.755   2.791   2.893   3.021   3.077   3.340   3.527   3.679
  3.761   3.788   3.963   3.975   3.984   3.996   4.004   4.023
  4.047   4.080   4.088   4.123   4.213   4.272   4.391   4.447
  4.825   6.027   6.057   6.094   6.329   6.375   6.638   6.686
  7.561   7.593   7.682   9.726  23.471  23.583  23.807  25.855
 25.968  26.422  27.877  28.361  28.385  28.391  28.536  28.548
 28.576  28.611  28.692  47.942  66.747 127.899 127.917 127.942
151.671 215.713 289.756 289.785 289.9021020.7421901.834
 --------------------------------------------------------------

          Ground-State Mulliken Net Atomic Charges

     Atom                 Charge (a.u.)
  ----------------------------------------
      1 C                    -0.595655
      2 C                    -0.179846
      3 C                     0.081139
      4 Cl                    0.202257
      5 F                    -0.024769
      6 I                     0.132774
      7 Br                   -0.002374
      8 H                     0.213958
      9 H                     0.172516
  ----------------------------------------
  Sum of atomic charges =     0.000000

 -----------------------------------------------------------------
                    Cartesian Multipole Moments
 -----------------------------------------------------------------
    Charge (ESU x 10^10)
                 0.0000
    Dipole Moment (Debye)
         X      -0.4321      Y       0.0311      Z      -1.8063
       Tot       1.8575
    Quadrupole Moments (Debye-Ang)
        XX     -80.5191     XY       0.8291     YY     -84.9894
        XZ      -1.8531     YZ       3.1704     ZZ     -79.6318
    Octopole Moments (Debye-Ang^2)
       XXX      -6.9667    XXY      25.1844    XYY      -4.6305
       YYY      55.6959    XXZ       4.3848    XYZ       3.4498
       YYZ       2.9142    XZZ       2.9207    YZZ      10.7958
       ZZZ       2.3819
    Hexadecapole Moments (Debye-Ang^3)
      XXXX   -1017.7808   XXXY      -0.1874   XXYY    -336.1225
      XYYY       6.6826   YYYY   -1085.2450   XXXZ       5.1776
      XXYZ       7.8048   XYYZ      -1.5917   YYYZ      -0.4908
      XXZZ    -213.1688   XYZZ      -4.7130   YYZZ    -215.2454
      XZZZ       6.5123   YZZZ       7.2516   ZZZZ    -221.1967
 -----------------------------------------------------------------
 Calculating analytic gradient of the SCF energy
 Gradient of SCF Energy
            1           2           3           4           5           6
    1   0.0000327   0.0042681  -0.0059256  -0.0098148   0.0055439   0.0057244
    2   0.0036442  -0.0225626   0.0162594   0.0075816   0.0018466  -0.0085912
    3  -0.0160836   0.0238334   0.0052737  -0.0026750  -0.0012093  -0.0007471
            7           8           9
    1   0.0015414   0.0014150  -0.0027851
    2   0.0026245  -0.0001449  -0.0006576
    3   0.0007610  -0.0049623  -0.0041909
 Max gradient component =       2.383E-02
 RMS gradient           =       8.736E-03
 Gradient time:  CPU 19.63 s  wall 24.17 s
 Geometry Optimization Parameters
   NAtoms,    NIC,     NZ,  NCons,   NDum,   NFix, NCnnct, MaxDiis
        9      69       9       0       0       0       0       0


** GEOMETRY OPTIMIZATION IN DELOCALIZED INTERNAL COORDINATES **
   Searching for a Minimum

   Optimization Cycle:   1

                       Coordinates (Angstroms)
     ATOM                X               Y               Z
      1  C         0.5561133920   -1.0118200432   -1.5548997248
      2  C         0.5260624465   -1.6122548120   -0.1370933103
      3  C         0.4233838241   -0.0878453197   -0.3300513374
      4  Cl       -0.9288407546   -2.4867603056    0.3643015613
      5  F         1.6756662777   -2.1120497335    0.3640215145
      6  I        -1.4697047867    0.8450510100    0.0242366097
      7  Br        1.9538823327    0.9981381707    0.1616947085
      8  H         1.5042831970   -1.0163232511   -2.0925369092
      9  H        -0.3198727905   -1.1513224106   -2.1883721375
   Point Group: c1    Number of degrees of freedom:    21


   Energy is -10169.250647292


 Attempting to Generate Delocalized Internal Coordinates

 21 Hessian modes will be used to form the next step
  Hessian Eigenvalues:
     0.017401    0.020947    0.030782    0.030782    0.030790    0.033282
     0.086449    0.090060    0.108095    0.108252    0.129001    0.140000
     0.145900    0.175927    0.257500    0.268991    0.285189    0.286300
     0.348126    0.348126    0.550214

 Minimum Search - Taking Simple RFO Step
 Searching for Lamda that Minimizes Along All modes
 Value Taken    Lamda =  -0.00711128
 Step Taken.  Stepsize is  0.255619

                             Maximum     Tolerance    Cnvgd?
         Gradient           0.019322      0.000300      NO
         Displacement       0.165417      0.001200      NO
         Energy change     *********      0.000001      NO


 New Cartesian Coordinates Obtained by Inverse Iteration

 Displacement from previous Coordinates is:  0.391890
 ----------------------------------------------------------------
             Standard Nuclear Orientation (Angstroms)
    I     Atom           X                Y                Z
 ----------------------------------------------------------------
    1      C       0.5382682711    -1.0099331918    -1.5323075186
    2      C       0.5164289829    -1.6017212123    -0.1475140730
    3      C       0.4063281641    -0.0883647216    -0.3242356793
    4      Cl     -0.8528735508    -2.5983649092     0.3449313117
    5      F       1.6703651035    -2.0897570845     0.3457920365
    6      I      -1.4773092528     0.9676878669    -0.0219844236
    7      Br      1.9596895564     0.9544332296     0.1575540962
    8      H       1.4915017471    -1.0160388340    -2.0493681858
    9      H      -0.3314258833    -1.1531278381    -2.1615665894
 ----------------------------------------------------------------
 Molecular Point Group                 C1    NOp =  1
 Largest Abelian Subgroup              C1    NOp =  1
 Nuclear Repulsion Energy =  1140.6408509273 hartrees
 There are       67 alpha and       67 beta electrons
 Applying Cartesian multipole field
    Component          Value
    ---------          -----
     (2,0,0)        1.00000E-11
     (0,2,0)        2.00000E-11
     (0,0,2)       -3.00000E-11
 Nucleus-field energy     =     0.0000000261 hartrees
 Requested basis set is 6-311++G(d,p)
 There are 90 shells and 242 basis functions
 A cutoff of  1.0D-11 yielded   3208 shell pairs
 There are     24675 function pairs (     27340 Cartesian)
 Smallest overlap matrix eigenvalue = 3.88E-05
 Guess MOs from SCF MO coefficient file

 -----------------------------------------------------------------------
  General SCF calculation program by
  Eric Jon Sundstrom, Paul Horn, Yuezhi Mao, Dmitri Zuev, Alec White,
  David Stuck, Shaama M.S., Shane Yost, Joonho Lee, David Small,
  Daniel Levine, Susi Lehtola, Hugh Burton, Evgeny Epifanovsky
 -----------------------------------------------------------------------
 Exchange:     0.2000 Hartree-Fock + 0.0800 Slater + 0.7200 B88
 Correlation:  0.1900 VWN1RPA + 0.8100 LYP
 Using SG-1 standard quadrature grid
 A restricted SCF calculation will be
 performed using DIIS
 SCF converges when DIIS error is below 1.0e-08
 ---------------------------------------
  Cycle       Energy         DIIS error
 ---------------------------------------
    1  -10169.2488483203      6.61e-04  
    2  -10169.2535489969      2.09e-04  
    3  -10169.2535904119      2.07e-04  
    4  -10169.2538518930      4.95e-05  
    5  -10169.2538675724      1.33e-05  
    6  -10169.2538684360      8.57e-06  
    7  -10169.2538689531      1.28e-06  
    8  -10169.2538689627      5.20e-07  
    9  -10169.2538689643      8.83e-08  
   10  -10169.2538689643      3.37e-08  
   11  -10169.2538689644      1.14e-08  
   12  -10169.2538689643      4.40e-09  Convergence criterion met
 ---------------------------------------
 SCF time:   CPU 64.37s  wall 83.00s 
 SCF   energy in the final basis set =   -10169.2538689643
 Total energy in the final basis set =   -10169.2538689643

 --------------------------------------------------------------

                    Orbital Energies (a.u.)
 --------------------------------------------------------------

 Alpha MOs
 -- Occupied --
*******-482.852-176.318-165.722-165.719-165.719-101.579 -62.505
-56.326 -56.322 -56.321 -35.814 -31.308 -31.301 -31.301 -24.722
-22.958 -22.957 -22.957 -22.952 -22.952 -10.357 -10.310 -10.231
 -9.493  -8.714  -7.259  -7.248  -7.248  -6.546  -6.532  -6.532
 -6.363  -4.777  -4.761  -4.760  -2.657  -2.653  -2.653  -2.641
 -2.641  -2.042  -2.037  -2.037  -2.023  -2.023  -1.268  -0.942
 -0.866  -0.802  -0.688  -0.653  -0.608  -0.552  -0.528  -0.500
 -0.469  -0.450  -0.401  -0.394  -0.375  -0.350  -0.331  -0.303
 -0.297  -0.278  -0.277
 -- Virtual --
 -0.089  -0.057  -0.009   0.004   0.018   0.025   0.029   0.052
  0.057   0.062   0.069   0.075   0.079   0.094   0.096   0.099
  0.104   0.118   0.121   0.130   0.135   0.144   0.149   0.158
  0.171   0.177   0.187   0.218   0.231   0.237   0.242   0.246
  0.258   0.268   0.307   0.328   0.353   0.367   0.376   0.392
  0.404   0.411   0.428   0.433   0.439   0.453   0.458   0.471
  0.473   0.491   0.513   0.528   0.540   0.551   0.567   0.574
  0.598   0.632   0.650   0.663   0.665   0.682   0.717   0.728
  0.780   0.794   0.854   0.862   0.877   0.892   0.922   0.969
  0.981   1.060   1.084   1.125   1.253   1.313   1.319   1.337
  1.372   1.379   1.407   1.438   1.466   1.489   1.519   1.538
  1.553   1.604   1.659   1.738   1.774   1.840   1.865   1.880
  1.938   1.978   2.036   2.044   2.078   2.145   2.161   2.191
  2.243   2.279   2.313   2.468   2.535   2.574   2.688   2.696
  2.767   2.805   2.908   3.026   3.107   3.366   3.532   3.695
  3.764   3.796   3.968   3.975   3.982   4.005   4.014   4.026
  4.061   4.080   4.084   4.125   4.203   4.275   4.390   4.435
  4.839   6.021   6.047   6.085   6.332   6.380   6.643   6.692
  7.562   7.595   7.684   9.729  23.487  23.613  23.840  25.852
 25.941  26.414  27.867  28.356  28.377  28.385  28.534  28.544
 28.569  28.604  28.686  47.942  66.752 127.894 127.910 127.936
151.662 215.715 289.757 289.787 289.9041020.7431901.825
 --------------------------------------------------------------

          Ground-State Mulliken Net Atomic Charges

     Atom                 Charge (a.u.)
  ----------------------------------------
      1 C                    -0.574066
      2 C                    -0.216022
      3 C                     0.089372
      4 Cl                    0.217796
      5 F                    -0.020605
      6 I                     0.123294
      7 Br                   -0.007000
      8 H                     0.216202
      9 H                     0.171029
  ----------------------------------------
  Sum of atomic charges =     0.000000

 -----------------------------------------------------------------
                    Cartesian Multipole Moments
 -----------------------------------------------------------------
    Charge (ESU x 10^10)
                 0.0000
    Dipole Moment (Debye)
         X      -0.4103      Y       0.1301      Z      -1.8300
       Tot       1.8799
    Quadrupole Moments (Debye-Ang)
        XX     -80.6946     XY       0.5740     YY     -84.6190
        XZ      -1.6429     YZ       3.1390     ZZ     -79.7393
    Octopole Moments (Debye-Ang^2)
       XXX      -6.8779    XXY      24.8011    XYY      -6.7051
       YYY      50.8309    XXZ       5.3944    XYZ       3.4251
       YYZ       4.5609    XZZ       2.3227    YZZ       9.2155
       ZZZ       7.5296
    Hexadecapole Moments (Debye-Ang^3)
      XXXX   -1013.7349   XXXY      18.5354   XXYY    -344.0281
      XYYY      28.3751   YYYY   -1144.6022   XXXZ      -0.0942
      XXYZ       8.5664   XYYZ      -4.4548   YYYZ       1.5311
      XXZZ    -212.0754   XYZZ       2.9585   YYZZ    -225.4057
      XZZZ      -0.3232   YZZZ      10.5348   ZZZZ    -217.1881
 -----------------------------------------------------------------
 Calculating analytic gradient of the SCF energy
 Gradient of SCF Energy
            1           2           3           4           5           6
    1  -0.0023547   0.0069496   0.0006812  -0.0007876  -0.0030430  -0.0012083
    2   0.0009911  -0.0090206   0.0058429  -0.0004767   0.0012393   0.0026611
    3  -0.0052084   0.0108465   0.0008767  -0.0024144  -0.0023601   0.0000866
            7           8           9
    1  -0.0001163  -0.0004257   0.0003047
    2  -0.0006156  -0.0005874  -0.0000341
    3  -0.0008703  -0.0002663  -0.0006903
 Max gradient component =       1.085E-02
 RMS gradient           =       3.602E-03
 Gradient time:  CPU 19.38 s  wall 23.56 s
 Geometry Optimization Parameters
   NAtoms,    NIC,     NZ,  NCons,   NDum,   NFix, NCnnct, MaxDiis
        9      69       9       0       0       0       0       0

 Cartesian Hessian Update
 Hessian Updated using BFGS Update


** GEOMETRY OPTIMIZATION IN DELOCALIZED INTERNAL COORDINATES **
   Searching for a Minimum

   Optimization Cycle:   2

                       Coordinates (Angstroms)
     ATOM                X               Y               Z
      1  C         0.5382682711   -1.0099331918   -1.5323075186
      2  C         0.5164289829   -1.6017212123   -0.1475140730
      3  C         0.4063281641   -0.0883647216   -0.3242356793
      4  Cl       -0.8528735508   -2.5983649092    0.3449313117
      5  F         1.6703651035   -2.0897570845    0.3457920365
      6  I        -1.4773092528    0.9676878669   -0.0219844236
      7  Br        1.9596895564    0.9544332296    0.1575540962
      8  H         1.4915017471   -1.0160388340   -2.0493681858
      9  H        -0.3314258833   -1.1531278381   -2.1615665894
   Point Group: c1    Number of degrees of freedom:    21


   Energy is -10169.253868964

 Hessian Updated using BFGS Update

 21 Hessian modes will be used to form the next step
  Hessian Eigenvalues:
     0.017407    0.020964    0.030566    0.030784    0.031593    0.038136
     0.087937    0.088939    0.107173    0.113981    0.121829    0.138437
     0.149008    0.176708    0.247312    0.268641    0.273427    0.286948
     0.348103    0.348633    0.556896

 Minimum Search - Taking Simple RFO Step
 Searching for Lamda that Minimizes Along All modes
 Value Taken    Lamda =  -0.00082562
 Step Taken.  Stepsize is  0.111330

                             Maximum     Tolerance    Cnvgd?
         Gradient           0.006430      0.000300      NO
         Displacement       0.054227      0.001200      NO
         Energy change     -0.003222      0.000001      NO


 New Cartesian Coordinates Obtained by Inverse Iteration

 Displacement from previous Coordinates is:  0.120949
 ----------------------------------------------------------------
             Standard Nuclear Orientation (Angstroms)
    I     Atom           X                Y                Z
 ----------------------------------------------------------------
    1      C       0.5418516375    -1.0109174790    -1.5412480543
    2      C       0.5115013350    -1.5959606298    -0.1674249352
    3      C       0.4057992468    -0.0954750241    -0.3364189476
    4      Cl     -0.8523390471    -2.5708823154     0.3770886514
    5      F       1.6637135208    -2.0798793897     0.3423558618
    6      I      -1.4775583183     0.9421407510    -0.0157734639
    7      Br      1.9572608467     0.9384269258     0.1745780465
    8      H       1.4981755773    -1.0127056627    -2.0515438627
    9      H      -0.3274316606    -1.1499338712    -2.1703123212
 ----------------------------------------------------------------
 Molecular Point Group                 C1    NOp =  1
 Largest Abelian Subgroup              C1    NOp =  1
 Nuclear Repulsion Energy =  1145.3550782507 hartrees
 There are       67 alpha and       67 beta electrons
 Applying Cartesian multipole field
    Component          Value
    ---------          -----
     (2,0,0)        1.00000E-11
     (0,2,0)        2.00000E-11
     (0,0,2)       -3.00000E-11
 Nucleus-field energy     =     0.0000000255 hartrees
 Requested basis set is 6-311++G(d,p)
 There are 90 shells and 242 basis functions
 A cutoff of  1.0D-11 yielded   3213 shell pairs
 There are     24700 function pairs (     27368 Cartesian)
 Smallest overlap matrix eigenvalue = 3.77E-05
 Guess MOs from SCF MO coefficient file

 -----------------------------------------------------------------------
  General SCF calculation program by
  Eric Jon Sundstrom, Paul Horn, Yuezhi Mao, Dmitri Zuev, Alec White,
  David Stuck, Shaama M.S., Shane Yost, Joonho Lee, David Small,
  Daniel Levine, Susi Lehtola, Hugh Burton, Evgeny Epifanovsky
 -----------------------------------------------------------------------
 Exchange:     0.2000 Hartree-Fock + 0.0800 Slater + 0.7200 B88
 Correlation:  0.1900 VWN1RPA + 0.8100 LYP
 Using SG-1 standard quadrature grid
 A restricted SCF calculation will be
 performed using DIIS
 SCF converges when DIIS error is below 1.0e-08
 ---------------------------------------
  Cycle       Energy         DIIS error
 ---------------------------------------
    1  -10169.2534966806      2.72e-04  
    2  -10169.2541987541      9.82e-05  
    3  -10169.2541295510      1.42e-04  
    4  -10169.2542619397      2.19e-05  
    5  -10169.2542654259      6.92e-06  
    6  -10169.2542656941      2.11e-06  
    7  -10169.2542657227      3.92e-07  
    8  -10169.2542657238      1.23e-07  
    9  -10169.2542657237      3.60e-08  
   10  -10169.2542657239      1.09e-08  
   11  -10169.2542657237      4.30e-09  Convergence criterion met
 ---------------------------------------
 SCF time:   CPU 59.33s  wall 73.00s 
 SCF   energy in the final basis set =   -10169.2542657237
 Total energy in the final basis set =   -10169.2542657237

 --------------------------------------------------------------

                    Orbital Energies (a.u.)
 --------------------------------------------------------------

 Alpha MOs
 -- Occupied --
*******-482.852-176.318-165.722-165.719-165.719-101.578 -62.505
-56.326 -56.321 -56.321 -35.814 -31.308 -31.301 -31.301 -24.719
-22.958 -22.957 -22.957 -22.952 -22.952 -10.356 -10.308 -10.232
 -9.493  -8.713  -7.258  -7.247  -7.247  -6.546  -6.531  -6.531
 -6.363  -4.777  -4.761  -4.760  -2.657  -2.653  -2.652  -2.641
 -2.641  -2.042  -2.037  -2.037  -2.023  -2.023  -1.265  -0.946
 -0.867  -0.803  -0.689  -0.653  -0.608  -0.553  -0.528  -0.498
 -0.469  -0.450  -0.402  -0.394  -0.375  -0.350  -0.331  -0.304
 -0.298  -0.278  -0.276
 -- Virtual --
 -0.088  -0.058  -0.009   0.005   0.018   0.026   0.029   0.052
  0.058   0.062   0.069   0.075   0.079   0.095   0.096   0.100
  0.105   0.117   0.122   0.129   0.134   0.145   0.148   0.159
  0.170   0.179   0.187   0.218   0.230   0.237   0.243   0.248
  0.263   0.270   0.308   0.327   0.354   0.366   0.376   0.392
  0.404   0.413   0.429   0.433   0.439   0.454   0.458   0.471
  0.474   0.493   0.513   0.528   0.541   0.553   0.569   0.576
  0.600   0.633   0.652   0.661   0.668   0.685   0.719   0.730
  0.779   0.798   0.856   0.861   0.878   0.892   0.923   0.969
  0.981   1.070   1.082   1.127   1.255   1.314   1.320   1.339
  1.373   1.382   1.410   1.442   1.465   1.492   1.517   1.539
  1.562   1.603   1.665   1.738   1.776   1.847   1.867   1.880
  1.944   1.984   2.037   2.045   2.082   2.150   2.166   2.190
  2.245   2.281   2.316   2.476   2.541   2.572   2.690   2.700
  2.776   2.811   2.912   3.027   3.124   3.376   3.530   3.697
  3.766   3.800   3.968   3.976   3.983   4.006   4.018   4.027
  4.065   4.081   4.085   4.128   4.205   4.276   4.391   4.437
  4.844   6.022   6.049   6.087   6.335   6.380   6.644   6.696
  7.563   7.596   7.686   9.732  23.490  23.643  23.851  25.853
 25.946  26.416  27.868  28.357  28.378  28.386  28.534  28.544
 28.571  28.606  28.687  47.944  66.756 127.895 127.911 127.937
151.663 215.718 289.758 289.788 289.9061020.7451901.826
 --------------------------------------------------------------

          Ground-State Mulliken Net Atomic Charges

     Atom                 Charge (a.u.)
  ----------------------------------------
      1 C                    -0.595439
      2 C                    -0.194237
      3 C                     0.090027
      4 Cl                    0.212232
      5 F                    -0.024202
      6 I                     0.126174
      7 Br                   -0.002935
      8 H                     0.216037
      9 H                     0.172343
  ----------------------------------------
  Sum of atomic charges =     0.000000

 -----------------------------------------------------------------
                    Cartesian Multipole Moments
 -----------------------------------------------------------------
    Charge (ESU x 10^10)
                 0.0000
    Dipole Moment (Debye)
         X      -0.4307      Y       0.1315      Z      -1.8670
       Tot       1.9206
    Quadrupole Moments (Debye-Ang)
        XX     -80.6691     XY       0.5975     YY     -84.7215
        XZ      -1.7411     YZ       3.2199     ZZ     -79.5772
    Octopole Moments (Debye-Ang^2)
       XXX      -6.7491    XXY      25.3274    XYY      -6.4790
       YYY      52.7291    XXZ       5.0357    XYZ       3.6095
       YYZ       3.9905    XZZ       2.4261    YZZ       9.7310
       ZZZ       5.3952
    Hexadecapole Moments (Debye-Ang^3)
      XXXX   -1011.9391   XXXY      17.4183   XXYY    -341.1486
      XYYY      26.9310   YYYY   -1122.2137   XXXZ       0.1726
      XXYZ       8.9932   XYYZ      -4.7245   YYYZ       2.0814
      XXZZ    -211.7445   XYZZ       2.9992   YYZZ    -221.3000
      XZZZ      -0.0415   YZZZ      11.1787   ZZZZ    -220.3337
 -----------------------------------------------------------------
 Calculating analytic gradient of the SCF energy
 Gradient of SCF Energy
            1           2           3           4           5           6
    1  -0.0014313   0.0044696   0.0005439   0.0001325  -0.0033793  -0.0004472
    2   0.0006952  -0.0029897  -0.0006608   0.0010463   0.0017109   0.0012749
    3   0.0010942  -0.0003493  -0.0012395   0.0000155  -0.0005410   0.0002855
            7           8           9
    1   0.0001073  -0.0003536   0.0003582
    2  -0.0011479   0.0001183  -0.0000473
    3  -0.0001545   0.0003631   0.0005260
 Max gradient component =       4.470E-03
 RMS gradient           =       1.424E-03
 Gradient time:  CPU 19.44 s  wall 19.44 s
 Geometry Optimization Parameters
   NAtoms,    NIC,     NZ,  NCons,   NDum,   NFix, NCnnct, MaxDiis
        9      69       9       0       0       0       0       0

 Cartesian Hessian Update
 Hessian Updated using BFGS Update


** GEOMETRY OPTIMIZATION IN DELOCALIZED INTERNAL COORDINATES **
   Searching for a Minimum

   Optimization Cycle:   3

                       Coordinates (Angstroms)
     ATOM                X               Y               Z
      1  C         0.5418516375   -1.0109174790   -1.5412480543
      2  C         0.5115013350   -1.5959606298   -0.1674249352
      3  C         0.4057992468   -0.0954750241   -0.3364189476
      4  Cl       -0.8523390471   -2.5708823154    0.3770886514
      5  F         1.6637135208   -2.0798793897    0.3423558618
      6  I        -1.4775583183    0.9421407510   -0.0157734639
      7  Br        1.9572608467    0.9384269258    0.1745780465
      8  H         1.4981755773   -1.0127056627   -2.0515438627
      9  H        -0.3274316606   -1.1499338712   -2.1703123212
   Point Group: c1    Number of degrees of freedom:    21


   Energy is -10169.254265724

 Hessian Updated using BFGS Update

 21 Hessian modes will be used to form the next step
  Hessian Eigenvalues:
     0.017582    0.020968    0.029485    0.030854    0.034019    0.044240
     0.082377    0.089464    0.101187    0.109606    0.123193    0.138390
     0.148315    0.175938    0.259188    0.263265    0.276525    0.287918
     0.348164    0.348568    0.543491

 Minimum Search - Taking Simple RFO Step
 Searching for Lamda that Minimizes Along All modes
 Value Taken    Lamda =  -0.00012994
 Step Taken.  Stepsize is  0.045826

                             Maximum     Tolerance    Cnvgd?
         Gradient           0.002248      0.000300      NO
         Displacement       0.019156      0.001200      NO
         Energy change     -0.000397      0.000001      NO


 New Cartesian Coordinates Obtained by Inverse Iteration

 Displacement from previous Coordinates is:  0.044267
 ----------------------------------------------------------------
             Standard Nuclear Orientation (Angstroms)
    I     Atom           X                Y                Z
 ----------------------------------------------------------------
    1      C       0.5437567273    -1.0108510247    -1.5398915172
    2      C       0.5081740283    -1.5920090531    -0.1647304367
    3      C       0.4066787022    -0.0930277725    -0.3349050511
    4      Cl     -0.8561523394    -2.5690410188     0.3787460033
    5      F       1.6635540207    -2.0893635671     0.3346642535
    6      I      -1.4756289086     0.9336171045    -0.0150156087
    7      Br      1.9555672636     0.9505578936     0.1722816489
    8      H       1.5011857275    -1.0201982079    -2.0491722142
    9      H      -0.3261620835    -1.1448710489    -2.1706761031
 ----------------------------------------------------------------
 Molecular Point Group                 C1    NOp =  1
 Largest Abelian Subgroup              C1    NOp =  1
 Nuclear Repulsion Energy =  1145.7456407688 hartrees
 There are       67 alpha and       67 beta electrons
 Applying Cartesian multipole field
    Component          Value
    ---------          -----
     (2,0,0)        1.00000E-11
     (0,2,0)        2.00000E-11
     (0,0,2)       -3.00000E-11
 Nucleus-field energy     =     0.0000000255 hartrees
 Requested basis set is 6-311++G(d,p)
 There are 90 shells and 242 basis functions
 A cutoff of  1.0D-11 yielded   3212 shell pairs
 There are     24687 function pairs (     27352 Cartesian)
 Smallest overlap matrix eigenvalue = 3.73E-05
 Guess MOs from SCF MO coefficient file

 -----------------------------------------------------------------------
  General SCF calculation program by
  Eric Jon Sundstrom, Paul Horn, Yuezhi Mao, Dmitri Zuev, Alec White,
  David Stuck, Shaama M.S., Shane Yost, Joonho Lee, David Small,
  Daniel Levine, Susi Lehtola, Hugh Burton, Evgeny Epifanovsky
 -----------------------------------------------------------------------
 Exchange:     0.2000 Hartree-Fock + 0.0800 Slater + 0.7200 B88
 Correlation:  0.1900 VWN1RPA + 0.8100 LYP
 Using SG-1 standard quadrature grid
 A restricted SCF calculation will be
 performed using DIIS
 SCF converges when DIIS error is below 1.0e-08
 ---------------------------------------
  Cycle       Energy         DIIS error
 ---------------------------------------
    1  -10169.2542068360      1.11e-04  
    2  -10169.2543311372      2.51e-05  
    3  -10169.2543270875      3.60e-05  
    4  -10169.2543351941      8.22e-06  
    5  -10169.2543356273      2.71e-06  
    6  -10169.2543356708      6.64e-07  
    7  -10169.2543356737      2.30e-07  
    8  -10169.2543356740      4.89e-08  
    9  -10169.2543356738      1.33e-08  
   10  -10169.2543356738      3.76e-09  Convergence criterion met
 ---------------------------------------
 SCF time:   CPU 53.83s  wall 54.00s 
 SCF   energy in the final basis set =   -10169.2543356738
 Total energy in the final basis set =   -10169.2543356738

 --------------------------------------------------------------

                    Orbital Energies (a.u.)
 --------------------------------------------------------------

 Alpha MOs
 -- Occupied --
*******-482.852-176.318-165.722-165.720-165.720-101.578 -62.505
-56.326 -56.321 -56.321 -35.815 -31.308 -31.302 -31.301 -24.719
-22.959 -22.957 -22.957 -22.952 -22.952 -10.356 -10.308 -10.232
 -9.493  -8.714  -7.258  -7.247  -7.247  -6.546  -6.531  -6.531
 -6.364  -4.777  -4.761  -4.761  -2.657  -2.653  -2.652  -2.641
 -2.641  -2.043  -2.038  -2.037  -2.024  -2.024  -1.263  -0.946
 -0.867  -0.803  -0.690  -0.652  -0.607  -0.552  -0.527  -0.497
 -0.469  -0.450  -0.402  -0.394  -0.375  -0.350  -0.331  -0.304
 -0.298  -0.279  -0.276
 -- Virtual --
 -0.088  -0.059  -0.009   0.005   0.018   0.026   0.029   0.052
  0.058   0.062   0.069   0.075   0.079   0.095   0.096   0.100
  0.105   0.117   0.122   0.129   0.134   0.144   0.148   0.159
  0.171   0.179   0.186   0.218   0.230   0.237   0.243   0.248
  0.263   0.270   0.308   0.327   0.354   0.366   0.376   0.391
  0.404   0.412   0.428   0.433   0.439   0.454   0.457   0.471
  0.474   0.493   0.514   0.528   0.542   0.552   0.569   0.577
  0.598   0.633   0.652   0.662   0.669   0.685   0.720   0.731
  0.779   0.797   0.856   0.861   0.877   0.891   0.921   0.970
  0.981   1.069   1.082   1.126   1.256   1.314   1.322   1.340
  1.373   1.381   1.410   1.440   1.465   1.492   1.518   1.538
  1.560   1.602   1.666   1.738   1.775   1.847   1.866   1.885
  1.943   1.983   2.037   2.045   2.081   2.148   2.166   2.189
  2.243   2.281   2.316   2.474   2.539   2.571   2.689   2.700
  2.778   2.811   2.910   3.024   3.124   3.376   3.528   3.695
  3.766   3.800   3.968   3.975   3.983   4.006   4.013   4.026
  4.065   4.080   4.086   4.127   4.206   4.275   4.391   4.438
  4.842   6.022   6.049   6.087   6.336   6.381   6.642   6.693
  7.562   7.595   7.685   9.731  23.488  23.644  23.850  25.853
 25.946  26.416  27.869  28.357  28.379  28.386  28.534  28.544
 28.571  28.606  28.687  47.943  66.756 127.895 127.911 127.937
151.663 215.717 289.757 289.788 289.9051020.7441901.827
 --------------------------------------------------------------

          Ground-State Mulliken Net Atomic Charges

     Atom                 Charge (a.u.)
  ----------------------------------------
      1 C                    -0.594166
      2 C                    -0.192398
      3 C                     0.085933
      4 Cl                    0.213821
      5 F                    -0.027834
      6 I                     0.128538
      7 Br                   -0.002623
      8 H                     0.216782
      9 H                     0.171947
  ----------------------------------------
  Sum of atomic charges =     0.000000

 -----------------------------------------------------------------
                    Cartesian Multipole Moments
 -----------------------------------------------------------------
    Charge (ESU x 10^10)
                 0.0000
    Dipole Moment (Debye)
         X      -0.4552      Y       0.1613      Z      -1.8604
       Tot       1.9221
    Quadrupole Moments (Debye-Ang)
        XX     -80.6697     XY       0.6518     YY     -84.7800
        XZ      -1.7551     YZ       3.2128     ZZ     -79.5859
    Octopole Moments (Debye-Ang^2)
       XXX      -6.8932    XXY      25.4262    XYY      -6.4812
       YYY      52.9641    XXZ       4.9973    XYZ       3.6338
       YYZ       3.9967    XZZ       2.4396    YZZ       9.7560
       ZZZ       5.4219
    Hexadecapole Moments (Debye-Ang^3)
      XXXX   -1010.7222   XXXY      15.1630   XXYY    -341.0257
      XYYY      25.1230   YYYY   -1122.3167   XXXZ       0.6049
      XXYZ       9.0020   XYYZ      -4.5214   YYYZ       2.0787
      XXZZ    -211.4746   XYZZ       2.0127   YYZZ    -221.2367
      XZZZ       0.5545   YZZZ      11.1861   ZZZZ    -220.0187
 -----------------------------------------------------------------
 Calculating analytic gradient of the SCF energy
 Gradient of SCF Energy
            1           2           3           4           5           6
    1   0.0000202   0.0019725  -0.0008400  -0.0002833  -0.0015302   0.0004995
    2   0.0003142  -0.0000229  -0.0007066   0.0005386  -0.0001447   0.0004181
    3   0.0011202   0.0003099  -0.0008640  -0.0000174  -0.0006854   0.0001340
            7           8           9
    1   0.0004310  -0.0000921  -0.0001776
    2  -0.0002470  -0.0000739  -0.0000759
    3  -0.0001614  -0.0001053   0.0002694
 Max gradient component =       1.972E-03
 RMS gradient           =       6.482E-04
 Gradient time:  CPU 19.40 s  wall 19.40 s
 Geometry Optimization Parameters
   NAtoms,    NIC,     NZ,  NCons,   NDum,   NFix, NCnnct, MaxDiis
        9      69       9       0       0       0       0       0

 Cartesian Hessian Update
 Hessian Updated using BFGS Update


** GEOMETRY OPTIMIZATION IN DELOCALIZED INTERNAL COORDINATES **
   Searching for a Minimum

   Optimization Cycle:   4

                       Coordinates (Angstroms)
     ATOM                X               Y               Z
      1  C         0.5437567273   -1.0108510247   -1.5398915172
      2  C         0.5081740283   -1.5920090531   -0.1647304367
      3  C         0.4066787022   -0.0930277725   -0.3349050511
      4  Cl       -0.8561523394   -2.5690410188    0.3787460033
      5  F         1.6635540207   -2.0893635671    0.3346642535
      6  I        -1.4756289086    0.9336171045   -0.0150156087
      7  Br        1.9555672636    0.9505578936    0.1722816489
      8  H         1.5011857275   -1.0201982079   -2.0491722142
      9  H        -0.3261620835   -1.1448710489   -2.1706761031
   Point Group: c1    Number of degrees of freedom:    21


   Energy is -10169.254335674

 Hessian Updated using BFGS Update

 21 Hessian modes will be used to form the next step
  Hessian Eigenvalues:
     0.016456    0.020957    0.028647    0.030904    0.036561    0.048585
     0.081863    0.090643    0.094289    0.113864    0.123229    0.138630
     0.153900    0.177854    0.247002    0.263365    0.274868    0.286095
     0.347812    0.349047    0.483997

 Minimum Search - Taking Simple RFO Step
 Searching for Lamda that Minimizes Along All modes
 Value Taken    Lamda =  -0.00002395
 Step Taken.  Stepsize is  0.022832

                             Maximum     Tolerance    Cnvgd?
         Gradient           0.000860      0.000300      NO
         Displacement       0.019383      0.001200      NO
         Energy change     -0.000070      0.000001      NO


 New Cartesian Coordinates Obtained by Inverse Iteration

 Displacement from previous Coordinates is:  0.018792
 ----------------------------------------------------------------
             Standard Nuclear Orientation (Angstroms)
    I     Atom           X                Y                Z
 ----------------------------------------------------------------
    1      C       0.5432655855    -1.0112319463    -1.5414933430
    2      C       0.5064591160    -1.5916539845    -0.1648807923
    3      C       0.4074334653    -0.0925831496    -0.3346515901
    4      Cl     -0.8559051128    -2.5715182032     0.3801738073
    5      F       1.6645284548    -2.0863027685     0.3368589108
    6      I      -1.4752197600     0.9318156349    -0.0143958326
    7      Br      1.9561090097     0.9512708489     0.1735334875
    8      H       1.5010427710    -1.0252333028    -2.0500366483
    9      H      -0.3267403914    -1.1397498239    -2.1738070247
 ----------------------------------------------------------------
 Molecular Point Group                 C1    NOp =  1
 Largest Abelian Subgroup              C1    NOp =  1
 Nuclear Repulsion Energy =  1145.6035624949 hartrees
 There are       67 alpha and       67 beta electrons
 Applying Cartesian multipole field
    Component          Value
    ---------          -----
     (2,0,0)        1.00000E-11
     (0,2,0)        2.00000E-11
     (0,0,2)       -3.00000E-11
 Nucleus-field energy     =     0.0000000255 hartrees
 Requested basis set is 6-311++G(d,p)
 There are 90 shells and 242 basis functions
 A cutoff of  1.0D-11 yielded   3210 shell pairs
 There are     24672 function pairs (     27337 Cartesian)
 Smallest overlap matrix eigenvalue = 3.73E-05
 Guess MOs from SCF MO coefficient file

 -----------------------------------------------------------------------
  General SCF calculation program by
  Eric Jon Sundstrom, Paul Horn, Yuezhi Mao, Dmitri Zuev, Alec White,
  David Stuck, Shaama M.S., Shane Yost, Joonho Lee, David Small,
  Daniel Levine, Susi Lehtola, Hugh Burton, Evgeny Epifanovsky
 -----------------------------------------------------------------------
 Exchange:     0.2000 Hartree-Fock + 0.0800 Slater + 0.7200 B88
 Correlation:  0.1900 VWN1RPA + 0.8100 LYP
 Using SG-1 standard quadrature grid
 A restricted SCF calculation will be
 performed using DIIS
 SCF converges when DIIS error is below 1.0e-08
 ---------------------------------------
  Cycle       Energy         DIIS error
 ---------------------------------------
    1  -10169.2543327117      4.31e-05  
    2  -10169.2543485616      1.05e-05  
    3  -10169.2543482596      1.26e-05  
    4  -10169.2543491877      2.47e-06  
    5  -10169.2543492273      1.16e-06  
    6  -10169.2543492357      2.67e-07  
    7  -10169.2543492361      8.53e-08  
    8  -10169.2543492360      2.11e-08  
    9  -10169.2543492361      6.67e-09  Convergence criterion met
 ---------------------------------------
 SCF time:   CPU 48.41s  wall 48.00s 
 SCF   energy in the final basis set =   -10169.2543492361
 Total energy in the final basis set =   -10169.2543492361

 --------------------------------------------------------------

                    Orbital Energies (a.u.)
 --------------------------------------------------------------

 Alpha MOs
 -- Occupied --
*******-482.852-176.318-165.722-165.720-165.720-101.578 -62.505
-56.326 -56.321 -56.321 -35.815 -31.308 -31.302 -31.302 -24.718
-22.959 -22.957 -22.957 -22.952 -22.952 -10.356 -10.308 -10.232
 -9.493  -8.714  -7.258  -7.248  -7.247  -6.546  -6.532  -6.531
 -6.364  -4.777  -4.761  -4.761  -2.657  -2.653  -2.653  -2.641
 -2.641  -2.043  -2.038  -2.037  -2.024  -2.024  -1.262  -0.946
 -0.867  -0.803  -0.690  -0.652  -0.607  -0.552  -0.527  -0.497
 -0.468  -0.450  -0.402  -0.394  -0.375  -0.350  -0.331  -0.304
 -0.298  -0.279  -0.276
 -- Virtual --
 -0.088  -0.059  -0.009   0.005   0.018   0.026   0.029   0.052
  0.058   0.062   0.069   0.075   0.079   0.095   0.096   0.100
  0.105   0.117   0.122   0.129   0.134   0.144   0.148   0.158
  0.170   0.178   0.186   0.218   0.229   0.237   0.243   0.248
  0.262   0.270   0.308   0.327   0.354   0.366   0.376   0.391
  0.404   0.413   0.428   0.433   0.439   0.454   0.457   0.471
  0.474   0.493   0.514   0.527   0.542   0.551   0.568   0.577
  0.599   0.633   0.652   0.662   0.669   0.685   0.719   0.731
  0.779   0.796   0.856   0.861   0.877   0.891   0.921   0.969
  0.981   1.069   1.082   1.126   1.255   1.314   1.322   1.341
  1.373   1.381   1.411   1.440   1.464   1.491   1.519   1.537
  1.560   1.602   1.666   1.738   1.774   1.847   1.866   1.884
  1.943   1.983   2.037   2.044   2.081   2.147   2.165   2.189
  2.242   2.281   2.316   2.474   2.539   2.570   2.688   2.699
  2.778   2.810   2.909   3.021   3.122   3.375   3.526   3.694
  3.767   3.800   3.968   3.974   3.982   4.005   4.012   4.026
  4.064   4.080   4.086   4.126   4.207   4.275   4.391   4.438
  4.840   6.022   6.049   6.087   6.336   6.381   6.641   6.692
  7.562   7.595   7.685   9.731  23.486  23.642  23.848  25.853
 25.945  26.415  27.869  28.357  28.379  28.386  28.534  28.544
 28.571  28.606  28.687  47.943  66.756 127.895 127.911 127.937
151.663 215.717 289.757 289.787 289.9051020.7441901.827
 --------------------------------------------------------------

          Ground-State Mulliken Net Atomic Charges

     Atom                 Charge (a.u.)
  ----------------------------------------
      1 C                    -0.594255
      2 C                    -0.190230
      3 C                     0.083758
      4 Cl                    0.214780
      5 F                    -0.029500
      6 I                     0.128744
      7 Br                   -0.001912
      8 H                     0.216539
      9 H                     0.172076
  ----------------------------------------
  Sum of atomic charges =     0.000000

 -----------------------------------------------------------------
                    Cartesian Multipole Moments
 -----------------------------------------------------------------
    Charge (ESU x 10^10)
                 0.0000
    Dipole Moment (Debye)
         X      -0.4644      Y       0.1652      Z      -1.8653
       Tot       1.9293
    Quadrupole Moments (Debye-Ang)
        XX     -80.6778     XY       0.6696     YY     -84.7864
        XZ      -1.7616     YZ       3.2208     ZZ     -79.5754
    Octopole Moments (Debye-Ang^2)
       XXX      -6.9872    XXY      25.5026    XYY      -6.5193
       YYY      53.1095    XXZ       4.9426    XYZ       3.6671
       YYZ       3.9491    XZZ       2.4042    YZZ       9.8088
       ZZZ       5.2023
    Hexadecapole Moments (Debye-Ang^3)
      XXXX   -1010.7284   XXXY      14.7649   XXYY    -341.1041
      XYYY      24.8373   YYYY   -1122.3738   XXXZ       0.5086
      XXYZ       9.0797   XYYZ      -4.6308   YYYZ       2.0820
      XXZZ    -211.5242   XYZZ       1.8311   YYZZ    -221.3295
      XZZZ       0.4841   YZZZ      11.2822   ZZZZ    -220.2870
 -----------------------------------------------------------------
 Calculating analytic gradient of the SCF energy
 Gradient of SCF Energy
            1           2           3           4           5           6
    1   0.0000034   0.0009276  -0.0007686  -0.0005893  -0.0003323   0.0005996
    2   0.0001109   0.0001975  -0.0002495   0.0001877  -0.0002976   0.0002893
    3   0.0001474   0.0000594  -0.0002242   0.0001056   0.0000815   0.0001481
            7           8           9
    1   0.0005719  -0.0001236  -0.0002888
    2  -0.0001082  -0.0002704   0.0001403
    3  -0.0001267  -0.0001665  -0.0000245
 Max gradient component =       9.276E-04
 RMS gradient           =       3.485E-04
 Gradient time:  CPU 19.52 s  wall 19.53 s
 Geometry Optimization Parameters
   NAtoms,    NIC,     NZ,  NCons,   NDum,   NFix, NCnnct, MaxDiis
        9      69       9       0       0       0       0       0

 Cartesian Hessian Update
 Hessian Updated using BFGS Update


** GEOMETRY OPTIMIZATION IN DELOCALIZED INTERNAL COORDINATES **
   Searching for a Minimum

   Optimization Cycle:   5

                       Coordinates (Angstroms)
     ATOM                X               Y               Z
      1  C         0.5432655855   -1.0112319463   -1.5414933430
      2  C         0.5064591160   -1.5916539845   -0.1648807923
      3  C         0.4074334653   -0.0925831496   -0.3346515901
      4  Cl       -0.8559051128   -2.5715182032    0.3801738073
      5  F         1.6645284548   -2.0863027685    0.3368589108
      6  I        -1.4752197600    0.9318156349   -0.0143958326
      7  Br        1.9561090097    0.9512708489    0.1735334875
      8  H         1.5010427710   -1.0252333028   -2.0500366483
      9  H        -0.3267403914   -1.1397498239   -2.1738070247
   Point Group: c1    Number of degrees of freedom:    21


   Energy is -10169.254349236

 Hessian Updated using BFGS Update

 21 Hessian modes will be used to form the next step
  Hessian Eigenvalues:
     0.017394    0.020939    0.026717    0.030895    0.036811    0.049752
     0.071821    0.088517    0.090942    0.109797    0.123448    0.138242
     0.150278    0.177298    0.255142    0.263404    0.272982    0.298386
     0.348515    0.350809    0.494573

 Minimum Search - Taking Simple RFO Step
 Searching for Lamda that Minimizes Along All modes
 Value Taken    Lamda =  -0.00000639
 Step Taken.  Stepsize is  0.011798

                             Maximum     Tolerance    Cnvgd?
         Gradient           0.000584      0.000300      NO
         Displacement       0.007563      0.001200      NO
         Energy change     -0.000014      0.000001      NO


 New Cartesian Coordinates Obtained by Inverse Iteration

 Displacement from previous Coordinates is:  0.010980
 ----------------------------------------------------------------
             Standard Nuclear Orientation (Angstroms)
    I     Atom           X                Y                Z
 ----------------------------------------------------------------
    1      C       0.5427862370    -1.0113005077    -1.5417801992
    2      C       0.5051992077    -1.5913256383    -0.1651296690
    3      C       0.4080532621    -0.0921739625    -0.3343404488
    4      Cl     -0.8546269230    -2.5722852748     0.3827601553
    5      F       1.6653130815    -2.0856513204     0.3343353524
    6      I      -1.4758524838     0.9323997974    -0.0164597381
    7      Br      1.9561052943     0.9503019285     0.1759352874
    8      H       1.5008825628    -1.0263753900    -2.0495364884
    9      H      -0.3268871005    -1.1387763271    -2.1744832768
 ----------------------------------------------------------------
 Molecular Point Group                 C1    NOp =  1
 Largest Abelian Subgroup              C1    NOp =  1
 Nuclear Repulsion Energy =  1145.4616344453 hartrees
 There are       67 alpha and       67 beta electrons
 Applying Cartesian multipole field
    Component          Value
    ---------          -----
     (2,0,0)        1.00000E-11
     (0,2,0)        2.00000E-11
     (0,0,2)       -3.00000E-11
 Nucleus-field energy     =     0.0000000255 hartrees
 Requested basis set is 6-311++G(d,p)
 There are 90 shells and 242 basis functions
 A cutoff of  1.0D-11 yielded   3210 shell pairs
 There are     24672 function pairs (     27337 Cartesian)
 Smallest overlap matrix eigenvalue = 3.72E-05
 Guess MOs from SCF MO coefficient file

 -----------------------------------------------------------------------
  General SCF calculation program by
  Eric Jon Sundstrom, Paul Horn, Yuezhi Mao, Dmitri Zuev, Alec White,
  David Stuck, Shaama M.S., Shane Yost, Joonho Lee, David Small,
  Daniel Levine, Susi Lehtola, Hugh Burton, Evgeny Epifanovsky
 -----------------------------------------------------------------------
 Exchange:     0.2000 Hartree-Fock + 0.0800 Slater + 0.7200 B88
 Correlation:  0.1900 VWN1RPA + 0.8100 LYP
 Using SG-1 standard quadrature grid
 A restricted SCF calculation will be
 performed using DIIS
 SCF converges when DIIS error is below 1.0e-08
 ---------------------------------------
  Cycle       Energy         DIIS error
 ---------------------------------------
    1  -10169.2543461067      2.78e-05  
    2  -10169.2543534034      6.95e-06  
    3  -10169.2543532899      8.81e-06  
    4  -10169.2543536523      1.40e-06  
    5  -10169.2543536628      7.25e-07  
    6  -10169.2543536661      2.00e-07  
    7  -10169.2543536665      3.58e-08  
    8  -10169.2543536665      1.24e-08  
    9  -10169.2543536665      2.94e-09  Convergence criterion met
 ---------------------------------------
 SCF time:   CPU 48.61s  wall 48.00s 
 SCF   energy in the final basis set =   -10169.2543536665
 Total energy in the final basis set =   -10169.2543536665

 --------------------------------------------------------------

                    Orbital Energies (a.u.)
 --------------------------------------------------------------

 Alpha MOs
 -- Occupied --
*******-482.852-176.318-165.722-165.720-165.720-101.579 -62.505
-56.326 -56.321 -56.321 -35.815 -31.308 -31.302 -31.302 -24.718
-22.959 -22.957 -22.957 -22.952 -22.952 -10.356 -10.308 -10.232
 -9.493  -8.714  -7.258  -7.248  -7.247  -6.546  -6.532  -6.531
 -6.364  -4.777  -4.761  -4.761  -2.657  -2.653  -2.653  -2.641
 -2.641  -2.043  -2.038  -2.037  -2.024  -2.024  -1.261  -0.945
 -0.867  -0.803  -0.690  -0.652  -0.607  -0.552  -0.527  -0.497
 -0.468  -0.450  -0.402  -0.394  -0.375  -0.350  -0.331  -0.304
 -0.298  -0.279  -0.277
 -- Virtual --
 -0.088  -0.059  -0.009   0.005   0.018   0.026   0.029   0.052
  0.058   0.062   0.069   0.075   0.079   0.095   0.096   0.100
  0.105   0.117   0.122   0.129   0.134   0.144   0.149   0.158
  0.170   0.179   0.186   0.218   0.229   0.237   0.243   0.247
  0.262   0.270   0.308   0.327   0.354   0.367   0.376   0.391
  0.404   0.413   0.428   0.433   0.439   0.454   0.457   0.471
  0.474   0.493   0.514   0.527   0.542   0.551   0.568   0.577
  0.599   0.633   0.652   0.663   0.669   0.685   0.719   0.731
  0.779   0.796   0.856   0.861   0.877   0.890   0.921   0.969
  0.981   1.069   1.082   1.126   1.256   1.314   1.322   1.341
  1.373   1.381   1.411   1.440   1.464   1.491   1.519   1.537
  1.560   1.602   1.666   1.738   1.773   1.847   1.866   1.884
  1.943   1.984   2.037   2.044   2.081   2.147   2.165   2.189
  2.243   2.281   2.315   2.475   2.539   2.569   2.688   2.699
  2.778   2.810   2.909   3.020   3.122   3.375   3.526   3.695
  3.767   3.801   3.968   3.974   3.982   4.005   4.011   4.026
  4.065   4.080   4.086   4.126   4.207   4.275   4.391   4.438
  4.840   6.022   6.049   6.087   6.337   6.381   6.640   6.692
  7.562   7.595   7.685   9.731  23.486  23.642  23.848  25.852
 25.944  26.415  27.869  28.357  28.379  28.386  28.534  28.544
 28.571  28.606  28.687  47.943  66.757 127.895 127.911 127.937
151.663 215.717 289.757 289.787 289.9051020.7441901.826
 --------------------------------------------------------------

          Ground-State Mulliken Net Atomic Charges

     Atom                 Charge (a.u.)
  ----------------------------------------
      1 C                    -0.594862
      2 C                    -0.190343
      3 C                     0.083897
      4 Cl                    0.215917
      5 F                    -0.030207
      6 I                     0.128303
      7 Br                   -0.001237
      8 H                     0.216470
      9 H                     0.172060
  ----------------------------------------
  Sum of atomic charges =     0.000000

 -----------------------------------------------------------------
                    Cartesian Multipole Moments
 -----------------------------------------------------------------
    Charge (ESU x 10^10)
                 0.0000
    Dipole Moment (Debye)
         X      -0.4669      Y       0.1661      Z      -1.8643
       Tot       1.9290
    Quadrupole Moments (Debye-Ang)
        XX     -80.6802     XY       0.6898     YY     -84.7821
        XZ      -1.7543     YZ       3.2167     ZZ     -79.5721
    Octopole Moments (Debye-Ang^2)
       XXX      -6.9653    XXY      25.5378    XYY      -6.5570
       YYY      53.0863    XXZ       4.9416    XYZ       3.6883
       YYZ       3.9591    XZZ       2.4150    YZZ       9.8014
       ZZZ       5.1920
    Hexadecapole Moments (Debye-Ang^3)
      XXXX   -1010.8530   XXXY      15.0745   XXYY    -341.2192
      XYYY      25.2530   YYYY   -1122.3974   XXXZ       0.2004
      XXYZ       9.1329   XYYZ      -4.7663   YYYZ       2.2300
      XXZZ    -211.5725   XYZZ       1.9769   YYZZ    -221.3501
      XZZZ       0.0798   YZZZ      11.5049   ZZZZ    -220.5065
 -----------------------------------------------------------------
 Calculating analytic gradient of the SCF energy
 Gradient of SCF Energy
            1           2           3           4           5           6
    1   0.0000164   0.0002073  -0.0003883  -0.0004807  -0.0000338   0.0005178
    2  -0.0000830   0.0003452  -0.0000404   0.0001147  -0.0003281   0.0003233
    3  -0.0001157  -0.0000256   0.0000000   0.0001600   0.0000676   0.0001496
            7           8           9
    1   0.0005072  -0.0001571  -0.0001889
    2  -0.0001944  -0.0002119   0.0000746
    3  -0.0001139  -0.0001342   0.0000122
 Max gradient component =       5.178E-04
 RMS gradient           =       2.397E-04
 Gradient time:  CPU 19.50 s  wall 19.51 s
 Geometry Optimization Parameters
   NAtoms,    NIC,     NZ,  NCons,   NDum,   NFix, NCnnct, MaxDiis
        9      69       9       0       0       0       0       0

 Cartesian Hessian Update
 Hessian Updated using BFGS Update


** GEOMETRY OPTIMIZATION IN DELOCALIZED INTERNAL COORDINATES **
   Searching for a Minimum

   Optimization Cycle:   6

                       Coordinates (Angstroms)
     ATOM                X               Y               Z
      1  C         0.5427862370   -1.0113005077   -1.5417801992
      2  C         0.5051992077   -1.5913256383   -0.1651296690
      3  C         0.4080532621   -0.0921739625   -0.3343404488
      4  Cl       -0.8546269230   -2.5722852748    0.3827601553
      5  F         1.6653130815   -2.0856513204    0.3343353524
      6  I        -1.4758524838    0.9323997974   -0.0164597381
      7  Br        1.9561052943    0.9503019285    0.1759352874
      8  H         1.5008825628   -1.0263753900   -2.0495364884
      9  H        -0.3268871005   -1.1387763271   -2.1744832768
   Point Group: c1    Number of degrees of freedom:    21


   Energy is -10169.254353666

 Hessian Updated using BFGS Update

 21 Hessian modes will be used to form the next step
  Hessian Eigenvalues:
     0.014394    0.020691    0.021971    0.031778    0.036821    0.049742
     0.067298    0.087248    0.091006    0.104020    0.123867    0.137007
     0.154969    0.172564    0.259421    0.265548    0.272214    0.289650
     0.348543    0.349673    0.506072

 Minimum Search - Taking Simple RFO Step
 Searching for Lamda that Minimizes Along All modes
 Value Taken    Lamda =  -0.00000341
 Step Taken.  Stepsize is  0.012290

                             Maximum     Tolerance    Cnvgd?
         Gradient           0.000280      0.000300     YES
         Displacement       0.007160      0.001200      NO
         Energy change     -0.000004      0.000001      NO


 New Cartesian Coordinates Obtained by Inverse Iteration

 Displacement from previous Coordinates is:  0.011651
 ----------------------------------------------------------------
             Standard Nuclear Orientation (Angstroms)
    I     Atom           X                Y                Z
 ----------------------------------------------------------------
    1      C       0.5423607333    -1.0111550989    -1.5415447329
    2      C       0.5044267375    -1.5917012680    -0.1653340946
    3      C       0.4089521684    -0.0922431693    -0.3337411524
    4      Cl     -0.8531981471    -2.5726967119     0.3851253067
    5      F       1.6659705577    -2.0857212319     0.3318777837
    6      I      -1.4768455572     0.9324514703    -0.0193419347
    7      Br      1.9559239382     0.9498323844     0.1773692200
    8      H       1.5007403191    -1.0277955965    -2.0486432322
    9      H      -0.3273576117    -1.1361574733    -2.1744661890
 ----------------------------------------------------------------
 Molecular Point Group                 C1    NOp =  1
 Largest Abelian Subgroup              C1    NOp =  1
 Nuclear Repulsion Energy =  1145.3480736491 hartrees
 There are       67 alpha and       67 beta electrons
 Applying Cartesian multipole field
    Component          Value
    ---------          -----
     (2,0,0)        1.00000E-11
     (0,2,0)        2.00000E-11
     (0,0,2)       -3.00000E-11
 Nucleus-field energy     =     0.0000000255 hartrees
 Requested basis set is 6-311++G(d,p)
 There are 90 shells and 242 basis functions
 A cutoff of  1.0D-11 yielded   3210 shell pairs
 There are     24674 function pairs (     27339 Cartesian)
 Smallest overlap matrix eigenvalue = 3.72E-05
 Guess MOs from SCF MO coefficient file

 -----------------------------------------------------------------------
  General SCF calculation program by
  Eric Jon Sundstrom, Paul Horn, Yuezhi Mao, Dmitri Zuev, Alec White,
  David Stuck, Shaama M.S., Shane Yost, Joonho Lee, David Small,
  Daniel Levine, Susi Lehtola, Hugh Burton, Evgeny Epifanovsky
 -----------------------------------------------------------------------
 Exchange:     0.2000 Hartree-Fock + 0.0800 Slater + 0.7200 B88
 Correlation:  0.1900 VWN1RPA + 0.8100 LYP
 Using SG-1 standard quadrature grid
 A restricted SCF calculation will be
 performed using DIIS
 SCF converges when DIIS error is below 1.0e-08
 ---------------------------------------
  Cycle       Energy         DIIS error
 ---------------------------------------
    1  -10169.2543488572      2.62e-05  
    2  -10169.2543554349      6.07e-06  
    3  -10169.2543553384      8.03e-06  
    4  -10169.2543556563      1.14e-06  
    5  -10169.2543556630      6.03e-07  
    6  -10169.2543556655      2.17e-07  
    7  -10169.2543556657      2.38e-08  
    8  -10169.2543556657      6.64e-09  Convergence criterion met
 ---------------------------------------
 SCF time:   CPU 43.11s  wall 43.00s 
 SCF   energy in the final basis set =   -10169.2543556657
 Total energy in the final basis set =   -10169.2543556657

 --------------------------------------------------------------

                    Orbital Energies (a.u.)
 --------------------------------------------------------------

 Alpha MOs
 -- Occupied --
*******-482.852-176.318-165.722-165.720-165.720-101.579 -62.505
-56.326 -56.321 -56.321 -35.815 -31.308 -31.302 -31.301 -24.718
-22.959 -22.957 -22.957 -22.952 -22.952 -10.356 -10.308 -10.232
 -9.493  -8.714  -7.258  -7.248  -7.248  -6.546  -6.532  -6.531
 -6.364  -4.777  -4.761  -4.761  -2.657  -2.653  -2.653  -2.641
 -2.641  -2.043  -2.038  -2.037  -2.024  -2.024  -1.261  -0.945
 -0.867  -0.803  -0.690  -0.652  -0.606  -0.552  -0.527  -0.496
 -0.468  -0.450  -0.402  -0.394  -0.375  -0.350  -0.331  -0.304
 -0.298  -0.279  -0.277
 -- Virtual --
 -0.088  -0.058  -0.009   0.005   0.018   0.026   0.029   0.052
  0.058   0.062   0.069   0.075   0.079   0.095   0.096   0.100
  0.105   0.117   0.122   0.129   0.134   0.144   0.149   0.158
  0.170   0.179   0.186   0.218   0.229   0.237   0.242   0.247
  0.262   0.270   0.308   0.327   0.354   0.367   0.376   0.391
  0.404   0.413   0.428   0.433   0.439   0.454   0.457   0.471
  0.474   0.493   0.514   0.527   0.542   0.551   0.568   0.577
  0.598   0.633   0.652   0.663   0.669   0.685   0.719   0.731
  0.779   0.796   0.856   0.861   0.877   0.891   0.921   0.969
  0.981   1.069   1.082   1.126   1.256   1.313   1.322   1.341
  1.373   1.381   1.411   1.440   1.464   1.491   1.519   1.537
  1.561   1.602   1.666   1.738   1.774   1.847   1.866   1.884
  1.943   1.983   2.037   2.044   2.081   2.148   2.165   2.190
  2.243   2.281   2.315   2.475   2.539   2.569   2.688   2.699
  2.778   2.810   2.909   3.020   3.123   3.375   3.526   3.695
  3.767   3.801   3.968   3.974   3.982   4.005   4.011   4.027
  4.066   4.080   4.086   4.126   4.207   4.275   4.391   4.438
  4.840   6.022   6.049   6.087   6.337   6.381   6.640   6.692
  7.562   7.595   7.685   9.731  23.486  23.642  23.848  25.852
 25.944  26.415  27.869  28.357  28.379  28.386  28.534  28.544
 28.571  28.606  28.687  47.943  66.757 127.895 127.911 127.937
151.663 215.717 289.757 289.787 289.9051020.7451901.826
 --------------------------------------------------------------

          Ground-State Mulliken Net Atomic Charges

     Atom                 Charge (a.u.)
  ----------------------------------------
      1 C                    -0.595298
      2 C                    -0.191035
      3 C                     0.084225
      4 Cl                    0.217071
      5 F                    -0.030650
      6 I                     0.127671
      7 Br                   -0.000506
      8 H                     0.216415
      9 H                     0.172106
  ----------------------------------------
  Sum of atomic charges =     0.000000

 -----------------------------------------------------------------
                    Cartesian Multipole Moments
 -----------------------------------------------------------------
    Charge (ESU x 10^10)
                 0.0000
    Dipole Moment (Debye)
         X      -0.4669      Y       0.1648      Z      -1.8627
       Tot       1.9274
    Quadrupole Moments (Debye-Ang)
        XX     -80.6804     XY       0.7046     YY     -84.7751
        XZ      -1.7456     YZ       3.2070     ZZ     -79.5736
    Octopole Moments (Debye-Ang^2)
       XXX      -6.9229    XXY      25.5690    XYY      -6.5607
       YYY      53.0873    XXZ       4.9646    XYZ       3.7115
       YYZ       4.0072    XZZ       2.4317    YZZ       9.8077
       ZZZ       5.3099
    Hexadecapole Moments (Debye-Ang^3)
      XXXX   -1011.0810   XXXY      15.3520   XXYY    -341.3136
      XYYY      25.6218   YYYY   -1122.3576   XXXZ      -0.1265
      XXYZ       9.1927   XYYZ      -4.9029   YYYZ       2.4826
      XXZZ    -211.6413   XYZZ       2.1037   YYZZ    -221.3637
      XZZZ      -0.3326   YZZZ      11.8054   ZZZZ    -220.6489
 -----------------------------------------------------------------
 Calculating analytic gradient of the SCF energy
 Gradient of SCF Energy
            1           2           3           4           5           6
    1  -0.0000205  -0.0001974  -0.0000235  -0.0002441  -0.0000132   0.0004084
    2  -0.0001586   0.0001872   0.0000342   0.0001986  -0.0002675   0.0003667
    3  -0.0001127  -0.0000975   0.0001099   0.0001467   0.0000031   0.0001308
            7           8           9
    1   0.0003991  -0.0001567  -0.0001522
    2  -0.0002794  -0.0001963   0.0001151
    3  -0.0001677  -0.0000721   0.0000593
 Max gradient component =       4.084E-04
 RMS gradient           =       1.944E-04
 Gradient time:  CPU 19.80 s  wall 19.80 s
 Geometry Optimization Parameters
   NAtoms,    NIC,     NZ,  NCons,   NDum,   NFix, NCnnct, MaxDiis
        9      69       9       0       0       0       0       0

 Cartesian Hessian Update
 Hessian Updated using BFGS Update


** GEOMETRY OPTIMIZATION IN DELOCALIZED INTERNAL COORDINATES **
   Searching for a Minimum

   Optimization Cycle:   7

                       Coordinates (Angstroms)
     ATOM                X               Y               Z
      1  C         0.5423607333   -1.0111550989   -1.5415447329
      2  C         0.5044267375   -1.5917012680   -0.1653340946
      3  C         0.4089521684   -0.0922431693   -0.3337411524
      4  Cl       -0.8531981471   -2.5726967119    0.3851253067
      5  F         1.6659705577   -2.0857212319    0.3318777837
      6  I        -1.4768455572    0.9324514703   -0.0193419347
      7  Br        1.9559239382    0.9498323844    0.1773692200
      8  H         1.5007403191   -1.0277955965   -2.0486432322
      9  H        -0.3273576117   -1.1361574733   -2.1744661890
   Point Group: c1    Number of degrees of freedom:    21


   Energy is -10169.254355666

 Hessian Updated using BFGS Update

 21 Hessian modes will be used to form the next step
  Hessian Eigenvalues:
     0.013086    0.020577    0.021131    0.032117    0.036830    0.049708
     0.066577    0.086071    0.091007    0.100450    0.124464    0.136797
     0.159342    0.176890    0.255749    0.261989    0.275031    0.284527
     0.348475    0.350777    0.493462

 Minimum Search - Taking Simple RFO Step
 Searching for Lamda that Minimizes Along All modes
 Value Taken    Lamda =   0.00000000
 Step Taken.  Stepsize is  0.003711

                             Maximum     Tolerance    Cnvgd?
         Gradient           0.000117      0.000300     YES
         Displacement       0.001988      0.001200      NO
         Energy change     -0.000002      0.000001      NO


 New Cartesian Coordinates Obtained by Inverse Iteration

 Displacement from previous Coordinates is:  0.003776
 ----------------------------------------------------------------
             Standard Nuclear Orientation (Angstroms)
    I     Atom           X                Y                Z
 ----------------------------------------------------------------
    1      C       0.5422527870    -1.0109732494    -1.5414362439
    2      C       0.5044524206    -1.5918710429    -0.1653398601
    3      C       0.4094615704    -0.0922174358    -0.3336874944
    4      Cl     -0.8529932098    -2.5724160391     0.3856626289
    5      F       1.6661545390    -2.0859496522     0.3310852539
    6      I      -1.4771945263     0.9321341101    -0.0202919499
    7      Br      1.9559035253     0.9500181120     0.1781195100
    8      H       1.5005882510    -1.0283236412    -2.0486347500
    9      H      -0.3276522189    -1.1355878564    -2.1741761199
 ----------------------------------------------------------------
 Molecular Point Group                 C1    NOp =  1
 Largest Abelian Subgroup              C1    NOp =  1
 Nuclear Repulsion Energy =  1145.3178585299 hartrees
 There are       67 alpha and       67 beta electrons
 Applying Cartesian multipole field
    Component          Value
    ---------          -----
     (2,0,0)        1.00000E-11
     (0,2,0)        2.00000E-11
     (0,0,2)       -3.00000E-11
 Nucleus-field energy     =     0.0000000255 hartrees
 Requested basis set is 6-311++G(d,p)
 There are 90 shells and 242 basis functions
 A cutoff of  1.0D-11 yielded   3210 shell pairs
 There are     24674 function pairs (     27339 Cartesian)
 Smallest overlap matrix eigenvalue = 3.72E-05
 Guess MOs from SCF MO coefficient file

 -----------------------------------------------------------------------
  General SCF calculation program by
  Eric Jon Sundstrom, Paul Horn, Yuezhi Mao, Dmitri Zuev, Alec White,
  David Stuck, Shaama M.S., Shane Yost, Joonho Lee, David Small,
  Daniel Levine, Susi Lehtola, Hugh Burton, Evgeny Epifanovsky
 -----------------------------------------------------------------------
 Exchange:     0.2000 Hartree-Fock + 0.0800 Slater + 0.7200 B88
 Correlation:  0.1900 VWN1RPA + 0.8100 LYP
 Using SG-1 standard quadrature grid
 A restricted SCF calculation will be
 performed using DIIS
 SCF converges when DIIS error is below 1.0e-08
 ---------------------------------------
  Cycle       Energy         DIIS error
 ---------------------------------------
    1  -10169.2543553074      8.17e-06  
    2  -10169.2543559508      1.62e-06  
    3  -10169.2543559341      2.35e-06  
    4  -10169.2543559710      4.99e-07  
    5  -10169.2543559725      2.05e-07  
    6  -10169.2543559730      7.01e-08  
    7  -10169.2543559728      9.10e-09  Convergence criterion met
 ---------------------------------------
 SCF time:   CPU 38.55s  wall 38.00s 
 SCF   energy in the final basis set =   -10169.2543559728
 Total energy in the final basis set =   -10169.2543559728

 --------------------------------------------------------------

                    Orbital Energies (a.u.)
 --------------------------------------------------------------

 Alpha MOs
 -- Occupied --
*******-482.852-176.318-165.722-165.720-165.720-101.579 -62.505
-56.326 -56.321 -56.321 -35.815 -31.308 -31.301 -31.301 -24.718
-22.959 -22.957 -22.957 -22.952 -22.952 -10.356 -10.308 -10.232
 -9.493  -8.714  -7.258  -7.248  -7.248  -6.546  -6.532  -6.531
 -6.364  -4.777  -4.761  -4.761  -2.657  -2.653  -2.653  -2.641
 -2.641  -2.043  -2.038  -2.037  -2.024  -2.024  -1.261  -0.945
 -0.867  -0.803  -0.690  -0.652  -0.606  -0.552  -0.527  -0.497
 -0.468  -0.450  -0.402  -0.394  -0.375  -0.350  -0.331  -0.304
 -0.298  -0.279  -0.277
 -- Virtual --
 -0.088  -0.058  -0.009   0.005   0.018   0.026   0.029   0.052
  0.058   0.062   0.069   0.075   0.079   0.095   0.096   0.100
  0.105   0.117   0.122   0.129   0.134   0.144   0.149   0.158
  0.170   0.179   0.186   0.218   0.229   0.237   0.242   0.247
  0.262   0.270   0.308   0.327   0.354   0.367   0.376   0.391
  0.404   0.412   0.428   0.433   0.439   0.454   0.457   0.471
  0.474   0.493   0.514   0.527   0.542   0.551   0.569   0.577
  0.598   0.634   0.652   0.663   0.669   0.685   0.719   0.731
  0.779   0.796   0.856   0.861   0.877   0.891   0.921   0.969
  0.981   1.069   1.082   1.126   1.256   1.313   1.322   1.342
  1.373   1.381   1.411   1.440   1.464   1.491   1.519   1.537
  1.561   1.602   1.666   1.738   1.774   1.847   1.866   1.884
  1.943   1.983   2.037   2.044   2.081   2.148   2.165   2.190
  2.243   2.281   2.315   2.475   2.539   2.569   2.688   2.700
  2.777   2.810   2.909   3.020   3.123   3.375   3.526   3.695
  3.767   3.801   3.968   3.974   3.982   4.005   4.011   4.027
  4.066   4.080   4.085   4.126   4.207   4.275   4.391   4.437
  4.840   6.022   6.049   6.087   6.337   6.381   6.640   6.692
  7.562   7.595   7.685   9.731  23.486  23.642  23.848  25.852
 25.944  26.415  27.869  28.357  28.379  28.386  28.534  28.544
 28.571  28.606  28.687  47.943  66.757 127.895 127.911 127.937
151.663 215.718 289.757 289.787 289.9051020.7451901.826
 --------------------------------------------------------------

          Ground-State Mulliken Net Atomic Charges

     Atom                 Charge (a.u.)
  ----------------------------------------
      1 C                    -0.595594
      2 C                    -0.191387
      3 C                     0.084706
      4 Cl                    0.217249
      5 F                    -0.030640
      6 I                     0.127424
      7 Br                   -0.000274
      8 H                     0.216403
      9 H                     0.172112
  ----------------------------------------
  Sum of atomic charges =     0.000000

 -----------------------------------------------------------------
                    Cartesian Multipole Moments
 -----------------------------------------------------------------
    Charge (ESU x 10^10)
                 0.0000
    Dipole Moment (Debye)
         X      -0.4654      Y       0.1633      Z      -1.8620
       Tot       1.9263
    Quadrupole Moments (Debye-Ang)
        XX     -80.6791     XY       0.7079     YY     -84.7736
        XZ      -1.7421     YZ       3.2051     ZZ     -79.5744
    Octopole Moments (Debye-Ang^2)
       XXX      -6.9118    XXY      25.5693    XYY      -6.5476
       YYY      53.0844    XXZ       4.9738    XYZ       3.7193
       YYZ       4.0183    XZZ       2.4412    YZZ       9.8083
       ZZZ       5.3448
    Hexadecapole Moments (Debye-Ang^3)
      XXXX   -1011.2315   XXXY      15.3651   XXYY    -341.3254
      XYYY      25.6500   YYYY   -1122.2127   XXXZ      -0.2603
      XXYZ       9.2047   XYYZ      -4.9474   YYYZ       2.5417
      XXZZ    -211.6726   XYZZ       2.1165   YYZZ    -221.3383
      XZZZ      -0.5022   YZZZ      11.8664   ZZZZ    -220.7003
 -----------------------------------------------------------------
 Calculating analytic gradient of the SCF energy
 Gradient of SCF Energy
            1           2           3           4           5           6
    1  -0.0000729  -0.0001848   0.0000950  -0.0002011  -0.0000943   0.0003756
    2  -0.0000935   0.0000258   0.0000490   0.0002487  -0.0002167   0.0003585
    3  -0.0000632  -0.0000325   0.0000527   0.0001276  -0.0000599   0.0001198
            7           8           9
    1   0.0003927  -0.0001459  -0.0001643
    2  -0.0002693  -0.0002034   0.0001010
    3  -0.0001513  -0.0000629   0.0000697
 Max gradient component =       3.927E-04
 RMS gradient           =       1.814E-04
 Gradient time:  CPU 19.99 s  wall 19.99 s
 Geometry Optimization Parameters
   NAtoms,    NIC,     NZ,  NCons,   NDum,   NFix, NCnnct, MaxDiis
        9      69       9       0       0       0       0       0

 Cartesian Hessian Update
 Hessian Updated using BFGS Update


** GEOMETRY OPTIMIZATION IN DELOCALIZED INTERNAL COORDINATES **
   Searching for a Minimum

   Optimization Cycle:   8

                       Coordinates (Angstroms)
     ATOM                X               Y               Z
      1  C         0.5422527870   -1.0109732494   -1.5414362439
      2  C         0.5044524206   -1.5918710429   -0.1653398601
      3  C         0.4094615704   -0.0922174358   -0.3336874944
      4  Cl       -0.8529932098   -2.5724160391    0.3856626289
      5  F         1.6661545390   -2.0859496522    0.3310852539
      6  I        -1.4771945263    0.9321341101   -0.0202919499
      7  Br        1.9559035253    0.9500181120    0.1781195100
      8  H         1.5005882510   -1.0283236412   -2.0486347500
      9  H        -0.3276522189   -1.1355878564   -2.1741761199
   Point Group: c1    Number of degrees of freedom:    21


   Energy is -10169.254355973

 Hessian Updated using BFGS Update

 21 Hessian modes will be used to form the next step
  Hessian Eigenvalues:
     0.012599    0.020904    0.021959    0.032176    0.036825    0.049760
     0.066955    0.078548    0.091232    0.095340    0.122084    0.138020
     0.140818    0.175293    0.243888    0.261641    0.273294    0.291334
     0.348329    0.349768    0.478028

 Minimum Search - Taking Simple RFO Step
 Searching for Lamda that Minimizes Along All modes
 Value Taken    Lamda =   0.00000000
 Step Taken.  Stepsize is  0.001400

                             Maximum     Tolerance    Cnvgd?
         Gradient           0.000060      0.000300     YES
         Displacement       0.000618      0.001200     YES
         Energy change     -0.000000      0.000001     YES


                       Distance Matrix (Angstroms)
             C (  1)   C (  2)   C (  3)   Cl(  4)   F (  5)   I (  6)
   C (  2)  1.494159
   C (  3)  1.523287  1.512060
   Cl(  4)  2.845791  1.762876  2.874481
   F (  5)  2.434146  1.356504  2.448707  2.566268
   I (  6)  3.188685  3.212252  2.169558  3.582778  4.371835
   Br(  7)  2.966609  2.947181  1.933826  4.510046  3.053597  3.438873
   H (  8)  1.084416  2.203786  2.237833  3.721474  2.609416  4.101800
   H (  9)  1.082877  2.221715  2.240392  2.982152  3.339878  3.199397
             Br(  7)   H (  8)
   H (  8)  3.013235
   H (  9)  3.885573  1.835682

 Final energy is   -10169.254355972784     


 ******************************
 **  OPTIMIZATION CONVERGED  **
 ******************************

                       Coordinates (Angstroms)
     ATOM                X               Y               Z
      1  C         0.5422527870   -1.0109732494   -1.5414362439
      2  C         0.5044524206   -1.5918710429   -0.1653398601
      3  C         0.4094615704   -0.0922174358   -0.3336874944
      4  Cl       -0.8529932098   -2.5724160391    0.3856626289
      5  F         1.6661545390   -2.0859496522    0.3310852539
      6  I        -1.4771945263    0.9321341101   -0.0202919499
      7  Br        1.9559035253    0.9500181120    0.1781195100
      8  H         1.5005882510   -1.0283236412   -2.0486347500
      9  H        -0.3276522189   -1.1355878564   -2.1741761199

Z-matrix Print:
$molecule
0 1
I 
C  1 2.169558
C  2 1.512060 1 120.452322
F  3 1.356504 2 117.115522 1 -145.562534 0
C  3 1.494159 2 60.886648 1 106.830471 0
H  5 1.082877 3 118.234438 2 -107.291457 0
H  5 1.084416 3 116.544681 2 107.632584 0
Cl 3 1.762876 2 122.553057 1 -3.993671 0
Br 2 1.933826 1 113.747716 3 -146.623963 0
$end


 --------------------------------------------------------------

                    Orbital Energies (a.u.)
 --------------------------------------------------------------

 Alpha MOs
 -- Occupied --
*******-482.852-176.318-165.722-165.720-165.720-101.579 -62.505
-56.326 -56.321 -56.321 -35.815 -31.308 -31.301 -31.301 -24.718
-22.959 -22.957 -22.957 -22.952 -22.952 -10.356 -10.308 -10.232
 -9.493  -8.714  -7.258  -7.248  -7.248  -6.546  -6.532  -6.531
 -6.364  -4.777  -4.761  -4.761  -2.657  -2.653  -2.653  -2.641
 -2.641  -2.043  -2.038  -2.037  -2.024  -2.024  -1.261  -0.945
 -0.867  -0.803  -0.690  -0.652  -0.606  -0.552  -0.527  -0.497
 -0.468  -0.450  -0.402  -0.394  -0.375  -0.350  -0.331  -0.304
 -0.298  -0.279  -0.277
 -- Virtual --
 -0.088  -0.058  -0.009   0.005   0.018   0.026   0.029   0.052
  0.058   0.062   0.069   0.075   0.079   0.095   0.096   0.100
  0.105   0.117   0.122   0.129   0.134   0.144   0.149   0.158
  0.170   0.179   0.186   0.218   0.229   0.237   0.242   0.247
  0.262   0.270   0.308   0.327   0.354   0.367   0.376   0.391
  0.404   0.412   0.428   0.433   0.439   0.454   0.457   0.471
  0.474   0.493   0.514   0.527   0.542   0.551   0.569   0.577
  0.598   0.634   0.652   0.663   0.669   0.685   0.719   0.731
  0.779   0.796   0.856   0.861   0.877   0.891   0.921   0.969
  0.981   1.069   1.082   1.126   1.256   1.313   1.322   1.342
  1.373   1.381   1.411   1.440   1.464   1.491   1.519   1.537
  1.561   1.602   1.666   1.738   1.774   1.847   1.866   1.884
  1.943   1.983   2.037   2.044   2.081   2.148   2.165   2.190
  2.243   2.281   2.315   2.475   2.539   2.569   2.688   2.700
  2.777   2.810   2.909   3.020   3.123   3.375   3.526   3.695
  3.767   3.801   3.968   3.974   3.982   4.005   4.011   4.027
  4.066   4.080   4.085   4.126   4.207   4.275   4.391   4.437
  4.840   6.022   6.049   6.087   6.337   6.381   6.640   6.692
  7.562   7.595   7.685   9.731  23.486  23.642  23.848  25.852
 25.944  26.415  27.869  28.357  28.379  28.386  28.534  28.544
 28.571  28.606  28.687  47.943  66.757 127.895 127.911 127.937
151.663 215.718 289.757 289.787 289.9051020.7451901.826
 --------------------------------------------------------------

          Ground-State Mulliken Net Atomic Charges

     Atom                 Charge (a.u.)
  ----------------------------------------
      1 C                    -0.595594
      2 C                    -0.191387
      3 C                     0.084706
      4 Cl                    0.217249
      5 F                    -0.030640
      6 I                     0.127424
      7 Br                   -0.000274
      8 H                     0.216403
      9 H                     0.172112
  ----------------------------------------
  Sum of atomic charges =     0.000000

 -----------------------------------------------------------------
                    Cartesian Multipole Moments
 -----------------------------------------------------------------
    Charge (ESU x 10^10)
                 0.0000
    Dipole Moment (Debye)
         X      -0.4654      Y       0.1633      Z      -1.8620
       Tot       1.9263
    Quadrupole Moments (Debye-Ang)
        XX     -80.6791     XY       0.7079     YY     -84.7736
        XZ      -1.7421     YZ       3.2051     ZZ     -79.5744
    Octopole Moments (Debye-Ang^2)
       XXX      -6.9118    XXY      25.5693    XYY      -6.5476
       YYY      53.0844    XXZ       4.9738    XYZ       3.7193
       YYZ       4.0183    XZZ       2.4412    YZZ       9.8083
       ZZZ       5.3448
    Hexadecapole Moments (Debye-Ang^3)
      XXXX   -1011.2315   XXXY      15.3651   XXYY    -341.3254
      XYYY      25.6500   YYYY   -1122.2127   XXXZ      -0.2603
      XXYZ       9.2047   XYYZ      -4.9474   YYYZ       2.5417
      XXZZ    -211.6726   XYZZ       2.1165   YYZZ    -221.3383
      XZZZ      -0.5022   YZZZ      11.8664   ZZZZ    -220.7003
 -----------------------------------------------------------------
Archival summary:
1\1\garfield\OPT\ProcedureUnspecified\BasisUnspecified\1r1l1132\taweetha\ThuOct1101:18:442018ThuOct1101:18:442018\0\\#,OPT,ProcedureUnspecified,BasisUnspecified,\\0,1\I\C,1,2.16956\C,2,1.51206,1,120.452\F,3,1.3565,2,117.116,1,-145.563,0\C,3,1.49416,2,60.8866,1,106.83,0\H,5,1.08288,3,118.234,2,-107.291,0\H,5,1.08442,3,116.545,2,107.633,0\Cl,3,1.76288,2,122.553,1,-3.99367,0\Br,2,1.93383,1,113.748,3,-146.624,0\\\@

 Total job time:  644.91s(wall), 586.64s(cpu) 
 Thu Oct 11 01:18:44 2018

        *************************************************************
        *                                                           *
        *  Thank you very much for using Q-Chem.  Have a nice day.  *
        *                                                           *
        *************************************************************


 
User input: 2 of 2 
 
Q-Chem Developer Version!
                  Welcome to Q-Chem
     A Quantum Leap Into The Future Of Chemistry


 Q-Chem 5.1, Q-Chem, Inc., Pleasanton, CA (2018)

 Yihan Shao,  Zhengting Gan,  E. Epifanovsky,  A. T. B. Gilbert,  M. Wormit,  
 J. Kussmann,  A. W. Lange,  A. Behn,  Jia Deng,  Xintian Feng,  D. Ghosh,  
 M. Goldey,  P. R. Horn,  L. D. Jacobson,  I. Kaliman,  T. Kus,  A. Landau,  
 Jie Liu,  E. I. Proynov,  R. M. Richard,  R. P. Steele,  E. J. Sundstrom,  
 H. L. Woodcock III,  P. M. Zimmerman,  D. Zuev,  B. Albrecht,  E. Alguire,  
 S. A. Baeppler,  D. Barton,  Z. Benda,  Y. A. Bernard,  E. J. Berquist,  
 K. B. Bravaya,  H. Burton,  D. Casanova,  Chun-Min Chang,  Yunqing Chen,  
 A. Chien,  K. D. Closser,  M. P. Coons,  S. Coriani,  S. Dasgupta,  
 A. L. Dempwolff,  M. Diedenhofen,  Hainam Do,  R. G. Edgar,  Po-Tung Fang,  
 S. Faraji,  S. Fatehi,  Qingguo Feng,  K. D. Fenk,  J. Fosso-Tande,  
 Qinghui Ge,  A. Ghysels,  G. Gidofalvi,  J. Gomes,  J. Gonthier,  A. Gunina,  
 D. Hait,  M. W. D. Hanson-Heine,  P. H. P. Harbach,  A. W. Hauser,  
 J. E. Herr,  E. G. Hohenstein,  Z. C. Holden,  Kerwin Hui,  B. C. Huynh,  
 T.-C. Jagau,  Hyunjun Ji,  B. Kaduk,  K. Khistyaev,  Jaehoon Kim,  
 P. Klunzinger,  K. Koh,  D. Kosenkov,  L. Koulias,  T. Kowalczyk,  
 C. M. Krauter,  A. Kunitsa,  Ka Un Lao,  A. Laurent,  K. V. Lawler,  
 Joonho Lee,  D. Lefrancois,  S. Lehtola,  D. S. Levine,  Yi-Pei Li,  
 You-Sheng Lin,  Fenglai Liu,  E. Livshits,  A. Luenser,  P. Manohar,  
 E. Mansoor,  S. F. Manzer,  Shan-Ping Mao,  Yuezhi Mao,  N. Mardirossian,  
 A. V. Marenich,  T. Markovich,  L. A. Martinez-Martinez,  S. A. Maurer,  
 N. J. Mayhall,  S. C. McKenzie,  J.-M. Mewes,  A. F. Morrison,  
 J. W. Mullinax,  K. Nanda,  T. S. Nguyen-Beck,  R. Olivares-Amaya,  
 J. A. Parkhill,  T. M. Perrine,  F. Plasser,  P. Pokhilko,  S. Prager,  
 A. Prociuk,  E. Ramos,  D. R. Rehn,  F. Rob,  M. Schneider,  N. Sergueev,  
 S. M. Sharada,  S. Sharma,  D. W. Small,  T. Stauch,  T. Stein,  
 Yu-Chuan Su,  A. J. W. Thom,  A. Tkatchenko,  T. Tsuchimochi,  N. M. Tubman,  
 L. Vogt,  M. L. Vidal,  O. Vydrov,  M. A. Watson,  J. Wenzel,  
 M. de Wergifosse,  T. A. Wesolowski,  A. White,  J. Witte,  A. Yamada,  
 Jun Yang,  K. Yao,  S. Yeganeh,  S. R. Yost,  Zhi-Qiang You,  A. Zech,  
 Igor Ying Zhang,  Xing Zhang,  Yan Zhao,  Ying Zhu,  B. R. Brooks,  
 G. K. L. Chan,  C. J. Cramer,  M. S. Gordon,  W. J. Hehre,  A. Klamt,  
 M. W. Schmidt,  C. D. Sherrill,  D. G. Truhlar,  A. Aspuru-Guzik,  R. Baer,  
 A. T. Bell,  N. A. Besley,  Jeng-Da Chai,  A. E. DePrince, III,  
 R. A. DiStasio Jr.,  A. Dreuw,  B. D. Dunietz,  T. R. Furlani,  
 Chao-Ping Hsu,  Yousung Jung,  Jing Kong,  D. S. Lambrecht,  WanZhen Liang,  
 C. Ochsenfeld,  V. A. Rassolov,  L. V. Slipchenko,  J. E. Subotnik,  
 T. Van Voorhis,  J. M. Herbert,  A. I. Krylov,  P. M. W. Gill,  M. Head-Gordon

 Contributors to earlier versions of Q-Chem not listed above: 
 R. D. Adamson,  B. Austin,  J. Baker,  G. J. O. Beran,  K. Brandhorst,  
 S. T. Brown,  E. F. C. Byrd,  A. K. Chakraborty,  C.-L. Cheng,  
 Siu Hung Chien,  D. M. Chipman,  D. L. Crittenden,  H. Dachsel,  
 R. J. Doerksen,  A. D. Dutoi,  L. Fusti-Molnar,  W. A. Goddard III,  
 A. Golubeva-Zadorozhnaya,  S. R. Gwaltney,  G. Hawkins,  A. Heyden,  
 S. Hirata,  G. Kedziora,  F. J. Keil,  C. Kelley,  Jihan Kim,  R. A. King,  
 R. Z. Khaliullin,  P. P. Korambath,  W. Kurlancheek,  A. M. Lee,  M. S. Lee,  
 S. V. Levchenko,  Ching Yeh Lin,  D. Liotard,  R. C. Lochan,  I. Lotan,  
 P. E. Maslen,  N. Nair,  D. P. O'Neill,  D. Neuhauser,  E. Neuscamman,  
 C. M. Oana,  R. Olson,  B. Peters,  R. Peverati,  P. A. Pieniazek,  
 Y. M. Rhee,  J. Ritchie,  M. A. Rohrdanz,  E. Rosta,  N. J. Russ,  
 H. F. Schaefer III,  N. E. Schultz,  N. Shenvi,  A. C. Simmonett,  A. Sodt,  
 D. Stuck,  K. S. Thanthiriwatte,  V. Vanovschi,  Tao Wang,  A. Warshel,  
 C. F. Williams,  Q. Wu,  X. Xu,  W. Zhang

 Please cite Q-Chem as follows:
 Y. Shao et al., Mol. Phys. 113, 184-215 (2015)
 DOI: 10.1080/00268976.2014.952696

 Q-Chem 5.1.1 for Intel X86 EM64T Linux

 Parts of Q-Chem use Armadillo 8.300.2 (Tropical Shenanigans).
 http://arma.sourceforge.net/

 Q-Chem begins on Thu Oct 11 01:18:44 2018  

Host: 
0

     Scratch files written to /scratch/taweetham/qchem30976//
The previous job contains 0 fragments, simply inherited here
Input Ideriv = 2
Curr. Ideriv = -1
Max.  Ideriv = 2

Checking the input file for inconsistencies... 	...done.

--------------------------------------------------------------
User input:
--------------------------------------------------------------

$molecule
read
$end

$rem
   job_type 	frequency
   basis 	6-311++g**
   method	b3lyp	
$end


--------------------------------------------------------------
 ----------------------------------------------------------------
             Standard Nuclear Orientation (Angstroms)
    I     Atom           X                Y                Z
 ----------------------------------------------------------------
    1      C       0.7526275661    -0.8453626615    -1.5470787425
    2      C       0.8891888071    -1.4243953944    -0.1764641018
    3      C       0.4128056670     0.0026233929    -0.3281269295
    4      Cl     -0.1638238802    -2.7211531594     0.3868426099
    5      F       2.1472988478    -1.6093247431     0.2958320335
    6      I      -1.6662362830     0.5113683195     0.0264816627
    7      Br      1.6524642149     1.4012281919     0.1686983593
    8      H       1.6743430450    -0.6154412424    -2.0700844205
    9      H      -0.0684834743    -1.1837320319    -2.1666803070
 ----------------------------------------------------------------
 Molecular Point Group                 C1    NOp =  1
 Largest Abelian Subgroup              C1    NOp =  1
 Nuclear Repulsion Energy =  1145.3178585299 hartrees
 There are       67 alpha and       67 beta electrons
 Requested basis set is 6-311++G(d,p)
 There are 90 shells and 242 basis functions

 Total QAlloc Memory Limit   2000 MB
 Mega-Array Size       188 MB
 MEM_STATIC part       192 MB

                       Distance Matrix (Angstroms)
             C (  1)   C (  2)   C (  3)   Cl(  4)   F (  5)   I (  6)
   C (  2)  1.494159
   C (  3)  1.523287  1.512060
   Cl(  4)  2.845791  1.762876  2.874481
   F (  5)  2.434146  1.356504  2.448707  2.566268
   I (  6)  3.188685  3.212252  2.169558  3.582778  4.371835
   Br(  7)  2.966609  2.947181  1.933826  4.510046  3.053597  3.438873
   H (  8)  1.084416  2.203786  2.237833  3.721474  2.609416  4.101800
   H (  9)  1.082877  2.221715  2.240392  2.982152  3.339878  3.199397
             Br(  7)   H (  8)
   H (  8)  3.013235
   H (  9)  3.885573  1.835682

 A cutoff of  1.0D-11 yielded   3210 shell pairs
 There are     24674 function pairs (     27339 Cartesian)
 Smallest overlap matrix eigenvalue = 3.72E-05
 Guess from superposition of atomic densities
 Warning:  Energy on first SCF cycle will be non-variational
 SAD guess density has 134.000000 electrons

 -----------------------------------------------------------------------
  General SCF calculation program by
  Eric Jon Sundstrom, Paul Horn, Yuezhi Mao, Dmitri Zuev, Alec White,
  David Stuck, Shaama M.S., Shane Yost, Joonho Lee, David Small,
  Daniel Levine, Susi Lehtola, Hugh Burton, Evgeny Epifanovsky
 -----------------------------------------------------------------------
 Exchange:     0.2000 Hartree-Fock + 0.0800 Slater + 0.7200 B88
 Correlation:  0.1900 VWN1RPA + 0.8100 LYP
 Using SG-1 standard quadrature grid
 A restricted SCF calculation will be
 performed using DIIS
 SCF converges when DIIS error is below 1.0e-08
 ---------------------------------------
  Cycle       Energy         DIIS error
 ---------------------------------------
    1  -10170.3761565891      3.51e-02  
    2  -10169.2015131552      3.19e-03  
    3  -10169.1692523764      3.92e-03  
    4  -10169.2532534654      5.36e-04  
    5  -10169.2544537022      2.45e-04  
    6  -10169.2547764133      8.55e-05  
    7  -10169.2548290593      2.86e-05  
    8  -10169.2548343725      6.29e-06  
    9  -10169.2548346341      1.14e-06  
   10  -10169.2548346439      3.70e-07  
   11  -10169.2548346447      1.23e-07  
   12  -10169.2548346449      4.27e-08  
   13  -10169.2548346447      9.26e-09  Convergence criterion met
 ---------------------------------------
 SCF time:   CPU 68.40s  wall 68.00s 
 SCF   energy in the final basis set =   -10169.2548346447
 Total energy in the final basis set =   -10169.2548346447

 --------------------------------------------------------------

                    Orbital Energies (a.u.)
 --------------------------------------------------------------

 Alpha MOs
 -- Occupied --
*******-482.852-176.318-165.722-165.720-165.720-101.579 -62.505
-56.326 -56.321 -56.321 -35.814 -31.308 -31.301 -31.301 -24.718
-22.958 -22.957 -22.957 -22.952 -22.952 -10.356 -10.308 -10.232
 -9.493  -8.714  -7.258  -7.248  -7.248  -6.546  -6.532  -6.531
 -6.364  -4.777  -4.761  -4.761  -2.657  -2.653  -2.653  -2.641
 -2.641  -2.042  -2.038  -2.037  -2.024  -2.024  -1.261  -0.945
 -0.867  -0.803  -0.690  -0.652  -0.606  -0.552  -0.527  -0.497
 -0.468  -0.450  -0.402  -0.394  -0.375  -0.350  -0.331  -0.304
 -0.298  -0.279  -0.277
 -- Virtual --
 -0.088  -0.058  -0.009   0.005   0.018   0.026   0.029   0.052
  0.058   0.062   0.069   0.075   0.079   0.095   0.096   0.100
  0.105   0.117   0.122   0.129   0.134   0.145   0.149   0.158
  0.170   0.179   0.186   0.218   0.229   0.237   0.242   0.247
  0.263   0.270   0.308   0.327   0.354   0.367   0.376   0.391
  0.404   0.413   0.428   0.433   0.439   0.454   0.457   0.471
  0.473   0.493   0.514   0.527   0.542   0.551   0.569   0.577
  0.599   0.634   0.652   0.663   0.669   0.685   0.719   0.731
  0.779   0.796   0.856   0.861   0.877   0.891   0.921   0.969
  0.981   1.069   1.082   1.126   1.256   1.313   1.322   1.341
  1.372   1.381   1.410   1.440   1.464   1.491   1.519   1.537
  1.561   1.602   1.666   1.738   1.774   1.847   1.866   1.884
  1.943   1.983   2.037   2.045   2.082   2.148   2.165   2.190
  2.243   2.281   2.315   2.475   2.539   2.569   2.688   2.700
  2.777   2.810   2.909   3.020   3.123   3.375   3.526   3.695
  3.767   3.801   3.968   3.974   3.982   4.005   4.011   4.027
  4.066   4.080   4.085   4.126   4.206   4.274   4.391   4.438
  4.840   6.023   6.049   6.087   6.336   6.381   6.640   6.692
  7.562   7.595   7.685   9.732  23.486  23.642  23.848  25.853
 25.944  26.415  27.869  28.357  28.379  28.386  28.534  28.544
 28.571  28.606  28.687  47.943  66.757 127.895 127.912 127.937
151.663 215.718 289.757 289.787 289.9051020.7451901.827
 --------------------------------------------------------------

          Ground-State Mulliken Net Atomic Charges

     Atom                 Charge (a.u.)
  ----------------------------------------
      1 C                    -0.593608
      2 C                    -0.190078
      3 C                     0.080584
      4 Cl                    0.216555
      5 F                    -0.030488
      6 I                     0.128718
      7 Br                    0.000452
      8 H                     0.216111
      9 H                     0.171753
  ----------------------------------------
  Sum of atomic charges =     0.000000

 -----------------------------------------------------------------
                    Cartesian Multipole Moments
 -----------------------------------------------------------------
    Charge (ESU x 10^10)
                 0.0000
    Dipole Moment (Debye)
         X      -0.5287      Y       0.0497      Z      -1.8516
       Tot       1.9263
    Quadrupole Moments (Debye-Ang)
        XX     -81.3817     XY       1.6892     YY     -84.1869
        XZ      -2.4637     YZ       2.6282     ZZ     -79.4988
    Octopole Moments (Debye-Ang^2)
       XXX     -26.3754    XXY      25.8681    XYY      -6.3673
       YYY      51.5205    XXZ       2.6370    XYZ       3.2250
       YYZ       5.0004    XZZ      -0.1673    YZZ      11.2249
       ZZZ       2.3858
    Hexadecapole Moments (Debye-Ang^3)
      XXXX   -1029.2006   XXXY      20.5297   XXYY    -351.6730
      XYYY      43.4919   YYYY   -1088.0526   XXXZ      -0.8254
      XXYZ       8.8518   XYYZ       2.1842   YYYZ      -2.2529
      XXZZ    -212.9657   XYZZ       4.1582   YYZZ    -219.9886
      XZZZ       4.2858   YZZZ       9.0444   ZZZZ    -220.2758
 -----------------------------------------------------------------
 Calculating MO derivatives via CPSCF
   1         3          27      0.123007    0.025172
   2         3          27      0.017947    0.003563
   3         3          27      0.001971    0.000509
   4         3          27      0.000174    0.000046
   5        27           3      0.000008    0.000004
   6        30           0      0.000000    0.000000    Roots Converged
 Time for AOints: 40.4 s (CPU) 40.4 s (wall)
 ------------------------------------------------------------------------------
                     AOints        : Timing summary (seconds)
 ------------------------------------------------------------------------------
     job step          cpu (% of tot)      sys (% of tot)     wall (% of tot)
 ------------------------------------------------------------------------------
  cpscf_lag         0.2403E+03 (41.4)   0.2980E-03 (15.6)   0.2404E+03 (41.4)
  iterzp            0.2994E+03 (51.6)   0.1617E-02 (84.4)   0.2994E+03 (51.6)
  make_fx           0.0000E+00 ( 0.0)   0.0000E+00 ( 0.0)   0.0000E+00 ( 0.0)
  AOints            0.4036E+02 ( 7.0)   0.0000E+00 ( 0.0)   0.4036E+02 ( 6.9)
 ------------------------------------------------------------------------------
   Grand Totals     0.5807E+03          0.1915E-02          0.5807E+03
 ------------------------------------------------------------------------------
 Calculating analytic Hessian of the SCF energy
 Polarizability Matrix (a.u.)
            1           2           3
    1-110.7762917  -4.6884245   3.1581808
    2  -4.6884245-103.6660030  -2.1446468
    3   3.1581808  -2.1446468 -77.1116400

 Direct stationary perturbation theory relativistic correction:

 rels  =     114.596621683287
 relv  =    -382.823831807028
 rel2e =      52.920583355228
 E_rel =    -215.306626768513

 Hessian of the SCF Energy
            1           2           3           4           5           6
    1   0.6207359   0.1302584   0.0038800  -0.0608956  -0.0049617   0.0042633
    2   0.1302584   0.2564469   0.0245364  -0.0009202  -0.0477783   0.0479345
    3   0.0038800   0.0245364   0.5940273  -0.0184534   0.0838213  -0.1962494
    4  -0.0608956  -0.0009202  -0.0184534   0.4225103  -0.0268061   0.0693549
    5  -0.0049617  -0.0477783   0.0838213  -0.0268061   0.3992590  -0.1204378
    6   0.0042633   0.0479345  -0.1962494   0.0693549  -0.1204378   0.3783795
    7  -0.0585766   0.0042919   0.0352958  -0.0539659   0.0357870  -0.0183151
    8   0.0067496  -0.0651803  -0.0926706   0.0484546  -0.1827811   0.0317655
    9   0.0273809  -0.0540461  -0.1355852  -0.0102304   0.0000174  -0.0186016
   10  -0.0017308  -0.0083385   0.0017185  -0.0578453  -0.0430546   0.0232510
   11  -0.0029193  -0.0104155   0.0063502  -0.0395138  -0.0938049   0.0316370
   12   0.0157987   0.0184999  -0.0032418   0.0188057   0.0292100  -0.0491134
   13  -0.0095882   0.0023941  -0.0125836  -0.2369403   0.0404223  -0.0807545
   14   0.0026328  -0.0002854   0.0065720   0.0259412  -0.0607774   0.0132402
   15  -0.0403885   0.0018015  -0.0106762  -0.0679792   0.0180785  -0.0889289
   16  -0.0095030   0.0083741   0.0013421  -0.0114616   0.0016646   0.0085882
   17   0.0048338  -0.0038255  -0.0027204   0.0108755  -0.0011040  -0.0048659
   18   0.0151487  -0.0032325  -0.0002138  -0.0031387  -0.0028654  -0.0011443
   19  -0.0009548  -0.0047860  -0.0004546  -0.0038789  -0.0028329  -0.0038993
   20  -0.0039703  -0.0115953  -0.0055569  -0.0156605  -0.0155308  -0.0120183
   21  -0.0150017  -0.0148842  -0.0024848   0.0052449  -0.0000742  -0.0004953
   22  -0.2591524  -0.0578379   0.1174564   0.0070677   0.0017031  -0.0041051
   23  -0.0580693  -0.0509982   0.0314117  -0.0207641  -0.0049313   0.0062110
   24   0.1142661   0.0298065  -0.1086257   0.0180891   0.0001770  -0.0128777
   25  -0.2203346  -0.0734358  -0.1282013  -0.0045903  -0.0019218   0.0016167
   26  -0.0745541  -0.0663683  -0.0517437   0.0183934   0.0074489   0.0065339
   27  -0.1253475  -0.0504160  -0.1369504  -0.0116929  -0.0079268  -0.0109688
            7           8           9          10          11          12
    1  -0.0585766   0.0067496   0.0273809  -0.0017308  -0.0029193   0.0157987
    2   0.0042919  -0.0651803  -0.0540461  -0.0083385  -0.0104155   0.0184999
    3   0.0352958  -0.0926706  -0.1355852   0.0017185   0.0063502  -0.0032418
    4  -0.0539659   0.0484546  -0.0102304  -0.0578453  -0.0395138   0.0188057
    5   0.0357870  -0.1827811   0.0000174  -0.0430546  -0.0938049   0.0292100
    6  -0.0183151   0.0317655  -0.0186016   0.0232510   0.0316370  -0.0491134
    7   0.2696563  -0.0241169  -0.0086505   0.0002597  -0.0149580  -0.0020549
    8  -0.0241169   0.3681454   0.0766319  -0.0020608  -0.0156764   0.0017323
    9  -0.0086505   0.0766319   0.2294404   0.0035528   0.0124790  -0.0016009
   10   0.0002597  -0.0020608   0.0035528   0.1028015   0.0762439  -0.0307361
   11  -0.0149580  -0.0156764   0.0124790   0.0762439   0.1277723  -0.0480791
   12  -0.0020549   0.0017323  -0.0016009  -0.0307361  -0.0480791   0.0428372
   13  -0.0259696   0.0070739  -0.0075807  -0.0449478  -0.0192286  -0.0004259
   14   0.0273163  -0.0034205   0.0113487  -0.0267075  -0.0001853  -0.0047013
   15   0.0014256   0.0053710   0.0015812   0.0035689  -0.0032919   0.0083938
   16  -0.0688570   0.0164769   0.0060994   0.0003720   0.0013180  -0.0015057
   17   0.0092228  -0.0209529  -0.0034096   0.0044176  -0.0050963   0.0013668
   18   0.0036852  -0.0038462  -0.0212986  -0.0009816  -0.0003119   0.0013788
   19  -0.0640439  -0.0544478  -0.0192216  -0.0000952  -0.0008062   0.0001137
   20  -0.0409617  -0.0786093  -0.0204850  -0.0004088  -0.0024129  -0.0001243
   21  -0.0134655  -0.0190862  -0.0302449  -0.0002061   0.0013600   0.0003980
   22  -0.0059803  -0.0021084   0.0016247   0.0006152   0.0010062  -0.0013126
   23   0.0218079   0.0056289  -0.0119147  -0.0008200  -0.0021372   0.0041316
   24   0.0091882   0.0032611  -0.0121885   0.0001464  -0.0005160  -0.0008714
   25   0.0074773   0.0039789   0.0070253   0.0005708  -0.0011422   0.0013171
   26  -0.0183892  -0.0071537  -0.0106217   0.0007288   0.0019562  -0.0020358
   27  -0.0071088  -0.0031586  -0.0115020  -0.0003139   0.0003728   0.0018198
           13          14          15          16          17          18
    1  -0.0095882   0.0026328  -0.0403885  -0.0095030   0.0048338   0.0151487
    2   0.0023941  -0.0002854   0.0018015   0.0083741  -0.0038255  -0.0032325
    3  -0.0125836   0.0065720  -0.0106762   0.0013421  -0.0027204  -0.0002138
    4  -0.2369403   0.0259412  -0.0679792  -0.0114616   0.0108755  -0.0031387
    5   0.0404223  -0.0607774   0.0180785   0.0016646  -0.0011040  -0.0028654
    6  -0.0807545   0.0132402  -0.0889289   0.0085882  -0.0048659  -0.0011443
    7  -0.0259696   0.0273163   0.0014256  -0.0688570   0.0092228   0.0036852
    8   0.0070739  -0.0034205   0.0053710   0.0164769  -0.0209529  -0.0038462
    9  -0.0075807   0.0113487   0.0015812   0.0060994  -0.0034096  -0.0212986
   10  -0.0449478  -0.0267075   0.0035689   0.0003720   0.0044176  -0.0009816
   11  -0.0192286  -0.0001853  -0.0032919   0.0013180  -0.0050963  -0.0003119
   12  -0.0004259  -0.0047013   0.0083938  -0.0015057   0.0013668   0.0013788
   13   0.3153744  -0.0345054   0.1030317  -0.0013157   0.0020876  -0.0014587
   14  -0.0345054   0.0691016  -0.0268468   0.0007876  -0.0012158   0.0017573
   15   0.1030317  -0.0268468   0.0872641   0.0001017  -0.0001037   0.0003332
   16  -0.0013157   0.0007876   0.0001017   0.1135087  -0.0222696  -0.0123124
   17   0.0020876  -0.0012158  -0.0001037  -0.0222696   0.0308065   0.0090005
   18  -0.0014587   0.0017573   0.0003332  -0.0123124   0.0090005   0.0180304
   19   0.0027061   0.0037794   0.0011317  -0.0227275  -0.0104249  -0.0022632
   20  -0.0010484  -0.0031108   0.0021530  -0.0059729   0.0012054   0.0004235
   21   0.0010556  -0.0008456   0.0013086  -0.0012240   0.0006119   0.0022586
   22   0.0006294   0.0001666   0.0008550  -0.0004124   0.0005243   0.0009802
   23  -0.0006258   0.0013419  -0.0043486   0.0018265  -0.0011482  -0.0025844
   24  -0.0007892   0.0001898   0.0030225  -0.0011920   0.0008598  -0.0000143
   25   0.0000517   0.0005889  -0.0017469   0.0003965   0.0007330   0.0003405
   26   0.0034303  -0.0014483   0.0071870  -0.0022051   0.0013308   0.0016590
   27  -0.0004947  -0.0007143  -0.0022983   0.0001028  -0.0007394   0.0006699
           19          20          21          22          23          24
    1  -0.0009548  -0.0039703  -0.0150017  -0.2591524  -0.0580693   0.1142661
    2  -0.0047860  -0.0115953  -0.0148842  -0.0578379  -0.0509982   0.0298065
    3  -0.0004546  -0.0055569  -0.0024848   0.1174564   0.0314117  -0.1086257
    4  -0.0038789  -0.0156605   0.0052449   0.0070677  -0.0207641   0.0180891
    5  -0.0028329  -0.0155308  -0.0000742   0.0017031  -0.0049313   0.0001770
    6  -0.0038993  -0.0120183  -0.0004953  -0.0041051   0.0062110  -0.0128777
    7  -0.0640439  -0.0409617  -0.0134655  -0.0059803   0.0218079   0.0091882
    8  -0.0544478  -0.0786093  -0.0190862  -0.0021084   0.0056289   0.0032611
    9  -0.0192216  -0.0204850  -0.0302449   0.0016247  -0.0119147  -0.0121885
   10  -0.0000952  -0.0004088  -0.0002061   0.0006152  -0.0008200   0.0001464
   11  -0.0008062  -0.0024129   0.0013600   0.0010062  -0.0021372  -0.0005160
   12   0.0001137  -0.0001243   0.0003980  -0.0013126   0.0041316  -0.0008714
   13   0.0027061  -0.0010484   0.0010556   0.0006294  -0.0006258  -0.0007892
   14   0.0037794  -0.0031108  -0.0008456   0.0001666   0.0013419   0.0001898
   15   0.0011317   0.0021530   0.0013086   0.0008550  -0.0043486   0.0030225
   16  -0.0227275  -0.0059729  -0.0012240  -0.0004124   0.0018265  -0.0011920
   17  -0.0104249   0.0012054   0.0006119   0.0005243  -0.0011482   0.0008598
   18  -0.0022632   0.0004235   0.0022586   0.0009802  -0.0025844  -0.0000143
   19   0.0876713   0.0691645   0.0242632   0.0006569   0.0010042  -0.0000306
   20   0.0691645   0.1103676   0.0345254  -0.0017400   0.0020523  -0.0004759
   21   0.0242632   0.0345254   0.0282583  -0.0018127   0.0020816   0.0011477
   22   0.0006569  -0.0017400  -0.0018127   0.2690918   0.0613605  -0.1250198
   23   0.0010042   0.0020523   0.0020816   0.0613605   0.0508431  -0.0298768
   24  -0.0000306  -0.0004759   0.0011477  -0.1250198  -0.0298768   0.1182024
   25   0.0006659   0.0005981   0.0011463  -0.0125159  -0.0057200  -0.0146583
   26  -0.0006504  -0.0023662  -0.0036886  -0.0030745  -0.0006511  -0.0034255
   27   0.0003607   0.0015585  -0.0001461   0.0113339   0.0048885   0.0122050
           25          26          27
    1  -0.2203346  -0.0745541  -0.1253475
    2  -0.0734358  -0.0663683  -0.0504160
    3  -0.1282013  -0.0517437  -0.1369504
    4  -0.0045903   0.0183934  -0.0116929
    5  -0.0019218   0.0074489  -0.0079268
    6   0.0016167   0.0065339  -0.0109688
    7   0.0074773  -0.0183892  -0.0071088
    8   0.0039789  -0.0071537  -0.0031586
    9   0.0070253  -0.0106217  -0.0115020
   10   0.0005708   0.0007288  -0.0003139
   11  -0.0011422   0.0019562   0.0003728
   12   0.0013171  -0.0020358   0.0018198
   13   0.0000517   0.0034303  -0.0004947
   14   0.0005889  -0.0014483  -0.0007143
   15  -0.0017469   0.0071870  -0.0022983
   16   0.0003965  -0.0022051   0.0001028
   17   0.0007330   0.0013308  -0.0007394
   18   0.0003405   0.0016590   0.0006699
   19   0.0006659  -0.0006504   0.0003607
   20   0.0005981  -0.0023662   0.0015585
   21   0.0011463  -0.0036886  -0.0001461
   22  -0.0125159  -0.0030745   0.0113339
   23  -0.0057200  -0.0006511   0.0048885
   24  -0.0146583  -0.0034255   0.0122050
   25   0.2282785   0.0763209   0.1331605
   26   0.0763209   0.0672516   0.0561353
   27   0.1331605   0.0561353   0.1471709
 Gradient time:  CPU 714.06 s  wall 714.13 s
 **********************************************************************
 **                                                                  **
 **                       VIBRATIONAL ANALYSIS                       **
 **                       --------------------                       **
 **                                                                  **
 **        VIBRATIONAL FREQUENCIES (CM**-1) AND NORMAL MODES         **
 **     FORCE CONSTANTS (mDYN/ANGSTROM) AND REDUCED MASSES (AMU)     **
 **                  INFRARED INTENSITIES (KM/MOL)                   **
 **                                                                  **
 **********************************************************************


 Mode:                 1                      2                      3
 Frequency:        94.22                 120.04                 143.30
 Force Cnst:      0.0948                 0.2538                 0.4918
 Red. Mass:      18.1271                29.8976                40.6471
 IR Active:          YES                    YES                    YES
 IR Intens:        0.621                  0.033                  0.124
 Raman Active:       YES                    YES                    YES
               X      Y      Z        X      Y      Z        X      Y      Z
 C          0.272 -0.008  0.095   -0.065  0.153 -0.129    0.047  0.231  0.035
 C          0.018  0.006  0.126   -0.102  0.117 -0.136    0.029  0.265  0.060
 C          0.047  0.005  0.022    0.114  0.170 -0.085   -0.074  0.209  0.016
 Cl        -0.249  0.004 -0.331   -0.392  0.498  0.204    0.130  0.145 -0.110
 F         -0.152 -0.076  0.519   -0.072 -0.160 -0.331   -0.030  0.442  0.286
 I          0.056 -0.068  0.082    0.052 -0.231 -0.022   -0.311 -0.072  0.007
 Br        -0.004  0.126 -0.149    0.117  0.119  0.081    0.449 -0.169 -0.048
 H          0.341  0.081  0.258    0.005 -0.043 -0.095    0.007  0.370  0.031
 H          0.417 -0.096 -0.050   -0.124  0.368 -0.166    0.100  0.080  0.047
 TransDip   0.025 -0.001 -0.004    0.004  0.002  0.003   -0.002 -0.011 -0.002

 Mode:                 4                      5                      6
 Frequency:       195.01                 251.20                 333.21
 Force Cnst:      0.4650                 0.4197                 0.4370
 Red. Mass:      20.7514                11.2900                 6.6803
 IR Active:          YES                    YES                    YES
 IR Intens:        0.575                  0.689                  2.264
 Raman Active:       YES                    YES                    YES
               X      Y      Z        X      Y      Z        X      Y      Z
 C         -0.131  0.066  0.263   -0.349  0.061  0.009   -0.217  0.199  0.270
 C         -0.038 -0.147  0.147   -0.305  0.081  0.017    0.079  0.058  0.167
 C          0.093  0.011  0.343   -0.144  0.115  0.019   -0.078  0.006  0.371
 Cl        -0.000 -0.300  0.011   -0.027 -0.218  0.019   -0.021  0.096 -0.079
 F          0.042 -0.483 -0.193   -0.289  0.351  0.023    0.151  0.009 -0.024
 I         -0.104  0.003 -0.041    0.101 -0.047 -0.024    0.036 -0.013 -0.028
 Br         0.173  0.253 -0.013    0.052  0.047  0.019   -0.043 -0.071 -0.044
 H         -0.130 -0.054  0.209   -0.369 -0.128 -0.107   -0.378  0.399  0.085
 H         -0.229  0.277  0.278   -0.494  0.206  0.123   -0.308  0.131  0.434
 TransDip  -0.005  0.023  0.004   -0.026 -0.006  0.001   -0.029  0.026  0.028

 Mode:                 7                      8                      9
 Frequency:       373.36                 407.82                 534.34
 Force Cnst:      0.3707                 0.4440                 0.7806
 Red. Mass:       4.5135                 4.5310                 4.6404
 IR Active:          YES                    YES                    YES
 IR Intens:        4.754                  0.548                  7.420
 Raman Active:       YES                    YES                    YES
               X      Y      Z        X      Y      Z        X      Y      Z
 C          0.112  0.337 -0.030    0.252  0.092  0.075    0.101 -0.199  0.196
 C         -0.091  0.047 -0.083   -0.012 -0.039  0.032   -0.193  0.142  0.217
 C         -0.042  0.077  0.049    0.014 -0.025  0.083   -0.046  0.144 -0.026
 Cl         0.098 -0.009  0.076   -0.143 -0.105  0.048    0.089  0.062 -0.065
 F         -0.180 -0.153  0.045    0.101  0.197 -0.163   -0.112 -0.040 -0.154
 I          0.012 -0.003 -0.002   -0.005  0.003  0.004    0.005 -0.004  0.003
 Br        -0.023 -0.036 -0.031   -0.004 -0.015 -0.020   -0.008 -0.017 -0.003
 H          0.247  0.457  0.258    0.467  0.116  0.462    0.350 -0.516  0.498
 H          0.269  0.503 -0.328    0.463  0.248 -0.284    0.251 -0.173 -0.007
 TransDip   0.002  0.069 -0.012   -0.003 -0.012  0.020   -0.026 -0.029  0.078

 Mode:                10                     11                     12
 Frequency:       623.19                 682.22                 853.67
 Force Cnst:      1.9055                 0.9030                 1.1490
 Red. Mass:       8.3275                 3.2929                 2.6761
 IR Active:          YES                    YES                    YES
 IR Intens:       40.044                 34.753                 53.696
 Raman Active:       YES                    YES                    YES
               X      Y      Z        X      Y      Z        X      Y      Z
 C         -0.013  0.148  0.000    0.021  0.013  0.006    0.157 -0.074 -0.024
 C          0.089  0.329  0.174   -0.051 -0.075 -0.022    0.133  0.156 -0.086
 C          0.169  0.436 -0.322    0.401  0.004  0.109    0.005  0.031  0.175
 Cl        -0.086 -0.140  0.034    0.020  0.020 -0.013   -0.016 -0.026  0.019
 F          0.170 -0.102  0.036   -0.073  0.057  0.001   -0.135  0.005 -0.060
 I         -0.002 -0.004  0.003   -0.013  0.002  0.002   -0.000 -0.000 -0.001
 Br        -0.032 -0.044 -0.005   -0.023 -0.017 -0.011   -0.003 -0.003 -0.002
 H         -0.160 -0.183 -0.415    0.050 -0.563 -0.201   -0.192  0.255 -0.488
 H         -0.252  0.033  0.377   -0.341  0.537  0.207   -0.019 -0.547  0.474
 TransDip   0.090  0.182 -0.005    0.187 -0.014  0.019    0.188  0.141  0.004

 Mode:                13                     14                     15
 Frequency:       948.08                 975.30                1028.56
 Force Cnst:      2.7054                 2.3625                 1.1107
 Red. Mass:       5.1085                 4.2154                 1.7819
 IR Active:          YES                    YES                    YES
 IR Intens:       29.651                 28.095                 78.967
 Raman Active:       YES                    YES                    YES
               X      Y      Z        X      Y      Z        X      Y      Z
 C          0.105  0.071  0.340    0.070  0.154  0.026   -0.126 -0.049  0.068
 C          0.063 -0.338 -0.191   -0.019 -0.020  0.306    0.077 -0.027 -0.024
 C         -0.102  0.180 -0.190    0.079 -0.295 -0.219    0.170  0.060 -0.040
 Cl         0.007  0.021  0.003    0.010  0.012 -0.008   -0.002 -0.005  0.001
 F         -0.051  0.031 -0.016   -0.093  0.019 -0.078   -0.055  0.017 -0.013
 I          0.002 -0.001  0.001   -0.001  0.001  0.001   -0.002  0.000 -0.000
 Br         0.000 -0.000  0.000    0.005  0.008  0.003   -0.004 -0.003  0.001
 H         -0.177 -0.065 -0.211   -0.266  0.562 -0.378   -0.086  0.628  0.444
 H         -0.127 -0.063  0.728   -0.087 -0.144  0.402    0.303 -0.369 -0.325
 TransDip   0.023 -0.171 -0.025    0.057 -0.131  0.091    0.284  0.009  0.009

 Mode:                16                     17                     18
 Frequency:      1085.05                1150.12                1310.18
 Force Cnst:      0.9252                 2.3265                 4.7315
 Red. Mass:       1.3338                 2.9852                 4.6783
 IR Active:          YES                    YES                    YES
 IR Intens:       12.982                 33.623                 71.008
 Raman Active:       YES                    YES                    YES
               X      Y      Z        X      Y      Z        X      Y      Z
 C          0.058 -0.152  0.007   -0.067 -0.009  0.089   -0.008  0.025 -0.198
 C         -0.016 -0.001  0.020    0.332  0.114 -0.007    0.198 -0.281  0.296
 C         -0.021  0.044 -0.007   -0.063 -0.108 -0.076   -0.077  0.233  0.099
 Cl         0.002  0.002 -0.001   -0.012 -0.011  0.003    0.005  0.013 -0.009
 F          0.008 -0.002  0.000   -0.113  0.004 -0.026   -0.089  0.023 -0.044
 I          0.000 -0.000  0.000   -0.001  0.001  0.000    0.001 -0.001 -0.000
 Br        -0.000 -0.000 -0.000    0.002  0.001  0.001   -0.002 -0.004 -0.001
 H         -0.202  0.596 -0.116    0.187 -0.476  0.330   -0.078 -0.227 -0.497
 H         -0.234  0.708 -0.072   -0.151  0.645 -0.142    0.241 -0.016 -0.557
 TransDip  -0.068  0.093 -0.002    0.162  0.086 -0.030    0.159 -0.188  0.111

 Mode:                19                     20                     21
 Frequency:      1450.99                3130.47                3224.75
 Force Cnst:      1.5294                 6.0857                 6.8526
 Red. Mass:       1.2329                 1.0540                 1.1184
 IR Active:          YES                    YES                    YES
 IR Intens:       27.566                  0.418                  1.309
 Raman Active:       YES                    YES                    YES
               X      Y      Z        X      Y      Z        X      Y      Z
 C          0.005 -0.003 -0.121   -0.012  0.003  0.064   -0.095 -0.031 -0.010
 C          0.026 -0.048  0.033   -0.001  0.002 -0.002   -0.001 -0.000  0.000
 C         -0.011  0.038  0.003    0.001 -0.002 -0.001   -0.000  0.000  0.000
 Cl         0.000  0.001 -0.001   -0.000  0.000 -0.000    0.000  0.000 -0.000
 F         -0.008  0.002 -0.003   -0.000  0.000 -0.000    0.000 -0.000  0.000
 I          0.000 -0.000 -0.000    0.000 -0.000 -0.000    0.000  0.000 -0.000
 Br        -0.000 -0.000 -0.000    0.000 -0.000 -0.000    0.000  0.000  0.000
 H          0.352  0.173  0.587    0.646  0.167 -0.353    0.548  0.140 -0.314
 H         -0.442 -0.075  0.529   -0.503 -0.203 -0.361    0.575  0.234  0.432
 TransDip   0.038 -0.043  0.158   -0.002  0.011 -0.018    0.035  0.011  0.003

 STANDARD THERMODYNAMIC QUANTITIES AT   298.15 K  AND     1.00 ATM

   This Molecule has  0 Imaginary Frequencies
   Zero point vibrational energy:       27.040 kcal/mol

   Atom    1 Element C  Has Mass   12.00000
   Atom    2 Element C  Has Mass   12.00000
   Atom    3 Element C  Has Mass   12.00000
   Atom    4 Element Cl Has Mass   34.96885
   Atom    5 Element F  Has Mass   18.99840
   Atom    6 Element I  Has Mass  126.90440
   Atom    7 Element Br Has Mass   78.91830
   Atom    8 Element H  Has Mass    1.00783
   Atom    9 Element H  Has Mass    1.00783
   Molecular Mass:   297.805610 amu
   Principal axes and moments of inertia in amu*Bohr^2:
                             1           2           3
    Eigenvalues --     2063.96420  2588.07430  4306.16662
          X               0.99985    -0.01425    -0.00940
          Y               0.01432     0.99987     0.00710
          Z               0.00930    -0.00723     0.99993
   Rotational Symmetry Number is   1
   The Molecule is an Asymmetric Top
   Translational Enthalpy:        0.889 kcal/mol
   Rotational Enthalpy:           0.889 kcal/mol
   Vibrational Enthalpy:         30.105 kcal/mol
   gas constant (RT):             0.592 kcal/mol
   Translational Entropy:        42.971  cal/mol.K
   Rotational Entropy:           31.509  cal/mol.K
   Vibrational Entropy:          18.520  cal/mol.K

   Total Enthalpy:               32.475 kcal/mol
   Total Entropy:                93.000  cal/mol.K

 ======================================================================

 STANDARD THERMODYNAMIC QUANTITIES FOR ANHARMONIC VIBRATION -- TOSH

   Zero point vibrational energy: ************ kcal/mol

   Vibrational Enthalpy:       Infinity kcal/mol
   Vibrational Entropy:             NaN  cal/mol.K

   Total Enthalpy:             Infinity kcal/mol
   Total Entropy:                   NaN  cal/mol.K

 ======================================================================

 STANDARD THERMODYNAMIC QUANTITIES FOR ANHARMONIC VIBRATION -- VPT2

   Zero point vibrational energy: ************ kcal/mol

   Vibrational Enthalpy:       Infinity kcal/mol
   Vibrational Entropy:             NaN  cal/mol.K

   Total Enthalpy:             Infinity kcal/mol
   Total Entropy:                   NaN  cal/mol.K

 ======================================================================

Archival summary:
1\1\garfield\FREQ\ProcedureUnspecified\BasisUnspecified\1r1l1132\taweetha\ThuOct1101:31:462018ThuOct1101:31:462018\0\\#,FREQ,ProcedureUnspecified,BasisUnspecified,\\0,1\I\C,1,2.16956\C,2,1.51206,1,120.452\F,3,1.3565,2,117.116,1,-145.563,0\C,3,1.49416,2,60.8866,1,106.83,0\H,5,1.08288,3,118.234,2,-107.291,0\H,5,1.08442,3,116.545,2,107.633,0\Cl,3,1.76288,2,122.553,1,-3.99367,0\Br,2,1.93383,1,113.748,3,-146.624,0\\\@

 Total job time:  782.71s(wall), 782.61s(cpu) 
 Thu Oct 11 01:31:46 2018

        *************************************************************
        *                                                           *
        *  Thank you very much for using Q-Chem.  Have a nice day.  *
        *                                                           *
        *************************************************************
