# Supplementary material for: Geometric and energetic data from ab initio calculations of haloethene, haloimine, halomethylenephosphine, haloiminophosphine, halodiazene, halodiphosphene and halocyclopropane
Source: Data Brief. 2019 Nov 2;27:104738. doi: 10.1016/j.dib.2019.104738 (PMC6861602; doi:10.1016/j.dib.2019.104738)
Supplement: Multimedia component 3 [file mmc3.zip › CCC/B3LYP/ClFCCCICl.out]

Q-Chem Developer Version!
                  Welcome to Q-Chem
     A Quantum Leap Into The Future Of Chemistry


 Q-Chem 5.1, Q-Chem, Inc., Pleasanton, CA (2018)

 Yihan Shao,  Zhengting Gan,  E. Epifanovsky,  A. T. B. Gilbert,  M. Wormit,  
 J. Kussmann,  A. W. Lange,  A. Behn,  Jia Deng,  Xintian Feng,  D. Ghosh,  
 M. Goldey,  P. R. Horn,  L. D. Jacobson,  I. Kaliman,  T. Kus,  A. Landau,  
 Jie Liu,  E. I. Proynov,  R. M. Richard,  R. P. Steele,  E. J. Sundstrom,  
 H. L. Woodcock III,  P. M. Zimmerman,  D. Zuev,  B. Albrecht,  E. Alguire,  
 S. A. Baeppler,  D. Barton,  Z. Benda,  Y. A. Bernard,  E. J. Berquist,  
 K. B. Bravaya,  H. Burton,  D. Casanova,  Chun-Min Chang,  Yunqing Chen,  
 A. Chien,  K. D. Closser,  M. P. Coons,  S. Coriani,  S. Dasgupta,  
 A. L. Dempwolff,  M. Diedenhofen,  Hainam Do,  R. G. Edgar,  Po-Tung Fang,  
 S. Faraji,  S. Fatehi,  Qingguo Feng,  K. D. Fenk,  J. Fosso-Tande,  
 Qinghui Ge,  A. Ghysels,  G. Gidofalvi,  J. Gomes,  J. Gonthier,  A. Gunina,  
 D. Hait,  M. W. D. Hanson-Heine,  P. H. P. Harbach,  A. W. Hauser,  
 J. E. Herr,  E. G. Hohenstein,  Z. C. Holden,  Kerwin Hui,  B. C. Huynh,  
 T.-C. Jagau,  Hyunjun Ji,  B. Kaduk,  K. Khistyaev,  Jaehoon Kim,  
 P. Klunzinger,  K. Koh,  D. Kosenkov,  L. Koulias,  T. Kowalczyk,  
 C. M. Krauter,  A. Kunitsa,  Ka Un Lao,  A. Laurent,  K. V. Lawler,  
 Joonho Lee,  D. Lefrancois,  S. Lehtola,  D. S. Levine,  Yi-Pei Li,  
 You-Sheng Lin,  Fenglai Liu,  E. Livshits,  A. Luenser,  P. Manohar,  
 E. Mansoor,  S. F. Manzer,  Shan-Ping Mao,  Yuezhi Mao,  N. Mardirossian,  
 A. V. Marenich,  T. Markovich,  L. A. Martinez-Martinez,  S. A. Maurer,  
 N. J. Mayhall,  S. C. McKenzie,  J.-M. Mewes,  A. F. Morrison,  
 J. W. Mullinax,  K. Nanda,  T. S. Nguyen-Beck,  R. Olivares-Amaya,  
 J. A. Parkhill,  T. M. Perrine,  F. Plasser,  P. Pokhilko,  S. Prager,  
 A. Prociuk,  E. Ramos,  D. R. Rehn,  F. Rob,  M. Schneider,  N. Sergueev,  
 S. M. Sharada,  S. Sharma,  D. W. Small,  T. Stauch,  T. Stein,  
 Yu-Chuan Su,  A. J. W. Thom,  A. Tkatchenko,  T. Tsuchimochi,  N. M. Tubman,  
 L. Vogt,  M. L. Vidal,  O. Vydrov,  M. A. Watson,  J. Wenzel,  
 M. de Wergifosse,  T. A. Wesolowski,  A. White,  J. Witte,  A. Yamada,  
 Jun Yang,  K. Yao,  S. Yeganeh,  S. R. Yost,  Zhi-Qiang You,  A. Zech,  
 Igor Ying Zhang,  Xing Zhang,  Yan Zhao,  Ying Zhu,  B. R. Brooks,  
 G. K. L. Chan,  C. J. Cramer,  M. S. Gordon,  W. J. Hehre,  A. Klamt,  
 M. W. Schmidt,  C. D. Sherrill,  D. G. Truhlar,  A. Aspuru-Guzik,  R. Baer,  
 A. T. Bell,  N. A. Besley,  Jeng-Da Chai,  A. E. DePrince, III,  
 R. A. DiStasio Jr.,  A. Dreuw,  B. D. Dunietz,  T. R. Furlani,  
 Chao-Ping Hsu,  Yousung Jung,  Jing Kong,  D. S. Lambrecht,  WanZhen Liang,  
 C. Ochsenfeld,  V. A. Rassolov,  L. V. Slipchenko,  J. E. Subotnik,  
 T. Van Voorhis,  J. M. Herbert,  A. I. Krylov,  P. M. W. Gill,  M. Head-Gordon

 Contributors to earlier versions of Q-Chem not listed above: 
 R. D. Adamson,  B. Austin,  J. Baker,  G. J. O. Beran,  K. Brandhorst,  
 S. T. Brown,  E. F. C. Byrd,  A. K. Chakraborty,  C.-L. Cheng,  
 Siu Hung Chien,  D. M. Chipman,  D. L. Crittenden,  H. Dachsel,  
 R. J. Doerksen,  A. D. Dutoi,  L. Fusti-Molnar,  W. A. Goddard III,  
 A. Golubeva-Zadorozhnaya,  S. R. Gwaltney,  G. Hawkins,  A. Heyden,  
 S. Hirata,  G. Kedziora,  F. J. Keil,  C. Kelley,  Jihan Kim,  R. A. King,  
 R. Z. Khaliullin,  P. P. Korambath,  W. Kurlancheek,  A. M. Lee,  M. S. Lee,  
 S. V. Levchenko,  Ching Yeh Lin,  D. Liotard,  R. C. Lochan,  I. Lotan,  
 P. E. Maslen,  N. Nair,  D. P. O'Neill,  D. Neuhauser,  E. Neuscamman,  
 C. M. Oana,  R. Olson,  B. Peters,  R. Peverati,  P. A. Pieniazek,  
 Y. M. Rhee,  J. Ritchie,  M. A. Rohrdanz,  E. Rosta,  N. J. Russ,  
 H. F. Schaefer III,  N. E. Schultz,  N. Shenvi,  A. C. Simmonett,  A. Sodt,  
 D. Stuck,  K. S. Thanthiriwatte,  V. Vanovschi,  Tao Wang,  A. Warshel,  
 C. F. Williams,  Q. Wu,  X. Xu,  W. Zhang

 Please cite Q-Chem as follows:
 Y. Shao et al., Mol. Phys. 113, 184-215 (2015)
 DOI: 10.1080/00268976.2014.952696

 Q-Chem 5.1.1 for Intel X86 EM64T Linux

 Parts of Q-Chem use Armadillo 8.300.2 (Tropical Shenanigans).
 http://arma.sourceforge.net/

 Q-Chem begins on Thu Oct 11 01:07:59 2018  

Host: 
0

     Scratch files written to /scratch/taweetham/qchem30977//
Input Ideriv = 2
Curr. Ideriv = -1
Max.  Ideriv = 2

Checking the input file for inconsistencies... 	...done.

--------------------------------------------------------------
User input:
--------------------------------------------------------------
$molecule
0 1
C 
C 1 CC 
C 2 CC 1 60.0
Cl 2 CCl 1 ANG  3 pDHA
F 2 CF 1 ANG  3 mDHA
I 3 CI 1 ANG  2 mDHA
Cl 3 CCl 1 ANG  2 pDHA
H 1 CH 2 ANG  3 pDHA
H 1 CH 2 ANG  3 mDHA

CC=1.54
CH=1.09
CF=1.35
CCl=1.77
CBr=1.94
CI=2.14
ANG=118.0
pDHA=107.9
mDHA=-107.9
$end

$rem
   job_type	optimization
   basis	6-311++g**
   method	b3lyp
   mem_total	32000
$end

--------------------------------------------------------------
 ----------------------------------------------------------------
             Standard Nuclear Orientation (Angstroms)
    I     Atom           X                Y                Z
 ----------------------------------------------------------------
    1      C       1.2287020732    -0.2061580722     1.5006738480
    2      C       1.6455393279     0.3086940419     0.1104314218
    3      C       0.4348674257    -0.6325198159     0.2518174848
    4      Cl      1.3366693376     2.0088262219    -0.2730394373
    5      F       2.7748562038    -0.1885683278    -0.4371756723
    6      I      -1.5191734162     0.1941960625    -0.0272259610
    7      Cl      0.6082046609    -2.3008391931    -0.3134830181
    8      H       1.8635005869    -0.9498100748     1.9824544474
    9      H       0.7614737029     0.4986573003     2.1884477503
 ----------------------------------------------------------------
 Molecular Point Group                 C1    NOp =  1
 Largest Abelian Subgroup              C1    NOp =  1
 Nuclear Repulsion Energy =   880.7650715165 hartrees
 There are       58 alpha and       58 beta electrons
 Requested basis set is 6-311++G(d,p)
 There are 84 shells and 224 basis functions

 Total QAlloc Memory Limit  32000 MB
 Mega-Array Size       188 MB
 MEM_STATIC part       192 MB
 A cutoff of  1.0D-11 yielded   2915 shell pairs
 There are     22174 function pairs (     24438 Cartesian)
 Smallest overlap matrix eigenvalue = 3.02E-05

 Scale SEOQF with 1.000000e-01/1.000000e-01/1.000000e-01

 Standard Electronic Orientation quadrupole field applied
 Nucleus-field energy     =     0.0000000181 hartrees
 Guess from superposition of atomic densities
 Warning:  Energy on first SCF cycle will be non-variational
 SAD guess density has 116.000000 electrons

 -----------------------------------------------------------------------
  General SCF calculation program by
  Eric Jon Sundstrom, Paul Horn, Yuezhi Mao, Dmitri Zuev, Alec White,
  David Stuck, Shaama M.S., Shane Yost, Joonho Lee, David Small,
  Daniel Levine, Susi Lehtola, Hugh Burton, Evgeny Epifanovsky
 -----------------------------------------------------------------------
 Exchange:     0.2000 Hartree-Fock + 0.0800 Slater + 0.7200 B88
 Correlation:  0.1900 VWN1RPA + 0.8100 LYP
 Using SG-1 standard quadrature grid
 A restricted SCF calculation will be
 performed using DIIS
 SCF converges when DIIS error is below 1.0e-08
 ---------------------------------------
  Cycle       Energy         DIIS error
 ---------------------------------------
    1   -8056.4640131997      3.59e-02  
    2   -8055.2788948912      3.21e-03  
    3   -8055.2364298339      4.31e-03  
    4   -8055.3301225171      5.81e-04  
    5   -8055.3314699880      2.94e-04  
    6   -8055.3319589594      8.45e-05  
    7   -8055.3320014852      2.60e-05  
    8   -8055.3320050773      7.14e-06  
    9   -8055.3320053647      1.20e-06  
   10   -8055.3320053738      4.31e-07  
   11   -8055.3320053747      1.47e-07  
   12   -8055.3320053747      4.84e-08  
   13   -8055.3320053748      1.14e-08  
   14   -8055.3320053748      2.18e-09  Convergence criterion met
 ---------------------------------------
 SCF time:   CPU 56.77s  wall 71.00s 
 SCF   energy in the final basis set =    -8055.3320053748
 Total energy in the final basis set =    -8055.3320053748

 --------------------------------------------------------------

                    Orbital Energies (a.u.)
 --------------------------------------------------------------

 Alpha MOs
 -- Occupied --
*******-176.316-165.720-165.718-165.718-101.580-101.579 -35.813
-31.306 -31.300 -31.300 -24.725 -22.957 -22.955 -22.955 -22.950
-22.950 -10.359 -10.315 -10.235  -9.495  -9.493  -7.260  -7.258
 -7.249  -7.249  -7.247  -7.247  -6.362  -4.775  -4.759  -4.759
 -2.041  -2.036  -2.036  -2.022  -2.022  -1.267  -0.946  -0.882
 -0.830  -0.694  -0.654  -0.607  -0.553  -0.530  -0.505  -0.469
 -0.457  -0.415  -0.406  -0.383  -0.357  -0.347  -0.318  -0.303
 -0.278  -0.276
 -- Virtual --
 -0.080  -0.036  -0.011   0.004   0.020   0.024   0.032   0.055
  0.060   0.067   0.075   0.077   0.084   0.097   0.105   0.107
  0.111   0.117   0.127   0.134   0.137   0.147   0.149   0.163
  0.174   0.183   0.184   0.215   0.221   0.238   0.243   0.252
  0.262   0.275   0.320   0.335   0.355   0.375   0.392   0.400
  0.411   0.420   0.432   0.440   0.449   0.465   0.467   0.479
  0.492   0.505   0.521   0.544   0.564   0.579   0.592   0.604
  0.633   0.663   0.670   0.694   0.726   0.779   0.810   0.854
  0.871   0.887   0.894   0.900   0.911   0.970   0.986   1.009
  1.029   1.108   1.132   1.138   1.254   1.312   1.331   1.350
  1.385   1.398   1.419   1.438   1.468   1.492   1.522   1.537
  1.571   1.608   1.662   1.738   1.769   1.831   1.859   1.918
  1.947   1.971   2.024   2.137   2.149   2.189   2.270   2.282
  2.307   2.321   2.428   2.507   2.521   2.584   2.684   2.698
  2.767   2.795   2.925   3.023   3.105   3.341   3.573   3.684
  3.761   3.790   3.970   3.981   3.998   4.006   4.041   4.068
  4.129   4.252   4.433   4.824   6.033   6.054   6.097   6.328
  6.372   6.646   9.713   9.744  23.467  23.574  23.807  25.843
 25.859  25.925  25.972  26.391  26.469  27.878  28.366  28.383
 28.393  28.539  28.547  28.575  28.608  28.691  66.745 127.902
127.915 127.943 151.671 215.698 215.7321901.835
 --------------------------------------------------------------

          Ground-State Mulliken Net Atomic Charges

     Atom                 Charge (a.u.)
  ----------------------------------------
      1 C                    -0.610575
      2 C                    -0.214379
      3 C                    -0.134284
      4 Cl                    0.225191
      5 F                    -0.025675
      6 I                     0.145751
      7 Cl                    0.242530
      8 H                     0.196945
      9 H                     0.174495
  ----------------------------------------
  Sum of atomic charges =     0.000000

 -----------------------------------------------------------------
                    Cartesian Multipole Moments
 -----------------------------------------------------------------
    Charge (ESU x 10^10)
                 0.0000
    Dipole Moment (Debye)
         X      -0.2841      Y       0.2882      Z       1.8913
       Tot       1.9341
    Quadrupole Moments (Debye-Ang)
        XX     -77.9496     XY      -2.1255     YY     -77.0628
        XZ       3.7244     YZ      -0.4589     ZZ     -74.0194
    Octopole Moments (Debye-Ang^2)
       XXX     -65.4560    XXY       4.4493    XYY     -15.4826
       YYY       7.8021    XXZ       2.2549    XYZ      -1.6145
       YYZ      -4.6362    XZZ      -9.6209    YZZ       1.6443
       ZZZ       0.7868
    Hexadecapole Moments (Debye-Ang^3)
      XXXX   -1040.5701   XXXY     -30.6641   XXYY    -313.2528
      XYYY     -19.3213   YYYY    -784.5303   XXXZ       9.2515
      XXYZ      -5.5452   XYYZ      -3.0451   YYYZ       3.9645
      XXZZ    -206.1967   XYZZ      -8.9474   YYZZ    -173.0072
      XZZZ       1.2369   YZZZ       0.9258   ZZZZ    -207.8997
 -----------------------------------------------------------------
 Calculating analytic gradient of the SCF energy
 Gradient of SCF Energy
            1           2           3           4           5           6
    1  -0.0021057   0.0189114  -0.0176865  -0.0123307   0.0028800   0.0121344
    2  -0.0040434   0.0120995  -0.0086148   0.0021163  -0.0046841   0.0032301
    3   0.0152916  -0.0230137  -0.0073166   0.0030138   0.0008308   0.0019878
            7           8           9
    1  -0.0015751   0.0011398  -0.0013677
    2  -0.0012703  -0.0009779   0.0021446
    3  -0.0004446   0.0051471   0.0045037
 Max gradient component =       2.301E-02
 RMS gradient           =       8.917E-03
 Gradient time:  CPU 15.43 s  wall 19.36 s
 Geometry Optimization Parameters
   NAtoms,    NIC,     NZ,  NCons,   NDum,   NFix, NCnnct, MaxDiis
        9      69       9       0       0       0       0       0


** GEOMETRY OPTIMIZATION IN DELOCALIZED INTERNAL COORDINATES **
   Searching for a Minimum

   Optimization Cycle:   1

                       Coordinates (Angstroms)
     ATOM                X               Y               Z
      1  C         1.2287020732   -0.2061580722    1.5006738480
      2  C         1.6455393279    0.3086940419    0.1104314218
      3  C         0.4348674257   -0.6325198159    0.2518174848
      4  Cl        1.3366693376    2.0088262219   -0.2730394373
      5  F         2.7748562038   -0.1885683278   -0.4371756723
      6  I        -1.5191734162    0.1941960625   -0.0272259610
      7  Cl        0.6082046609   -2.3008391931   -0.3134830181
      8  H         1.8635005869   -0.9498100748    1.9824544474
      9  H         0.7614737029    0.4986573003    2.1884477503
   Point Group: c1    Number of degrees of freedom:    21


   Energy is  -8055.332005375


 Attempting to Generate Delocalized Internal Coordinates

 21 Hessian modes will be used to form the next step
  Hessian Eigenvalues:
     0.017401    0.020947    0.030782    0.030782    0.030790    0.033282
     0.086449    0.090060    0.108095    0.108252    0.129001    0.140000
     0.145900    0.257500    0.268991    0.285189    0.286300    0.286300
     0.348126    0.348126    0.550214

 Minimum Search - Taking Simple RFO Step
 Searching for Lamda that Minimizes Along All modes
 Value Taken    Lamda =  -0.00841221
 Step Taken.  Stepsize is  0.276924

                             Maximum     Tolerance    Cnvgd?
         Gradient           0.023234      0.000300      NO
         Displacement       0.191428      0.001200      NO
         Energy change     *********      0.000001      NO


 New Cartesian Coordinates Obtained by Inverse Iteration

 Displacement from previous Coordinates is:  0.436014
 ----------------------------------------------------------------
             Standard Nuclear Orientation (Angstroms)
    I     Atom           X                Y                Z
 ----------------------------------------------------------------
    1      C       1.2159334739    -0.1880547566     1.4816893668
    2      C       1.6325815468     0.3129235967     0.1227968728
    3      C       0.4240376764    -0.6135154664     0.2499305356
    4      Cl      1.4839961543     2.0305898736    -0.2488321751
    5      F       2.7470716884    -0.2071368509    -0.4251405191
    6      I      -1.6287452444     0.0978164315     0.0062550248
    7      Cl      0.6471670460    -2.2754920053    -0.3095394567
    8      H       1.8510593640    -0.9399816068     1.9377690117
    9      H       0.7615381974     0.5153289269     2.1679722028
 ----------------------------------------------------------------
 Molecular Point Group                 C1    NOp =  1
 Largest Abelian Subgroup              C1    NOp =  1
 Nuclear Repulsion Energy =   866.9591525007 hartrees
 There are       58 alpha and       58 beta electrons
 Applying Cartesian multipole field
    Component          Value
    ---------          -----
     (2,0,0)        1.00000E-11
     (0,2,0)        2.00000E-11
     (0,0,2)       -3.00000E-11
 Nucleus-field energy     =     0.0000000189 hartrees
 Requested basis set is 6-311++G(d,p)
 There are 84 shells and 224 basis functions
 A cutoff of  1.0D-11 yielded   2903 shell pairs
 There are     21999 function pairs (     24214 Cartesian)
 Smallest overlap matrix eigenvalue = 2.90E-05
 Guess MOs from SCF MO coefficient file

 -----------------------------------------------------------------------
  General SCF calculation program by
  Eric Jon Sundstrom, Paul Horn, Yuezhi Mao, Dmitri Zuev, Alec White,
  David Stuck, Shaama M.S., Shane Yost, Joonho Lee, David Small,
  Daniel Levine, Susi Lehtola, Hugh Burton, Evgeny Epifanovsky
 -----------------------------------------------------------------------
 Exchange:     0.2000 Hartree-Fock + 0.0800 Slater + 0.7200 B88
 Correlation:  0.1900 VWN1RPA + 0.8100 LYP
 Using SG-1 standard quadrature grid
 A restricted SCF calculation will be
 performed using DIIS
 SCF converges when DIIS error is below 1.0e-08
 ---------------------------------------
  Cycle       Energy         DIIS error
 ---------------------------------------
    1   -8055.3293075985      7.81e-04  
    2   -8055.3352576673      2.55e-04  
    3   -8055.3352941759      2.57e-04  
    4   -8055.3356349915      6.58e-05  
    5   -8055.3356598602      1.77e-05  
    6   -8055.3356614052      9.52e-06  
    7   -8055.3356619178      1.32e-06  
    8   -8055.3356619259      5.61e-07  
    9   -8055.3356619274      1.02e-07  
   10   -8055.3356619275      3.94e-08  
   11   -8055.3356619275      1.20e-08  
   12   -8055.3356619275      4.96e-09  Convergence criterion met
 ---------------------------------------
 SCF time:   CPU 50.07s  wall 63.00s 
 SCF   energy in the final basis set =    -8055.3356619275
 Total energy in the final basis set =    -8055.3356619275

 --------------------------------------------------------------

                    Orbital Energies (a.u.)
 --------------------------------------------------------------

 Alpha MOs
 -- Occupied --
*******-176.318-165.722-165.719-165.719-101.580-101.578 -35.814
-31.308 -31.301 -31.301 -24.722 -22.958 -22.957 -22.957 -22.952
-22.952 -10.357 -10.316 -10.232  -9.494  -9.493  -7.259  -7.258
 -7.249  -7.248  -7.247  -7.247  -6.363  -4.777  -4.761  -4.760
 -2.042  -2.037  -2.037  -2.023  -2.023  -1.268  -0.951  -0.883
 -0.834  -0.689  -0.654  -0.610  -0.556  -0.532  -0.505  -0.470
 -0.457  -0.412  -0.405  -0.383  -0.353  -0.347  -0.318  -0.304
 -0.280  -0.279
 -- Virtual --
 -0.089  -0.037  -0.009   0.006   0.020   0.025   0.031   0.057
  0.062   0.068   0.075   0.079   0.087   0.096   0.104   0.107
  0.111   0.119   0.129   0.134   0.136   0.147   0.150   0.166
  0.172   0.183   0.190   0.217   0.223   0.237   0.248   0.256
  0.263   0.274   0.311   0.333   0.357   0.374   0.394   0.406
  0.413   0.421   0.435   0.442   0.446   0.461   0.465   0.481
  0.492   0.505   0.510   0.553   0.558   0.581   0.597   0.606
  0.635   0.662   0.667   0.677   0.715   0.774   0.808   0.859
  0.870   0.888   0.896   0.905   0.909   0.969   0.987   1.017
  1.028   1.106   1.135   1.151   1.253   1.313   1.328   1.345
  1.386   1.394   1.411   1.442   1.474   1.495   1.518   1.545
  1.560   1.614   1.664   1.740   1.783   1.843   1.863   1.918
  1.959   1.980   2.044   2.153   2.162   2.190   2.270   2.286
  2.311   2.316   2.440   2.495   2.541   2.588   2.695   2.712
  2.775   2.809   2.944   3.027   3.134   3.367   3.575   3.701
  3.764   3.799   3.977   3.983   3.992   4.024   4.052   4.069
  4.119   4.244   4.420   4.839   6.025   6.045   6.085   6.332
  6.377   6.657   9.714   9.745  23.483  23.604  23.840  25.847
 25.856  25.920  25.961  26.399  26.457  27.867  28.359  28.377
 28.385  28.537  28.542  28.568  28.601  28.683  66.750 127.896
127.909 127.935 151.661 215.699 215.7331901.824
 --------------------------------------------------------------

          Ground-State Mulliken Net Atomic Charges

     Atom                 Charge (a.u.)
  ----------------------------------------
      1 C                    -0.596975
      2 C                    -0.307488
      3 C                    -0.036403
      4 Cl                    0.252606
      5 F                    -0.019575
      6 I                     0.133706
      7 Cl                    0.202282
      8 H                     0.197658
      9 H                     0.174189
  ----------------------------------------
  Sum of atomic charges =     0.000000

 -----------------------------------------------------------------
                    Cartesian Multipole Moments
 -----------------------------------------------------------------
    Charge (ESU x 10^10)
                 0.0000
    Dipole Moment (Debye)
         X      -0.3400      Y       0.2304      Z       1.9216
       Tot       1.9650
    Quadrupole Moments (Debye-Ang)
        XX     -77.5362     XY      -1.7219     YY     -77.2478
        XZ       3.6210     YZ      -0.3217     ZZ     -74.0889
    Octopole Moments (Debye-Ang^2)
       XXX     -64.2059    XXY       6.1025    XYY     -12.7395
       YYY      13.7416    XXZ       1.0255    XYZ      -1.7989
       YYZ      -5.7766    XZZ      -8.4761    YZZ       3.8793
       ZZZ      -3.3348
    Hexadecapole Moments (Debye-Ang^3)
      XXXX   -1116.5667   XXXY     -49.9173   XXYY    -325.6637
      XYYY     -37.0830   YYYY    -776.5695   XXXZ      13.3764
      XXYZ      -6.0121   XYYZ      -2.4570   YYYZ       1.4038
      XXZZ    -220.2512   XYZZ     -15.5930   YYZZ    -171.2689
      XZZZ       5.6635   YZZZ      -0.8288   ZZZZ    -204.1007
 -----------------------------------------------------------------
 Calculating analytic gradient of the SCF energy
 Gradient of SCF Energy
            1           2           3           4           5           6
    1  -0.0021085   0.0113534  -0.0029725   0.0002030  -0.0029822  -0.0042078
    2   0.0012221   0.0012168  -0.0063731   0.0012510   0.0011975   0.0006839
    3   0.0052640  -0.0102969  -0.0038447   0.0025853   0.0022151   0.0020300
            7           8           9
    1   0.0000281   0.0002164   0.0004701
    2   0.0007224   0.0005169  -0.0004373
    3   0.0008875   0.0002956   0.0008641
 Max gradient component =       1.135E-02
 RMS gradient           =       3.766E-03
 Gradient time:  CPU 15.19 s  wall 18.79 s
 Geometry Optimization Parameters
   NAtoms,    NIC,     NZ,  NCons,   NDum,   NFix, NCnnct, MaxDiis
        9      69       9       0       0       0       0       0

 Cartesian Hessian Update
 Hessian Updated using BFGS Update


** GEOMETRY OPTIMIZATION IN DELOCALIZED INTERNAL COORDINATES **
   Searching for a Minimum

   Optimization Cycle:   2

                       Coordinates (Angstroms)
     ATOM                X               Y               Z
      1  C         1.2159334739   -0.1880547566    1.4816893668
      2  C         1.6325815468    0.3129235967    0.1227968728
      3  C         0.4240376764   -0.6135154664    0.2499305356
      4  Cl        1.4839961543    2.0305898736   -0.2488321751
      5  F         2.7470716884   -0.2071368509   -0.4251405191
      6  I        -1.6287452444    0.0978164315    0.0062550248
      7  Cl        0.6471670460   -2.2754920053   -0.3095394567
      8  H         1.8510593640   -0.9399816068    1.9377690117
      9  H         0.7615381974    0.5153289269    2.1679722028
   Point Group: c1    Number of degrees of freedom:    21


   Energy is  -8055.335661927

 Hessian Updated using BFGS Update

 21 Hessian modes will be used to form the next step
  Hessian Eigenvalues:
     0.017401    0.020953    0.030758    0.030782    0.031259    0.039346
     0.088127    0.088952    0.108016    0.114924    0.127117    0.133801
     0.145858    0.249715    0.268525    0.274400    0.286285    0.287261
     0.347993    0.348495    0.555607

 Minimum Search - Taking Simple RFO Step
 Searching for Lamda that Minimizes Along All modes
 Value Taken    Lamda =  -0.00116361
 Step Taken.  Stepsize is  0.135343

                             Maximum     Tolerance    Cnvgd?
         Gradient           0.006263      0.000300      NO
         Displacement       0.087140      0.001200      NO
         Energy change     -0.003657      0.000001      NO


 New Cartesian Coordinates Obtained by Inverse Iteration

 Displacement from previous Coordinates is:  0.153757
 ----------------------------------------------------------------
             Standard Nuclear Orientation (Angstroms)
    I     Atom           X                Y                Z
 ----------------------------------------------------------------
    1      C       1.2225063126    -0.1908504871     1.4953384776
    2      C       1.6201773383     0.3121494041     0.1454159954
    3      C       0.4255456523    -0.6074771699     0.2722641520
    4      Cl      1.4592166680     2.0152820449    -0.2751011540
    5      F       2.7229838439    -0.2101278096    -0.4304848709
    6      I      -1.6054133043     0.1122035187    -0.0276002256
    7      Cl      0.6551096763    -2.2590077974    -0.3184792377
    8      H       1.8595298125    -0.9500252472     1.9354846389
    9      H       0.7749839031     0.5103316863     2.1860630879
 ----------------------------------------------------------------
 Molecular Point Group                 C1    NOp =  1
 Largest Abelian Subgroup              C1    NOp =  1
 Nuclear Repulsion Energy =   872.3069019169 hartrees
 There are       58 alpha and       58 beta electrons
 Applying Cartesian multipole field
    Component          Value
    ---------          -----
     (2,0,0)        1.00000E-11
     (0,2,0)        2.00000E-11
     (0,0,2)       -3.00000E-11
 Nucleus-field energy     =     0.0000000185 hartrees
 Requested basis set is 6-311++G(d,p)
 There are 84 shells and 224 basis functions
 A cutoff of  1.0D-11 yielded   2902 shell pairs
 There are     22008 function pairs (     24226 Cartesian)
 Smallest overlap matrix eigenvalue = 2.83E-05
 Guess MOs from SCF MO coefficient file

 -----------------------------------------------------------------------
  General SCF calculation program by
  Eric Jon Sundstrom, Paul Horn, Yuezhi Mao, Dmitri Zuev, Alec White,
  David Stuck, Shaama M.S., Shane Yost, Joonho Lee, David Small,
  Daniel Levine, Susi Lehtola, Hugh Burton, Evgeny Epifanovsky
 -----------------------------------------------------------------------
 Exchange:     0.2000 Hartree-Fock + 0.0800 Slater + 0.7200 B88
 Correlation:  0.1900 VWN1RPA + 0.8100 LYP
 Using SG-1 standard quadrature grid
 A restricted SCF calculation will be
 performed using DIIS
 SCF converges when DIIS error is below 1.0e-08
 ---------------------------------------
  Cycle       Energy         DIIS error
 ---------------------------------------
    1   -8055.3349161272      3.59e-04  
    2   -8055.3360487590      1.32e-04  
    3   -8055.3359704481      1.78e-04  
    4   -8055.3361471123      2.96e-05  
    5   -8055.3361528188      7.60e-06  
    6   -8055.3361530919      3.14e-06  
    7   -8055.3361531450      4.84e-07  
    8   -8055.3361531463      1.94e-07  
    9   -8055.3361531466      4.07e-08  
   10   -8055.3361531466      1.36e-08  
   11   -8055.3361531466      5.95e-09  Convergence criterion met
 ---------------------------------------
 SCF time:   CPU 46.04s  wall 58.00s 
 SCF   energy in the final basis set =    -8055.3361531466
 Total energy in the final basis set =    -8055.3361531466

 --------------------------------------------------------------

                    Orbital Energies (a.u.)
 --------------------------------------------------------------

 Alpha MOs
 -- Occupied --
*******-176.318-165.722-165.719-165.719-101.579-101.577 -35.814
-31.308 -31.301 -31.301 -24.720 -22.958 -22.957 -22.957 -22.952
-22.952 -10.355 -10.314 -10.233  -9.494  -9.492  -7.259  -7.257
 -7.248  -7.248  -7.246  -7.246  -6.363  -4.777  -4.761  -4.760
 -2.042  -2.037  -2.037  -2.023  -2.023  -1.266  -0.955  -0.883
 -0.836  -0.691  -0.654  -0.609  -0.557  -0.533  -0.504  -0.471
 -0.457  -0.413  -0.405  -0.383  -0.352  -0.346  -0.319  -0.305
 -0.280  -0.278
 -- Virtual --
 -0.087  -0.038  -0.009   0.007   0.020   0.026   0.032   0.058
  0.063   0.067   0.075   0.079   0.087   0.096   0.105   0.107
  0.112   0.119   0.129   0.133   0.136   0.147   0.151   0.167
  0.172   0.183   0.189   0.214   0.225   0.236   0.249   0.262
  0.264   0.277   0.313   0.333   0.358   0.375   0.395   0.407
  0.412   0.422   0.435   0.441   0.447   0.463   0.466   0.482
  0.492   0.506   0.513   0.552   0.561   0.583   0.602   0.605
  0.634   0.661   0.671   0.679   0.715   0.776   0.808   0.858
  0.872   0.889   0.897   0.907   0.913   0.968   0.990   1.020
  1.032   1.113   1.137   1.152   1.255   1.315   1.330   1.347
  1.386   1.397   1.413   1.446   1.474   1.497   1.517   1.547
  1.568   1.614   1.670   1.740   1.785   1.850   1.867   1.916
  1.967   1.987   2.047   2.159   2.166   2.188   2.273   2.286
  2.312   2.322   2.437   2.506   2.546   2.589   2.698   2.718
  2.784   2.816   2.947   3.030   3.153   3.378   3.572   3.703
  3.766   3.803   3.977   3.985   3.993   4.029   4.055   4.073
  4.122   4.245   4.421   4.845   6.028   6.047   6.088   6.337
  6.379   6.661   9.716   9.746  23.487  23.636  23.851  25.846
 25.862  25.928  25.964  26.385  26.474  27.867  28.361  28.378
 28.387  28.537  28.543  28.569  28.602  28.685  66.754 127.898
127.910 127.937 151.661 215.702 215.7351901.825
 --------------------------------------------------------------

          Ground-State Mulliken Net Atomic Charges

     Atom                 Charge (a.u.)
  ----------------------------------------
      1 C                    -0.620662
      2 C                    -0.271834
      3 C                    -0.036937
      4 Cl                    0.244700
      5 F                    -0.022947
      6 I                     0.138083
      7 Cl                    0.196767
      8 H                     0.197922
      9 H                     0.174908
  ----------------------------------------
  Sum of atomic charges =     0.000000

 -----------------------------------------------------------------
                    Cartesian Multipole Moments
 -----------------------------------------------------------------
    Charge (ESU x 10^10)
                 0.0000
    Dipole Moment (Debye)
         X      -0.3473      Y       0.2545      Z       1.9692
       Tot       2.0157
    Quadrupole Moments (Debye-Ang)
        XX     -77.5691     XY      -1.7512     YY     -77.2665
        XZ       3.8750     YZ      -0.4002     ZZ     -73.8942
    Octopole Moments (Debye-Ang^2)
       XXX     -64.6553    XXY       5.6955    XYY     -13.1581
       YYY      12.6002    XXZ       1.9304    XYZ      -1.7293
       YYZ      -4.9463    XZZ      -8.7357    YZZ       3.5071
       ZZZ       0.2671
    Hexadecapole Moments (Debye-Ang^3)
      XXXX   -1096.0443   XXXY     -45.0178   XXYY    -320.2138
      XYYY     -32.6130   YYYY    -769.2715   XXXZ      11.1911
      XXYZ      -5.8536   XYYZ      -4.0160   YYYZ       2.5707
      XXZZ    -216.5649   XYZZ     -13.8777   YYZZ    -169.3791
      XZZZ       1.6717   YZZZ       0.9583   ZZZZ    -207.1352
 -----------------------------------------------------------------
 Calculating analytic gradient of the SCF energy
 Gradient of SCF Energy
            1           2           3           4           5           6
    1  -0.0014830   0.0048960   0.0012328  -0.0001711  -0.0042970  -0.0013385
    2   0.0011795  -0.0014878  -0.0018989  -0.0005172   0.0012402   0.0002022
    3  -0.0010376   0.0008581   0.0018938   0.0000135   0.0002625  -0.0005984
            7           8           9
    1   0.0003027  -0.0000261   0.0008842
    2   0.0018017   0.0000335  -0.0005532
    3  -0.0002096  -0.0006439  -0.0005385
 Max gradient component =       4.896E-03
 RMS gradient           =       1.587E-03
 Gradient time:  CPU 15.26 s  wall 18.31 s
 Geometry Optimization Parameters
   NAtoms,    NIC,     NZ,  NCons,   NDum,   NFix, NCnnct, MaxDiis
        9      69       9       0       0       0       0       0

 Cartesian Hessian Update
 Hessian Updated using BFGS Update


** GEOMETRY OPTIMIZATION IN DELOCALIZED INTERNAL COORDINATES **
   Searching for a Minimum

   Optimization Cycle:   3

                       Coordinates (Angstroms)
     ATOM                X               Y               Z
      1  C         1.2225063126   -0.1908504871    1.4953384776
      2  C         1.6201773383    0.3121494041    0.1454159954
      3  C         0.4255456523   -0.6074771699    0.2722641520
      4  Cl        1.4592166680    2.0152820449   -0.2751011540
      5  F         2.7229838439   -0.2101278096   -0.4304848709
      6  I        -1.6054133043    0.1122035187   -0.0276002256
      7  Cl        0.6551096763   -2.2590077974   -0.3184792377
      8  H         1.8595298125   -0.9500252472    1.9354846389
      9  H         0.7749839031    0.5103316863    2.1860630879
   Point Group: c1    Number of degrees of freedom:    21


   Energy is  -8055.336153147

 Hessian Updated using BFGS Update

 21 Hessian modes will be used to form the next step
  Hessian Eigenvalues:
     0.017395    0.020916    0.030604    0.030782    0.033943    0.050279
     0.083338    0.089455    0.105055    0.108782    0.127235    0.134746
     0.145781    0.255086    0.264567    0.269871    0.286302    0.290694
     0.348189    0.348701    0.546473

 Minimum Search - Taking Simple RFO Step
 Searching for Lamda that Minimizes Along All modes
 Value Taken    Lamda =  -0.00020265
 Step Taken.  Stepsize is  0.057354

                             Maximum     Tolerance    Cnvgd?
         Gradient           0.002604      0.000300      NO
         Displacement       0.024640      0.001200      NO
         Energy change     -0.000491      0.000001      NO


 New Cartesian Coordinates Obtained by Inverse Iteration

 Displacement from previous Coordinates is:  0.058629
 ----------------------------------------------------------------
             Standard Nuclear Orientation (Angstroms)
    I     Atom           X                Y                Z
 ----------------------------------------------------------------
    1      C       1.2228633095    -0.1922882171     1.4906995154
    2      C       1.6183763583     0.3135236114     0.1401076280
    3      C       0.4254290721    -0.6066431254     0.2661063290
    4      Cl      1.4558866883     2.0177458787    -0.2784239201
    5      F       2.7373539951    -0.2018727564    -0.4192965865
    6      I      -1.5989805239     0.1145783242    -0.0180449946
    7      Cl      0.6441236278    -2.2667400390    -0.3124454302
    8      H       1.8602794688    -0.9515267246     1.9315109873
    9      H       0.7693079067     0.5057011909     2.1826873354
 ----------------------------------------------------------------
 Molecular Point Group                 C1    NOp =  1
 Largest Abelian Subgroup              C1    NOp =  1
 Nuclear Repulsion Energy =   872.7017109916 hartrees
 There are       58 alpha and       58 beta electrons
 Applying Cartesian multipole field
    Component          Value
    ---------          -----
     (2,0,0)        1.00000E-11
     (0,2,0)        2.00000E-11
     (0,0,2)       -3.00000E-11
 Nucleus-field energy     =     0.0000000185 hartrees
 Requested basis set is 6-311++G(d,p)
 There are 84 shells and 224 basis functions
 A cutoff of  1.0D-11 yielded   2905 shell pairs
 There are     22017 function pairs (     24235 Cartesian)
 Smallest overlap matrix eigenvalue = 2.82E-05
 Guess MOs from SCF MO coefficient file

 -----------------------------------------------------------------------
  General SCF calculation program by
  Eric Jon Sundstrom, Paul Horn, Yuezhi Mao, Dmitri Zuev, Alec White,
  David Stuck, Shaama M.S., Shane Yost, Joonho Lee, David Small,
  Daniel Levine, Susi Lehtola, Hugh Burton, Evgeny Epifanovsky
 -----------------------------------------------------------------------
 Exchange:     0.2000 Hartree-Fock + 0.0800 Slater + 0.7200 B88
 Correlation:  0.1900 VWN1RPA + 0.8100 LYP
 Using SG-1 standard quadrature grid
 A restricted SCF calculation will be
 performed using DIIS
 SCF converges when DIIS error is below 1.0e-08
 ---------------------------------------
  Cycle       Energy         DIIS error
 ---------------------------------------
    1   -8055.3360060615      1.60e-04  
    2   -8055.3362388310      3.65e-05  
    3   -8055.3362331812      4.83e-05  
    4   -8055.3362469031      1.22e-05  
    5   -8055.3362477346      3.35e-06  
    6   -8055.3362477954      1.15e-06  
    7   -8055.3362478033      2.41e-07  
    8   -8055.3362478035      7.64e-08  
    9   -8055.3362478036      1.54e-08  
   10   -8055.3362478036      7.40e-09  Convergence criterion met
 ---------------------------------------
 SCF time:   CPU 42.09s  wall 49.00s 
 SCF   energy in the final basis set =    -8055.3362478036
 Total energy in the final basis set =    -8055.3362478036

 --------------------------------------------------------------

                    Orbital Energies (a.u.)
 --------------------------------------------------------------

 Alpha MOs
 -- Occupied --
*******-176.318-165.722-165.720-165.720-101.579-101.577 -35.815
-31.308 -31.302 -31.301 -24.719 -22.959 -22.957 -22.957 -22.952
-22.952 -10.356 -10.314 -10.232  -9.494  -9.492  -7.259  -7.257
 -7.249  -7.248  -7.246  -7.246  -6.364  -4.777  -4.761  -4.761
 -2.042  -2.038  -2.038  -2.024  -2.024  -1.264  -0.955  -0.883
 -0.836  -0.692  -0.653  -0.609  -0.556  -0.532  -0.503  -0.470
 -0.457  -0.414  -0.405  -0.383  -0.353  -0.347  -0.319  -0.306
 -0.280  -0.279
 -- Virtual --
 -0.086  -0.039  -0.009   0.007   0.020   0.026   0.032   0.058
  0.062   0.067   0.075   0.079   0.088   0.096   0.105   0.107
  0.112   0.119   0.129   0.133   0.136   0.147   0.151   0.166
  0.172   0.183   0.189   0.215   0.224   0.237   0.248   0.262
  0.264   0.277   0.313   0.333   0.358   0.374   0.394   0.406
  0.412   0.422   0.435   0.441   0.447   0.463   0.466   0.482
  0.492   0.507   0.513   0.552   0.562   0.583   0.601   0.606
  0.634   0.662   0.672   0.680   0.717   0.775   0.808   0.857
  0.872   0.889   0.896   0.905   0.911   0.970   0.989   1.019
  1.030   1.112   1.137   1.151   1.257   1.316   1.330   1.347
  1.387   1.395   1.413   1.444   1.475   1.497   1.518   1.547
  1.566   1.614   1.670   1.740   1.785   1.849   1.866   1.922
  1.964   1.986   2.047   2.158   2.164   2.188   2.273   2.286
  2.311   2.320   2.438   2.504   2.544   2.587   2.698   2.715
  2.785   2.815   2.946   3.026   3.152   3.378   3.569   3.702
  3.767   3.803   3.977   3.983   3.993   4.023   4.056   4.071
  4.122   4.245   4.423   4.842   6.028   6.047   6.089   6.337
  6.379   6.656   9.715   9.746  23.485  23.636  23.849  25.846
 25.860  25.926  25.964  26.389  26.468  27.868  28.360  28.378
 28.387  28.537  28.543  28.569  28.603  28.685  66.754 127.898
127.910 127.937 151.662 215.701 215.7351901.826
 --------------------------------------------------------------

          Ground-State Mulliken Net Atomic Charges

     Atom                 Charge (a.u.)
  ----------------------------------------
      1 C                    -0.615676
      2 C                    -0.275671
      3 C                    -0.044144
      4 Cl                    0.248108
      5 F                    -0.026361
      6 I                     0.141082
      7 Cl                    0.199096
      8 H                     0.198913
      9 H                     0.174653
  ----------------------------------------
  Sum of atomic charges =     0.000000

 -----------------------------------------------------------------
                    Cartesian Multipole Moments
 -----------------------------------------------------------------
    Charge (ESU x 10^10)
                 0.0000
    Dipole Moment (Debye)
         X      -0.3958      Y       0.2594      Z       1.9550
       Tot       2.0115
    Quadrupole Moments (Debye-Ang)
        XX     -77.6687     XY      -1.7487     YY     -77.2454
        XZ       3.8172     YZ      -0.4179     ZZ     -73.9353
    Octopole Moments (Debye-Ang^2)
       XXX     -65.3562    XXY       5.6947    XYY     -13.2858
       YYY      12.4860    XXZ       1.7595    XYZ      -1.7949
       YYZ      -5.1583    XZZ      -8.8468    YZZ       3.4595
       ZZZ      -0.6145
    Hexadecapole Moments (Debye-Ang^3)
      XXXX   -1094.3131   XXXY     -45.6317   XXYY    -320.2268
      XYYY     -33.0128   YYYY    -771.8598   XXXZ      11.8445
      XXYZ      -5.5942   XYYZ      -3.5051   YYYZ       3.0875
      XXZZ    -215.9443   XYZZ     -14.0965   YYZZ    -169.9403
      XZZZ       2.7443   YZZZ       1.5074   ZZZZ    -206.1746
 -----------------------------------------------------------------
 Calculating analytic gradient of the SCF energy
 Gradient of SCF Energy
            1           2           3           4           5           6
    1  -0.0000507   0.0012132  -0.0002004  -0.0002329  -0.0011535   0.0004217
    2  -0.0002696  -0.0010109   0.0002621   0.0000017   0.0010049  -0.0003000
    3  -0.0011342  -0.0006550   0.0006256   0.0001781   0.0006266   0.0003967
            7           8           9
    1  -0.0003151   0.0000241   0.0002937
    2   0.0007027  -0.0003344  -0.0000564
    3   0.0001934  -0.0000879  -0.0001433
 Max gradient component =       1.213E-03
 RMS gradient           =       5.738E-04
 Gradient time:  CPU 15.18 s  wall 15.18 s
 Geometry Optimization Parameters
   NAtoms,    NIC,     NZ,  NCons,   NDum,   NFix, NCnnct, MaxDiis
        9      69       9       0       0       0       0       0

 Cartesian Hessian Update
 Hessian Updated using BFGS Update


** GEOMETRY OPTIMIZATION IN DELOCALIZED INTERNAL COORDINATES **
   Searching for a Minimum

   Optimization Cycle:   4

                       Coordinates (Angstroms)
     ATOM                X               Y               Z
      1  C         1.2228633095   -0.1922882171    1.4906995154
      2  C         1.6183763583    0.3135236114    0.1401076280
      3  C         0.4254290721   -0.6066431254    0.2661063290
      4  Cl        1.4558866883    2.0177458787   -0.2784239201
      5  F         2.7373539951   -0.2018727564   -0.4192965865
      6  I        -1.5989805239    0.1145783242   -0.0180449946
      7  Cl        0.6441236278   -2.2667400390   -0.3124454302
      8  H         1.8602794688   -0.9515267246    1.9315109873
      9  H         0.7693079067    0.5057011909    2.1826873354
   Point Group: c1    Number of degrees of freedom:    21


   Energy is  -8055.336247804

 Hessian Updated using BFGS Update

 21 Hessian modes will be used to form the next step
  Hessian Eigenvalues:
     0.017371    0.021011    0.029951    0.030789    0.035734    0.054879
     0.084741    0.090137    0.104641    0.112083    0.129931    0.134925
     0.150608    0.247882    0.262744    0.270771    0.280956    0.286612
     0.347388    0.348758    0.495362

 Minimum Search - Taking Simple RFO Step
 Searching for Lamda that Minimizes Along All modes
 Value Taken    Lamda =  -0.00002263
 Step Taken.  Stepsize is  0.017884

                             Maximum     Tolerance    Cnvgd?
         Gradient           0.001380      0.000300      NO
         Displacement       0.014435      0.001200      NO
         Energy change     -0.000095      0.000001      NO


 New Cartesian Coordinates Obtained by Inverse Iteration

 Displacement from previous Coordinates is:  0.016297
 ----------------------------------------------------------------
             Standard Nuclear Orientation (Angstroms)
    I     Atom           X                Y                Z
 ----------------------------------------------------------------
    1      C       1.2226789919    -0.1919722773     1.4923549417
    2      C       1.6178429314     0.3137048197     0.1405119110
    3      C       0.4253651531    -0.6070578986     0.2657828821
    4      Cl      1.4568953672     2.0181218600    -0.2787130399
    5      F       2.7362967397    -0.2046590973    -0.4215574125
    6      I      -1.6001723666     0.1165051732    -0.0189181474
    7      Cl      0.6453604594    -2.2680128687    -0.3145458863
    8      H       1.8638125757    -0.9481776511     1.9327661211
    9      H       0.7665600509     0.5040260830     2.1852194939
 ----------------------------------------------------------------
 Molecular Point Group                 C1    NOp =  1
 Largest Abelian Subgroup              C1    NOp =  1
 Nuclear Repulsion Energy =   872.1888474027 hartrees
 There are       58 alpha and       58 beta electrons
 Applying Cartesian multipole field
    Component          Value
    ---------          -----
     (2,0,0)        1.00000E-11
     (0,2,0)        2.00000E-11
     (0,0,2)       -3.00000E-11
 Nucleus-field energy     =     0.0000000185 hartrees
 Requested basis set is 6-311++G(d,p)
 There are 84 shells and 224 basis functions
 A cutoff of  1.0D-11 yielded   2905 shell pairs
 There are     22017 function pairs (     24235 Cartesian)
 Smallest overlap matrix eigenvalue = 2.83E-05
 Guess MOs from SCF MO coefficient file

 -----------------------------------------------------------------------
  General SCF calculation program by
  Eric Jon Sundstrom, Paul Horn, Yuezhi Mao, Dmitri Zuev, Alec White,
  David Stuck, Shaama M.S., Shane Yost, Joonho Lee, David Small,
  Daniel Levine, Susi Lehtola, Hugh Burton, Evgeny Epifanovsky
 -----------------------------------------------------------------------
 Exchange:     0.2000 Hartree-Fock + 0.0800 Slater + 0.7200 B88
 Correlation:  0.1900 VWN1RPA + 0.8100 LYP
 Using SG-1 standard quadrature grid
 A restricted SCF calculation will be
 performed using DIIS
 SCF converges when DIIS error is below 1.0e-08
 ---------------------------------------
  Cycle       Energy         DIIS error
 ---------------------------------------
    1   -8055.3362487377      3.80e-05  
    2   -8055.3362587932      1.54e-05  
    3   -8055.3362571882      2.19e-05  
    4   -8055.3362602465      2.25e-06  
    5   -8055.3362602688      8.97e-07  
    6   -8055.3362602716      2.03e-07  
    7   -8055.3362602718      6.12e-08  
    8   -8055.3362602718      1.51e-08  
    9   -8055.3362602718      4.63e-09  Convergence criterion met
 ---------------------------------------
 SCF time:   CPU 37.79s  wall 38.00s 
 SCF   energy in the final basis set =    -8055.3362602718
 Total energy in the final basis set =    -8055.3362602718

 --------------------------------------------------------------

                    Orbital Energies (a.u.)
 --------------------------------------------------------------

 Alpha MOs
 -- Occupied --
*******-176.318-165.722-165.720-165.720-101.579-101.577 -35.815
-31.308 -31.302 -31.302 -24.719 -22.959 -22.957 -22.957 -22.952
-22.952 -10.356 -10.315 -10.233  -9.494  -9.492  -7.259  -7.257
 -7.249  -7.248  -7.246  -7.246  -6.364  -4.777  -4.761  -4.761
 -2.043  -2.038  -2.038  -2.024  -2.024  -1.263  -0.955  -0.882
 -0.836  -0.692  -0.653  -0.608  -0.556  -0.532  -0.502  -0.470
 -0.457  -0.414  -0.405  -0.383  -0.353  -0.347  -0.319  -0.306
 -0.281  -0.279
 -- Virtual --
 -0.087  -0.039  -0.009   0.006   0.020   0.026   0.032   0.058
  0.062   0.067   0.075   0.079   0.087   0.096   0.105   0.107
  0.112   0.119   0.129   0.133   0.136   0.147   0.151   0.166
  0.172   0.183   0.189   0.215   0.224   0.236   0.248   0.262
  0.264   0.277   0.313   0.333   0.358   0.375   0.394   0.406
  0.412   0.422   0.435   0.441   0.447   0.463   0.466   0.482
  0.492   0.507   0.513   0.551   0.562   0.582   0.600   0.606
  0.634   0.662   0.671   0.679   0.716   0.775   0.808   0.857
  0.872   0.889   0.896   0.905   0.911   0.969   0.989   1.019
  1.030   1.112   1.137   1.151   1.256   1.316   1.330   1.348
  1.387   1.395   1.414   1.444   1.474   1.496   1.518   1.546
  1.566   1.614   1.670   1.740   1.783   1.849   1.866   1.921
  1.964   1.985   2.047   2.157   2.163   2.188   2.273   2.285
  2.311   2.320   2.437   2.504   2.544   2.586   2.697   2.714
  2.785   2.814   2.945   3.024   3.151   3.377   3.567   3.701
  3.767   3.803   3.976   3.982   3.993   4.022   4.055   4.070
  4.122   4.245   4.422   4.840   6.027   6.047   6.089   6.337
  6.379   6.654   9.715   9.745  23.483  23.634  23.847  25.845
 25.860  25.925  25.963  26.389  26.467  27.868  28.360  28.378
 28.387  28.537  28.543  28.569  28.602  28.685  66.754 127.897
127.910 127.937 151.662 215.700 215.7341901.825
 --------------------------------------------------------------

          Ground-State Mulliken Net Atomic Charges

     Atom                 Charge (a.u.)
  ----------------------------------------
      1 C                    -0.616449
      2 C                    -0.275056
      3 C                    -0.042684
      4 Cl                    0.248621
      5 F                    -0.027590
      6 I                     0.140794
      7 Cl                    0.198727
      8 H                     0.198820
      9 H                     0.174816
  ----------------------------------------
  Sum of atomic charges =     0.000000

 -----------------------------------------------------------------
                    Cartesian Multipole Moments
 -----------------------------------------------------------------
    Charge (ESU x 10^10)
                 0.0000
    Dipole Moment (Debye)
         X      -0.4017      Y       0.2682      Z       1.9617
       Tot       2.0202
    Quadrupole Moments (Debye-Ang)
        XX     -77.6761     XY      -1.7465     YY     -77.2533
        XZ       3.8319     YZ      -0.4174     ZZ     -73.9285
    Octopole Moments (Debye-Ang^2)
       XXX     -65.3637    XXY       5.6998    XYY     -13.2778
       YYY      12.4367    XXZ       1.8482    XYZ      -1.7977
       YYZ      -5.1327    XZZ      -8.8320    YZZ       3.4377
       ZZZ      -0.4069
    Hexadecapole Moments (Debye-Ang^3)
      XXXX   -1095.1914   XXXY     -45.2662   XXYY    -320.4297
      XYYY     -32.5789   YYYY    -772.4599   XXXZ      12.0092
      XXYZ      -5.6952   XYYZ      -3.5474   YYYZ       2.9299
      XXZZ    -216.1118   XYZZ     -13.9681   YYZZ    -170.1333
      XZZZ       2.7982   YZZZ       1.3310   ZZZZ    -206.4548
 -----------------------------------------------------------------
 Calculating analytic gradient of the SCF energy
 Gradient of SCF Energy
            1           2           3           4           5           6
    1   0.0000272   0.0008134  -0.0003594  -0.0002903  -0.0003248  -0.0000854
    2  -0.0002232  -0.0005956   0.0003819   0.0002548   0.0003187  -0.0000030
    3  -0.0001616  -0.0003440   0.0001683   0.0001766  -0.0001561   0.0003165
            7           8           9
    1  -0.0000881   0.0002034   0.0001039
    2   0.0000009  -0.0000740  -0.0000604
    3  -0.0000680  -0.0000842   0.0001525
 Max gradient component =       8.134E-04
 RMS gradient           =       2.814E-04
 Gradient time:  CPU 15.22 s  wall 15.22 s
 Geometry Optimization Parameters
   NAtoms,    NIC,     NZ,  NCons,   NDum,   NFix, NCnnct, MaxDiis
        9      69       9       0       0       0       0       0

 Cartesian Hessian Update
 Hessian Updated using BFGS Update


** GEOMETRY OPTIMIZATION IN DELOCALIZED INTERNAL COORDINATES **
   Searching for a Minimum

   Optimization Cycle:   5

                       Coordinates (Angstroms)
     ATOM                X               Y               Z
      1  C         1.2226789919   -0.1919722773    1.4923549417
      2  C         1.6178429314    0.3137048197    0.1405119110
      3  C         0.4253651531   -0.6070578986    0.2657828821
      4  Cl        1.4568953672    2.0181218600   -0.2787130399
      5  F         2.7362967397   -0.2046590973   -0.4215574125
      6  I        -1.6001723666    0.1165051732   -0.0189181474
      7  Cl        0.6453604594   -2.2680128687   -0.3145458863
      8  H         1.8638125757   -0.9481776511    1.9327661211
      9  H         0.7665600509    0.5040260830    2.1852194939
   Point Group: c1    Number of degrees of freedom:    21


   Energy is  -8055.336260272

 Hessian Updated using BFGS Update

 21 Hessian modes will be used to form the next step
  Hessian Eigenvalues:
     0.018156    0.021063    0.028553    0.030974    0.035804    0.054883
     0.085941    0.088006    0.094582    0.114112    0.129444    0.134806
     0.145314    0.251027    0.259840    0.270055    0.283733    0.299183
     0.348328    0.350565    0.475316

 Minimum Search - Taking Simple RFO Step
 Searching for Lamda that Minimizes Along All modes
 Value Taken    Lamda =  -0.00000366
 Step Taken.  Stepsize is  0.007298

                             Maximum     Tolerance    Cnvgd?
         Gradient           0.000411      0.000300      NO
         Displacement       0.004082      0.001200      NO
         Energy change     -0.000012      0.000001      NO


 New Cartesian Coordinates Obtained by Inverse Iteration

 Displacement from previous Coordinates is:  0.007017
 ----------------------------------------------------------------
             Standard Nuclear Orientation (Angstroms)
    I     Atom           X                Y                Z
 ----------------------------------------------------------------
    1      C       1.2225547724    -0.1916040735     1.4929007633
    2      C       1.6166962746     0.3141203892     0.1410059219
    3      C       0.4253074173    -0.6072203537     0.2660049461
    4      Cl      1.4577302854     2.0178565174    -0.2802347973
    5      F       2.7356378124    -0.2056769312    -0.4205108540
    6      I      -1.6002947916     0.1163639902    -0.0183921803
    7      Cl      0.6462048080    -2.2675759494    -0.3164021836
    8      H       1.8642546934    -0.9477269808     1.9324605396
    9      H       0.7665486307     0.5039415346     2.1860687080
 ----------------------------------------------------------------
 Molecular Point Group                 C1    NOp =  1
 Largest Abelian Subgroup              C1    NOp =  1
 Nuclear Repulsion Energy =   872.1708632019 hartrees
 There are       58 alpha and       58 beta electrons
 Applying Cartesian multipole field
    Component          Value
    ---------          -----
     (2,0,0)        1.00000E-11
     (0,2,0)        2.00000E-11
     (0,0,2)       -3.00000E-11
 Nucleus-field energy     =     0.0000000185 hartrees
 Requested basis set is 6-311++G(d,p)
 There are 84 shells and 224 basis functions
 A cutoff of  1.0D-11 yielded   2904 shell pairs
 There are     22005 function pairs (     24223 Cartesian)
 Smallest overlap matrix eigenvalue = 2.83E-05
 Guess MOs from SCF MO coefficient file

 -----------------------------------------------------------------------
  General SCF calculation program by
  Eric Jon Sundstrom, Paul Horn, Yuezhi Mao, Dmitri Zuev, Alec White,
  David Stuck, Shaama M.S., Shane Yost, Joonho Lee, David Small,
  Daniel Levine, Susi Lehtola, Hugh Burton, Evgeny Epifanovsky
 -----------------------------------------------------------------------
 Exchange:     0.2000 Hartree-Fock + 0.0800 Slater + 0.7200 B88
 Correlation:  0.1900 VWN1RPA + 0.8100 LYP
 Using SG-1 standard quadrature grid
 A restricted SCF calculation will be
 performed using DIIS
 SCF converges when DIIS error is below 1.0e-08
 ---------------------------------------
  Cycle       Energy         DIIS error
 ---------------------------------------
    1   -8055.3362589379      2.01e-05  
    2   -8055.3362624918      5.79e-06  
    3   -8055.3362624523      7.03e-06  
    4   -8055.3362626340      8.61e-07  
    5   -8055.3362626374      2.65e-07  
    6   -8055.3362626376      1.06e-07  
    7   -8055.3362626378      4.54e-08  
    8   -8055.3362626378      1.00e-08  
    9   -8055.3362626378      2.17e-09  Convergence criterion met
 ---------------------------------------
 SCF time:   CPU 37.51s  wall 38.00s 
 SCF   energy in the final basis set =    -8055.3362626378
 Total energy in the final basis set =    -8055.3362626378

 --------------------------------------------------------------

                    Orbital Energies (a.u.)
 --------------------------------------------------------------

 Alpha MOs
 -- Occupied --
*******-176.318-165.722-165.720-165.720-101.579-101.577 -35.815
-31.308 -31.302 -31.302 -24.719 -22.959 -22.957 -22.957 -22.952
-22.952 -10.356 -10.315 -10.233  -9.494  -9.492  -7.259  -7.257
 -7.249  -7.248  -7.246  -7.246  -6.364  -4.777  -4.761  -4.761
 -2.043  -2.038  -2.038  -2.024  -2.024  -1.262  -0.955  -0.882
 -0.836  -0.692  -0.653  -0.608  -0.556  -0.532  -0.502  -0.470
 -0.457  -0.414  -0.405  -0.383  -0.353  -0.347  -0.319  -0.306
 -0.281  -0.279
 -- Virtual --
 -0.087  -0.039  -0.009   0.006   0.020   0.026   0.032   0.058
  0.062   0.067   0.075   0.079   0.087   0.096   0.105   0.107
  0.112   0.119   0.129   0.133   0.136   0.147   0.151   0.166
  0.172   0.183   0.189   0.215   0.224   0.236   0.248   0.262
  0.264   0.277   0.313   0.333   0.358   0.375   0.394   0.406
  0.412   0.422   0.435   0.441   0.447   0.463   0.466   0.482
  0.492   0.507   0.513   0.551   0.562   0.582   0.601   0.606
  0.634   0.662   0.671   0.680   0.716   0.775   0.808   0.857
  0.872   0.889   0.896   0.905   0.911   0.969   0.989   1.019
  1.030   1.112   1.137   1.151   1.256   1.316   1.330   1.348
  1.387   1.395   1.413   1.444   1.474   1.496   1.518   1.546
  1.566   1.614   1.670   1.740   1.783   1.850   1.866   1.921
  1.964   1.985   2.047   2.157   2.163   2.188   2.273   2.285
  2.310   2.320   2.437   2.504   2.544   2.586   2.697   2.714
  2.785   2.814   2.945   3.023   3.151   3.377   3.567   3.701
  3.767   3.803   3.976   3.982   3.993   4.021   4.055   4.070
  4.122   4.245   4.422   4.840   6.027   6.047   6.089   6.337
  6.379   6.654   9.715   9.746  23.482  23.635  23.847  25.845
 25.860  25.925  25.962  26.388  26.467  27.867  28.360  28.378
 28.387  28.537  28.543  28.569  28.602  28.685  66.754 127.897
127.910 127.937 151.662 215.701 215.7341901.825
 --------------------------------------------------------------

          Ground-State Mulliken Net Atomic Charges

     Atom                 Charge (a.u.)
  ----------------------------------------
      1 C                    -0.616863
      2 C                    -0.275362
      3 C                    -0.041877
      4 Cl                    0.249438
      5 F                    -0.028154
      6 I                     0.140734
      7 Cl                    0.198464
      8 H                     0.198840
      9 H                     0.174781
  ----------------------------------------
  Sum of atomic charges =     0.000000

 -----------------------------------------------------------------
                    Cartesian Multipole Moments
 -----------------------------------------------------------------
    Charge (ESU x 10^10)
                 0.0000
    Dipole Moment (Debye)
         X      -0.4054      Y       0.2719      Z       1.9628
       Tot       2.0226
    Quadrupole Moments (Debye-Ang)
        XX     -77.6898     XY      -1.7383     YY     -77.2446
        XZ       3.8336     YZ      -0.4166     ZZ     -73.9228
    Octopole Moments (Debye-Ang^2)
       XXX     -65.4361    XXY       5.7229    XYY     -13.2621
       YYY      12.4642    XXZ       1.8685    XYZ      -1.7996
       YYZ      -5.1349    XZZ      -8.8324    YZZ       3.4461
       ZZZ      -0.3528
    Hexadecapole Moments (Debye-Ang^3)
      XXXX   -1095.4409   XXXY     -45.2052   XXYY    -320.3595
      XYYY     -32.5157   YYYY    -772.2354   XXXZ      12.1617
      XXYZ      -5.7180   XYYZ      -3.5274   YYYZ       2.8683
      XXZZ    -216.1565   XYZZ     -13.9510   YYZZ    -170.0805
      XZZZ       2.9630   YZZZ       1.2855   ZZZZ    -206.6157
 -----------------------------------------------------------------
 Calculating analytic gradient of the SCF energy
 Gradient of SCF Energy
            1           2           3           4           5           6
    1   0.0001115   0.0001584  -0.0001883  -0.0001933  -0.0001224  -0.0000864
    2  -0.0000865  -0.0003642   0.0003641   0.0002069   0.0001325   0.0000222
    3  -0.0000085  -0.0000909   0.0001155   0.0001256  -0.0002449   0.0003158
            7           8           9
    1  -0.0000361   0.0001483   0.0002082
    2  -0.0001062  -0.0000847  -0.0000841
    3  -0.0001858  -0.0001293   0.0001025
 Max gradient component =       3.642E-04
 RMS gradient           =       1.740E-04
 Gradient time:  CPU 15.19 s  wall 15.19 s
 Geometry Optimization Parameters
   NAtoms,    NIC,     NZ,  NCons,   NDum,   NFix, NCnnct, MaxDiis
        9      69       9       0       0       0       0       0

 Cartesian Hessian Update
 Hessian Updated using BFGS Update


** GEOMETRY OPTIMIZATION IN DELOCALIZED INTERNAL COORDINATES **
   Searching for a Minimum

   Optimization Cycle:   6

                       Coordinates (Angstroms)
     ATOM                X               Y               Z
      1  C         1.2225547724   -0.1916040735    1.4929007633
      2  C         1.6166962746    0.3141203892    0.1410059219
      3  C         0.4253074173   -0.6072203537    0.2660049461
      4  Cl        1.4577302854    2.0178565174   -0.2802347973
      5  F         2.7356378124   -0.2056769312   -0.4205108540
      6  I        -1.6002947916    0.1163639902   -0.0183921803
      7  Cl        0.6462048080   -2.2675759494   -0.3164021836
      8  H         1.8642546934   -0.9477269808    1.9324605396
      9  H         0.7665486307    0.5039415346    2.1860687080
   Point Group: c1    Number of degrees of freedom:    21


   Energy is  -8055.336262638

 Hessian Updated using BFGS Update

 21 Hessian modes will be used to form the next step
  Hessian Eigenvalues:
     0.017371    0.021060    0.024932    0.032068    0.035990    0.055292
     0.069093    0.086225    0.090868    0.115002    0.130099    0.134839
     0.143982    0.253981    0.269084    0.274419    0.282988    0.296273
     0.348725    0.349961    0.479866

 Minimum Search - Taking Simple RFO Step
 Searching for Lamda that Minimizes Along All modes
 Value Taken    Lamda =  -0.00000132
 Step Taken.  Stepsize is  0.006377

                             Maximum     Tolerance    Cnvgd?
         Gradient           0.000233      0.000300     YES
         Displacement       0.003536      0.001200      NO
         Energy change     -0.000002      0.000001      NO


 New Cartesian Coordinates Obtained by Inverse Iteration

 Displacement from previous Coordinates is:  0.005250
 ----------------------------------------------------------------
             Standard Nuclear Orientation (Angstroms)
    I     Atom           X                Y                Z
 ----------------------------------------------------------------
    1      C       1.2224681750    -0.1914670087     1.4929850853
    2      C       1.6161539008     0.3147251018     0.1412575255
    3      C       0.4254641369    -0.6073255646     0.2659353062
    4      Cl      1.4585519708     2.0177633903    -0.2814124148
    5      F       2.7353888287    -0.2059861814    -0.4196941278
    6      I      -1.6001648748     0.1164261268    -0.0178583528
    7      Cl      0.6461781958    -2.2673215073    -0.3166191192
    8      H       1.8650655570    -0.9472765096     1.9317612054
    9      H       0.7655340125     0.5029402954     2.1865457557
 ----------------------------------------------------------------
 Molecular Point Group                 C1    NOp =  1
 Largest Abelian Subgroup              C1    NOp =  1
 Nuclear Repulsion Energy =   872.1992151855 hartrees
 There are       58 alpha and       58 beta electrons
 Applying Cartesian multipole field
    Component          Value
    ---------          -----
     (2,0,0)        1.00000E-11
     (0,2,0)        2.00000E-11
     (0,0,2)       -3.00000E-11
 Nucleus-field energy     =     0.0000000185 hartrees
 Requested basis set is 6-311++G(d,p)
 There are 84 shells and 224 basis functions
 A cutoff of  1.0D-11 yielded   2904 shell pairs
 There are     22005 function pairs (     24223 Cartesian)
 Smallest overlap matrix eigenvalue = 2.83E-05
 Guess MOs from SCF MO coefficient file

 -----------------------------------------------------------------------
  General SCF calculation program by
  Eric Jon Sundstrom, Paul Horn, Yuezhi Mao, Dmitri Zuev, Alec White,
  David Stuck, Shaama M.S., Shane Yost, Joonho Lee, David Small,
  Daniel Levine, Susi Lehtola, Hugh Burton, Evgeny Epifanovsky
 -----------------------------------------------------------------------
 Exchange:     0.2000 Hartree-Fock + 0.0800 Slater + 0.7200 B88
 Correlation:  0.1900 VWN1RPA + 0.8100 LYP
 Using SG-1 standard quadrature grid
 A restricted SCF calculation will be
 performed using DIIS
 SCF converges when DIIS error is below 1.0e-08
 ---------------------------------------
  Cycle       Energy         DIIS error
 ---------------------------------------
    1   -8055.3362616086      1.38e-05  
    2   -8055.3362633497      4.45e-06  
    3   -8055.3362633055      5.72e-06  
    4   -8055.3362634321      8.42e-07  
    5   -8055.3362634355      3.45e-07  
    6   -8055.3362634363      9.79e-08  
    7   -8055.3362634363      2.34e-08  
    8   -8055.3362634365      6.26e-09  Convergence criterion met
 ---------------------------------------
 SCF time:   CPU 33.63s  wall 34.00s 
 SCF   energy in the final basis set =    -8055.3362634365
 Total energy in the final basis set =    -8055.3362634365

 --------------------------------------------------------------

                    Orbital Energies (a.u.)
 --------------------------------------------------------------

 Alpha MOs
 -- Occupied --
*******-176.318-165.722-165.720-165.720-101.580-101.577 -35.815
-31.308 -31.302 -31.302 -24.718 -22.959 -22.957 -22.957 -22.952
-22.952 -10.356 -10.315 -10.233  -9.494  -9.492  -7.259  -7.257
 -7.249  -7.248  -7.246  -7.246  -6.364  -4.777  -4.761  -4.761
 -2.043  -2.038  -2.038  -2.024  -2.024  -1.262  -0.955  -0.883
 -0.836  -0.692  -0.653  -0.608  -0.556  -0.532  -0.502  -0.470
 -0.457  -0.414  -0.405  -0.383  -0.353  -0.347  -0.319  -0.306
 -0.281  -0.279
 -- Virtual --
 -0.087  -0.039  -0.009   0.007   0.020   0.026   0.032   0.058
  0.062   0.067   0.075   0.079   0.088   0.096   0.105   0.107
  0.112   0.119   0.129   0.133   0.136   0.147   0.151   0.166
  0.172   0.183   0.189   0.215   0.224   0.236   0.248   0.262
  0.264   0.277   0.313   0.333   0.358   0.375   0.394   0.406
  0.412   0.422   0.435   0.441   0.447   0.463   0.465   0.482
  0.492   0.507   0.513   0.551   0.562   0.582   0.601   0.606
  0.634   0.662   0.671   0.680   0.717   0.775   0.808   0.857
  0.872   0.889   0.896   0.905   0.911   0.969   0.989   1.019
  1.030   1.112   1.137   1.151   1.256   1.316   1.330   1.348
  1.387   1.395   1.413   1.444   1.474   1.496   1.518   1.546
  1.566   1.614   1.671   1.740   1.783   1.850   1.866   1.921
  1.965   1.985   2.048   2.157   2.163   2.188   2.273   2.285
  2.310   2.320   2.438   2.504   2.544   2.586   2.697   2.714
  2.785   2.814   2.945   3.023   3.151   3.377   3.567   3.701
  3.767   3.803   3.976   3.982   3.993   4.021   4.055   4.071
  4.122   4.245   4.422   4.840   6.027   6.047   6.089   6.337
  6.380   6.653   9.715   9.746  23.482  23.635  23.848  25.845
 25.860  25.925  25.962  26.388  26.467  27.867  28.360  28.378
 28.387  28.537  28.543  28.569  28.602  28.685  66.755 127.897
127.910 127.937 151.662 215.701 215.7341901.825
 --------------------------------------------------------------

          Ground-State Mulliken Net Atomic Charges

     Atom                 Charge (a.u.)
  ----------------------------------------
      1 C                    -0.616723
      2 C                    -0.275833
      3 C                    -0.042172
      4 Cl                    0.250252
      5 F                    -0.028540
      6 I                     0.140614
      7 Cl                    0.198773
      8 H                     0.198834
      9 H                     0.174795
  ----------------------------------------
  Sum of atomic charges =     0.000000

 -----------------------------------------------------------------
                    Cartesian Multipole Moments
 -----------------------------------------------------------------
    Charge (ESU x 10^10)
                 0.0000
    Dipole Moment (Debye)
         X      -0.4069      Y       0.2734      Z       1.9625
       Tot       2.0228
    Quadrupole Moments (Debye-Ang)
        XX     -77.6977     XY      -1.7327     YY     -77.2364
        XZ       3.8316     YZ      -0.4178     ZZ     -73.9216
    Octopole Moments (Debye-Ang^2)
       XXX     -65.4824    XXY       5.7289    XYY     -13.2562
       YYY      12.4506    XXZ       1.8699    XYZ      -1.8051
       YYZ      -5.1496    XZZ      -8.8431    YZZ       3.4444
       ZZZ      -0.3635
    Hexadecapole Moments (Debye-Ang^3)
      XXXX   -1095.5472   XXXY     -45.2384   XXYY    -320.3072
      XYYY     -32.5284   YYYY    -772.0715   XXXZ      12.2718
      XXYZ      -5.7020   XYYZ      -3.5071   YYYZ       2.9062
      XXZZ    -216.1705   XYZZ     -13.9629   YYZZ    -170.0586
      XZZZ       3.0663   YZZZ       1.3500   ZZZZ    -206.6572
 -----------------------------------------------------------------
 Calculating analytic gradient of the SCF energy
 Gradient of SCF Energy
            1           2           3           4           5           6
    1   0.0001627  -0.0001375  -0.0000736  -0.0001071  -0.0000730  -0.0000663
    2  -0.0000529  -0.0001194   0.0002625   0.0000993   0.0000636   0.0000180
    3   0.0000194   0.0000382   0.0000220   0.0001020  -0.0002753   0.0003322
            7           8           9
    1  -0.0000620   0.0001522   0.0002047
    2  -0.0000383  -0.0000978  -0.0001350
    3  -0.0001413  -0.0001619   0.0000646
 Max gradient component =       3.322E-04
 RMS gradient           =       1.387E-04
 Gradient time:  CPU 15.34 s  wall 15.34 s
 Geometry Optimization Parameters
   NAtoms,    NIC,     NZ,  NCons,   NDum,   NFix, NCnnct, MaxDiis
        9      69       9       0       0       0       0       0

 Cartesian Hessian Update
 Hessian Updated using BFGS Update


** GEOMETRY OPTIMIZATION IN DELOCALIZED INTERNAL COORDINATES **
   Searching for a Minimum

   Optimization Cycle:   7

                       Coordinates (Angstroms)
     ATOM                X               Y               Z
      1  C         1.2224681750   -0.1914670087    1.4929850853
      2  C         1.6161539008    0.3147251018    0.1412575255
      3  C         0.4254641369   -0.6073255646    0.2659353062
      4  Cl        1.4585519708    2.0177633903   -0.2814124148
      5  F         2.7353888287   -0.2059861814   -0.4196941278
      6  I        -1.6001648748    0.1164261268   -0.0178583528
      7  Cl        0.6461781958   -2.2673215073   -0.3166191192
      8  H         1.8650655570   -0.9472765096    1.9317612054
      9  H         0.7655340125    0.5029402954    2.1865457557
   Point Group: c1    Number of degrees of freedom:    21


   Energy is  -8055.336263436

 Hessian Updated using BFGS Update

 21 Hessian modes will be used to form the next step
  Hessian Eigenvalues:
     0.015597    0.021332    0.022799    0.033003    0.035718    0.055055
     0.065579    0.086622    0.090633    0.118634    0.129757    0.136100
     0.148279    0.251602    0.260364    0.270822    0.281518    0.284621
     0.348650    0.351977    0.482402

 Minimum Search - Taking Simple RFO Step
 Searching for Lamda that Minimizes Along All modes
 Value Taken    Lamda =   0.00000000
 Step Taken.  Stepsize is  0.002947

                             Maximum     Tolerance    Cnvgd?
         Gradient           0.000090      0.000300     YES
         Displacement       0.001865      0.001200      NO
         Energy change     -0.000001      0.000001     YES


                       Distance Matrix (Angstroms)
             C (  1)   C (  2)   C (  3)   Cl(  4)   F (  5)   I (  6)
   C (  2)  1.496124
   C (  3)  1.521120  1.511114
   Cl(  4)  2.843400  1.761768  2.873665
   F (  5)  2.438746  1.355911  2.442727  2.567975
   I (  6)  3.216318  3.226352  2.169684  3.611135  4.366056
   Cl(  7)  2.813530  2.795974  1.773040  4.361553  2.936755  3.289007
   H (  8)  1.084760  2.204656  2.227778  3.722211  2.614635  4.115860
   H (  9)  1.082597  2.223102  2.244345  2.977546  3.342961  3.256581
             Cl(  7)   H (  8)
   H (  8)  2.878093
   H (  9)  3.735563  1.837665

 Final energy is   -8055.3362634364539     


 ******************************
 **  OPTIMIZATION CONVERGED  **
 ******************************

                       Coordinates (Angstroms)
     ATOM                X               Y               Z
      1  C         1.2224681750   -0.1914670087    1.4929850853
      2  C         1.6161539008    0.3147251018    0.1412575255
      3  C         0.4254641369   -0.6073255646    0.2659353062
      4  Cl        1.4585519708    2.0177633903   -0.2814124148
      5  F         2.7353888287   -0.2059861814   -0.4196941278
      6  I        -1.6001648748    0.1164261268   -0.0178583528
      7  Cl        0.6461781958   -2.2673215073   -0.3166191192
      8  H         1.8650655570   -0.9472765096    1.9317612054
      9  H         0.7655340125    0.5029402954    2.1865457557

Z-matrix Print:
$molecule
0 1
I 
C  1 2.169684
C  2 1.511114 1 121.419962
F  3 1.355911 2 116.757990 1 -143.172681 0
C  3 1.496124 2 60.769124 1 108.795774 0
H  5 1.082597 3 118.220064 2 -107.941408 0
H  5 1.084760 3 116.443174 2 106.790595 0
Cl 3 1.761768 2 122.625482 1 -1.671296 0
Cl 2 1.773040 1 112.677859 3 -145.264159 0
$end


 --------------------------------------------------------------

                    Orbital Energies (a.u.)
 --------------------------------------------------------------

 Alpha MOs
 -- Occupied --
*******-176.318-165.722-165.720-165.720-101.580-101.577 -35.815
-31.308 -31.302 -31.302 -24.718 -22.959 -22.957 -22.957 -22.952
-22.952 -10.356 -10.315 -10.233  -9.494  -9.492  -7.259  -7.257
 -7.249  -7.248  -7.246  -7.246  -6.364  -4.777  -4.761  -4.761
 -2.043  -2.038  -2.038  -2.024  -2.024  -1.262  -0.955  -0.883
 -0.836  -0.692  -0.653  -0.608  -0.556  -0.532  -0.502  -0.470
 -0.457  -0.414  -0.405  -0.383  -0.353  -0.347  -0.319  -0.306
 -0.281  -0.279
 -- Virtual --
 -0.087  -0.039  -0.009   0.007   0.020   0.026   0.032   0.058
  0.062   0.067   0.075   0.079   0.088   0.096   0.105   0.107
  0.112   0.119   0.129   0.133   0.136   0.147   0.151   0.166
  0.172   0.183   0.189   0.215   0.224   0.236   0.248   0.262
  0.264   0.277   0.313   0.333   0.358   0.375   0.394   0.406
  0.412   0.422   0.435   0.441   0.447   0.463   0.465   0.482
  0.492   0.507   0.513   0.551   0.562   0.582   0.601   0.606
  0.634   0.662   0.671   0.680   0.717   0.775   0.808   0.857
  0.872   0.889   0.896   0.905   0.911   0.969   0.989   1.019
  1.030   1.112   1.137   1.151   1.256   1.316   1.330   1.348
  1.387   1.395   1.413   1.444   1.474   1.496   1.518   1.546
  1.566   1.614   1.671   1.740   1.783   1.850   1.866   1.921
  1.965   1.985   2.048   2.157   2.163   2.188   2.273   2.285
  2.310   2.320   2.438   2.504   2.544   2.586   2.697   2.714
  2.785   2.814   2.945   3.023   3.151   3.377   3.567   3.701
  3.767   3.803   3.976   3.982   3.993   4.021   4.055   4.071
  4.122   4.245   4.422   4.840   6.027   6.047   6.089   6.337
  6.380   6.653   9.715   9.746  23.482  23.635  23.848  25.845
 25.860  25.925  25.962  26.388  26.467  27.867  28.360  28.378
 28.387  28.537  28.543  28.569  28.602  28.685  66.755 127.897
127.910 127.937 151.662 215.701 215.7341901.825
 --------------------------------------------------------------

          Ground-State Mulliken Net Atomic Charges

     Atom                 Charge (a.u.)
  ----------------------------------------
      1 C                    -0.616723
      2 C                    -0.275833
      3 C                    -0.042172
      4 Cl                    0.250252
      5 F                    -0.028540
      6 I                     0.140614
      7 Cl                    0.198773
      8 H                     0.198834
      9 H                     0.174795
  ----------------------------------------
  Sum of atomic charges =     0.000000

 -----------------------------------------------------------------
                    Cartesian Multipole Moments
 -----------------------------------------------------------------
    Charge (ESU x 10^10)
                 0.0000
    Dipole Moment (Debye)
         X      -0.4069      Y       0.2734      Z       1.9625
       Tot       2.0228
    Quadrupole Moments (Debye-Ang)
        XX     -77.6977     XY      -1.7327     YY     -77.2364
        XZ       3.8316     YZ      -0.4178     ZZ     -73.9216
    Octopole Moments (Debye-Ang^2)
       XXX     -65.4824    XXY       5.7289    XYY     -13.2562
       YYY      12.4506    XXZ       1.8699    XYZ      -1.8051
       YYZ      -5.1496    XZZ      -8.8431    YZZ       3.4444
       ZZZ      -0.3635
    Hexadecapole Moments (Debye-Ang^3)
      XXXX   -1095.5472   XXXY     -45.2384   XXYY    -320.3072
      XYYY     -32.5284   YYYY    -772.0715   XXXZ      12.2718
      XXYZ      -5.7020   XYYZ      -3.5071   YYYZ       2.9062
      XXZZ    -216.1705   XYZZ     -13.9629   YYZZ    -170.0586
      XZZZ       3.0663   YZZZ       1.3500   ZZZZ    -206.6572
 -----------------------------------------------------------------
Archival summary:
1\1\garfield\OPT\ProcedureUnspecified\BasisUnspecified\1l2132\taweetha\ThuOct1101:15:462018ThuOct1101:15:462018\0\\#,OPT,ProcedureUnspecified,BasisUnspecified,\\0,1\I\C,1,2.16968\C,2,1.51111,1,121.42\F,3,1.35591,2,116.758,1,-143.173,0\C,3,1.49612,2,60.7691,1,108.796,0\H,5,1.0826,3,118.22,2,-107.941,0\H,5,1.08476,3,116.443,2,106.791,0\Cl,3,1.76177,2,122.625,1,-1.6713,0\Cl,2,1.77304,1,112.678,3,-145.264,0\\\@

 Total job time:  467.41s(wall), 411.42s(cpu) 
 Thu Oct 11 01:15:46 2018

        *************************************************************
        *                                                           *
        *  Thank you very much for using Q-Chem.  Have a nice day.  *
        *                                                           *
        *************************************************************


 
User input: 2 of 2 
 
Q-Chem Developer Version!
                  Welcome to Q-Chem
     A Quantum Leap Into The Future Of Chemistry


 Q-Chem 5.1, Q-Chem, Inc., Pleasanton, CA (2018)

 Yihan Shao,  Zhengting Gan,  E. Epifanovsky,  A. T. B. Gilbert,  M. Wormit,  
 J. Kussmann,  A. W. Lange,  A. Behn,  Jia Deng,  Xintian Feng,  D. Ghosh,  
 M. Goldey,  P. R. Horn,  L. D. Jacobson,  I. Kaliman,  T. Kus,  A. Landau,  
 Jie Liu,  E. I. Proynov,  R. M. Richard,  R. P. Steele,  E. J. Sundstrom,  
 H. L. Woodcock III,  P. M. Zimmerman,  D. Zuev,  B. Albrecht,  E. Alguire,  
 S. A. Baeppler,  D. Barton,  Z. Benda,  Y. A. Bernard,  E. J. Berquist,  
 K. B. Bravaya,  H. Burton,  D. Casanova,  Chun-Min Chang,  Yunqing Chen,  
 A. Chien,  K. D. Closser,  M. P. Coons,  S. Coriani,  S. Dasgupta,  
 A. L. Dempwolff,  M. Diedenhofen,  Hainam Do,  R. G. Edgar,  Po-Tung Fang,  
 S. Faraji,  S. Fatehi,  Qingguo Feng,  K. D. Fenk,  J. Fosso-Tande,  
 Qinghui Ge,  A. Ghysels,  G. Gidofalvi,  J. Gomes,  J. Gonthier,  A. Gunina,  
 D. Hait,  M. W. D. Hanson-Heine,  P. H. P. Harbach,  A. W. Hauser,  
 J. E. Herr,  E. G. Hohenstein,  Z. C. Holden,  Kerwin Hui,  B. C. Huynh,  
 T.-C. Jagau,  Hyunjun Ji,  B. Kaduk,  K. Khistyaev,  Jaehoon Kim,  
 P. Klunzinger,  K. Koh,  D. Kosenkov,  L. Koulias,  T. Kowalczyk,  
 C. M. Krauter,  A. Kunitsa,  Ka Un Lao,  A. Laurent,  K. V. Lawler,  
 Joonho Lee,  D. Lefrancois,  S. Lehtola,  D. S. Levine,  Yi-Pei Li,  
 You-Sheng Lin,  Fenglai Liu,  E. Livshits,  A. Luenser,  P. Manohar,  
 E. Mansoor,  S. F. Manzer,  Shan-Ping Mao,  Yuezhi Mao,  N. Mardirossian,  
 A. V. Marenich,  T. Markovich,  L. A. Martinez-Martinez,  S. A. Maurer,  
 N. J. Mayhall,  S. C. McKenzie,  J.-M. Mewes,  A. F. Morrison,  
 J. W. Mullinax,  K. Nanda,  T. S. Nguyen-Beck,  R. Olivares-Amaya,  
 J. A. Parkhill,  T. M. Perrine,  F. Plasser,  P. Pokhilko,  S. Prager,  
 A. Prociuk,  E. Ramos,  D. R. Rehn,  F. Rob,  M. Schneider,  N. Sergueev,  
 S. M. Sharada,  S. Sharma,  D. W. Small,  T. Stauch,  T. Stein,  
 Yu-Chuan Su,  A. J. W. Thom,  A. Tkatchenko,  T. Tsuchimochi,  N. M. Tubman,  
 L. Vogt,  M. L. Vidal,  O. Vydrov,  M. A. Watson,  J. Wenzel,  
 M. de Wergifosse,  T. A. Wesolowski,  A. White,  J. Witte,  A. Yamada,  
 Jun Yang,  K. Yao,  S. Yeganeh,  S. R. Yost,  Zhi-Qiang You,  A. Zech,  
 Igor Ying Zhang,  Xing Zhang,  Yan Zhao,  Ying Zhu,  B. R. Brooks,  
 G. K. L. Chan,  C. J. Cramer,  M. S. Gordon,  W. J. Hehre,  A. Klamt,  
 M. W. Schmidt,  C. D. Sherrill,  D. G. Truhlar,  A. Aspuru-Guzik,  R. Baer,  
 A. T. Bell,  N. A. Besley,  Jeng-Da Chai,  A. E. DePrince, III,  
 R. A. DiStasio Jr.,  A. Dreuw,  B. D. Dunietz,  T. R. Furlani,  
 Chao-Ping Hsu,  Yousung Jung,  Jing Kong,  D. S. Lambrecht,  WanZhen Liang,  
 C. Ochsenfeld,  V. A. Rassolov,  L. V. Slipchenko,  J. E. Subotnik,  
 T. Van Voorhis,  J. M. Herbert,  A. I. Krylov,  P. M. W. Gill,  M. Head-Gordon

 Contributors to earlier versions of Q-Chem not listed above: 
 R. D. Adamson,  B. Austin,  J. Baker,  G. J. O. Beran,  K. Brandhorst,  
 S. T. Brown,  E. F. C. Byrd,  A. K. Chakraborty,  C.-L. Cheng,  
 Siu Hung Chien,  D. M. Chipman,  D. L. Crittenden,  H. Dachsel,  
 R. J. Doerksen,  A. D. Dutoi,  L. Fusti-Molnar,  W. A. Goddard III,  
 A. Golubeva-Zadorozhnaya,  S. R. Gwaltney,  G. Hawkins,  A. Heyden,  
 S. Hirata,  G. Kedziora,  F. J. Keil,  C. Kelley,  Jihan Kim,  R. A. King,  
 R. Z. Khaliullin,  P. P. Korambath,  W. Kurlancheek,  A. M. Lee,  M. S. Lee,  
 S. V. Levchenko,  Ching Yeh Lin,  D. Liotard,  R. C. Lochan,  I. Lotan,  
 P. E. Maslen,  N. Nair,  D. P. O'Neill,  D. Neuhauser,  E. Neuscamman,  
 C. M. Oana,  R. Olson,  B. Peters,  R. Peverati,  P. A. Pieniazek,  
 Y. M. Rhee,  J. Ritchie,  M. A. Rohrdanz,  E. Rosta,  N. J. Russ,  
 H. F. Schaefer III,  N. E. Schultz,  N. Shenvi,  A. C. Simmonett,  A. Sodt,  
 D. Stuck,  K. S. Thanthiriwatte,  V. Vanovschi,  Tao Wang,  A. Warshel,  
 C. F. Williams,  Q. Wu,  X. Xu,  W. Zhang

 Please cite Q-Chem as follows:
 Y. Shao et al., Mol. Phys. 113, 184-215 (2015)
 DOI: 10.1080/00268976.2014.952696

 Q-Chem 5.1.1 for Intel X86 EM64T Linux

 Parts of Q-Chem use Armadillo 8.300.2 (Tropical Shenanigans).
 http://arma.sourceforge.net/

 Q-Chem begins on Thu Oct 11 01:15:46 2018  

Host: 
0

     Scratch files written to /scratch/taweetham/qchem30977//
The previous job contains 0 fragments, simply inherited here
Input Ideriv = 2
Curr. Ideriv = -1
Max.  Ideriv = 2

Checking the input file for inconsistencies... 	...done.

--------------------------------------------------------------
User input:
--------------------------------------------------------------

$molecule
read
$end

$rem
   job_type 	frequency
   basis 	6-311++g**
   method	b3lyp	
$end


--------------------------------------------------------------
 ----------------------------------------------------------------
             Standard Nuclear Orientation (Angstroms)
    I     Atom           X                Y                Z
 ----------------------------------------------------------------
    1      C       1.2194102744    -0.2560375154     1.4926535733
    2      C       1.6559993177     0.2168522249     0.1420420080
    3      C       0.3976905287    -0.6111191219     0.2628167354
    4      Cl      1.6309872441     1.9264405741    -0.2828223600
    5      F       2.7342356889    -0.3887575704    -0.4139588240
    6      I      -1.5654122083     0.2653370214    -0.0297247449
    7      Cl      0.4928549941    -2.2838572721    -0.3173226351
    8      H       1.8004950244    -1.0583162228     1.9346866824
    9      H       0.8143120399     0.4721825610     2.1837452294
 ----------------------------------------------------------------
 Molecular Point Group                 C1    NOp =  1
 Largest Abelian Subgroup              C1    NOp =  1
 Nuclear Repulsion Energy =   872.1992151855 hartrees
 There are       58 alpha and       58 beta electrons
 Requested basis set is 6-311++G(d,p)
 There are 84 shells and 224 basis functions

 Total QAlloc Memory Limit   2000 MB
 Mega-Array Size       188 MB
 MEM_STATIC part       192 MB

                       Distance Matrix (Angstroms)
             C (  1)   C (  2)   C (  3)   Cl(  4)   F (  5)   I (  6)
   C (  2)  1.496124
   C (  3)  1.521120  1.511114
   Cl(  4)  2.843400  1.761768  2.873665
   F (  5)  2.438746  1.355911  2.442727  2.567975
   I (  6)  3.216318  3.226352  2.169684  3.611135  4.366056
   Cl(  7)  2.813530  2.795974  1.773040  4.361553  2.936755  3.289007
   H (  8)  1.084760  2.204656  2.227778  3.722211  2.614635  4.115860
   H (  9)  1.082597  2.223102  2.244345  2.977546  3.342961  3.256581
             Cl(  7)   H (  8)
   H (  8)  2.878093
   H (  9)  3.735563  1.837665

 A cutoff of  1.0D-11 yielded   2904 shell pairs
 There are     22005 function pairs (     24223 Cartesian)
 Smallest overlap matrix eigenvalue = 2.83E-05
 Guess from superposition of atomic densities
 Warning:  Energy on first SCF cycle will be non-variational
 SAD guess density has 116.000000 electrons

 -----------------------------------------------------------------------
  General SCF calculation program by
  Eric Jon Sundstrom, Paul Horn, Yuezhi Mao, Dmitri Zuev, Alec White,
  David Stuck, Shaama M.S., Shane Yost, Joonho Lee, David Small,
  Daniel Levine, Susi Lehtola, Hugh Burton, Evgeny Epifanovsky
 -----------------------------------------------------------------------
 Exchange:     0.2000 Hartree-Fock + 0.0800 Slater + 0.7200 B88
 Correlation:  0.1900 VWN1RPA + 0.8100 LYP
 Using SG-1 standard quadrature grid
 A restricted SCF calculation will be
 performed using DIIS
 SCF converges when DIIS error is below 1.0e-08
 ---------------------------------------
  Cycle       Energy         DIIS error
 ---------------------------------------
    1   -8056.5193861229      3.63e-02  
    2   -8055.2835778859      3.22e-03  
    3   -8055.2502033851      4.14e-03  
    4   -8055.3344311748      5.76e-04  
    5   -8055.3356692046      2.89e-04  
    6   -8055.3361233593      8.25e-05  
    7   -8055.3361639998      2.61e-05  
    8   -8055.3361674508      7.01e-06  
    9   -8055.3361677149      1.13e-06  
   10   -8055.3361677227      4.09e-07  
   11   -8055.3361677239      1.39e-07  
   12   -8055.3361677236      4.26e-08  
   13   -8055.3361677238      1.11e-08  
   14   -8055.3361677237      2.18e-09  Convergence criterion met
 ---------------------------------------
 SCF time:   CPU 56.39s  wall 56.00s 
 SCF   energy in the final basis set =    -8055.3361677237
 Total energy in the final basis set =    -8055.3361677237

 --------------------------------------------------------------

                    Orbital Energies (a.u.)
 --------------------------------------------------------------

 Alpha MOs
 -- Occupied --
*******-176.318-165.722-165.720-165.720-101.580-101.577 -35.815
-31.308 -31.302 -31.302 -24.718 -22.959 -22.957 -22.957 -22.952
-22.952 -10.356 -10.315 -10.233  -9.494  -9.492  -7.259  -7.257
 -7.249  -7.248  -7.246  -7.246  -6.364  -4.777  -4.761  -4.761
 -2.043  -2.038  -2.038  -2.024  -2.024  -1.262  -0.955  -0.883
 -0.836  -0.692  -0.653  -0.608  -0.556  -0.532  -0.502  -0.470
 -0.457  -0.414  -0.405  -0.383  -0.353  -0.347  -0.319  -0.306
 -0.281  -0.279
 -- Virtual --
 -0.087  -0.039  -0.009   0.007   0.020   0.026   0.032   0.058
  0.062   0.067   0.075   0.079   0.088   0.096   0.105   0.107
  0.112   0.119   0.129   0.133   0.136   0.147   0.151   0.166
  0.172   0.183   0.189   0.215   0.224   0.236   0.248   0.262
  0.264   0.277   0.313   0.333   0.359   0.374   0.394   0.406
  0.412   0.422   0.435   0.441   0.447   0.463   0.465   0.481
  0.492   0.507   0.513   0.551   0.562   0.582   0.601   0.606
  0.634   0.662   0.671   0.680   0.717   0.775   0.808   0.857
  0.872   0.889   0.896   0.905   0.911   0.969   0.988   1.019
  1.030   1.112   1.137   1.151   1.256   1.316   1.330   1.348
  1.387   1.395   1.413   1.444   1.474   1.496   1.518   1.546
  1.566   1.614   1.670   1.740   1.783   1.850   1.866   1.921
  1.965   1.985   2.048   2.157   2.163   2.188   2.273   2.285
  2.310   2.320   2.438   2.504   2.544   2.586   2.697   2.714
  2.785   2.814   2.945   3.023   3.151   3.377   3.567   3.701
  3.767   3.803   3.976   3.982   3.993   4.021   4.055   4.071
  4.122   4.245   4.422   4.840   6.027   6.047   6.089   6.337
  6.380   6.653   9.715   9.746  23.482  23.635  23.848  25.845
 25.860  25.925  25.963  26.388  26.467  27.867  28.360  28.378
 28.386  28.537  28.543  28.569  28.602  28.685  66.755 127.897
127.909 127.937 151.662 215.701 215.7341901.825
 --------------------------------------------------------------

          Ground-State Mulliken Net Atomic Charges

     Atom                 Charge (a.u.)
  ----------------------------------------
      1 C                    -0.616431
      2 C                    -0.277564
      3 C                    -0.041069
      4 Cl                    0.250870
      5 F                    -0.028442
      6 I                     0.140725
      7 Cl                    0.198178
      8 H                     0.198849
      9 H                     0.174883
  ----------------------------------------
  Sum of atomic charges =     0.000000

 -----------------------------------------------------------------
                    Cartesian Multipole Moments
 -----------------------------------------------------------------
    Charge (ESU x 10^10)
                 0.0000
    Dipole Moment (Debye)
         X      -0.3914      Y       0.3053      Z       1.9596
       Tot       2.0215
    Quadrupole Moments (Debye-Ang)
        XX     -78.0057     XY      -1.6718     YY     -76.9608
        XZ       3.8185     YZ      -0.6629     ZZ     -73.9118
    Octopole Moments (Debye-Ang^2)
       XXX     -68.7562    XXY       6.5278    XYY     -14.9826
       YYY       9.3249    XXZ       1.9384    XYZ      -2.2012
       YYZ      -4.5176    XZZ     -10.1280    YZZ       2.1412
       ZZZ       0.7115
    Hexadecapole Moments (Debye-Ang^3)
      XXXX   -1113.4875   XXXY     -35.3641   XXYY    -318.2550
      XYYY     -18.8514   YYYY    -762.9870   XXXZ       9.5214
      XXYZ      -7.0562   XYYZ      -3.0085   YYYZ       3.3784
      XXZZ    -218.3683   XYZZ     -10.4865   YYZZ    -168.0050
      XZZZ       1.6028   YZZZ       1.3059   ZZZZ    -206.6289
 -----------------------------------------------------------------
 Calculating MO derivatives via CPSCF
   1         3          27      0.134197    0.026395
   2         3          27      0.019544    0.003569
   3         3          27      0.001900    0.000509
   4         4          26      0.000162    0.000048
   5        27           3      0.000008    0.000005
   6        30           0      0.000000    0.000000    Roots Converged
 Time for AOints: 32.2 s (CPU) 32.2 s (wall)
 ------------------------------------------------------------------------------
                     AOints        : Timing summary (seconds)
 ------------------------------------------------------------------------------
     job step          cpu (% of tot)      sys (% of tot)     wall (% of tot)
 ------------------------------------------------------------------------------
  cpscf_lag         0.1914E+03 (39.9)   0.2770E-03 (15.8)   0.1914E+03 (39.9)
  iterzp            0.2554E+03 (53.3)   0.1477E-02 (84.2)   0.2555E+03 (53.3)
  make_fx           0.0000E+00 ( 0.0)   0.0000E+00 ( 0.0)   0.0000E+00 ( 0.0)
  AOints            0.3222E+02 ( 6.7)   0.0000E+00 ( 0.0)   0.3223E+02 ( 6.7)
 ------------------------------------------------------------------------------
   Grand Totals     0.4796E+03          0.1755E-02          0.4796E+03
 ------------------------------------------------------------------------------
 Calculating analytic Hessian of the SCF energy
 Polarizability Matrix (a.u.)
            1           2           3
    1 -98.5809801   3.6220524  -3.6001175
    2   3.6220524 -98.1016816  -0.0463337
    3  -3.6001175  -0.0463337 -72.0732492

 Direct stationary perturbation theory relativistic correction:

 rels  =      98.579495701458
 relv  =    -327.864150321533
 rel2e =      43.665717100509
 E_rel =    -185.618937519566

 Hessian of the SCF Energy
            1           2           3           4           5           6
    1   0.3485493  -0.2046088   0.0034907  -0.0510421   0.0090784   0.0241394
    2  -0.2046088   0.5294381   0.0257488   0.0019225  -0.0639689   0.0497830
    3   0.0034907   0.0257488   0.5972469   0.0625921   0.0630551  -0.1878400
    4  -0.0510421   0.0019225   0.0625921   0.4374587   0.0038180  -0.1318677
    5   0.0090784  -0.0639689   0.0630551   0.0038180   0.3977319  -0.0481158
    6   0.0241394   0.0497830  -0.1878400  -0.1318677  -0.0481158   0.3791245
    7  -0.0709882   0.0037211  -0.0876835  -0.1468528  -0.0673590   0.0333609
    8  -0.0029139  -0.0538523  -0.0436816  -0.0818773  -0.0902996   0.0099061
    9  -0.0601732  -0.0154240  -0.1385714   0.0056663  -0.0122166  -0.0210215
   10   0.0003979   0.0002687   0.0027934  -0.0309442  -0.0050914   0.0006600
   11  -0.0053594  -0.0148904   0.0055677  -0.0093122  -0.1273805   0.0330750
   12  -0.0012620   0.0234778  -0.0012371   0.0024163   0.0284975  -0.0438981
   13  -0.0068601   0.0019096   0.0137581  -0.1988777   0.0642458   0.0804624
   14   0.0009129   0.0006078  -0.0019084   0.0803089  -0.0943969  -0.0430267
   15   0.0321782  -0.0230818  -0.0134932   0.0753113  -0.0303496  -0.1017009
   16  -0.0135359  -0.0010124  -0.0017499  -0.0136682   0.0085191  -0.0099941
   17   0.0036766   0.0002553  -0.0014118  -0.0009136   0.0013374   0.0017023
   18  -0.0126787   0.0065672   0.0010358   0.0006722  -0.0039493  -0.0012016
   19  -0.0006341  -0.0050137  -0.0042615   0.0001778  -0.0115770  -0.0057548
   20  -0.0044159  -0.0109781  -0.0071128   0.0035764  -0.0234416  -0.0136301
   21   0.0032618  -0.0260965  -0.0060933  -0.0042698   0.0027674  -0.0001882
   22  -0.1229609   0.1210253  -0.0611337   0.0114607  -0.0154669   0.0049565
   23   0.1212318  -0.2058327   0.0869463   0.0084811  -0.0106308   0.0020537
   24  -0.0595272   0.0835869  -0.0904669  -0.0140570   0.0121408  -0.0114254
   25  -0.0829260   0.0817878   0.0721944  -0.0077121   0.0138328   0.0040374
   26   0.0823983  -0.1807788  -0.1272032  -0.0060038   0.0110491   0.0082525
   27   0.0705710  -0.1245614  -0.1605808   0.0035364  -0.0118294  -0.0118489
            7           8           9          10          11          12
    1  -0.0709882  -0.0029139  -0.0601732   0.0003979  -0.0053594  -0.0012620
    2   0.0037211  -0.0538523  -0.0154240   0.0002687  -0.0148904   0.0234778
    3  -0.0876835  -0.0436816  -0.1385714   0.0027934   0.0055677  -0.0012371
    4  -0.1468528  -0.0818773   0.0056663  -0.0309442  -0.0093122   0.0024163
    5  -0.0673590  -0.0902996  -0.0122166  -0.0050914  -0.1273805   0.0284975
    6   0.0333609   0.0099061  -0.0210215   0.0006600   0.0330750  -0.0438981
    7   0.3538695   0.0521089   0.0586163   0.0029342   0.0012048   0.0026688
    8   0.0521089   0.3111009   0.0506732  -0.0122702  -0.0178135  -0.0010723
    9   0.0586163   0.0506732   0.2463260   0.0036886   0.0101399  -0.0008012
   10   0.0029342  -0.0122702   0.0036886   0.0368427  -0.0062763  -0.0060497
   11   0.0012048  -0.0178135   0.0101399  -0.0062763   0.2017440  -0.0433912
   12   0.0026688  -0.0010723  -0.0008012  -0.0060497  -0.0433912   0.0359512
   13  -0.0335494   0.0170321   0.0164304  -0.0052087   0.0230884  -0.0004418
   14  -0.0028728   0.0026975   0.0042380   0.0303914  -0.0392693  -0.0087197
   15   0.0030155   0.0043842   0.0015950  -0.0020258  -0.0050624   0.0075439
   16  -0.0736865   0.0136357  -0.0084174  -0.0038959  -0.0017597   0.0016932
   17   0.0194447  -0.0271883   0.0085257  -0.0045782   0.0002097  -0.0002188
   18  -0.0069245   0.0068975  -0.0243320   0.0000914  -0.0010021   0.0011462
   19  -0.0297197   0.0134223   0.0046979  -0.0004812  -0.0008531  -0.0003381
   20  -0.0035266  -0.1277326  -0.0366851  -0.0018151  -0.0026028  -0.0004107
   21  -0.0016146  -0.0314313  -0.0410260   0.0010005   0.0008682   0.0004587
   22  -0.0114717   0.0171267  -0.0076338  -0.0004827  -0.0026911   0.0035115
   23  -0.0078709   0.0107913  -0.0060026  -0.0003610  -0.0011833   0.0024326
   24  -0.0054183   0.0103653  -0.0112892  -0.0004899  -0.0002374  -0.0008119
   25   0.0094647  -0.0162642  -0.0128752   0.0008377   0.0019586  -0.0021980
   26   0.0051497  -0.0077033  -0.0032484  -0.0002680   0.0011861  -0.0005953
   27   0.0039793  -0.0060411  -0.0108797   0.0003314   0.0000422   0.0016482
           13          14          15          16          17          18
    1  -0.0068601   0.0009129   0.0321782  -0.0135359   0.0036766  -0.0126787
    2   0.0019096   0.0006078  -0.0230818  -0.0010124   0.0002553   0.0065672
    3   0.0137581  -0.0019084  -0.0134932  -0.0017499  -0.0014118   0.0010358
    4  -0.1988777   0.0803089   0.0753113  -0.0136682  -0.0009136   0.0006722
    5   0.0642458  -0.0943969  -0.0303496   0.0085191   0.0013374  -0.0039493
    6   0.0804624  -0.0430267  -0.1017009  -0.0099941   0.0017023  -0.0012016
    7  -0.0335494  -0.0028728   0.0030155  -0.0736865   0.0194447  -0.0069245
    8   0.0170321   0.0026975   0.0043842   0.0136357  -0.0271883   0.0068975
    9   0.0164304   0.0042380   0.0015950  -0.0084174   0.0085257  -0.0243320
   10  -0.0052087   0.0303914  -0.0020258  -0.0038959  -0.0045782   0.0000914
   11   0.0230884  -0.0392693  -0.0050624  -0.0017597   0.0002097  -0.0010021
   12  -0.0004418  -0.0087197   0.0075439   0.0016932  -0.0002188   0.0011462
   13   0.2484918  -0.1034030  -0.1115050  -0.0025872  -0.0010821   0.0020454
   14  -0.1034030   0.1269804   0.0495005   0.0005034   0.0001420   0.0003919
   15  -0.1115050   0.0495005   0.1027655   0.0001701  -0.0000136   0.0003319
   16  -0.0025872   0.0005034   0.0001701   0.1146144  -0.0341959   0.0148057
   17  -0.0010821   0.0001420  -0.0000136  -0.0341959   0.0424368  -0.0064088
   18   0.0020454   0.0003919   0.0003319   0.0148057  -0.0064088   0.0201422
   19  -0.0001635  -0.0058583   0.0001998  -0.0070660   0.0183973   0.0038900
   20  -0.0001760   0.0013657   0.0027121   0.0135863  -0.0178481  -0.0025796
   21  -0.0016488   0.0005877   0.0019312   0.0026211  -0.0016613   0.0025726
   22   0.0010526   0.0002502  -0.0032348  -0.0016750   0.0001207  -0.0022548
   23   0.0007195   0.0010919  -0.0028300  -0.0013112   0.0002819  -0.0013133
   24   0.0012373  -0.0004601   0.0031639   0.0013964  -0.0000771  -0.0000765
   25  -0.0022979  -0.0002327   0.0058907   0.0015003  -0.0008695   0.0003532
   26  -0.0023342   0.0007811   0.0047404   0.0020348   0.0003733   0.0013964
   27  -0.0003380  -0.0006032  -0.0021373  -0.0005251  -0.0004365   0.0003815
           19          20          21          22          23          24
    1  -0.0006341  -0.0044159   0.0032618  -0.1229609   0.1212318  -0.0595272
    2  -0.0050137  -0.0109781  -0.0260965   0.1210253  -0.2058327   0.0835869
    3  -0.0042615  -0.0071128  -0.0060933  -0.0611337   0.0869463  -0.0904669
    4   0.0001778   0.0035764  -0.0042698   0.0114607   0.0084811  -0.0140570
    5  -0.0115770  -0.0234416   0.0027674  -0.0154669  -0.0106308   0.0121408
    6  -0.0057548  -0.0136301  -0.0001882   0.0049565   0.0020537  -0.0114254
    7  -0.0297197  -0.0035266  -0.0016146  -0.0114717  -0.0078709  -0.0054183
    8   0.0134223  -0.1277326  -0.0314313   0.0171267   0.0107913   0.0103653
    9   0.0046979  -0.0366851  -0.0410260  -0.0076338  -0.0060026  -0.0112892
   10  -0.0004812  -0.0018151   0.0010005  -0.0004827  -0.0003610  -0.0004899
   11  -0.0008531  -0.0026028   0.0008682  -0.0026911  -0.0011833  -0.0002374
   12  -0.0003381  -0.0004107   0.0004587   0.0035115   0.0024326  -0.0008119
   13  -0.0001635  -0.0001760  -0.0016488   0.0010526   0.0007195   0.0012373
   14  -0.0058583   0.0013657   0.0005877   0.0002502   0.0010919  -0.0004601
   15   0.0001998   0.0027121   0.0019312  -0.0032348  -0.0028300   0.0031639
   16  -0.0070660   0.0135863   0.0026211  -0.0016750  -0.0013112   0.0013964
   17   0.0183973  -0.0178481  -0.0016613   0.0001207   0.0002819  -0.0000771
   18   0.0038900  -0.0025796   0.0025726  -0.0022548  -0.0013133  -0.0000765
   19   0.0370889  -0.0066343   0.0018147   0.0014649  -0.0007783  -0.0009597
   20  -0.0066343   0.1813882   0.0571687   0.0017780   0.0011143  -0.0008305
   21   0.0018147   0.0571687   0.0415982   0.0029734   0.0003880   0.0010348
   22   0.0014649   0.0017780   0.0029734   0.1259469  -0.1274281   0.0676017
   23  -0.0007783   0.0011143   0.0003880  -0.1274281   0.2136698  -0.0906777
   24  -0.0009597  -0.0008305   0.0010348   0.0676017  -0.0906777   0.0979510
   25  -0.0006672  -0.0023729  -0.0041383  -0.0033350   0.0073171   0.0102167
   26  -0.0011050  -0.0012649  -0.0025911   0.0052852  -0.0093025  -0.0138100
   27   0.0007116   0.0013679  -0.0002879  -0.0047859   0.0090030   0.0119204
           25          26          27
    1  -0.0829260   0.0823983   0.0705710
    2   0.0817878  -0.1807788  -0.1245614
    3   0.0721944  -0.1272032  -0.1605808
    4  -0.0077121  -0.0060038   0.0035364
    5   0.0138328   0.0110491  -0.0118294
    6   0.0040374   0.0082525  -0.0118489
    7   0.0094647   0.0051497   0.0039793
    8  -0.0162642  -0.0077033  -0.0060411
    9  -0.0128752  -0.0032484  -0.0108797
   10   0.0008377  -0.0002680   0.0003314
   11   0.0019586   0.0011861   0.0000422
   12  -0.0021980  -0.0005953   0.0016482
   13  -0.0022979  -0.0023342  -0.0003380
   14  -0.0002327   0.0007811  -0.0006032
   15   0.0058907   0.0047404  -0.0021373
   16   0.0015003   0.0020348  -0.0005251
   17  -0.0008695   0.0003733  -0.0004365
   18   0.0003532   0.0013964   0.0003815
   19  -0.0006672  -0.0011050   0.0007116
   20  -0.0023729  -0.0012649   0.0013679
   21  -0.0041383  -0.0025911  -0.0002879
   22  -0.0033350   0.0052852  -0.0047859
   23   0.0073171  -0.0093025   0.0090030
   24   0.0102167  -0.0138100   0.0119204
   25   0.0851355  -0.0851570  -0.0734808
   26  -0.0851570   0.1856600   0.1330587
   27  -0.0734808   0.1330587   0.1717846
 Gradient time:  CPU 589.92 s  wall 589.96 s
 **********************************************************************
 **                                                                  **
 **                       VIBRATIONAL ANALYSIS                       **
 **                       --------------------                       **
 **                                                                  **
 **        VIBRATIONAL FREQUENCIES (CM**-1) AND NORMAL MODES         **
 **     FORCE CONSTANTS (mDYN/ANGSTROM) AND REDUCED MASSES (AMU)     **
 **                  INFRARED INTENSITIES (KM/MOL)                   **
 **                                                                  **
 **********************************************************************


 Mode:                 1                      2                      3
 Frequency:       111.71                 126.51                 192.83
 Force Cnst:      0.1357                 0.2512                 0.7417
 Red. Mass:      18.4631                26.6404                33.8569
 IR Active:          YES                    YES                    YES
 IR Intens:        0.716                  0.042                  0.197
 Raman Active:       YES                    YES                    YES
               X      Y      Z        X      Y      Z        X      Y      Z
 C         -0.224  0.123  0.058    0.145  0.143 -0.086   -0.039 -0.149  0.012
 C          0.012  0.052  0.111    0.117  0.069 -0.118   -0.060 -0.188 -0.022
 C         -0.009  0.047 -0.064   -0.007  0.219 -0.003   -0.046 -0.140  0.005
 Cl         0.232 -0.057 -0.305    0.595  0.163  0.204   -0.054 -0.219  0.057
 F          0.134 -0.113  0.502   -0.089 -0.099 -0.339   -0.183 -0.234 -0.212
 I         -0.090 -0.032  0.081   -0.179 -0.115 -0.030   -0.155  0.176  0.001
 Cl         0.115  0.148 -0.303    0.005  0.150  0.165    0.770 -0.122  0.055
 H         -0.204  0.216  0.203   -0.012  0.051 -0.050   -0.133 -0.175  0.084
 H         -0.437  0.108 -0.052    0.342  0.288 -0.121    0.032 -0.049 -0.053
 TransDip  -0.026  0.006 -0.000   -0.001  0.005  0.004   -0.001  0.014  0.002

 Mode:                 4                      5                      6
 Frequency:       226.87                 265.46                 354.23
 Force Cnst:      0.5179                 0.3829                 0.3720
 Red. Mass:      17.0775                 9.2218                 5.0323
 IR Active:          YES                    YES                    YES
 IR Intens:        0.729                  0.952                  1.490
 Raman Active:       YES                    YES                    YES
               X      Y      Z        X      Y      Z        X      Y      Z
 C         -0.035 -0.102 -0.285    0.355 -0.091  0.095    0.158 -0.219  0.165
 C          0.145 -0.003 -0.171    0.253 -0.091  0.065   -0.086  0.067  0.156
 C          0.101 -0.138 -0.339    0.147  0.086  0.150    0.005 -0.100  0.206
 Cl         0.071  0.073  0.031   -0.111 -0.175 -0.003    0.091  0.052 -0.104
 F          0.488  0.302  0.142    0.293  0.011 -0.011   -0.114  0.183  0.007
 I         -0.102  0.056  0.025   -0.079  0.005 -0.030   -0.019  0.012 -0.017
 Cl        -0.035 -0.349  0.091   -0.044  0.192  0.005   -0.003 -0.086 -0.027
 H         -0.013 -0.090 -0.289    0.251 -0.250 -0.053    0.399 -0.242 -0.183
 H         -0.126 -0.185 -0.253    0.615 -0.055  0.211    0.179 -0.487  0.462
 TransDip  -0.010 -0.023 -0.011    0.029 -0.011  0.004    0.013 -0.026  0.027

 Mode:                 7                      8                      9
 Frequency:       398.87                 427.58                 539.43
 Force Cnst:      0.8703                 0.3799                 0.7993
 Red. Mass:       9.2843                 3.5268                 4.6624
 IR Active:          YES                    YES                    YES
 IR Intens:        3.765                  2.703                  9.443
 Raman Active:       YES                    YES                    YES
               X      Y      Z        X      Y      Z        X      Y      Z
 C         -0.342 -0.130  0.025    0.039  0.280  0.118   -0.190 -0.109  0.197
 C         -0.068 -0.041  0.072    0.005 -0.016  0.018    0.237 -0.046  0.195
 C         -0.118  0.052 -0.085    0.041 -0.073  0.152    0.124  0.033  0.004
 Cl         0.084 -0.243 -0.025    0.021 -0.075  0.036   -0.028  0.125 -0.056
 F          0.033  0.390 -0.171    0.014  0.094 -0.076    0.072 -0.089 -0.165
 I          0.028 -0.013  0.011   -0.010  0.007 -0.003   -0.009  0.001  0.002
 Cl         0.005  0.128  0.069   -0.022 -0.098 -0.090   -0.013 -0.036 -0.011
 H         -0.598 -0.258  0.124    0.056  0.503  0.500   -0.543 -0.175  0.548
 H         -0.336 -0.073 -0.030   -0.085  0.527 -0.209   -0.333  0.036 -0.030
 TransDip  -0.044 -0.043  0.009    0.039  0.019  0.030    0.009 -0.058  0.079

 Mode:                10                     11                     12
 Frequency:       656.07                 708.37                 858.77
 Force Cnst:      2.5982                 0.9180                 1.1131
 Red. Mass:      10.2452                 3.1051                 2.5617
 IR Active:          YES                    YES                    YES
 IR Intens:       38.590                 49.244                 51.504
 Raman Active:       YES                    YES                    YES
               X      Y      Z        X      Y      Z        X      Y      Z
 C          0.091  0.117  0.016    0.006 -0.049 -0.017   -0.161  0.051 -0.006
 C          0.205  0.348  0.254   -0.014  0.054 -0.003   -0.011  0.201 -0.063
 C          0.266  0.396 -0.369    0.267 -0.264 -0.094    0.015  0.011  0.168
 Cl        -0.018 -0.157  0.021    0.005 -0.015  0.009   -0.003 -0.029  0.016
 F         -0.238  0.012  0.031   -0.061 -0.001  0.001    0.106 -0.075 -0.070
 I         -0.008 -0.002  0.003   -0.010  0.005 -0.002   -0.000  0.000 -0.001
 Cl        -0.017 -0.129 -0.013   -0.019  0.083  0.037    0.001 -0.011 -0.007
 H          0.064 -0.098 -0.346    0.405  0.378  0.238    0.306  0.118 -0.493
 H         -0.002 -0.225  0.320   -0.612 -0.189 -0.239   -0.316 -0.467  0.455
 TransDip   0.081  0.182  0.008    0.152 -0.160 -0.043   -0.070  0.217  0.031

 Mode:                13                     14                     15
 Frequency:       953.44                 983.07                1039.26
 Force Cnst:      2.5138                 2.5910                 1.2098
 Red. Mass:       4.6933                 4.5504                 1.9012
 IR Active:          YES                    YES                    YES
 IR Intens:       27.102                 28.939                 94.220
 Raman Active:       YES                    YES                    YES
               X      Y      Z        X      Y      Z        X      Y      Z
 C         -0.022  0.109  0.338    0.033  0.159 -0.002    0.080 -0.114  0.066
 C         -0.242 -0.203 -0.162    0.034 -0.057  0.335   -0.084  0.028 -0.013
 C          0.163  0.061 -0.212   -0.265 -0.190 -0.217   -0.113  0.164 -0.044
 Cl         0.007  0.021  0.003   -0.001  0.017 -0.008   -0.001 -0.005  0.001
 F          0.054 -0.006 -0.021    0.072 -0.033 -0.083    0.058 -0.023 -0.019
 I         -0.002 -0.000  0.001    0.003 -0.001  0.001    0.002 -0.001 -0.000
 Cl        -0.003  0.003  0.002    0.003  0.028  0.011    0.004 -0.014  0.003
 H          0.104 -0.131 -0.253    0.545  0.313 -0.386    0.472  0.380  0.450
 H          0.124 -0.171  0.729    0.063 -0.149  0.345   -0.507 -0.101 -0.292
 TransDip  -0.111 -0.120 -0.034   -0.116 -0.096  0.084   -0.248  0.186  0.018

 Mode:                16                     17                     18
 Frequency:      1086.03                1154.88                1314.34
 Force Cnst:      0.9310                 2.3947                 4.4760
 Red. Mass:       1.3397                 3.0474                 4.3977
 IR Active:          YES                    YES                    YES
 IR Intens:       15.860                 37.831                 65.255
 Raman Active:       YES                    YES                    YES
               X      Y      Z        X      Y      Z        X      Y      Z
 C         -0.138 -0.091  0.009    0.057 -0.049  0.082   -0.014 -0.025  0.176
 C          0.008  0.001  0.011   -0.182  0.304  0.022    0.315  0.109 -0.281
 C          0.045  0.026 -0.006   -0.027 -0.125 -0.087   -0.208 -0.124 -0.098
 Cl        -0.000  0.001 -0.001    0.002 -0.017  0.002   -0.004 -0.013  0.007
 F         -0.004  0.001  0.001    0.089 -0.067 -0.034   -0.082  0.034  0.049
 I         -0.000 -0.000  0.000    0.001  0.000  0.000    0.002 -0.000  0.000
 Cl        -0.001 -0.002 -0.001   -0.004  0.005  0.003    0.002  0.011  0.004
 H          0.530  0.350 -0.064   -0.473 -0.296  0.333    0.086  0.197  0.518
 H          0.618  0.417 -0.078    0.494  0.383 -0.103    0.197 -0.216  0.547
 TransDip   0.114  0.056 -0.005   -0.073  0.183 -0.006    0.227  0.024 -0.122

 Mode:                19                     20                     21
 Frequency:      1448.91                3129.27                3225.99
 Force Cnst:      1.5575                 6.0823                 6.8589
 Red. Mass:       1.2592                 1.0542                 1.1186
 IR Active:          YES                    YES                    YES
 IR Intens:       29.535                  0.463                  1.420
 Raman Active:       YES                    YES                    YES
               X      Y      Z        X      Y      Z        X      Y      Z
 C         -0.010  0.010 -0.124    0.014 -0.012  0.062    0.053 -0.083 -0.020
 C         -0.054 -0.025  0.035    0.002  0.001 -0.002    0.000 -0.001  0.000
 C          0.038  0.026  0.007   -0.002 -0.001 -0.001    0.000 -0.000  0.000
 Cl         0.001  0.002 -0.001    0.000  0.000 -0.000   -0.000  0.000 -0.000
 F          0.009 -0.004 -0.004    0.000  0.000 -0.000   -0.000  0.000  0.000
 I         -0.000 -0.000 -0.000   -0.000 -0.000 -0.000   -0.000  0.000 -0.000
 Cl        -0.000 -0.001 -0.000   -0.000 -0.000 -0.000   -0.000  0.000  0.000
 H         -0.145  0.311  0.617   -0.411  0.574 -0.303   -0.335  0.466 -0.259
 H          0.304 -0.384  0.489    0.246 -0.434 -0.395   -0.291  0.518  0.490
 TransDip  -0.059 -0.012  0.163    0.006  0.007 -0.020   -0.021  0.031  0.007

 STANDARD THERMODYNAMIC QUANTITIES AT   298.15 K  AND     1.00 ATM

   This Molecule has  0 Imaginary Frequencies
   Zero point vibrational energy:       27.450 kcal/mol

   Atom    1 Element C  Has Mass   12.00000
   Atom    2 Element C  Has Mass   12.00000
   Atom    3 Element C  Has Mass   12.00000
   Atom    4 Element Cl Has Mass   34.96885
   Atom    5 Element F  Has Mass   18.99840
   Atom    6 Element I  Has Mass  126.90440
   Atom    7 Element Cl Has Mass   34.96885
   Atom    8 Element H  Has Mass    1.00783
   Atom    9 Element H  Has Mass    1.00783
   Molecular Mass:   253.856160 amu
   Principal axes and moments of inertia in amu*Bohr^2:
                             1           2           3
    Eigenvalues --     1345.57541  2333.67658  3351.72044
          X               0.99972     0.02047     0.01182
          Y              -0.02042     0.99978    -0.00432
          Z              -0.01190     0.00408     0.99992
   Rotational Symmetry Number is   1
   The Molecule is an Asymmetric Top
   Translational Enthalpy:        0.889 kcal/mol
   Rotational Enthalpy:           0.889 kcal/mol
   Vibrational Enthalpy:         30.327 kcal/mol
   gas constant (RT):             0.592 kcal/mol
   Translational Entropy:        42.495  cal/mol.K
   Rotational Entropy:           30.732  cal/mol.K
   Vibrational Entropy:          16.787  cal/mol.K

   Total Enthalpy:               32.697 kcal/mol
   Total Entropy:                90.013  cal/mol.K

 ======================================================================

 STANDARD THERMODYNAMIC QUANTITIES FOR ANHARMONIC VIBRATION -- TOSH

   Zero point vibrational energy: ************ kcal/mol

   Vibrational Enthalpy:       Infinity kcal/mol
   Vibrational Entropy:             NaN  cal/mol.K

   Total Enthalpy:             Infinity kcal/mol
   Total Entropy:                   NaN  cal/mol.K

 ======================================================================

 STANDARD THERMODYNAMIC QUANTITIES FOR ANHARMONIC VIBRATION -- VPT2

   Zero point vibrational energy: ************ kcal/mol

   Vibrational Enthalpy:       Infinity kcal/mol
   Vibrational Entropy:             NaN  cal/mol.K

   Total Enthalpy:             Infinity kcal/mol
   Total Entropy:                   NaN  cal/mol.K

 ======================================================================

Archival summary:
1\1\garfield\FREQ\ProcedureUnspecified\BasisUnspecified\1l2132\taweetha\ThuOct1101:26:322018ThuOct1101:26:322018\0\\#,FREQ,ProcedureUnspecified,BasisUnspecified,\\0,1\I\C,1,2.16968\C,2,1.51111,1,121.42\F,3,1.35591,2,116.758,1,-143.173,0\C,3,1.49612,2,60.7691,1,108.796,0\H,5,1.0826,3,118.22,2,-107.941,0\H,5,1.08476,3,116.443,2,106.791,0\Cl,3,1.76177,2,122.625,1,-1.6713,0\Cl,2,1.77304,1,112.678,3,-145.264,0\\\@

 Total job time:  646.47s(wall), 646.43s(cpu) 
 Thu Oct 11 01:26:32 2018

        *************************************************************
        *                                                           *
        *  Thank you very much for using Q-Chem.  Have a nice day.  *
        *                                                           *
        *************************************************************
