# Supplementary material for: Geometric and energetic data from ab initio calculations of haloethene, haloimine, halomethylenephosphine, haloiminophosphine, halodiazene, halodiphosphene and halocyclopropane
Source: Data Brief. 2019 Nov 2;27:104738. doi: 10.1016/j.dib.2019.104738 (PMC6861602; doi:10.1016/j.dib.2019.104738)
Supplement: Multimedia component 3 [file mmc3.zip › CCC/B3LYP/ClFCCCII.out]

Q-Chem Developer Version!
                  Welcome to Q-Chem
     A Quantum Leap Into The Future Of Chemistry


 Q-Chem 5.1, Q-Chem, Inc., Pleasanton, CA (2018)

 Yihan Shao,  Zhengting Gan,  E. Epifanovsky,  A. T. B. Gilbert,  M. Wormit,  
 J. Kussmann,  A. W. Lange,  A. Behn,  Jia Deng,  Xintian Feng,  D. Ghosh,  
 M. Goldey,  P. R. Horn,  L. D. Jacobson,  I. Kaliman,  T. Kus,  A. Landau,  
 Jie Liu,  E. I. Proynov,  R. M. Richard,  R. P. Steele,  E. J. Sundstrom,  
 H. L. Woodcock III,  P. M. Zimmerman,  D. Zuev,  B. Albrecht,  E. Alguire,  
 S. A. Baeppler,  D. Barton,  Z. Benda,  Y. A. Bernard,  E. J. Berquist,  
 K. B. Bravaya,  H. Burton,  D. Casanova,  Chun-Min Chang,  Yunqing Chen,  
 A. Chien,  K. D. Closser,  M. P. Coons,  S. Coriani,  S. Dasgupta,  
 A. L. Dempwolff,  M. Diedenhofen,  Hainam Do,  R. G. Edgar,  Po-Tung Fang,  
 S. Faraji,  S. Fatehi,  Qingguo Feng,  K. D. Fenk,  J. Fosso-Tande,  
 Qinghui Ge,  A. Ghysels,  G. Gidofalvi,  J. Gomes,  J. Gonthier,  A. Gunina,  
 D. Hait,  M. W. D. Hanson-Heine,  P. H. P. Harbach,  A. W. Hauser,  
 J. E. Herr,  E. G. Hohenstein,  Z. C. Holden,  Kerwin Hui,  B. C. Huynh,  
 T.-C. Jagau,  Hyunjun Ji,  B. Kaduk,  K. Khistyaev,  Jaehoon Kim,  
 P. Klunzinger,  K. Koh,  D. Kosenkov,  L. Koulias,  T. Kowalczyk,  
 C. M. Krauter,  A. Kunitsa,  Ka Un Lao,  A. Laurent,  K. V. Lawler,  
 Joonho Lee,  D. Lefrancois,  S. Lehtola,  D. S. Levine,  Yi-Pei Li,  
 You-Sheng Lin,  Fenglai Liu,  E. Livshits,  A. Luenser,  P. Manohar,  
 E. Mansoor,  S. F. Manzer,  Shan-Ping Mao,  Yuezhi Mao,  N. Mardirossian,  
 A. V. Marenich,  T. Markovich,  L. A. Martinez-Martinez,  S. A. Maurer,  
 N. J. Mayhall,  S. C. McKenzie,  J.-M. Mewes,  A. F. Morrison,  
 J. W. Mullinax,  K. Nanda,  T. S. Nguyen-Beck,  R. Olivares-Amaya,  
 J. A. Parkhill,  T. M. Perrine,  F. Plasser,  P. Pokhilko,  S. Prager,  
 A. Prociuk,  E. Ramos,  D. R. Rehn,  F. Rob,  M. Schneider,  N. Sergueev,  
 S. M. Sharada,  S. Sharma,  D. W. Small,  T. Stauch,  T. Stein,  
 Yu-Chuan Su,  A. J. W. Thom,  A. Tkatchenko,  T. Tsuchimochi,  N. M. Tubman,  
 L. Vogt,  M. L. Vidal,  O. Vydrov,  M. A. Watson,  J. Wenzel,  
 M. de Wergifosse,  T. A. Wesolowski,  A. White,  J. Witte,  A. Yamada,  
 Jun Yang,  K. Yao,  S. Yeganeh,  S. R. Yost,  Zhi-Qiang You,  A. Zech,  
 Igor Ying Zhang,  Xing Zhang,  Yan Zhao,  Ying Zhu,  B. R. Brooks,  
 G. K. L. Chan,  C. J. Cramer,  M. S. Gordon,  W. J. Hehre,  A. Klamt,  
 M. W. Schmidt,  C. D. Sherrill,  D. G. Truhlar,  A. Aspuru-Guzik,  R. Baer,  
 A. T. Bell,  N. A. Besley,  Jeng-Da Chai,  A. E. DePrince, III,  
 R. A. DiStasio Jr.,  A. Dreuw,  B. D. Dunietz,  T. R. Furlani,  
 Chao-Ping Hsu,  Yousung Jung,  Jing Kong,  D. S. Lambrecht,  WanZhen Liang,  
 C. Ochsenfeld,  V. A. Rassolov,  L. V. Slipchenko,  J. E. Subotnik,  
 T. Van Voorhis,  J. M. Herbert,  A. I. Krylov,  P. M. W. Gill,  M. Head-Gordon

 Contributors to earlier versions of Q-Chem not listed above: 
 R. D. Adamson,  B. Austin,  J. Baker,  G. J. O. Beran,  K. Brandhorst,  
 S. T. Brown,  E. F. C. Byrd,  A. K. Chakraborty,  C.-L. Cheng,  
 Siu Hung Chien,  D. M. Chipman,  D. L. Crittenden,  H. Dachsel,  
 R. J. Doerksen,  A. D. Dutoi,  L. Fusti-Molnar,  W. A. Goddard III,  
 A. Golubeva-Zadorozhnaya,  S. R. Gwaltney,  G. Hawkins,  A. Heyden,  
 S. Hirata,  G. Kedziora,  F. J. Keil,  C. Kelley,  Jihan Kim,  R. A. King,  
 R. Z. Khaliullin,  P. P. Korambath,  W. Kurlancheek,  A. M. Lee,  M. S. Lee,  
 S. V. Levchenko,  Ching Yeh Lin,  D. Liotard,  R. C. Lochan,  I. Lotan,  
 P. E. Maslen,  N. Nair,  D. P. O'Neill,  D. Neuhauser,  E. Neuscamman,  
 C. M. Oana,  R. Olson,  B. Peters,  R. Peverati,  P. A. Pieniazek,  
 Y. M. Rhee,  J. Ritchie,  M. A. Rohrdanz,  E. Rosta,  N. J. Russ,  
 H. F. Schaefer III,  N. E. Schultz,  N. Shenvi,  A. C. Simmonett,  A. Sodt,  
 D. Stuck,  K. S. Thanthiriwatte,  V. Vanovschi,  Tao Wang,  A. Warshel,  
 C. F. Williams,  Q. Wu,  X. Xu,  W. Zhang

 Please cite Q-Chem as follows:
 Y. Shao et al., Mol. Phys. 113, 184-215 (2015)
 DOI: 10.1080/00268976.2014.952696

 Q-Chem 5.1.1 for Intel X86 EM64T Linux

 Parts of Q-Chem use Armadillo 8.300.2 (Tropical Shenanigans).
 http://arma.sourceforge.net/

 Q-Chem begins on Thu Oct 11 01:07:59 2018  

Host: 
0

     Scratch files written to /scratch/taweetham/qchem30978//
Input Ideriv = 2
Curr. Ideriv = -1
Max.  Ideriv = 2

Checking the input file for inconsistencies... 	...done.

--------------------------------------------------------------
User input:
--------------------------------------------------------------
$molecule
0 1
C 
C 1 CC 
C 2 CC 1 60.0
Cl 2 CCl 1 ANG  3 pDHA
F 2 CF 1 ANG  3 mDHA
I 3 CI 1 ANG  2 mDHA
I 3 CI 1 ANG  2 pDHA
H 1 CH 2 ANG  3 pDHA
H 1 CH 2 ANG  3 mDHA

CC=1.54
CH=1.09
CF=1.35
CCl=1.77
CBr=1.94
CI=2.14
ANG=118.0
pDHA=107.9
mDHA=-107.9
$end

$rem
   job_type	optimization
   basis	6-311++g**
   method	b3lyp
   mem_total	32000
$end

--------------------------------------------------------------
 ----------------------------------------------------------------
             Standard Nuclear Orientation (Angstroms)
    I     Atom           X                Y                Z
 ----------------------------------------------------------------
    1      C      -0.2016897168    -1.2032912291    -1.5762113819
    2      C      -0.3888273560    -1.7452836806    -0.1469375500
    3      C       0.0321069284    -0.2802007891    -0.3659043265
    4      Cl     -2.0380085227    -2.0618428599     0.4124297401
    5      F       0.5351346857    -2.6059870563     0.3305389883
    6      I      -1.4122633599     1.2498202633     0.0245185844
    7      I       2.0463128327     0.2681785904     0.1051101437
    8      H       0.6686913810    -1.5380339944    -2.1405552714
    9      H      -1.0929198573    -1.0380389367    -2.1816042432
 ----------------------------------------------------------------
 Molecular Point Group                 C1    NOp =  1
 Largest Abelian Subgroup              C1    NOp =  1
 Nuclear Repulsion Energy =  1392.7465206317 hartrees
 There are       76 alpha and       76 beta electrons
 Requested basis set is 6-311++G(d,p)
 There are 95 shells and 256 basis functions

 Total QAlloc Memory Limit  32000 MB
 Mega-Array Size       188 MB
 MEM_STATIC part       192 MB
 A cutoff of  1.0D-11 yielded   3475 shell pairs
 There are     26814 function pairs (     29980 Cartesian)
 Smallest overlap matrix eigenvalue = 4.63E-05

 Scale SEOQF with 1.000000e-01/1.000000e-01/1.000000e-01

 Standard Electronic Orientation quadrupole field applied
 Nucleus-field energy     =     0.0000000292 hartrees
 Guess from superposition of atomic densities
 Warning:  Energy on first SCF cycle will be non-variational
 SAD guess density has 152.000000 electrons

 -----------------------------------------------------------------------
  General SCF calculation program by
  Eric Jon Sundstrom, Paul Horn, Yuezhi Mao, Dmitri Zuev, Alec White,
  David Stuck, Shaama M.S., Shane Yost, Joonho Lee, David Small,
  Daniel Levine, Susi Lehtola, Hugh Burton, Evgeny Epifanovsky
 -----------------------------------------------------------------------
 Exchange:     0.2000 Hartree-Fock + 0.0800 Slater + 0.7200 B88
 Correlation:  0.1900 VWN1RPA + 0.8100 LYP
 Using SG-1 standard quadrature grid
 A restricted SCF calculation will be
 performed using DIIS
 SCF converges when DIIS error is below 1.0e-08
 ---------------------------------------
  Cycle       Energy         DIIS error
 ---------------------------------------
    1  -14515.6659472951      3.34e-02  
    2  -14514.5726505075      2.85e-03  
    3  -14514.5316505985      3.74e-03  
    4  -14514.6242600136      4.13e-04  
    5  -14514.6251987845      1.94e-04  
    6  -14514.6254460429      5.18e-05  
    7  -14514.6254669268      1.91e-05  
    8  -14514.6254693874      8.31e-06  
    9  -14514.6254699484      1.29e-06  
   10  -14514.6254699628      3.93e-07  
   11  -14514.6254699641      1.20e-07  
   12  -14514.6254699639      4.77e-08  
   13  -14514.6254699641      1.03e-08  
   14  -14514.6254699643      2.71e-09  Convergence criterion met
 ---------------------------------------
 SCF time:   CPU 74.41s  wall 92.00s 
 SCF   energy in the final basis set =   -14514.6254699643
 Total energy in the final basis set =   -14514.6254699643

 --------------------------------------------------------------

                    Orbital Energies (a.u.)
 --------------------------------------------------------------

 Alpha MOs
 -- Occupied --
***************-176.317-176.315-165.721-165.719-165.718-165.718
*******-165.716-101.579 -35.813 -35.811 -31.307 -31.305 -31.300
-31.300 -31.298 -31.298 -24.724 -22.957 -22.956 -22.956 -22.955
-22.954 -22.954 -22.951 -22.951 -22.949 -22.949 -10.358 -10.298
-10.234  -9.494  -7.258  -7.248  -7.248  -6.363  -6.361  -4.776
 -4.774  -4.760  -4.760  -4.758  -4.758  -2.041  -2.040  -2.037
 -2.036  -2.035  -2.035  -2.023  -2.023  -2.021  -2.021  -1.267
 -0.931  -0.854  -0.713  -0.666  -0.651  -0.599  -0.544  -0.519
 -0.493  -0.466  -0.444  -0.395  -0.383  -0.368  -0.351  -0.317
 -0.288  -0.279  -0.274  -0.265
 -- Virtual --
 -0.089  -0.066  -0.010   0.002   0.023   0.026   0.030   0.055
  0.063   0.066   0.080   0.083   0.088   0.097   0.107   0.111
  0.124   0.126   0.132   0.136   0.155   0.164   0.172   0.181
  0.198   0.211   0.224   0.233   0.240   0.245   0.250   0.267
  0.288   0.305   0.322   0.344   0.363   0.382   0.386   0.399
  0.412   0.418   0.428   0.442   0.458   0.467   0.470   0.480
  0.493   0.500   0.524   0.549   0.564   0.575   0.605   0.641
  0.651   0.665   0.667   0.703   0.720   0.734   0.776   0.830
  0.853   0.864   0.891   0.954   0.972   1.045   1.060   1.108
  1.243   1.253   1.299   1.324   1.343   1.355   1.367   1.376
  1.405   1.423   1.447   1.473   1.485   1.525   1.531   1.561
  1.648   1.662   1.738   1.764   1.842   1.860   1.869   1.950
  1.976   2.032   2.123   2.154   2.195   2.276   2.318   2.457
  2.517   2.562   2.658   2.676   2.744   2.792   2.866   3.019
  3.061   3.340   3.506   3.677   3.761   3.787   3.961   3.971
  3.972   3.974   3.994   4.012   4.038   4.064   4.069   4.085
  4.168   4.233   4.284   4.432   4.446   4.822   6.008   6.027
  6.036   6.050   6.075   6.133   6.329   6.376   6.645   9.725
 23.472  23.588  23.806  25.855  25.967  26.416  27.860  27.886
 28.346  28.357  28.364  28.376  28.392  28.406  28.534  28.534
 28.537  28.554  28.571  28.578  28.587  28.630  28.680  28.716
 66.747 127.886 127.898 127.907 127.915 127.926 127.959 151.658
151.680 215.7111901.8211901.844
 --------------------------------------------------------------

          Ground-State Mulliken Net Atomic Charges

     Atom                 Charge (a.u.)
  ----------------------------------------
      1 C                    -0.550391
      2 C                    -0.181745
      3 C                    -0.121068
      4 Cl                    0.224491
      5 F                    -0.023215
      6 I                     0.143605
      7 I                     0.146442
      8 H                     0.202268
      9 H                     0.159613
  ----------------------------------------
  Sum of atomic charges =     0.000000

 -----------------------------------------------------------------
                    Cartesian Multipole Moments
 -----------------------------------------------------------------
    Charge (ESU x 10^10)
                 0.0000
    Dipole Moment (Debye)
         X      -0.1759      Y       0.2398      Z      -1.6926
       Tot       1.7185
    Quadrupole Moments (Debye-Ang)
        XX     -89.3068     XY      -0.3572     YY     -95.3495
        XZ       0.3029     YZ       3.7860     ZZ     -89.9536
    Octopole Moments (Debye-Ang^2)
       XXX      31.0222    XXY      23.6923    XYY       2.6369
       YYY      60.7612    XXZ       7.9984    XYZ       0.9093
       YYZ       0.6463    XZZ       7.4154    YZZ       9.1726
       ZZZ       2.2530
    Hexadecapole Moments (Debye-Ang^3)
      XXXX   -1409.6640   XXXY     -39.6676   XXYY    -415.1384
      XYYY     -65.8230   YYYY   -1115.2722   XXXZ       8.7123
      XXYZ       1.6706   XYYZ      -5.0698   YYYZ       4.0717
      XXZZ    -291.7675   XYZZ     -16.6320   YYZZ    -220.8228
      XZZZ       8.4592   YZZZ       5.3926   ZZZZ    -244.6109
 -----------------------------------------------------------------
 Calculating analytic gradient of the SCF energy
 Gradient of SCF Energy
            1           2           3           4           5           6
    1   0.0013003  -0.0017565   0.0058288  -0.0068114   0.0055328   0.0030755
    2   0.0040720  -0.0239890   0.0206318   0.0105746   0.0009618  -0.0113444
    3  -0.0157807   0.0254336   0.0029456  -0.0024993  -0.0018143   0.0006210
            7           8           9
    1  -0.0066198   0.0019044  -0.0024541
    2  -0.0009826  -0.0004795   0.0005553
    3  -0.0001076  -0.0047545  -0.0040439
 Max gradient component =       2.543E-02
 RMS gradient           =       9.414E-03
 Gradient time:  CPU 20.85 s  wall 26.57 s
 Geometry Optimization Parameters
   NAtoms,    NIC,     NZ,  NCons,   NDum,   NFix, NCnnct, MaxDiis
        9      69       9       0       0       0       0       0


** GEOMETRY OPTIMIZATION IN DELOCALIZED INTERNAL COORDINATES **
   Searching for a Minimum

   Optimization Cycle:   1

                       Coordinates (Angstroms)
     ATOM                X               Y               Z
      1  C        -0.2016897168   -1.2032912291   -1.5762113819
      2  C        -0.3888273560   -1.7452836806   -0.1469375500
      3  C         0.0321069284   -0.2802007891   -0.3659043265
      4  Cl       -2.0380085227   -2.0618428599    0.4124297401
      5  F         0.5351346857   -2.6059870563    0.3305389883
      6  I        -1.4122633599    1.2498202633    0.0245185844
      7  I         2.0463128327    0.2681785904    0.1051101437
      8  H         0.6686913810   -1.5380339944   -2.1405552714
      9  H        -1.0929198573   -1.0380389367   -2.1816042432
   Point Group: c1    Number of degrees of freedom:    21


   Energy is -14514.625469964


 Attempting to Generate Delocalized Internal Coordinates

 21 Hessian modes will be used to form the next step
  Hessian Eigenvalues:
     0.017401    0.020947    0.030782    0.030782    0.030790    0.033282
     0.086449    0.090060    0.108095    0.108095    0.108252    0.129001
     0.140000    0.145900    0.257500    0.268991    0.285189    0.286300
     0.348126    0.348126    0.550214

 Minimum Search - Taking Simple RFO Step
 Searching for Lamda that Minimizes Along All modes
 Value Taken    Lamda =  -0.00828785
 Step Taken.  Stepsize is  0.298427

                             Maximum     Tolerance    Cnvgd?
         Gradient           0.019065      0.000300      NO
         Displacement       0.175809      0.001200      NO
         Energy change     *********      0.000001      NO


 New Cartesian Coordinates Obtained by Inverse Iteration

 Displacement from previous Coordinates is:  0.438555
 ----------------------------------------------------------------
             Standard Nuclear Orientation (Angstroms)
    I     Atom           X                Y                Z
 ----------------------------------------------------------------
    1      C      -0.2203222648    -1.1927093272    -1.5443939217
    2      C      -0.3981369392    -1.7377611811    -0.1530711101
    3      C       0.0136051234    -0.2774589148    -0.3439741935
    4      Cl     -2.0107362850    -2.2101415923     0.3818413817
    5      F       0.5314198995    -2.5975891808     0.3079800440
    6      I      -1.3855823649     1.3751855540    -0.0456346299
    7      I       2.0732087625     0.2442301503     0.0951957589
    8      H       0.6533694953    -1.5262787572    -2.0924039769
    9      H      -1.1082884120    -1.0321564433    -2.1441546689
 ----------------------------------------------------------------
 Molecular Point Group                 C1    NOp =  1
 Largest Abelian Subgroup              C1    NOp =  1
 Nuclear Repulsion Energy =  1371.8839652801 hartrees
 There are       76 alpha and       76 beta electrons
 Applying Cartesian multipole field
    Component          Value
    ---------          -----
     (2,0,0)        1.00000E-11
     (0,2,0)        2.00000E-11
     (0,0,2)       -3.00000E-11
 Nucleus-field energy     =     0.0000000312 hartrees
 Requested basis set is 6-311++G(d,p)
 There are 95 shells and 256 basis functions
 A cutoff of  1.0D-11 yielded   3457 shell pairs
 There are     26590 function pairs (     29696 Cartesian)
 Smallest overlap matrix eigenvalue = 4.12E-05
 Guess MOs from SCF MO coefficient file

 -----------------------------------------------------------------------
  General SCF calculation program by
  Eric Jon Sundstrom, Paul Horn, Yuezhi Mao, Dmitri Zuev, Alec White,
  David Stuck, Shaama M.S., Shane Yost, Joonho Lee, David Small,
  Daniel Levine, Susi Lehtola, Hugh Burton, Evgeny Epifanovsky
 -----------------------------------------------------------------------
 Exchange:     0.2000 Hartree-Fock + 0.0800 Slater + 0.7200 B88
 Correlation:  0.1900 VWN1RPA + 0.8100 LYP
 Using SG-1 standard quadrature grid
 A restricted SCF calculation will be
 performed using DIIS
 SCF converges when DIIS error is below 1.0e-08
 ---------------------------------------
  Cycle       Energy         DIIS error
 ---------------------------------------
    1  -14514.6225243364      7.19e-04  
    2  -14514.6282163492      2.76e-04  
    3  -14514.6278776629      3.47e-04  
    4  -14514.6287842122      8.76e-05  
    5  -14514.6288473865      2.37e-05  
    6  -14514.6288515197      7.50e-06  
    7  -14514.6288519116      1.63e-06  
    8  -14514.6288519311      5.81e-07  
    9  -14514.6288519335      1.07e-07  
   10  -14514.6288519333      4.24e-08  
   11  -14514.6288519333      1.25e-08  
   12  -14514.6288519333      5.68e-09  Convergence criterion met
 ---------------------------------------
 SCF time:   CPU 65.47s  wall 81.00s 
 SCF   energy in the final basis set =   -14514.6288519333
 Total energy in the final basis set =   -14514.6288519333

 --------------------------------------------------------------

                    Orbital Energies (a.u.)
 --------------------------------------------------------------

 Alpha MOs
 -- Occupied --
***************-176.317-176.317-165.721-165.721-165.719-165.719
*******-165.719-101.578 -35.814 -35.813 -31.307 -31.307 -31.301
-31.300 -31.300 -31.300 -24.721 -22.958 -22.957 -22.956 -22.956
-22.956 -22.956 -22.951 -22.951 -22.951 -22.951 -10.357 -10.302
-10.230  -9.493  -7.258  -7.248  -7.247  -6.363  -6.363  -4.776
 -4.776  -4.760  -4.760  -4.760  -4.760  -2.041  -2.041  -2.037
 -2.037  -2.036  -2.036  -2.023  -2.023  -2.023  -2.022  -1.267
 -0.936  -0.859  -0.709  -0.664  -0.650  -0.603  -0.546  -0.522
 -0.492  -0.467  -0.443  -0.390  -0.383  -0.367  -0.347  -0.319
 -0.290  -0.280  -0.276  -0.267
 -- Virtual --
 -0.097  -0.074  -0.007   0.003   0.023   0.026   0.030   0.056
  0.064   0.069   0.080   0.083   0.090   0.095   0.109   0.113
  0.123   0.128   0.132   0.137   0.156   0.162   0.174   0.184
  0.199   0.215   0.224   0.232   0.241   0.246   0.250   0.267
  0.290   0.304   0.320   0.344   0.365   0.379   0.387   0.397
  0.412   0.420   0.430   0.444   0.455   0.464   0.468   0.472
  0.493   0.494   0.526   0.554   0.565   0.576   0.608   0.636
  0.653   0.657   0.667   0.690   0.713   0.730   0.770   0.829
  0.845   0.869   0.895   0.949   0.970   1.039   1.066   1.119
  1.247   1.255   1.304   1.309   1.336   1.351   1.366   1.379
  1.406   1.414   1.445   1.479   1.491   1.518   1.540   1.551
  1.648   1.662   1.740   1.773   1.853   1.865   1.874   1.959
  1.984   2.049   2.141   2.167   2.200   2.277   2.310   2.462
  2.530   2.568   2.665   2.683   2.754   2.804   2.877   3.024
  3.090   3.365   3.512   3.693   3.763   3.794   3.965   3.968
  3.972   3.979   4.007   4.011   4.055   4.060   4.061   4.078
  4.159   4.229   4.278   4.415   4.440   4.835   6.003   6.025
  6.031   6.043   6.066   6.121   6.331   6.380   6.654   9.728
 23.486  23.613  23.840  25.849  25.938  26.406  27.848  27.884
 28.342  28.356  28.359  28.371  28.386  28.397  28.532  28.533
 28.536  28.550  28.566  28.573  28.582  28.624  28.674  28.708
 66.751 127.883 127.895 127.904 127.911 127.921 127.952 151.647
151.678 215.7141901.8101901.842
 --------------------------------------------------------------

          Ground-State Mulliken Net Atomic Charges

     Atom                 Charge (a.u.)
  ----------------------------------------
      1 C                    -0.546823
      2 C                    -0.232259
      3 C                    -0.067183
      4 Cl                    0.232590
      5 F                    -0.022451
      6 I                     0.134802
      7 I                     0.137631
      8 H                     0.205228
      9 H                     0.158466
  ----------------------------------------
  Sum of atomic charges =     0.000000

 -----------------------------------------------------------------
                    Cartesian Multipole Moments
 -----------------------------------------------------------------
    Charge (ESU x 10^10)
                 0.0000
    Dipole Moment (Debye)
         X      -0.1662      Y       0.3275      Z      -1.7292
       Tot       1.7678
    Quadrupole Moments (Debye-Ang)
        XX     -89.5340     XY      -0.3845     YY     -94.8788
        XZ       0.5110     YZ       3.5859     ZZ     -90.1877
    Octopole Moments (Debye-Ang^2)
       XXX      28.6495    XXY      21.8866    XYY      -0.9255
       YYY      58.6076    XXZ       9.3266    XYZ       1.2649
       YYZ       2.9820    XZZ       5.7567    YZZ       7.8592
       ZZZ      10.1568
    Hexadecapole Moments (Debye-Ang^3)
      XXXX   -1410.8736   XXXY     -32.3915   XXYY    -426.4976
      XYYY     -61.2512   YYYY   -1204.7107   XXXZ       0.4823
      XXYZ       2.4521   XYYZ      -8.1550   YYYZ      10.5334
      XXZZ    -291.4760   XYZZ     -14.2568   YYZZ    -236.2700
      XZZZ      -1.2169   YZZZ      13.2379   ZZZZ    -238.6871
 -----------------------------------------------------------------
 Calculating analytic gradient of the SCF energy
 Gradient of SCF Energy
            1           2           3           4           5           6
    1  -0.0023759   0.0031298   0.0055210  -0.0007032  -0.0027218  -0.0013669
    2   0.0016791  -0.0120725   0.0049342  -0.0007635   0.0022196   0.0043369
    3  -0.0051567   0.0115371   0.0025584  -0.0031488  -0.0026824  -0.0019236
            7           8           9
    1  -0.0016647  -0.0000975   0.0002791
    2  -0.0003623   0.0001742  -0.0001457
    3  -0.0004151  -0.0000990  -0.0006699
 Max gradient component =       1.207E-02
 RMS gradient           =       4.054E-03
 Gradient time:  CPU 20.35 s  wall 26.02 s
 Geometry Optimization Parameters
   NAtoms,    NIC,     NZ,  NCons,   NDum,   NFix, NCnnct, MaxDiis
        9      69       9       0       0       0       0       0

 Cartesian Hessian Update
 Hessian Updated using BFGS Update


** GEOMETRY OPTIMIZATION IN DELOCALIZED INTERNAL COORDINATES **
   Searching for a Minimum

   Optimization Cycle:   2

                       Coordinates (Angstroms)
     ATOM                X               Y               Z
      1  C        -0.2203222648   -1.1927093272   -1.5443939217
      2  C        -0.3981369392   -1.7377611811   -0.1530711101
      3  C         0.0136051234   -0.2774589148   -0.3439741935
      4  Cl       -2.0107362850   -2.2101415923    0.3818413817
      5  F         0.5314198995   -2.5975891808    0.3079800440
      6  I        -1.3855823649    1.3751855540   -0.0456346299
      7  I         2.0732087625    0.2442301503    0.0951957589
      8  H         0.6533694953   -1.5262787572   -2.0924039769
      9  H        -1.1082884120   -1.0321564433   -2.1441546689
   Point Group: c1    Number of degrees of freedom:    21


   Energy is -14514.628851933

 Hessian Updated using BFGS Update

 21 Hessian modes will be used to form the next step
  Hessian Eigenvalues:
     0.017396    0.020945    0.030705    0.030789    0.032175    0.042668
     0.087835    0.089190    0.102330    0.108231    0.117145    0.122792
     0.137455    0.145995    0.249392    0.268856    0.276691    0.287686
     0.347937    0.348401    0.554857

 Minimum Search - Taking Simple RFO Step
 Searching for Lamda that Minimizes Along All modes
 Value Taken    Lamda =  -0.00138433
 Step Taken.  Stepsize is  0.140378

                             Maximum     Tolerance    Cnvgd?
         Gradient           0.006887      0.000300      NO
         Displacement       0.082085      0.001200      NO
         Energy change     -0.003382      0.000001      NO


 New Cartesian Coordinates Obtained by Inverse Iteration

 Displacement from previous Coordinates is:  0.163035
 ----------------------------------------------------------------
             Standard Nuclear Orientation (Angstroms)
    I     Atom           X                Y                Z
 ----------------------------------------------------------------
    1      C      -0.2164443293    -1.1973228423    -1.5590387469
    2      C      -0.4032465780    -1.7246721384    -0.1772443013
    3      C       0.0079381985    -0.2805545803    -0.3647215003
    4      Cl     -2.0033331613    -2.1774447921     0.4072103660
    5      F       0.5248464498    -2.5740509863     0.3141497006
    6      I      -1.3993115331     1.3427077927    -0.0095955493
    7      I       2.0756740284     0.2342857006     0.1074762462
    8      H       0.6619001315    -1.5387800261    -2.0930451812
    9      H      -1.0994861916    -1.0388478201    -2.1638063503
 ----------------------------------------------------------------
 Molecular Point Group                 C1    NOp =  1
 Largest Abelian Subgroup              C1    NOp =  1
 Nuclear Repulsion Energy =  1375.9667252427 hartrees
 There are       76 alpha and       76 beta electrons
 Applying Cartesian multipole field
    Component          Value
    ---------          -----
     (2,0,0)        1.00000E-11
     (0,2,0)        2.00000E-11
     (0,0,2)       -3.00000E-11
 Nucleus-field energy     =     0.0000000306 hartrees
 Requested basis set is 6-311++G(d,p)
 There are 95 shells and 256 basis functions
 A cutoff of  1.0D-11 yielded   3458 shell pairs
 There are     26601 function pairs (     29708 Cartesian)
 Smallest overlap matrix eigenvalue = 3.96E-05
 Guess MOs from SCF MO coefficient file

 -----------------------------------------------------------------------
  General SCF calculation program by
  Eric Jon Sundstrom, Paul Horn, Yuezhi Mao, Dmitri Zuev, Alec White,
  David Stuck, Shaama M.S., Shane Yost, Joonho Lee, David Small,
  Daniel Levine, Susi Lehtola, Hugh Burton, Evgeny Epifanovsky
 -----------------------------------------------------------------------
 Exchange:     0.2000 Hartree-Fock + 0.0800 Slater + 0.7200 B88
 Correlation:  0.1900 VWN1RPA + 0.8100 LYP
 Using SG-1 standard quadrature grid
 A restricted SCF calculation will be
 performed using DIIS
 SCF converges when DIIS error is below 1.0e-08
 ---------------------------------------
  Cycle       Energy         DIIS error
 ---------------------------------------
    1  -14514.6282921178      3.24e-04  
    2  -14514.6294546360      1.05e-04  
    3  -14514.6294152549      1.32e-04  
    4  -14514.6295325051      3.38e-05  
    5  -14514.6295416678      1.07e-05  
    6  -14514.6295424806      3.12e-06  
    7  -14514.6295425577      5.95e-07  
    8  -14514.6295425603      2.09e-07  
    9  -14514.6295425605      5.18e-08  
   10  -14514.6295425606      1.98e-08  
   11  -14514.6295425606      6.23e-09  Convergence criterion met
 ---------------------------------------
 SCF time:   CPU 60.36s  wall 73.00s 
 SCF   energy in the final basis set =   -14514.6295425606
 Total energy in the final basis set =   -14514.6295425606

 --------------------------------------------------------------

                    Orbital Energies (a.u.)
 --------------------------------------------------------------

 Alpha MOs
 -- Occupied --
***************-176.317-176.317-165.721-165.721-165.719-165.719
*******-165.718-101.578 -35.814 -35.813 -31.307 -31.307 -31.301
-31.301 -31.300 -31.300 -24.719 -22.958 -22.957 -22.956 -22.956
-22.955 -22.955 -22.951 -22.951 -22.951 -22.951 -10.355 -10.300
-10.231  -9.492  -7.257  -7.247  -7.247  -6.363  -6.362  -4.776
 -4.775  -4.760  -4.760  -4.759  -4.759  -2.041  -2.041  -2.037
 -2.037  -2.036  -2.036  -2.023  -2.023  -2.022  -2.022  -1.265
 -0.941  -0.860  -0.709  -0.664  -0.650  -0.603  -0.547  -0.522
 -0.491  -0.468  -0.443  -0.391  -0.382  -0.367  -0.347  -0.320
 -0.291  -0.280  -0.276  -0.267
 -- Virtual --
 -0.097  -0.075  -0.007   0.004   0.023   0.027   0.030   0.058
  0.064   0.069   0.081   0.083   0.090   0.095   0.109   0.113
  0.123   0.128   0.132   0.138   0.157   0.164   0.173   0.184
  0.199   0.214   0.224   0.232   0.243   0.250   0.251   0.270
  0.290   0.306   0.319   0.346   0.364   0.379   0.388   0.398
  0.411   0.420   0.431   0.443   0.455   0.464   0.468   0.475
  0.493   0.494   0.527   0.554   0.568   0.578   0.609   0.637
  0.651   0.657   0.665   0.693   0.714   0.730   0.769   0.830
  0.847   0.868   0.896   0.950   0.970   1.051   1.064   1.119
  1.247   1.253   1.307   1.314   1.335   1.351   1.367   1.378
  1.404   1.423   1.450   1.477   1.491   1.517   1.545   1.560
  1.648   1.663   1.741   1.774   1.862   1.869   1.874   1.965
  1.990   2.052   2.150   2.172   2.199   2.279   2.312   2.465
  2.536   2.566   2.667   2.688   2.765   2.811   2.882   3.024
  3.108   3.377   3.511   3.694   3.765   3.797   3.965   3.968
  3.972   3.980   4.009   4.017   4.058   4.061   4.062   4.078
  4.161   4.230   4.278   4.414   4.438   4.841   6.004   6.025
  6.033   6.043   6.067   6.121   6.335   6.381   6.658   9.730
 23.490  23.645  23.852  25.852  25.944  26.408  27.847  27.882
 28.343  28.356  28.359  28.371  28.386  28.398  28.532  28.533
 28.536  28.550  28.567  28.573  28.582  28.624  28.675  28.708
 66.755 127.884 127.895 127.905 127.911 127.922 127.952 151.647
151.676 215.7161901.8091901.840
 --------------------------------------------------------------

          Ground-State Mulliken Net Atomic Charges

     Atom                 Charge (a.u.)
  ----------------------------------------
      1 C                    -0.569923
      2 C                    -0.206143
      3 C                    -0.066332
      4 Cl                    0.231591
      5 F                    -0.026279
      6 I                     0.138249
      7 I                     0.133596
      8 H                     0.205871
      9 H                     0.159371
  ----------------------------------------
  Sum of atomic charges =     0.000000

 -----------------------------------------------------------------
                    Cartesian Multipole Moments
 -----------------------------------------------------------------
    Charge (ESU x 10^10)
                 0.0000
    Dipole Moment (Debye)
         X      -0.2064      Y       0.3172      Z      -1.7684
       Tot       1.8085
    Quadrupole Moments (Debye-Ang)
        XX     -89.4943     XY      -0.4466     YY     -94.9641
        XZ       0.4395     YZ       3.8310     ZZ     -89.9770
    Octopole Moments (Debye-Ang^2)
       XXX      29.2009    XXY      22.6102    XYY      -0.3787
       YYY      60.0622    XXZ       8.6612    XYZ       1.1290
       YYZ       1.6177    XZZ       5.8382    YZZ       8.3567
       ZZZ       5.6625
    Hexadecapole Moments (Debye-Ang^3)
      XXXX   -1417.1972   XXXY     -32.0792   XXYY    -423.5238
      XYYY     -58.8281   YYYY   -1175.2671   XXXZ       3.7753
      XXYZ       1.7721   XYYZ      -7.9406   YYYZ       8.0231
      XXZZ    -292.0893   XYZZ     -13.3585   YYZZ    -230.8639
      XZZZ       2.5049   YZZZ       9.6540   ZZZZ    -241.9084
 -----------------------------------------------------------------
 Calculating analytic gradient of the SCF energy
 Gradient of SCF Energy
            1           2           3           4           5           6
    1  -0.0012473   0.0024211   0.0015309   0.0007039  -0.0031303  -0.0014706
    2   0.0009218  -0.0050593  -0.0014911   0.0003537   0.0034794   0.0019635
    3   0.0012081  -0.0014280  -0.0011964  -0.0006831  -0.0002856   0.0002462
            7           8           9
    1   0.0005328  -0.0001687   0.0008280
    2   0.0000848   0.0000841  -0.0003370
    3   0.0006887   0.0007800   0.0006700
 Max gradient component =       5.059E-03
 RMS gradient           =       1.669E-03
 Gradient time:  CPU 20.35 s  wall 20.35 s
 Geometry Optimization Parameters
   NAtoms,    NIC,     NZ,  NCons,   NDum,   NFix, NCnnct, MaxDiis
        9      69       9       0       0       0       0       0

 Cartesian Hessian Update
 Hessian Updated using BFGS Update


** GEOMETRY OPTIMIZATION IN DELOCALIZED INTERNAL COORDINATES **
   Searching for a Minimum

   Optimization Cycle:   3

                       Coordinates (Angstroms)
     ATOM                X               Y               Z
      1  C        -0.2164443293   -1.1973228423   -1.5590387469
      2  C        -0.4032465780   -1.7246721384   -0.1772443013
      3  C         0.0079381985   -0.2805545803   -0.3647215003
      4  Cl       -2.0033331613   -2.1774447921    0.4072103660
      5  F         0.5248464498   -2.5740509863    0.3141497006
      6  I        -1.3993115331    1.3427077927   -0.0095955493
      7  I         2.0756740284    0.2342857006    0.1074762462
      8  H         0.6619001315   -1.5387800261   -2.0930451812
      9  H        -1.0994861916   -1.0388478201   -2.1638063503
   Point Group: c1    Number of degrees of freedom:    21


   Energy is -14514.629542561

 Hessian Updated using BFGS Update

 21 Hessian modes will be used to form the next step
  Hessian Eigenvalues:
     0.017453    0.020974    0.030394    0.030875    0.033279    0.049399
     0.084633    0.089368    0.100634    0.108250    0.109855    0.123251
     0.137451    0.145852    0.259178    0.265262    0.269389    0.286961
     0.348115    0.348596    0.545815

 Minimum Search - Taking Simple RFO Step
 Searching for Lamda that Minimizes Along All modes
 Value Taken    Lamda =  -0.00019526
 Step Taken.  Stepsize is  0.052481

                             Maximum     Tolerance    Cnvgd?
         Gradient           0.002951      0.000300      NO
         Displacement       0.026952      0.001200      NO
         Energy change     -0.000691      0.000001      NO


 New Cartesian Coordinates Obtained by Inverse Iteration

 Displacement from previous Coordinates is:  0.046402
 ----------------------------------------------------------------
             Standard Nuclear Orientation (Angstroms)
    I     Atom           X                Y                Z
 ----------------------------------------------------------------
    1      C      -0.2147378146    -1.1979160588    -1.5583930104
    2      C      -0.4045792774    -1.7194484269    -0.1728579898
    3      C       0.0065184860    -0.2788640947    -0.3639812519
    4      Cl     -2.0055963349    -2.1707243306     0.4155762538
    5      F       0.5230305421    -2.5838555132     0.3051332365
    6      I      -1.3972492082     1.3313700745    -0.0113108957
    7      I       2.0714825546     0.2399881222     0.1057437788
    8      H       0.6654200415    -1.5397684130    -2.0910949837
    9      H      -1.0957519742    -1.0354610518    -2.1674304542
 ----------------------------------------------------------------
 Molecular Point Group                 C1    NOp =  1
 Largest Abelian Subgroup              C1    NOp =  1
 Nuclear Repulsion Energy =  1378.4547474515 hartrees
 There are       76 alpha and       76 beta electrons
 Applying Cartesian multipole field
    Component          Value
    ---------          -----
     (2,0,0)        1.00000E-11
     (0,2,0)        2.00000E-11
     (0,0,2)       -3.00000E-11
 Nucleus-field energy     =     0.0000000304 hartrees
 Requested basis set is 6-311++G(d,p)
 There are 95 shells and 256 basis functions
 A cutoff of  1.0D-11 yielded   3460 shell pairs
 There are     26607 function pairs (     29714 Cartesian)
 Smallest overlap matrix eigenvalue = 3.94E-05
 Guess MOs from SCF MO coefficient file

 -----------------------------------------------------------------------
  General SCF calculation program by
  Eric Jon Sundstrom, Paul Horn, Yuezhi Mao, Dmitri Zuev, Alec White,
  David Stuck, Shaama M.S., Shane Yost, Joonho Lee, David Small,
  Daniel Levine, Susi Lehtola, Hugh Burton, Evgeny Epifanovsky
 -----------------------------------------------------------------------
 Exchange:     0.2000 Hartree-Fock + 0.0800 Slater + 0.7200 B88
 Correlation:  0.1900 VWN1RPA + 0.8100 LYP
 Using SG-1 standard quadrature grid
 A restricted SCF calculation will be
 performed using DIIS
 SCF converges when DIIS error is below 1.0e-08
 ---------------------------------------
  Cycle       Energy         DIIS error
 ---------------------------------------
    1  -14514.6294683072      1.21e-04  
    2  -14514.6296084426      5.37e-05  
    3  -14514.6295775067      8.11e-05  
    4  -14514.6296315445      9.53e-06  
    5  -14514.6296322063      3.35e-06  
    6  -14514.6296322903      8.02e-07  
    7  -14514.6296322949      2.32e-07  
    8  -14514.6296322954      5.86e-08  
    9  -14514.6296322954      1.90e-08  
   10  -14514.6296322953      5.09e-09  Convergence criterion met
 ---------------------------------------
 SCF time:   CPU 54.85s  wall 55.00s 
 SCF   energy in the final basis set =   -14514.6296322953
 Total energy in the final basis set =   -14514.6296322953

 --------------------------------------------------------------

                    Orbital Energies (a.u.)
 --------------------------------------------------------------

 Alpha MOs
 -- Occupied --
***************-176.318-176.317-165.722-165.720-165.719-165.719
*******-165.718-101.578 -35.814 -35.813 -31.308 -31.307 -31.301
-31.301 -31.300 -31.300 -24.718 -22.958 -22.957 -22.957 -22.957
-22.955 -22.955 -22.952 -22.952 -22.951 -22.951 -10.355 -10.300
-10.231  -9.492  -7.257  -7.247  -7.247  -6.363  -6.362  -4.777
 -4.775  -4.761  -4.760  -4.759  -4.759  -2.042  -2.041  -2.037
 -2.037  -2.036  -2.036  -2.023  -2.023  -2.022  -2.022  -1.262
 -0.941  -0.860  -0.710  -0.665  -0.649  -0.603  -0.546  -0.521
 -0.490  -0.467  -0.443  -0.391  -0.382  -0.367  -0.347  -0.320
 -0.291  -0.280  -0.276  -0.267
 -- Virtual --
 -0.096  -0.075  -0.007   0.004   0.023   0.027   0.030   0.057
  0.064   0.068   0.081   0.083   0.091   0.095   0.109   0.113
  0.123   0.128   0.131   0.137   0.157   0.164   0.173   0.184
  0.199   0.213   0.224   0.232   0.244   0.250   0.251   0.270
  0.290   0.306   0.320   0.346   0.364   0.379   0.388   0.398
  0.411   0.420   0.430   0.443   0.456   0.464   0.468   0.476
  0.493   0.495   0.526   0.554   0.569   0.578   0.609   0.639
  0.652   0.658   0.667   0.695   0.715   0.731   0.769   0.831
  0.847   0.868   0.896   0.950   0.971   1.050   1.064   1.119
  1.248   1.253   1.307   1.317   1.337   1.352   1.367   1.378
  1.404   1.423   1.448   1.477   1.491   1.518   1.545   1.558
  1.650   1.663   1.742   1.773   1.862   1.872   1.874   1.965
  1.991   2.052   2.146   2.171   2.199   2.279   2.312   2.465
  2.534   2.564   2.664   2.688   2.766   2.811   2.881   3.020
  3.107   3.377   3.508   3.692   3.766   3.798   3.965   3.968
  3.972   3.978   4.008   4.010   4.059   4.061   4.063   4.080
  4.162   4.230   4.279   4.417   4.438   4.838   6.005   6.025
  6.033   6.044   6.068   6.123   6.336   6.382   6.653   9.730
 23.487  23.648  23.849  25.852  25.944  26.408  27.849  27.883
 28.343  28.356  28.359  28.371  28.387  28.399  28.532  28.533
 28.536  28.551  28.567  28.574  28.583  28.625  28.676  28.709
 66.755 127.884 127.895 127.905 127.911 127.922 127.953 151.649
151.677 215.7161901.8111901.841
 --------------------------------------------------------------

          Ground-State Mulliken Net Atomic Charges

     Atom                 Charge (a.u.)
  ----------------------------------------
      1 C                    -0.569644
      2 C                    -0.199783
      3 C                    -0.075649
      4 Cl                    0.232101
      5 F                    -0.029793
      6 I                     0.142756
      7 I                     0.134232
      8 H                     0.206514
      9 H                     0.159267
  ----------------------------------------
  Sum of atomic charges =     0.000000

 -----------------------------------------------------------------
                    Cartesian Multipole Moments
 -----------------------------------------------------------------
    Charge (ESU x 10^10)
                 0.0000
    Dipole Moment (Debye)
         X      -0.2239      Y       0.3710      Z      -1.7583
       Tot       1.8109
    Quadrupole Moments (Debye-Ang)
        XX     -89.4684     XY      -0.4452     YY     -95.0852
        XZ       0.4154     YZ       3.8011     ZZ     -89.9702
    Octopole Moments (Debye-Ang^2)
       XXX      29.3095    XXY      22.7888    XYY      -0.2799
       YYY      60.7402    XXZ       8.6490    XYZ       1.1652
       YYZ       1.6514    XZZ       5.9346    YZZ       8.4965
       ZZZ       5.6752
    Hexadecapole Moments (Debye-Ang^3)
      XXXX   -1413.8348   XXXY     -34.1801   XXYY    -422.0104
      XYYY     -60.6205   YYYY   -1170.8029   XXXZ       4.4397
      XXYZ       1.9213   XYYZ      -7.5945   YYYZ       8.4887
      XXZZ    -291.5323   XYZZ     -14.1432   YYZZ    -229.9416
      XZZZ       3.3864   YZZZ      10.2532   ZZZZ    -242.0867
 -----------------------------------------------------------------
 Calculating analytic gradient of the SCF energy
 Gradient of SCF Energy
            1           2           3           4           5           6
    1   0.0003370   0.0013069  -0.0006909  -0.0001787  -0.0014548   0.0004349
    2   0.0002336  -0.0007700   0.0000491   0.0002797   0.0006421  -0.0005672
    3   0.0010764   0.0004893  -0.0008819  -0.0004445  -0.0005689  -0.0002107
            7           8           9
    1  -0.0003148   0.0003603   0.0002000
    2   0.0000589   0.0001458  -0.0000719
    3   0.0004601   0.0000030   0.0000771
 Max gradient component =       1.455E-03
 RMS gradient           =       5.887E-04
 Gradient time:  CPU 20.45 s  wall 20.45 s
 Geometry Optimization Parameters
   NAtoms,    NIC,     NZ,  NCons,   NDum,   NFix, NCnnct, MaxDiis
        9      69       9       0       0       0       0       0

 Cartesian Hessian Update
 Hessian Updated using BFGS Update


** GEOMETRY OPTIMIZATION IN DELOCALIZED INTERNAL COORDINATES **
   Searching for a Minimum

   Optimization Cycle:   4

                       Coordinates (Angstroms)
     ATOM                X               Y               Z
      1  C        -0.2147378146   -1.1979160588   -1.5583930104
      2  C        -0.4045792774   -1.7194484269   -0.1728579898
      3  C         0.0065184860   -0.2788640947   -0.3639812519
      4  Cl       -2.0055963349   -2.1707243306    0.4155762538
      5  F         0.5230305421   -2.5838555132    0.3051332365
      6  I        -1.3972492082    1.3313700745   -0.0113108957
      7  I         2.0714825546    0.2399881222    0.1057437788
      8  H         0.6654200415   -1.5397684130   -2.0910949837
      9  H        -1.0957519742   -1.0354610518   -2.1674304542
   Point Group: c1    Number of degrees of freedom:    21


   Energy is -14514.629632295

 Hessian Updated using BFGS Update

 21 Hessian modes will be used to form the next step
  Hessian Eigenvalues:
     0.017543    0.020995    0.030025    0.031285    0.035150    0.049955
     0.085892    0.089587    0.100017    0.107891    0.115691    0.132330
     0.137465    0.153190    0.241576    0.265878    0.271784    0.285740
     0.347474    0.348984    0.489212

 Minimum Search - Taking Simple RFO Step
 Searching for Lamda that Minimizes Along All modes
 Value Taken    Lamda =  -0.00002091
 Step Taken.  Stepsize is  0.015719

                             Maximum     Tolerance    Cnvgd?
         Gradient           0.001369      0.000300      NO
         Displacement       0.011699      0.001200      NO
         Energy change     -0.000090      0.000001      NO


 New Cartesian Coordinates Obtained by Inverse Iteration

 Displacement from previous Coordinates is:  0.015296
 ----------------------------------------------------------------
             Standard Nuclear Orientation (Angstroms)
    I     Atom           X                Y                Z
 ----------------------------------------------------------------
    1      C      -0.2153067909    -1.1976740245    -1.5594763091
    2      C      -0.4053731060    -1.7194091214    -0.1730020370
    3      C       0.0059124302    -0.2788602427    -0.3629792472
    4      Cl     -2.0055603731    -2.1737538748     0.4165126159
    5      F       0.5255112928    -2.5818902003     0.3071736204
    6      I      -1.3986207889     1.3336753955    -0.0110040658
    7      I       2.0722261067     0.2377874048     0.1054537430
    8      H       0.6645637044    -1.5420898532    -2.0908786620
    9      H      -1.0948154603    -1.0324651759    -2.1704149748
 ----------------------------------------------------------------
 Molecular Point Group                 C1    NOp =  1
 Largest Abelian Subgroup              C1    NOp =  1
 Nuclear Repulsion Energy =  1377.6415755786 hartrees
 There are       76 alpha and       76 beta electrons
 Applying Cartesian multipole field
    Component          Value
    ---------          -----
     (2,0,0)        1.00000E-11
     (0,2,0)        2.00000E-11
     (0,0,2)       -3.00000E-11
 Nucleus-field energy     =     0.0000000305 hartrees
 Requested basis set is 6-311++G(d,p)
 There are 95 shells and 256 basis functions
 A cutoff of  1.0D-11 yielded   3460 shell pairs
 There are     26607 function pairs (     29714 Cartesian)
 Smallest overlap matrix eigenvalue = 3.95E-05
 Guess MOs from SCF MO coefficient file

 -----------------------------------------------------------------------
  General SCF calculation program by
  Eric Jon Sundstrom, Paul Horn, Yuezhi Mao, Dmitri Zuev, Alec White,
  David Stuck, Shaama M.S., Shane Yost, Joonho Lee, David Small,
  Daniel Levine, Susi Lehtola, Hugh Burton, Evgeny Epifanovsky
 -----------------------------------------------------------------------
 Exchange:     0.2000 Hartree-Fock + 0.0800 Slater + 0.7200 B88
 Correlation:  0.1900 VWN1RPA + 0.8100 LYP
 Using SG-1 standard quadrature grid
 A restricted SCF calculation will be
 performed using DIIS
 SCF converges when DIIS error is below 1.0e-08
 ---------------------------------------
  Cycle       Energy         DIIS error
 ---------------------------------------
    1  -14514.6296327971      3.44e-05  
    2  -14514.6296431305      1.24e-05  
    3  -14514.6296409658      1.99e-05  
    4  -14514.6296443551      2.67e-06  
    5  -14514.6296444047      6.91e-07  
    6  -14514.6296444072      2.67e-07  
    7  -14514.6296444074      3.90e-08  
    8  -14514.6296444076      1.24e-08  
    9  -14514.6296444076      4.26e-09  Convergence criterion met
 ---------------------------------------
 SCF time:   CPU 49.40s  wall 49.00s 
 SCF   energy in the final basis set =   -14514.6296444076
 Total energy in the final basis set =   -14514.6296444076

 --------------------------------------------------------------

                    Orbital Energies (a.u.)
 --------------------------------------------------------------

 Alpha MOs
 -- Occupied --
***************-176.318-176.317-165.722-165.720-165.719-165.719
*******-165.718-101.578 -35.814 -35.813 -31.308 -31.307 -31.301
-31.301 -31.300 -31.300 -24.718 -22.958 -22.957 -22.957 -22.957
-22.955 -22.955 -22.952 -22.952 -22.951 -22.951 -10.355 -10.300
-10.231  -9.493  -7.258  -7.247  -7.247  -6.363  -6.362  -4.777
 -4.775  -4.761  -4.760  -4.759  -4.759  -2.042  -2.041  -2.037
 -2.037  -2.036  -2.036  -2.023  -2.023  -2.022  -2.022  -1.261
 -0.940  -0.860  -0.710  -0.665  -0.649  -0.602  -0.546  -0.520
 -0.489  -0.467  -0.443  -0.391  -0.382  -0.368  -0.347  -0.320
 -0.291  -0.280  -0.276  -0.267
 -- Virtual --
 -0.096  -0.075  -0.007   0.004   0.023   0.027   0.030   0.057
  0.064   0.068   0.081   0.083   0.091   0.095   0.109   0.113
  0.123   0.128   0.131   0.137   0.156   0.164   0.173   0.183
  0.199   0.213   0.224   0.232   0.243   0.250   0.251   0.269
  0.290   0.306   0.320   0.346   0.364   0.379   0.388   0.398
  0.411   0.420   0.430   0.443   0.456   0.464   0.468   0.476
  0.493   0.495   0.526   0.554   0.569   0.577   0.609   0.638
  0.652   0.658   0.666   0.695   0.715   0.731   0.769   0.830
  0.847   0.868   0.896   0.949   0.971   1.050   1.063   1.119
  1.248   1.253   1.307   1.316   1.336   1.352   1.367   1.378
  1.404   1.423   1.449   1.477   1.490   1.518   1.544   1.558
  1.650   1.663   1.742   1.772   1.861   1.871   1.873   1.964
  1.991   2.052   2.145   2.170   2.199   2.279   2.312   2.465
  2.534   2.564   2.664   2.688   2.766   2.810   2.880   3.018
  3.106   3.376   3.506   3.692   3.766   3.798   3.964   3.968
  3.972   3.978   4.007   4.009   4.058   4.060   4.062   4.079
  4.162   4.230   4.279   4.417   4.438   4.837   6.005   6.025
  6.033   6.044   6.068   6.122   6.336   6.382   6.651   9.730
 23.485  23.647  23.847  25.851  25.943  26.407  27.849  27.883
 28.343  28.356  28.359  28.371  28.386  28.398  28.532  28.533
 28.536  28.551  28.567  28.573  28.583  28.625  28.676  28.709
 66.755 127.884 127.895 127.905 127.911 127.922 127.953 151.648
151.677 215.7161901.8101901.841
 --------------------------------------------------------------

          Ground-State Mulliken Net Atomic Charges

     Atom                 Charge (a.u.)
  ----------------------------------------
      1 C                    -0.570275
      2 C                    -0.199467
      3 C                    -0.074450
      4 Cl                    0.232671
      5 F                    -0.030883
      6 I                     0.142340
      7 I                     0.134241
      8 H                     0.206333
      9 H                     0.159490
  ----------------------------------------
  Sum of atomic charges =     0.000000

 -----------------------------------------------------------------
                    Cartesian Multipole Moments
 -----------------------------------------------------------------
    Charge (ESU x 10^10)
                 0.0000
    Dipole Moment (Debye)
         X      -0.2304      Y       0.3748      Z      -1.7636
       Tot       1.8176
    Quadrupole Moments (Debye-Ang)
        XX     -89.4636     XY      -0.4460     YY     -95.0901
        XZ       0.4146     YZ       3.8050     ZZ     -89.9665
    Octopole Moments (Debye-Ang^2)
       XXX      29.3944    XXY      22.7975    XYY      -0.3283
       YYY      60.8644    XXZ       8.6243    XYZ       1.1777
       YYZ       1.6219    XZZ       5.9258    YZZ       8.5184
       ZZZ       5.5832
    Hexadecapole Moments (Debye-Ang^3)
      XXXX   -1414.8827   XXXY     -33.6274   XXYY    -422.3990
      XYYY     -59.9809   YYYY   -1172.3351   XXXZ       4.4801
      XXYZ       1.9114   XYYZ      -7.6397   YYYZ       8.6745
      XXZZ    -291.7892   XYZZ     -13.9322   YYZZ    -230.2415
      XZZZ       3.5264   YZZZ      10.4435   ZZZZ    -242.2118
 -----------------------------------------------------------------
 Calculating analytic gradient of the SCF energy
 Gradient of SCF Energy
            1           2           3           4           5           6
    1   0.0002946   0.0008323  -0.0004946  -0.0004758  -0.0005002   0.0000470
    2   0.0001665  -0.0005024   0.0000933   0.0001213   0.0001415  -0.0000479
    3   0.0002120   0.0001968  -0.0002242  -0.0003216   0.0000747  -0.0001491
            7           8           9
    1  -0.0001391   0.0002511   0.0001847
    2  -0.0000550  -0.0000346   0.0001174
    3   0.0003844   0.0000393  -0.0002122
 Max gradient component =       8.323E-04
 RMS gradient           =       2.996E-04
 Gradient time:  CPU 20.67 s  wall 20.67 s
 Geometry Optimization Parameters
   NAtoms,    NIC,     NZ,  NCons,   NDum,   NFix, NCnnct, MaxDiis
        9      69       9       0       0       0       0       0

 Cartesian Hessian Update
 Hessian Updated using BFGS Update


** GEOMETRY OPTIMIZATION IN DELOCALIZED INTERNAL COORDINATES **
   Searching for a Minimum

   Optimization Cycle:   5

                       Coordinates (Angstroms)
     ATOM                X               Y               Z
      1  C        -0.2153067909   -1.1976740245   -1.5594763091
      2  C        -0.4053731060   -1.7194091214   -0.1730020370
      3  C         0.0059124302   -0.2788602427   -0.3629792472
      4  Cl       -2.0055603731   -2.1737538748    0.4165126159
      5  F         0.5255112928   -2.5818902003    0.3071736204
      6  I        -1.3986207889    1.3336753955   -0.0110040658
      7  I         2.0722261067    0.2377874048    0.1054537430
      8  H         0.6645637044   -1.5420898532   -2.0908786620
      9  H        -1.0948154603   -1.0324651759   -2.1704149748
   Point Group: c1    Number of degrees of freedom:    21


   Energy is -14514.629644408

 Hessian Updated using BFGS Update

 21 Hessian modes will be used to form the next step
  Hessian Eigenvalues:
     0.018391    0.020990    0.029234    0.031533    0.035996    0.050430
     0.085699    0.086695    0.093123    0.104315    0.115717    0.129282
     0.137503    0.143422    0.244660    0.265895    0.269889    0.295027
     0.348261    0.349796    0.465975

 Minimum Search - Taking Simple RFO Step
 Searching for Lamda that Minimizes Along All modes
 Value Taken    Lamda =  -0.00000379
 Step Taken.  Stepsize is  0.007037

                             Maximum     Tolerance    Cnvgd?
         Gradient           0.000412      0.000300      NO
         Displacement       0.003799      0.001200      NO
         Energy change     -0.000012      0.000001      NO


 New Cartesian Coordinates Obtained by Inverse Iteration

 Displacement from previous Coordinates is:  0.006961
 ----------------------------------------------------------------
             Standard Nuclear Orientation (Angstroms)
    I     Atom           X                Y                Z
 ----------------------------------------------------------------
    1      C      -0.2157933516    -1.1974766645    -1.5597547932
    2      C      -0.4062067315    -1.7185647614    -0.1733539020
    3      C       0.0059158841    -0.2785461624    -0.3626364523
    4      Cl     -2.0048459960    -2.1749845313     0.4175643722
    5      F       0.5261363128    -2.5812520993     0.3058819548
    6      I      -1.3988630494     1.3347437817    -0.0116792232
    7      I       2.0727617117     0.2368082028     0.1066137592
    8      H       0.6643415651    -1.5425094217    -2.0900825305
    9      H      -1.0949093303    -1.0328980363    -2.1711685016
 ----------------------------------------------------------------
 Molecular Point Group                 C1    NOp =  1
 Largest Abelian Subgroup              C1    NOp =  1
 Nuclear Repulsion Energy =  1377.3602107022 hartrees
 There are       76 alpha and       76 beta electrons
 Applying Cartesian multipole field
    Component          Value
    ---------          -----
     (2,0,0)        1.00000E-11
     (0,2,0)        2.00000E-11
     (0,0,2)       -3.00000E-11
 Nucleus-field energy     =     0.0000000305 hartrees
 Requested basis set is 6-311++G(d,p)
 There are 95 shells and 256 basis functions
 A cutoff of  1.0D-11 yielded   3460 shell pairs
 There are     26607 function pairs (     29714 Cartesian)
 Smallest overlap matrix eigenvalue = 3.94E-05
 Guess MOs from SCF MO coefficient file

 -----------------------------------------------------------------------
  General SCF calculation program by
  Eric Jon Sundstrom, Paul Horn, Yuezhi Mao, Dmitri Zuev, Alec White,
  David Stuck, Shaama M.S., Shane Yost, Joonho Lee, David Small,
  Daniel Levine, Susi Lehtola, Hugh Burton, Evgeny Epifanovsky
 -----------------------------------------------------------------------
 Exchange:     0.2000 Hartree-Fock + 0.0800 Slater + 0.7200 B88
 Correlation:  0.1900 VWN1RPA + 0.8100 LYP
 Using SG-1 standard quadrature grid
 A restricted SCF calculation will be
 performed using DIIS
 SCF converges when DIIS error is below 1.0e-08
 ---------------------------------------
  Cycle       Energy         DIIS error
 ---------------------------------------
    1  -14514.6296434709      1.82e-05  
    2  -14514.6296465098      5.85e-06  
    3  -14514.6296463078      7.79e-06  
    4  -14514.6296467074      1.58e-06  
    5  -14514.6296467271      5.97e-07  
    6  -14514.6296467296      1.11e-07  
    7  -14514.6296467295      2.50e-08  
    8  -14514.6296467298      1.01e-08  
    9  -14514.6296467294      1.42e-09  Convergence criterion met
 ---------------------------------------
 SCF time:   CPU 49.48s  wall 49.00s 
 SCF   energy in the final basis set =   -14514.6296467294
 Total energy in the final basis set =   -14514.6296467294

 --------------------------------------------------------------

                    Orbital Energies (a.u.)
 --------------------------------------------------------------

 Alpha MOs
 -- Occupied --
***************-176.318-176.317-165.722-165.720-165.719-165.719
*******-165.718-101.578 -35.814 -35.813 -31.308 -31.307 -31.301
-31.301 -31.300 -31.300 -24.717 -22.958 -22.957 -22.957 -22.957
-22.955 -22.955 -22.952 -22.952 -22.951 -22.951 -10.355 -10.300
-10.231  -9.493  -7.258  -7.247  -7.247  -6.364  -6.362  -4.777
 -4.775  -4.761  -4.760  -4.759  -4.759  -2.042  -2.041  -2.037
 -2.037  -2.036  -2.036  -2.023  -2.023  -2.022  -2.022  -1.261
 -0.940  -0.860  -0.710  -0.665  -0.649  -0.602  -0.546  -0.520
 -0.489  -0.467  -0.443  -0.391  -0.382  -0.368  -0.347  -0.320
 -0.291  -0.280  -0.276  -0.267
 -- Virtual --
 -0.096  -0.075  -0.007   0.004   0.023   0.027   0.030   0.057
  0.064   0.068   0.081   0.083   0.091   0.095   0.109   0.113
  0.123   0.128   0.131   0.137   0.156   0.164   0.173   0.183
  0.199   0.213   0.224   0.231   0.243   0.250   0.251   0.269
  0.290   0.306   0.320   0.346   0.364   0.379   0.388   0.398
  0.411   0.420   0.430   0.443   0.455   0.464   0.468   0.476
  0.493   0.494   0.526   0.554   0.569   0.577   0.609   0.638
  0.652   0.658   0.666   0.695   0.715   0.731   0.769   0.830
  0.847   0.868   0.896   0.949   0.971   1.050   1.063   1.119
  1.248   1.253   1.307   1.316   1.336   1.352   1.367   1.377
  1.405   1.423   1.449   1.477   1.490   1.518   1.544   1.559
  1.650   1.663   1.742   1.772   1.861   1.871   1.873   1.964
  1.991   2.052   2.145   2.170   2.199   2.279   2.312   2.465
  2.534   2.564   2.663   2.688   2.766   2.810   2.880   3.017
  3.106   3.376   3.506   3.692   3.766   3.798   3.964   3.968
  3.972   3.978   4.007   4.009   4.058   4.060   4.062   4.079
  4.162   4.230   4.279   4.416   4.438   4.837   6.005   6.025
  6.033   6.044   6.068   6.122   6.337   6.382   6.650   9.730
 23.485  23.647  23.847  25.851  25.942  26.407  27.849  27.883
 28.343  28.356  28.359  28.371  28.386  28.398  28.532  28.532
 28.536  28.550  28.567  28.573  28.583  28.625  28.675  28.709
 66.756 127.884 127.895 127.905 127.911 127.922 127.953 151.648
151.677 215.7161901.8101901.841
 --------------------------------------------------------------

          Ground-State Mulliken Net Atomic Charges

     Atom                 Charge (a.u.)
  ----------------------------------------
      1 C                    -0.570661
      2 C                    -0.199778
      3 C                    -0.073881
      4 Cl                    0.233535
      5 F                    -0.031491
      6 I                     0.142128
      7 I                     0.134330
      8 H                     0.206321
      9 H                     0.159496
  ----------------------------------------
  Sum of atomic charges =     0.000000

 -----------------------------------------------------------------
                    Cartesian Multipole Moments
 -----------------------------------------------------------------
    Charge (ESU x 10^10)
                 0.0000
    Dipole Moment (Debye)
         X      -0.2342      Y       0.3767      Z      -1.7635
       Tot       1.8184
    Quadrupole Moments (Debye-Ang)
        XX     -89.4515     XY      -0.4347     YY     -95.0954
        XZ       0.4185     YZ       3.8038     ZZ     -89.9645
    Octopole Moments (Debye-Ang^2)
       XXX      29.3756    XXY      22.7747    XYY      -0.3976
       YYY      60.8998    XXZ       8.6127    XYZ       1.1859
       YYZ       1.6016    XZZ       5.9049    YZZ       8.5100
       ZZZ       5.5235
    Hexadecapole Moments (Debye-Ang^3)
      XXXX   -1415.0953   XXXY     -33.3626   XXYY    -422.4748
      XYYY     -59.6088   YYYY   -1172.9505   XXXZ       4.2922
      XXYZ       1.9182   XYYZ      -7.7306   YYYZ       8.7476
      XXZZ    -291.8247   XYZZ     -13.8016   YYZZ    -230.3406
      XZZZ       3.3026   YZZZ      10.5609   ZZZZ    -242.3086
 -----------------------------------------------------------------
 Calculating analytic gradient of the SCF energy
 Gradient of SCF Energy
            1           2           3           4           5           6
    1   0.0002212   0.0003355  -0.0003182  -0.0003785  -0.0002412  -0.0000671
    2   0.0000425  -0.0000119  -0.0000341   0.0000222  -0.0000324   0.0000825
    3  -0.0000119  -0.0000438   0.0000537  -0.0003002   0.0001458  -0.0001678
            7           8           9
    1  -0.0000113   0.0002124   0.0002472
    2  -0.0000584  -0.0000026  -0.0000079
    3   0.0003984   0.0001062  -0.0001804
 Max gradient component =       3.984E-04
 RMS gradient           =       1.863E-04
 Gradient time:  CPU 20.71 s  wall 20.71 s
 Geometry Optimization Parameters
   NAtoms,    NIC,     NZ,  NCons,   NDum,   NFix, NCnnct, MaxDiis
        9      69       9       0       0       0       0       0

 Cartesian Hessian Update
 Hessian Updated using BFGS Update


** GEOMETRY OPTIMIZATION IN DELOCALIZED INTERNAL COORDINATES **
   Searching for a Minimum

   Optimization Cycle:   6

                       Coordinates (Angstroms)
     ATOM                X               Y               Z
      1  C        -0.2157933516   -1.1974766645   -1.5597547932
      2  C        -0.4062067315   -1.7185647614   -0.1733539020
      3  C         0.0059158841   -0.2785461624   -0.3626364523
      4  Cl       -2.0048459960   -2.1749845313    0.4175643722
      5  F         0.5261363128   -2.5812520993    0.3058819548
      6  I        -1.3988630494    1.3347437817   -0.0116792232
      7  I         2.0727617117    0.2368082028    0.1066137592
      8  H         0.6643415651   -1.5425094217   -2.0900825305
      9  H        -1.0949093303   -1.0328980363   -2.1711685016
   Point Group: c1    Number of degrees of freedom:    21


   Energy is -14514.629646729

 Hessian Updated using BFGS Update

 21 Hessian modes will be used to form the next step
  Hessian Eigenvalues:
     0.018309    0.021460    0.024999    0.031504    0.035993    0.051005
     0.068617    0.086931    0.091422    0.105095    0.115773    0.134140
     0.137489    0.153009    0.249874    0.263001    0.272781    0.286533
     0.348706    0.349607    0.470693

 Minimum Search - Taking Simple RFO Step
 Searching for Lamda that Minimizes Along All modes
 Value Taken    Lamda =  -0.00000102
 Step Taken.  Stepsize is  0.005310

                             Maximum     Tolerance    Cnvgd?
         Gradient           0.000201      0.000300     YES
         Displacement       0.003093      0.001200      NO
         Energy change     -0.000002      0.000001      NO


 New Cartesian Coordinates Obtained by Inverse Iteration

 Displacement from previous Coordinates is:  0.004602
 ----------------------------------------------------------------
             Standard Nuclear Orientation (Angstroms)
    I     Atom           X                Y                Z
 ----------------------------------------------------------------
    1      C      -0.2160650067    -1.1974940362    -1.5598614752
    2      C      -0.4067489514    -1.7183141833    -0.1735134619
    3      C       0.0061261096    -0.2785512843    -0.3626622642
    4      Cl     -2.0042397997    -2.1754014386     0.4186176858
    5      F       0.5263876066    -2.5810070474     0.3050917828
    6      I      -1.3988938079     1.3345315847    -0.0123782107
    7      I       2.0724782104     0.2365798055     0.1072229394
    8      H       0.6641861219    -1.5431512811    -2.0895555339
    9      H      -1.0946934679    -1.0318718116    -2.1715767787
 ----------------------------------------------------------------
 Molecular Point Group                 C1    NOp =  1
 Largest Abelian Subgroup              C1    NOp =  1
 Nuclear Repulsion Energy =  1377.4496551448 hartrees
 There are       76 alpha and       76 beta electrons
 Applying Cartesian multipole field
    Component          Value
    ---------          -----
     (2,0,0)        1.00000E-11
     (0,2,0)        2.00000E-11
     (0,0,2)       -3.00000E-11
 Nucleus-field energy     =     0.0000000305 hartrees
 Requested basis set is 6-311++G(d,p)
 There are 95 shells and 256 basis functions
 A cutoff of  1.0D-11 yielded   3460 shell pairs
 There are     26607 function pairs (     29714 Cartesian)
 Smallest overlap matrix eigenvalue = 3.94E-05
 Guess MOs from SCF MO coefficient file

 -----------------------------------------------------------------------
  General SCF calculation program by
  Eric Jon Sundstrom, Paul Horn, Yuezhi Mao, Dmitri Zuev, Alec White,
  David Stuck, Shaama M.S., Shane Yost, Joonho Lee, David Small,
  Daniel Levine, Susi Lehtola, Hugh Burton, Evgeny Epifanovsky
 -----------------------------------------------------------------------
 Exchange:     0.2000 Hartree-Fock + 0.0800 Slater + 0.7200 B88
 Correlation:  0.1900 VWN1RPA + 0.8100 LYP
 Using SG-1 standard quadrature grid
 A restricted SCF calculation will be
 performed using DIIS
 SCF converges when DIIS error is below 1.0e-08
 ---------------------------------------
  Cycle       Energy         DIIS error
 ---------------------------------------
    1  -14514.6296461425      1.11e-05  
    2  -14514.6296473338      3.25e-06  
    3  -14514.6296472670      4.69e-06  
    4  -14514.6296473914      8.04e-07  
    5  -14514.6296473961      3.38e-07  
    6  -14514.6296473970      6.49e-08  
    7  -14514.6296473969      1.89e-08  
    8  -14514.6296473970      4.59e-09  Convergence criterion met
 ---------------------------------------
 SCF time:   CPU 44.01s  wall 44.00s 
 SCF   energy in the final basis set =   -14514.6296473970
 Total energy in the final basis set =   -14514.6296473970

 --------------------------------------------------------------

                    Orbital Energies (a.u.)
 --------------------------------------------------------------

 Alpha MOs
 -- Occupied --
***************-176.318-176.317-165.722-165.720-165.719-165.719
*******-165.718-101.578 -35.814 -35.813 -31.308 -31.307 -31.301
-31.301 -31.300 -31.300 -24.717 -22.958 -22.957 -22.957 -22.957
-22.955 -22.955 -22.952 -22.952 -22.951 -22.951 -10.355 -10.300
-10.231  -9.493  -7.258  -7.247  -7.247  -6.364  -6.362  -4.777
 -4.775  -4.761  -4.760  -4.759  -4.759  -2.042  -2.041  -2.037
 -2.037  -2.036  -2.036  -2.023  -2.023  -2.022  -2.022  -1.261
 -0.940  -0.860  -0.710  -0.665  -0.649  -0.602  -0.546  -0.520
 -0.489  -0.466  -0.443  -0.391  -0.382  -0.368  -0.347  -0.320
 -0.291  -0.280  -0.276  -0.267
 -- Virtual --
 -0.096  -0.075  -0.007   0.004   0.023   0.027   0.030   0.057
  0.064   0.068   0.081   0.083   0.091   0.095   0.109   0.113
  0.122   0.128   0.131   0.137   0.156   0.164   0.173   0.183
  0.199   0.213   0.224   0.231   0.243   0.250   0.251   0.269
  0.290   0.306   0.320   0.346   0.364   0.379   0.388   0.398
  0.411   0.420   0.430   0.443   0.455   0.464   0.468   0.476
  0.493   0.494   0.526   0.554   0.569   0.578   0.609   0.638
  0.652   0.658   0.666   0.694   0.715   0.731   0.769   0.830
  0.847   0.868   0.896   0.948   0.971   1.050   1.064   1.119
  1.248   1.253   1.307   1.316   1.336   1.352   1.367   1.377
  1.405   1.423   1.449   1.476   1.490   1.518   1.544   1.559
  1.650   1.663   1.742   1.772   1.862   1.871   1.873   1.964
  1.991   2.052   2.145   2.170   2.199   2.279   2.311   2.465
  2.534   2.563   2.663   2.688   2.766   2.810   2.880   3.017
  3.106   3.376   3.506   3.692   3.767   3.798   3.964   3.968
  3.972   3.978   4.007   4.009   4.058   4.061   4.062   4.079
  4.162   4.230   4.279   4.416   4.438   4.837   6.005   6.025
  6.033   6.044   6.068   6.122   6.337   6.382   6.650   9.730
 23.485  23.648  23.848  25.851  25.942  26.407  27.849  27.883
 28.343  28.356  28.359  28.371  28.386  28.398  28.532  28.532
 28.536  28.550  28.567  28.573  28.583  28.625  28.676  28.709
 66.756 127.884 127.895 127.905 127.911 127.922 127.953 151.648
151.677 215.7161901.8101901.841
 --------------------------------------------------------------

          Ground-State Mulliken Net Atomic Charges

     Atom                 Charge (a.u.)
  ----------------------------------------
      1 C                    -0.570689
      2 C                    -0.199625
      3 C                    -0.074404
      4 Cl                    0.234108
      5 F                    -0.031809
      6 I                     0.142048
      7 I                     0.134528
      8 H                     0.206317
      9 H                     0.159527
  ----------------------------------------
  Sum of atomic charges =     0.000000

 -----------------------------------------------------------------
                    Cartesian Multipole Moments
 -----------------------------------------------------------------
    Charge (ESU x 10^10)
                 0.0000
    Dipole Moment (Debye)
         X      -0.2363      Y       0.3771      Z      -1.7630
       Tot       1.8183
    Quadrupole Moments (Debye-Ang)
        XX     -89.4466     XY      -0.4274     YY     -95.0981
        XZ       0.4196     YZ       3.8007     ZZ     -89.9627
    Octopole Moments (Debye-Ang^2)
       XXX      29.3815    XXY      22.7769    XYY      -0.4129
       YYY      60.9426    XXZ       8.6159    XYZ       1.1965
       YYZ       1.5993    XZZ       5.9050    YZZ       8.5233
       ZZZ       5.5104
    Hexadecapole Moments (Debye-Ang^3)
      XXXX   -1414.7611   XXXY     -33.3204   XXYY    -422.3793
      XYYY     -59.4967   YYYY   -1172.9227   XXXZ       4.1841
      XXYZ       1.9371   XYYZ      -7.7824   YYYZ       8.8480
      XXZZ    -291.7583   XYZZ     -13.7727   YYZZ    -230.3437
      XZZZ       3.1808   YZZZ      10.6753   ZZZZ    -242.3965
 -----------------------------------------------------------------
 Calculating analytic gradient of the SCF energy
 Gradient of SCF Energy
            1           2           3           4           5           6
    1   0.0001600   0.0000520  -0.0001969  -0.0002459  -0.0001592  -0.0000500
    2  -0.0000304   0.0001210  -0.0000299   0.0000073  -0.0000676   0.0000438
    3  -0.0000563  -0.0001094   0.0001138  -0.0003089   0.0001749  -0.0001908
            7           8           9
    1  -0.0000647   0.0002262   0.0002785
    2  -0.0000649   0.0000100   0.0000107
    3   0.0003910   0.0001440  -0.0001582
 Max gradient component =       3.910E-04
 RMS gradient           =       1.616E-04
 Gradient time:  CPU 21.22 s  wall 21.22 s
 Geometry Optimization Parameters
   NAtoms,    NIC,     NZ,  NCons,   NDum,   NFix, NCnnct, MaxDiis
        9      69       9       0       0       0       0       0

 Cartesian Hessian Update
 Hessian Updated using BFGS Update


** GEOMETRY OPTIMIZATION IN DELOCALIZED INTERNAL COORDINATES **
   Searching for a Minimum

   Optimization Cycle:   7

                       Coordinates (Angstroms)
     ATOM                X               Y               Z
      1  C        -0.2160650067   -1.1974940362   -1.5598614752
      2  C        -0.4067489514   -1.7183141833   -0.1735134619
      3  C         0.0061261096   -0.2785512843   -0.3626622642
      4  Cl       -2.0042397997   -2.1754014386    0.4186176858
      5  F         0.5263876066   -2.5810070474    0.3050917828
      6  I        -1.3988938079    1.3345315847   -0.0123782107
      7  I         2.0724782104    0.2365798055    0.1072229394
      8  H         0.6641861219   -1.5431512811   -2.0895555339
      9  H        -1.0946934679   -1.0318718116   -2.1715767787
   Point Group: c1    Number of degrees of freedom:    21


   Energy is -14514.629647397

 Hessian Updated using BFGS Update

 21 Hessian modes will be used to form the next step
  Hessian Eigenvalues:
     0.015464    0.021184    0.022136    0.031515    0.036285    0.051006
     0.064833    0.086960    0.091217    0.104429    0.121881    0.133033
     0.137615    0.149370    0.242435    0.260917    0.272891    0.284636
     0.348554    0.350786    0.476146

 Minimum Search - Taking Simple RFO Step
 Searching for Lamda that Minimizes Along All modes
 Value Taken    Lamda =   0.00000000
 Step Taken.  Stepsize is  0.003731

                             Maximum     Tolerance    Cnvgd?
         Gradient           0.000081      0.000300     YES
         Displacement       0.002244      0.001200      NO
         Energy change     -0.000001      0.000001     YES


                       Distance Matrix (Angstroms)
             C (  1)   C (  2)   C (  3)   Cl(  4)   F (  5)   I (  6)
   C (  2)  1.493176
   C (  3)  1.525487  1.509689
   Cl(  4)  2.840467  1.763952  2.872283
   F (  5)  2.437908  1.357956  2.453135  2.565439
   I (  6)  3.194518  3.214060  2.167675  3.587733  4.374807
   I (  7)  3.173825  3.169699  2.180817  4.747025  3.219991  3.642832
   H (  8)  1.083927  2.201999  2.239289  3.716338  2.613517  4.105122
   H (  9)  1.083335  2.221875  2.247547  2.973893  3.340900  3.217847
             I (  7)   H (  8)
   H (  8)  3.158570
   H (  9)  4.102789  1.833519

 Final energy is   -14514.629647397032     


 ******************************
 **  OPTIMIZATION CONVERGED  **
 ******************************

                       Coordinates (Angstroms)
     ATOM                X               Y               Z
      1  C        -0.2160650067   -1.1974940362   -1.5598614752
      2  C        -0.4067489514   -1.7183141833   -0.1735134619
      3  C         0.0061261096   -0.2785512843   -0.3626622642
      4  Cl       -2.0042397997   -2.1754014386    0.4186176858
      5  F         0.5263876066   -2.5810070474    0.3050917828
      6  I        -1.3988938079    1.3345315847   -0.0123782107
      7  I         2.0724782104    0.2365798055    0.1072229394
      8  H         0.6641861219   -1.5431512811   -2.0895555339
      9  H        -1.0946934679   -1.0318718116   -2.1715767787

Z-matrix Print:
$molecule
0 1
I 
C  1 2.167675
C  2 1.509689 1 120.808874
F  3 1.357956 2 117.522215 1 -145.077332 0
C  3 1.493176 2 61.059869 1 107.106088 0
H  5 1.083335 3 118.295161 2 -107.727774 0
H  5 1.083927 3 116.499869 2 107.592589 0
Cl 3 1.763952 2 122.470000 1 -3.340569 0
I  2 2.180817 1 113.800562 3 -147.680265 0
$end


 --------------------------------------------------------------

                    Orbital Energies (a.u.)
 --------------------------------------------------------------

 Alpha MOs
 -- Occupied --
***************-176.318-176.317-165.722-165.720-165.719-165.719
*******-165.718-101.578 -35.814 -35.813 -31.308 -31.307 -31.301
-31.301 -31.300 -31.300 -24.717 -22.958 -22.957 -22.957 -22.957
-22.955 -22.955 -22.952 -22.952 -22.951 -22.951 -10.355 -10.300
-10.231  -9.493  -7.258  -7.247  -7.247  -6.364  -6.362  -4.777
 -4.775  -4.761  -4.760  -4.759  -4.759  -2.042  -2.041  -2.037
 -2.037  -2.036  -2.036  -2.023  -2.023  -2.022  -2.022  -1.261
 -0.940  -0.860  -0.710  -0.665  -0.649  -0.602  -0.546  -0.520
 -0.489  -0.466  -0.443  -0.391  -0.382  -0.368  -0.347  -0.320
 -0.291  -0.280  -0.276  -0.267
 -- Virtual --
 -0.096  -0.075  -0.007   0.004   0.023   0.027   0.030   0.057
  0.064   0.068   0.081   0.083   0.091   0.095   0.109   0.113
  0.122   0.128   0.131   0.137   0.156   0.164   0.173   0.183
  0.199   0.213   0.224   0.231   0.243   0.250   0.251   0.269
  0.290   0.306   0.320   0.346   0.364   0.379   0.388   0.398
  0.411   0.420   0.430   0.443   0.455   0.464   0.468   0.476
  0.493   0.494   0.526   0.554   0.569   0.578   0.609   0.638
  0.652   0.658   0.666   0.694   0.715   0.731   0.769   0.830
  0.847   0.868   0.896   0.948   0.971   1.050   1.064   1.119
  1.248   1.253   1.307   1.316   1.336   1.352   1.367   1.377
  1.405   1.423   1.449   1.476   1.490   1.518   1.544   1.559
  1.650   1.663   1.742   1.772   1.862   1.871   1.873   1.964
  1.991   2.052   2.145   2.170   2.199   2.279   2.311   2.465
  2.534   2.563   2.663   2.688   2.766   2.810   2.880   3.017
  3.106   3.376   3.506   3.692   3.767   3.798   3.964   3.968
  3.972   3.978   4.007   4.009   4.058   4.061   4.062   4.079
  4.162   4.230   4.279   4.416   4.438   4.837   6.005   6.025
  6.033   6.044   6.068   6.122   6.337   6.382   6.650   9.730
 23.485  23.648  23.848  25.851  25.942  26.407  27.849  27.883
 28.343  28.356  28.359  28.371  28.386  28.398  28.532  28.532
 28.536  28.550  28.567  28.573  28.583  28.625  28.676  28.709
 66.756 127.884 127.895 127.905 127.911 127.922 127.953 151.648
151.677 215.7161901.8101901.841
 --------------------------------------------------------------

          Ground-State Mulliken Net Atomic Charges

     Atom                 Charge (a.u.)
  ----------------------------------------
      1 C                    -0.570689
      2 C                    -0.199625
      3 C                    -0.074404
      4 Cl                    0.234108
      5 F                    -0.031809
      6 I                     0.142048
      7 I                     0.134528
      8 H                     0.206317
      9 H                     0.159527
  ----------------------------------------
  Sum of atomic charges =     0.000000

 -----------------------------------------------------------------
                    Cartesian Multipole Moments
 -----------------------------------------------------------------
    Charge (ESU x 10^10)
                 0.0000
    Dipole Moment (Debye)
         X      -0.2363      Y       0.3771      Z      -1.7630
       Tot       1.8183
    Quadrupole Moments (Debye-Ang)
        XX     -89.4466     XY      -0.4274     YY     -95.0981
        XZ       0.4196     YZ       3.8007     ZZ     -89.9627
    Octopole Moments (Debye-Ang^2)
       XXX      29.3815    XXY      22.7769    XYY      -0.4129
       YYY      60.9426    XXZ       8.6159    XYZ       1.1965
       YYZ       1.5993    XZZ       5.9050    YZZ       8.5233
       ZZZ       5.5104
    Hexadecapole Moments (Debye-Ang^3)
      XXXX   -1414.7611   XXXY     -33.3204   XXYY    -422.3793
      XYYY     -59.4967   YYYY   -1172.9227   XXXZ       4.1841
      XXYZ       1.9371   XYYZ      -7.7824   YYYZ       8.8480
      XXZZ    -291.7583   XYZZ     -13.7727   YYZZ    -230.3437
      XZZZ       3.1808   YZZZ      10.6753   ZZZZ    -242.3965
 -----------------------------------------------------------------
Archival summary:
1\1\garfield\OPT\ProcedureUnspecified\BasisUnspecified\2l1132\taweetha\ThuOct1101:17:592018ThuOct1101:17:592018\0\\#,OPT,ProcedureUnspecified,BasisUnspecified,\\0,1\I\C,1,2.16768\C,2,1.50969,1,120.809\F,3,1.35796,2,117.522,1,-145.077,0\C,3,1.49318,2,61.0599,1,107.106,0\H,5,1.08333,3,118.295,2,-107.728,0\H,5,1.08393,3,116.5,2,107.593,0\Cl,3,1.76395,2,122.47,1,-3.34057,0\I,2,2.18082,1,113.801,3,-147.68,0\\\@

 Total job time:  600.79s(wall), 543.58s(cpu) 
 Thu Oct 11 01:17:59 2018

        *************************************************************
        *                                                           *
        *  Thank you very much for using Q-Chem.  Have a nice day.  *
        *                                                           *
        *************************************************************


 
User input: 2 of 2 
 
Q-Chem Developer Version!
                  Welcome to Q-Chem
     A Quantum Leap Into The Future Of Chemistry


 Q-Chem 5.1, Q-Chem, Inc., Pleasanton, CA (2018)

 Yihan Shao,  Zhengting Gan,  E. Epifanovsky,  A. T. B. Gilbert,  M. Wormit,  
 J. Kussmann,  A. W. Lange,  A. Behn,  Jia Deng,  Xintian Feng,  D. Ghosh,  
 M. Goldey,  P. R. Horn,  L. D. Jacobson,  I. Kaliman,  T. Kus,  A. Landau,  
 Jie Liu,  E. I. Proynov,  R. M. Richard,  R. P. Steele,  E. J. Sundstrom,  
 H. L. Woodcock III,  P. M. Zimmerman,  D. Zuev,  B. Albrecht,  E. Alguire,  
 S. A. Baeppler,  D. Barton,  Z. Benda,  Y. A. Bernard,  E. J. Berquist,  
 K. B. Bravaya,  H. Burton,  D. Casanova,  Chun-Min Chang,  Yunqing Chen,  
 A. Chien,  K. D. Closser,  M. P. Coons,  S. Coriani,  S. Dasgupta,  
 A. L. Dempwolff,  M. Diedenhofen,  Hainam Do,  R. G. Edgar,  Po-Tung Fang,  
 S. Faraji,  S. Fatehi,  Qingguo Feng,  K. D. Fenk,  J. Fosso-Tande,  
 Qinghui Ge,  A. Ghysels,  G. Gidofalvi,  J. Gomes,  J. Gonthier,  A. Gunina,  
 D. Hait,  M. W. D. Hanson-Heine,  P. H. P. Harbach,  A. W. Hauser,  
 J. E. Herr,  E. G. Hohenstein,  Z. C. Holden,  Kerwin Hui,  B. C. Huynh,  
 T.-C. Jagau,  Hyunjun Ji,  B. Kaduk,  K. Khistyaev,  Jaehoon Kim,  
 P. Klunzinger,  K. Koh,  D. Kosenkov,  L. Koulias,  T. Kowalczyk,  
 C. M. Krauter,  A. Kunitsa,  Ka Un Lao,  A. Laurent,  K. V. Lawler,  
 Joonho Lee,  D. Lefrancois,  S. Lehtola,  D. S. Levine,  Yi-Pei Li,  
 You-Sheng Lin,  Fenglai Liu,  E. Livshits,  A. Luenser,  P. Manohar,  
 E. Mansoor,  S. F. Manzer,  Shan-Ping Mao,  Yuezhi Mao,  N. Mardirossian,  
 A. V. Marenich,  T. Markovich,  L. A. Martinez-Martinez,  S. A. Maurer,  
 N. J. Mayhall,  S. C. McKenzie,  J.-M. Mewes,  A. F. Morrison,  
 J. W. Mullinax,  K. Nanda,  T. S. Nguyen-Beck,  R. Olivares-Amaya,  
 J. A. Parkhill,  T. M. Perrine,  F. Plasser,  P. Pokhilko,  S. Prager,  
 A. Prociuk,  E. Ramos,  D. R. Rehn,  F. Rob,  M. Schneider,  N. Sergueev,  
 S. M. Sharada,  S. Sharma,  D. W. Small,  T. Stauch,  T. Stein,  
 Yu-Chuan Su,  A. J. W. Thom,  A. Tkatchenko,  T. Tsuchimochi,  N. M. Tubman,  
 L. Vogt,  M. L. Vidal,  O. Vydrov,  M. A. Watson,  J. Wenzel,  
 M. de Wergifosse,  T. A. Wesolowski,  A. White,  J. Witte,  A. Yamada,  
 Jun Yang,  K. Yao,  S. Yeganeh,  S. R. Yost,  Zhi-Qiang You,  A. Zech,  
 Igor Ying Zhang,  Xing Zhang,  Yan Zhao,  Ying Zhu,  B. R. Brooks,  
 G. K. L. Chan,  C. J. Cramer,  M. S. Gordon,  W. J. Hehre,  A. Klamt,  
 M. W. Schmidt,  C. D. Sherrill,  D. G. Truhlar,  A. Aspuru-Guzik,  R. Baer,  
 A. T. Bell,  N. A. Besley,  Jeng-Da Chai,  A. E. DePrince, III,  
 R. A. DiStasio Jr.,  A. Dreuw,  B. D. Dunietz,  T. R. Furlani,  
 Chao-Ping Hsu,  Yousung Jung,  Jing Kong,  D. S. Lambrecht,  WanZhen Liang,  
 C. Ochsenfeld,  V. A. Rassolov,  L. V. Slipchenko,  J. E. Subotnik,  
 T. Van Voorhis,  J. M. Herbert,  A. I. Krylov,  P. M. W. Gill,  M. Head-Gordon

 Contributors to earlier versions of Q-Chem not listed above: 
 R. D. Adamson,  B. Austin,  J. Baker,  G. J. O. Beran,  K. Brandhorst,  
 S. T. Brown,  E. F. C. Byrd,  A. K. Chakraborty,  C.-L. Cheng,  
 Siu Hung Chien,  D. M. Chipman,  D. L. Crittenden,  H. Dachsel,  
 R. J. Doerksen,  A. D. Dutoi,  L. Fusti-Molnar,  W. A. Goddard III,  
 A. Golubeva-Zadorozhnaya,  S. R. Gwaltney,  G. Hawkins,  A. Heyden,  
 S. Hirata,  G. Kedziora,  F. J. Keil,  C. Kelley,  Jihan Kim,  R. A. King,  
 R. Z. Khaliullin,  P. P. Korambath,  W. Kurlancheek,  A. M. Lee,  M. S. Lee,  
 S. V. Levchenko,  Ching Yeh Lin,  D. Liotard,  R. C. Lochan,  I. Lotan,  
 P. E. Maslen,  N. Nair,  D. P. O'Neill,  D. Neuhauser,  E. Neuscamman,  
 C. M. Oana,  R. Olson,  B. Peters,  R. Peverati,  P. A. Pieniazek,  
 Y. M. Rhee,  J. Ritchie,  M. A. Rohrdanz,  E. Rosta,  N. J. Russ,  
 H. F. Schaefer III,  N. E. Schultz,  N. Shenvi,  A. C. Simmonett,  A. Sodt,  
 D. Stuck,  K. S. Thanthiriwatte,  V. Vanovschi,  Tao Wang,  A. Warshel,  
 C. F. Williams,  Q. Wu,  X. Xu,  W. Zhang

 Please cite Q-Chem as follows:
 Y. Shao et al., Mol. Phys. 113, 184-215 (2015)
 DOI: 10.1080/00268976.2014.952696

 Q-Chem 5.1.1 for Intel X86 EM64T Linux

 Parts of Q-Chem use Armadillo 8.300.2 (Tropical Shenanigans).
 http://arma.sourceforge.net/

 Q-Chem begins on Thu Oct 11 01:17:59 2018  

Host: 
0

     Scratch files written to /scratch/taweetham/qchem30978//
The previous job contains 0 fragments, simply inherited here
Input Ideriv = 2
Curr. Ideriv = -1
Max.  Ideriv = 2

Checking the input file for inconsistencies... 	...done.

--------------------------------------------------------------
User input:
--------------------------------------------------------------

$molecule
read
$end

$rem
   job_type 	frequency
   basis 	6-311++g**
   method	b3lyp	
$end


--------------------------------------------------------------
 ----------------------------------------------------------------
             Standard Nuclear Orientation (Angstroms)
    I     Atom           X                Y                Z
 ----------------------------------------------------------------
    1      C      -0.1984556122    -1.1953685732    -1.5598473446
    2      C      -0.3563262749    -1.7398490095    -0.1784738562
    3      C      -0.0007485064    -0.2830850428    -0.3532980151
    4      Cl     -1.9296187145    -2.2651896284     0.4217704266
    5      F       0.6135643998    -2.5717134584     0.2812645603
    6      I      -1.4633674537     1.2703878416     0.0291729535
    7      I       2.0485267441     0.3054656703     0.1050055467
    8      H       0.6895289593    -1.5004734075    -2.1014110225
    9      H      -1.0883504400    -1.0563021606    -2.1618124890
 ----------------------------------------------------------------
 Molecular Point Group                 C1    NOp =  1
 Largest Abelian Subgroup              C1    NOp =  1
 Nuclear Repulsion Energy =  1377.4496551448 hartrees
 There are       76 alpha and       76 beta electrons
 Requested basis set is 6-311++G(d,p)
 There are 95 shells and 256 basis functions

 Total QAlloc Memory Limit   2000 MB
 Mega-Array Size       188 MB
 MEM_STATIC part       192 MB

                       Distance Matrix (Angstroms)
             C (  1)   C (  2)   C (  3)   Cl(  4)   F (  5)   I (  6)
   C (  2)  1.493176
   C (  3)  1.525487  1.509689
   Cl(  4)  2.840467  1.763952  2.872283
   F (  5)  2.437908  1.357956  2.453135  2.565439
   I (  6)  3.194518  3.214060  2.167675  3.587733  4.374807
   I (  7)  3.173825  3.169699  2.180817  4.747025  3.219991  3.642832
   H (  8)  1.083927  2.201999  2.239289  3.716338  2.613517  4.105122
   H (  9)  1.083335  2.221875  2.247547  2.973893  3.340900  3.217847
             I (  7)   H (  8)
   H (  8)  3.158570
   H (  9)  4.102789  1.833519

 A cutoff of  1.0D-11 yielded   3460 shell pairs
 There are     26607 function pairs (     29714 Cartesian)
 Smallest overlap matrix eigenvalue = 3.94E-05
 Guess from superposition of atomic densities
 Warning:  Energy on first SCF cycle will be non-variational
 SAD guess density has 152.000000 electrons

 -----------------------------------------------------------------------
  General SCF calculation program by
  Eric Jon Sundstrom, Paul Horn, Yuezhi Mao, Dmitri Zuev, Alec White,
  David Stuck, Shaama M.S., Shane Yost, Joonho Lee, David Small,
  Daniel Levine, Susi Lehtola, Hugh Burton, Evgeny Epifanovsky
 -----------------------------------------------------------------------
 Exchange:     0.2000 Hartree-Fock + 0.0800 Slater + 0.7200 B88
 Correlation:  0.1900 VWN1RPA + 0.8100 LYP
 Using SG-1 standard quadrature grid
 A restricted SCF calculation will be
 performed using DIIS
 SCF converges when DIIS error is below 1.0e-08
 ---------------------------------------
  Cycle       Energy         DIIS error
 ---------------------------------------
    1  -14515.6892329969      3.34e-02  
    2  -14514.5768741066      2.87e-03  
    3  -14514.5437484692      3.62e-03  
    4  -14514.6286135590      4.05e-04  
    5  -14514.6294385307      1.92e-04  
    6  -14514.6296537179      4.83e-05  
    7  -14514.6296714027      1.55e-05  
    8  -14514.6296728102      8.16e-06  
    9  -14514.6296733558      1.37e-06  
   10  -14514.6296733724      3.88e-07  
   11  -14514.6296733738      1.26e-07  
   12  -14514.6296733739      4.57e-08  
   13  -14514.6296733738      9.30e-09  Convergence criterion met
 ---------------------------------------
 SCF time:   CPU 69.52s  wall 70.00s 
 SCF   energy in the final basis set =   -14514.6296733738
 Total energy in the final basis set =   -14514.6296733738

 --------------------------------------------------------------

                    Orbital Energies (a.u.)
 --------------------------------------------------------------

 Alpha MOs
 -- Occupied --
***************-176.318-176.317-165.722-165.721-165.719-165.719
*******-165.718-101.578 -35.814 -35.813 -31.308 -31.307 -31.301
-31.301 -31.300 -31.300 -24.717 -22.958 -22.957 -22.957 -22.957
-22.955 -22.955 -22.952 -22.952 -22.951 -22.951 -10.355 -10.300
-10.231  -9.493  -7.258  -7.247  -7.247  -6.364  -6.362  -4.777
 -4.775  -4.761  -4.761  -4.759  -4.759  -2.042  -2.041  -2.038
 -2.037  -2.036  -2.036  -2.023  -2.023  -2.022  -2.022  -1.261
 -0.940  -0.860  -0.710  -0.665  -0.649  -0.602  -0.546  -0.520
 -0.489  -0.466  -0.443  -0.391  -0.382  -0.368  -0.347  -0.320
 -0.291  -0.280  -0.276  -0.267
 -- Virtual --
 -0.096  -0.075  -0.007   0.004   0.023   0.027   0.030   0.057
  0.064   0.068   0.081   0.083   0.091   0.095   0.109   0.113
  0.122   0.128   0.131   0.137   0.156   0.164   0.173   0.183
  0.199   0.213   0.224   0.231   0.243   0.250   0.251   0.269
  0.290   0.306   0.320   0.346   0.364   0.379   0.388   0.398
  0.411   0.420   0.430   0.443   0.455   0.464   0.468   0.476
  0.493   0.494   0.526   0.554   0.569   0.578   0.609   0.638
  0.652   0.658   0.666   0.694   0.715   0.731   0.769   0.830
  0.847   0.868   0.896   0.948   0.971   1.050   1.064   1.119
  1.248   1.253   1.307   1.316   1.336   1.351   1.367   1.377
  1.404   1.423   1.449   1.476   1.490   1.518   1.544   1.559
  1.650   1.663   1.742   1.772   1.862   1.871   1.873   1.964
  1.991   2.052   2.145   2.170   2.199   2.279   2.311   2.465
  2.534   2.563   2.663   2.688   2.766   2.810   2.880   3.017
  3.106   3.376   3.506   3.692   3.767   3.798   3.964   3.968
  3.972   3.978   4.007   4.009   4.058   4.061   4.062   4.079
  4.162   4.230   4.279   4.416   4.438   4.837   6.005   6.025
  6.033   6.044   6.068   6.122   6.337   6.382   6.650   9.730
 23.485  23.648  23.848  25.851  25.942  26.407  27.849  27.883
 28.343  28.356  28.359  28.371  28.386  28.398  28.532  28.532
 28.536  28.550  28.567  28.573  28.583  28.625  28.676  28.709
 66.756 127.884 127.895 127.905 127.911 127.922 127.953 151.648
151.677 215.7161901.8101901.841
 --------------------------------------------------------------

          Ground-State Mulliken Net Atomic Charges

     Atom                 Charge (a.u.)
  ----------------------------------------
      1 C                    -0.570580
      2 C                    -0.199586
      3 C                    -0.074857
      4 Cl                    0.234144
      5 F                    -0.031777
      6 I                     0.142052
      7 I                     0.134704
      8 H                     0.206288
      9 H                     0.159610
  ----------------------------------------
  Sum of atomic charges =     0.000000

 -----------------------------------------------------------------
                    Cartesian Multipole Moments
 -----------------------------------------------------------------
    Charge (ESU x 10^10)
                 0.0000
    Dipole Moment (Debye)
         X      -0.2661      Y       0.3891      Z      -1.7567
       Tot       1.8188
    Quadrupole Moments (Debye-Ang)
        XX     -89.4105     XY      -0.1804     YY     -95.2202
        XZ       0.2879     YZ       3.7734     ZZ     -89.9215
    Octopole Moments (Debye-Ang^2)
       XXX      30.7504    XXY      24.6733    XYY       0.3857
       YYY      63.4636    XXZ       7.5012    XYZ       1.1881
       YYZ       0.9415    XZZ       6.7872    YZZ       9.6380
       ZZZ       2.2116
    Hexadecapole Moments (Debye-Ang^3)
      XXXX   -1410.6166   XXXY     -40.3302   XXYY    -421.0723
      XYYY     -63.3909   YYYY   -1184.9074   XXXZ       8.3908
      XXYZ       1.3877   XYYZ      -6.6112   YYYZ       3.3685
      XXZZ    -290.5415   XYZZ     -16.4498   YYZZ    -231.5624
      XZZZ       8.1246   YZZZ       6.0867   ZZZZ    -241.9905
 -----------------------------------------------------------------
 Calculating MO derivatives via CPSCF
   1         3          27      0.120920    0.024742
   2         3          27      0.017045    0.003315
   3         3          27      0.001941    0.000537
   4         6          24      0.000181    0.000054
   5        27           3      0.000011    0.000005
   6        30           0      0.000000    0.000000    Roots Converged
 Time for AOints: 46.0 s (CPU) 46.0 s (wall)
 ------------------------------------------------------------------------------
                     AOints        : Timing summary (seconds)
 ------------------------------------------------------------------------------
     job step          cpu (% of tot)      sys (% of tot)     wall (% of tot)
 ------------------------------------------------------------------------------
  cpscf_lag         0.2453E+03 (40.6)   0.3180E-03 (16.6)   0.2453E+03 (40.6)
  iterzp            0.3126E+03 (51.7)   0.1600E-02 (83.4)   0.3126E+03 (51.7)
  make_fx           0.0000E+00 ( 0.0)   0.0000E+00 ( 0.0)   0.0000E+00 ( 0.0)
  AOints            0.4597E+02 ( 7.6)   0.0000E+00 ( 0.0)   0.4597E+02 ( 7.6)
 ------------------------------------------------------------------------------
   Grand Totals     0.6046E+03          0.1919E-02          0.6046E+03
 ------------------------------------------------------------------------------
 Calculating analytic Hessian of the SCF energy
 Polarizability Matrix (a.u.)
            1           2           3
    1-131.4934618  -1.9075315   0.9975176
    2  -1.9075315-108.9987194  -3.7699804
    3   0.9975176  -3.7699804 -84.5348107

 Direct stationary perturbation theory relativistic correction:

 rels  =     194.754492351712
 relv  =    -648.497500193775
 rel2e =      86.819909947989
 E_rel =    -366.923097894074

 Hessian of the SCF Energy
            1           2           3           4           5           6
    1   0.6316544  -0.1069475   0.0160879  -0.0578494   0.0039800   0.0251331
    2  -0.1069475   0.2409686   0.0249481   0.0073742  -0.0472514   0.0356062
    3   0.0160879   0.0249481   0.5928888   0.0248738   0.0790722  -0.2004918
    4  -0.0578494   0.0073742   0.0248738   0.3848437  -0.0252575  -0.0080650
    5   0.0039800  -0.0472514   0.0790722  -0.0252575   0.4247821  -0.1375462
    6   0.0251331   0.0356062  -0.2004918  -0.0080650  -0.1375462   0.3833320
    7  -0.0546923  -0.0020179  -0.0223624  -0.0547348  -0.0439278   0.0044826
    8  -0.0018515  -0.0687893  -0.0970450  -0.0360347  -0.1846029   0.0380140
    9  -0.0130003  -0.0588415  -0.1317284  -0.0041495   0.0083656  -0.0171055
   10  -0.0089416  -0.0089186   0.0050210  -0.1019134  -0.0334915   0.0377415
   11  -0.0033537  -0.0025787   0.0043604  -0.0303875  -0.0435255   0.0148454
   12   0.0237791   0.0075347  -0.0042915   0.0329088   0.0150377  -0.0511913
   13  -0.0055794   0.0059427  -0.0072746  -0.1561824   0.0988989  -0.0585784
   14   0.0053565  -0.0051118   0.0121953   0.0865080  -0.1409714   0.0522782
   15  -0.0327650   0.0227115  -0.0097263  -0.0461227   0.0484759  -0.0882559
   16  -0.0017438   0.0060934  -0.0002242  -0.0030092   0.0019819   0.0041595
   17   0.0039981  -0.0113490  -0.0030810   0.0119192  -0.0095937  -0.0085173
   18   0.0115662  -0.0107237  -0.0002346  -0.0044918  -0.0010607  -0.0010160
   19  -0.0077821  -0.0075447  -0.0018770  -0.0126989  -0.0026560  -0.0090681
   20  -0.0053099  -0.0045128  -0.0035579  -0.0129828  -0.0025325  -0.0064578
   21  -0.0159410  -0.0044017  -0.0017063   0.0040682  -0.0022171  -0.0008300
   22  -0.2465215   0.0701441   0.1189749  -0.0044039   0.0014435  -0.0003690
   23   0.0700041  -0.0593283  -0.0386941  -0.0202568   0.0066552   0.0077396
   24   0.1155071  -0.0383311  -0.1135593   0.0158734  -0.0093256  -0.0134381
   25  -0.2485443   0.0358743  -0.1332195   0.0059483  -0.0009716   0.0045637
   26   0.0341240  -0.0420474   0.0218021   0.0191178  -0.0029599   0.0040379
   27  -0.1303672   0.0214974  -0.1311507  -0.0148952  -0.0008017  -0.0110034
            7           8           9          10          11          12
    1  -0.0546923  -0.0018515  -0.0130003  -0.0089416  -0.0033537   0.0237791
    2  -0.0020179  -0.0687893  -0.0588415  -0.0089186  -0.0025787   0.0075347
    3  -0.0223624  -0.0970450  -0.1317284   0.0050210   0.0043604  -0.0042915
    4  -0.0547348  -0.0360347  -0.0041495  -0.1019134  -0.0303875   0.0329088
    5  -0.0439278  -0.1846029   0.0083656  -0.0334915  -0.0435255   0.0150377
    6   0.0044826   0.0380140  -0.0171055   0.0377415   0.0148454  -0.0511913
    7   0.2250573   0.0194066   0.0144764  -0.0119228  -0.0176302  -0.0005377
    8   0.0194066   0.3579319   0.0628966  -0.0049337  -0.0040777   0.0024995
    9   0.0144764   0.0628966   0.2206670   0.0100361   0.0094367  -0.0017434
   10  -0.0119228  -0.0049337   0.0100361   0.1746199   0.0412256  -0.0548496
   11  -0.0176302  -0.0040777   0.0094367   0.0412256   0.0499151  -0.0247752
   12  -0.0005377   0.0024995  -0.0017434  -0.0548496  -0.0247752   0.0467119
   13  -0.0013124   0.0069237  -0.0005372  -0.0530566   0.0142342  -0.0018354
   14   0.0269170  -0.0254710   0.0124391   0.0068584   0.0071873  -0.0037818
   15   0.0038320   0.0050623   0.0014182   0.0025857  -0.0048853   0.0083456
   16  -0.0509725   0.0394000   0.0087761   0.0016091  -0.0028808  -0.0005874
   17   0.0298953  -0.0527503  -0.0046669   0.0006411  -0.0061281   0.0017342
   18   0.0060071  -0.0036807  -0.0300959  -0.0009239   0.0001340   0.0013564
   19  -0.0545515  -0.0207844  -0.0100583  -0.0008652  -0.0007941   0.0001032
   20  -0.0115829  -0.0187839  -0.0050607  -0.0008094  -0.0009071   0.0000104
   21  -0.0066931  -0.0060025  -0.0186472   0.0005606   0.0012194   0.0002938
   22   0.0064156  -0.0029832  -0.0052515  -0.0000347  -0.0002813   0.0010796
   23   0.0203736  -0.0065584  -0.0110738  -0.0019687  -0.0013328   0.0042139
   24   0.0084393  -0.0028079  -0.0114089  -0.0001471  -0.0005204  -0.0009686
   25  -0.0032866   0.0008571  -0.0002916   0.0005054  -0.0001321  -0.0000605
   26  -0.0214337   0.0031017  -0.0134951   0.0013967   0.0014475  -0.0024734
   27  -0.0076441   0.0010638  -0.0113559  -0.0000244   0.0001851   0.0014872
           13          14          15          16          17          18
    1  -0.0055794   0.0053565  -0.0327650  -0.0017438   0.0039981   0.0115662
    2   0.0059427  -0.0051118   0.0227115   0.0060934  -0.0113490  -0.0107237
    3  -0.0072746   0.0121953  -0.0097263  -0.0002242  -0.0030810  -0.0002346
    4  -0.1561824   0.0865080  -0.0461227  -0.0030092   0.0119192  -0.0044918
    5   0.0988989  -0.1409714   0.0484759   0.0019819  -0.0095937  -0.0010607
    6  -0.0585784   0.0522782  -0.0882559   0.0041595  -0.0085173  -0.0010160
    7  -0.0013124   0.0269170   0.0038320  -0.0509725   0.0298953   0.0060071
    8   0.0069237  -0.0254710   0.0050623   0.0394000  -0.0527503  -0.0036807
    9  -0.0005372   0.0124391   0.0014182   0.0087761  -0.0046669  -0.0300959
   10  -0.0530566   0.0068584   0.0025857   0.0016091   0.0006411  -0.0009239
   11   0.0142342   0.0071873  -0.0048853  -0.0028808  -0.0061281   0.0001340
   12  -0.0018354  -0.0037818   0.0083456  -0.0005874   0.0017342   0.0013564
   13   0.2128725  -0.1256247   0.0692366   0.0000178   0.0012867  -0.0002566
   14  -0.1256247   0.1714658  -0.0758478   0.0002335  -0.0026511   0.0025090
   15   0.0692366  -0.0758478   0.0849487   0.0000453  -0.0001929   0.0002875
   16   0.0000178   0.0002335   0.0000453   0.0731298  -0.0526720  -0.0116192
   17   0.0012867  -0.0026511  -0.0001929  -0.0526720   0.0811417   0.0133909
   18  -0.0002566   0.0025090   0.0002875  -0.0116192   0.0133909   0.0274182
   19   0.0012832   0.0002399   0.0018535  -0.0196872   0.0039946  -0.0007867
   20  -0.0029895  -0.0031064   0.0016546   0.0082424   0.0011522   0.0009149
   21   0.0005110  -0.0006669   0.0012587   0.0002064   0.0006048   0.0019165
   22   0.0005386   0.0007492  -0.0009559   0.0004910  -0.0004849  -0.0006525
   23  -0.0004301   0.0014471  -0.0039015   0.0008610  -0.0020776  -0.0028119
   24  -0.0003762   0.0010443   0.0039919  -0.0005195   0.0014358  -0.0000107
   25   0.0014187  -0.0012377   0.0022905   0.0001649   0.0014219   0.0011573
   26   0.0017581  -0.0027884   0.0069232  -0.0012594   0.0022559   0.0013282
   27  -0.0008891  -0.0001693  -0.0022684  -0.0002369  -0.0007077   0.0003786
           19          20          21          22          23          24
    1  -0.0077821  -0.0053099  -0.0159410  -0.2465215   0.0700041   0.1155071
    2  -0.0075447  -0.0045128  -0.0044017   0.0701441  -0.0593283  -0.0383311
    3  -0.0018770  -0.0035579  -0.0017063   0.1189749  -0.0386941  -0.1135593
    4  -0.0126989  -0.0129828   0.0040682  -0.0044039  -0.0202568   0.0158734
    5  -0.0026560  -0.0025325  -0.0022171   0.0014435   0.0066552  -0.0093256
    6  -0.0090681  -0.0064578  -0.0008300  -0.0003690   0.0077396  -0.0134381
    7  -0.0545515  -0.0115829  -0.0066931   0.0064156   0.0203736   0.0084393
    8  -0.0207844  -0.0187839  -0.0060025  -0.0029832  -0.0065584  -0.0028079
    9  -0.0100583  -0.0050607  -0.0186472  -0.0052515  -0.0110738  -0.0114089
   10  -0.0008652  -0.0008094   0.0005606  -0.0000347  -0.0019687  -0.0001471
   11  -0.0007941  -0.0009071   0.0012194  -0.0002813  -0.0013328  -0.0005204
   12   0.0001032   0.0000104   0.0002938   0.0010796   0.0042139  -0.0009686
   13   0.0012832  -0.0029895   0.0005110   0.0005386  -0.0004301  -0.0003762
   14   0.0002399  -0.0031064  -0.0006669   0.0007492   0.0014471   0.0010443
   15   0.0018535   0.0016546   0.0012587  -0.0009559  -0.0039015   0.0039919
   16  -0.0196872   0.0082424   0.0002064   0.0004910   0.0008610  -0.0005195
   17   0.0039946   0.0011522   0.0006048  -0.0004849  -0.0020776   0.0014358
   18  -0.0007867   0.0009149   0.0019165  -0.0006525  -0.0028119  -0.0000107
   19   0.0942790   0.0274423   0.0192139   0.0002972   0.0017292  -0.0006392
   20   0.0274423   0.0286552   0.0124672  -0.0013717   0.0011883  -0.0009725
   21   0.0192139   0.0124672   0.0170196  -0.0011121   0.0017957   0.0007051
   22   0.0002972  -0.0013717  -0.0011121   0.2566314  -0.0722931  -0.1244230
   23   0.0017292   0.0011883   0.0017957  -0.0722931   0.0598844   0.0445155
   24  -0.0006392  -0.0009725   0.0007051  -0.1244230   0.0445155   0.1225998
   25  -0.0002745  -0.0006386  -0.0008139  -0.0134137   0.0019809  -0.0137148
   26  -0.0016266  -0.0011529  -0.0027989   0.0050774   0.0001222   0.0049620
   27   0.0012587   0.0010018  -0.0000101   0.0127094  -0.0017833   0.0120888
           25          26          27
    1  -0.2485443   0.0341240  -0.1303672
    2   0.0358743  -0.0420474   0.0214974
    3  -0.1332195   0.0218021  -0.1311507
    4   0.0059483   0.0191178  -0.0148952
    5  -0.0009716  -0.0029599  -0.0008017
    6   0.0045637   0.0040379  -0.0110034
    7  -0.0032866  -0.0214337  -0.0076441
    8   0.0008571   0.0031017   0.0010638
    9  -0.0002916  -0.0134951  -0.0113559
   10   0.0005054   0.0013967  -0.0000244
   11  -0.0001321   0.0014475   0.0001851
   12  -0.0000605  -0.0024734   0.0014872
   13   0.0014187   0.0017581  -0.0008891
   14  -0.0012377  -0.0027884  -0.0001693
   15   0.0022905   0.0069232  -0.0022684
   16   0.0001649  -0.0012594  -0.0002369
   17   0.0014219   0.0022559  -0.0007077
   18   0.0011573   0.0013282   0.0003786
   19  -0.0002745  -0.0016266   0.0012587
   20  -0.0006386  -0.0011529   0.0010018
   21  -0.0008139  -0.0027989  -0.0000101
   22  -0.0134137   0.0050774   0.0127094
   23   0.0019809   0.0001222  -0.0017833
   24  -0.0137148   0.0049620   0.0120888
   25   0.2574819  -0.0371542   0.1400888
   26  -0.0371542   0.0420214  -0.0202860
   27   0.1400888  -0.0202860   0.1418339
 Gradient time:  CPU 743.71 s  wall 743.73 s
 **********************************************************************
 **                                                                  **
 **                       VIBRATIONAL ANALYSIS                       **
 **                       --------------------                       **
 **                                                                  **
 **        VIBRATIONAL FREQUENCIES (CM**-1) AND NORMAL MODES         **
 **     FORCE CONSTANTS (mDYN/ANGSTROM) AND REDUCED MASSES (AMU)     **
 **                  INFRARED INTENSITIES (KM/MOL)                   **
 **                                                                  **
 **********************************************************************


 Mode:                 1                      2                      3
 Frequency:        89.55                 112.96                 120.34
 Force Cnst:      0.0896                 0.3658                 0.2289
 Red. Mass:      18.9735                48.6528                26.8257
 IR Active:          YES                    YES                    YES
 IR Intens:        0.677                  0.038                  0.138
 Raman Active:       YES                    YES                    YES
               X      Y      Z        X      Y      Z        X      Y      Z
 C          0.208 -0.170  0.114   -0.090 -0.273  0.020   -0.128  0.013 -0.118
 C         -0.028 -0.056  0.131   -0.024 -0.279  0.020   -0.130 -0.049 -0.145
 C          0.040 -0.079  0.073   -0.102 -0.252 -0.002    0.114 -0.104 -0.068
 Cl        -0.277  0.096 -0.333    0.030 -0.496 -0.023   -0.130  0.390  0.256
 F         -0.225 -0.074  0.483    0.065 -0.195  0.000   -0.234 -0.342 -0.463
 I          0.049 -0.092  0.077    0.359  0.126  0.004    0.116 -0.192 -0.029
 I          0.036  0.109 -0.089   -0.355  0.120 -0.002   -0.029  0.149  0.061
 H          0.307 -0.165  0.276   -0.096 -0.212 -0.027   -0.198 -0.202 -0.117
 H          0.292 -0.268 -0.034   -0.132 -0.336  0.066   -0.080  0.296 -0.120
 TransDip   0.025 -0.007 -0.005    0.001  0.006 -0.001    0.008  0.008  0.004

 Mode:                 4                      5                      6
 Frequency:       171.38                 249.80                 314.81
 Force Cnst:      0.4040                 0.4472                 0.3595
 Red. Mass:      23.3465                12.1644                 6.1564
 IR Active:          YES                    YES                    YES
 IR Intens:        0.518                  0.523                  2.884
 Raman Active:       YES                    YES                    YES
               X      Y      Z        X      Y      Z        X      Y      Z
 C          0.208 -0.049 -0.188   -0.296  0.148 -0.080    0.056  0.369  0.256
 C          0.222  0.148 -0.098   -0.223  0.218 -0.030    0.034  0.087  0.140
 C          0.057  0.089 -0.250   -0.106  0.140 -0.106    0.057  0.110  0.375
 Cl         0.204  0.415 -0.059   -0.136 -0.153  0.033    0.007  0.006 -0.031
 F          0.253  0.359  0.219   -0.040  0.507  0.049    0.021 -0.031 -0.043
 I          0.059 -0.082  0.047    0.076 -0.098 -0.015    0.024 -0.036 -0.031
 I         -0.203 -0.102 -0.010    0.033  0.014  0.020   -0.043 -0.022 -0.031
 H          0.268  0.060 -0.148   -0.414  0.006 -0.192    0.046  0.451  0.201
 H          0.180 -0.271 -0.198   -0.352  0.297  0.037    0.067  0.520  0.281
 TransDip  -0.000 -0.023  0.001   -0.023 -0.004 -0.002    0.018  0.049  0.017

 Mode:                 7                      8                      9
 Frequency:       367.13                 403.52                 529.39
 Force Cnst:      0.3219                 0.5079                 0.7904
 Red. Mass:       4.0540                 5.2947                 4.7871
 IR Active:          YES                    YES                    YES
 IR Intens:        2.841                  1.302                  5.363
 Raman Active:       YES                    YES                    YES
               X      Y      Z        X      Y      Z        X      Y      Z
 C          0.291  0.099 -0.101   -0.239  0.122 -0.065   -0.041 -0.234  0.190
 C         -0.081  0.084 -0.111    0.032  0.035 -0.039   -0.064  0.239  0.222
 C          0.048  0.065 -0.054   -0.005  0.040 -0.060    0.109  0.161 -0.065
 Cl         0.042 -0.078  0.091    0.198  0.006 -0.047    0.090 -0.006 -0.066
 F         -0.224  0.014  0.031   -0.230 -0.133  0.189   -0.117  0.019 -0.146
 I          0.000 -0.000  0.007    0.004 -0.008 -0.006    0.000 -0.005  0.003
 I         -0.011 -0.005 -0.010    0.003  0.005  0.007   -0.008 -0.004  0.000
 H          0.469  0.001  0.242   -0.428  0.254 -0.448   -0.040 -0.661  0.436
 H          0.535  0.177 -0.443   -0.478  0.110  0.279    0.052 -0.269  0.055
 TransDip   0.039  0.032 -0.019    0.021  0.024 -0.019   -0.005 -0.016  0.072

 Mode:                10                     11                     12
 Frequency:       585.52                 650.21                 846.51
 Force Cnst:      1.0615                 1.1963                 1.1328
 Red. Mass:       5.2549                 4.8027                 2.6831
 IR Active:          YES                    YES                    YES
 IR Intens:       48.175                 22.267                 51.687
 Raman Active:       YES                    YES                    YES
               X      Y      Z        X      Y      Z        X      Y      Z
 C          0.026  0.066 -0.053    0.018  0.076  0.006    0.079 -0.147 -0.031
 C          0.158  0.101  0.042    0.171  0.119  0.093    0.192  0.056 -0.099
 C          0.461  0.085 -0.190   -0.279  0.300 -0.217    0.004  0.033  0.186
 Cl        -0.121 -0.059  0.034   -0.072 -0.025  0.027   -0.026 -0.013  0.020
 F          0.059 -0.075  0.048    0.058 -0.160  0.008   -0.110  0.074 -0.056
 I         -0.014  0.008  0.004    0.014 -0.013 -0.002    0.001 -0.000 -0.001
 I         -0.018 -0.005 -0.001    0.004 -0.002  0.004   -0.001 -0.000 -0.001
 H         -0.324 -0.206 -0.486    0.227  0.507  0.109   -0.021  0.339 -0.465
 H         -0.192  0.366  0.336   -0.024 -0.601 -0.094   -0.289 -0.510  0.434
 TransDip   0.217  0.044 -0.020   -0.055  0.141 -0.007    0.228  0.032 -0.006

 Mode:                13                     14                     15
 Frequency:       952.76                 963.11                1018.44
 Force Cnst:      2.9378                 2.3016                 1.0144
 Red. Mass:       5.4930                 4.2114                 1.6599
 IR Active:          YES                    YES                    YES
 IR Intens:       35.102                 21.581                 73.309
 Raman Active:       YES                    YES                    YES
               X      Y      Z        X      Y      Z        X      Y      Z
 C          0.123  0.007  0.351    0.190  0.094  0.028    0.109 -0.059 -0.053
 C         -0.124 -0.340 -0.205   -0.005  0.014  0.296   -0.041  0.059 -0.012
 C          0.022  0.220 -0.195   -0.101 -0.287 -0.200   -0.142  0.079  0.053
 Cl         0.015  0.013  0.003    0.013  0.004 -0.007    0.002  0.002 -0.001
 F         -0.033  0.061 -0.015   -0.071  0.062 -0.078    0.039 -0.046  0.017
 I          0.001 -0.002  0.001   -0.001  0.002  0.001    0.002 -0.001  0.000
 I          0.000 -0.000  0.000    0.002  0.001  0.000    0.001  0.000 -0.001
 H         -0.174  0.085 -0.175   -0.052  0.356 -0.510   -0.264 -0.545 -0.398
 H         -0.127 -0.056  0.713   -0.162  0.067  0.546   -0.023  0.578  0.289
 TransDip  -0.065 -0.177 -0.019   -0.019 -0.115  0.092   -0.219  0.162 -0.029

 Mode:                16                     17                     18
 Frequency:      1084.35                1140.87                1307.09
 Force Cnst:      0.9038                 2.2534                 4.8513
 Red. Mass:       1.3046                 2.9384                 4.8194
 IR Active:          YES                    YES                    YES
 IR Intens:        6.959                 32.283                 76.813
 Raman Active:       YES                    YES                    YES
               X      Y      Z        X      Y      Z        X      Y      Z
 C         -0.041 -0.149  0.019   -0.063  0.037  0.089   -0.004 -0.027  0.209
 C          0.006 -0.004  0.027    0.342 -0.080 -0.029   -0.023  0.346 -0.310
 C          0.008  0.036 -0.020   -0.093 -0.056 -0.060   -0.045 -0.239 -0.092
 Cl         0.001  0.000 -0.001   -0.016 -0.003  0.004   -0.011 -0.008  0.010
 F         -0.005  0.003 -0.004   -0.093  0.064 -0.022    0.063 -0.068  0.045
 I         -0.000  0.000  0.000   -0.000  0.001  0.000   -0.001  0.001  0.000
 I          0.000 -0.000  0.000    0.000 -0.001  0.000    0.001  0.001  0.000
 H          0.173  0.669 -0.083   -0.092 -0.558  0.375    0.197  0.183  0.482
 H          0.181  0.666 -0.116    0.194  0.557 -0.156   -0.172  0.152  0.551
 TransDip   0.020  0.082  0.004    0.177 -0.016 -0.040    0.011  0.262 -0.101

 Mode:                19                     20                     21
 Frequency:      1451.14                3130.41                3222.06
 Force Cnst:      1.5155                 6.0849                 6.8402
 Red. Mass:       1.2215                 1.0539                 1.1183
 IR Active:          YES                    YES                    YES
 IR Intens:       26.264                  0.437                  1.370
 Raman Active:       YES                    YES                    YES
               X      Y      Z        X      Y      Z        X      Y      Z
 C          0.001 -0.007 -0.120   -0.004  0.009  0.064   -0.097  0.024 -0.006
 C         -0.003 -0.051  0.031    0.000  0.002 -0.002   -0.001  0.000  0.000
 C          0.009  0.035  0.001   -0.000 -0.002 -0.001   -0.000  0.000  0.000
 Cl         0.001  0.001 -0.001    0.000  0.000 -0.000    0.000  0.000 -0.000
 F         -0.005  0.006 -0.003    0.000  0.000 -0.000    0.000 -0.000  0.000
 I          0.000 -0.000 -0.000    0.000 -0.000 -0.000    0.000 -0.000 -0.000
 I         -0.000 -0.000  0.000   -0.000 -0.000 -0.000    0.000 -0.000 -0.000
 H          0.402 -0.023  0.569    0.609 -0.202 -0.354    0.552 -0.186 -0.337
 H         -0.408  0.176  0.546   -0.563  0.092 -0.365    0.601 -0.096  0.407
 TransDip  -0.005 -0.056  0.154    0.008  0.015 -0.013    0.036 -0.011 -0.001

 STANDARD THERMODYNAMIC QUANTITIES AT   298.15 K  AND     1.00 ATM

   This Molecule has  0 Imaginary Frequencies
   Zero point vibrational energy:       26.749 kcal/mol

   Atom    1 Element C  Has Mass   12.00000
   Atom    2 Element C  Has Mass   12.00000
   Atom    3 Element C  Has Mass   12.00000
   Atom    4 Element Cl Has Mass   34.96885
   Atom    5 Element F  Has Mass   18.99840
   Atom    6 Element I  Has Mass  126.90440
   Atom    7 Element I  Has Mass  126.90440
   Atom    8 Element H  Has Mass    1.00783
   Atom    9 Element H  Has Mass    1.00783
   Molecular Mass:   345.791710 amu
   Principal axes and moments of inertia in amu*Bohr^2:
                             1           2           3
    Eigenvalues --     2230.22877  3555.97402  5434.67504
          X               0.99785     0.06550    -0.00173
          Y              -0.06548     0.99778     0.01183
          Z               0.00250    -0.01169     0.99993
   Rotational Symmetry Number is   1
   The Molecule is an Asymmetric Top
   Translational Enthalpy:        0.889 kcal/mol
   Rotational Enthalpy:           0.889 kcal/mol
   Vibrational Enthalpy:         29.926 kcal/mol
   gas constant (RT):             0.592 kcal/mol
   Translational Entropy:        43.416  cal/mol.K
   Rotational Entropy:           32.133  cal/mol.K
   Vibrational Entropy:          19.589  cal/mol.K

   Total Enthalpy:               32.296 kcal/mol
   Total Entropy:                95.137  cal/mol.K

 ======================================================================

 STANDARD THERMODYNAMIC QUANTITIES FOR ANHARMONIC VIBRATION -- TOSH

   Zero point vibrational energy: ************ kcal/mol

   Vibrational Enthalpy:       Infinity kcal/mol
   Vibrational Entropy:             NaN  cal/mol.K

   Total Enthalpy:             Infinity kcal/mol
   Total Entropy:                   NaN  cal/mol.K

 ======================================================================

 STANDARD THERMODYNAMIC QUANTITIES FOR ANHARMONIC VIBRATION -- VPT2

   Zero point vibrational energy: ************ kcal/mol

   Vibrational Enthalpy:       Infinity kcal/mol
   Vibrational Entropy:             NaN  cal/mol.K

   Total Enthalpy:             Infinity kcal/mol
   Total Entropy:                   NaN  cal/mol.K

 ======================================================================

Archival summary:
1\1\garfield\FREQ\ProcedureUnspecified\BasisUnspecified\2l1132\taweetha\ThuOct1101:31:332018ThuOct1101:31:332018\0\\#,FREQ,ProcedureUnspecified,BasisUnspecified,\\0,1\I\C,1,2.16768\C,2,1.50969,1,120.809\F,3,1.35796,2,117.522,1,-145.077,0\C,3,1.49318,2,61.0599,1,107.106,0\H,5,1.08333,3,118.295,2,-107.728,0\H,5,1.08393,3,116.5,2,107.593,0\Cl,3,1.76395,2,122.47,1,-3.34057,0\I,2,2.18082,1,113.801,3,-147.68,0\\\@

 Total job time:  813.42s(wall), 813.40s(cpu) 
 Thu Oct 11 01:31:33 2018

        *************************************************************
        *                                                           *
        *  Thank you very much for using Q-Chem.  Have a nice day.  *
        *                                                           *
        *************************************************************
