# Supplementary material for: Geometric and energetic data from ab initio calculations of haloethene, haloimine, halomethylenephosphine, haloiminophosphine, halodiazene, halodiphosphene and halocyclopropane
Source: Data Brief. 2019 Nov 2;27:104738. doi: 10.1016/j.dib.2019.104738 (PMC6861602; doi:10.1016/j.dib.2019.104738)
Supplement: Multimedia component 3 [file mmc3.zip › CCC/B3LYP/ClHCCCBrBr.out]

Q-Chem Developer Version!
                  Welcome to Q-Chem
     A Quantum Leap Into The Future Of Chemistry


 Q-Chem 5.1, Q-Chem, Inc., Pleasanton, CA (2018)

 Yihan Shao,  Zhengting Gan,  E. Epifanovsky,  A. T. B. Gilbert,  M. Wormit,  
 J. Kussmann,  A. W. Lange,  A. Behn,  Jia Deng,  Xintian Feng,  D. Ghosh,  
 M. Goldey,  P. R. Horn,  L. D. Jacobson,  I. Kaliman,  T. Kus,  A. Landau,  
 Jie Liu,  E. I. Proynov,  R. M. Richard,  R. P. Steele,  E. J. Sundstrom,  
 H. L. Woodcock III,  P. M. Zimmerman,  D. Zuev,  B. Albrecht,  E. Alguire,  
 S. A. Baeppler,  D. Barton,  Z. Benda,  Y. A. Bernard,  E. J. Berquist,  
 K. B. Bravaya,  H. Burton,  D. Casanova,  Chun-Min Chang,  Yunqing Chen,  
 A. Chien,  K. D. Closser,  M. P. Coons,  S. Coriani,  S. Dasgupta,  
 A. L. Dempwolff,  M. Diedenhofen,  Hainam Do,  R. G. Edgar,  Po-Tung Fang,  
 S. Faraji,  S. Fatehi,  Qingguo Feng,  K. D. Fenk,  J. Fosso-Tande,  
 Qinghui Ge,  A. Ghysels,  G. Gidofalvi,  J. Gomes,  J. Gonthier,  A. Gunina,  
 D. Hait,  M. W. D. Hanson-Heine,  P. H. P. Harbach,  A. W. Hauser,  
 J. E. Herr,  E. G. Hohenstein,  Z. C. Holden,  Kerwin Hui,  B. C. Huynh,  
 T.-C. Jagau,  Hyunjun Ji,  B. Kaduk,  K. Khistyaev,  Jaehoon Kim,  
 P. Klunzinger,  K. Koh,  D. Kosenkov,  L. Koulias,  T. Kowalczyk,  
 C. M. Krauter,  A. Kunitsa,  Ka Un Lao,  A. Laurent,  K. V. Lawler,  
 Joonho Lee,  D. Lefrancois,  S. Lehtola,  D. S. Levine,  Yi-Pei Li,  
 You-Sheng Lin,  Fenglai Liu,  E. Livshits,  A. Luenser,  P. Manohar,  
 E. Mansoor,  S. F. Manzer,  Shan-Ping Mao,  Yuezhi Mao,  N. Mardirossian,  
 A. V. Marenich,  T. Markovich,  L. A. Martinez-Martinez,  S. A. Maurer,  
 N. J. Mayhall,  S. C. McKenzie,  J.-M. Mewes,  A. F. Morrison,  
 J. W. Mullinax,  K. Nanda,  T. S. Nguyen-Beck,  R. Olivares-Amaya,  
 J. A. Parkhill,  T. M. Perrine,  F. Plasser,  P. Pokhilko,  S. Prager,  
 A. Prociuk,  E. Ramos,  D. R. Rehn,  F. Rob,  M. Schneider,  N. Sergueev,  
 S. M. Sharada,  S. Sharma,  D. W. Small,  T. Stauch,  T. Stein,  
 Yu-Chuan Su,  A. J. W. Thom,  A. Tkatchenko,  T. Tsuchimochi,  N. M. Tubman,  
 L. Vogt,  M. L. Vidal,  O. Vydrov,  M. A. Watson,  J. Wenzel,  
 M. de Wergifosse,  T. A. Wesolowski,  A. White,  J. Witte,  A. Yamada,  
 Jun Yang,  K. Yao,  S. Yeganeh,  S. R. Yost,  Zhi-Qiang You,  A. Zech,  
 Igor Ying Zhang,  Xing Zhang,  Yan Zhao,  Ying Zhu,  B. R. Brooks,  
 G. K. L. Chan,  C. J. Cramer,  M. S. Gordon,  W. J. Hehre,  A. Klamt,  
 M. W. Schmidt,  C. D. Sherrill,  D. G. Truhlar,  A. Aspuru-Guzik,  R. Baer,  
 A. T. Bell,  N. A. Besley,  Jeng-Da Chai,  A. E. DePrince, III,  
 R. A. DiStasio Jr.,  A. Dreuw,  B. D. Dunietz,  T. R. Furlani,  
 Chao-Ping Hsu,  Yousung Jung,  Jing Kong,  D. S. Lambrecht,  WanZhen Liang,  
 C. Ochsenfeld,  V. A. Rassolov,  L. V. Slipchenko,  J. E. Subotnik,  
 T. Van Voorhis,  J. M. Herbert,  A. I. Krylov,  P. M. W. Gill,  M. Head-Gordon

 Contributors to earlier versions of Q-Chem not listed above: 
 R. D. Adamson,  B. Austin,  J. Baker,  G. J. O. Beran,  K. Brandhorst,  
 S. T. Brown,  E. F. C. Byrd,  A. K. Chakraborty,  C.-L. Cheng,  
 Siu Hung Chien,  D. M. Chipman,  D. L. Crittenden,  H. Dachsel,  
 R. J. Doerksen,  A. D. Dutoi,  L. Fusti-Molnar,  W. A. Goddard III,  
 A. Golubeva-Zadorozhnaya,  S. R. Gwaltney,  G. Hawkins,  A. Heyden,  
 S. Hirata,  G. Kedziora,  F. J. Keil,  C. Kelley,  Jihan Kim,  R. A. King,  
 R. Z. Khaliullin,  P. P. Korambath,  W. Kurlancheek,  A. M. Lee,  M. S. Lee,  
 S. V. Levchenko,  Ching Yeh Lin,  D. Liotard,  R. C. Lochan,  I. Lotan,  
 P. E. Maslen,  N. Nair,  D. P. O'Neill,  D. Neuhauser,  E. Neuscamman,  
 C. M. Oana,  R. Olson,  B. Peters,  R. Peverati,  P. A. Pieniazek,  
 Y. M. Rhee,  J. Ritchie,  M. A. Rohrdanz,  E. Rosta,  N. J. Russ,  
 H. F. Schaefer III,  N. E. Schultz,  N. Shenvi,  A. C. Simmonett,  A. Sodt,  
 D. Stuck,  K. S. Thanthiriwatte,  V. Vanovschi,  Tao Wang,  A. Warshel,  
 C. F. Williams,  Q. Wu,  X. Xu,  W. Zhang

 Please cite Q-Chem as follows:
 Y. Shao et al., Mol. Phys. 113, 184-215 (2015)
 DOI: 10.1080/00268976.2014.952696

 Q-Chem 5.1.1 for Intel X86 EM64T Linux

 Parts of Q-Chem use Armadillo 8.300.2 (Tropical Shenanigans).
 http://arma.sourceforge.net/

 Q-Chem begins on Thu Oct 11 00:15:31 2018  

Host: 
0

     Scratch files written to /scratch/taweetham/qchem691//
Input Ideriv = 2
Curr. Ideriv = -1
Max.  Ideriv = 2

Checking the input file for inconsistencies... 	...done.

--------------------------------------------------------------
User input:
--------------------------------------------------------------
$molecule
0 1
C 
C 1 CC 
C 2 CC 1 60.0
Cl 2 CCl 1 ANG  3 pDHA
H 2 CH 1 ANG  3 mDHA
Br 3 CBr 1 ANG  2 mDHA
Br 3 CBr 1 ANG  2 pDHA
H 1 CH 2 ANG  3 pDHA
H 1 CH 2 ANG  3 mDHA

CC=1.54
CH=1.09
CF=1.35
CCl=1.77
CBr=1.94
CI=2.14
ANG=118.0
pDHA=107.9
mDHA=-107.9
$end

$rem
   job_type	optimization
   basis	6-311++g**
   method	b3lyp
   mem_total	32000
$end

--------------------------------------------------------------
 ----------------------------------------------------------------
             Standard Nuclear Orientation (Angstroms)
    I     Atom           X                Y                Z
 ----------------------------------------------------------------
    1      C      -0.3511818597    -1.0826875455    -1.4614888577
    2      C      -0.7454818345    -1.4617651101    -0.0218959535
    3      C       0.1408731670    -0.2287576015    -0.2781522608
    4      Cl     -2.4213965543    -1.1913701472     0.4791992631
    5      H      -0.2811889832    -2.3430788520     0.4206175904
    6      Br     -0.6469640419     1.5269274281    -0.0322201383
    7      Br      2.0162703225    -0.3380144241     0.2061497690
    8      H       0.3751535392    -1.7120751978    -1.9756951115
    9      H      -1.1211997893    -0.6642470437    -2.1096245955
 ----------------------------------------------------------------
 Molecular Point Group                 C1    NOp =  1
 Largest Abelian Subgroup              C1    NOp =  1
 Nuclear Repulsion Energy =   792.3812690764 hartrees
 There are       54 alpha and       54 beta electrons
 Requested basis set is 6-311++G(d,p)
 There are 84 shells and 213 basis functions

 Total QAlloc Memory Limit  32000 MB
 Mega-Array Size       188 MB
 MEM_STATIC part       192 MB
 A cutoff of  1.0D-11 yielded   2966 shell pairs
 There are     20231 function pairs (     22192 Cartesian)
 Smallest overlap matrix eigenvalue = 3.59E-05

 Scale SEOQF with 1.000000e-01/1.000000e-01/1.000000e-01

 Standard Electronic Orientation quadrupole field applied
 Nucleus-field energy     =     0.0000000164 hartrees
 Guess from superposition of atomic densities
 Warning:  Energy on first SCF cycle will be non-variational
 SAD guess density has 108.000000 electrons

 -----------------------------------------------------------------------
  General SCF calculation program by
  Eric Jon Sundstrom, Paul Horn, Yuezhi Mao, Dmitri Zuev, Alec White,
  David Stuck, Shaama M.S., Shane Yost, Joonho Lee, David Small,
  Daniel Levine, Susi Lehtola, Hugh Burton, Evgeny Epifanovsky
 -----------------------------------------------------------------------
 Exchange:     0.2000 Hartree-Fock + 0.0800 Slater + 0.7200 B88
 Correlation:  0.1900 VWN1RPA + 0.8100 LYP
 Using SG-1 standard quadrature grid
 A restricted SCF calculation will be
 performed using DIIS
 SCF converges when DIIS error is below 1.0e-08
 ---------------------------------------
  Cycle       Energy         DIIS error
 ---------------------------------------
    1   -5725.5088648715      3.68e-02  
    2   -5724.5763799609      3.21e-03  
    3   -5724.5549863221      3.63e-03  
    4   -5724.6168180828      5.29e-04  
    5   -5724.6183374128      1.54e-04  
    6   -5724.6184256837      7.50e-05  
    7   -5724.6184558726      1.72e-05  
    8   -5724.6184572457      7.20e-06  
    9   -5724.6184575300      1.53e-06  
   10   -5724.6184575433      3.54e-07  
   11   -5724.6184575439      8.17e-08  
   12   -5724.6184575440      2.06e-08  
   13   -5724.6184575440      6.03e-09  Convergence criterion met
 ---------------------------------------
 SCF time:   CPU 81.48s  wall 152.00s 
 SCF   energy in the final basis set =    -5724.6184575440
 Total energy in the final basis set =    -5724.6184575440

 --------------------------------------------------------------

                    Orbital Energies (a.u.)
 --------------------------------------------------------------

 Alpha MOs
 -- Occupied --
*******-482.845-101.565 -62.502 -62.498 -56.323 -56.318 -56.318
-56.318 -56.314 -56.314 -10.311 -10.277 -10.226  -9.480  -8.711
 -8.706  -7.245  -7.234  -7.234  -6.543  -6.539  -6.529  -6.528
 -6.524  -6.524  -2.654  -2.650  -2.649  -2.649  -2.645  -2.645
 -2.638  -2.638  -2.633  -2.633  -0.936  -0.852  -0.796  -0.789
 -0.637  -0.591  -0.522  -0.495  -0.425  -0.415  -0.403  -0.391
 -0.339  -0.326  -0.305  -0.296  -0.292  -0.282
 -- Virtual --
 -0.062  -0.045  -0.010   0.006   0.017   0.020   0.023   0.044
  0.052   0.057   0.063   0.074   0.076   0.089   0.093   0.094
  0.100   0.101   0.106   0.113   0.122   0.129   0.131   0.145
  0.153   0.158   0.171   0.185   0.188   0.202   0.210   0.217
  0.233   0.244   0.254   0.264   0.373   0.379   0.403   0.414
  0.420   0.426   0.430   0.450   0.462   0.468   0.473   0.487
  0.502   0.510   0.541   0.548   0.560   0.565   0.569   0.586
  0.600   0.615   0.635   0.649   0.669   0.676   0.695   0.755
  0.781   0.790   0.816   0.839   0.866   0.887   0.896   0.908
  0.938   0.958   0.979   1.048   1.102   1.142   1.285   1.317
  1.360   1.423   1.464   1.503   1.522   1.547   1.621   1.682
  1.701   1.769   1.781   1.830   1.880   1.946   1.964   2.022
  2.036   2.050   2.081   2.107   2.151   2.182   2.198   2.222
  2.255   2.298   2.333   2.472   2.479   2.530   2.588   2.689
  2.705   2.784   2.804   2.826   2.958   3.105   3.284   3.388
  3.689   3.765   4.005   4.008   4.012   4.051   4.109   4.114
  4.133   4.223   4.272   4.381   4.414   6.630   6.714   7.567
  7.575   7.578   7.634   7.700   7.703   9.743  23.534  23.685
 23.821  25.878  25.972  26.432  47.908  47.978 215.731 289.762
289.770 289.774 289.829 289.914 289.9241020.7001020.786
 --------------------------------------------------------------

          Ground-State Mulliken Net Atomic Charges

     Atom                 Charge (a.u.)
  ----------------------------------------
      1 C                    -0.602972
      2 C                    -0.256877
      3 C                     0.220320
      4 Cl                    0.076225
      5 H                     0.266641
      6 Br                   -0.056970
      7 Br                   -0.014903
      8 H                     0.184346
      9 H                     0.184190
  ----------------------------------------
  Sum of atomic charges =     0.000000

 -----------------------------------------------------------------
                    Cartesian Multipole Moments
 -----------------------------------------------------------------
    Charge (ESU x 10^10)
                 0.0000
    Dipole Moment (Debye)
         X       0.3701      Y      -1.4186      Z      -1.2922
       Tot       1.9543
    Quadrupole Moments (Debye-Ang)
        XX     -69.8475     XY      -2.3598     YY     -65.2050
        XZ       1.2176     YZ       1.6119     ZZ     -66.3030
    Octopole Moments (Debye-Ang^2)
       XXX      42.0380    XXY      16.6724    XYY      11.6951
       YYY      33.4101    XXZ       4.3670    XYZ      -0.3867
       YYZ       2.8085    XZZ      10.0025    YZZ       7.6042
       ZZZ       0.7630
    Hexadecapole Moments (Debye-Ang^3)
      XXXX   -1002.5293   XXXY     -56.0693   XXYY    -284.6523
      XYYY     -61.7429   YYYY    -568.6782   XXXZ      13.2104
      XXYZ      -1.3200   XYYZ       0.7699   YYYZ      -4.1677
      XXZZ    -208.9203   XYZZ     -15.8378   YYZZ    -133.4652
      XZZZ      14.0232   YZZZ       2.2437   ZZZZ    -199.5195
 -----------------------------------------------------------------
 Calculating analytic gradient of the SCF energy
 Gradient of SCF Energy
            1           2           3           4           5           6
    1  -0.0026213  -0.0121449   0.0150782  -0.0003364   0.0043192  -0.0060218
    2  -0.0042583  -0.0144273   0.0169712   0.0083465  -0.0053597   0.0006040
    3  -0.0167128   0.0163171   0.0114066  -0.0025601  -0.0007107   0.0010683
            7           8           9
    1   0.0024987   0.0018647  -0.0026365
    2   0.0003511  -0.0018962  -0.0003312
    3  -0.0001210  -0.0038139  -0.0048737
 Max gradient component =       1.697E-02
 RMS gradient           =       8.148E-03
 Gradient time:  CPU 22.00 s  wall 36.12 s
 Geometry Optimization Parameters
   NAtoms,    NIC,     NZ,  NCons,   NDum,   NFix, NCnnct, MaxDiis
        9      69       9       0       0       0       0       0


** GEOMETRY OPTIMIZATION IN DELOCALIZED INTERNAL COORDINATES **
   Searching for a Minimum

   Optimization Cycle:   1

                       Coordinates (Angstroms)
     ATOM                X               Y               Z
      1  C        -0.3511818597   -1.0826875455   -1.4614888577
      2  C        -0.7454818345   -1.4617651101   -0.0218959535
      3  C         0.1408731670   -0.2287576015   -0.2781522608
      4  Cl       -2.4213965543   -1.1913701472    0.4791992631
      5  H        -0.2811889832   -2.3430788520    0.4206175904
      6  Br       -0.6469640419    1.5269274281   -0.0322201383
      7  Br        2.0162703225   -0.3380144241    0.2061497690
      8  H         0.3751535392   -1.7120751978   -1.9756951115
      9  H        -1.1211997893   -0.6642470437   -2.1096245955
   Point Group: c1    Number of degrees of freedom:    21


   Energy is  -5724.618457544


 Attempting to Generate Delocalized Internal Coordinates

 21 Hessian modes will be used to form the next step
  Hessian Eigenvalues:
     0.016341    0.020947    0.023307    0.030304    0.030782    0.032544
     0.083421    0.087153    0.090379    0.107532    0.134223    0.138421
     0.175927    0.175927    0.253751    0.264506    0.285189    0.286300
     0.348126    0.348126    0.348126

 Minimum Search - Taking Simple RFO Step
 Searching for Lamda that Minimizes Along All modes
 Value Taken    Lamda =  -0.00530659
 Step Taken.  Stepsize is  0.232339

                             Maximum     Tolerance    Cnvgd?
         Gradient           0.015449      0.000300      NO
         Displacement       0.123464      0.001200      NO
         Energy change     *********      0.000001      NO


 New Cartesian Coordinates Obtained by Inverse Iteration

 Displacement from previous Coordinates is:  0.319982
 ----------------------------------------------------------------
             Standard Nuclear Orientation (Angstroms)
    I     Atom           X                Y                Z
 ----------------------------------------------------------------
    1      C      -0.3608964676    -1.0663589203    -1.4455886490
    2      C      -0.7459268906    -1.4489869539    -0.0290155108
    3      C       0.1251118244    -0.2304094179    -0.2858765948
    4      Cl     -2.4346440469    -1.3009088342     0.4747158631
    5      H      -0.2666740879    -2.3042584983     0.4267717296
    6      Br     -0.5810076921     1.5562920985    -0.0924378488
    7      Br      1.9876458091    -0.3728175770     0.2115895098
    8      H       0.3654615707    -1.6918976369    -1.9513870533
    9      H      -1.1241860533    -0.6357227539    -2.0818817406
 ----------------------------------------------------------------
 Molecular Point Group                 C1    NOp =  1
 Largest Abelian Subgroup              C1    NOp =  1
 Nuclear Repulsion Energy =   792.5393254405 hartrees
 There are       54 alpha and       54 beta electrons
 Applying Cartesian multipole field
    Component          Value
    ---------          -----
     (2,0,0)        1.00000E-11
     (0,2,0)        2.00000E-11
     (0,0,2)       -3.00000E-11
 Nucleus-field energy     =     0.0000000167 hartrees
 Requested basis set is 6-311++G(d,p)
 There are 84 shells and 213 basis functions
 A cutoff of  1.0D-11 yielded   2962 shell pairs
 There are     20191 function pairs (     22147 Cartesian)
 Smallest overlap matrix eigenvalue = 3.32E-05
 Guess MOs from SCF MO coefficient file

 -----------------------------------------------------------------------
  General SCF calculation program by
  Eric Jon Sundstrom, Paul Horn, Yuezhi Mao, Dmitri Zuev, Alec White,
  David Stuck, Shaama M.S., Shane Yost, Joonho Lee, David Small,
  Daniel Levine, Susi Lehtola, Hugh Burton, Evgeny Epifanovsky
 -----------------------------------------------------------------------
 Exchange:     0.2000 Hartree-Fock + 0.0800 Slater + 0.7200 B88
 Correlation:  0.1900 VWN1RPA + 0.8100 LYP
 Using SG-1 standard quadrature grid
 A restricted SCF calculation will be
 performed using DIIS
 SCF converges when DIIS error is below 1.0e-08
 ---------------------------------------
  Cycle       Energy         DIIS error
 ---------------------------------------
    1   -5724.6179597797      6.21e-04  
    2   -5724.6210823054      2.09e-04  
    3   -5724.6208424930      2.95e-04  
    4   -5724.6213380364      4.96e-05  
    5   -5724.6213505668      9.61e-06  
    6   -5724.6213509364      5.26e-06  
    7   -5724.6213510833      8.29e-07  
    8   -5724.6213510865      2.85e-07  
    9   -5724.6213510869      7.71e-08  
   10   -5724.6213510870      9.78e-09  Convergence criterion met
 ---------------------------------------
 SCF time:   CPU 65.75s  wall 115.00s 
 SCF   energy in the final basis set =    -5724.6213510870
 Total energy in the final basis set =    -5724.6213510870

 --------------------------------------------------------------

                    Orbital Energies (a.u.)
 --------------------------------------------------------------

 Alpha MOs
 -- Occupied --
*******-482.846-101.566 -62.502 -62.499 -56.322 -56.320 -56.318
-56.318 -56.315 -56.315 -10.309 -10.274 -10.222  -9.480  -8.710
 -8.708  -7.245  -7.235  -7.234  -6.543  -6.540  -6.529  -6.528
 -6.526  -6.525  -2.653  -2.651  -2.649  -2.649  -2.647  -2.646
 -2.638  -2.638  -2.635  -2.635  -0.944  -0.855  -0.801  -0.791
 -0.639  -0.592  -0.527  -0.500  -0.425  -0.416  -0.405  -0.395
 -0.337  -0.327  -0.307  -0.298  -0.293  -0.284
 -- Virtual --
 -0.059  -0.046  -0.009   0.007   0.017   0.020   0.022   0.046
  0.053   0.057   0.063   0.076   0.076   0.090   0.093   0.094
  0.101   0.102   0.106   0.113   0.123   0.131   0.131   0.145
  0.153   0.159   0.171   0.189   0.190   0.206   0.210   0.220
  0.235   0.250   0.256   0.268   0.374   0.378   0.403   0.412
  0.420   0.425   0.431   0.453   0.459   0.469   0.474   0.488
  0.500   0.509   0.540   0.552   0.559   0.568   0.572   0.591
  0.604   0.617   0.640   0.654   0.670   0.679   0.701   0.749
  0.782   0.793   0.812   0.844   0.866   0.889   0.893   0.909
  0.943   0.961   0.989   1.042   1.119   1.136   1.284   1.327
  1.374   1.438   1.466   1.512   1.521   1.555   1.623   1.682
  1.704   1.782   1.795   1.844   1.893   1.963   1.976   2.027
  2.040   2.059   2.085   2.121   2.159   2.191   2.200   2.226
  2.261   2.302   2.327   2.479   2.489   2.543   2.598   2.695
  2.714   2.809   2.821   2.844   2.973   3.150   3.291   3.421
  3.707   3.785   4.006   4.008   4.010   4.052   4.114   4.120
  4.137   4.251   4.277   4.381   4.418   6.635   6.718   7.568
  7.574   7.581   7.636   7.698   7.704   9.742  23.567  23.722
 23.854  25.877  25.954  26.415  47.912  47.981 215.728 289.763
289.770 289.776 289.832 289.917 289.9231020.7041020.790
 --------------------------------------------------------------

          Ground-State Mulliken Net Atomic Charges

     Atom                 Charge (a.u.)
  ----------------------------------------
      1 C                    -0.578437
      2 C                    -0.271630
      3 C                     0.205649
      4 Cl                    0.093664
      5 H                     0.260440
      6 Br                   -0.052167
      7 Br                   -0.026496
      8 H                     0.186454
      9 H                     0.182525
  ----------------------------------------
  Sum of atomic charges =     0.000000

 -----------------------------------------------------------------
                    Cartesian Multipole Moments
 -----------------------------------------------------------------
    Charge (ESU x 10^10)
                 0.0000
    Dipole Moment (Debye)
         X       0.4018      Y      -1.3041      Z      -1.3006
       Tot       1.8851
    Quadrupole Moments (Debye-Ang)
        XX     -70.0052     XY      -2.2554     YY     -65.2886
        XZ       1.2981     YZ       1.4577     ZZ     -66.2800
    Octopole Moments (Debye-Ang^2)
       XXX      40.8176    XXY      16.9994    XYY      11.6944
       YYY      38.7688    XXZ       5.2749    XYZ      -0.1603
       YYZ       3.6253    XZZ       9.6493    YZZ       9.0027
       ZZZ       4.0607
    Hexadecapole Moments (Debye-Ang^3)
      XXXX    -987.5532   XXXY     -64.9322   XXYY    -286.9858
      XYYY     -73.5820   YYYY    -597.8684   XXXZ      10.6575
      XXYZ       0.2513   XYYZ       0.3767   YYYZ       3.4115
      XXZZ    -205.7714   XYZZ     -19.6537   YYZZ    -138.5290
      XZZZ      11.5105   YZZZ      10.0007   ZZZZ    -198.4832
 -----------------------------------------------------------------
 Calculating analytic gradient of the SCF energy
 Gradient of SCF Energy
            1           2           3           4           5           6
    1  -0.0045807  -0.0025863   0.0082608  -0.0000970   0.0002293  -0.0000132
    2   0.0016014  -0.0072427   0.0045817   0.0005897  -0.0001950   0.0003106
    3  -0.0049935   0.0068157   0.0039743  -0.0020871  -0.0007849  -0.0011694
            7           8           9
    1  -0.0022516   0.0005130   0.0005258
    2   0.0007573   0.0001911  -0.0005941
    3  -0.0012117   0.0006212  -0.0011647
 Max gradient component =       8.261E-03
 RMS gradient           =       3.196E-03
 Gradient time:  CPU 21.83 s  wall 34.09 s
 Geometry Optimization Parameters
   NAtoms,    NIC,     NZ,  NCons,   NDum,   NFix, NCnnct, MaxDiis
        9      69       9       0       0       0       0       0

 Cartesian Hessian Update
 Hessian Updated using BFGS Update


** GEOMETRY OPTIMIZATION IN DELOCALIZED INTERNAL COORDINATES **
   Searching for a Minimum

   Optimization Cycle:   2

                       Coordinates (Angstroms)
     ATOM                X               Y               Z
      1  C        -0.3608964676   -1.0663589203   -1.4455886490
      2  C        -0.7459268906   -1.4489869539   -0.0290155108
      3  C         0.1251118244   -0.2304094179   -0.2858765948
      4  Cl       -2.4346440469   -1.3009088342    0.4747158631
      5  H        -0.2666740879   -2.3042584983    0.4267717296
      6  Br       -0.5810076921    1.5562920985   -0.0924378488
      7  Br        1.9876458091   -0.3728175770    0.2115895098
      8  H         0.3654615707   -1.6918976369   -1.9513870533
      9  H        -1.1241860533   -0.6357227539   -2.0818817406
   Point Group: c1    Number of degrees of freedom:    21


   Energy is  -5724.621351087

 Hessian Updated using BFGS Update

 20 Hessian modes will be used to form the next step
  Hessian Eigenvalues:
     0.016318    0.020984    0.023009    0.029607    0.030756    0.037390
     0.084215    0.087279    0.090678    0.104732    0.131583    0.134348
     0.175200    0.180618    0.239383    0.262708    0.266627    0.286665
     0.348111    0.351027

 Minimum Search - Taking Simple RFO Step
 Searching for Lamda that Minimizes Along All modes
 Value Taken    Lamda =  -0.00073576
 Step Taken.  Stepsize is  0.114010

                             Maximum     Tolerance    Cnvgd?
         Gradient           0.005320      0.000300      NO
         Displacement       0.063924      0.001200      NO
         Energy change     -0.002894      0.000001      NO


 New Cartesian Coordinates Obtained by Inverse Iteration

 Displacement from previous Coordinates is:  0.113290
 ----------------------------------------------------------------
             Standard Nuclear Orientation (Angstroms)
    I     Atom           X                Y                Z
 ----------------------------------------------------------------
    1      C      -0.3569948953    -1.0687147674    -1.4552848492
    2      C      -0.7434628638    -1.4393065248    -0.0460178278
    3      C       0.1175258496    -0.2329861338    -0.3038977145
    4      Cl     -2.4211992722    -1.2966247187     0.4970871951
    5      H      -0.2584972989    -2.2803247097     0.4274377538
    6      Br     -0.5899024307     1.5480746539    -0.0824081052
    7      Br      1.9752603493    -0.3885068286     0.2354206338
    8      H       0.3648119202    -1.6997368369    -1.9593728902
    9      H      -1.1226573926    -0.6369426278    -2.0860744907
 ----------------------------------------------------------------
 Molecular Point Group                 C1    NOp =  1
 Largest Abelian Subgroup              C1    NOp =  1
 Nuclear Repulsion Energy =   793.9305651731 hartrees
 There are       54 alpha and       54 beta electrons
 Applying Cartesian multipole field
    Component          Value
    ---------          -----
     (2,0,0)        1.00000E-11
     (0,2,0)        2.00000E-11
     (0,0,2)       -3.00000E-11
 Nucleus-field energy     =     0.0000000165 hartrees
 Requested basis set is 6-311++G(d,p)
 There are 84 shells and 213 basis functions
 A cutoff of  1.0D-11 yielded   2963 shell pairs
 There are     20183 function pairs (     22139 Cartesian)
 Smallest overlap matrix eigenvalue = 3.28E-05
 Guess MOs from SCF MO coefficient file

 -----------------------------------------------------------------------
  General SCF calculation program by
  Eric Jon Sundstrom, Paul Horn, Yuezhi Mao, Dmitri Zuev, Alec White,
  David Stuck, Shaama M.S., Shane Yost, Joonho Lee, David Small,
  Daniel Levine, Susi Lehtola, Hugh Burton, Evgeny Epifanovsky
 -----------------------------------------------------------------------
 Exchange:     0.2000 Hartree-Fock + 0.0800 Slater + 0.7200 B88
 Correlation:  0.1900 VWN1RPA + 0.8100 LYP
 Using SG-1 standard quadrature grid
 A restricted SCF calculation will be
 performed using DIIS
 SCF converges when DIIS error is below 1.0e-08
 ---------------------------------------
  Cycle       Energy         DIIS error
 ---------------------------------------
    1   -5724.6210417448      2.75e-04  
    2   -5724.6216188290      7.89e-05  
    3   -5724.6215988091      1.01e-04  
    4   -5724.6216542816      2.45e-05  
    5   -5724.6216575914      5.04e-06  
    6   -5724.6216577021      2.40e-06  
    7   -5724.6216577326      3.99e-07  
    8   -5724.6216577336      8.85e-08  
    9   -5724.6216577335      2.68e-08  
   10   -5724.6216577336      7.97e-09  Convergence criterion met
 ---------------------------------------
 SCF time:   CPU 64.88s  wall 99.00s 
 SCF   energy in the final basis set =    -5724.6216577336
 Total energy in the final basis set =    -5724.6216577336

 --------------------------------------------------------------

                    Orbital Energies (a.u.)
 --------------------------------------------------------------

 Alpha MOs
 -- Occupied --
*******-482.846-101.565 -62.501 -62.499 -56.322 -56.320 -56.317
-56.317 -56.316 -56.316 -10.308 -10.272 -10.223  -9.480  -8.710
 -8.708  -7.244  -7.234  -7.234  -6.542  -6.540  -6.528  -6.527
 -6.526  -6.526  -2.653  -2.651  -2.649  -2.648  -2.647  -2.647
 -2.637  -2.637  -2.635  -2.635  -0.949  -0.855  -0.802  -0.790
 -0.640  -0.593  -0.528  -0.501  -0.425  -0.417  -0.404  -0.396
 -0.338  -0.326  -0.307  -0.299  -0.293  -0.285
 -- Virtual --
 -0.060  -0.048  -0.009   0.008   0.017   0.021   0.022   0.047
  0.054   0.057   0.063   0.076   0.078   0.090   0.093   0.094
  0.101   0.102   0.106   0.114   0.123   0.131   0.132   0.145
  0.154   0.160   0.171   0.188   0.191   0.204   0.209   0.221
  0.236   0.253   0.260   0.271   0.373   0.378   0.402   0.411
  0.420   0.426   0.431   0.453   0.458   0.468   0.474   0.487
  0.501   0.508   0.543   0.554   0.559   0.569   0.575   0.592
  0.606   0.616   0.639   0.654   0.670   0.680   0.705   0.755
  0.782   0.791   0.814   0.843   0.866   0.888   0.893   0.911
  0.942   0.962   0.990   1.045   1.118   1.140   1.283   1.327
  1.376   1.446   1.467   1.516   1.522   1.553   1.627   1.683
  1.703   1.790   1.796   1.852   1.899   1.964   1.977   2.029
  2.044   2.062   2.084   2.126   2.163   2.190   2.203   2.225
  2.265   2.303   2.329   2.486   2.492   2.547   2.597   2.698
  2.716   2.818   2.831   2.853   2.975   3.168   3.296   3.436
  3.709   3.788   4.007   4.008   4.010   4.053   4.116   4.121
  4.138   4.258   4.278   4.382   4.419   6.636   6.717   7.568
  7.574   7.581   7.637   7.699   7.706   9.743  23.580  23.745
 23.864  25.876  25.956  26.415  47.913  47.980 215.730 289.763
289.770 289.775 289.833 289.918 289.9231020.7051020.790
 --------------------------------------------------------------

          Ground-State Mulliken Net Atomic Charges

     Atom                 Charge (a.u.)
  ----------------------------------------
      1 C                    -0.591080
      2 C                    -0.274767
      3 C                     0.221497
      4 Cl                    0.094933
      5 H                     0.259311
      6 Br                   -0.050589
      7 Br                   -0.027932
      8 H                     0.185497
      9 H                     0.183130
  ----------------------------------------
  Sum of atomic charges =     0.000000

 -----------------------------------------------------------------
                    Cartesian Multipole Moments
 -----------------------------------------------------------------
    Charge (ESU x 10^10)
                 0.0000
    Dipole Moment (Debye)
         X       0.3759      Y      -1.2790      Z      -1.3320
       Tot       1.8845
    Quadrupole Moments (Debye-Ang)
        XX     -70.1030     XY      -2.2923     YY     -65.3336
        XZ       1.3083     YZ       1.5735     ZZ     -66.1402
    Octopole Moments (Debye-Ang^2)
       XXX      41.2078    XXY      17.3253    XYY      11.9350
       YYY      40.0391    XXZ       4.9234    XYZ      -0.2544
       YYZ       2.9314    XZZ       9.8521    YZZ       9.2076
       ZZZ       1.9304
    Hexadecapole Moments (Debye-Ang^3)
      XXXX    -981.3290   XXXY     -62.0414   XXYY    -284.6669
      XYYY     -70.4368   YYYY    -595.6837   XXXZ      10.2412
      XXYZ       0.0625   XYYZ       0.0377   YYYZ       4.5352
      XXZZ    -203.9857   XYZZ     -18.5229   YYZZ    -138.2056
      XZZZ      10.8571   YZZZ      10.3520   ZZZZ    -202.1565
 -----------------------------------------------------------------
 Calculating analytic gradient of the SCF energy
 Gradient of SCF Energy
            1           2           3           4           5           6
    1  -0.0019037   0.0006157   0.0013670   0.0007557  -0.0001263  -0.0003544
    2   0.0019849  -0.0011283  -0.0014006   0.0004543   0.0010651  -0.0004054
    3   0.0012929  -0.0012489  -0.0018137  -0.0002192   0.0001760   0.0002077
            7           8           9
    1  -0.0012461   0.0002590   0.0006333
    2  -0.0000565   0.0000989  -0.0006125
    3   0.0002203   0.0010036   0.0003813
 Max gradient component =       1.985E-03
 RMS gradient           =       9.722E-04
 Gradient time:  CPU 22.06 s  wall 38.37 s
 Geometry Optimization Parameters
   NAtoms,    NIC,     NZ,  NCons,   NDum,   NFix, NCnnct, MaxDiis
        9      69       9       0       0       0       0       0

 Cartesian Hessian Update
 Hessian Updated using BFGS Update


** GEOMETRY OPTIMIZATION IN DELOCALIZED INTERNAL COORDINATES **
   Searching for a Minimum

   Optimization Cycle:   3

                       Coordinates (Angstroms)
     ATOM                X               Y               Z
      1  C        -0.3569948953   -1.0687147674   -1.4552848492
      2  C        -0.7434628638   -1.4393065248   -0.0460178278
      3  C         0.1175258496   -0.2329861338   -0.3038977145
      4  Cl       -2.4211992722   -1.2966247187    0.4970871951
      5  H        -0.2584972989   -2.2803247097    0.4274377538
      6  Br       -0.5899024307    1.5480746539   -0.0824081052
      7  Br        1.9752603493   -0.3885068286    0.2354206338
      8  H         0.3648119202   -1.6997368369   -1.9593728902
      9  H        -1.1226573926   -0.6369426278   -2.0860744907
   Point Group: c1    Number of degrees of freedom:    21


   Energy is  -5724.621657734

 Hessian Updated using BFGS Update

 21 Hessian modes will be used to form the next step
  Hessian Eigenvalues:
     0.016371    0.020985    0.024046    0.029642    0.031712    0.043173
     0.075220    0.086198    0.090851    0.103838    0.129378    0.134502
     0.174029    0.177091    0.259758    0.264506    0.272439    0.290089
     0.348126    0.348401    0.351781

 Minimum Search - Taking Simple RFO Step
 Searching for Lamda that Minimizes Along All modes
 Value Taken    Lamda =  -0.00008691
 Step Taken.  Stepsize is  0.036797

                             Maximum     Tolerance    Cnvgd?
         Gradient           0.001807      0.000300      NO
         Displacement       0.017235      0.001200      NO
         Energy change     -0.000307      0.000001      NO


 New Cartesian Coordinates Obtained by Inverse Iteration

 Displacement from previous Coordinates is:  0.034258
 ----------------------------------------------------------------
             Standard Nuclear Orientation (Angstroms)
    I     Atom           X                Y                Z
 ----------------------------------------------------------------
    1      C      -0.3552511289    -1.0693594099    -1.4528694981
    2      C      -0.7451353240    -1.4388474093    -0.0424049477
    3      C       0.1164392735    -0.2317297376    -0.2987567019
    4      Cl     -2.4263332696    -1.3031141236     0.4959099965
    5      H      -0.2626601348    -2.2859184041     0.4253486338
    6      Br     -0.5867585036     1.5529164752    -0.0873375651
    7      Br      1.9809035550    -0.3841020964     0.2310283415
    8      H       0.3643324440    -1.7010124202    -1.9605289558
    9      H      -1.1206529460    -0.6339013679    -2.0834995980
 ----------------------------------------------------------------
 Molecular Point Group                 C1    NOp =  1
 Largest Abelian Subgroup              C1    NOp =  1
 Nuclear Repulsion Energy =   792.7226590053 hartrees
 There are       54 alpha and       54 beta electrons
 Applying Cartesian multipole field
    Component          Value
    ---------          -----
     (2,0,0)        1.00000E-11
     (0,2,0)        2.00000E-11
     (0,0,2)       -3.00000E-11
 Nucleus-field energy     =     0.0000000166 hartrees
 Requested basis set is 6-311++G(d,p)
 There are 84 shells and 213 basis functions
 A cutoff of  1.0D-11 yielded   2962 shell pairs
 There are     20182 function pairs (     22138 Cartesian)
 Smallest overlap matrix eigenvalue = 3.26E-05
 Guess MOs from SCF MO coefficient file

 -----------------------------------------------------------------------
  General SCF calculation program by
  Eric Jon Sundstrom, Paul Horn, Yuezhi Mao, Dmitri Zuev, Alec White,
  David Stuck, Shaama M.S., Shane Yost, Joonho Lee, David Small,
  Daniel Levine, Susi Lehtola, Hugh Burton, Evgeny Epifanovsky
 -----------------------------------------------------------------------
 Exchange:     0.2000 Hartree-Fock + 0.0800 Slater + 0.7200 B88
 Correlation:  0.1900 VWN1RPA + 0.8100 LYP
 Using SG-1 standard quadrature grid
 A restricted SCF calculation will be
 performed using DIIS
 SCF converges when DIIS error is below 1.0e-08
 ---------------------------------------
  Cycle       Energy         DIIS error
 ---------------------------------------
    1   -5724.6216596812      7.47e-05  
    2   -5724.6217024294      2.66e-05  
    3   -5724.6216984834      3.80e-05  
    4   -5724.6217066047      5.33e-06  
    5   -5724.6217067686      1.10e-06  
    6   -5724.6217067734      6.53e-07  
    7   -5724.6217067757      7.76e-08  
    8   -5724.6217067757      2.61e-08  
    9   -5724.6217067757      8.64e-09  Convergence criterion met
 ---------------------------------------
 SCF time:   CPU 58.75s  wall 103.00s 
 SCF   energy in the final basis set =    -5724.6217067757
 Total energy in the final basis set =    -5724.6217067757

 --------------------------------------------------------------

                    Orbital Energies (a.u.)
 --------------------------------------------------------------

 Alpha MOs
 -- Occupied --
*******-482.847-101.565 -62.501 -62.500 -56.321 -56.320 -56.317
-56.317 -56.316 -56.316 -10.308 -10.273 -10.223  -9.480  -8.709
 -8.708  -7.245  -7.234  -7.234  -6.542  -6.541  -6.528  -6.527
 -6.526  -6.526  -2.652  -2.651  -2.648  -2.648  -2.647  -2.647
 -2.637  -2.637  -2.636  -2.636  -0.948  -0.855  -0.802  -0.790
 -0.640  -0.593  -0.528  -0.501  -0.424  -0.417  -0.403  -0.395
 -0.337  -0.326  -0.307  -0.299  -0.293  -0.285
 -- Virtual --
 -0.060  -0.049  -0.009   0.008   0.017   0.020   0.022   0.047
  0.054   0.057   0.063   0.076   0.078   0.090   0.093   0.094
  0.101   0.102   0.106   0.113   0.123   0.131   0.132   0.145
  0.153   0.159   0.171   0.188   0.191   0.205   0.209   0.220
  0.236   0.253   0.259   0.270   0.374   0.378   0.403   0.411
  0.420   0.425   0.431   0.453   0.458   0.468   0.475   0.488
  0.500   0.508   0.543   0.553   0.559   0.569   0.574   0.592
  0.605   0.616   0.639   0.654   0.670   0.679   0.703   0.753
  0.781   0.792   0.813   0.843   0.866   0.888   0.893   0.910
  0.942   0.960   0.990   1.043   1.118   1.138   1.284   1.327
  1.375   1.443   1.466   1.516   1.520   1.552   1.626   1.685
  1.704   1.787   1.795   1.850   1.897   1.964   1.976   2.028
  2.043   2.062   2.083   2.124   2.161   2.190   2.202   2.224
  2.264   2.303   2.328   2.484   2.491   2.544   2.595   2.697
  2.716   2.815   2.830   2.851   2.974   3.164   3.295   3.433
  3.706   3.785   4.007   4.008   4.010   4.053   4.115   4.120
  4.137   4.257   4.277   4.382   4.418   6.635   6.716   7.568
  7.574   7.580   7.636   7.699   7.705   9.742  23.577  23.741
 23.861  25.875  25.954  26.413  47.912  47.979 215.728 289.763
289.770 289.775 289.832 289.917 289.9231020.7041020.789
 --------------------------------------------------------------

          Ground-State Mulliken Net Atomic Charges

     Atom                 Charge (a.u.)
  ----------------------------------------
      1 C                    -0.587222
      2 C                    -0.275084
      3 C                     0.219419
      4 Cl                    0.096556
      5 H                     0.258080
      6 Br                   -0.049631
      7 Br                   -0.030698
      8 H                     0.186613
      9 H                     0.181968
  ----------------------------------------
  Sum of atomic charges =     0.000000

 -----------------------------------------------------------------
                    Cartesian Multipole Moments
 -----------------------------------------------------------------
    Charge (ESU x 10^10)
                 0.0000
    Dipole Moment (Debye)
         X       0.3681      Y      -1.2762      Z      -1.3322
       Tot       1.8812
    Quadrupole Moments (Debye-Ang)
        XX     -70.1301     XY      -2.2794     YY     -65.2908
        XZ       1.2843     YZ       1.5635     ZZ     -66.1799
    Octopole Moments (Debye-Ang^2)
       XXX      40.9831    XXY      17.2307    XYY      11.8167
       YYY      39.7844    XXZ       4.9978    XYZ      -0.1904
       YYZ       2.9973    XZZ       9.7689    YZZ       9.1325
       ZZZ       2.3310
    Hexadecapole Moments (Debye-Ang^3)
      XXXX    -984.7563   XXXY     -63.1231   XXYY    -285.8246
      XYYY     -71.7856   YYYY    -597.6411   XXXZ      10.3683
      XXYZ       0.1846   XYYZ       0.1539   YYYZ       4.8863
      XXZZ    -204.8142   XYZZ     -19.0121   YYZZ    -138.5717
      XZZZ      11.0815   YZZZ      10.8830   ZZZZ    -201.6921
 -----------------------------------------------------------------
 Calculating analytic gradient of the SCF energy
 Gradient of SCF Energy
            1           2           3           4           5           6
    1  -0.0006682   0.0000616   0.0004377   0.0001002  -0.0000986  -0.0002150
    2   0.0007387  -0.0003295  -0.0004283   0.0000502   0.0000462   0.0002281
    3   0.0006404  -0.0003946  -0.0004611  -0.0000825   0.0000108  -0.0000414
            7           8           9
    1  -0.0000582   0.0002808   0.0001597
    2   0.0000438  -0.0001420  -0.0002073
    3   0.0000145   0.0003409  -0.0000270
 Max gradient component =       7.387E-04
 RMS gradient           =       3.150E-04
 Gradient time:  CPU 22.02 s  wall 44.05 s
 Geometry Optimization Parameters
   NAtoms,    NIC,     NZ,  NCons,   NDum,   NFix, NCnnct, MaxDiis
        9      69       9       0       0       0       0       0

 Cartesian Hessian Update
 Hessian Updated using BFGS Update


** GEOMETRY OPTIMIZATION IN DELOCALIZED INTERNAL COORDINATES **
   Searching for a Minimum

   Optimization Cycle:   4

                       Coordinates (Angstroms)
     ATOM                X               Y               Z
      1  C        -0.3552511289   -1.0693594099   -1.4528694981
      2  C        -0.7451353240   -1.4388474093   -0.0424049477
      3  C         0.1164392735   -0.2317297376   -0.2987567019
      4  Cl       -2.4263332696   -1.3031141236    0.4959099965
      5  H        -0.2626601348   -2.2859184041    0.4253486338
      6  Br       -0.5867585036    1.5529164752   -0.0873375651
      7  Br        1.9809035550   -0.3841020964    0.2310283415
      8  H         0.3643324440   -1.7010124202   -1.9605289558
      9  H        -1.1206529460   -0.6339013679   -2.0834995980
   Point Group: c1    Number of degrees of freedom:    21


   Energy is  -5724.621706776

 Hessian Updated using BFGS Update

 21 Hessian modes will be used to form the next step
  Hessian Eigenvalues:
     0.016397    0.020978    0.024474    0.029100    0.032052    0.041457
     0.071942    0.085817    0.090150    0.104120    0.129544    0.133786
     0.173179    0.182079    0.241268    0.264418    0.274136    0.288423
     0.347089    0.348153    0.352372

 Minimum Search - Taking Simple RFO Step
 Searching for Lamda that Minimizes Along All modes
 Value Taken    Lamda =  -0.00000797
 Step Taken.  Stepsize is  0.012208

                             Maximum     Tolerance    Cnvgd?
         Gradient           0.000474      0.000300      NO
         Displacement       0.007307      0.001200      NO
         Energy change     -0.000049      0.000001      NO


 New Cartesian Coordinates Obtained by Inverse Iteration

 Displacement from previous Coordinates is:  0.010163
 ----------------------------------------------------------------
             Standard Nuclear Orientation (Angstroms)
    I     Atom           X                Y                Z
 ----------------------------------------------------------------
    1      C      -0.3547549590    -1.0701869208    -1.4535490355
    2      C      -0.7450780143    -1.4384059530    -0.0417654049
    3      C       0.1159586540    -0.2316408655    -0.2982991282
    4      Cl     -2.4269147677    -1.3046225579     0.4962647464
    5      H      -0.2619307352    -2.2849774509     0.4266355708
    6      Br     -0.5856268742     1.5528331886    -0.0885053246
    7      Br      1.9805633450    -0.3839702645     0.2329364957
    8      H       0.3632086329    -1.7013262437    -1.9638868714
    9      H      -1.1205413157    -0.6327714262    -2.0829413433
 ----------------------------------------------------------------
 Molecular Point Group                 C1    NOp =  1
 Largest Abelian Subgroup              C1    NOp =  1
 Nuclear Repulsion Energy =   792.6749451238 hartrees
 There are       54 alpha and       54 beta electrons
 Applying Cartesian multipole field
    Component          Value
    ---------          -----
     (2,0,0)        1.00000E-11
     (0,2,0)        2.00000E-11
     (0,0,2)       -3.00000E-11
 Nucleus-field energy     =     0.0000000166 hartrees
 Requested basis set is 6-311++G(d,p)
 There are 84 shells and 213 basis functions
 A cutoff of  1.0D-11 yielded   2962 shell pairs
 There are     20182 function pairs (     22138 Cartesian)
 Smallest overlap matrix eigenvalue = 3.25E-05
 Guess MOs from SCF MO coefficient file

 -----------------------------------------------------------------------
  General SCF calculation program by
  Eric Jon Sundstrom, Paul Horn, Yuezhi Mao, Dmitri Zuev, Alec White,
  David Stuck, Shaama M.S., Shane Yost, Joonho Lee, David Small,
  Daniel Levine, Susi Lehtola, Hugh Burton, Evgeny Epifanovsky
 -----------------------------------------------------------------------
 Exchange:     0.2000 Hartree-Fock + 0.0800 Slater + 0.7200 B88
 Correlation:  0.1900 VWN1RPA + 0.8100 LYP
 Using SG-1 standard quadrature grid
 A restricted SCF calculation will be
 performed using DIIS
 SCF converges when DIIS error is below 1.0e-08
 ---------------------------------------
  Cycle       Energy         DIIS error
 ---------------------------------------
    1   -5724.6217076183      2.27e-05  
    2   -5724.6217113130      4.97e-06  
    3   -5724.6217112662      6.02e-06  
    4   -5724.6217114663      8.21e-07  
    5   -5724.6217114695      3.96e-07  
    6   -5724.6217114700      1.46e-07  
    7   -5724.6217114703      4.21e-08  
    8   -5724.6217114703      1.13e-08  
    9   -5724.6217114702      2.79e-09  Convergence criterion met
 ---------------------------------------
 SCF time:   CPU 60.30s  wall 118.00s 
 SCF   energy in the final basis set =    -5724.6217114702
 Total energy in the final basis set =    -5724.6217114702

 --------------------------------------------------------------

                    Orbital Energies (a.u.)
 --------------------------------------------------------------

 Alpha MOs
 -- Occupied --
*******-482.847-101.565 -62.501 -62.500 -56.321 -56.320 -56.317
-56.317 -56.316 -56.316 -10.308 -10.273 -10.223  -9.480  -8.709
 -8.708  -7.245  -7.234  -7.234  -6.542  -6.541  -6.528  -6.527
 -6.526  -6.526  -2.652  -2.651  -2.648  -2.648  -2.647  -2.647
 -2.637  -2.637  -2.636  -2.636  -0.947  -0.855  -0.802  -0.790
 -0.640  -0.593  -0.528  -0.501  -0.424  -0.417  -0.403  -0.395
 -0.337  -0.326  -0.307  -0.299  -0.293  -0.285
 -- Virtual --
 -0.060  -0.049  -0.009   0.008   0.017   0.020   0.022   0.047
  0.054   0.056   0.063   0.076   0.078   0.089   0.093   0.094
  0.101   0.102   0.106   0.113   0.123   0.131   0.132   0.145
  0.153   0.159   0.171   0.188   0.191   0.205   0.209   0.220
  0.236   0.253   0.259   0.269   0.374   0.378   0.403   0.411
  0.420   0.425   0.431   0.453   0.458   0.468   0.475   0.488
  0.500   0.508   0.543   0.553   0.559   0.569   0.573   0.593
  0.605   0.616   0.639   0.654   0.670   0.679   0.703   0.753
  0.781   0.792   0.813   0.843   0.866   0.888   0.893   0.910
  0.942   0.960   0.990   1.043   1.118   1.137   1.284   1.327
  1.375   1.443   1.466   1.516   1.520   1.552   1.626   1.685
  1.704   1.787   1.794   1.850   1.896   1.964   1.976   2.028
  2.043   2.061   2.083   2.125   2.161   2.190   2.202   2.224
  2.264   2.303   2.328   2.484   2.491   2.543   2.595   2.697
  2.716   2.814   2.830   2.850   2.973   3.163   3.295   3.432
  3.705   3.784   4.007   4.008   4.010   4.053   4.115   4.120
  4.137   4.256   4.277   4.382   4.418   6.635   6.716   7.568
  7.574   7.581   7.636   7.699   7.705   9.742  23.576  23.741
 23.859  25.875  25.954  26.412  47.912  47.979 215.728 289.763
289.770 289.775 289.832 289.917 289.9231020.7041020.789
 --------------------------------------------------------------

          Ground-State Mulliken Net Atomic Charges

     Atom                 Charge (a.u.)
  ----------------------------------------
      1 C                    -0.586172
      2 C                    -0.274939
      3 C                     0.218591
      4 Cl                    0.096662
      5 H                     0.257893
      6 Br                   -0.049170
      7 Br                   -0.031232
      8 H                     0.186795
      9 H                     0.181573
  ----------------------------------------
  Sum of atomic charges =     0.000000

 -----------------------------------------------------------------
                    Cartesian Multipole Moments
 -----------------------------------------------------------------
    Charge (ESU x 10^10)
                 0.0000
    Dipole Moment (Debye)
         X       0.3667      Y      -1.2713      Z      -1.3323
       Tot       1.8777
    Quadrupole Moments (Debye-Ang)
        XX     -70.1421     XY      -2.2800     YY     -65.2921
        XZ       1.2804     YZ       1.5624     ZZ     -66.1752
    Octopole Moments (Debye-Ang^2)
       XXX      40.9466    XXY      17.2527    XYY      11.8168
       YYY      39.8882    XXZ       4.9863    XYZ      -0.1784
       YYZ       2.9689    XZZ       9.7775    YZZ       9.1388
       ZZZ       2.2546
    Hexadecapole Moments (Debye-Ang^3)
      XXXX    -984.7224   XXXY     -63.3403   XXYY    -285.8710
      XYYY     -72.0733   YYYY    -597.9099   XXXZ      10.1936
      XXYZ       0.2134   XYYZ       0.0884   YYYZ       5.0361
      XXZZ    -204.8497   XYZZ     -19.1301   YYZZ    -138.6201
      XZZZ      10.8542   YZZZ      11.1034   ZZZZ    -201.9001
 -----------------------------------------------------------------
 Calculating analytic gradient of the SCF energy
 Gradient of SCF Energy
            1           2           3           4           5           6
    1  -0.0001806   0.0000161   0.0001016  -0.0000559  -0.0000354  -0.0000386
    2   0.0001755  -0.0000236  -0.0000568  -0.0000173  -0.0000407   0.0000073
    3   0.0000322  -0.0000119  -0.0000173  -0.0000072   0.0000711  -0.0000604
            7           8           9
    1   0.0000169   0.0001174   0.0000586
    2   0.0000845  -0.0000722  -0.0000568
    3   0.0000337   0.0001038  -0.0001440
 Max gradient component =       1.806E-04
 RMS gradient           =       7.737E-05
 Gradient time:  CPU 22.53 s  wall 45.09 s
 Geometry Optimization Parameters
   NAtoms,    NIC,     NZ,  NCons,   NDum,   NFix, NCnnct, MaxDiis
        9      69       9       0       0       0       0       0

 Cartesian Hessian Update
 Hessian Updated using BFGS Update


** GEOMETRY OPTIMIZATION IN DELOCALIZED INTERNAL COORDINATES **
   Searching for a Minimum

   Optimization Cycle:   5

                       Coordinates (Angstroms)
     ATOM                X               Y               Z
      1  C        -0.3547549590   -1.0701869208   -1.4535490355
      2  C        -0.7450780143   -1.4384059530   -0.0417654049
      3  C         0.1159586540   -0.2316408655   -0.2982991282
      4  Cl       -2.4269147677   -1.3046225579    0.4962647464
      5  H        -0.2619307352   -2.2849774509    0.4266355708
      6  Br       -0.5856268742    1.5528331886   -0.0885053246
      7  Br        1.9805633450   -0.3839702645    0.2329364957
      8  H         0.3632086329   -1.7013262437   -1.9638868714
      9  H        -1.1205413157   -0.6327714262   -2.0829413433
   Point Group: c1    Number of degrees of freedom:    21


   Energy is  -5724.621711470

 Hessian Updated using BFGS Update

 21 Hessian modes will be used to form the next step
  Hessian Eigenvalues:
     0.016552    0.021131    0.023201    0.024853    0.030482    0.041522
     0.068989    0.085259    0.090392    0.103426    0.129546    0.136382
     0.174176    0.183534    0.246341    0.268578    0.274162    0.292993
     0.348097    0.348315    0.356120

 Minimum Search - Taking Simple RFO Step
 Searching for Lamda that Minimizes Along All modes
 Value Taken    Lamda =   0.00000000
 Step Taken.  Stepsize is  0.005777

                             Maximum     Tolerance    Cnvgd?
         Gradient           0.000113      0.000300     YES
         Displacement       0.003264      0.001200      NO
         Energy change     -0.000005      0.000001      NO


 New Cartesian Coordinates Obtained by Inverse Iteration

 Displacement from previous Coordinates is:  0.005123
 ----------------------------------------------------------------
             Standard Nuclear Orientation (Angstroms)
    I     Atom           X                Y                Z
 ----------------------------------------------------------------
    1      C      -0.3544873854    -1.0704791571    -1.4536570325
    2      C      -0.7448330924    -1.4381951414    -0.0417448944
    3      C       0.1158441074    -0.2315332736    -0.2983293740
    4      Cl     -2.4268149751    -1.3049640776     0.4959030905
    5      H      -0.2612783893    -2.2843792595     0.4268010860
    6      Br     -0.5853409966     1.5530832441    -0.0891468885
    7      Br      1.9801145412    -0.3845102815     0.2341189363
    8      H       0.3627698078    -1.7012793184    -1.9652273280
    9      H      -1.1210896519    -0.6328112290    -2.0818278903
 ----------------------------------------------------------------
 Molecular Point Group                 C1    NOp =  1
 Largest Abelian Subgroup              C1    NOp =  1
 Nuclear Repulsion Energy =   792.6759882300 hartrees
 There are       54 alpha and       54 beta electrons
 Applying Cartesian multipole field
    Component          Value
    ---------          -----
     (2,0,0)        1.00000E-11
     (0,2,0)        2.00000E-11
     (0,0,2)       -3.00000E-11
 Nucleus-field energy     =     0.0000000166 hartrees
 Requested basis set is 6-311++G(d,p)
 There are 84 shells and 213 basis functions
 A cutoff of  1.0D-11 yielded   2962 shell pairs
 There are     20182 function pairs (     22138 Cartesian)
 Smallest overlap matrix eigenvalue = 3.25E-05
 Guess MOs from SCF MO coefficient file

 -----------------------------------------------------------------------
  General SCF calculation program by
  Eric Jon Sundstrom, Paul Horn, Yuezhi Mao, Dmitri Zuev, Alec White,
  David Stuck, Shaama M.S., Shane Yost, Joonho Lee, David Small,
  Daniel Levine, Susi Lehtola, Hugh Burton, Evgeny Epifanovsky
 -----------------------------------------------------------------------
 Exchange:     0.2000 Hartree-Fock + 0.0800 Slater + 0.7200 B88
 Correlation:  0.1900 VWN1RPA + 0.8100 LYP
 Using SG-1 standard quadrature grid
 A restricted SCF calculation will be
 performed using DIIS
 SCF converges when DIIS error is below 1.0e-08
 ---------------------------------------
  Cycle       Energy         DIIS error
 ---------------------------------------
    1   -5724.6217113501      9.59e-06  
    2   -5724.6217120464      1.39e-06  
    3   -5724.6217120469      1.68e-06  
    4   -5724.6217120611      4.79e-07  
    5   -5724.6217120624      1.70e-07  
    6   -5724.6217120625      5.21e-08  
    7   -5724.6217120624      1.21e-08  
    8   -5724.6217120626      3.82e-09  Convergence criterion met
 ---------------------------------------
 SCF time:   CPU 54.79s  wall 96.00s 
 SCF   energy in the final basis set =    -5724.6217120626
 Total energy in the final basis set =    -5724.6217120626

 --------------------------------------------------------------

                    Orbital Energies (a.u.)
 --------------------------------------------------------------

 Alpha MOs
 -- Occupied --
*******-482.847-101.565 -62.501 -62.500 -56.321 -56.320 -56.317
-56.317 -56.316 -56.316 -10.308 -10.273 -10.223  -9.480  -8.709
 -8.708  -7.245  -7.234  -7.234  -6.542  -6.541  -6.528  -6.527
 -6.526  -6.526  -2.652  -2.651  -2.648  -2.648  -2.647  -2.647
 -2.637  -2.637  -2.636  -2.636  -0.948  -0.855  -0.802  -0.790
 -0.640  -0.593  -0.528  -0.501  -0.424  -0.417  -0.403  -0.395
 -0.337  -0.326  -0.307  -0.299  -0.293  -0.285
 -- Virtual --
 -0.060  -0.049  -0.009   0.008   0.017   0.020   0.022   0.047
  0.054   0.056   0.063   0.076   0.078   0.089   0.093   0.094
  0.101   0.102   0.106   0.113   0.123   0.131   0.132   0.145
  0.153   0.159   0.171   0.188   0.191   0.205   0.209   0.220
  0.236   0.253   0.259   0.269   0.374   0.378   0.403   0.411
  0.420   0.425   0.431   0.453   0.458   0.468   0.475   0.488
  0.500   0.508   0.543   0.553   0.559   0.569   0.573   0.593
  0.605   0.616   0.639   0.654   0.670   0.679   0.703   0.753
  0.781   0.792   0.813   0.843   0.866   0.888   0.893   0.910
  0.942   0.960   0.990   1.043   1.118   1.137   1.284   1.327
  1.375   1.443   1.466   1.516   1.520   1.552   1.626   1.685
  1.704   1.787   1.794   1.850   1.896   1.964   1.976   2.028
  2.043   2.061   2.083   2.125   2.161   2.190   2.202   2.224
  2.264   2.303   2.328   2.484   2.491   2.543   2.595   2.697
  2.716   2.814   2.830   2.851   2.973   3.163   3.295   3.432
  3.705   3.784   4.007   4.008   4.010   4.053   4.115   4.120
  4.137   4.256   4.277   4.382   4.418   6.635   6.716   7.568
  7.574   7.581   7.636   7.699   7.705   9.742  23.576  23.741
 23.859  25.875  25.954  26.412  47.912  47.979 215.728 289.763
289.770 289.775 289.832 289.917 289.9231020.7041020.789
 --------------------------------------------------------------

          Ground-State Mulliken Net Atomic Charges

     Atom                 Charge (a.u.)
  ----------------------------------------
      1 C                    -0.585853
      2 C                    -0.275010
      3 C                     0.218475
      4 Cl                    0.096701
      5 H                     0.257823
      6 Br                   -0.048997
      7 Br                   -0.031407
      8 H                     0.186925
      9 H                     0.181342
  ----------------------------------------
  Sum of atomic charges =     0.000000

 -----------------------------------------------------------------
                    Cartesian Multipole Moments
 -----------------------------------------------------------------
    Charge (ESU x 10^10)
                 0.0000
    Dipole Moment (Debye)
         X       0.3664      Y      -1.2703      Z      -1.3320
       Tot       1.8767
    Quadrupole Moments (Debye-Ang)
        XX     -70.1431     XY      -2.2811     YY     -65.2922
        XZ       1.2799     YZ       1.5634     ZZ     -66.1746
    Octopole Moments (Debye-Ang^2)
       XXX      40.9332    XXY      17.2561    XYY      11.8193
       YYY      39.9297    XXZ       4.9861    XYZ      -0.1774
       YYZ       2.9566    XZZ       9.7873    YZZ       9.1400
       ZZZ       2.2420
    Hexadecapole Moments (Debye-Ang^3)
      XXXX    -984.4756   XXXY     -63.3200   XXYY    -285.8497
      XYYY     -72.0627   YYYY    -598.0967   XXXZ      10.0467
      XXYZ       0.2240   XYYZ       0.0342   YYYZ       5.1037
      XXZZ    -204.8048   XYZZ     -19.1314   YYZZ    -138.6441
      XZZZ      10.6567   YZZZ      11.1923   ZZZZ    -201.9645
 -----------------------------------------------------------------
 Calculating analytic gradient of the SCF energy
 Gradient of SCF Energy
            1           2           3           4           5           6
    1  -0.0000125   0.0000380  -0.0000227  -0.0000481  -0.0000229  -0.0000271
    2   0.0000070   0.0000884  -0.0000345  -0.0000168  -0.0000073   0.0000040
    3  -0.0000409   0.0000113   0.0000412  -0.0000085   0.0000234  -0.0000604
            7           8           9
    1   0.0000038   0.0000466   0.0000450
    2   0.0000580  -0.0000386  -0.0000601
    3   0.0000542   0.0000464  -0.0000667
 Max gradient component =       8.840E-05
 RMS gradient           =       4.087E-05
 Gradient time:  CPU 22.56 s  wall 33.97 s
 Geometry Optimization Parameters
   NAtoms,    NIC,     NZ,  NCons,   NDum,   NFix, NCnnct, MaxDiis
        9      69       9       0       0       0       0       0

 Cartesian Hessian Update
 Hessian Updated using BFGS Update


** GEOMETRY OPTIMIZATION IN DELOCALIZED INTERNAL COORDINATES **
   Searching for a Minimum

   Optimization Cycle:   6

                       Coordinates (Angstroms)
     ATOM                X               Y               Z
      1  C        -0.3544873854   -1.0704791571   -1.4536570325
      2  C        -0.7448330924   -1.4381951414   -0.0417448944
      3  C         0.1158441074   -0.2315332736   -0.2983293740
      4  Cl       -2.4268149751   -1.3049640776    0.4959030905
      5  H        -0.2612783893   -2.2843792595    0.4268010860
      6  Br       -0.5853409966    1.5530832441   -0.0891468885
      7  Br        1.9801145412   -0.3845102815    0.2341189363
      8  H         0.3627698078   -1.7012793184   -1.9652273280
      9  H        -1.1210896519   -0.6328112290   -2.0818278903
   Point Group: c1    Number of degrees of freedom:    21


   Energy is  -5724.621712063

 Hessian Updated using BFGS Update

 21 Hessian modes will be used to form the next step
  Hessian Eigenvalues:
     0.016132    0.017988    0.021479    0.026882    0.030126    0.041562
     0.070205    0.084457    0.090392    0.098688    0.127890    0.135299
     0.173936    0.183534    0.255281    0.269546    0.278438    0.288667
     0.348129    0.348331    0.353923

 Minimum Search - Taking Simple RFO Step
 Searching for Lamda that Minimizes Along All modes
 Value Taken    Lamda =   0.00000000
 Step Taken.  Stepsize is  0.002649

                             Maximum     Tolerance    Cnvgd?
         Gradient           0.000053      0.000300     YES
         Displacement       0.001430      0.001200      NO
         Energy change     -0.000001      0.000001     YES


                       Distance Matrix (Angstroms)
             C (  1)   C (  2)   C (  3)   Cl(  4)   H (  5)   Br(  6)
   C (  2)  1.510325
   C (  3)  1.503271  1.504205
   Cl(  4)  2.854875  1.770841  2.871963
   H (  5)  2.240171  1.081382  2.209573  2.377725
   Br(  6)  2.966186  2.995902  1.928801  3.449890  3.885529
   Br(  7)  2.961335  2.934568  1.944841  4.509633  2.944566  3.231150
   H (  8)  1.083546  2.235125  2.235995  3.741124  2.539929  3.874205
   H (  9)  1.083435  2.225343  2.207237  2.966716  3.124127  3.005984
             Br(  7)   H (  8)
   H (  8)  3.030975
   H (  9)  3.878496  1.832228

 Final energy is   -5724.6217120625652     


 ******************************
 **  OPTIMIZATION CONVERGED  **
 ******************************

                       Coordinates (Angstroms)
     ATOM                X               Y               Z
      1  C        -0.3544873854   -1.0704791571   -1.4536570325
      2  C        -0.7448330924   -1.4381951414   -0.0417448944
      3  C         0.1158441074   -0.2315332736   -0.2983293740
      4  Cl       -2.4268149751   -1.3049640776    0.4959030905
      5  H        -0.2612783893   -2.2843792595    0.4268010860
      6  Br       -0.5853409966    1.5530832441   -0.0891468885
      7  Br        1.9801145412   -0.3845102815    0.2341189363
      8  H         0.3627698078   -1.7012793184   -1.9652273280
      9  H        -1.1210896519   -0.6328112290   -2.0818278903

Z-matrix Print:
$molecule
0 1
Br
C  1 1.928801
C  2 1.503271 1 119.076184
H  3 1.083435 2 116.201638 1 -3.529603 0
H  3 1.083546 2 118.726942 1 141.155338 0
C  2 1.504205 1 121.045513 3 -70.902442 0
H  6 1.081382 2 116.472466 1 -142.652701 0
Cl 6 1.770841 2 122.337456 1 -1.324360 0
Br 2 1.944841 1 113.051610 3 144.746680 0
$end


 --------------------------------------------------------------

                    Orbital Energies (a.u.)
 --------------------------------------------------------------

 Alpha MOs
 -- Occupied --
*******-482.847-101.565 -62.501 -62.500 -56.321 -56.320 -56.317
-56.317 -56.316 -56.316 -10.308 -10.273 -10.223  -9.480  -8.709
 -8.708  -7.245  -7.234  -7.234  -6.542  -6.541  -6.528  -6.527
 -6.526  -6.526  -2.652  -2.651  -2.648  -2.648  -2.647  -2.647
 -2.637  -2.637  -2.636  -2.636  -0.948  -0.855  -0.802  -0.790
 -0.640  -0.593  -0.528  -0.501  -0.424  -0.417  -0.403  -0.395
 -0.337  -0.326  -0.307  -0.299  -0.293  -0.285
 -- Virtual --
 -0.060  -0.049  -0.009   0.008   0.017   0.020   0.022   0.047
  0.054   0.056   0.063   0.076   0.078   0.089   0.093   0.094
  0.101   0.102   0.106   0.113   0.123   0.131   0.132   0.145
  0.153   0.159   0.171   0.188   0.191   0.205   0.209   0.220
  0.236   0.253   0.259   0.269   0.374   0.378   0.403   0.411
  0.420   0.425   0.431   0.453   0.458   0.468   0.475   0.488
  0.500   0.508   0.543   0.553   0.559   0.569   0.573   0.593
  0.605   0.616   0.639   0.654   0.670   0.679   0.703   0.753
  0.781   0.792   0.813   0.843   0.866   0.888   0.893   0.910
  0.942   0.960   0.990   1.043   1.118   1.137   1.284   1.327
  1.375   1.443   1.466   1.516   1.520   1.552   1.626   1.685
  1.704   1.787   1.794   1.850   1.896   1.964   1.976   2.028
  2.043   2.061   2.083   2.125   2.161   2.190   2.202   2.224
  2.264   2.303   2.328   2.484   2.491   2.543   2.595   2.697
  2.716   2.814   2.830   2.851   2.973   3.163   3.295   3.432
  3.705   3.784   4.007   4.008   4.010   4.053   4.115   4.120
  4.137   4.256   4.277   4.382   4.418   6.635   6.716   7.568
  7.574   7.581   7.636   7.699   7.705   9.742  23.576  23.741
 23.859  25.875  25.954  26.412  47.912  47.979 215.728 289.763
289.770 289.775 289.832 289.917 289.9231020.7041020.789
 --------------------------------------------------------------

          Ground-State Mulliken Net Atomic Charges

     Atom                 Charge (a.u.)
  ----------------------------------------
      1 C                    -0.585853
      2 C                    -0.275010
      3 C                     0.218475
      4 Cl                    0.096701
      5 H                     0.257823
      6 Br                   -0.048997
      7 Br                   -0.031407
      8 H                     0.186925
      9 H                     0.181342
  ----------------------------------------
  Sum of atomic charges =     0.000000

 -----------------------------------------------------------------
                    Cartesian Multipole Moments
 -----------------------------------------------------------------
    Charge (ESU x 10^10)
                 0.0000
    Dipole Moment (Debye)
         X       0.3664      Y      -1.2703      Z      -1.3320
       Tot       1.8767
    Quadrupole Moments (Debye-Ang)
        XX     -70.1431     XY      -2.2811     YY     -65.2922
        XZ       1.2799     YZ       1.5634     ZZ     -66.1746
    Octopole Moments (Debye-Ang^2)
       XXX      40.9332    XXY      17.2561    XYY      11.8193
       YYY      39.9297    XXZ       4.9861    XYZ      -0.1774
       YYZ       2.9566    XZZ       9.7873    YZZ       9.1400
       ZZZ       2.2420
    Hexadecapole Moments (Debye-Ang^3)
      XXXX    -984.4756   XXXY     -63.3200   XXYY    -285.8497
      XYYY     -72.0627   YYYY    -598.0967   XXXZ      10.0467
      XXYZ       0.2240   XYYZ       0.0342   YYYZ       5.1037
      XXZZ    -204.8048   XYZZ     -19.1314   YYZZ    -138.6441
      XZZZ      10.6567   YZZZ      11.1923   ZZZZ    -201.9645
 -----------------------------------------------------------------
Archival summary:
1\1\TWL02\OPT\ProcedureUnspecified\BasisUnspecified\r2l133\taweetha\ThuOct1100:30:472018ThuOct1100:30:472018\0\\#,OPT,ProcedureUnspecified,BasisUnspecified,\\0,1\Br\C,1,1.9288\C,2,1.50327,1,119.076\H,3,1.08343,2,116.202,1,-3.5296,0\H,3,1.08355,2,118.727,1,141.155,0\C,2,1.50421,1,121.046,3,-70.9024,0\H,6,1.08138,2,116.472,1,-142.653,0\Cl,6,1.77084,2,122.337,1,-1.32436,0\Br,2,1.94484,1,113.052,3,144.747,0\\\@

 Total job time:  915.89s(wall), 519.78s(cpu) 
 Thu Oct 11 00:30:47 2018

        *************************************************************
        *                                                           *
        *  Thank you very much for using Q-Chem.  Have a nice day.  *
        *                                                           *
        *************************************************************


 
User input: 2 of 2 
 
Q-Chem Developer Version!
                  Welcome to Q-Chem
     A Quantum Leap Into The Future Of Chemistry


 Q-Chem 5.1, Q-Chem, Inc., Pleasanton, CA (2018)

 Yihan Shao,  Zhengting Gan,  E. Epifanovsky,  A. T. B. Gilbert,  M. Wormit,  
 J. Kussmann,  A. W. Lange,  A. Behn,  Jia Deng,  Xintian Feng,  D. Ghosh,  
 M. Goldey,  P. R. Horn,  L. D. Jacobson,  I. Kaliman,  T. Kus,  A. Landau,  
 Jie Liu,  E. I. Proynov,  R. M. Richard,  R. P. Steele,  E. J. Sundstrom,  
 H. L. Woodcock III,  P. M. Zimmerman,  D. Zuev,  B. Albrecht,  E. Alguire,  
 S. A. Baeppler,  D. Barton,  Z. Benda,  Y. A. Bernard,  E. J. Berquist,  
 K. B. Bravaya,  H. Burton,  D. Casanova,  Chun-Min Chang,  Yunqing Chen,  
 A. Chien,  K. D. Closser,  M. P. Coons,  S. Coriani,  S. Dasgupta,  
 A. L. Dempwolff,  M. Diedenhofen,  Hainam Do,  R. G. Edgar,  Po-Tung Fang,  
 S. Faraji,  S. Fatehi,  Qingguo Feng,  K. D. Fenk,  J. Fosso-Tande,  
 Qinghui Ge,  A. Ghysels,  G. Gidofalvi,  J. Gomes,  J. Gonthier,  A. Gunina,  
 D. Hait,  M. W. D. Hanson-Heine,  P. H. P. Harbach,  A. W. Hauser,  
 J. E. Herr,  E. G. Hohenstein,  Z. C. Holden,  Kerwin Hui,  B. C. Huynh,  
 T.-C. Jagau,  Hyunjun Ji,  B. Kaduk,  K. Khistyaev,  Jaehoon Kim,  
 P. Klunzinger,  K. Koh,  D. Kosenkov,  L. Koulias,  T. Kowalczyk,  
 C. M. Krauter,  A. Kunitsa,  Ka Un Lao,  A. Laurent,  K. V. Lawler,  
 Joonho Lee,  D. Lefrancois,  S. Lehtola,  D. S. Levine,  Yi-Pei Li,  
 You-Sheng Lin,  Fenglai Liu,  E. Livshits,  A. Luenser,  P. Manohar,  
 E. Mansoor,  S. F. Manzer,  Shan-Ping Mao,  Yuezhi Mao,  N. Mardirossian,  
 A. V. Marenich,  T. Markovich,  L. A. Martinez-Martinez,  S. A. Maurer,  
 N. J. Mayhall,  S. C. McKenzie,  J.-M. Mewes,  A. F. Morrison,  
 J. W. Mullinax,  K. Nanda,  T. S. Nguyen-Beck,  R. Olivares-Amaya,  
 J. A. Parkhill,  T. M. Perrine,  F. Plasser,  P. Pokhilko,  S. Prager,  
 A. Prociuk,  E. Ramos,  D. R. Rehn,  F. Rob,  M. Schneider,  N. Sergueev,  
 S. M. Sharada,  S. Sharma,  D. W. Small,  T. Stauch,  T. Stein,  
 Yu-Chuan Su,  A. J. W. Thom,  A. Tkatchenko,  T. Tsuchimochi,  N. M. Tubman,  
 L. Vogt,  M. L. Vidal,  O. Vydrov,  M. A. Watson,  J. Wenzel,  
 M. de Wergifosse,  T. A. Wesolowski,  A. White,  J. Witte,  A. Yamada,  
 Jun Yang,  K. Yao,  S. Yeganeh,  S. R. Yost,  Zhi-Qiang You,  A. Zech,  
 Igor Ying Zhang,  Xing Zhang,  Yan Zhao,  Ying Zhu,  B. R. Brooks,  
 G. K. L. Chan,  C. J. Cramer,  M. S. Gordon,  W. J. Hehre,  A. Klamt,  
 M. W. Schmidt,  C. D. Sherrill,  D. G. Truhlar,  A. Aspuru-Guzik,  R. Baer,  
 A. T. Bell,  N. A. Besley,  Jeng-Da Chai,  A. E. DePrince, III,  
 R. A. DiStasio Jr.,  A. Dreuw,  B. D. Dunietz,  T. R. Furlani,  
 Chao-Ping Hsu,  Yousung Jung,  Jing Kong,  D. S. Lambrecht,  WanZhen Liang,  
 C. Ochsenfeld,  V. A. Rassolov,  L. V. Slipchenko,  J. E. Subotnik,  
 T. Van Voorhis,  J. M. Herbert,  A. I. Krylov,  P. M. W. Gill,  M. Head-Gordon

 Contributors to earlier versions of Q-Chem not listed above: 
 R. D. Adamson,  B. Austin,  J. Baker,  G. J. O. Beran,  K. Brandhorst,  
 S. T. Brown,  E. F. C. Byrd,  A. K. Chakraborty,  C.-L. Cheng,  
 Siu Hung Chien,  D. M. Chipman,  D. L. Crittenden,  H. Dachsel,  
 R. J. Doerksen,  A. D. Dutoi,  L. Fusti-Molnar,  W. A. Goddard III,  
 A. Golubeva-Zadorozhnaya,  S. R. Gwaltney,  G. Hawkins,  A. Heyden,  
 S. Hirata,  G. Kedziora,  F. J. Keil,  C. Kelley,  Jihan Kim,  R. A. King,  
 R. Z. Khaliullin,  P. P. Korambath,  W. Kurlancheek,  A. M. Lee,  M. S. Lee,  
 S. V. Levchenko,  Ching Yeh Lin,  D. Liotard,  R. C. Lochan,  I. Lotan,  
 P. E. Maslen,  N. Nair,  D. P. O'Neill,  D. Neuhauser,  E. Neuscamman,  
 C. M. Oana,  R. Olson,  B. Peters,  R. Peverati,  P. A. Pieniazek,  
 Y. M. Rhee,  J. Ritchie,  M. A. Rohrdanz,  E. Rosta,  N. J. Russ,  
 H. F. Schaefer III,  N. E. Schultz,  N. Shenvi,  A. C. Simmonett,  A. Sodt,  
 D. Stuck,  K. S. Thanthiriwatte,  V. Vanovschi,  Tao Wang,  A. Warshel,  
 C. F. Williams,  Q. Wu,  X. Xu,  W. Zhang

 Please cite Q-Chem as follows:
 Y. Shao et al., Mol. Phys. 113, 184-215 (2015)
 DOI: 10.1080/00268976.2014.952696

 Q-Chem 5.1.1 for Intel X86 EM64T Linux

 Parts of Q-Chem use Armadillo 8.300.2 (Tropical Shenanigans).
 http://arma.sourceforge.net/

 Q-Chem begins on Thu Oct 11 00:30:47 2018  

Host: 
0

     Scratch files written to /scratch/taweetham/qchem691//
The previous job contains 0 fragments, simply inherited here
Input Ideriv = 2
Curr. Ideriv = -1
Max.  Ideriv = 2

Checking the input file for inconsistencies... 	...done.

--------------------------------------------------------------
User input:
--------------------------------------------------------------

$molecule
read
$end

$rem
   job_type 	frequency
   basis 	6-311++g**
   method	b3lyp	
$end


--------------------------------------------------------------
 ----------------------------------------------------------------
             Standard Nuclear Orientation (Angstroms)
    I     Atom           X                Y                Z
 ----------------------------------------------------------------
    1      C      -0.4166742941    -0.9672416937    -1.4866741928
    2      C      -0.8099739465    -1.3810691790    -0.0884099483
    3      C       0.0984798177    -0.2010552629    -0.3003359184
    4      Cl     -2.4801657173    -1.2020297494     0.4721997708
    5      H      -0.3584407079    -2.2667444156     0.3371310700
    6      Br     -0.5251529223     1.6000977525    -0.0050326874
    7      Br      1.9591775153    -0.4551908157     0.2052593912
    8      H       0.2689682645    -1.6038965297    -2.0331499869
    9      H      -1.1695605838    -0.4703992911    -2.0867914636
 ----------------------------------------------------------------
 Molecular Point Group                 C1    NOp =  1
 Largest Abelian Subgroup              C1    NOp =  1
 Nuclear Repulsion Energy =   792.6759882300 hartrees
 There are       54 alpha and       54 beta electrons
 Requested basis set is 6-311++G(d,p)
 There are 84 shells and 213 basis functions

 Total QAlloc Memory Limit   2000 MB
 Mega-Array Size       188 MB
 MEM_STATIC part       192 MB

                       Distance Matrix (Angstroms)
             C (  1)   C (  2)   C (  3)   Cl(  4)   H (  5)   Br(  6)
   C (  2)  1.510325
   C (  3)  1.503271  1.504205
   Cl(  4)  2.854875  1.770841  2.871963
   H (  5)  2.240171  1.081382  2.209573  2.377725
   Br(  6)  2.966186  2.995902  1.928801  3.449890  3.885529
   Br(  7)  2.961335  2.934568  1.944841  4.509633  2.944566  3.231150
   H (  8)  1.083546  2.235125  2.235995  3.741124  2.539929  3.874205
   H (  9)  1.083435  2.225343  2.207237  2.966716  3.124127  3.005984
             Br(  7)   H (  8)
   H (  8)  3.030975
   H (  9)  3.878496  1.832228

 A cutoff of  1.0D-11 yielded   2962 shell pairs
 There are     20182 function pairs (     22138 Cartesian)
 Smallest overlap matrix eigenvalue = 3.25E-05
 Guess from superposition of atomic densities
 Warning:  Energy on first SCF cycle will be non-variational
 SAD guess density has 108.000000 electrons

 -----------------------------------------------------------------------
  General SCF calculation program by
  Eric Jon Sundstrom, Paul Horn, Yuezhi Mao, Dmitri Zuev, Alec White,
  David Stuck, Shaama M.S., Shane Yost, Joonho Lee, David Small,
  Daniel Levine, Susi Lehtola, Hugh Burton, Evgeny Epifanovsky
 -----------------------------------------------------------------------
 Exchange:     0.2000 Hartree-Fock + 0.0800 Slater + 0.7200 B88
 Correlation:  0.1900 VWN1RPA + 0.8100 LYP
 Using SG-1 standard quadrature grid
 A restricted SCF calculation will be
 performed using DIIS
 SCF converges when DIIS error is below 1.0e-08
 ---------------------------------------
  Cycle       Energy         DIIS error
 ---------------------------------------
    1   -5725.6116017230      3.79e-02  
    2   -5724.5772009049      3.30e-03  
    3   -5724.5568769813      3.69e-03  
    4   -5724.6200540736      5.30e-04  
    5   -5724.6215817418      1.85e-04  
    6   -5724.6217259031      9.19e-05  
    7   -5724.6217695150      2.20e-05  
    8   -5724.6217719652      6.63e-06  
    9   -5724.6217721968      1.27e-06  
   10   -5724.6217722059      3.26e-07  
   11   -5724.6217722065      7.65e-08  
   12   -5724.6217722065      1.75e-08  
   13   -5724.6217722064      4.69e-09  Convergence criterion met
 ---------------------------------------
 SCF time:   CPU 82.86s  wall 159.00s 
 SCF   energy in the final basis set =    -5724.6217722064
 Total energy in the final basis set =    -5724.6217722064

 --------------------------------------------------------------

                    Orbital Energies (a.u.)
 --------------------------------------------------------------

 Alpha MOs
 -- Occupied --
*******-482.847-101.565 -62.501 -62.500 -56.321 -56.320 -56.317
-56.317 -56.316 -56.316 -10.308 -10.273 -10.223  -9.480  -8.709
 -8.708  -7.245  -7.234  -7.234  -6.542  -6.541  -6.528  -6.527
 -6.526  -6.526  -2.652  -2.651  -2.648  -2.648  -2.648  -2.647
 -2.637  -2.637  -2.636  -2.636  -0.948  -0.855  -0.802  -0.790
 -0.640  -0.593  -0.528  -0.501  -0.424  -0.417  -0.403  -0.395
 -0.337  -0.326  -0.307  -0.299  -0.293  -0.285
 -- Virtual --
 -0.060  -0.049  -0.009   0.008   0.017   0.020   0.022   0.047
  0.054   0.056   0.063   0.076   0.078   0.089   0.093   0.094
  0.101   0.102   0.106   0.113   0.123   0.131   0.132   0.145
  0.153   0.159   0.171   0.188   0.191   0.205   0.209   0.220
  0.236   0.253   0.259   0.269   0.374   0.378   0.403   0.411
  0.420   0.425   0.431   0.453   0.458   0.468   0.475   0.488
  0.500   0.508   0.543   0.553   0.559   0.569   0.573   0.593
  0.605   0.616   0.639   0.654   0.670   0.679   0.703   0.753
  0.781   0.792   0.813   0.843   0.866   0.888   0.893   0.910
  0.942   0.960   0.990   1.043   1.118   1.137   1.284   1.327
  1.375   1.443   1.466   1.516   1.520   1.552   1.626   1.685
  1.704   1.787   1.794   1.850   1.896   1.964   1.976   2.028
  2.043   2.061   2.083   2.125   2.161   2.189   2.202   2.224
  2.264   2.303   2.328   2.484   2.491   2.543   2.595   2.697
  2.716   2.814   2.830   2.851   2.973   3.163   3.295   3.432
  3.705   3.784   4.007   4.008   4.010   4.053   4.115   4.120
  4.137   4.256   4.277   4.382   4.418   6.635   6.716   7.568
  7.574   7.580   7.636   7.698   7.705   9.742  23.576  23.741
 23.859  25.875  25.954  26.412  47.912  47.979 215.728 289.763
289.770 289.775 289.832 289.917 289.9231020.7041020.789
 --------------------------------------------------------------

          Ground-State Mulliken Net Atomic Charges

     Atom                 Charge (a.u.)
  ----------------------------------------
      1 C                    -0.585918
      2 C                    -0.275122
      3 C                     0.218353
      4 Cl                    0.096756
      5 H                     0.257733
      6 Br                   -0.048826
      7 Br                   -0.031292
      8 H                     0.186830
      9 H                     0.181486
  ----------------------------------------
  Sum of atomic charges =     0.000000

 -----------------------------------------------------------------
                    Cartesian Multipole Moments
 -----------------------------------------------------------------
    Charge (ESU x 10^10)
                 0.0000
    Dipole Moment (Debye)
         X       0.3022      Y      -1.2233      Z      -1.3901
       Tot       1.8762
    Quadrupole Moments (Debye-Ang)
        XX     -70.3056     XY      -2.1025     YY     -65.2998
        XZ       1.2966     YZ       1.5273     ZZ     -66.0844
    Octopole Moments (Debye-Ang^2)
       XXX      44.2381    XXY      14.7663    XYY      12.3319
       YYY      33.7623    XXZ       4.8476    XYZ      -0.2391
       YYZ       3.2622    XZZ      10.4235    YZZ       7.5139
       ZZZ       1.3504
    Hexadecapole Moments (Debye-Ang^3)
      XXXX    -995.1414   XXXY     -57.6220   XXYY    -285.6296
      XYYY     -60.3256   YYYY    -584.1060   XXXZ      11.0122
      XXYZ      -3.2862   XYYZ       0.3646   YYYZ      -1.6525
      XXZZ    -206.4377   XYZZ     -16.5376   YYZZ    -137.1739
      XZZZ      12.7737   YZZZ       2.0221   ZZZZ    -201.1696
 -----------------------------------------------------------------
 Calculating MO derivatives via CPSCF
   1         3          27      0.129397    0.025028
   2         3          27      0.018711    0.003672
   3         3          27      0.002173    0.000590
   4         4          26      0.000154    0.000040
   5        27           3      0.000006    0.000002
   6        30           0      0.000000    0.000000    Roots Converged
 Time for AOints: 38.6 s (CPU) 49.4 s (wall)
 ------------------------------------------------------------------------------
                     AOints        : Timing summary (seconds)
 ------------------------------------------------------------------------------
     job step          cpu (% of tot)      sys (% of tot)     wall (% of tot)
 ------------------------------------------------------------------------------
  cpscf_lag         0.2783E+03 (44.1)   0.3730E-03 (15.9)   0.4440E+03 (48.6)
  iterzp            0.3134E+03 (49.7)   0.1966E-02 (84.0)   0.4186E+03 (45.9)
  make_fx           0.0000E+00 ( 0.0)   0.0000E+00 ( 0.0)   0.0000E+00 ( 0.0)
  AOints            0.3856E+02 ( 6.1)   0.0000E+00 ( 0.0)   0.4938E+02 ( 5.4)
 ------------------------------------------------------------------------------
   Grand Totals     0.6309E+03          0.2340E-02          0.9128E+03
 ------------------------------------------------------------------------------
 Calculating analytic Hessian of the SCF energy
 Polarizability Matrix (a.u.)
            1           2           3
    1-102.9192602   1.6585983   0.5813363
    2   1.6585983 -85.6664940  -2.2991186
    3   0.5813363  -2.2991186 -69.6633356

 Direct stationary perturbation theory relativistic correction:

 rels  =      34.388088740811
 relv  =    -117.214302363813
 rel2e =      19.221696897548
 E_rel =     -63.604516725454

 Hessian of the SCF Energy
            1           2           3           4           5           6
    1   0.4898427  -0.2151248   0.0349740  -0.0567117   0.0090949   0.0228279
    2  -0.2151248   0.3900405   0.0404401   0.0140458  -0.0510298   0.0292551
    3   0.0349740   0.0404401   0.5947815   0.0487333   0.0694127  -0.1833255
    4  -0.0567117   0.0140458   0.0487333   0.3992951  -0.0632987  -0.0322205
    5   0.0090949  -0.0510298   0.0694127  -0.0632987   0.5054759  -0.1750964
    6   0.0228279   0.0292551  -0.1833255  -0.0322205  -0.1750964   0.3524782
    7  -0.0588700  -0.0109976  -0.0675014  -0.1029874  -0.0718070   0.0301752
    8  -0.0037781  -0.0779447  -0.0912323  -0.0729316  -0.1535993   0.0444894
    9  -0.0378765  -0.0621016  -0.1499653   0.0063910   0.0152301  -0.0189343
   10  -0.0104685  -0.0028750   0.0083520  -0.1375689   0.0241220   0.0308545
   11   0.0009032  -0.0020445   0.0014413   0.0198526  -0.0370662  -0.0020458
   12   0.0267388  -0.0048198  -0.0038907   0.0327205  -0.0041026  -0.0396855
   13   0.0003309  -0.0012059   0.0026467  -0.0894920   0.1068111  -0.0517016
   14  -0.0061633   0.0043648  -0.0021076   0.1039020  -0.2463447   0.1003766
   15  -0.0132254   0.0234684  -0.0097999  -0.0485423   0.1004954  -0.0864757
   16   0.0004053   0.0012776  -0.0013734   0.0026116  -0.0044857   0.0000108
   17   0.0009033  -0.0164599  -0.0030249   0.0077346  -0.0203720  -0.0074328
   18   0.0075941  -0.0178686  -0.0001471  -0.0050477   0.0047089  -0.0001075
   19  -0.0139562  -0.0035795  -0.0044278  -0.0197819   0.0008163  -0.0108485
   20  -0.0028899   0.0002734  -0.0029196  -0.0090054   0.0011907  -0.0024586
   21  -0.0200689   0.0048358  -0.0020182   0.0029734  -0.0055548   0.0015170
   22  -0.1647913   0.1164363   0.0917063  -0.0075668   0.0089244   0.0007589
   23   0.1149925  -0.1442429  -0.0850977  -0.0125258   0.0129460   0.0051124
   24   0.0883178  -0.0844733  -0.1142222   0.0093966  -0.0123491  -0.0125270
   25  -0.1857813   0.1020232  -0.1131095   0.0122019  -0.0101773   0.0101433
   26   0.1020623  -0.1029569   0.0730881   0.0122263  -0.0112007   0.0078002
   27  -0.1092817   0.0712639  -0.1314125  -0.0144042   0.0072561  -0.0129397
            7           8           9          10          11          12
    1  -0.0588700  -0.0037781  -0.0378765  -0.0104685   0.0009032   0.0267388
    2  -0.0109976  -0.0779447  -0.0621016  -0.0028750  -0.0020445  -0.0048198
    3  -0.0675014  -0.0912323  -0.1499653   0.0083520   0.0014413  -0.0038907
    4  -0.1029874  -0.0729316   0.0063910  -0.1375689   0.0198526   0.0327205
    5  -0.0718070  -0.1535993   0.0152301   0.0241220  -0.0370662  -0.0041026
    6   0.0301752   0.0444894  -0.0189343   0.0308545  -0.0020458  -0.0396855
    7   0.3081981   0.0546574   0.0467408  -0.0209121  -0.0127153   0.0008454
    8   0.0546574   0.3769374   0.0615391   0.0032456   0.0040617   0.0047694
    9   0.0467408   0.0615391   0.2517794   0.0095647   0.0060793  -0.0034164
   10  -0.0209121   0.0032456   0.0095647   0.1947015  -0.0194206  -0.0587580
   11  -0.0127153   0.0040617   0.0060793  -0.0194206   0.0322951   0.0026689
   12   0.0008454   0.0047694  -0.0034164  -0.0587580   0.0026689   0.0414936
   13   0.0058532  -0.0139864   0.0056997  -0.0229901   0.0176093  -0.0019507
   14   0.0081932  -0.0166425   0.0096685  -0.0017700   0.0032217  -0.0007780
   15   0.0036411  -0.0078538   0.0009262   0.0105374  -0.0087687   0.0029571
   16  -0.0325933   0.0335872   0.0069371  -0.0001018  -0.0048733   0.0004256
   17   0.0218495  -0.1086279  -0.0158541  -0.0005176  -0.0017931   0.0020174
   18   0.0034723  -0.0134213  -0.0268060  -0.0008531   0.0002380   0.0011309
   19  -0.0987616   0.0029974  -0.0225066  -0.0029830  -0.0009247  -0.0008281
   20   0.0124034  -0.0232588   0.0038637  -0.0017551  -0.0000611  -0.0006545
   21  -0.0186443   0.0008822  -0.0313527   0.0009813   0.0006985   0.0004153
   22   0.0104504  -0.0108462  -0.0081347  -0.0012255  -0.0002289   0.0026415
   23   0.0136601  -0.0110918  -0.0054815  -0.0024207   0.0002919   0.0037814
   24   0.0079444  -0.0054527  -0.0110214  -0.0005405  -0.0007583  -0.0013146
   25  -0.0103773   0.0070547  -0.0068154   0.0015485  -0.0002025  -0.0018350
   26  -0.0152437   0.0101658  -0.0129434   0.0013913   0.0010945  -0.0028821
   27  -0.0066734   0.0062802  -0.0112095  -0.0001383   0.0004468   0.0023104
           13          14          15          16          17          18
    1   0.0003309  -0.0061633  -0.0132254   0.0004053   0.0009033   0.0075941
    2  -0.0012059   0.0043648   0.0234684   0.0012776  -0.0164599  -0.0178686
    3   0.0026467  -0.0021076  -0.0097999  -0.0013734  -0.0030249  -0.0001471
    4  -0.0894920   0.1039020  -0.0485423   0.0026116   0.0077346  -0.0050477
    5   0.1068111  -0.2463447   0.1004954  -0.0044857  -0.0203720   0.0047089
    6  -0.0517016   0.1003766  -0.0864757   0.0000108  -0.0074328  -0.0001075
    7   0.0058532   0.0081932   0.0036411  -0.0325933   0.0218495   0.0034723
    8  -0.0139864  -0.0166425  -0.0078538   0.0335872  -0.1086279  -0.0134213
    9   0.0056997   0.0096685   0.0009262   0.0069371  -0.0158541  -0.0268060
   10  -0.0229901  -0.0017700   0.0105374  -0.0001018  -0.0005176  -0.0008531
   11   0.0176093   0.0032217  -0.0087687  -0.0048733  -0.0017931   0.0002380
   12  -0.0019507  -0.0007780   0.0029571   0.0004256   0.0020174   0.0011309
   13   0.1065873  -0.1051809   0.0438849  -0.0005709  -0.0014629   0.0009374
   14  -0.1051809   0.2544688  -0.1067574  -0.0006503  -0.0015514   0.0010414
   15   0.0438849  -0.1067574   0.0918071  -0.0004564  -0.0025935   0.0005593
   16  -0.0005709  -0.0006503  -0.0004564   0.0446606  -0.0434811  -0.0049278
   17  -0.0014629  -0.0015514  -0.0025935  -0.0434811   0.1593388   0.0245686
   18   0.0009374   0.0010414   0.0005593  -0.0049278   0.0245686   0.0224077
   19  -0.0002138   0.0014851   0.0020459  -0.0154403   0.0145233  -0.0012233
   20  -0.0017038   0.0015770   0.0006161   0.0196119  -0.0093097   0.0029757
   21  -0.0001810  -0.0005048   0.0005159  -0.0003020   0.0017969   0.0025512
   22   0.0010422  -0.0001056  -0.0013754   0.0003261  -0.0015485  -0.0018236
   23  -0.0001055   0.0000820  -0.0017949  -0.0001620  -0.0021113  -0.0029075
   24   0.0008422   0.0009136   0.0020197   0.0002425   0.0012414  -0.0000131
   25  -0.0005469   0.0002898   0.0034903   0.0007027   0.0019994   0.0018717
   26  -0.0007750   0.0008244   0.0031885  -0.0008243   0.0008866   0.0006648
   27  -0.0001775  -0.0018525  -0.0025096  -0.0005562  -0.0007190   0.0004246
           19          20          21          22          23          24
    1  -0.0139562  -0.0028899  -0.0200689  -0.1647913   0.1149925   0.0883178
    2  -0.0035795   0.0002734   0.0048358   0.1164363  -0.1442429  -0.0844733
    3  -0.0044278  -0.0029196  -0.0020182   0.0917063  -0.0850977  -0.1142222
    4  -0.0197819  -0.0090054   0.0029734  -0.0075668  -0.0125258   0.0093966
    5   0.0008163   0.0011907  -0.0055548   0.0089244   0.0129460  -0.0123491
    6  -0.0108485  -0.0024586   0.0015170   0.0007589   0.0051124  -0.0125270
    7  -0.0987616   0.0124034  -0.0186443   0.0104504   0.0136601   0.0079444
    8   0.0029974  -0.0232588   0.0008822  -0.0108462  -0.0110918  -0.0054527
    9  -0.0225066   0.0038637  -0.0313527  -0.0081347  -0.0054815  -0.0110214
   10  -0.0029830  -0.0017551   0.0009813  -0.0012255  -0.0024207  -0.0005405
   11  -0.0009247  -0.0000611   0.0006985  -0.0002289   0.0002919  -0.0007583
   12  -0.0008281  -0.0006545   0.0004153   0.0026415   0.0037814  -0.0013146
   13  -0.0002138  -0.0017038  -0.0001810   0.0010422  -0.0001055   0.0008422
   14   0.0014851   0.0015770  -0.0005048  -0.0001056   0.0000820   0.0009136
   15   0.0020459   0.0006161   0.0005159  -0.0013754  -0.0017949   0.0020197
   16  -0.0154403   0.0196119  -0.0003020   0.0003261  -0.0001620   0.0002425
   17   0.0145233  -0.0093097   0.0017969  -0.0015485  -0.0021113   0.0012414
   18  -0.0012233   0.0029757   0.0025512  -0.0018236  -0.0029075  -0.0000131
   19   0.1512259  -0.0152741   0.0371553   0.0015337   0.0023129  -0.0006957
   20  -0.0152741   0.0285697  -0.0014358  -0.0005720   0.0014115  -0.0003966
   21   0.0371553  -0.0014358   0.0274882   0.0005154   0.0023038   0.0008294
   22   0.0015337  -0.0005720   0.0005154   0.1687964  -0.1213725  -0.0953538
   23   0.0023129   0.0014115   0.0023038  -0.1213725   0.1480554   0.0910585
   24  -0.0006957  -0.0003966   0.0008294  -0.0953538   0.0910585   0.1243161
   25  -0.0016228  -0.0008151  -0.0024290  -0.0085651   0.0056209  -0.0101535
   26  -0.0023566  -0.0003927  -0.0030218   0.0093130  -0.0053410   0.0102165
   27   0.0013287   0.0004095   0.0000540   0.0110655  -0.0069744   0.0119332
           25          26          27
    1  -0.1857813   0.1020623  -0.1092817
    2   0.1020232  -0.1029569   0.0712639
    3  -0.1131095   0.0730881  -0.1314125
    4   0.0122019   0.0122263  -0.0144042
    5  -0.0101773  -0.0112007   0.0072561
    6   0.0101433   0.0078002  -0.0129397
    7  -0.0103773  -0.0152437  -0.0066734
    8   0.0070547   0.0101658   0.0062802
    9  -0.0068154  -0.0129434  -0.0112095
   10   0.0015485   0.0013913  -0.0001383
   11  -0.0002025   0.0010945   0.0004468
   12  -0.0018350  -0.0028821   0.0023104
   13  -0.0005469  -0.0007750  -0.0001775
   14   0.0002898   0.0008244  -0.0018525
   15   0.0034903   0.0031885  -0.0025096
   16   0.0007027  -0.0008243  -0.0005562
   17   0.0019994   0.0008866  -0.0007190
   18   0.0018717   0.0006648   0.0004246
   19  -0.0016228  -0.0023566   0.0013287
   20  -0.0008151  -0.0003927   0.0004095
   21  -0.0024290  -0.0030218   0.0000540
   22  -0.0085651   0.0093130   0.0110655
   23   0.0056209  -0.0053410  -0.0069744
   24  -0.0101535   0.0102165   0.0119332
   25   0.1924404  -0.1057932   0.1188371
   26  -0.1057932   0.1069199  -0.0761106
   27   0.1188371  -0.0761106   0.1433492
 Gradient time:  CPU 798.38 s  wall 1137.87 s
 **********************************************************************
 **                                                                  **
 **                       VIBRATIONAL ANALYSIS                       **
 **                       --------------------                       **
 **                                                                  **
 **        VIBRATIONAL FREQUENCIES (CM**-1) AND NORMAL MODES         **
 **     FORCE CONSTANTS (mDYN/ANGSTROM) AND REDUCED MASSES (AMU)     **
 **                  INFRARED INTENSITIES (KM/MOL)                   **
 **                                                                  **
 **********************************************************************


 Mode:                 1                      2                      3
 Frequency:       119.30                 145.02                 175.78
 Force Cnst:      0.1560                 0.1339                 0.2955
 Red. Mass:      18.5989                10.8078                16.2287
 IR Active:          YES                    YES                    YES
 IR Intens:        0.838                  0.603                  0.408
 Raman Active:       YES                    YES                    YES
               X      Y      Z        X      Y      Z        X      Y      Z
 C          0.111 -0.239  0.110    0.025  0.239 -0.251   -0.178  0.004 -0.258
 C         -0.033 -0.030  0.131    0.072  0.077 -0.274   -0.135 -0.099 -0.272
 C          0.069 -0.124  0.050    0.088  0.050 -0.146   -0.053 -0.167 -0.190
 Cl        -0.093  0.464 -0.157    0.251  0.174  0.163    0.009  0.057  0.116
 H         -0.258 -0.058  0.314    0.086 -0.011 -0.475   -0.160 -0.204 -0.459
 Br        -0.122 -0.217  0.086   -0.145 -0.042 -0.035    0.207 -0.195  0.015
 Br         0.140  0.080 -0.068    0.004 -0.098  0.078   -0.148  0.211  0.056
 H          0.150 -0.346  0.284   -0.048  0.229 -0.332   -0.294 -0.060 -0.333
 H          0.182 -0.319 -0.043    0.082  0.403 -0.185   -0.102  0.196 -0.195
 TransDip   0.002 -0.025  0.015   -0.004  0.007 -0.024   -0.003 -0.007 -0.019

 Mode:                 4                      5                      6
 Frequency:       234.29                 369.56                 389.13
 Force Cnst:      0.2441                 0.4746                 0.2606
 Red. Mass:       7.5475                 5.8985                 2.9209
 IR Active:          YES                    YES                    YES
 IR Intens:        1.021                  3.241                  2.870
 Raman Active:       YES                    YES                    YES
               X      Y      Z        X      Y      Z        X      Y      Z
 C         -0.148  0.266 -0.032    0.067  0.350  0.216    0.323  0.009 -0.042
 C         -0.204  0.065 -0.108    0.066  0.026  0.127   -0.056  0.052 -0.090
 C          0.016 -0.028  0.084    0.034  0.052  0.326    0.028  0.014  0.046
 Cl        -0.223 -0.073  0.069    0.058  0.013 -0.049   -0.077 -0.015  0.084
 H         -0.262 -0.096 -0.378    0.048 -0.052 -0.016   -0.099  0.041 -0.069
 Br        -0.016 -0.035 -0.049    0.021 -0.087 -0.048    0.003 -0.003  0.004
 Br         0.174  0.013  0.033   -0.074  0.004 -0.037   -0.027 -0.000 -0.026
 H         -0.335  0.167 -0.153    0.055  0.512  0.021    0.502 -0.090  0.294
 H          0.006  0.599  0.050    0.031  0.499  0.389    0.590 -0.012 -0.389
 TransDip  -0.010  0.012 -0.028    0.035  0.040  0.023    0.045  0.025 -0.015

 Mode:                 7                      8                      9
 Frequency:       445.15                 666.28                 679.44
 Force Cnst:      0.6994                 1.1023                 0.6661
 Red. Mass:       5.9909                 4.2146                 2.4491
 IR Active:          YES                    YES                    YES
 IR Intens:        6.413                 72.349                 15.916
 Raman Active:       YES                    YES                    YES
               X      Y      Z        X      Y      Z        X      Y      Z
 C         -0.029  0.023 -0.021    0.081  0.005 -0.020   -0.057 -0.067  0.064
 C          0.103  0.430  0.154    0.234 -0.103  0.037   -0.143  0.153 -0.004
 C          0.098  0.290 -0.254    0.361 -0.137 -0.097    0.193 -0.110  0.055
 Cl        -0.059 -0.052 -0.001   -0.117  0.012  0.030    0.067 -0.024 -0.030
 H          0.235  0.603  0.358    0.089 -0.180  0.039   -0.224 -0.016 -0.269
 Br         0.012 -0.085  0.006   -0.013  0.024  0.005   -0.008  0.013  0.004
 Br        -0.012 -0.009  0.009   -0.034  0.004 -0.005   -0.017  0.004 -0.007
 H         -0.118 -0.139  0.060   -0.285  0.058 -0.549   -0.387 -0.567  0.234
 H         -0.098 -0.110 -0.047   -0.104  0.313  0.463    0.338  0.337 -0.091
 TransDip   0.007  0.077  0.024    0.259 -0.083 -0.017    0.029 -0.120  0.034

 Mode:                10                     11                     12
 Frequency:       896.86                 935.45                 959.25
 Force Cnst:      1.3773                 1.9275                 1.4409
 Red. Mass:       2.9062                 3.7386                 2.6577
 IR Active:          YES                    YES                    YES
 IR Intens:       10.212                  8.958                  5.125
 Raman Active:       YES                    YES                    YES
               X      Y      Z        X      Y      Z        X      Y      Z
 C         -0.115 -0.032  0.172   -0.009 -0.208 -0.102   -0.098  0.049 -0.174
 C          0.095 -0.092 -0.189    0.110  0.138 -0.223    0.226  0.083  0.134
 C          0.135  0.231  0.022   -0.036  0.053  0.328   -0.050 -0.115  0.115
 Cl        -0.030  0.008  0.009   -0.020  0.005  0.012   -0.029  0.005 -0.002
 H         -0.006 -0.309 -0.534    0.238  0.416  0.210    0.076 -0.299 -0.488
 Br         0.002 -0.007 -0.002    0.002 -0.004 -0.002   -0.000  0.004 -0.002
 Br        -0.006 -0.002  0.000   -0.000  0.000 -0.004   -0.002 -0.000  0.000
 H          0.070 -0.111  0.495   -0.234 -0.101 -0.516    0.083 -0.210  0.356
 H         -0.082 -0.394 -0.160   -0.185  0.054  0.334    0.056 -0.181 -0.553
 TransDip   0.077  0.036 -0.057    0.071  0.061  0.020    0.070 -0.014 -0.013

 Mode:                13                     14                     15
 Frequency:      1057.05                1086.01                1126.83
 Force Cnst:      0.9007                 0.9270                 1.0031
 Red. Mass:       1.3681                 1.3340                 1.3408
 IR Active:          YES                    YES                    YES
 IR Intens:       35.651                 12.915                 13.064
 Raman Active:       YES                    YES                    YES
               X      Y      Z        X      Y      Z        X      Y      Z
 C         -0.007 -0.043  0.038   -0.124 -0.096  0.004   -0.066  0.093 -0.016
 C          0.071 -0.069  0.016   -0.000  0.025  0.004   -0.002 -0.081 -0.057
 C         -0.108  0.070 -0.044    0.064 -0.017  0.004    0.064 -0.048  0.025
 Cl        -0.011  0.009 -0.002    0.001 -0.002 -0.001   -0.005  0.003 -0.000
 H          0.341  0.007 -0.097   -0.034  0.054  0.103    0.391  0.434  0.614
 Br         0.002 -0.001  0.001   -0.001  0.001 -0.000   -0.001  0.001 -0.000
 Br         0.002 -0.002 -0.000   -0.001  0.001  0.000   -0.001  0.001 -0.000
 H         -0.231 -0.249  0.000    0.555  0.653 -0.020   -0.058 -0.180  0.316
 H          0.521  0.674 -0.026    0.299  0.309 -0.191    0.068 -0.074 -0.325
 TransDip  -0.081  0.161 -0.065    0.111  0.025  0.016    0.105 -0.038  0.029

 Mode:                16                     17                     18
 Frequency:      1240.12                1315.97                1463.98
 Force Cnst:      1.8278                 1.6959                 1.5082
 Red. Mass:       2.0172                 1.6621                 1.1944
 IR Active:          YES                    YES                    YES
 IR Intens:        5.211                 15.850                 14.844
 Raman Active:       YES                    YES                    YES
               X      Y      Z        X      Y      Z        X      Y      Z
 C         -0.019 -0.007 -0.149    0.017 -0.028 -0.073   -0.005 -0.017 -0.114
 C         -0.027 -0.107  0.093   -0.147 -0.059  0.112   -0.028 -0.027  0.017
 C          0.070  0.191  0.079    0.084  0.074  0.053    0.024  0.033  0.006
 Cl         0.013 -0.006 -0.002   -0.001  0.007 -0.004    0.000  0.000 -0.000
 H         -0.651 -0.276  0.433    0.759  0.107 -0.465    0.054 -0.003 -0.011
 Br         0.001 -0.004 -0.001   -0.000 -0.002 -0.000    0.000 -0.000 -0.000
 Br        -0.002 -0.000 -0.001   -0.002 -0.000 -0.001   -0.000 -0.000 -0.000
 H         -0.185 -0.154 -0.216   -0.007  0.097 -0.275    0.355 -0.186  0.560
 H          0.142  0.094 -0.296   -0.041 -0.176 -0.137   -0.290  0.339  0.553
 TransDip   0.011  0.070  0.019   -0.116 -0.009  0.052   -0.004  0.015  0.122

 Mode:                19                     20                     21
 Frequency:      3131.69                3192.29                3222.61
 Force Cnst:      6.0913                 6.5485                 6.8383
 Red. Mass:       1.0542                 1.0907                 1.1176
 IR Active:          YES                    YES                    YES
 IR Intens:        0.257                  2.146                  0.802
 Raman Active:       YES                    YES                    YES
               X      Y      Z        X      Y      Z        X      Y      Z
 C         -0.001 -0.010 -0.064   -0.011  0.008 -0.003   -0.078  0.061 -0.005
 C         -0.002 -0.001  0.001    0.034 -0.071  0.035   -0.004  0.009 -0.004
 C          0.001  0.002  0.001    0.001  0.001  0.001   -0.001 -0.000 -0.000
 Cl        -0.000 -0.000  0.000   -0.000  0.000 -0.000    0.000 -0.000 -0.000
 H          0.002 -0.008  0.005   -0.407  0.811 -0.390    0.053 -0.108  0.056
 Br         0.000  0.000  0.000    0.000  0.000 -0.000    0.000 -0.000 -0.000
 Br         0.000  0.000  0.000   -0.000  0.000 -0.000    0.000 -0.000  0.000
 H         -0.468  0.432  0.353    0.051 -0.050 -0.041    0.427 -0.396 -0.338
 H          0.478 -0.319  0.368    0.072 -0.043  0.051    0.499 -0.330  0.402
 TransDip   0.007 -0.008 -0.012    0.036  0.027 -0.012    0.013 -0.005  0.025

 STANDARD THERMODYNAMIC QUANTITIES AT   298.15 K  AND     1.00 ATM

   This Molecule has  0 Imaginary Frequencies
   Zero point vibrational energy:       32.669 kcal/mol

   Atom    1 Element C  Has Mass   12.00000
   Atom    2 Element C  Has Mass   12.00000
   Atom    3 Element C  Has Mass   12.00000
   Atom    4 Element Cl Has Mass   34.96885
   Atom    5 Element H  Has Mass    1.00783
   Atom    6 Element Br Has Mass   78.91830
   Atom    7 Element Br Has Mass   78.91830
   Atom    8 Element H  Has Mass    1.00783
   Atom    9 Element H  Has Mass    1.00783
   Molecular Mass:   231.828940 amu
   Principal axes and moments of inertia in amu*Bohr^2:
                             1           2           3
    Eigenvalues --     1275.80684  2138.77522  3077.24303
          X               0.99828     0.05869    -0.00026
          Y              -0.05867     0.99808     0.01991
          Z               0.00143    -0.01986     0.99980
   Rotational Symmetry Number is   1
   The Molecule is an Asymmetric Top
   Translational Enthalpy:        0.889 kcal/mol
   Rotational Enthalpy:           0.889 kcal/mol
   Vibrational Enthalpy:         35.109 kcal/mol
   gas constant (RT):             0.592 kcal/mol
   Translational Entropy:        42.224  cal/mol.K
   Rotational Entropy:           30.508  cal/mol.K
   Vibrational Entropy:          14.286  cal/mol.K

   Total Enthalpy:               37.479 kcal/mol
   Total Entropy:                87.017  cal/mol.K

 ======================================================================

 STANDARD THERMODYNAMIC QUANTITIES FOR ANHARMONIC VIBRATION -- TOSH

   Zero point vibrational energy: ************ kcal/mol

   Vibrational Enthalpy:       Infinity kcal/mol
   Vibrational Entropy:             NaN  cal/mol.K

   Total Enthalpy:             Infinity kcal/mol
   Total Entropy:                   NaN  cal/mol.K

 ======================================================================

 STANDARD THERMODYNAMIC QUANTITIES FOR ANHARMONIC VIBRATION -- VPT2

   Zero point vibrational energy: ************ kcal/mol

   Vibrational Enthalpy:       Infinity kcal/mol
   Vibrational Entropy:             NaN  cal/mol.K

   Total Enthalpy:             Infinity kcal/mol
   Total Entropy:                   NaN  cal/mol.K

 ======================================================================

Archival summary:
1\1\TWL02\FREQ\ProcedureUnspecified\BasisUnspecified\r2l133\taweetha\ThuOct1100:52:252018ThuOct1100:52:252018\0\\#,FREQ,ProcedureUnspecified,BasisUnspecified,\\0,1\Br\C,1,1.9288\C,2,1.50327,1,119.076\H,3,1.08343,2,116.202,1,-3.5296,0\H,3,1.08355,2,118.727,1,141.155,0\C,2,1.50421,1,121.046,3,-70.9024,0\H,6,1.08138,2,116.472,1,-142.653,0\Cl,6,1.77084,2,122.337,1,-1.32436,0\Br,2,1.94484,1,113.052,3,144.747,0\\\@

 Total job time:  1297.82s(wall), 881.40s(cpu) 
 Thu Oct 11 00:52:25 2018

        *************************************************************
        *                                                           *
        *  Thank you very much for using Q-Chem.  Have a nice day.  *
        *                                                           *
        *************************************************************
