# Supplementary material for: Geometric and energetic data from ab initio calculations of haloethene, haloimine, halomethylenephosphine, haloiminophosphine, halodiazene, halodiphosphene and halocyclopropane
Source: Data Brief. 2019 Nov 2;27:104738. doi: 10.1016/j.dib.2019.104738 (PMC6861602; doi:10.1016/j.dib.2019.104738)
Supplement: Multimedia component 3 [file mmc3.zip › CCC/B3LYP/ClHCCCBrCl.out]

Q-Chem Developer Version!
                  Welcome to Q-Chem
     A Quantum Leap Into The Future Of Chemistry


 Q-Chem 5.1, Q-Chem, Inc., Pleasanton, CA (2018)

 Yihan Shao,  Zhengting Gan,  E. Epifanovsky,  A. T. B. Gilbert,  M. Wormit,  
 J. Kussmann,  A. W. Lange,  A. Behn,  Jia Deng,  Xintian Feng,  D. Ghosh,  
 M. Goldey,  P. R. Horn,  L. D. Jacobson,  I. Kaliman,  T. Kus,  A. Landau,  
 Jie Liu,  E. I. Proynov,  R. M. Richard,  R. P. Steele,  E. J. Sundstrom,  
 H. L. Woodcock III,  P. M. Zimmerman,  D. Zuev,  B. Albrecht,  E. Alguire,  
 S. A. Baeppler,  D. Barton,  Z. Benda,  Y. A. Bernard,  E. J. Berquist,  
 K. B. Bravaya,  H. Burton,  D. Casanova,  Chun-Min Chang,  Yunqing Chen,  
 A. Chien,  K. D. Closser,  M. P. Coons,  S. Coriani,  S. Dasgupta,  
 A. L. Dempwolff,  M. Diedenhofen,  Hainam Do,  R. G. Edgar,  Po-Tung Fang,  
 S. Faraji,  S. Fatehi,  Qingguo Feng,  K. D. Fenk,  J. Fosso-Tande,  
 Qinghui Ge,  A. Ghysels,  G. Gidofalvi,  J. Gomes,  J. Gonthier,  A. Gunina,  
 D. Hait,  M. W. D. Hanson-Heine,  P. H. P. Harbach,  A. W. Hauser,  
 J. E. Herr,  E. G. Hohenstein,  Z. C. Holden,  Kerwin Hui,  B. C. Huynh,  
 T.-C. Jagau,  Hyunjun Ji,  B. Kaduk,  K. Khistyaev,  Jaehoon Kim,  
 P. Klunzinger,  K. Koh,  D. Kosenkov,  L. Koulias,  T. Kowalczyk,  
 C. M. Krauter,  A. Kunitsa,  Ka Un Lao,  A. Laurent,  K. V. Lawler,  
 Joonho Lee,  D. Lefrancois,  S. Lehtola,  D. S. Levine,  Yi-Pei Li,  
 You-Sheng Lin,  Fenglai Liu,  E. Livshits,  A. Luenser,  P. Manohar,  
 E. Mansoor,  S. F. Manzer,  Shan-Ping Mao,  Yuezhi Mao,  N. Mardirossian,  
 A. V. Marenich,  T. Markovich,  L. A. Martinez-Martinez,  S. A. Maurer,  
 N. J. Mayhall,  S. C. McKenzie,  J.-M. Mewes,  A. F. Morrison,  
 J. W. Mullinax,  K. Nanda,  T. S. Nguyen-Beck,  R. Olivares-Amaya,  
 J. A. Parkhill,  T. M. Perrine,  F. Plasser,  P. Pokhilko,  S. Prager,  
 A. Prociuk,  E. Ramos,  D. R. Rehn,  F. Rob,  M. Schneider,  N. Sergueev,  
 S. M. Sharada,  S. Sharma,  D. W. Small,  T. Stauch,  T. Stein,  
 Yu-Chuan Su,  A. J. W. Thom,  A. Tkatchenko,  T. Tsuchimochi,  N. M. Tubman,  
 L. Vogt,  M. L. Vidal,  O. Vydrov,  M. A. Watson,  J. Wenzel,  
 M. de Wergifosse,  T. A. Wesolowski,  A. White,  J. Witte,  A. Yamada,  
 Jun Yang,  K. Yao,  S. Yeganeh,  S. R. Yost,  Zhi-Qiang You,  A. Zech,  
 Igor Ying Zhang,  Xing Zhang,  Yan Zhao,  Ying Zhu,  B. R. Brooks,  
 G. K. L. Chan,  C. J. Cramer,  M. S. Gordon,  W. J. Hehre,  A. Klamt,  
 M. W. Schmidt,  C. D. Sherrill,  D. G. Truhlar,  A. Aspuru-Guzik,  R. Baer,  
 A. T. Bell,  N. A. Besley,  Jeng-Da Chai,  A. E. DePrince, III,  
 R. A. DiStasio Jr.,  A. Dreuw,  B. D. Dunietz,  T. R. Furlani,  
 Chao-Ping Hsu,  Yousung Jung,  Jing Kong,  D. S. Lambrecht,  WanZhen Liang,  
 C. Ochsenfeld,  V. A. Rassolov,  L. V. Slipchenko,  J. E. Subotnik,  
 T. Van Voorhis,  J. M. Herbert,  A. I. Krylov,  P. M. W. Gill,  M. Head-Gordon

 Contributors to earlier versions of Q-Chem not listed above: 
 R. D. Adamson,  B. Austin,  J. Baker,  G. J. O. Beran,  K. Brandhorst,  
 S. T. Brown,  E. F. C. Byrd,  A. K. Chakraborty,  C.-L. Cheng,  
 Siu Hung Chien,  D. M. Chipman,  D. L. Crittenden,  H. Dachsel,  
 R. J. Doerksen,  A. D. Dutoi,  L. Fusti-Molnar,  W. A. Goddard III,  
 A. Golubeva-Zadorozhnaya,  S. R. Gwaltney,  G. Hawkins,  A. Heyden,  
 S. Hirata,  G. Kedziora,  F. J. Keil,  C. Kelley,  Jihan Kim,  R. A. King,  
 R. Z. Khaliullin,  P. P. Korambath,  W. Kurlancheek,  A. M. Lee,  M. S. Lee,  
 S. V. Levchenko,  Ching Yeh Lin,  D. Liotard,  R. C. Lochan,  I. Lotan,  
 P. E. Maslen,  N. Nair,  D. P. O'Neill,  D. Neuhauser,  E. Neuscamman,  
 C. M. Oana,  R. Olson,  B. Peters,  R. Peverati,  P. A. Pieniazek,  
 Y. M. Rhee,  J. Ritchie,  M. A. Rohrdanz,  E. Rosta,  N. J. Russ,  
 H. F. Schaefer III,  N. E. Schultz,  N. Shenvi,  A. C. Simmonett,  A. Sodt,  
 D. Stuck,  K. S. Thanthiriwatte,  V. Vanovschi,  Tao Wang,  A. Warshel,  
 C. F. Williams,  Q. Wu,  X. Xu,  W. Zhang

 Please cite Q-Chem as follows:
 Y. Shao et al., Mol. Phys. 113, 184-215 (2015)
 DOI: 10.1080/00268976.2014.952696

 Q-Chem 5.1.1 for Intel X86 EM64T Linux

 Parts of Q-Chem use Armadillo 8.300.2 (Tropical Shenanigans).
 http://arma.sourceforge.net/

 Q-Chem begins on Thu Oct 11 00:52:26 2018  

Host: 
0

     Scratch files written to /scratch/taweetham/qchem955//
Input Ideriv = 2
Curr. Ideriv = -1
Max.  Ideriv = 2

Checking the input file for inconsistencies... 	...done.

--------------------------------------------------------------
User input:
--------------------------------------------------------------
$molecule
0 1
C 
C 1 CC 
C 2 CC 1 60.0
Cl 2 CCl 1 ANG  3 pDHA
H 2 CH 1 ANG  3 mDHA
Br 3 CBr 1 ANG  2 mDHA
Cl 3 CCl 1 ANG  2 pDHA
H 1 CH 2 ANG  3 pDHA
H 1 CH 2 ANG  3 mDHA

CC=1.54
CH=1.09
CF=1.35
CCl=1.77
CBr=1.94
CI=2.14
ANG=118.0
pDHA=107.9
mDHA=-107.9
$end

$rem
   job_type	optimization
   basis	6-311++g**
   method	b3lyp
   mem_total	32000
$end

--------------------------------------------------------------
 ----------------------------------------------------------------
             Standard Nuclear Orientation (Angstroms)
    I     Atom           X                Y                Z
 ----------------------------------------------------------------
    1      C      -0.3279519866    -1.1642732397    -1.3658639859
    2      C      -0.9400586300    -1.2475448457     0.0448065273
    3      C       0.4048094296    -0.5286034479    -0.1697934935
    4      Cl     -2.3659039067    -0.2578275095     0.3916852399
    5      H      -0.9295962616    -2.2128187600     0.5510049165
    6      Br      0.4337304914     1.4070710157    -0.0435875379
    7      Cl      1.8740307987    -1.3197304239     0.4204663445
    8      H       0.0893021508    -2.0742067910    -1.7971642493
    9      H      -0.7992231281    -0.4994459295    -2.0897480641
 ----------------------------------------------------------------
 Molecular Point Group                 C1    NOp =  1
 Largest Abelian Subgroup              C1    NOp =  1
 Nuclear Repulsion Energy =   588.4884273136 hartrees
 There are       45 alpha and       45 beta electrons
 Requested basis set is 6-311++G(d,p)
 There are 78 shells and 195 basis functions

 Total QAlloc Memory Limit  32000 MB
 Mega-Array Size       188 MB
 MEM_STATIC part       192 MB
 A cutoff of  1.0D-11 yielded   2649 shell pairs
 There are     17562 function pairs (     19083 Cartesian)
 Smallest overlap matrix eigenvalue = 2.23E-05

 Scale SEOQF with 1.000000e-01/1.000000e-01/1.000000e-01

 Standard Electronic Orientation quadrupole field applied
 Nucleus-field energy     =     0.0000000126 hartrees
 Guess from superposition of atomic densities
 Warning:  Energy on first SCF cycle will be non-variational
 SAD guess density has 90.000000 electrons

 -----------------------------------------------------------------------
  General SCF calculation program by
  Eric Jon Sundstrom, Paul Horn, Yuezhi Mao, Dmitri Zuev, Alec White,
  David Stuck, Shaama M.S., Shane Yost, Joonho Lee, David Small,
  Daniel Levine, Susi Lehtola, Hugh Burton, Evgeny Epifanovsky
 -----------------------------------------------------------------------
 Exchange:     0.2000 Hartree-Fock + 0.0800 Slater + 0.7200 B88
 Correlation:  0.1900 VWN1RPA + 0.8100 LYP
 Using SG-1 standard quadrature grid
 A restricted SCF calculation will be
 performed using DIIS
 SCF converges when DIIS error is below 1.0e-08
 ---------------------------------------
  Cycle       Energy         DIIS error
 ---------------------------------------
    1   -3611.6587961753      3.83e-02  
    2   -3610.6584085769      3.23e-03  
    3   -3610.6382774803      3.78e-03  
    4   -3610.6984970609      5.43e-04  
    5   -3610.6997063271      2.04e-04  
    6   -3610.6998485721      9.28e-05  
    7   -3610.6998892459      1.89e-05  
    8   -3610.6998905557      7.12e-06  
    9   -3610.6998907817      1.51e-06  
   10   -3610.6998907925      3.34e-07  
   11   -3610.6998907930      1.08e-07  
   12   -3610.6998907931      2.03e-08  
   13   -3610.6998907931      4.52e-09  Convergence criterion met
 ---------------------------------------
 SCF time:   CPU 62.99s  wall 142.00s 
 SCF   energy in the final basis set =    -3610.6998907931
 Total energy in the final basis set =    -3610.6998907931

 --------------------------------------------------------------

                    Orbital Energies (a.u.)
 --------------------------------------------------------------

 Alpha MOs
 -- Occupied --
*******-101.575-101.565 -62.497 -56.318 -56.314 -56.314 -10.316
-10.276 -10.226  -9.489  -9.480  -8.706  -7.254  -7.245  -7.244
 -7.243  -7.234  -7.234  -6.538  -6.524  -6.524  -2.649  -2.645
 -2.645  -2.633  -2.633  -0.946  -0.873  -0.818  -0.795  -0.638
 -0.594  -0.529  -0.500  -0.427  -0.424  -0.419  -0.398  -0.347
 -0.342  -0.317  -0.300  -0.296  -0.285
 -- Virtual --
 -0.055  -0.027  -0.010   0.006   0.018   0.022   0.026   0.046
  0.056   0.060   0.068   0.078   0.081   0.091   0.095   0.099
  0.109   0.109   0.115   0.116   0.126   0.131   0.139   0.148
  0.160   0.161   0.179   0.185   0.193   0.199   0.211   0.221
  0.243   0.245   0.259   0.276   0.383   0.390   0.406   0.423
  0.430   0.450   0.457   0.461   0.465   0.475   0.481   0.494
  0.500   0.516   0.549   0.561   0.571   0.583   0.608   0.616
  0.641   0.647   0.654   0.676   0.755   0.786   0.805   0.826
  0.833   0.864   0.875   0.890   0.912   0.915   0.926   0.959
  0.981   1.002   1.062   1.075   1.146   1.176   1.300   1.337
  1.369   1.426   1.467   1.516   1.523   1.563   1.626   1.687
  1.709   1.771   1.808   1.832   1.885   1.947   1.995   2.034
  2.064   2.093   2.126   2.179   2.180   2.252   2.283   2.299
  2.326   2.334   2.424   2.483   2.519   2.537   2.608   2.694
  2.708   2.793   2.815   2.825   2.998   3.137   3.286   3.389
  3.701   3.814   4.019   4.041   4.116   4.205   4.221   4.381
  6.671   7.572   7.605   7.683   9.722   9.751  23.522  23.685
 23.822  25.861  25.872  25.971  26.000  26.410  26.463  47.942
215.709 215.738 289.768 289.799 289.9051020.742
 --------------------------------------------------------------

          Ground-State Mulliken Net Atomic Charges

     Atom                 Charge (a.u.)
  ----------------------------------------
      1 C                    -0.640894
      2 C                    -0.189221
      3 C                    -0.013844
      4 Cl                    0.045547
      5 H                     0.270282
      6 Br                   -0.078922
      7 Cl                    0.255118
      8 H                     0.160438
      9 H                     0.191495
  ----------------------------------------
  Sum of atomic charges =     0.000000

 -----------------------------------------------------------------
                    Cartesian Multipole Moments
 -----------------------------------------------------------------
    Charge (ESU x 10^10)
                 0.0000
    Dipole Moment (Debye)
         X      -0.2842      Y      -1.5315      Z      -1.2537
       Tot       1.9995
    Quadrupole Moments (Debye-Ang)
        XX     -66.1061     XY       0.1935     YY     -57.5661
        XZ       0.6960     YZ       1.1242     ZZ     -60.5992
    Octopole Moments (Debye-Ang^2)
       XXX      16.7893    XXY      15.7776    XYY       2.4279
       YYY      37.3820    XXZ       2.2005    XYZ       0.1787
       YYZ       0.4685    XZZ       2.6954    YZZ       9.4870
       ZZZ      -4.1993
    Hexadecapole Moments (Debye-Ang^3)
      XXXX    -828.7827   XXXY     -12.1070   XXYY    -231.1706
      XYYY      17.6070   YYYY    -522.5395   XXXZ       1.8665
      XXYZ      -3.8863   XYYZ      -2.1052   YYYZ      -2.1865
      XXZZ    -172.0537   XYZZ       2.0191   YYZZ    -121.8363
      XZZZ       3.5777   YZZZ       1.0934   ZZZZ    -183.2964
 -----------------------------------------------------------------
 Calculating analytic gradient of the SCF energy
 Gradient of SCF Energy
            1           2           3           4           5           6
    1  -0.0027536  -0.0176125   0.0220661   0.0036492   0.0011458  -0.0054918
    2  -0.0044493  -0.0072508   0.0101397   0.0072877  -0.0067254   0.0027173
    3  -0.0166408   0.0156521   0.0136424  -0.0029194  -0.0002311   0.0004190
            7           8           9
    1   0.0005893   0.0006492  -0.0022417
    2   0.0001280  -0.0026725   0.0008254
    3  -0.0009111  -0.0038413  -0.0051699
 Max gradient component =       2.207E-02
 RMS gradient           =       8.396E-03
 Gradient time:  CPU 16.90 s  wall 37.74 s
 Geometry Optimization Parameters
   NAtoms,    NIC,     NZ,  NCons,   NDum,   NFix, NCnnct, MaxDiis
        9      69       9       0       0       0       0       0


** GEOMETRY OPTIMIZATION IN DELOCALIZED INTERNAL COORDINATES **
   Searching for a Minimum

   Optimization Cycle:   1

                       Coordinates (Angstroms)
     ATOM                X               Y               Z
      1  C        -0.3279519866   -1.1642732397   -1.3658639859
      2  C        -0.9400586300   -1.2475448457    0.0448065273
      3  C         0.4048094296   -0.5286034479   -0.1697934935
      4  Cl       -2.3659039067   -0.2578275095    0.3916852399
      5  H        -0.9295962616   -2.2128187600    0.5510049165
      6  Br        0.4337304914    1.4070710157   -0.0435875379
      7  Cl        1.8740307987   -1.3197304239    0.4204663445
      8  H         0.0893021508   -2.0742067910   -1.7971642493
      9  H        -0.7992231281   -0.4994459295   -2.0897480641
   Point Group: c1    Number of degrees of freedom:    21


   Energy is  -3610.699890793


 Attempting to Generate Delocalized Internal Coordinates

 21 Hessian modes will be used to form the next step
  Hessian Eigenvalues:
     0.016341    0.020947    0.023307    0.030304    0.030782    0.032544
     0.083421    0.087153    0.090379    0.107532    0.134223    0.138421
     0.175927    0.253751    0.264506    0.285189    0.286300    0.286300
     0.348126    0.348126    0.348126

 Minimum Search - Taking Simple RFO Step
 Searching for Lamda that Minimizes Along All modes
 Value Taken    Lamda =  -0.00539635
 Step Taken.  Stepsize is  0.232707

                             Maximum     Tolerance    Cnvgd?
         Gradient           0.013851      0.000300      NO
         Displacement       0.123629      0.001200      NO
         Energy change     *********      0.000001      NO


 New Cartesian Coordinates Obtained by Inverse Iteration

 Displacement from previous Coordinates is:  0.319537
 ----------------------------------------------------------------
             Standard Nuclear Orientation (Angstroms)
    I     Atom           X                Y                Z
 ----------------------------------------------------------------
    1      C      -0.3324347594    -1.1442610736    -1.3525761171
    2      C      -0.9369760696    -1.2355871533     0.0361436494
    3      C       0.3886510959    -0.5251519276    -0.1802925088
    4      Cl     -2.4265641352    -0.3496375696     0.3902724561
    5      H      -0.8992376416    -2.1819142607     0.5578101820
    6      Br      0.5112163338     1.4014648779    -0.0970916599
    7      Cl      1.8368497951    -1.3413293987     0.4267878951
    8      H       0.0910787378    -2.0487781546    -1.7740002246
    9      H      -0.7934443992    -0.4721852714    -2.0652479745
 ----------------------------------------------------------------
 Molecular Point Group                 C1    NOp =  1
 Largest Abelian Subgroup              C1    NOp =  1
 Nuclear Repulsion Energy =   586.3916283722 hartrees
 There are       45 alpha and       45 beta electrons
 Applying Cartesian multipole field
    Component          Value
    ---------          -----
     (2,0,0)        1.00000E-11
     (0,2,0)        2.00000E-11
     (0,0,2)       -3.00000E-11
 Nucleus-field energy     =     0.0000000128 hartrees
 Requested basis set is 6-311++G(d,p)
 There are 78 shells and 195 basis functions
 A cutoff of  1.0D-11 yielded   2647 shell pairs
 There are     17546 function pairs (     19065 Cartesian)
 Smallest overlap matrix eigenvalue = 2.11E-05
 Guess MOs from SCF MO coefficient file

 -----------------------------------------------------------------------
  General SCF calculation program by
  Eric Jon Sundstrom, Paul Horn, Yuezhi Mao, Dmitri Zuev, Alec White,
  David Stuck, Shaama M.S., Shane Yost, Joonho Lee, David Small,
  Daniel Levine, Susi Lehtola, Hugh Burton, Evgeny Epifanovsky
 -----------------------------------------------------------------------
 Exchange:     0.2000 Hartree-Fock + 0.0800 Slater + 0.7200 B88
 Correlation:  0.1900 VWN1RPA + 0.8100 LYP
 Using SG-1 standard quadrature grid
 A restricted SCF calculation will be
 performed using DIIS
 SCF converges when DIIS error is below 1.0e-08
 ---------------------------------------
  Cycle       Energy         DIIS error
 ---------------------------------------
    1   -3610.6994118388      6.42e-04  
    2   -3610.7026737452      2.09e-04  
    3   -3610.7025560638      2.65e-04  
    4   -3610.7028863797      5.79e-05  
    5   -3610.7029007850      8.66e-06  
    6   -3610.7029010090      5.12e-06  
    7   -3610.7029011282      9.02e-07  
    8   -3610.7029011315      2.77e-07  
    9   -3610.7029011318      8.44e-08  
   10   -3610.7029011318      1.36e-08  
   11   -3610.7029011318      6.06e-09  Convergence criterion met
 ---------------------------------------
 SCF time:   CPU 54.97s  wall 105.00s 
 SCF   energy in the final basis set =    -3610.7029011318
 Total energy in the final basis set =    -3610.7029011318

 --------------------------------------------------------------

                    Orbital Energies (a.u.)
 --------------------------------------------------------------

 Alpha MOs
 -- Occupied --
*******-101.574-101.566 -62.499 -56.319 -56.315 -56.315 -10.314
-10.274 -10.222  -9.488  -9.480  -8.707  -7.253  -7.245  -7.243
 -7.243  -7.235  -7.235  -6.540  -6.525  -6.525  -2.650  -2.646
 -2.646  -2.635  -2.635  -0.954  -0.874  -0.823  -0.798  -0.640
 -0.596  -0.534  -0.505  -0.428  -0.424  -0.419  -0.401  -0.348
 -0.340  -0.318  -0.302  -0.299  -0.287
 -- Virtual --
 -0.053  -0.029  -0.009   0.007   0.018   0.023   0.025   0.049
  0.057   0.060   0.068   0.078   0.082   0.092   0.094   0.101
  0.109   0.110   0.115   0.116   0.128   0.132   0.138   0.147
  0.160   0.161   0.181   0.190   0.193   0.200   0.213   0.224
  0.247   0.251   0.262   0.277   0.382   0.389   0.409   0.422
  0.431   0.448   0.459   0.462   0.464   0.476   0.478   0.497
  0.503   0.513   0.548   0.565   0.579   0.585   0.611   0.615
  0.643   0.649   0.657   0.680   0.748   0.785   0.801   0.821
  0.836   0.863   0.876   0.894   0.913   0.918   0.922   0.969
  0.986   1.007   1.057   1.079   1.144   1.185   1.299   1.346
  1.383   1.442   1.470   1.519   1.522   1.571   1.629   1.687
  1.712   1.785   1.819   1.847   1.897   1.965   2.008   2.038
  2.068   2.109   2.135   2.180   2.190   2.253   2.289   2.302
  2.323   2.335   2.431   2.488   2.523   2.556   2.614   2.703
  2.717   2.817   2.833   2.844   3.012   3.181   3.295   3.424
  3.721   3.832   4.019   4.040   4.118   4.207   4.246   4.382
  6.673   7.571   7.603   7.679   9.720   9.751  23.556  23.721
 23.855  25.863  25.872  25.949  26.018  26.411  26.458  47.943
215.706 215.738 289.767 289.798 289.9011020.743
 --------------------------------------------------------------

          Ground-State Mulliken Net Atomic Charges

     Atom                 Charge (a.u.)
  ----------------------------------------
      1 C                    -0.613086
      2 C                    -0.272934
      3 C                     0.061070
      4 Cl                    0.077110
      5 H                     0.258453
      6 Br                   -0.078899
      7 Cl                    0.216344
      8 H                     0.162041
      9 H                     0.189901
  ----------------------------------------
  Sum of atomic charges =     0.000000

 -----------------------------------------------------------------
                    Cartesian Multipole Moments
 -----------------------------------------------------------------
    Charge (ESU x 10^10)
                 0.0000
    Dipole Moment (Debye)
         X      -0.2188      Y      -1.4384      Z      -1.2703
       Tot       1.9315
    Quadrupole Moments (Debye-Ang)
        XX     -66.0831     XY       0.3154     YY     -57.8447
        XZ       0.6940     YZ       0.9961     ZZ     -60.5465
    Octopole Moments (Debye-Ang^2)
       XXX      15.7476    XXY      17.2580    XYY       3.4530
       YYY      41.7115    XXZ       3.1377    XYZ       0.1903
       YYZ       1.1575    XZZ       2.6083    YZZ      10.9067
       ZZZ      -1.2592
    Hexadecapole Moments (Debye-Ang^3)
      XXXX    -844.6909   XXXY     -25.8168   XXYY    -235.7979
      XYYY       3.9987   YYYY    -527.4086   XXXZ       3.5087
      XXYZ      -1.6848   XYYZ      -0.8764   YYYZ       3.5434
      XXZZ    -174.9164   XYZZ      -3.0509   YYZZ    -122.5862
      XZZZ       6.0806   YZZZ       7.5171   ZZZZ    -182.7826
 -----------------------------------------------------------------
 Calculating analytic gradient of the SCF energy
 Gradient of SCF Energy
            1           2           3           4           5           6
    1  -0.0032311  -0.0057998   0.0099836   0.0002383   0.0000843   0.0000144
    2   0.0029155  -0.0054557   0.0006775   0.0007121  -0.0003089   0.0002730
    3  -0.0054460   0.0066948   0.0049154  -0.0021224  -0.0007278  -0.0011416
            7           8           9
    1  -0.0019774   0.0004758   0.0002118
    2   0.0017943   0.0001710  -0.0007789
    3  -0.0015726   0.0004407  -0.0010405
 Max gradient component =       9.984E-03
 RMS gradient           =       3.333E-03
 Gradient time:  CPU 16.31 s  wall 26.21 s
 Geometry Optimization Parameters
   NAtoms,    NIC,     NZ,  NCons,   NDum,   NFix, NCnnct, MaxDiis
        9      69       9       0       0       0       0       0

 Cartesian Hessian Update
 Hessian Updated using BFGS Update


** GEOMETRY OPTIMIZATION IN DELOCALIZED INTERNAL COORDINATES **
   Searching for a Minimum

   Optimization Cycle:   2

                       Coordinates (Angstroms)
     ATOM                X               Y               Z
      1  C        -0.3324347594   -1.1442610736   -1.3525761171
      2  C        -0.9369760696   -1.2355871533    0.0361436494
      3  C         0.3886510959   -0.5251519276   -0.1802925088
      4  Cl       -2.4265641352   -0.3496375696    0.3902724561
      5  H        -0.8992376416   -2.1819142607    0.5578101820
      6  Br        0.5112163338    1.4014648779   -0.0970916599
      7  Cl        1.8368497951   -1.3413293987    0.4267878951
      8  H         0.0910787378   -2.0487781546   -1.7740002246
      9  H        -0.7934443992   -0.4721852714   -2.0652479745
   Point Group: c1    Number of degrees of freedom:    21


   Energy is  -3610.702901132

 Hessian Updated using BFGS Update

 20 Hessian modes will be used to form the next step
  Hessian Eigenvalues:
     0.016299    0.021004    0.023007    0.029647    0.030744    0.037251
     0.084693    0.087149    0.090822    0.104596    0.129665    0.134413
     0.175813    0.237559    0.261857    0.265913    0.286299    0.291870
     0.348106    0.351808

 Minimum Search - Taking Simple RFO Step
 Searching for Lamda that Minimizes Along All modes
 Value Taken    Lamda =  -0.00076326
 Step Taken.  Stepsize is  0.114115

                             Maximum     Tolerance    Cnvgd?
         Gradient           0.005590      0.000300      NO
         Displacement       0.062939      0.001200      NO
         Energy change     -0.003010      0.000001      NO


 New Cartesian Coordinates Obtained by Inverse Iteration

 Displacement from previous Coordinates is:  0.110604
 ----------------------------------------------------------------
             Standard Nuclear Orientation (Angstroms)
    I     Atom           X                Y                Z
 ----------------------------------------------------------------
    1      C      -0.3289001940    -1.1483786005    -1.3613035808
    2      C      -0.9305078499    -1.2278020634     0.0191288407
    3      C       0.3807516259    -0.5250289153    -0.1982417245
    4      Cl     -2.4162777792    -0.3515861647     0.4134752064
    5      H      -0.8817241285    -2.1628519812     0.5579320838
    6      Br      0.5011064972     1.3985635576    -0.0863690318
    7      Cl      1.8163028288    -1.3485741307     0.4462204030
    8      H       0.0881564710    -2.0572650813    -1.7784387059
    9      H      -0.7897685139    -0.4744565521    -2.0705977933
 ----------------------------------------------------------------
 Molecular Point Group                 C1    NOp =  1
 Largest Abelian Subgroup              C1    NOp =  1
 Nuclear Repulsion Energy =   587.6246139155 hartrees
 There are       45 alpha and       45 beta electrons
 Applying Cartesian multipole field
    Component          Value
    ---------          -----
     (2,0,0)        1.00000E-11
     (0,2,0)        2.00000E-11
     (0,0,2)       -3.00000E-11
 Nucleus-field energy     =     0.0000000126 hartrees
 Requested basis set is 6-311++G(d,p)
 There are 78 shells and 195 basis functions
 A cutoff of  1.0D-11 yielded   2645 shell pairs
 There are     17519 function pairs (     19035 Cartesian)
 Smallest overlap matrix eigenvalue = 2.07E-05
 Guess MOs from SCF MO coefficient file

 -----------------------------------------------------------------------
  General SCF calculation program by
  Eric Jon Sundstrom, Paul Horn, Yuezhi Mao, Dmitri Zuev, Alec White,
  David Stuck, Shaama M.S., Shane Yost, Joonho Lee, David Small,
  Daniel Levine, Susi Lehtola, Hugh Burton, Evgeny Epifanovsky
 -----------------------------------------------------------------------
 Exchange:     0.2000 Hartree-Fock + 0.0800 Slater + 0.7200 B88
 Correlation:  0.1900 VWN1RPA + 0.8100 LYP
 Using SG-1 standard quadrature grid
 A restricted SCF calculation will be
 performed using DIIS
 SCF converges when DIIS error is below 1.0e-08
 ---------------------------------------
  Cycle       Energy         DIIS error
 ---------------------------------------
    1   -3610.7025268309      3.07e-04  
    2   -3610.7031811293      8.72e-05  
    3   -3610.7031612059      1.11e-04  
    4   -3610.7032180677      2.46e-05  
    5   -3610.7032208327      4.37e-06  
    6   -3610.7032208952      2.38e-06  
    7   -3610.7032209202      4.26e-07  
    8   -3610.7032209210      8.25e-08  
    9   -3610.7032209211      3.07e-08  
   10   -3610.7032209211      8.02e-09  Convergence criterion met
 ---------------------------------------
 SCF time:   CPU 50.24s  wall 89.00s 
 SCF   energy in the final basis set =    -3610.7032209211
 Total energy in the final basis set =    -3610.7032209211

 --------------------------------------------------------------

                    Orbital Energies (a.u.)
 --------------------------------------------------------------

 Alpha MOs
 -- Occupied --
*******-101.573-101.566 -62.499 -56.320 -56.315 -56.315 -10.313
-10.272 -10.223  -9.487  -9.480  -8.708  -7.253  -7.245  -7.242
 -7.242  -7.234  -7.234  -6.540  -6.526  -6.525  -2.651  -2.647
 -2.646  -2.635  -2.635  -0.958  -0.872  -0.825  -0.799  -0.642
 -0.595  -0.535  -0.506  -0.427  -0.425  -0.419  -0.402  -0.348
 -0.339  -0.318  -0.303  -0.299  -0.288
 -- Virtual --
 -0.053  -0.030  -0.009   0.007   0.018   0.023   0.025   0.049
  0.058   0.060   0.067   0.080   0.082   0.092   0.095   0.101
  0.109   0.111   0.115   0.117   0.128   0.133   0.139   0.147
  0.159   0.161   0.180   0.190   0.194   0.200   0.211   0.225
  0.247   0.254   0.265   0.280   0.382   0.390   0.408   0.421
  0.431   0.447   0.458   0.463   0.465   0.476   0.480   0.496
  0.504   0.510   0.551   0.564   0.581   0.587   0.612   0.617
  0.643   0.648   0.657   0.684   0.750   0.783   0.805   0.820
  0.836   0.862   0.875   0.896   0.912   0.919   0.922   0.971
  0.987   1.009   1.058   1.080   1.147   1.186   1.298   1.347
  1.386   1.450   1.470   1.514   1.530   1.572   1.632   1.687
  1.713   1.793   1.818   1.855   1.903   1.966   2.012   2.042
  2.070   2.116   2.134   2.178   2.195   2.256   2.293   2.301
  2.325   2.335   2.426   2.496   2.528   2.562   2.611   2.709
  2.720   2.827   2.842   2.854   3.013   3.201   3.301   3.439
  3.723   3.833   4.018   4.040   4.119   4.207   4.254   4.382
  6.673   7.571   7.603   7.679   9.721   9.752  23.570  23.744
 23.866  25.861  25.875  25.950  26.021  26.400  26.468  47.943
215.707 215.739 289.767 289.797 289.9011020.743
 --------------------------------------------------------------

          Ground-State Mulliken Net Atomic Charges

     Atom                 Charge (a.u.)
  ----------------------------------------
      1 C                    -0.635795
      2 C                    -0.281522
      3 C                     0.105169
      4 Cl                    0.081484
      5 H                     0.255078
      6 Br                   -0.075508
      7 Cl                    0.198808
      8 H                     0.162705
      9 H                     0.189580
  ----------------------------------------
  Sum of atomic charges =     0.000000

 -----------------------------------------------------------------
                    Cartesian Multipole Moments
 -----------------------------------------------------------------
    Charge (ESU x 10^10)
                 0.0000
    Dipole Moment (Debye)
         X      -0.2247      Y      -1.4041      Z      -1.3096
       Tot       1.9331
    Quadrupole Moments (Debye-Ang)
        XX     -66.1829     XY       0.3241     YY     -57.8761
        XZ       0.7029     YZ       1.1312     ZZ     -60.4329
    Octopole Moments (Debye-Ang^2)
       XXX      16.4366    XXY      17.5388    XYY       3.8039
       YYY      42.3173    XXZ       2.7645    XYZ       0.0987
       YYZ       0.6456    XZZ       2.8663    YZZ      10.9288
       ZZZ      -2.8683
    Hexadecapole Moments (Debye-Ang^3)
      XXXX    -835.1871   XXXY     -24.3797   XXYY    -234.4522
      XYYY       4.2454   YYYY    -527.9870   XXXZ       3.4281
      XXYZ      -1.6200   XYYZ      -0.3513   YYYZ       4.3847
      XXZZ    -173.0059   XYZZ      -2.9969   YYZZ    -122.7770
      XZZZ       6.5841   YZZZ       7.5313   ZZZZ    -186.0428
 -----------------------------------------------------------------
 Calculating analytic gradient of the SCF energy
 Gradient of SCF Energy
            1           2           3           4           5           6
    1  -0.0009741   0.0005916   0.0014239   0.0007083   0.0002670  -0.0005090
    2   0.0027754  -0.0016611  -0.0023898   0.0002401   0.0009952  -0.0001389
    3   0.0012706  -0.0011756  -0.0016537  -0.0001348   0.0001188   0.0002741
            7           8           9
    1  -0.0020168   0.0002348   0.0002743
    2   0.0008634   0.0000472  -0.0007316
    3  -0.0000969   0.0008978   0.0004998
 Max gradient component =       2.775E-03
 RMS gradient           =       1.119E-03
 Gradient time:  CPU 16.44 s  wall 32.88 s
 Geometry Optimization Parameters
   NAtoms,    NIC,     NZ,  NCons,   NDum,   NFix, NCnnct, MaxDiis
        9      69       9       0       0       0       0       0

 Cartesian Hessian Update
 Hessian Updated using BFGS Update


** GEOMETRY OPTIMIZATION IN DELOCALIZED INTERNAL COORDINATES **
   Searching for a Minimum

   Optimization Cycle:   3

                       Coordinates (Angstroms)
     ATOM                X               Y               Z
      1  C        -0.3289001940   -1.1483786005   -1.3613035808
      2  C        -0.9305078499   -1.2278020634    0.0191288407
      3  C         0.3807516259   -0.5250289153   -0.1982417245
      4  Cl       -2.4162777792   -0.3515861647    0.4134752064
      5  H        -0.8817241285   -2.1628519812    0.5579320838
      6  Br        0.5011064972    1.3985635576   -0.0863690318
      7  Cl        1.8163028288   -1.3485741307    0.4462204030
      8  H         0.0881564710   -2.0572650813   -1.7784387059
      9  H        -0.7897685139   -0.4744565521   -2.0705977933
   Point Group: c1    Number of degrees of freedom:    21


   Energy is  -3610.703220921

 Hessian Updated using BFGS Update

 21 Hessian modes will be used to form the next step
  Hessian Eigenvalues:
     0.016305    0.021000    0.024020    0.029712    0.032200    0.042811
     0.075351    0.086168    0.090834    0.103199    0.127181    0.134578
     0.175979    0.250390    0.262495    0.265878    0.286315    0.303915
     0.348126    0.348484    0.352655

 Minimum Search - Taking Simple RFO Step
 Searching for Lamda that Minimizes Along All modes
 Value Taken    Lamda =  -0.00010159
 Step Taken.  Stepsize is  0.039138

                             Maximum     Tolerance    Cnvgd?
         Gradient           0.002163      0.000300      NO
         Displacement       0.017543      0.001200      NO
         Energy change     -0.000320      0.000001      NO


 New Cartesian Coordinates Obtained by Inverse Iteration

 Displacement from previous Coordinates is:  0.036119
 ----------------------------------------------------------------
             Standard Nuclear Orientation (Angstroms)
    I     Atom           X                Y                Z
 ----------------------------------------------------------------
    1      C      -0.3276943697    -1.1493541470    -1.3586375352
    2      C      -0.9324212859    -1.2260310058     0.0223841534
    3      C       0.3796280813    -0.5229203187    -0.1929618849
    4      Cl     -2.4241538291    -0.3562743823     0.4123601458
    5      H      -0.8876281835    -2.1657936885     0.5555030854
    6      Br      0.5066437982     1.4011901797    -0.0910457790
    7      Cl      1.8239867288    -1.3473559578     0.4412130944
    8      H       0.0870193093    -2.0585060234    -1.7787094331
    9      H      -0.7862412921    -0.4723345877    -2.0683001491
 ----------------------------------------------------------------
 Molecular Point Group                 C1    NOp =  1
 Largest Abelian Subgroup              C1    NOp =  1
 Nuclear Repulsion Energy =   586.6730783749 hartrees
 There are       45 alpha and       45 beta electrons
 Applying Cartesian multipole field
    Component          Value
    ---------          -----
     (2,0,0)        1.00000E-11
     (0,2,0)        2.00000E-11
     (0,0,2)       -3.00000E-11
 Nucleus-field energy     =     0.0000000127 hartrees
 Requested basis set is 6-311++G(d,p)
 There are 78 shells and 195 basis functions
 A cutoff of  1.0D-11 yielded   2645 shell pairs
 There are     17519 function pairs (     19035 Cartesian)
 Smallest overlap matrix eigenvalue = 2.08E-05
 Guess MOs from SCF MO coefficient file

 -----------------------------------------------------------------------
  General SCF calculation program by
  Eric Jon Sundstrom, Paul Horn, Yuezhi Mao, Dmitri Zuev, Alec White,
  David Stuck, Shaama M.S., Shane Yost, Joonho Lee, David Small,
  Daniel Levine, Susi Lehtola, Hugh Burton, Evgeny Epifanovsky
 -----------------------------------------------------------------------
 Exchange:     0.2000 Hartree-Fock + 0.0800 Slater + 0.7200 B88
 Correlation:  0.1900 VWN1RPA + 0.8100 LYP
 Using SG-1 standard quadrature grid
 A restricted SCF calculation will be
 performed using DIIS
 SCF converges when DIIS error is below 1.0e-08
 ---------------------------------------
  Cycle       Energy         DIIS error
 ---------------------------------------
    1   -3610.7032155996      8.92e-05  
    2   -3610.7032742454      2.78e-05  
    3   -3610.7032712181      3.86e-05  
    4   -3610.7032781073      6.12e-06  
    5   -3610.7032782907      9.68e-07  
    6   -3610.7032782941      5.24e-07  
    7   -3610.7032782952      1.04e-07  
    8   -3610.7032782952      3.34e-08  
    9   -3610.7032782953      7.39e-09  Convergence criterion met
 ---------------------------------------
 SCF time:   CPU 44.42s  wall 59.00s 
 SCF   energy in the final basis set =    -3610.7032782953
 Total energy in the final basis set =    -3610.7032782953

 --------------------------------------------------------------

                    Orbital Energies (a.u.)
 --------------------------------------------------------------

 Alpha MOs
 -- Occupied --
*******-101.573-101.566 -62.499 -56.320 -56.316 -56.316 -10.314
-10.272 -10.223  -9.487  -9.480  -8.708  -7.252  -7.245  -7.242
 -7.241  -7.235  -7.235  -6.540  -6.526  -6.526  -2.651  -2.647
 -2.647  -2.635  -2.635  -0.957  -0.872  -0.825  -0.799  -0.641
 -0.596  -0.535  -0.506  -0.427  -0.425  -0.419  -0.402  -0.348
 -0.339  -0.318  -0.303  -0.299  -0.288
 -- Virtual --
 -0.054  -0.031  -0.009   0.007   0.018   0.023   0.025   0.049
  0.058   0.060   0.068   0.079   0.082   0.092   0.094   0.101
  0.109   0.111   0.115   0.117   0.128   0.133   0.138   0.147
  0.159   0.161   0.180   0.190   0.194   0.200   0.212   0.225
  0.247   0.254   0.265   0.278   0.382   0.390   0.409   0.421
  0.431   0.447   0.458   0.464   0.465   0.477   0.479   0.496
  0.504   0.511   0.551   0.564   0.581   0.586   0.612   0.616
  0.642   0.648   0.657   0.683   0.749   0.783   0.804   0.821
  0.836   0.862   0.875   0.896   0.911   0.918   0.921   0.970
  0.987   1.008   1.057   1.079   1.145   1.186   1.299   1.346
  1.385   1.448   1.470   1.515   1.527   1.571   1.631   1.688
  1.713   1.790   1.818   1.853   1.902   1.966   2.011   2.041
  2.068   2.114   2.133   2.177   2.195   2.255   2.293   2.301
  2.324   2.336   2.425   2.494   2.526   2.559   2.610   2.707
  2.720   2.824   2.842   2.851   3.012   3.197   3.300   3.437
  3.721   3.829   4.018   4.039   4.118   4.206   4.253   4.382
  6.672   7.571   7.602   7.678   9.719   9.751  23.567  23.741
 23.862  25.861  25.874  25.948  26.020  26.402  26.461  47.943
215.706 215.738 289.766 289.797 289.9001020.743
 --------------------------------------------------------------

          Ground-State Mulliken Net Atomic Charges

     Atom                 Charge (a.u.)
  ----------------------------------------
      1 C                    -0.629412
      2 C                    -0.293332
      3 C                     0.112888
      4 Cl                    0.085736
      5 H                     0.253153
      6 Br                   -0.075223
      7 Cl                    0.193854
      8 H                     0.164055
      9 H                     0.188280
  ----------------------------------------
  Sum of atomic charges =     0.000000

 -----------------------------------------------------------------
                    Cartesian Multipole Moments
 -----------------------------------------------------------------
    Charge (ESU x 10^10)
                 0.0000
    Dipole Moment (Debye)
         X      -0.2354      Y      -1.3947      Z      -1.3084
       Tot       1.9268
    Quadrupole Moments (Debye-Ang)
        XX     -66.1914     XY       0.3684     YY     -57.8624
        XZ       0.6790     YZ       1.1274     ZZ     -60.4733
    Octopole Moments (Debye-Ang^2)
       XXX      16.1131    XXY      17.5297    XYY       3.7239
       YYY      42.2768    XXZ       2.8629    XYZ       0.1303
       YYZ       0.6475    XZZ       2.7755    YZZ      10.9491
       ZZZ      -2.5410
    Hexadecapole Moments (Debye-Ang^3)
      XXXX    -840.2533   XXXY     -25.1724   XXYY    -235.4844
      XYYY       3.8116   YYYY    -528.4189   XXXZ       3.7605
      XXYZ      -1.5216   XYYZ      -0.2866   YYYZ       4.6298
      XXZZ    -174.0672   XYZZ      -3.1928   YYZZ    -122.8313
      XZZZ       6.9261   YZZZ       7.9009   ZZZZ    -185.5420
 -----------------------------------------------------------------
 Calculating analytic gradient of the SCF energy
 Gradient of SCF Energy
            1           2           3           4           5           6
    1  -0.0002111   0.0002270   0.0004496   0.0000136  -0.0001202  -0.0000695
    2   0.0009829  -0.0003951  -0.0009225   0.0000395   0.0000984   0.0002961
    3   0.0007638  -0.0005674  -0.0001954  -0.0000446   0.0000107   0.0000061
            7           8           9
    1  -0.0005074   0.0001509   0.0000671
    2   0.0002965  -0.0002045  -0.0001913
    3  -0.0003098   0.0002954   0.0000412
 Max gradient component =       9.829E-04
 RMS gradient           =       3.835E-04
 Gradient time:  CPU 16.28 s  wall 22.46 s
 Geometry Optimization Parameters
   NAtoms,    NIC,     NZ,  NCons,   NDum,   NFix, NCnnct, MaxDiis
        9      69       9       0       0       0       0       0

 Cartesian Hessian Update
 Hessian Updated using BFGS Update


** GEOMETRY OPTIMIZATION IN DELOCALIZED INTERNAL COORDINATES **
   Searching for a Minimum

   Optimization Cycle:   4

                       Coordinates (Angstroms)
     ATOM                X               Y               Z
      1  C        -0.3276943697   -1.1493541470   -1.3586375352
      2  C        -0.9324212859   -1.2260310058    0.0223841534
      3  C         0.3796280813   -0.5229203187   -0.1929618849
      4  Cl       -2.4241538291   -0.3562743823    0.4123601458
      5  H        -0.8876281835   -2.1657936885    0.5555030854
      6  Br        0.5066437982    1.4011901797   -0.0910457790
      7  Cl        1.8239867288   -1.3473559578    0.4412130944
      8  H         0.0870193093   -2.0585060234   -1.7787094331
      9  H        -0.7862412921   -0.4723345877   -2.0683001491
   Point Group: c1    Number of degrees of freedom:    21


   Energy is  -3610.703278295

 Hessian Updated using BFGS Update

 21 Hessian modes will be used to form the next step
  Hessian Eigenvalues:
     0.016307    0.021003    0.024092    0.029050    0.032796    0.044765
     0.073119    0.085841    0.090286    0.103423    0.127118    0.133968
     0.177770    0.239924    0.256611    0.264994    0.278890    0.288301
     0.347259    0.348148    0.352143

 Minimum Search - Taking Simple RFO Step
 Searching for Lamda that Minimizes Along All modes
 Value Taken    Lamda =  -0.00001110
 Step Taken.  Stepsize is  0.013421

                             Maximum     Tolerance    Cnvgd?
         Gradient           0.000632      0.000300      NO
         Displacement       0.008096      0.001200      NO
         Energy change     -0.000057      0.000001      NO


 New Cartesian Coordinates Obtained by Inverse Iteration

 Displacement from previous Coordinates is:  0.012790
 ----------------------------------------------------------------
             Standard Nuclear Orientation (Angstroms)
    I     Atom           X                Y                Z
 ----------------------------------------------------------------
    1      C      -0.3279156788    -1.1501560740    -1.3596234836
    2      C      -0.9323029433    -1.2254271245     0.0230043764
    3      C       0.3793440648    -0.5223760893    -0.1928439669
    4      Cl     -2.4252029039    -0.3577268136     0.4135068301
    5      H      -0.8863932078    -2.1654624454     0.5560001909
    6      Br      0.5080193555     1.4007270490    -0.0928222119
    7      Cl      1.8240163256    -1.3472501571     0.4452019009
    8      H       0.0858083052    -2.0583540579    -1.7823074783
    9      H      -0.7862343600    -0.4713542186    -2.0683104600
 ----------------------------------------------------------------
 Molecular Point Group                 C1    NOp =  1
 Largest Abelian Subgroup              C1    NOp =  1
 Nuclear Repulsion Energy =   586.5103517727 hartrees
 There are       45 alpha and       45 beta electrons
 Applying Cartesian multipole field
    Component          Value
    ---------          -----
     (2,0,0)        1.00000E-11
     (0,2,0)        2.00000E-11
     (0,0,2)       -3.00000E-11
 Nucleus-field energy     =     0.0000000127 hartrees
 Requested basis set is 6-311++G(d,p)
 There are 78 shells and 195 basis functions
 A cutoff of  1.0D-11 yielded   2644 shell pairs
 There are     17515 function pairs (     19031 Cartesian)
 Smallest overlap matrix eigenvalue = 2.09E-05
 Guess MOs from SCF MO coefficient file

 -----------------------------------------------------------------------
  General SCF calculation program by
  Eric Jon Sundstrom, Paul Horn, Yuezhi Mao, Dmitri Zuev, Alec White,
  David Stuck, Shaama M.S., Shane Yost, Joonho Lee, David Small,
  Daniel Levine, Susi Lehtola, Hugh Burton, Evgeny Epifanovsky
 -----------------------------------------------------------------------
 Exchange:     0.2000 Hartree-Fock + 0.0800 Slater + 0.7200 B88
 Correlation:  0.1900 VWN1RPA + 0.8100 LYP
 Using SG-1 standard quadrature grid
 A restricted SCF calculation will be
 performed using DIIS
 SCF converges when DIIS error is below 1.0e-08
 ---------------------------------------
  Cycle       Energy         DIIS error
 ---------------------------------------
    1   -3610.7032778588      3.11e-05  
    2   -3610.7032842171      7.97e-06  
    3   -3610.7032839461      1.12e-05  
    4   -3610.7032845328      1.89e-06  
    5   -3610.7032845485      5.39e-07  
    6   -3610.7032845497      1.61e-07  
    7   -3610.7032845498      3.65e-08  
    8   -3610.7032845498      1.29e-08  
    9   -3610.7032845498      3.34e-09  Convergence criterion met
 ---------------------------------------
 SCF time:   CPU 44.30s  wall 60.00s 
 SCF   energy in the final basis set =    -3610.7032845498
 Total energy in the final basis set =    -3610.7032845498

 --------------------------------------------------------------

                    Orbital Energies (a.u.)
 --------------------------------------------------------------

 Alpha MOs
 -- Occupied --
*******-101.573-101.566 -62.499 -56.320 -56.316 -56.316 -10.314
-10.273 -10.223  -9.487  -9.480  -8.708  -7.252  -7.245  -7.242
 -7.241  -7.235  -7.235  -6.541  -6.526  -6.526  -2.651  -2.647
 -2.647  -2.635  -2.635  -0.957  -0.872  -0.824  -0.800  -0.642
 -0.595  -0.535  -0.506  -0.427  -0.425  -0.419  -0.402  -0.348
 -0.339  -0.318  -0.303  -0.300  -0.288
 -- Virtual --
 -0.054  -0.031  -0.009   0.007   0.018   0.023   0.025   0.049
  0.058   0.060   0.068   0.079   0.082   0.092   0.094   0.101
  0.109   0.111   0.115   0.117   0.128   0.133   0.138   0.147
  0.159   0.161   0.180   0.190   0.194   0.200   0.212   0.225
  0.247   0.253   0.265   0.278   0.382   0.390   0.409   0.421
  0.430   0.447   0.458   0.464   0.465   0.476   0.479   0.496
  0.504   0.511   0.550   0.564   0.580   0.586   0.612   0.616
  0.642   0.648   0.657   0.683   0.749   0.783   0.804   0.821
  0.836   0.862   0.875   0.896   0.911   0.918   0.921   0.970
  0.987   1.008   1.056   1.079   1.145   1.186   1.299   1.346
  1.385   1.447   1.469   1.515   1.527   1.571   1.631   1.688
  1.713   1.789   1.817   1.853   1.901   1.966   2.011   2.041
  2.068   2.114   2.132   2.177   2.195   2.255   2.293   2.301
  2.324   2.336   2.425   2.493   2.525   2.559   2.609   2.707
  2.719   2.823   2.842   2.850   3.011   3.195   3.300   3.435
  3.720   3.827   4.017   4.039   4.118   4.206   4.252   4.382
  6.672   7.571   7.602   7.678   9.719   9.751  23.566  23.740
 23.861  25.861  25.874  25.947  26.020  26.402  26.460  47.943
215.705 215.738 289.766 289.797 289.9001020.742
 --------------------------------------------------------------

          Ground-State Mulliken Net Atomic Charges

     Atom                 Charge (a.u.)
  ----------------------------------------
      1 C                    -0.628865
      2 C                    -0.295481
      3 C                     0.116330
      4 Cl                    0.086380
      5 H                     0.252677
      6 Br                   -0.074842
      7 Cl                    0.191621
      8 H                     0.164401
      9 H                     0.187778
  ----------------------------------------
  Sum of atomic charges =     0.000000

 -----------------------------------------------------------------
                    Cartesian Multipole Moments
 -----------------------------------------------------------------
    Charge (ESU x 10^10)
                 0.0000
    Dipole Moment (Debye)
         X      -0.2389      Y      -1.3870      Z      -1.3112
       Tot       1.9236
    Quadrupole Moments (Debye-Ang)
        XX     -66.2027     XY       0.3791     YY     -57.8687
        XZ       0.6752     YZ       1.1319     ZZ     -60.4694
    Octopole Moments (Debye-Ang^2)
       XXX      16.0352    XXY      17.5840    XYY       3.7212
       YYY      42.3887    XXZ       2.8434    XYZ       0.1310
       YYZ       0.5935    XZZ       2.7710    YZZ      10.9576
       ZZZ      -2.6451
    Hexadecapole Moments (Debye-Ang^3)
      XXXX    -840.7958   XXXY     -25.3384   XXYY    -235.6152
      XYYY       3.6299   YYYY    -528.3703   XXXZ       3.6389
      XXYZ      -1.4245   XYYZ      -0.3206   YYYZ       4.9747
      XXZZ    -174.2308   XYZZ      -3.2950   YYZZ    -122.8424
      XZZZ       6.8083   YZZZ       8.3097   ZZZZ    -186.0322
 -----------------------------------------------------------------
 Calculating analytic gradient of the SCF energy
 Gradient of SCF Energy
            1           2           3           4           5           6
    1  -0.0001085   0.0000806   0.0002165  -0.0001083  -0.0001027  -0.0000133
    2   0.0002261  -0.0000537  -0.0001877   0.0000022  -0.0000446   0.0000549
    3   0.0000008  -0.0000464   0.0000570   0.0000161   0.0000441  -0.0000049
            7           8           9
    1  -0.0000304   0.0000691  -0.0000031
    2   0.0000916  -0.0000457  -0.0000432
    3  -0.0000030   0.0000624  -0.0001262
 Max gradient component =       2.261E-04
 RMS gradient           =       9.176E-05
 Gradient time:  CPU 16.24 s  wall 21.49 s
 Geometry Optimization Parameters
   NAtoms,    NIC,     NZ,  NCons,   NDum,   NFix, NCnnct, MaxDiis
        9      69       9       0       0       0       0       0

 Cartesian Hessian Update
 Hessian Updated using BFGS Update


** GEOMETRY OPTIMIZATION IN DELOCALIZED INTERNAL COORDINATES **
   Searching for a Minimum

   Optimization Cycle:   5

                       Coordinates (Angstroms)
     ATOM                X               Y               Z
      1  C        -0.3279156788   -1.1501560740   -1.3596234836
      2  C        -0.9323029433   -1.2254271245    0.0230043764
      3  C         0.3793440648   -0.5223760893   -0.1928439669
      4  Cl       -2.4252029039   -0.3577268136    0.4135068301
      5  H        -0.8863932078   -2.1654624454    0.5560001909
      6  Br        0.5080193555    1.4007270490   -0.0928222119
      7  Cl        1.8240163256   -1.3472501571    0.4452019009
      8  H         0.0858083052   -2.0583540579   -1.7823074783
      9  H        -0.7862343600   -0.4713542186   -2.0683104600
   Point Group: c1    Number of degrees of freedom:    21


   Energy is  -3610.703284550

 Hessian Updated using BFGS Update

 21 Hessian modes will be used to form the next step
  Hessian Eigenvalues:
     0.016281    0.021011    0.024213    0.025555    0.031237    0.044746
     0.070501    0.085158    0.090585    0.103515    0.127143    0.136196
     0.176585    0.245346    0.252542    0.266694    0.281206    0.297805
     0.348129    0.348849    0.355309

 Minimum Search - Taking Simple RFO Step
 Searching for Lamda that Minimizes Along All modes
 Value Taken    Lamda =   0.00000000
 Step Taken.  Stepsize is  0.005069

                             Maximum     Tolerance    Cnvgd?
         Gradient           0.000132      0.000300     YES
         Displacement       0.003042      0.001200      NO
         Energy change     -0.000006      0.000001      NO


 New Cartesian Coordinates Obtained by Inverse Iteration

 Displacement from previous Coordinates is:  0.003909
 ----------------------------------------------------------------
             Standard Nuclear Orientation (Angstroms)
    I     Atom           X                Y                Z
 ----------------------------------------------------------------
    1      C      -0.3278419274    -1.1504828669    -1.3596874044
    2      C      -0.9322424238    -1.2252991291     0.0229817338
    3      C       0.3790022319    -0.5222057705    -0.1928817119
    4      Cl     -2.4252301888    -0.3580246096     0.4133331421
    5      H      -0.8854366459    -2.1650898493     0.5561955593
    6      Br      0.5080317507     1.4006501346    -0.0932693840
    7      Cl      1.8235667007    -1.3475578745     0.4459249238
    8      H       0.0853302657    -2.0584735948    -1.7831854987
    9      H      -0.7860408058    -0.4708963715    -2.0676056624
 ----------------------------------------------------------------
 Molecular Point Group                 C1    NOp =  1
 Largest Abelian Subgroup              C1    NOp =  1
 Nuclear Repulsion Energy =   586.5185241708 hartrees
 There are       45 alpha and       45 beta electrons
 Applying Cartesian multipole field
    Component          Value
    ---------          -----
     (2,0,0)        1.00000E-11
     (0,2,0)        2.00000E-11
     (0,0,2)       -3.00000E-11
 Nucleus-field energy     =     0.0000000127 hartrees
 Requested basis set is 6-311++G(d,p)
 There are 78 shells and 195 basis functions
 A cutoff of  1.0D-11 yielded   2644 shell pairs
 There are     17515 function pairs (     19031 Cartesian)
 Smallest overlap matrix eigenvalue = 2.09E-05
 Guess MOs from SCF MO coefficient file

 -----------------------------------------------------------------------
  General SCF calculation program by
  Eric Jon Sundstrom, Paul Horn, Yuezhi Mao, Dmitri Zuev, Alec White,
  David Stuck, Shaama M.S., Shane Yost, Joonho Lee, David Small,
  Daniel Levine, Susi Lehtola, Hugh Burton, Evgeny Epifanovsky
 -----------------------------------------------------------------------
 Exchange:     0.2000 Hartree-Fock + 0.0800 Slater + 0.7200 B88
 Correlation:  0.1900 VWN1RPA + 0.8100 LYP
 Using SG-1 standard quadrature grid
 A restricted SCF calculation will be
 performed using DIIS
 SCF converges when DIIS error is below 1.0e-08
 ---------------------------------------
  Cycle       Energy         DIIS error
 ---------------------------------------
    1   -3610.7032845740      8.76e-06  
    2   -3610.7032851102      1.61e-06  
    3   -3610.7032851049      2.10e-06  
    4   -3610.7032851249      4.18e-07  
    5   -3610.7032851256      1.52e-07  
    6   -3610.7032851257      5.52e-08  
    7   -3610.7032851257      1.12e-08  
    8   -3610.7032851257      2.61e-09  Convergence criterion met
 ---------------------------------------
 SCF time:   CPU 39.50s  wall 53.00s 
 SCF   energy in the final basis set =    -3610.7032851257
 Total energy in the final basis set =    -3610.7032851257

 --------------------------------------------------------------

                    Orbital Energies (a.u.)
 --------------------------------------------------------------

 Alpha MOs
 -- Occupied --
*******-101.573-101.566 -62.499 -56.320 -56.316 -56.316 -10.314
-10.273 -10.223  -9.487  -9.480  -8.708  -7.252  -7.245  -7.242
 -7.241  -7.235  -7.235  -6.541  -6.526  -6.526  -2.651  -2.647
 -2.647  -2.636  -2.636  -0.957  -0.872  -0.824  -0.800  -0.642
 -0.595  -0.535  -0.506  -0.427  -0.425  -0.419  -0.402  -0.348
 -0.339  -0.318  -0.303  -0.300  -0.288
 -- Virtual --
 -0.054  -0.032  -0.009   0.007   0.018   0.023   0.025   0.049
  0.058   0.059   0.068   0.079   0.082   0.092   0.094   0.101
  0.109   0.111   0.115   0.117   0.128   0.133   0.138   0.147
  0.159   0.161   0.180   0.190   0.194   0.200   0.212   0.225
  0.247   0.253   0.265   0.278   0.382   0.390   0.409   0.421
  0.430   0.447   0.458   0.464   0.465   0.476   0.479   0.496
  0.504   0.511   0.550   0.564   0.581   0.586   0.612   0.616
  0.642   0.647   0.657   0.683   0.749   0.782   0.804   0.821
  0.836   0.862   0.875   0.896   0.911   0.918   0.921   0.970
  0.987   1.009   1.056   1.079   1.145   1.186   1.298   1.346
  1.385   1.447   1.469   1.515   1.527   1.571   1.632   1.688
  1.713   1.789   1.817   1.853   1.901   1.966   2.011   2.041
  2.068   2.114   2.132   2.177   2.195   2.255   2.293   2.301
  2.324   2.336   2.425   2.493   2.526   2.559   2.609   2.707
  2.719   2.823   2.842   2.850   3.011   3.195   3.300   3.436
  3.720   3.827   4.017   4.039   4.118   4.206   4.252   4.382
  6.672   7.571   7.602   7.678   9.719   9.751  23.566  23.740
 23.861  25.861  25.874  25.947  26.020  26.402  26.461  47.943
215.705 215.738 289.766 289.796 289.9001020.742
 --------------------------------------------------------------

          Ground-State Mulliken Net Atomic Charges

     Atom                 Charge (a.u.)
  ----------------------------------------
      1 C                    -0.628996
      2 C                    -0.296307
      3 C                     0.117651
      4 Cl                    0.086637
      5 H                     0.252564
      6 Br                   -0.074583
      7 Cl                    0.190874
      8 H                     0.164582
      9 H                     0.187577
  ----------------------------------------
  Sum of atomic charges =     0.000000

 -----------------------------------------------------------------
                    Cartesian Multipole Moments
 -----------------------------------------------------------------
    Charge (ESU x 10^10)
                 0.0000
    Dipole Moment (Debye)
         X      -0.2401      Y      -1.3844      Z      -1.3114
       Tot       1.9220
    Quadrupole Moments (Debye-Ang)
        XX     -66.2057     XY       0.3810     YY     -57.8685
        XZ       0.6730     YZ       1.1334     ZZ     -60.4693
    Octopole Moments (Debye-Ang^2)
       XXX      16.0378    XXY      17.6031    XYY       3.7302
       YYY      42.4230    XXZ       2.8455    XYZ       0.1312
       YYZ       0.5864    XZZ       2.7797    YZZ      10.9623
       ZZZ      -2.6371
    Hexadecapole Moments (Debye-Ang^3)
      XXXX    -840.6773   XXXY     -25.3418   XXYY    -235.6159
      XYYY       3.6076   YYYY    -528.4245   XXXZ       3.5837
      XXYZ      -1.4032   XYYZ      -0.3312   YYYZ       5.0558
      XXZZ    -174.2211   XYZZ      -3.3051   YYZZ    -122.8392
      XZZZ       6.7473   YZZZ       8.3944   ZZZZ    -186.0963
 -----------------------------------------------------------------
 Calculating analytic gradient of the SCF energy
 Gradient of SCF Energy
            1           2           3           4           5           6
    1  -0.0000336   0.0000997  -0.0000354  -0.0000537  -0.0000403  -0.0000187
    2   0.0000506   0.0000208  -0.0000437  -0.0000086  -0.0000046   0.0000067
    3  -0.0000284  -0.0000283   0.0000498   0.0000041   0.0000078  -0.0000032
            7           8           9
    1   0.0000308   0.0000180   0.0000332
    2   0.0000204  -0.0000176  -0.0000240
    3   0.0000285   0.0000187  -0.0000490
 Max gradient component =       9.975E-05
 RMS gradient           =       3.529E-05
 Gradient time:  CPU 16.29 s  wall 21.33 s
 Geometry Optimization Parameters
   NAtoms,    NIC,     NZ,  NCons,   NDum,   NFix, NCnnct, MaxDiis
        9      69       9       0       0       0       0       0

 Cartesian Hessian Update
 Hessian Updated using BFGS Update


** GEOMETRY OPTIMIZATION IN DELOCALIZED INTERNAL COORDINATES **
   Searching for a Minimum

   Optimization Cycle:   6

                       Coordinates (Angstroms)
     ATOM                X               Y               Z
      1  C        -0.3278419274   -1.1504828669   -1.3596874044
      2  C        -0.9322424238   -1.2252991291    0.0229817338
      3  C         0.3790022319   -0.5222057705   -0.1928817119
      4  Cl       -2.4252301888   -0.3580246096    0.4133331421
      5  H        -0.8854366459   -2.1650898493    0.5561955593
      6  Br        0.5080317507    1.4006501346   -0.0932693840
      7  Cl        1.8235667007   -1.3475578745    0.4459249238
      8  H         0.0853302657   -2.0584735948   -1.7831854987
      9  H        -0.7860408058   -0.4708963715   -2.0676056624
   Point Group: c1    Number of degrees of freedom:    21


   Energy is  -3610.703285126

 Hessian Updated using BFGS Update

 21 Hessian modes will be used to form the next step
  Hessian Eigenvalues:
     0.016818    0.020188    0.021048    0.025142    0.030805    0.044920
     0.071517    0.082574    0.090508    0.096716    0.127459    0.134589
     0.177445    0.250257    0.263670    0.266435    0.281822    0.292189
     0.348116    0.348935    0.353970

 Minimum Search - Taking Simple RFO Step
 Searching for Lamda that Minimizes Along All modes
 Value Taken    Lamda =   0.00000000
 Step Taken.  Stepsize is  0.002308

                             Maximum     Tolerance    Cnvgd?
         Gradient           0.000053      0.000300     YES
         Displacement       0.001119      0.001200     YES
         Energy change     -0.000001      0.000001     YES


                       Distance Matrix (Angstroms)
             C (  1)   C (  2)   C (  3)   Cl(  4)   H (  5)   Br(  6)
   C (  2)  1.510851
   C (  3)  1.501931  1.503429
   Cl(  4)  2.858431  1.770184  2.873703
   H (  5)  2.238514  1.081533  2.204312  2.378415
   Br(  6)  2.968296  2.997251  1.929753  3.457399  3.883048
   Cl(  7)  2.815605  2.790755  1.782147  4.362627  2.831822  3.094190
   H (  8)  1.083748  2.234250  2.230567  3.744213  2.535046  3.872987
   H (  9)  1.083020  2.227342  2.207838  2.975691  3.124821  3.012526
             Cl(  7)   H (  8)
   H (  8)  2.914756
   H (  9)  3.727791  1.833190

 Final energy is   -3610.7032851257445     


 ******************************
 **  OPTIMIZATION CONVERGED  **
 ******************************

                       Coordinates (Angstroms)
     ATOM                X               Y               Z
      1  C        -0.3278419274   -1.1504828669   -1.3596874044
      2  C        -0.9322424238   -1.2252991291    0.0229817338
      3  C         0.3790022319   -0.5222057705   -0.1928817119
      4  Cl       -2.4252301888   -0.3580246096    0.4133331421
      5  H        -0.8854366459   -2.1650898493    0.5561955593
      6  Br        0.5080317507    1.4006501346   -0.0932693840
      7  Cl        1.8235667007   -1.3475578745    0.4459249238
      8  H         0.0853302657   -2.0584735948   -1.7831854987
      9  H        -0.7860408058   -0.4708963715   -2.0676056624

Z-matrix Print:
$molecule
0 1
Br
C  1 1.929753
C  2 1.501931 1 119.234602
H  3 1.083020 2 116.386498 1 -3.481678 0
H  3 1.083748 2 118.335241 1 141.095182 0
C  2 1.503429 1 121.124059 3 -71.089146 0
H  6 1.081533 2 116.066382 1 -142.536082 0
Cl 6 1.770184 2 122.556669 1 -1.346753 0
Cl 2 1.782147 1 112.877785 3 144.690274 0
$end


 --------------------------------------------------------------

                    Orbital Energies (a.u.)
 --------------------------------------------------------------

 Alpha MOs
 -- Occupied --
*******-101.573-101.566 -62.499 -56.320 -56.316 -56.316 -10.314
-10.273 -10.223  -9.487  -9.480  -8.708  -7.252  -7.245  -7.242
 -7.241  -7.235  -7.235  -6.541  -6.526  -6.526  -2.651  -2.647
 -2.647  -2.636  -2.636  -0.957  -0.872  -0.824  -0.800  -0.642
 -0.595  -0.535  -0.506  -0.427  -0.425  -0.419  -0.402  -0.348
 -0.339  -0.318  -0.303  -0.300  -0.288
 -- Virtual --
 -0.054  -0.032  -0.009   0.007   0.018   0.023   0.025   0.049
  0.058   0.059   0.068   0.079   0.082   0.092   0.094   0.101
  0.109   0.111   0.115   0.117   0.128   0.133   0.138   0.147
  0.159   0.161   0.180   0.190   0.194   0.200   0.212   0.225
  0.247   0.253   0.265   0.278   0.382   0.390   0.409   0.421
  0.430   0.447   0.458   0.464   0.465   0.476   0.479   0.496
  0.504   0.511   0.550   0.564   0.581   0.586   0.612   0.616
  0.642   0.647   0.657   0.683   0.749   0.782   0.804   0.821
  0.836   0.862   0.875   0.896   0.911   0.918   0.921   0.970
  0.987   1.009   1.056   1.079   1.145   1.186   1.298   1.346
  1.385   1.447   1.469   1.515   1.527   1.571   1.632   1.688
  1.713   1.789   1.817   1.853   1.901   1.966   2.011   2.041
  2.068   2.114   2.132   2.177   2.195   2.255   2.293   2.301
  2.324   2.336   2.425   2.493   2.526   2.559   2.609   2.707
  2.719   2.823   2.842   2.850   3.011   3.195   3.300   3.436
  3.720   3.827   4.017   4.039   4.118   4.206   4.252   4.382
  6.672   7.571   7.602   7.678   9.719   9.751  23.566  23.740
 23.861  25.861  25.874  25.947  26.020  26.402  26.461  47.943
215.705 215.738 289.766 289.796 289.9001020.742
 --------------------------------------------------------------

          Ground-State Mulliken Net Atomic Charges

     Atom                 Charge (a.u.)
  ----------------------------------------
      1 C                    -0.628996
      2 C                    -0.296307
      3 C                     0.117651
      4 Cl                    0.086637
      5 H                     0.252564
      6 Br                   -0.074583
      7 Cl                    0.190874
      8 H                     0.164582
      9 H                     0.187577
  ----------------------------------------
  Sum of atomic charges =     0.000000

 -----------------------------------------------------------------
                    Cartesian Multipole Moments
 -----------------------------------------------------------------
    Charge (ESU x 10^10)
                 0.0000
    Dipole Moment (Debye)
         X      -0.2401      Y      -1.3844      Z      -1.3114
       Tot       1.9220
    Quadrupole Moments (Debye-Ang)
        XX     -66.2057     XY       0.3810     YY     -57.8685
        XZ       0.6730     YZ       1.1334     ZZ     -60.4693
    Octopole Moments (Debye-Ang^2)
       XXX      16.0378    XXY      17.6031    XYY       3.7302
       YYY      42.4230    XXZ       2.8455    XYZ       0.1312
       YYZ       0.5864    XZZ       2.7797    YZZ      10.9623
       ZZZ      -2.6371
    Hexadecapole Moments (Debye-Ang^3)
      XXXX    -840.6773   XXXY     -25.3418   XXYY    -235.6159
      XYYY       3.6076   YYYY    -528.4245   XXXZ       3.5837
      XXYZ      -1.4032   XYYZ      -0.3312   YYYZ       5.0558
      XXZZ    -174.2211   XYZZ      -3.3051   YYZZ    -122.8392
      XZZZ       6.7473   YZZZ       8.3944   ZZZZ    -186.0963
 -----------------------------------------------------------------
Archival summary:
1\1\TWL02\OPT\ProcedureUnspecified\BasisUnspecified\r1l233\taweetha\ThuOct1101:03:372018ThuOct1101:03:372018\0\\#,OPT,ProcedureUnspecified,BasisUnspecified,\\0,1\Br\C,1,1.92975\C,2,1.50193,1,119.235\H,3,1.08302,2,116.386,1,-3.48168,0\H,3,1.08375,2,118.335,1,141.095,0\C,2,1.50343,1,121.124,3,-71.0891,0\H,6,1.08153,2,116.066,1,-142.536,0\Cl,6,1.77018,2,122.557,1,-1.34675,0\Cl,2,1.78215,1,112.878,3,144.69,0\\\@

 Total job time:  671.23s(wall), 395.54s(cpu) 
 Thu Oct 11 01:03:37 2018

        *************************************************************
        *                                                           *
        *  Thank you very much for using Q-Chem.  Have a nice day.  *
        *                                                           *
        *************************************************************


 
User input: 2 of 2 
 
Q-Chem Developer Version!
                  Welcome to Q-Chem
     A Quantum Leap Into The Future Of Chemistry


 Q-Chem 5.1, Q-Chem, Inc., Pleasanton, CA (2018)

 Yihan Shao,  Zhengting Gan,  E. Epifanovsky,  A. T. B. Gilbert,  M. Wormit,  
 J. Kussmann,  A. W. Lange,  A. Behn,  Jia Deng,  Xintian Feng,  D. Ghosh,  
 M. Goldey,  P. R. Horn,  L. D. Jacobson,  I. Kaliman,  T. Kus,  A. Landau,  
 Jie Liu,  E. I. Proynov,  R. M. Richard,  R. P. Steele,  E. J. Sundstrom,  
 H. L. Woodcock III,  P. M. Zimmerman,  D. Zuev,  B. Albrecht,  E. Alguire,  
 S. A. Baeppler,  D. Barton,  Z. Benda,  Y. A. Bernard,  E. J. Berquist,  
 K. B. Bravaya,  H. Burton,  D. Casanova,  Chun-Min Chang,  Yunqing Chen,  
 A. Chien,  K. D. Closser,  M. P. Coons,  S. Coriani,  S. Dasgupta,  
 A. L. Dempwolff,  M. Diedenhofen,  Hainam Do,  R. G. Edgar,  Po-Tung Fang,  
 S. Faraji,  S. Fatehi,  Qingguo Feng,  K. D. Fenk,  J. Fosso-Tande,  
 Qinghui Ge,  A. Ghysels,  G. Gidofalvi,  J. Gomes,  J. Gonthier,  A. Gunina,  
 D. Hait,  M. W. D. Hanson-Heine,  P. H. P. Harbach,  A. W. Hauser,  
 J. E. Herr,  E. G. Hohenstein,  Z. C. Holden,  Kerwin Hui,  B. C. Huynh,  
 T.-C. Jagau,  Hyunjun Ji,  B. Kaduk,  K. Khistyaev,  Jaehoon Kim,  
 P. Klunzinger,  K. Koh,  D. Kosenkov,  L. Koulias,  T. Kowalczyk,  
 C. M. Krauter,  A. Kunitsa,  Ka Un Lao,  A. Laurent,  K. V. Lawler,  
 Joonho Lee,  D. Lefrancois,  S. Lehtola,  D. S. Levine,  Yi-Pei Li,  
 You-Sheng Lin,  Fenglai Liu,  E. Livshits,  A. Luenser,  P. Manohar,  
 E. Mansoor,  S. F. Manzer,  Shan-Ping Mao,  Yuezhi Mao,  N. Mardirossian,  
 A. V. Marenich,  T. Markovich,  L. A. Martinez-Martinez,  S. A. Maurer,  
 N. J. Mayhall,  S. C. McKenzie,  J.-M. Mewes,  A. F. Morrison,  
 J. W. Mullinax,  K. Nanda,  T. S. Nguyen-Beck,  R. Olivares-Amaya,  
 J. A. Parkhill,  T. M. Perrine,  F. Plasser,  P. Pokhilko,  S. Prager,  
 A. Prociuk,  E. Ramos,  D. R. Rehn,  F. Rob,  M. Schneider,  N. Sergueev,  
 S. M. Sharada,  S. Sharma,  D. W. Small,  T. Stauch,  T. Stein,  
 Yu-Chuan Su,  A. J. W. Thom,  A. Tkatchenko,  T. Tsuchimochi,  N. M. Tubman,  
 L. Vogt,  M. L. Vidal,  O. Vydrov,  M. A. Watson,  J. Wenzel,  
 M. de Wergifosse,  T. A. Wesolowski,  A. White,  J. Witte,  A. Yamada,  
 Jun Yang,  K. Yao,  S. Yeganeh,  S. R. Yost,  Zhi-Qiang You,  A. Zech,  
 Igor Ying Zhang,  Xing Zhang,  Yan Zhao,  Ying Zhu,  B. R. Brooks,  
 G. K. L. Chan,  C. J. Cramer,  M. S. Gordon,  W. J. Hehre,  A. Klamt,  
 M. W. Schmidt,  C. D. Sherrill,  D. G. Truhlar,  A. Aspuru-Guzik,  R. Baer,  
 A. T. Bell,  N. A. Besley,  Jeng-Da Chai,  A. E. DePrince, III,  
 R. A. DiStasio Jr.,  A. Dreuw,  B. D. Dunietz,  T. R. Furlani,  
 Chao-Ping Hsu,  Yousung Jung,  Jing Kong,  D. S. Lambrecht,  WanZhen Liang,  
 C. Ochsenfeld,  V. A. Rassolov,  L. V. Slipchenko,  J. E. Subotnik,  
 T. Van Voorhis,  J. M. Herbert,  A. I. Krylov,  P. M. W. Gill,  M. Head-Gordon

 Contributors to earlier versions of Q-Chem not listed above: 
 R. D. Adamson,  B. Austin,  J. Baker,  G. J. O. Beran,  K. Brandhorst,  
 S. T. Brown,  E. F. C. Byrd,  A. K. Chakraborty,  C.-L. Cheng,  
 Siu Hung Chien,  D. M. Chipman,  D. L. Crittenden,  H. Dachsel,  
 R. J. Doerksen,  A. D. Dutoi,  L. Fusti-Molnar,  W. A. Goddard III,  
 A. Golubeva-Zadorozhnaya,  S. R. Gwaltney,  G. Hawkins,  A. Heyden,  
 S. Hirata,  G. Kedziora,  F. J. Keil,  C. Kelley,  Jihan Kim,  R. A. King,  
 R. Z. Khaliullin,  P. P. Korambath,  W. Kurlancheek,  A. M. Lee,  M. S. Lee,  
 S. V. Levchenko,  Ching Yeh Lin,  D. Liotard,  R. C. Lochan,  I. Lotan,  
 P. E. Maslen,  N. Nair,  D. P. O'Neill,  D. Neuhauser,  E. Neuscamman,  
 C. M. Oana,  R. Olson,  B. Peters,  R. Peverati,  P. A. Pieniazek,  
 Y. M. Rhee,  J. Ritchie,  M. A. Rohrdanz,  E. Rosta,  N. J. Russ,  
 H. F. Schaefer III,  N. E. Schultz,  N. Shenvi,  A. C. Simmonett,  A. Sodt,  
 D. Stuck,  K. S. Thanthiriwatte,  V. Vanovschi,  Tao Wang,  A. Warshel,  
 C. F. Williams,  Q. Wu,  X. Xu,  W. Zhang

 Please cite Q-Chem as follows:
 Y. Shao et al., Mol. Phys. 113, 184-215 (2015)
 DOI: 10.1080/00268976.2014.952696

 Q-Chem 5.1.1 for Intel X86 EM64T Linux

 Parts of Q-Chem use Armadillo 8.300.2 (Tropical Shenanigans).
 http://arma.sourceforge.net/

 Q-Chem begins on Thu Oct 11 01:03:37 2018  

Host: 
0

     Scratch files written to /scratch/taweetham/qchem955//
The previous job contains 0 fragments, simply inherited here
Input Ideriv = 2
Curr. Ideriv = -1
Max.  Ideriv = 2

Checking the input file for inconsistencies... 	...done.

--------------------------------------------------------------
User input:
--------------------------------------------------------------

$molecule
read
$end

$rem
   job_type 	frequency
   basis 	6-311++g**
   method	b3lyp	
$end


--------------------------------------------------------------
 ----------------------------------------------------------------
             Standard Nuclear Orientation (Angstroms)
    I     Atom           X                Y                Z
 ----------------------------------------------------------------
    1      C       0.5029413142    -1.0031981008     1.3926704514
    2      C       1.1338102070    -1.0220072276     0.0199643519
    3      C      -0.2825270797    -0.5493331431     0.1956565410
    4      Cl      2.4607839288     0.0761018909    -0.3885070500
    5      H       1.2587833798    -1.9743074029    -0.4772483234
    6      Br     -0.7400585176     1.3172508393     0.0210848236
    7      Cl     -1.5521469259    -1.6349042378    -0.4253485819
    8      H       0.2458963051    -1.9531580130     1.8465570975
    9      H       0.8251927326    -0.2294432339     2.0785200751
 ----------------------------------------------------------------
 Molecular Point Group                 C1    NOp =  1
 Largest Abelian Subgroup              C1    NOp =  1
 Nuclear Repulsion Energy =   586.5185241708 hartrees
 There are       45 alpha and       45 beta electrons
 Requested basis set is 6-311++G(d,p)
 There are 78 shells and 195 basis functions

 Total QAlloc Memory Limit   2000 MB
 Mega-Array Size       188 MB
 MEM_STATIC part       192 MB

                       Distance Matrix (Angstroms)
             C (  1)   C (  2)   C (  3)   Cl(  4)   H (  5)   Br(  6)
   C (  2)  1.510851
   C (  3)  1.501931  1.503429
   Cl(  4)  2.858431  1.770184  2.873703
   H (  5)  2.238514  1.081533  2.204312  2.378415
   Br(  6)  2.968296  2.997251  1.929753  3.457399  3.883048
   Cl(  7)  2.815605  2.790755  1.782147  4.362627  2.831822  3.094190
   H (  8)  1.083748  2.234250  2.230567  3.744213  2.535046  3.872987
   H (  9)  1.083020  2.227342  2.207838  2.975691  3.124821  3.012526
             Cl(  7)   H (  8)
   H (  8)  2.914756
   H (  9)  3.727791  1.833190

 A cutoff of  1.0D-11 yielded   2644 shell pairs
 There are     17515 function pairs (     19031 Cartesian)
 Smallest overlap matrix eigenvalue = 2.09E-05
 Guess from superposition of atomic densities
 Warning:  Energy on first SCF cycle will be non-variational
 SAD guess density has 90.000000 electrons

 -----------------------------------------------------------------------
  General SCF calculation program by
  Eric Jon Sundstrom, Paul Horn, Yuezhi Mao, Dmitri Zuev, Alec White,
  David Stuck, Shaama M.S., Shane Yost, Joonho Lee, David Small,
  Daniel Levine, Susi Lehtola, Hugh Burton, Evgeny Epifanovsky
 -----------------------------------------------------------------------
 Exchange:     0.2000 Hartree-Fock + 0.0800 Slater + 0.7200 B88
 Correlation:  0.1900 VWN1RPA + 0.8100 LYP
 Using SG-1 standard quadrature grid
 A restricted SCF calculation will be
 performed using DIIS
 SCF converges when DIIS error is below 1.0e-08
 ---------------------------------------
  Cycle       Energy         DIIS error
 ---------------------------------------
    1   -3611.7549569505      3.95e-02  
    2   -3610.6595696981      3.33e-03  
    3   -3610.6421315031      3.79e-03  
    4   -3610.7020498703      4.98e-04  
    5   -3610.7031520978      1.65e-04  
    6   -3610.7032527702      6.25e-05  
    7   -3610.7032703950      1.10e-05  
    8   -3610.7032708752      2.50e-06  
    9   -3610.7032709034      9.60e-07  
   10   -3610.7032709066      3.21e-07  
   11   -3610.7032709071      1.38e-07  
   12   -3610.7032709071      1.82e-08  
   13   -3610.7032709071      4.08e-09  Convergence criterion met
 ---------------------------------------
 SCF time:   CPU 63.11s  wall 102.00s 
 SCF   energy in the final basis set =    -3610.7032709071
 Total energy in the final basis set =    -3610.7032709071

 --------------------------------------------------------------

                    Orbital Energies (a.u.)
 --------------------------------------------------------------

 Alpha MOs
 -- Occupied --
*******-101.573-101.566 -62.500 -56.320 -56.316 -56.316 -10.314
-10.273 -10.223  -9.487  -9.480  -8.708  -7.252  -7.245  -7.242
 -7.241  -7.235  -7.235  -6.541  -6.526  -6.526  -2.651  -2.647
 -2.647  -2.636  -2.636  -0.957  -0.872  -0.824  -0.800  -0.642
 -0.595  -0.535  -0.506  -0.427  -0.425  -0.419  -0.402  -0.348
 -0.339  -0.318  -0.303  -0.300  -0.288
 -- Virtual --
 -0.054  -0.032  -0.009   0.007   0.018   0.023   0.025   0.049
  0.058   0.059   0.068   0.079   0.082   0.092   0.094   0.101
  0.109   0.111   0.115   0.117   0.128   0.133   0.138   0.147
  0.159   0.161   0.180   0.190   0.194   0.200   0.212   0.225
  0.247   0.253   0.265   0.278   0.382   0.390   0.409   0.421
  0.431   0.447   0.459   0.464   0.465   0.476   0.479   0.496
  0.504   0.511   0.551   0.564   0.581   0.586   0.612   0.616
  0.642   0.647   0.657   0.683   0.749   0.783   0.804   0.821
  0.836   0.862   0.875   0.896   0.911   0.918   0.921   0.970
  0.987   1.009   1.056   1.079   1.145   1.186   1.298   1.346
  1.385   1.447   1.469   1.515   1.527   1.571   1.632   1.688
  1.713   1.789   1.817   1.853   1.901   1.966   2.011   2.041
  2.068   2.114   2.132   2.177   2.195   2.255   2.293   2.301
  2.324   2.336   2.425   2.493   2.526   2.559   2.609   2.707
  2.719   2.823   2.842   2.850   3.011   3.195   3.300   3.436
  3.720   3.827   4.017   4.039   4.118   4.206   4.252   4.382
  6.672   7.571   7.602   7.678   9.719   9.751  23.566  23.740
 23.861  25.861  25.874  25.947  26.020  26.402  26.460  47.943
215.705 215.738 289.766 289.796 289.9001020.742
 --------------------------------------------------------------

          Ground-State Mulliken Net Atomic Charges

     Atom                 Charge (a.u.)
  ----------------------------------------
      1 C                    -0.630367
      2 C                    -0.294518
      3 C                     0.118699
      4 Cl                    0.086072
      5 H                     0.252589
      6 Br                   -0.075021
      7 Cl                    0.190243
      8 H                     0.164496
      9 H                     0.187807
  ----------------------------------------
  Sum of atomic charges =     0.000000

 -----------------------------------------------------------------
                    Cartesian Multipole Moments
 -----------------------------------------------------------------
    Charge (ESU x 10^10)
                 0.0000
    Dipole Moment (Debye)
         X       0.4544      Y      -1.2756      Z       1.3653
       Tot       1.9229
    Quadrupole Moments (Debye-Ang)
        XX     -65.8503     XY      -1.7254     YY     -58.3876
        XZ       0.8340     YZ      -1.0575     ZZ     -60.4021
    Octopole Moments (Debye-Ang^2)
       XXX     -25.3014    XXY      13.9072    XYY      -5.4125
       YYY      35.9294    XXZ      -2.7504    XYZ      -0.1220
       YYZ      -0.6629    XZZ      -5.0014    YZZ       9.0712
       ZZZ       3.6991
    Hexadecapole Moments (Debye-Ang^3)
      XXXX    -849.6747   XXXY      -2.2651   XXYY    -224.2162
      XYYY     -31.1967   YYYY    -537.7130   XXXZ      -2.2941
      XXYZ       3.5343   XYYZ       0.2373   YYYZ       0.2305
      XXZZ    -174.1497   XYZZ      -5.4084   YYZZ    -122.8863
      XZZZ       3.3725   YZZZ      -1.0530   ZZZZ    -185.2904
 -----------------------------------------------------------------
 Calculating MO derivatives via CPSCF
   1         3          27      0.144318    0.027803
   2         3          27      0.020195    0.003683
   3         3          27      0.001937    0.000477
   4         3          27      0.000129    0.000030
   5        28           2      0.000003    0.000002
   6        30           0      0.000000    0.000000    Roots Converged
 Time for AOints: 28.2 s (CPU) 53.0 s (wall)
 ------------------------------------------------------------------------------
                     AOints        : Timing summary (seconds)
 ------------------------------------------------------------------------------
     job step          cpu (% of tot)      sys (% of tot)     wall (% of tot)
 ------------------------------------------------------------------------------
  cpscf_lag         0.2313E+03 (44.5)   0.3250E-03 (15.8)   0.2894E+03 (43.2)
  iterzp            0.2592E+03 (49.9)   0.1732E-02 (84.1)   0.3263E+03 (48.7)
  make_fx           0.0000E+00 ( 0.0)   0.0000E+00 ( 0.0)   0.0000E+00 ( 0.0)
  AOints            0.2825E+02 ( 5.4)   0.2000E-05 ( 0.1)   0.5304E+02 ( 7.9)
 ------------------------------------------------------------------------------
   Grand Totals     0.5192E+03          0.2060E-02          0.6697E+03
 ------------------------------------------------------------------------------
 Calculating analytic Hessian of the SCF energy
 Polarizability Matrix (a.u.)
            1           2           3
    1 -86.5246870  -4.7500535  -1.0057261
    2  -4.7500535 -84.2058273   1.5259448
    3  -1.0057261   1.5259448 -64.1110960

 Direct stationary perturbation theory relativistic correction:

 rels  =      18.371133263890
 relv  =     -62.775775069109
 rel2e =      10.487815252241
 E_rel =     -33.916826552977

 Hessian of the SCF Energy
            1           2           3           4           5           6
    1   0.2602148   0.1304026   0.0459191  -0.0503345  -0.0068738   0.0420299
    2   0.1304026   0.6204206  -0.0046685  -0.0160133  -0.0610037  -0.0034036
    3   0.0459191  -0.0046685   0.6009976   0.0848034  -0.0219732  -0.1793267
    4  -0.0503345  -0.0160133   0.0848034   0.3909220  -0.0173907  -0.1213983
    5  -0.0068738  -0.0610037  -0.0219732  -0.0173907   0.5093197   0.1412218
    6   0.0420299  -0.0034036  -0.1793267  -0.1213983   0.1412218   0.3609738
    7  -0.0641770   0.0222469  -0.1001515  -0.1880324   0.0506347   0.0445105
    8   0.0095682  -0.0728995   0.0471682   0.0521665  -0.0692810  -0.0232592
    9  -0.0592891   0.0429167  -0.1534874   0.0076943  -0.0124806  -0.0199329
   10  -0.0102292  -0.0030964   0.0074886  -0.0909896  -0.0597579   0.0167790
   11  -0.0069700  -0.0054511   0.0029895  -0.0560935  -0.0887925   0.0120607
   12   0.0187816   0.0183524  -0.0007115   0.0179920   0.0145262  -0.0346611
   13  -0.0020330  -0.0017130   0.0012734  -0.0420835   0.0315373   0.0165420
   14   0.0017655   0.0083034   0.0048313   0.0342613  -0.2770613  -0.1260532
   15   0.0023965  -0.0255118  -0.0112627   0.0195666  -0.1245375  -0.1041707
   16  -0.0033794   0.0061604  -0.0023668  -0.0024190   0.0166405  -0.0030773
   17   0.0082840  -0.0139640   0.0009839   0.0038250  -0.0149778   0.0057716
   18  -0.0033552   0.0181570   0.0011600  -0.0013011  -0.0068982  -0.0003991
   19  -0.0124132  -0.0049322  -0.0079949  -0.0195726  -0.0153415  -0.0130523
   20  -0.0040287   0.0003919  -0.0005427  -0.0027585  -0.0015288  -0.0036246
   21  -0.0174806  -0.0185368  -0.0054661  -0.0017910   0.0064228   0.0021488
   22  -0.0560388  -0.0657602   0.0277358  -0.0032886  -0.0205305   0.0021393
   23  -0.0642331  -0.2745784   0.1044509   0.0021505   0.0074327  -0.0021290
   24   0.0253982   0.1021087  -0.0933509   0.0016897   0.0158716  -0.0112433
   25  -0.0616099  -0.0672948  -0.0567071   0.0057981   0.0210819   0.0155271
   26  -0.0679148  -0.2012191  -0.1332394  -0.0001471  -0.0041072  -0.0005845
   27  -0.0544004  -0.1294141  -0.1585523  -0.0072556  -0.0121530  -0.0133887
            7           8           9          10          11          12
    1  -0.0641770   0.0095682  -0.0592891  -0.0102292  -0.0069700   0.0187816
    2   0.0222469  -0.0728995   0.0429167  -0.0030964  -0.0054511   0.0183524
    3  -0.1001515   0.0471682  -0.1534874   0.0074886   0.0029895  -0.0007115
    4  -0.1880324   0.0521665   0.0076943  -0.0909896  -0.0560935   0.0179920
    5   0.0506347  -0.0692810  -0.0124806  -0.0597579  -0.0887925   0.0145262
    6   0.0445105  -0.0232592  -0.0199329   0.0167790   0.0120607  -0.0346611
    7   0.3914136  -0.0531929   0.0810436  -0.0172542  -0.0017213   0.0026707
    8  -0.0531929   0.3216030  -0.0226423  -0.0183381   0.0010018  -0.0041351
    9   0.0810436  -0.0226423   0.2675149   0.0088117   0.0003774  -0.0031407
   10  -0.0172542  -0.0183381   0.0088117   0.1333979   0.0876191  -0.0357593
   11  -0.0017213   0.0010018   0.0003774   0.0876191   0.1023416  -0.0252297
   12   0.0026707  -0.0041351  -0.0031407  -0.0357593  -0.0252297   0.0321031
   13  -0.0039284   0.0216406   0.0120914  -0.0078474  -0.0251271  -0.0046768
   14   0.0007734  -0.0081083  -0.0060323  -0.0057177  -0.0126035  -0.0018191
   15  -0.0016742   0.0090393   0.0017646   0.0029417   0.0105069   0.0038729
   16  -0.0312132   0.0200777  -0.0020412  -0.0029358   0.0037784   0.0015094
   17   0.0295250  -0.1114946   0.0122487  -0.0000913   0.0012530  -0.0014908
   18  -0.0026779   0.0087830  -0.0248678  -0.0008030  -0.0005801   0.0010016
   19  -0.0855203  -0.0362576  -0.0277217  -0.0039600  -0.0009791  -0.0016348
   20  -0.0480064  -0.0616549  -0.0235012  -0.0007395   0.0003832   0.0000956
   21  -0.0266573  -0.0171758  -0.0452966   0.0010422  -0.0000591   0.0004794
   22   0.0057039   0.0220140  -0.0073690  -0.0022532  -0.0016727   0.0041881
   23  -0.0035437  -0.0069483   0.0003570   0.0011322   0.0011913  -0.0015184
   24   0.0046731   0.0106918  -0.0106881  -0.0008290   0.0004657  -0.0012387
   25  -0.0069921  -0.0176785  -0.0132199   0.0020713   0.0011662  -0.0030708
   26   0.0032843   0.0077819   0.0087565  -0.0010104   0.0006762   0.0012188
   27  -0.0017370  -0.0084700  -0.0118661   0.0003281  -0.0005313   0.0022951
           13          14          15          16          17          18
    1  -0.0020330   0.0017655   0.0023965  -0.0033794   0.0082840  -0.0033552
    2  -0.0017130   0.0083034  -0.0255118   0.0061604  -0.0139640   0.0181570
    3   0.0012734   0.0048313  -0.0112627  -0.0023668   0.0009839   0.0011600
    4  -0.0420835   0.0342613   0.0195666  -0.0024190   0.0038250  -0.0013011
    5   0.0315373  -0.2770613  -0.1245375   0.0166405  -0.0149778  -0.0068982
    6   0.0165420  -0.1260532  -0.1041707  -0.0030773   0.0057716  -0.0003991
    7  -0.0039284   0.0007734  -0.0016742  -0.0312132   0.0295250  -0.0026779
    8   0.0216406  -0.0081083   0.0090393   0.0200777  -0.1114946   0.0087830
    9   0.0120914  -0.0060323   0.0017646  -0.0020412   0.0122487  -0.0248678
   10  -0.0078474  -0.0057177   0.0029417  -0.0029358  -0.0000913  -0.0008030
   11  -0.0251271  -0.0126035   0.0105069   0.0037784   0.0012530  -0.0005801
   12  -0.0046768  -0.0018191   0.0038729   0.0015094  -0.0014908   0.0010016
   13   0.0568108  -0.0284557  -0.0260510  -0.0017680   0.0009778   0.0012191
   14  -0.0284557   0.2877411   0.1278742   0.0006563  -0.0004255  -0.0004330
   15  -0.0260510   0.1278742   0.1087235  -0.0018228   0.0018395   0.0006308
   16  -0.0017680   0.0006563  -0.0018228   0.0387431  -0.0352728   0.0076540
   17   0.0009778  -0.0004255   0.0018395  -0.0352728   0.1701131  -0.0137781
   18   0.0012191  -0.0004330   0.0006308   0.0076540  -0.0137781   0.0193144
   19   0.0005426  -0.0024519   0.0021654   0.0029111  -0.0076289   0.0002883
   20   0.0007234   0.0010527   0.0006126  -0.0137098  -0.0301469  -0.0070858
   21  -0.0004944   0.0004187   0.0006520   0.0000202  -0.0048227   0.0023932
   22   0.0008268   0.0006900  -0.0022227  -0.0010831   0.0023461  -0.0029079
   23   0.0003095   0.0005181   0.0007072   0.0006072  -0.0006378   0.0014468
   24   0.0011657  -0.0004207   0.0020764   0.0008304  -0.0008374  -0.0000667
   25  -0.0005199  -0.0015214   0.0047004   0.0011443  -0.0019650   0.0018838
   26   0.0001072   0.0005833  -0.0005303   0.0010619   0.0002806   0.0003884
   27  -0.0010694   0.0016339  -0.0022867  -0.0007060   0.0000853   0.0008336
           19          20          21          22          23          24
    1  -0.0124132  -0.0040287  -0.0174806  -0.0560388  -0.0642331   0.0253982
    2  -0.0049322   0.0003919  -0.0185368  -0.0657602  -0.2745784   0.1021087
    3  -0.0079949  -0.0005427  -0.0054661   0.0277358   0.1044509  -0.0933509
    4  -0.0195726  -0.0027585  -0.0017910  -0.0032886   0.0021505   0.0016897
    5  -0.0153415  -0.0015288   0.0064228  -0.0205305   0.0074327   0.0158716
    6  -0.0130523  -0.0036246   0.0021488   0.0021393  -0.0021290  -0.0112433
    7  -0.0855203  -0.0480064  -0.0266573   0.0057039  -0.0035437   0.0046731
    8  -0.0362576  -0.0616549  -0.0171758   0.0220140  -0.0069483   0.0106918
    9  -0.0277217  -0.0235012  -0.0452966  -0.0073690   0.0003570  -0.0106881
   10  -0.0039600  -0.0007395   0.0010422  -0.0022532   0.0011322  -0.0008290
   11  -0.0009791   0.0003832  -0.0000591  -0.0016727   0.0011913   0.0004657
   12  -0.0016348   0.0000956   0.0004794   0.0041881  -0.0015184  -0.0012387
   13   0.0005426   0.0007234  -0.0004944   0.0008268   0.0003095   0.0011657
   14  -0.0024519   0.0010527   0.0004187   0.0006900   0.0005181  -0.0004207
   15   0.0021654   0.0006126   0.0006520  -0.0022227   0.0007072   0.0020764
   16   0.0029111  -0.0137098   0.0000202  -0.0010831   0.0006072   0.0008304
   17  -0.0076289  -0.0301469  -0.0048227   0.0023461  -0.0006378  -0.0008374
   18   0.0002883  -0.0070858   0.0023932  -0.0029079   0.0014468  -0.0000667
   19   0.1184613   0.0680609   0.0475647   0.0025084  -0.0013980  -0.0008253
   20   0.0680609   0.0899451   0.0338841   0.0008429   0.0008870  -0.0001317
   21   0.0475647   0.0338841   0.0440383   0.0023469  -0.0017487   0.0011188
   22   0.0025084   0.0008429   0.0023469   0.0545676   0.0678347  -0.0281997
   23  -0.0013980   0.0008870  -0.0017487   0.0678347   0.2847727  -0.1112559
   24  -0.0008253  -0.0001317   0.0011188  -0.0281997  -0.1112559   0.1017055
   25  -0.0029574  -0.0003843  -0.0045508  -0.0009430  -0.0028593  -0.0039032
   26   0.0009282   0.0006706   0.0016174  -0.0057644  -0.0126373  -0.0164922
   27   0.0012107   0.0002936  -0.0000678   0.0042892   0.0096901   0.0116870
           25          26          27
    1  -0.0616099  -0.0679148  -0.0544004
    2  -0.0672948  -0.2012191  -0.1294141
    3  -0.0567071  -0.1332394  -0.1585523
    4   0.0057981  -0.0001471  -0.0072556
    5   0.0210819  -0.0041072  -0.0121530
    6   0.0155271  -0.0005845  -0.0133887
    7  -0.0069921   0.0032843  -0.0017370
    8  -0.0176785   0.0077819  -0.0084700
    9  -0.0132199   0.0087565  -0.0118661
   10   0.0020713  -0.0010104   0.0003281
   11   0.0011662   0.0006762  -0.0005313
   12  -0.0030708   0.0012188   0.0022951
   13  -0.0005199   0.0001072  -0.0010694
   14  -0.0015214   0.0005833   0.0016339
   15   0.0047004  -0.0005303  -0.0022867
   16   0.0011443   0.0010619  -0.0007060
   17  -0.0019650   0.0002806   0.0000853
   18   0.0018838   0.0003884   0.0008336
   19  -0.0029574   0.0009282   0.0012107
   20  -0.0003843   0.0006706   0.0002936
   21  -0.0045508   0.0016174  -0.0000678
   22  -0.0009430  -0.0057644   0.0042892
   23  -0.0028593  -0.0126373   0.0096901
   24  -0.0039032  -0.0164922   0.0116870
   25   0.0640087   0.0694552   0.0593404
   26   0.0694552   0.2079711   0.1388653
   27   0.0593404   0.1388653   0.1713460
 Gradient time:  CPU 646.48 s  wall 876.32 s
 **********************************************************************
 **                                                                  **
 **                       VIBRATIONAL ANALYSIS                       **
 **                       --------------------                       **
 **                                                                  **
 **        VIBRATIONAL FREQUENCIES (CM**-1) AND NORMAL MODES         **
 **     FORCE CONSTANTS (mDYN/ANGSTROM) AND REDUCED MASSES (AMU)     **
 **                  INFRARED INTENSITIES (KM/MOL)                   **
 **                                                                  **
 **********************************************************************


 Mode:                 1                      2                      3
 Frequency:       123.89                 160.18                 223.60
 Force Cnst:      0.2187                 0.1142                 0.5110
 Red. Mass:      24.1863                 7.5532                17.3490
 IR Active:          YES                    YES                    YES
 IR Intens:        0.743                  1.520                  0.636
 Raman Active:       YES                    YES                    YES
               X      Y      Z        X      Y      Z        X      Y      Z
 C         -0.036 -0.254 -0.047    0.145 -0.186 -0.244    0.127  0.107  0.201
 C         -0.051 -0.041 -0.063    0.047 -0.017 -0.281    0.185  0.037  0.229
 C         -0.069 -0.164  0.014    0.053  0.023 -0.094    0.133 -0.062  0.119
 Cl        -0.383  0.437  0.120    0.178  0.022  0.175    0.107  0.075 -0.079
 H          0.165  0.054 -0.191    0.020  0.096 -0.506    0.266 -0.052  0.414
 Br         0.291 -0.105 -0.080   -0.068 -0.002 -0.046   -0.053 -0.253 -0.026
 Cl        -0.223 -0.024  0.102   -0.120  0.057  0.171   -0.153  0.460 -0.075
 H         -0.000 -0.344 -0.214    0.067 -0.211 -0.340    0.276  0.087  0.250
 H         -0.054 -0.367  0.088    0.331 -0.322 -0.178   -0.081  0.217  0.177
 TransDip   0.013 -0.021 -0.012    0.010 -0.010 -0.037    0.003 -0.017  0.019

 Mode:                 4                      5                      6
 Frequency:       276.52                 380.70                 431.10
 Force Cnst:      0.3271                 0.3021                 0.5072
 Red. Mass:       7.2603                 3.5376                 4.6324
 IR Active:          YES                    YES                    YES
 IR Intens:        0.607                  0.982                  5.802
 Raman Active:       YES                    YES                    YES
               X      Y      Z        X      Y      Z        X      Y      Z
 C          0.157 -0.285  0.069    0.106  0.263 -0.113    0.356  0.007  0.109
 C         -0.038 -0.143 -0.023   -0.031 -0.077 -0.139   -0.002 -0.011  0.004
 C          0.095  0.048  0.207    0.031  0.037 -0.127   -0.035 -0.092  0.211
 Cl        -0.189 -0.061  0.021   -0.110 -0.046  0.086    0.003 -0.006  0.032
 H         -0.202 -0.027 -0.285   -0.050 -0.117 -0.069   -0.024 -0.008 -0.010
 Br        -0.048  0.027 -0.053    0.010 -0.040  0.024   -0.007  0.051 -0.015
 Cl         0.216  0.153  0.017    0.041  0.037 -0.001   -0.128 -0.082 -0.115
 H         -0.031 -0.298 -0.063    0.081  0.456  0.264    0.626  0.046  0.346
 H          0.467 -0.488  0.153    0.295  0.487 -0.455    0.464  0.159 -0.106
 TransDip   0.011 -0.015 -0.016    0.008  0.014 -0.027    0.071 -0.018  0.024

 Mode:                 7                      8                      9
 Frequency:       451.27                 675.02                 714.92
 Force Cnst:      0.6981                 0.7830                 0.9575
 Red. Mass:       5.8180                 2.9167                 3.1797
 IR Active:          YES                    YES                    YES
 IR Intens:        8.532                 27.639                 71.593
 Raman Active:       YES                    YES                    YES
               X      Y      Z        X      Y      Z        X      Y      Z
 C         -0.009  0.042  0.012    0.112  0.014 -0.058    0.010  0.044  0.048
 C         -0.309  0.318 -0.150    0.113  0.274  0.054    0.058 -0.047  0.037
 C         -0.234  0.183  0.227    0.062  0.038 -0.097    0.190  0.335  0.028
 Cl         0.057 -0.020  0.008   -0.088 -0.089  0.029   -0.012  0.005 -0.007
 H         -0.528  0.410 -0.370    0.148  0.166  0.273   -0.156  0.045 -0.186
 Br         0.038 -0.080 -0.007    0.000 -0.003 -0.001    0.002 -0.023  0.004
 Cl         0.055  0.004 -0.011   -0.018 -0.009  0.005   -0.072 -0.063 -0.037
 H          0.133 -0.032 -0.067    0.388 -0.281 -0.522   -0.607  0.110 -0.164
 H          0.120 -0.034  0.038   -0.319 -0.155  0.330    0.468 -0.300  0.227
 TransDip  -0.051  0.075 -0.023    0.151  0.070 -0.028    0.108  0.244  0.048

 Mode:                10                     11                     12
 Frequency:       904.93                 942.08                 960.29
 Force Cnst:      1.3490                 1.7645                 1.7168
 Red. Mass:       2.7959                 3.3744                 3.1599
 IR Active:          YES                    YES                    YES
 IR Intens:       15.396                  8.214                  5.127
 Raman Active:       YES                    YES                    YES
               X      Y      Z        X      Y      Z        X      Y      Z
 C         -0.114 -0.051  0.160   -0.099  0.178 -0.052   -0.056 -0.066 -0.217
 C          0.058  0.145 -0.158    0.140 -0.040 -0.233    0.264  0.038  0.147
 C          0.235 -0.105  0.017   -0.000 -0.090  0.293   -0.129  0.057  0.158
 Cl        -0.023 -0.025  0.005   -0.011 -0.012  0.010   -0.025 -0.022 -0.005
 H         -0.147  0.321 -0.545    0.403 -0.257  0.238   -0.030  0.321 -0.456
 Br        -0.002  0.007 -0.002   -0.001  0.005 -0.001    0.003 -0.003 -0.002
 Cl        -0.021 -0.006 -0.002   -0.002 -0.001 -0.013   -0.003 -0.002 -0.001
 H         -0.069  0.100  0.498   -0.221 -0.007 -0.510   -0.097  0.198  0.307
 H         -0.235  0.281 -0.149   -0.121 -0.191  0.375   -0.040  0.222 -0.548
 TransDip   0.109  0.024 -0.057    0.082 -0.022  0.035    0.053  0.049  0.003

 Mode:                13                     14                     15
 Frequency:      1064.64                1084.95                1126.44
 Force Cnst:      0.9014                 0.9401                 1.0376
 Red. Mass:       1.3498                 1.3556                 1.3879
 IR Active:          YES                    YES                    YES
 IR Intens:       33.971                 12.427                 18.592
 Raman Active:       YES                    YES                    YES
               X      Y      Z        X      Y      Z        X      Y      Z
 C         -0.033  0.021  0.033   -0.159  0.022  0.000   -0.013 -0.116 -0.024
 C          0.016  0.095  0.025    0.021 -0.028  0.002   -0.042  0.065 -0.058
 C         -0.053 -0.109 -0.054    0.045  0.050  0.010    0.036  0.090  0.037
 Cl        -0.004 -0.013 -0.003   -0.000  0.002 -0.000   -0.003 -0.004 -0.001
 H          0.332  0.166 -0.017   -0.044 -0.059  0.045    0.511 -0.219  0.639
 Br         0.000  0.002  0.001   -0.000 -0.001 -0.000    0.000 -0.002 -0.000
 Cl         0.003  0.007  0.001   -0.002 -0.003 -0.000   -0.003 -0.005 -0.001
 H         -0.312  0.081  0.008    0.831 -0.252 -0.019   -0.095  0.070  0.317
 H          0.809 -0.268 -0.033    0.420 -0.086 -0.150    0.017  0.143 -0.334
 TransDip   0.039 -0.171 -0.064    0.102  0.043  0.021    0.069  0.111  0.046

 Mode:                16                     17                     18
 Frequency:      1245.46                1324.71                1463.49
 Force Cnst:      1.8444                 1.7020                 1.5264
 Red. Mass:       2.0181                 1.6462                 1.2096
 IR Active:          YES                    YES                    YES
 IR Intens:        8.382                 12.792                 15.124
 Raman Active:       YES                    YES                    YES
               X      Y      Z        X      Y      Z        X      Y      Z
 C          0.014 -0.010  0.145    0.001  0.038 -0.065   -0.009  0.020 -0.117
 C          0.084 -0.067 -0.090   -0.159 -0.040  0.096   -0.042  0.006  0.018
 C         -0.165  0.128 -0.081    0.110 -0.018  0.059    0.041 -0.016  0.009
 Cl        -0.007 -0.013  0.000    0.003 -0.006 -0.005    0.001 -0.000 -0.000
 H          0.711  0.158 -0.387    0.715  0.354 -0.401    0.051  0.036 -0.007
 Br         0.001 -0.004  0.001   -0.001  0.001 -0.000   -0.000  0.000  0.000
 Cl         0.006  0.002  0.003   -0.004 -0.002 -0.002   -0.001 -0.000 -0.000
 H          0.224 -0.039  0.238    0.061 -0.070 -0.287    0.168  0.306  0.606
 H         -0.193 -0.025  0.286   -0.119  0.142 -0.139   -0.084 -0.482  0.500
 TransDip  -0.070  0.055 -0.025   -0.090 -0.054  0.046    0.006 -0.021  0.123

 Mode:                19                     20                     21
 Frequency:      3133.00                3193.09                3225.69
 Force Cnst:      6.0983                 6.5507                 6.8511
 Red. Mass:       1.0545                 1.0905                 1.1176
 IR Active:          YES                    YES                    YES
 IR Intens:        0.320                  2.131                  0.795
 Raman Active:       YES                    YES                    YES
               X      Y      Z        X      Y      Z        X      Y      Z
 C          0.002 -0.016  0.063    0.004  0.012  0.005   -0.031 -0.093 -0.017
 C          0.002  0.001 -0.001    0.012 -0.075 -0.040    0.001 -0.010 -0.005
 C         -0.002  0.001 -0.001   -0.002  0.000 -0.001   -0.001 -0.000 -0.000
 Cl         0.000  0.000 -0.000   -0.000  0.000  0.000    0.000  0.000 -0.000
 H          0.003 -0.012 -0.008   -0.121  0.869  0.456   -0.017  0.111  0.062
 Br        -0.000  0.000 -0.000   -0.000  0.000  0.000   -0.000  0.000 -0.000
 Cl        -0.000  0.000 -0.000    0.000  0.000  0.000    0.000  0.000  0.000
 H          0.179  0.662 -0.302   -0.015 -0.064  0.030    0.154  0.569 -0.273
 H         -0.196 -0.480 -0.407   -0.035 -0.073 -0.061    0.220  0.530  0.471
 TransDip  -0.005 -0.014  0.011   -0.046 -0.002  0.007    0.007  0.007  0.027

 STANDARD THERMODYNAMIC QUANTITIES AT   298.15 K  AND     1.00 ATM

   This Molecule has  0 Imaginary Frequencies
   Zero point vibrational energy:       33.032 kcal/mol

   Atom    1 Element C  Has Mass   12.00000
   Atom    2 Element C  Has Mass   12.00000
   Atom    3 Element C  Has Mass   12.00000
   Atom    4 Element Cl Has Mass   34.96885
   Atom    5 Element H  Has Mass    1.00783
   Atom    6 Element Br Has Mass   78.91830
   Atom    7 Element Cl Has Mass   34.96885
   Atom    8 Element H  Has Mass    1.00783
   Atom    9 Element H  Has Mass    1.00783
   Molecular Mass:   187.879490 amu
   Principal axes and moments of inertia in amu*Bohr^2:
                             1           2           3
    Eigenvalues --     1102.76931  1442.45147  2236.57686
          X               0.99967     0.02472     0.00664
          Y              -0.02459     0.99951    -0.01934
          Z              -0.00712     0.01917     0.99979
   Rotational Symmetry Number is   1
   The Molecule is an Asymmetric Top
   Translational Enthalpy:        0.889 kcal/mol
   Rotational Enthalpy:           0.889 kcal/mol
   Vibrational Enthalpy:         35.317 kcal/mol
   gas constant (RT):             0.592 kcal/mol
   Translational Entropy:        41.598  cal/mol.K
   Rotational Entropy:           29.654  cal/mol.K
   Vibrational Entropy:          13.012  cal/mol.K

   Total Enthalpy:               37.687 kcal/mol
   Total Entropy:                84.264  cal/mol.K

 ======================================================================

 STANDARD THERMODYNAMIC QUANTITIES FOR ANHARMONIC VIBRATION -- TOSH

   Zero point vibrational energy: ************ kcal/mol

   Vibrational Enthalpy:       Infinity kcal/mol
   Vibrational Entropy:             NaN  cal/mol.K

   Total Enthalpy:             Infinity kcal/mol
   Total Entropy:                   NaN  cal/mol.K

 ======================================================================

 STANDARD THERMODYNAMIC QUANTITIES FOR ANHARMONIC VIBRATION -- VPT2

   Zero point vibrational energy: ************ kcal/mol

   Vibrational Enthalpy:       Infinity kcal/mol
   Vibrational Entropy:             NaN  cal/mol.K

   Total Enthalpy:             Infinity kcal/mol
   Total Entropy:                   NaN  cal/mol.K

 ======================================================================

Archival summary:
1\1\TWL02\FREQ\ProcedureUnspecified\BasisUnspecified\r1l233\taweetha\ThuOct1101:19:552018ThuOct1101:19:552018\0\\#,FREQ,ProcedureUnspecified,BasisUnspecified,\\0,1\Br\C,1,1.92975\C,2,1.50193,1,119.235\H,3,1.08302,2,116.386,1,-3.48168,0\H,3,1.08375,2,118.335,1,141.095,0\C,2,1.50343,1,121.124,3,-71.0891,0\H,6,1.08153,2,116.066,1,-142.536,0\Cl,6,1.77018,2,122.557,1,-1.34675,0\Cl,2,1.78215,1,112.878,3,144.69,0\\\@

 Total job time:  978.09s(wall), 709.73s(cpu) 
 Thu Oct 11 01:19:55 2018

        *************************************************************
        *                                                           *
        *  Thank you very much for using Q-Chem.  Have a nice day.  *
        *                                                           *
        *************************************************************
