# Supplementary material for: Geometric and energetic data from ab initio calculations of haloethene, haloimine, halomethylenephosphine, haloiminophosphine, halodiazene, halodiphosphene and halocyclopropane
Source: Data Brief. 2019 Nov 2;27:104738. doi: 10.1016/j.dib.2019.104738 (PMC6861602; doi:10.1016/j.dib.2019.104738)
Supplement: Multimedia component 3 [file mmc3.zip › CCC/B3LYP/ClHCCCBrI.out]

Q-Chem Developer Version!
                  Welcome to Q-Chem
     A Quantum Leap Into The Future Of Chemistry


 Q-Chem 5.1, Q-Chem, Inc., Pleasanton, CA (2018)

 Yihan Shao,  Zhengting Gan,  E. Epifanovsky,  A. T. B. Gilbert,  M. Wormit,  
 J. Kussmann,  A. W. Lange,  A. Behn,  Jia Deng,  Xintian Feng,  D. Ghosh,  
 M. Goldey,  P. R. Horn,  L. D. Jacobson,  I. Kaliman,  T. Kus,  A. Landau,  
 Jie Liu,  E. I. Proynov,  R. M. Richard,  R. P. Steele,  E. J. Sundstrom,  
 H. L. Woodcock III,  P. M. Zimmerman,  D. Zuev,  B. Albrecht,  E. Alguire,  
 S. A. Baeppler,  D. Barton,  Z. Benda,  Y. A. Bernard,  E. J. Berquist,  
 K. B. Bravaya,  H. Burton,  D. Casanova,  Chun-Min Chang,  Yunqing Chen,  
 A. Chien,  K. D. Closser,  M. P. Coons,  S. Coriani,  S. Dasgupta,  
 A. L. Dempwolff,  M. Diedenhofen,  Hainam Do,  R. G. Edgar,  Po-Tung Fang,  
 S. Faraji,  S. Fatehi,  Qingguo Feng,  K. D. Fenk,  J. Fosso-Tande,  
 Qinghui Ge,  A. Ghysels,  G. Gidofalvi,  J. Gomes,  J. Gonthier,  A. Gunina,  
 D. Hait,  M. W. D. Hanson-Heine,  P. H. P. Harbach,  A. W. Hauser,  
 J. E. Herr,  E. G. Hohenstein,  Z. C. Holden,  Kerwin Hui,  B. C. Huynh,  
 T.-C. Jagau,  Hyunjun Ji,  B. Kaduk,  K. Khistyaev,  Jaehoon Kim,  
 P. Klunzinger,  K. Koh,  D. Kosenkov,  L. Koulias,  T. Kowalczyk,  
 C. M. Krauter,  A. Kunitsa,  Ka Un Lao,  A. Laurent,  K. V. Lawler,  
 Joonho Lee,  D. Lefrancois,  S. Lehtola,  D. S. Levine,  Yi-Pei Li,  
 You-Sheng Lin,  Fenglai Liu,  E. Livshits,  A. Luenser,  P. Manohar,  
 E. Mansoor,  S. F. Manzer,  Shan-Ping Mao,  Yuezhi Mao,  N. Mardirossian,  
 A. V. Marenich,  T. Markovich,  L. A. Martinez-Martinez,  S. A. Maurer,  
 N. J. Mayhall,  S. C. McKenzie,  J.-M. Mewes,  A. F. Morrison,  
 J. W. Mullinax,  K. Nanda,  T. S. Nguyen-Beck,  R. Olivares-Amaya,  
 J. A. Parkhill,  T. M. Perrine,  F. Plasser,  P. Pokhilko,  S. Prager,  
 A. Prociuk,  E. Ramos,  D. R. Rehn,  F. Rob,  M. Schneider,  N. Sergueev,  
 S. M. Sharada,  S. Sharma,  D. W. Small,  T. Stauch,  T. Stein,  
 Yu-Chuan Su,  A. J. W. Thom,  A. Tkatchenko,  T. Tsuchimochi,  N. M. Tubman,  
 L. Vogt,  M. L. Vidal,  O. Vydrov,  M. A. Watson,  J. Wenzel,  
 M. de Wergifosse,  T. A. Wesolowski,  A. White,  J. Witte,  A. Yamada,  
 Jun Yang,  K. Yao,  S. Yeganeh,  S. R. Yost,  Zhi-Qiang You,  A. Zech,  
 Igor Ying Zhang,  Xing Zhang,  Yan Zhao,  Ying Zhu,  B. R. Brooks,  
 G. K. L. Chan,  C. J. Cramer,  M. S. Gordon,  W. J. Hehre,  A. Klamt,  
 M. W. Schmidt,  C. D. Sherrill,  D. G. Truhlar,  A. Aspuru-Guzik,  R. Baer,  
 A. T. Bell,  N. A. Besley,  Jeng-Da Chai,  A. E. DePrince, III,  
 R. A. DiStasio Jr.,  A. Dreuw,  B. D. Dunietz,  T. R. Furlani,  
 Chao-Ping Hsu,  Yousung Jung,  Jing Kong,  D. S. Lambrecht,  WanZhen Liang,  
 C. Ochsenfeld,  V. A. Rassolov,  L. V. Slipchenko,  J. E. Subotnik,  
 T. Van Voorhis,  J. M. Herbert,  A. I. Krylov,  P. M. W. Gill,  M. Head-Gordon

 Contributors to earlier versions of Q-Chem not listed above: 
 R. D. Adamson,  B. Austin,  J. Baker,  G. J. O. Beran,  K. Brandhorst,  
 S. T. Brown,  E. F. C. Byrd,  A. K. Chakraborty,  C.-L. Cheng,  
 Siu Hung Chien,  D. M. Chipman,  D. L. Crittenden,  H. Dachsel,  
 R. J. Doerksen,  A. D. Dutoi,  L. Fusti-Molnar,  W. A. Goddard III,  
 A. Golubeva-Zadorozhnaya,  S. R. Gwaltney,  G. Hawkins,  A. Heyden,  
 S. Hirata,  G. Kedziora,  F. J. Keil,  C. Kelley,  Jihan Kim,  R. A. King,  
 R. Z. Khaliullin,  P. P. Korambath,  W. Kurlancheek,  A. M. Lee,  M. S. Lee,  
 S. V. Levchenko,  Ching Yeh Lin,  D. Liotard,  R. C. Lochan,  I. Lotan,  
 P. E. Maslen,  N. Nair,  D. P. O'Neill,  D. Neuhauser,  E. Neuscamman,  
 C. M. Oana,  R. Olson,  B. Peters,  R. Peverati,  P. A. Pieniazek,  
 Y. M. Rhee,  J. Ritchie,  M. A. Rohrdanz,  E. Rosta,  N. J. Russ,  
 H. F. Schaefer III,  N. E. Schultz,  N. Shenvi,  A. C. Simmonett,  A. Sodt,  
 D. Stuck,  K. S. Thanthiriwatte,  V. Vanovschi,  Tao Wang,  A. Warshel,  
 C. F. Williams,  Q. Wu,  X. Xu,  W. Zhang

 Please cite Q-Chem as follows:
 Y. Shao et al., Mol. Phys. 113, 184-215 (2015)
 DOI: 10.1080/00268976.2014.952696

 Q-Chem 5.1.1 for Intel X86 EM64T Linux

 Parts of Q-Chem use Armadillo 8.300.2 (Tropical Shenanigans).
 http://arma.sourceforge.net/

 Q-Chem begins on Thu Oct 11 00:52:26 2018  

Host: 
0

     Scratch files written to /scratch/taweetham/qchem956//
Input Ideriv = 2
Curr. Ideriv = -1
Max.  Ideriv = 2

Checking the input file for inconsistencies... 	...done.

--------------------------------------------------------------
User input:
--------------------------------------------------------------
$molecule
0 1
C 
C 1 CC 
C 2 CC 1 60.0
Cl 2 CCl 1 ANG  3 pDHA
H 2 CH 1 ANG  3 mDHA
Br 3 CBr 1 ANG  2 mDHA
I 3 CI 1 ANG  2 pDHA
H 1 CH 2 ANG  3 pDHA
H 1 CH 2 ANG  3 mDHA

CC=1.54
CH=1.09
CF=1.35
CCl=1.77
CBr=1.94
CI=2.14
ANG=118.0
pDHA=107.9
mDHA=-107.9
$end

$rem
   job_type	optimization
   basis	6-311++g**
   method	b3lyp
   mem_total	32000
$end

--------------------------------------------------------------
 ----------------------------------------------------------------
             Standard Nuclear Orientation (Angstroms)
    I     Atom           X                Y                Z
 ----------------------------------------------------------------
    1      C      -0.7103363983    -1.0601846986    -1.4955882696
    2      C      -1.0217344001    -1.4786977353    -0.0466306710
    3      C      -0.2292216321    -0.1872344462    -0.3216690055
    4      Cl     -2.6907284408    -1.3248318459     0.5223018208
    5      H      -0.4833684415    -2.3316423728     0.3665854226
    6      Br     -1.1205399746     1.5099145016    -0.0236135384
    7      I       1.8624267054    -0.1757401891     0.1305202404
    8      H       0.0349773943    -1.6349953534    -2.0453155308
    9      H      -1.5311871543    -0.6872971456    -2.1081720673
 ----------------------------------------------------------------
 Molecular Point Group                 C1    NOp =  1
 Largest Abelian Subgroup              C1    NOp =  1
 Nuclear Repulsion Energy =   972.1334015236 hartrees
 There are       63 alpha and       63 beta electrons
 Requested basis set is 6-311++G(d,p)
 There are 89 shells and 227 basis functions

 Total QAlloc Memory Limit  32000 MB
 Mega-Array Size       188 MB
 MEM_STATIC part       192 MB
 A cutoff of  1.0D-11 yielded   3225 shell pairs
 There are     22144 function pairs (     24544 Cartesian)
 Smallest overlap matrix eigenvalue = 3.42E-05

 Scale SEOQF with 1.000000e-01/1.000000e-01/1.000000e-01

 Standard Electronic Orientation quadrupole field applied
 Nucleus-field energy     =     0.0000000199 hartrees
 Guess from superposition of atomic densities
 Warning:  Energy on first SCF cycle will be non-variational
 SAD guess density has 126.000000 electrons

 -----------------------------------------------------------------------
  General SCF calculation program by
  Eric Jon Sundstrom, Paul Horn, Yuezhi Mao, Dmitri Zuev, Alec White,
  David Stuck, Shaama M.S., Shane Yost, Joonho Lee, David Small,
  Daniel Levine, Susi Lehtola, Hugh Burton, Evgeny Epifanovsky
 -----------------------------------------------------------------------
 Exchange:     0.2000 Hartree-Fock + 0.0800 Slater + 0.7200 B88
 Correlation:  0.1900 VWN1RPA + 0.8100 LYP
 Using SG-1 standard quadrature grid
 A restricted SCF calculation will be
 performed using DIIS
 SCF converges when DIIS error is below 1.0e-08
 ---------------------------------------
  Cycle       Energy         DIIS error
 ---------------------------------------
    1  -10070.8588750731      3.53e-02  
    2  -10069.9517063201      2.80e-03  
    3  -10069.9292987257      3.27e-03  
    4  -10069.9910891489      4.70e-04  
    5  -10069.9923898025      2.03e-04  
    6  -10069.9926013324      9.78e-05  
    7  -10069.9926584493      2.15e-05  
    8  -10069.9926612131      6.83e-06  
    9  -10069.9926614815      1.39e-06  
   10  -10069.9926614942      4.28e-07  
   11  -10069.9926614952      7.54e-08  
   12  -10069.9926614951      2.17e-08  
   13  -10069.9926614951      5.82e-09  Convergence criterion met
 ---------------------------------------
 SCF time:   CPU 85.47s  wall 193.00s 
 SCF   energy in the final basis set =   -10069.9926614951
 Total energy in the final basis set =   -10069.9926614951

 --------------------------------------------------------------

                    Orbital Energies (a.u.)
 --------------------------------------------------------------

 Alpha MOs
 -- Occupied --
*******-482.844-176.315-165.719-165.716-165.716-101.565 -62.496
-56.317 -56.313 -56.313 -35.811 -31.305 -31.298 -31.298 -22.955
-22.954 -22.953 -22.949 -22.949 -10.301 -10.276 -10.225  -9.479
 -8.705  -7.244  -7.234  -7.233  -6.538  -6.523  -6.523  -6.361
 -4.773  -4.758  -4.758  -2.648  -2.644  -2.644  -2.632  -2.632
 -2.039  -2.034  -2.034  -2.021  -2.021  -0.930  -0.842  -0.794
 -0.685  -0.634  -0.582  -0.511  -0.488  -0.424  -0.409  -0.387
 -0.385  -0.335  -0.315  -0.295  -0.290  -0.275  -0.271
 -- Virtual --
 -0.078  -0.049  -0.008   0.006   0.019   0.023   0.028   0.049
  0.057   0.065   0.071   0.077   0.084   0.091   0.097   0.100
  0.107   0.120   0.121   0.129   0.132   0.141   0.153   0.165
  0.176   0.183   0.191   0.201   0.210   0.226   0.237   0.248
  0.252   0.258   0.265   0.383   0.391   0.399   0.410   0.425
  0.431   0.442   0.443   0.459   0.466   0.473   0.483   0.491
  0.505   0.537   0.545   0.552   0.568   0.593   0.594   0.617
  0.640   0.648   0.654   0.682   0.720   0.737   0.781   0.803
  0.846   0.859   0.886   0.890   0.918   0.942   0.974   1.037
  1.066   1.130   1.225   1.294   1.323   1.351   1.363   1.406
  1.439   1.477   1.517   1.531   1.580   1.631   1.687   1.695
  1.770   1.779   1.840   1.885   1.952   1.976   2.037   2.060
  2.091   2.139   2.183   2.188   2.252   2.295   2.331   2.452
  2.473   2.529   2.584   2.683   2.694   2.780   2.793   2.828
  2.914   3.092   3.283   3.389   3.679   3.750   3.973   3.983
  4.008   4.032   4.081   4.087   4.123   4.214   4.224   4.273
  4.392   4.454   6.028   6.045   6.093   6.655   7.571   7.602
  7.687   9.741  23.541  23.684  23.820  25.874  25.969  26.427
 27.886  28.362  28.376  28.388  28.537  28.545  28.574  28.608
 28.690  47.925 127.899 127.911 127.940 151.678 215.727 289.766
289.794 289.9091020.7201901.842
 --------------------------------------------------------------

          Ground-State Mulliken Net Atomic Charges

     Atom                 Charge (a.u.)
  ----------------------------------------
      1 C                    -0.530155
      2 C                    -0.252037
      3 C                     0.025616
      4 Cl                    0.092360
      5 H                     0.267292
      6 Br                   -0.060687
      7 I                     0.105948
      8 H                     0.174258
      9 H                     0.177404
  ----------------------------------------
  Sum of atomic charges =     0.000000

 -----------------------------------------------------------------
                    Cartesian Multipole Moments
 -----------------------------------------------------------------
    Charge (ESU x 10^10)
                 0.0000
    Dipole Moment (Debye)
         X       0.6659      Y      -1.3138      Z      -1.2517
       Tot       1.9329
    Quadrupole Moments (Debye-Ang)
        XX     -78.8666     XY      -1.9452     YY     -76.1900
        XZ       1.9373     YZ       1.7900     ZZ     -76.6468
    Octopole Moments (Debye-Ang^2)
       XXX      56.0903    XXY      19.2079    XYY      13.3378
       YYY      35.7387    XXZ       4.3977    XYZ      -1.2353
       YYZ       2.8486    XZZ      11.1059    YZZ       8.2269
       ZZZ       0.7337
    Hexadecapole Moments (Debye-Ang^3)
      XXXX   -1375.4384   XXXY     -71.8850   XXYY    -355.3526
      XYYY     -77.5348   YYYY    -605.5163   XXXZ      12.0855
      XXYZ      -0.0752   XYYZ      -0.1108   YYYZ      -2.3445
      XXZZ    -277.1582   XYZZ     -18.5623   YYZZ    -143.2990
      XZZZ      13.7725   YZZZ       3.8561   ZZZZ    -224.2985
 -----------------------------------------------------------------
 Calculating analytic gradient of the SCF energy
 Gradient of SCF Energy
            1           2           3           4           5           6
    1  -0.0020154  -0.0098055   0.0193582  -0.0009686   0.0052406  -0.0039520
    2  -0.0032720  -0.0146980   0.0168923   0.0081477  -0.0048780  -0.0003430
    3  -0.0165963   0.0173783   0.0109376  -0.0022583  -0.0009992   0.0016452
            7           8           9
    1  -0.0074237   0.0022305  -0.0026641
    2   0.0002580  -0.0017036  -0.0004034
    3  -0.0018997  -0.0034732  -0.0047344
 Max gradient component =       1.936E-02
 RMS gradient           =       8.467E-03
 Gradient time:  CPU 23.10 s  wall 44.93 s
 Geometry Optimization Parameters
   NAtoms,    NIC,     NZ,  NCons,   NDum,   NFix, NCnnct, MaxDiis
        9      69       9       0       0       0       0       0


** GEOMETRY OPTIMIZATION IN DELOCALIZED INTERNAL COORDINATES **
   Searching for a Minimum

   Optimization Cycle:   1

                       Coordinates (Angstroms)
     ATOM                X               Y               Z
      1  C        -0.7103363983   -1.0601846986   -1.4955882696
      2  C        -1.0217344001   -1.4786977353   -0.0466306710
      3  C        -0.2292216321   -0.1872344462   -0.3216690055
      4  Cl       -2.6907284408   -1.3248318459    0.5223018208
      5  H        -0.4833684415   -2.3316423728    0.3665854226
      6  Br       -1.1205399746    1.5099145016   -0.0236135384
      7  I         1.8624267054   -0.1757401891    0.1305202404
      8  H         0.0349773943   -1.6349953534   -2.0453155308
      9  H        -1.5311871543   -0.6872971456   -2.1081720673
   Point Group: c1    Number of degrees of freedom:    21


   Energy is -10069.992661495


 Attempting to Generate Delocalized Internal Coordinates

 21 Hessian modes will be used to form the next step
  Hessian Eigenvalues:
     0.016341    0.020947    0.023307    0.030304    0.030782    0.032544
     0.083421    0.087153    0.090379    0.107532    0.108095    0.134223
     0.138421    0.175927    0.253751    0.264506    0.285189    0.286300
     0.348126    0.348126    0.348126

 Minimum Search - Taking Simple RFO Step
 Searching for Lamda that Minimizes Along All modes
 Value Taken    Lamda =  -0.00503679
 Step Taken.  Stepsize is  0.229967

                             Maximum     Tolerance    Cnvgd?
         Gradient           0.013903      0.000300      NO
         Displacement       0.114105      0.001200      NO
         Energy change     *********      0.000001      NO


 New Cartesian Coordinates Obtained by Inverse Iteration

 Displacement from previous Coordinates is:  0.301565
 ----------------------------------------------------------------
             Standard Nuclear Orientation (Angstroms)
    I     Atom           X                Y                Z
 ----------------------------------------------------------------
    1      C      -0.7224537007    -1.0453607616    -1.4774685867
    2      C      -1.0257213100    -1.4669389454    -0.0537116247
    3      C      -0.2443919800    -0.1886557089    -0.3254339241
    4      Cl     -2.7011994547    -1.4322588203     0.5109964409
    5      H      -0.4798340148    -2.2974701555     0.3712920672
    6      Br     -1.0776791151     1.5415019724    -0.0893204410
    7      I       1.8808399897    -0.2043638937     0.1407327048
    8      H       0.0190660501    -1.6178737512    -2.0224295774
    9      H      -1.5383388065    -0.6592892210    -2.0762386577
 ----------------------------------------------------------------
 Molecular Point Group                 C1    NOp =  1
 Largest Abelian Subgroup              C1    NOp =  1
 Nuclear Repulsion Energy =   965.5082320326 hartrees
 There are       63 alpha and       63 beta electrons
 Applying Cartesian multipole field
    Component          Value
    ---------          -----
     (2,0,0)        1.00000E-11
     (0,2,0)        2.00000E-11
     (0,0,2)       -3.00000E-11
 Nucleus-field energy     =     0.0000000206 hartrees
 Requested basis set is 6-311++G(d,p)
 There are 89 shells and 227 basis functions
 A cutoff of  1.0D-11 yielded   3216 shell pairs
 There are     22087 function pairs (     24482 Cartesian)
 Smallest overlap matrix eigenvalue = 3.17E-05
 Guess MOs from SCF MO coefficient file

 -----------------------------------------------------------------------
  General SCF calculation program by
  Eric Jon Sundstrom, Paul Horn, Yuezhi Mao, Dmitri Zuev, Alec White,
  David Stuck, Shaama M.S., Shane Yost, Joonho Lee, David Small,
  Daniel Levine, Susi Lehtola, Hugh Burton, Evgeny Epifanovsky
 -----------------------------------------------------------------------
 Exchange:     0.2000 Hartree-Fock + 0.0800 Slater + 0.7200 B88
 Correlation:  0.1900 VWN1RPA + 0.8100 LYP
 Using SG-1 standard quadrature grid
 A restricted SCF calculation will be
 performed using DIIS
 SCF converges when DIIS error is below 1.0e-08
 ---------------------------------------
  Cycle       Energy         DIIS error
 ---------------------------------------
    1  -10069.9923014725      5.79e-04  
    2  -10069.9953176850      1.41e-04  
    3  -10069.9953024556      1.55e-04  
    4  -10069.9954545544      3.20e-05  
    5  -10069.9954605275      9.00e-06  
    6  -10069.9954607812      5.12e-06  
    7  -10069.9954609390      1.33e-06  
    8  -10069.9954609504      3.96e-07  
    9  -10069.9954609513      7.12e-08  
   10  -10069.9954609513      1.60e-08  
   11  -10069.9954609514      6.27e-09  Convergence criterion met
 ---------------------------------------
 SCF time:   CPU 73.63s  wall 130.00s 
 SCF   energy in the final basis set =   -10069.9954609514
 Total energy in the final basis set =   -10069.9954609514

 --------------------------------------------------------------

                    Orbital Energies (a.u.)
 --------------------------------------------------------------

 Alpha MOs
 -- Occupied --
*******-482.846-176.314-165.718-165.716-165.716-101.565 -62.498
-56.319 -56.315 -56.315 -35.811 -31.304 -31.298 -31.298 -22.954
-22.953 -22.953 -22.948 -22.948 -10.301 -10.274 -10.222  -9.480
 -8.707  -7.244  -7.234  -7.234  -6.539  -6.525  -6.525  -6.360
 -4.773  -4.757  -4.757  -2.650  -2.646  -2.646  -2.634  -2.634
 -2.038  -2.034  -2.033  -2.020  -2.020  -0.938  -0.846  -0.797
 -0.681  -0.636  -0.585  -0.516  -0.492  -0.424  -0.409  -0.390
 -0.383  -0.333  -0.318  -0.296  -0.292  -0.276  -0.273
 -- Virtual --
 -0.084  -0.050  -0.008   0.007   0.019   0.022   0.028   0.051
  0.059   0.066   0.071   0.077   0.084   0.091   0.097   0.100
  0.107   0.120   0.123   0.128   0.132   0.141   0.154   0.165
  0.177   0.183   0.193   0.202   0.213   0.227   0.236   0.252
  0.258   0.261   0.267   0.383   0.389   0.401   0.409   0.426
  0.431   0.440   0.445   0.456   0.464   0.471   0.483   0.492
  0.505   0.539   0.546   0.549   0.573   0.590   0.598   0.621
  0.646   0.648   0.657   0.679   0.711   0.736   0.780   0.794
  0.852   0.859   0.882   0.886   0.920   0.944   0.980   1.028
  1.076   1.125   1.220   1.300   1.327   1.353   1.368   1.414
  1.442   1.488   1.513   1.530   1.580   1.633   1.688   1.698
  1.783   1.790   1.853   1.897   1.969   1.990   2.041   2.060
  2.103   2.148   2.186   2.196   2.257   2.298   2.326   2.463
  2.476   2.539   2.594   2.684   2.703   2.801   2.808   2.842
  2.931   3.133   3.288   3.420   3.695   3.772   3.974   3.983
  4.006   4.030   4.078   4.086   4.123   4.211   4.249   4.273
  4.391   4.446   6.026   6.043   6.087   6.657   7.569   7.597
  7.683   9.740  23.568  23.718  23.851  25.871  25.953  26.410
 27.882  28.361  28.375  28.385  28.537  28.546  28.572  28.607
 28.687  47.926 127.898 127.910 127.938 151.675 215.725 289.764
289.790 289.9051020.7221901.839
 --------------------------------------------------------------

          Ground-State Mulliken Net Atomic Charges

     Atom                 Charge (a.u.)
  ----------------------------------------
      1 C                    -0.520685
      2 C                    -0.279816
      3 C                     0.049919
      4 Cl                    0.106102
      5 H                     0.260608
      6 Br                   -0.061334
      7 I                     0.091820
      8 H                     0.176997
      9 H                     0.176389
  ----------------------------------------
  Sum of atomic charges =     0.000000

 -----------------------------------------------------------------
                    Cartesian Multipole Moments
 -----------------------------------------------------------------
    Charge (ESU x 10^10)
                 0.0000
    Dipole Moment (Debye)
         X       0.6141      Y      -1.2189      Z      -1.2682
       Tot       1.8631
    Quadrupole Moments (Debye-Ang)
        XX     -79.0121     XY      -1.9011     YY     -76.2154
        XZ       2.0392     YZ       1.6436     ZZ     -76.6813
    Octopole Moments (Debye-Ang^2)
       XXX      53.1722    XXY      19.6819    XYY      12.1851
       YYY      41.2989    XXZ       5.1862    XYZ      -0.9036
       YYZ       3.5771    XZZ      10.0531    YZZ       9.6893
       ZZZ       3.8935
    Hexadecapole Moments (Debye-Ang^3)
      XXXX   -1382.5705   XXXY     -76.8752   XXYY    -361.2944
      XYYY     -86.2841   YYYY    -636.2146   XXXZ       6.0108
      XXYZ       1.1742   XYYZ      -1.9847   YYYZ       5.3225
      XXZZ    -278.1150   XYZZ     -21.0485   YYZZ    -148.4767
      XZZZ       6.7389   YZZZ      11.8611   ZZZZ    -222.6570
 -----------------------------------------------------------------
 Calculating analytic gradient of the SCF energy
 Gradient of SCF Energy
            1           2           3           4           5           6
    1  -0.0053812  -0.0030291   0.0082914  -0.0000038   0.0004895  -0.0008195
    2   0.0011386  -0.0077261   0.0047727   0.0007448   0.0000060   0.0011668
    3  -0.0052280   0.0067793   0.0032976  -0.0022949  -0.0008460  -0.0010285
            7           8           9
    1  -0.0006732   0.0007444   0.0003817
    2   0.0002635   0.0004220  -0.0007883
    3  -0.0004439   0.0007729  -0.0010085
 Max gradient component =       8.291E-03
 RMS gradient           =       3.269E-03
 Gradient time:  CPU 22.99 s  wall 33.96 s
 Geometry Optimization Parameters
   NAtoms,    NIC,     NZ,  NCons,   NDum,   NFix, NCnnct, MaxDiis
        9      69       9       0       0       0       0       0

 Cartesian Hessian Update
 Hessian Updated using BFGS Update


** GEOMETRY OPTIMIZATION IN DELOCALIZED INTERNAL COORDINATES **
   Searching for a Minimum

   Optimization Cycle:   2

                       Coordinates (Angstroms)
     ATOM                X               Y               Z
      1  C        -0.7224537007   -1.0453607616   -1.4774685867
      2  C        -1.0257213100   -1.4669389454   -0.0537116247
      3  C        -0.2443919800   -0.1886557089   -0.3254339241
      4  Cl       -2.7011994547   -1.4322588203    0.5109964409
      5  H        -0.4798340148   -2.2974701555    0.3712920672
      6  Br       -1.0776791151    1.5415019724   -0.0893204410
      7  I         1.8808399897   -0.2043638937    0.1407327048
      8  H         0.0190660501   -1.6178737512   -2.0224295774
      9  H        -1.5383388065   -0.6592892210   -2.0762386577
   Point Group: c1    Number of degrees of freedom:    21


   Energy is -10069.995460951

 Hessian Updated using BFGS Update

 20 Hessian modes will be used to form the next step
  Hessian Eigenvalues:
     0.016254    0.020968    0.023173    0.029646    0.030918    0.037523
     0.082416    0.086921    0.090743    0.105398    0.108872    0.131465
     0.134418    0.175200    0.238486    0.261980    0.268097    0.287041
     0.348117    0.351962

 Minimum Search - Taking Simple RFO Step
 Searching for Lamda that Minimizes Along All modes
 Value Taken    Lamda =  -0.00074734
 Step Taken.  Stepsize is  0.110613

                             Maximum     Tolerance    Cnvgd?
         Gradient           0.005387      0.000300      NO
         Displacement       0.055552      0.001200      NO
         Energy change     -0.002799      0.000001      NO


 New Cartesian Coordinates Obtained by Inverse Iteration

 Displacement from previous Coordinates is:  0.107738
 ----------------------------------------------------------------
             Standard Nuclear Orientation (Angstroms)
    I     Atom           X                Y                Z
 ----------------------------------------------------------------
    1      C      -0.7184938673    -1.0470093068    -1.4861550791
    2      C      -1.0241111216    -1.4574187189    -0.0696875157
    3      C      -0.2539240054    -0.1916474188    -0.3421401779
    4      Cl     -2.6872194368    -1.4296767818     0.5348749135
    5      H      -0.4752028336    -2.2760034801     0.3714073609
    6      Br     -1.0849674803     1.5304485318    -0.0818023250
    7      I       1.8715624125    -0.2162439210     0.1623925118
    8      H       0.0159362820    -1.6285590067    -2.0299741667
    9      H      -1.5332922914    -0.6545991830    -2.0804971206
 ----------------------------------------------------------------
 Molecular Point Group                 C1    NOp =  1
 Largest Abelian Subgroup              C1    NOp =  1
 Nuclear Repulsion Energy =   967.2817067712 hartrees
 There are       63 alpha and       63 beta electrons
 Applying Cartesian multipole field
    Component          Value
    ---------          -----
     (2,0,0)        1.00000E-11
     (0,2,0)        2.00000E-11
     (0,0,2)       -3.00000E-11
 Nucleus-field energy     =     0.0000000203 hartrees
 Requested basis set is 6-311++G(d,p)
 There are 89 shells and 227 basis functions
 A cutoff of  1.0D-11 yielded   3215 shell pairs
 There are     22075 function pairs (     24470 Cartesian)
 Smallest overlap matrix eigenvalue = 3.08E-05
 Guess MOs from SCF MO coefficient file

 -----------------------------------------------------------------------
  General SCF calculation program by
  Eric Jon Sundstrom, Paul Horn, Yuezhi Mao, Dmitri Zuev, Alec White,
  David Stuck, Shaama M.S., Shane Yost, Joonho Lee, David Small,
  Daniel Levine, Susi Lehtola, Hugh Burton, Evgeny Epifanovsky
 -----------------------------------------------------------------------
 Exchange:     0.2000 Hartree-Fock + 0.0800 Slater + 0.7200 B88
 Correlation:  0.1900 VWN1RPA + 0.8100 LYP
 Using SG-1 standard quadrature grid
 A restricted SCF calculation will be
 performed using DIIS
 SCF converges when DIIS error is below 1.0e-08
 ---------------------------------------
  Cycle       Energy         DIIS error
 ---------------------------------------
    1  -10069.9952093473      2.63e-04  
    2  -10069.9957265732      7.94e-05  
    3  -10069.9956897906      1.10e-04  
    4  -10069.9957669954      2.45e-05  
    5  -10069.9957709791      5.22e-06  
    6  -10069.9957711219      2.23e-06  
    7  -10069.9957711514      4.44e-07  
    8  -10069.9957711524      1.04e-07  
    9  -10069.9957711526      3.13e-08  
   10  -10069.9957711526      8.05e-09  Convergence criterion met
 ---------------------------------------
 SCF time:   CPU 66.60s  wall 108.00s 
 SCF   energy in the final basis set =   -10069.9957711526
 Total energy in the final basis set =   -10069.9957711526

 --------------------------------------------------------------

                    Orbital Energies (a.u.)
 --------------------------------------------------------------

 Alpha MOs
 -- Occupied --
*******-482.846-176.314-165.717-165.715-165.715-101.565 -62.499
-56.320 -56.315 -56.315 -35.810 -31.303 -31.297 -31.297 -22.954
-22.952 -22.952 -22.948 -22.948 -10.300 -10.272 -10.222  -9.479
 -8.708  -7.244  -7.234  -7.234  -6.540  -6.526  -6.525  -6.359
 -4.772  -4.757  -4.756  -2.651  -2.647  -2.646  -2.635  -2.635
 -2.037  -2.033  -2.033  -2.019  -2.019  -0.942  -0.847  -0.799
 -0.680  -0.637  -0.586  -0.517  -0.494  -0.424  -0.410  -0.392
 -0.382  -0.333  -0.317  -0.296  -0.293  -0.276  -0.273
 -- Virtual --
 -0.085  -0.051  -0.007   0.008   0.019   0.022   0.028   0.051
  0.060   0.066   0.071   0.077   0.084   0.092   0.097   0.100
  0.108   0.121   0.123   0.128   0.132   0.141   0.156   0.164
  0.178   0.185   0.192   0.201   0.214   0.226   0.236   0.255
  0.262   0.262   0.269   0.382   0.389   0.401   0.409   0.427
  0.431   0.440   0.446   0.456   0.464   0.471   0.483   0.493
  0.505   0.539   0.545   0.552   0.576   0.588   0.600   0.622
  0.648   0.648   0.658   0.679   0.715   0.735   0.781   0.794
  0.853   0.859   0.883   0.887   0.920   0.942   0.982   1.033
  1.076   1.128   1.220   1.298   1.328   1.353   1.372   1.415
  1.450   1.490   1.515   1.532   1.580   1.638   1.690   1.698
  1.787   1.798   1.860   1.904   1.968   1.995   2.045   2.060
  2.110   2.149   2.182   2.202   2.261   2.300   2.328   2.465
  2.482   2.542   2.593   2.685   2.706   2.812   2.817   2.851
  2.938   3.150   3.292   3.435   3.697   3.777   3.975   3.983
  4.005   4.030   4.079   4.086   4.125   4.213   4.257   4.274
  4.391   4.446   6.026   6.043   6.088   6.658   7.569   7.597
  7.683   9.740  23.582  23.742  23.863  25.872  25.955  26.410
 27.882  28.361  28.375  28.386  28.538  28.546  28.573  28.607
 28.687  47.927 127.899 127.910 127.939 151.675 215.726 289.764
289.790 289.9051020.7231901.839
 --------------------------------------------------------------

          Ground-State Mulliken Net Atomic Charges

     Atom                 Charge (a.u.)
  ----------------------------------------
      1 C                    -0.531488
      2 C                    -0.283173
      3 C                     0.063761
      4 Cl                    0.109000
      5 H                     0.259844
      6 Br                   -0.057986
      7 I                     0.086633
      8 H                     0.176651
      9 H                     0.176757
  ----------------------------------------
  Sum of atomic charges =     0.000000

 -----------------------------------------------------------------
                    Cartesian Multipole Moments
 -----------------------------------------------------------------
    Charge (ESU x 10^10)
                 0.0000
    Dipole Moment (Debye)
         X       0.5788      Y      -1.1869      Z      -1.2953
       Tot       1.8498
    Quadrupole Moments (Debye-Ang)
        XX     -79.1478     XY      -1.9655     YY     -76.2382
        XZ       2.0735     YZ       1.7487     ZZ     -76.5415
    Octopole Moments (Debye-Ang^2)
       XXX      53.6459    XXY      20.1772    XYY      12.4314
       YYY      42.9288    XXZ       4.7574    XYZ      -0.9956
       YYZ       2.6760    XZZ      10.2314    YZZ      10.0471
       ZZZ       1.2230
    Hexadecapole Moments (Debye-Ang^3)
      XXXX   -1376.3875   XXXY     -74.6415   XXYY    -358.8762
      XYYY     -83.3682   YYYY    -632.6708   XXXZ       5.1332
      XXYZ       1.1572   XYYZ      -2.5922   YYYZ       6.7288
      XXZZ    -276.2843   XYZZ     -19.9783   YYZZ    -147.9579
      XZZZ       5.4214   YZZZ      12.5729   ZZZZ    -226.4769
 -----------------------------------------------------------------
 Calculating analytic gradient of the SCF energy
 Gradient of SCF Energy
            1           2           3           4           5           6
    1  -0.0019464  -0.0000064   0.0007166   0.0008380  -0.0002113  -0.0004406
    2   0.0016151  -0.0012870  -0.0011657   0.0005789   0.0011357  -0.0004332
    3   0.0013699  -0.0013185  -0.0022564  -0.0005222   0.0002113   0.0001458
            7           8           9
    1  -0.0000272   0.0002780   0.0007992
    2  -0.0001144   0.0000421  -0.0003714
    3   0.0009607   0.0010134   0.0003960
 Max gradient component =       2.256E-03
 RMS gradient           =       9.565E-04
 Gradient time:  CPU 22.80 s  wall 33.95 s
 Geometry Optimization Parameters
   NAtoms,    NIC,     NZ,  NCons,   NDum,   NFix, NCnnct, MaxDiis
        9      69       9       0       0       0       0       0

 Cartesian Hessian Update
 Hessian Updated using BFGS Update


** GEOMETRY OPTIMIZATION IN DELOCALIZED INTERNAL COORDINATES **
   Searching for a Minimum

   Optimization Cycle:   3

                       Coordinates (Angstroms)
     ATOM                X               Y               Z
      1  C        -0.7184938673   -1.0470093068   -1.4861550791
      2  C        -1.0241111216   -1.4574187189   -0.0696875157
      3  C        -0.2539240054   -0.1916474188   -0.3421401779
      4  Cl       -2.6872194368   -1.4296767818    0.5348749135
      5  H        -0.4752028336   -2.2760034801    0.3714073609
      6  Br       -1.0849674803    1.5304485318   -0.0818023250
      7  I         1.8715624125   -0.2162439210    0.1623925118
      8  H         0.0159362820   -1.6285590067   -2.0299741667
      9  H        -1.5332922914   -0.6545991830   -2.0804971206
   Point Group: c1    Number of degrees of freedom:    21


   Energy is -10069.995771153

 Hessian Updated using BFGS Update

 21 Hessian modes will be used to form the next step
  Hessian Eigenvalues:
     0.016369    0.020969    0.023839    0.029932    0.032569    0.043118
     0.071895    0.085982    0.090765    0.105295    0.109097    0.127553
     0.134417    0.176091    0.257241    0.264084    0.270062    0.291754
     0.348125    0.348361    0.352333

 Minimum Search - Taking Simple RFO Step
 Searching for Lamda that Minimizes Along All modes
 Value Taken    Lamda =  -0.00009568
 Step Taken.  Stepsize is  0.040534

                             Maximum     Tolerance    Cnvgd?
         Gradient           0.001595      0.000300      NO
         Displacement       0.020405      0.001200      NO
         Energy change     -0.000310      0.000001      NO


 New Cartesian Coordinates Obtained by Inverse Iteration

 Displacement from previous Coordinates is:  0.040385
 ----------------------------------------------------------------
             Standard Nuclear Orientation (Angstroms)
    I     Atom           X                Y                Z
 ----------------------------------------------------------------
    1      C      -0.7154601311    -1.0471381912    -1.4830052994
    2      C      -1.0259962270    -1.4568942288    -0.0654819310
    3      C      -0.2556146682    -0.1906854492    -0.3355228549
    4      Cl     -2.6931341387    -1.4365948300     0.5333954953
    5      H      -0.4805399687    -2.2823739384     0.3698352161
    6      Br     -1.0808007604     1.5358133780    -0.0850470114
    7      I       1.8730411967    -0.2118168498     0.1521119496
    8      H       0.0184086301    -1.6285529525    -2.0289870713
    9      H      -1.5296162746    -0.6524662234    -2.0788800918
 ----------------------------------------------------------------
 Molecular Point Group                 C1    NOp =  1
 Largest Abelian Subgroup              C1    NOp =  1
 Nuclear Repulsion Energy =   966.6680826538 hartrees
 There are       63 alpha and       63 beta electrons
 Applying Cartesian multipole field
    Component          Value
    ---------          -----
     (2,0,0)        1.00000E-11
     (0,2,0)        2.00000E-11
     (0,0,2)       -3.00000E-11
 Nucleus-field energy     =     0.0000000204 hartrees
 Requested basis set is 6-311++G(d,p)
 There are 89 shells and 227 basis functions
 A cutoff of  1.0D-11 yielded   3215 shell pairs
 There are     22075 function pairs (     24470 Cartesian)
 Smallest overlap matrix eigenvalue = 3.05E-05
 Guess MOs from SCF MO coefficient file

 -----------------------------------------------------------------------
  General SCF calculation program by
  Eric Jon Sundstrom, Paul Horn, Yuezhi Mao, Dmitri Zuev, Alec White,
  David Stuck, Shaama M.S., Shane Yost, Joonho Lee, David Small,
  Daniel Levine, Susi Lehtola, Hugh Burton, Evgeny Epifanovsky
 -----------------------------------------------------------------------
 Exchange:     0.2000 Hartree-Fock + 0.0800 Slater + 0.7200 B88
 Correlation:  0.1900 VWN1RPA + 0.8100 LYP
 Using SG-1 standard quadrature grid
 A restricted SCF calculation will be
 performed using DIIS
 SCF converges when DIIS error is below 1.0e-08
 ---------------------------------------
  Cycle       Energy         DIIS error
 ---------------------------------------
    1  -10069.9957602346      8.39e-05  
    2  -10069.9958172953      2.17e-05  
    3  -10069.9958171226      2.34e-05  
    4  -10069.9958205739      6.72e-06  
    5  -10069.9958208622      1.93e-06  
    6  -10069.9958208810      9.43e-07  
    7  -10069.9958208868      9.91e-08  
    8  -10069.9958208869      2.79e-08  
    9  -10069.9958208870      1.10e-08  
   10  -10069.9958208868      3.05e-09  Convergence criterion met
 ---------------------------------------
 SCF time:   CPU 66.36s  wall 89.00s 
 SCF   energy in the final basis set =   -10069.9958208868
 Total energy in the final basis set =   -10069.9958208868

 --------------------------------------------------------------

                    Orbital Energies (a.u.)
 --------------------------------------------------------------

 Alpha MOs
 -- Occupied --
*******-482.846-176.313-165.717-165.715-165.715-101.565 -62.499
-56.320 -56.316 -56.316 -35.810 -31.303 -31.297 -31.297 -22.954
-22.952 -22.952 -22.948 -22.948 -10.301 -10.273 -10.222  -9.479
 -8.708  -7.244  -7.234  -7.234  -6.540  -6.526  -6.526  -6.359
 -4.772  -4.757  -4.756  -2.651  -2.647  -2.647  -2.635  -2.635
 -2.037  -2.033  -2.033  -2.019  -2.019  -0.942  -0.847  -0.799
 -0.680  -0.636  -0.587  -0.517  -0.494  -0.423  -0.410  -0.391
 -0.382  -0.333  -0.318  -0.296  -0.293  -0.276  -0.273
 -- Virtual --
 -0.085  -0.051  -0.008   0.007   0.019   0.022   0.028   0.051
  0.061   0.066   0.071   0.077   0.084   0.092   0.097   0.100
  0.108   0.121   0.123   0.128   0.132   0.141   0.155   0.164
  0.178   0.185   0.192   0.202   0.214   0.226   0.236   0.255
  0.261   0.261   0.268   0.382   0.389   0.401   0.409   0.427
  0.431   0.440   0.445   0.456   0.464   0.472   0.483   0.493
  0.505   0.540   0.545   0.551   0.575   0.589   0.600   0.622
  0.647   0.648   0.657   0.679   0.714   0.736   0.780   0.793
  0.854   0.859   0.883   0.886   0.920   0.941   0.982   1.031
  1.076   1.126   1.220   1.300   1.327   1.353   1.371   1.415
  1.446   1.490   1.514   1.531   1.580   1.638   1.692   1.699
  1.786   1.795   1.858   1.903   1.968   1.995   2.044   2.060
  2.109   2.148   2.183   2.202   2.260   2.299   2.328   2.463
  2.481   2.540   2.591   2.685   2.706   2.808   2.815   2.849
  2.937   3.147   3.291   3.432   3.694   3.774   3.975   3.983
  4.005   4.030   4.079   4.087   4.124   4.212   4.256   4.273
  4.391   4.446   6.027   6.043   6.087   6.658   7.569   7.597
  7.683   9.739  23.580  23.739  23.860  25.871  25.953  26.407
 27.882  28.361  28.375  28.386  28.538  28.547  28.573  28.607
 28.687  47.927 127.899 127.910 127.939 151.675 215.725 289.763
289.789 289.9041020.7221901.839
 --------------------------------------------------------------

          Ground-State Mulliken Net Atomic Charges

     Atom                 Charge (a.u.)
  ----------------------------------------
      1 C                    -0.529489
      2 C                    -0.283014
      3 C                     0.061958
      4 Cl                    0.109687
      5 H                     0.258372
      6 Br                   -0.057519
      7 I                     0.086602
      8 H                     0.177729
      9 H                     0.175675
  ----------------------------------------
  Sum of atomic charges =     0.000000

 -----------------------------------------------------------------
                    Cartesian Multipole Moments
 -----------------------------------------------------------------
    Charge (ESU x 10^10)
                 0.0000
    Dipole Moment (Debye)
         X       0.5817      Y      -1.1820      Z      -1.2950
       Tot       1.8473
    Quadrupole Moments (Debye-Ang)
        XX     -79.1771     XY      -1.9577     YY     -76.1931
        XZ       2.0283     YZ       1.7314     ZZ     -76.5865
    Octopole Moments (Debye-Ang^2)
       XXX      53.6984    XXY      20.0430    XYY      12.3612
       YYY      42.5358    XXZ       4.9152    XYZ      -0.9214
       YYZ       2.9411    XZZ      10.1971    YZZ       9.9295
       ZZZ       2.1462
    Hexadecapole Moments (Debye-Ang^3)
      XXXX   -1378.3519   XXXY     -76.0174   XXYY    -359.7984
      XYYY     -85.1756   YYYY    -634.9737   XXXZ       6.1878
      XXYZ       1.1658   XYYZ      -2.0277   YYYZ       6.8552
      XXZZ    -276.8939   XYZZ     -20.6213   YYZZ    -148.3354
      XZZZ       6.9489   YZZZ      12.8640   ZZZZ    -225.4949
 -----------------------------------------------------------------
 Calculating analytic gradient of the SCF energy
 Gradient of SCF Energy
            1           2           3           4           5           6
    1  -0.0003718  -0.0001849   0.0001800   0.0001054  -0.0001882  -0.0000545
    2   0.0006464  -0.0002086  -0.0003717   0.0000978   0.0000293   0.0000300
    3   0.0008668  -0.0004331  -0.0004202  -0.0002463  -0.0000262  -0.0001295
            7           8           9
    1  -0.0001769   0.0003652   0.0003257
    2   0.0000005  -0.0001882  -0.0000355
    3   0.0000854   0.0003423  -0.0000393
 Max gradient component =       8.668E-04
 RMS gradient           =       3.038E-04
 Gradient time:  CPU 22.72 s  wall 29.80 s
 Geometry Optimization Parameters
   NAtoms,    NIC,     NZ,  NCons,   NDum,   NFix, NCnnct, MaxDiis
        9      69       9       0       0       0       0       0

 Cartesian Hessian Update
 Hessian Updated using BFGS Update


** GEOMETRY OPTIMIZATION IN DELOCALIZED INTERNAL COORDINATES **
   Searching for a Minimum

   Optimization Cycle:   4

                       Coordinates (Angstroms)
     ATOM                X               Y               Z
      1  C        -0.7154601311   -1.0471381912   -1.4830052994
      2  C        -1.0259962270   -1.4568942288   -0.0654819310
      3  C        -0.2556146682   -0.1906854492   -0.3355228549
      4  Cl       -2.6931341387   -1.4365948300    0.5333954953
      5  H        -0.4805399687   -2.2823739384    0.3698352161
      6  Br       -1.0808007604    1.5358133780   -0.0850470114
      7  I         1.8730411967   -0.2118168498    0.1521119496
      8  H         0.0184086301   -1.6285529525   -2.0289870713
      9  H        -1.5296162746   -0.6524662234   -2.0788800918
   Point Group: c1    Number of degrees of freedom:    21


   Energy is -10069.995820887

 Hessian Updated using BFGS Update

 21 Hessian modes will be used to form the next step
  Hessian Eigenvalues:
     0.016333    0.020965    0.024279    0.029929    0.033291    0.045986
     0.070143    0.085816    0.089979    0.105290    0.110042    0.128518
     0.134740    0.176073    0.233416    0.264023    0.270123    0.285412
     0.346774    0.348148    0.351942

 Minimum Search - Taking Simple RFO Step
 Searching for Lamda that Minimizes Along All modes
 Value Taken    Lamda =  -0.00000852
 Step Taken.  Stepsize is  0.011228

                             Maximum     Tolerance    Cnvgd?
         Gradient           0.000465      0.000300      NO
         Displacement       0.004766      0.001200      NO
         Energy change     -0.000050      0.000001      NO


 New Cartesian Coordinates Obtained by Inverse Iteration

 Displacement from previous Coordinates is:  0.012457
 ----------------------------------------------------------------
             Standard Nuclear Orientation (Angstroms)
    I     Atom           X                Y                Z
 ----------------------------------------------------------------
    1      C      -0.7154023953    -1.0477855775    -1.4843031191
    2      C      -1.0254067803    -1.4562108308    -0.0650201937
    3      C      -0.2554908208    -0.1901442442    -0.3356576613
    4      Cl     -2.6932978341    -1.4375837280     0.5335738962
    5      H      -0.4793721958    -2.2811707677     0.3710733502
    6      Br     -1.0797030602     1.5367385032    -0.0852359655
    7      I       1.8730902804    -0.2124765387     0.1555981511
    8      H       0.0171544093    -1.6283312299    -2.0327133906
    9      H      -1.5312839451    -0.6537448718    -2.0788966660
 ----------------------------------------------------------------
 Molecular Point Group                 C1    NOp =  1
 Largest Abelian Subgroup              C1    NOp =  1
 Nuclear Repulsion Energy =   966.4419623941 hartrees
 There are       63 alpha and       63 beta electrons
 Applying Cartesian multipole field
    Component          Value
    ---------          -----
     (2,0,0)        1.00000E-11
     (0,2,0)        2.00000E-11
     (0,0,2)       -3.00000E-11
 Nucleus-field energy     =     0.0000000204 hartrees
 Requested basis set is 6-311++G(d,p)
 There are 89 shells and 227 basis functions
 A cutoff of  1.0D-11 yielded   3215 shell pairs
 There are     22075 function pairs (     24470 Cartesian)
 Smallest overlap matrix eigenvalue = 3.06E-05
 Guess MOs from SCF MO coefficient file

 -----------------------------------------------------------------------
  General SCF calculation program by
  Eric Jon Sundstrom, Paul Horn, Yuezhi Mao, Dmitri Zuev, Alec White,
  David Stuck, Shaama M.S., Shane Yost, Joonho Lee, David Small,
  Daniel Levine, Susi Lehtola, Hugh Burton, Evgeny Epifanovsky
 -----------------------------------------------------------------------
 Exchange:     0.2000 Hartree-Fock + 0.0800 Slater + 0.7200 B88
 Correlation:  0.1900 VWN1RPA + 0.8100 LYP
 Using SG-1 standard quadrature grid
 A restricted SCF calculation will be
 performed using DIIS
 SCF converges when DIIS error is below 1.0e-08
 ---------------------------------------
  Cycle       Energy         DIIS error
 ---------------------------------------
    1  -10069.9958213546      2.23e-05  
    2  -10069.9958250762      7.56e-06  
    3  -10069.9958246589      1.09e-05  
    4  -10069.9958254478      1.93e-06  
    5  -10069.9958254712      5.15e-07  
    6  -10069.9958254727      1.49e-07  
    7  -10069.9958254728      4.10e-08  
    8  -10069.9958254729      1.41e-08  
    9  -10069.9958254729      2.96e-09  Convergence criterion met
 ---------------------------------------
 SCF time:   CPU 61.49s  wall 81.00s 
 SCF   energy in the final basis set =   -10069.9958254729
 Total energy in the final basis set =   -10069.9958254729

 --------------------------------------------------------------

                    Orbital Energies (a.u.)
 --------------------------------------------------------------

 Alpha MOs
 -- Occupied --
*******-482.846-176.313-165.717-165.715-165.715-101.565 -62.499
-56.320 -56.316 -56.316 -35.810 -31.303 -31.297 -31.297 -22.954
-22.952 -22.952 -22.948 -22.948 -10.301 -10.273 -10.222  -9.479
 -8.708  -7.244  -7.234  -7.234  -6.540  -6.526  -6.526  -6.359
 -4.772  -4.757  -4.756  -2.651  -2.647  -2.647  -2.635  -2.635
 -2.037  -2.033  -2.033  -2.019  -2.019  -0.941  -0.847  -0.799
 -0.680  -0.636  -0.586  -0.516  -0.494  -0.423  -0.410  -0.391
 -0.382  -0.333  -0.318  -0.296  -0.293  -0.276  -0.273
 -- Virtual --
 -0.085  -0.051  -0.008   0.007   0.019   0.022   0.028   0.051
  0.060   0.066   0.071   0.077   0.084   0.092   0.097   0.100
  0.108   0.121   0.123   0.128   0.132   0.141   0.155   0.164
  0.178   0.185   0.192   0.202   0.213   0.226   0.236   0.254
  0.261   0.261   0.268   0.382   0.389   0.401   0.409   0.427
  0.431   0.440   0.445   0.456   0.464   0.472   0.483   0.492
  0.505   0.540   0.545   0.551   0.575   0.589   0.600   0.622
  0.647   0.648   0.657   0.678   0.714   0.736   0.780   0.793
  0.854   0.859   0.883   0.886   0.920   0.941   0.982   1.031
  1.076   1.126   1.220   1.300   1.327   1.353   1.370   1.416
  1.446   1.489   1.514   1.530   1.580   1.638   1.692   1.699
  1.786   1.794   1.858   1.902   1.968   1.994   2.044   2.060
  2.109   2.147   2.183   2.201   2.260   2.299   2.328   2.463
  2.481   2.539   2.590   2.684   2.705   2.808   2.815   2.848
  2.936   3.145   3.290   3.431   3.693   3.773   3.975   3.983
  4.005   4.030   4.079   4.086   4.124   4.212   4.256   4.273
  4.391   4.446   6.027   6.043   6.087   6.658   7.569   7.597
  7.682   9.739  23.579  23.738  23.858  25.871  25.952  26.407
 27.882  28.361  28.375  28.386  28.538  28.547  28.573  28.607
 28.687  47.927 127.899 127.910 127.938 151.675 215.725 289.763
289.789 289.9041020.7221901.839
 --------------------------------------------------------------

          Ground-State Mulliken Net Atomic Charges

     Atom                 Charge (a.u.)
  ----------------------------------------
      1 C                    -0.529092
      2 C                    -0.283281
      3 C                     0.062546
      4 Cl                    0.109434
      5 H                     0.258263
      6 Br                   -0.057425
      7 I                     0.086413
      8 H                     0.177766
      9 H                     0.175375
  ----------------------------------------
  Sum of atomic charges =     0.000000

 -----------------------------------------------------------------
                    Cartesian Multipole Moments
 -----------------------------------------------------------------
    Charge (ESU x 10^10)
                 0.0000
    Dipole Moment (Debye)
         X       0.5820      Y      -1.1798      Z      -1.2950
       Tot       1.8460
    Quadrupole Moments (Debye-Ang)
        XX     -79.1827     XY      -1.9598     YY     -76.2005
        XZ       2.0354     YZ       1.7354     ZZ     -76.5783
    Octopole Moments (Debye-Ang^2)
       XXX      53.6262    XXY      20.0428    XYY      12.3444
       YYY      42.6223    XXZ       4.8494    XYZ      -0.9267
       YYZ       2.8478    XZZ      10.1905    YZZ       9.9188
       ZZZ       1.8427
    Hexadecapole Moments (Debye-Ang^3)
      XXXX   -1378.2492   XXXY     -76.0243   XXYY    -359.8622
      XYYY     -85.2403   YYYY    -635.5692   XXXZ       5.7726
      XXYZ       1.1796   XYYZ      -2.2180   YYYZ       6.9396
      XXZZ    -276.8827   XYZZ     -20.6273   YYZZ    -148.4579
      XZZZ       6.3823   YZZZ      13.0269   ZZZZ    -225.8169
 -----------------------------------------------------------------
 Calculating analytic gradient of the SCF energy
 Gradient of SCF Energy
            1           2           3           4           5           6
    1  -0.0000816  -0.0002362   0.0002805  -0.0001232  -0.0001039  -0.0000207
    2   0.0001602  -0.0000393  -0.0000150   0.0000311  -0.0000647   0.0000735
    3  -0.0000084   0.0000230   0.0000046  -0.0001565   0.0000390  -0.0000878
            7           8           9
    1  -0.0000441   0.0001927   0.0001365
    2   0.0000105  -0.0000944  -0.0000620
    3   0.0002631   0.0001336  -0.0002105
 Max gradient component =       2.805E-04
 RMS gradient           =       1.279E-04
 Gradient time:  CPU 23.59 s  wall 29.27 s
 Geometry Optimization Parameters
   NAtoms,    NIC,     NZ,  NCons,   NDum,   NFix, NCnnct, MaxDiis
        9      69       9       0       0       0       0       0

 Cartesian Hessian Update
 Hessian Updated using BFGS Update


** GEOMETRY OPTIMIZATION IN DELOCALIZED INTERNAL COORDINATES **
   Searching for a Minimum

   Optimization Cycle:   5

                       Coordinates (Angstroms)
     ATOM                X               Y               Z
      1  C        -0.7154023953   -1.0477855775   -1.4843031191
      2  C        -1.0254067803   -1.4562108308   -0.0650201937
      3  C        -0.2554908208   -0.1901442442   -0.3356576613
      4  Cl       -2.6932978341   -1.4375837280    0.5335738962
      5  H        -0.4793721958   -2.2811707677    0.3710733502
      6  Br       -1.0797030602    1.5367385032   -0.0852359655
      7  I         1.8730902804   -0.2124765387    0.1555981511
      8  H         0.0171544093   -1.6283312299   -2.0327133906
      9  H        -1.5312839451   -0.6537448718   -2.0788966660
   Point Group: c1    Number of degrees of freedom:    21


   Energy is -10069.995825473

 Hessian Updated using BFGS Update

 21 Hessian modes will be used to form the next step
  Hessian Eigenvalues:
     0.016575    0.020964    0.023438    0.028164    0.029958    0.046755
     0.067340    0.085807    0.090286    0.105173    0.110854    0.128260
     0.136136    0.176226    0.244581    0.263187    0.275755    0.294708
     0.348145    0.348829    0.355133

 Minimum Search - Taking Simple RFO Step
 Searching for Lamda that Minimizes Along All modes
 Value Taken    Lamda =  -0.00000104
 Step Taken.  Stepsize is  0.005316

                             Maximum     Tolerance    Cnvgd?
         Gradient           0.000148      0.000300     YES
         Displacement       0.002863      0.001200      NO
         Energy change     -0.000005      0.000001      NO


 New Cartesian Coordinates Obtained by Inverse Iteration

 Displacement from previous Coordinates is:  0.004259
 ----------------------------------------------------------------
             Standard Nuclear Orientation (Angstroms)
    I     Atom           X                Y                Z
 ----------------------------------------------------------------
    1      C      -0.7151617918    -1.0481413655    -1.4843632290
    2      C      -1.0251771272    -1.4560837648    -0.0649441463
    3      C      -0.2558298739    -0.1902471330    -0.3356131761
    4      Cl     -2.6934072207    -1.4378347052     0.5329889260
    5      H      -0.4789715592    -2.2803516490     0.3720465879
    6      Br     -1.0797396182     1.5365616909    -0.0854448067
    7      I       1.8728191478    -0.2131344018     0.1555906868
    8      H       0.0170418092    -1.6280529412    -2.0337490223
    9      H      -1.5312861079    -0.6534250158    -2.0780934189
 ----------------------------------------------------------------
 Molecular Point Group                 C1    NOp =  1
 Largest Abelian Subgroup              C1    NOp =  1
 Nuclear Repulsion Energy =   966.4851411916 hartrees
 There are       63 alpha and       63 beta electrons
 Applying Cartesian multipole field
    Component          Value
    ---------          -----
     (2,0,0)        1.00000E-11
     (0,2,0)        2.00000E-11
     (0,0,2)       -3.00000E-11
 Nucleus-field energy     =     0.0000000204 hartrees
 Requested basis set is 6-311++G(d,p)
 There are 89 shells and 227 basis functions
 A cutoff of  1.0D-11 yielded   3215 shell pairs
 There are     22075 function pairs (     24470 Cartesian)
 Smallest overlap matrix eigenvalue = 3.05E-05
 Guess MOs from SCF MO coefficient file

 -----------------------------------------------------------------------
  General SCF calculation program by
  Eric Jon Sundstrom, Paul Horn, Yuezhi Mao, Dmitri Zuev, Alec White,
  David Stuck, Shaama M.S., Shane Yost, Joonho Lee, David Small,
  Daniel Levine, Susi Lehtola, Hugh Burton, Evgeny Epifanovsky
 -----------------------------------------------------------------------
 Exchange:     0.2000 Hartree-Fock + 0.0800 Slater + 0.7200 B88
 Correlation:  0.1900 VWN1RPA + 0.8100 LYP
 Using SG-1 standard quadrature grid
 A restricted SCF calculation will be
 performed using DIIS
 SCF converges when DIIS error is below 1.0e-08
 ---------------------------------------
  Cycle       Energy         DIIS error
 ---------------------------------------
    1  -10069.9958254988      9.13e-06  
    2  -10069.9958260806      2.04e-06  
    3  -10069.9958260207      3.69e-06  
    4  -10069.9958261105      3.51e-07  
    5  -10069.9958261112      1.31e-07  
    6  -10069.9958261114      4.24e-08  
    7  -10069.9958261115      1.19e-08  
    8  -10069.9958261115      3.23e-09  Convergence criterion met
 ---------------------------------------
 SCF time:   CPU 55.57s  wall 71.00s 
 SCF   energy in the final basis set =   -10069.9958261115
 Total energy in the final basis set =   -10069.9958261115

 --------------------------------------------------------------

                    Orbital Energies (a.u.)
 --------------------------------------------------------------

 Alpha MOs
 -- Occupied --
*******-482.846-176.313-165.717-165.715-165.715-101.565 -62.499
-56.320 -56.316 -56.316 -35.810 -31.303 -31.297 -31.297 -22.954
-22.952 -22.952 -22.948 -22.948 -10.301 -10.273 -10.222  -9.479
 -8.708  -7.244  -7.234  -7.234  -6.540  -6.526  -6.526  -6.359
 -4.772  -4.757  -4.756  -2.651  -2.647  -2.647  -2.635  -2.635
 -2.037  -2.033  -2.033  -2.019  -2.019  -0.941  -0.847  -0.799
 -0.680  -0.637  -0.586  -0.516  -0.494  -0.423  -0.411  -0.391
 -0.382  -0.333  -0.318  -0.296  -0.293  -0.276  -0.273
 -- Virtual --
 -0.085  -0.051  -0.008   0.007   0.019   0.022   0.028   0.051
  0.060   0.066   0.071   0.077   0.084   0.092   0.097   0.100
  0.108   0.121   0.123   0.128   0.132   0.141   0.155   0.164
  0.178   0.185   0.192   0.202   0.213   0.226   0.236   0.255
  0.261   0.261   0.268   0.382   0.389   0.401   0.409   0.427
  0.431   0.440   0.445   0.456   0.464   0.472   0.483   0.492
  0.505   0.540   0.545   0.551   0.575   0.589   0.600   0.622
  0.647   0.648   0.657   0.679   0.714   0.736   0.780   0.793
  0.854   0.859   0.883   0.886   0.920   0.941   0.982   1.031
  1.076   1.126   1.220   1.300   1.327   1.353   1.371   1.416
  1.446   1.488   1.514   1.530   1.580   1.638   1.693   1.699
  1.786   1.794   1.858   1.902   1.968   1.994   2.044   2.060
  2.109   2.147   2.183   2.202   2.260   2.299   2.328   2.463
  2.481   2.539   2.591   2.684   2.705   2.808   2.815   2.848
  2.937   3.145   3.290   3.431   3.694   3.773   3.975   3.983
  4.005   4.030   4.079   4.086   4.124   4.212   4.256   4.273
  4.391   4.446   6.027   6.043   6.087   6.658   7.569   7.597
  7.682   9.739  23.579  23.739  23.858  25.871  25.952  26.407
 27.882  28.361  28.375  28.386  28.538  28.547  28.573  28.607
 28.687  47.927 127.899 127.910 127.938 151.675 215.725 289.763
289.789 289.9041020.7221901.839
 --------------------------------------------------------------

          Ground-State Mulliken Net Atomic Charges

     Atom                 Charge (a.u.)
  ----------------------------------------
      1 C                    -0.529025
      2 C                    -0.283145
      3 C                     0.062348
      4 Cl                    0.109310
      5 H                     0.258366
      6 Br                   -0.057287
      7 I                     0.086301
      8 H                     0.177857
      9 H                     0.175276
  ----------------------------------------
  Sum of atomic charges =     0.000000

 -----------------------------------------------------------------
                    Cartesian Multipole Moments
 -----------------------------------------------------------------
    Charge (ESU x 10^10)
                 0.0000
    Dipole Moment (Debye)
         X       0.5820      Y      -1.1780      Z      -1.2943
       Tot       1.8444
    Quadrupole Moments (Debye-Ang)
        XX     -79.1860     XY      -1.9636     YY     -76.2031
        XZ       2.0326     YZ       1.7331     ZZ     -76.5764
    Octopole Moments (Debye-Ang^2)
       XXX      53.6493    XXY      20.0684    XYY      12.3570
       YYY      42.7199    XXZ       4.8581    XYZ      -0.9238
       YYZ       2.8612    XZZ      10.2063    YZZ       9.9410
       ZZZ       1.8704
    Hexadecapole Moments (Debye-Ang^3)
      XXXX   -1378.1334   XXXY     -75.9778   XXYY    -359.8467
      XYYY     -85.1831   YYYY    -635.6430   XXXZ       5.7098
      XXYZ       1.1687   XYYZ      -2.2399   YYYZ       6.9226
      XXZZ    -276.8779   XYZZ     -20.6143   YYZZ    -148.4462
      XZZZ       6.3022   YZZZ      13.0334   ZZZZ    -225.7712
 -----------------------------------------------------------------
 Calculating analytic gradient of the SCF energy
 Gradient of SCF Energy
            1           2           3           4           5           6
    1   0.0000297  -0.0001115   0.0000750  -0.0001317  -0.0001123   0.0000020
    2   0.0000112   0.0000957  -0.0000869   0.0000388   0.0000057   0.0000158
    3  -0.0000528   0.0000020   0.0000746  -0.0001604   0.0000505  -0.0000900
            7           8           9
    1  -0.0000616   0.0001360   0.0001743
    2  -0.0000148  -0.0000525  -0.0000130
    3   0.0002406   0.0000896  -0.0001541
 Max gradient component =       2.406E-04
 RMS gradient           =       9.770E-05
 Gradient time:  CPU 23.94 s  wall 30.03 s
 Geometry Optimization Parameters
   NAtoms,    NIC,     NZ,  NCons,   NDum,   NFix, NCnnct, MaxDiis
        9      69       9       0       0       0       0       0

 Cartesian Hessian Update
 Hessian Updated using BFGS Update


** GEOMETRY OPTIMIZATION IN DELOCALIZED INTERNAL COORDINATES **
   Searching for a Minimum

   Optimization Cycle:   6

                       Coordinates (Angstroms)
     ATOM                X               Y               Z
      1  C        -0.7151617918   -1.0481413655   -1.4843632290
      2  C        -1.0251771272   -1.4560837648   -0.0649441463
      3  C        -0.2558298739   -0.1902471330   -0.3356131761
      4  Cl       -2.6934072207   -1.4378347052    0.5329889260
      5  H        -0.4789715592   -2.2803516490    0.3720465879
      6  Br       -1.0797396182    1.5365616909   -0.0854448067
      7  I         1.8728191478   -0.2131344018    0.1555906868
      8  H         0.0170418092   -1.6280529412   -2.0337490223
      9  H        -1.5312861079   -0.6534250158   -2.0780934189
   Point Group: c1    Number of degrees of freedom:    21


   Energy is -10069.995826111

 Hessian Updated using BFGS Update

 21 Hessian modes will be used to form the next step
  Hessian Eigenvalues:
     0.017190    0.018560    0.022135    0.026245    0.030319    0.047085
     0.066370    0.085963    0.090306    0.095877    0.111061    0.127680
     0.135367    0.177086    0.254244    0.266211    0.278685    0.294279
     0.348131    0.348675    0.352174

 Minimum Search - Taking Simple RFO Step
 Searching for Lamda that Minimizes Along All modes
 Value Taken    Lamda =   0.00000000
 Step Taken.  Stepsize is  0.003043

                             Maximum     Tolerance    Cnvgd?
         Gradient           0.000063      0.000300     YES
         Displacement       0.001581      0.001200      NO
         Energy change     -0.000001      0.000001     YES


                       Distance Matrix (Angstroms)
             C (  1)   C (  2)   C (  3)   Cl(  4)   H (  5)   Br(  6)
   C (  2)  1.509065
   C (  3)  1.505522  1.505822
   Cl(  4)  2.852197  1.772244  2.872756
   H (  5)  2.240622  1.081073  2.217907  2.374755
   Br(  6)  2.961516  2.993213  1.929580  3.439973  3.890893
   I (  7)  3.175584  3.161003  2.184709  4.742652  3.138656  3.440514
   H (  8)  1.083626  2.234275  2.241743  3.737761  2.541530  3.874739
   H (  9)  1.083686  2.225573  2.208520  2.963710  3.123690  2.995093
             I (  7)   H (  8)
   H (  8)  3.199861
   H (  9)  4.095257  1.830078

 Final energy is   -10069.995826111484     


 ******************************
 **  OPTIMIZATION CONVERGED  **
 ******************************

                       Coordinates (Angstroms)
     ATOM                X               Y               Z
      1  C        -0.7151617918   -1.0481413655   -1.4843632290
      2  C        -1.0251771272   -1.4560837648   -0.0649441463
      3  C        -0.2558298739   -0.1902471330   -0.3356131761
      4  Cl       -2.6934072207   -1.4378347052    0.5329889260
      5  H        -0.4789715592   -2.2803516490    0.3720465879
      6  Br       -1.0797396182    1.5365616909   -0.0854448067
      7  I         1.8728191478   -0.2131344018    0.1555906868
      8  H         0.0170418092   -1.6280529412   -2.0337490223
      9  H        -1.5312861079   -0.6534250158   -2.0780934189

Z-matrix Print:
$molecule
0 1
I 
C  1 2.184709
C  2 1.505522 1 117.571563
H  3 1.083626 2 119.054481 1 -1.029771 0
H  3 1.083686 2 116.120663 1 -145.636764 0
C  2 1.505822 1 116.652901 3 68.518943 0
H  6 1.081073 2 117.094603 1 1.266226 0
Cl 6 1.772244 2 122.202834 1 142.796088 0
Br 2 1.929580 1 113.344445 3 -144.430868 0
$end


 --------------------------------------------------------------

                    Orbital Energies (a.u.)
 --------------------------------------------------------------

 Alpha MOs
 -- Occupied --
*******-482.846-176.313-165.717-165.715-165.715-101.565 -62.499
-56.320 -56.316 -56.316 -35.810 -31.303 -31.297 -31.297 -22.954
-22.952 -22.952 -22.948 -22.948 -10.301 -10.273 -10.222  -9.479
 -8.708  -7.244  -7.234  -7.234  -6.540  -6.526  -6.526  -6.359
 -4.772  -4.757  -4.756  -2.651  -2.647  -2.647  -2.635  -2.635
 -2.037  -2.033  -2.033  -2.019  -2.019  -0.941  -0.847  -0.799
 -0.680  -0.637  -0.586  -0.516  -0.494  -0.423  -0.411  -0.391
 -0.382  -0.333  -0.318  -0.296  -0.293  -0.276  -0.273
 -- Virtual --
 -0.085  -0.051  -0.008   0.007   0.019   0.022   0.028   0.051
  0.060   0.066   0.071   0.077   0.084   0.092   0.097   0.100
  0.108   0.121   0.123   0.128   0.132   0.141   0.155   0.164
  0.178   0.185   0.192   0.202   0.213   0.226   0.236   0.255
  0.261   0.261   0.268   0.382   0.389   0.401   0.409   0.427
  0.431   0.440   0.445   0.456   0.464   0.472   0.483   0.492
  0.505   0.540   0.545   0.551   0.575   0.589   0.600   0.622
  0.647   0.648   0.657   0.679   0.714   0.736   0.780   0.793
  0.854   0.859   0.883   0.886   0.920   0.941   0.982   1.031
  1.076   1.126   1.220   1.300   1.327   1.353   1.371   1.416
  1.446   1.488   1.514   1.530   1.580   1.638   1.693   1.699
  1.786   1.794   1.858   1.902   1.968   1.994   2.044   2.060
  2.109   2.147   2.183   2.202   2.260   2.299   2.328   2.463
  2.481   2.539   2.591   2.684   2.705   2.808   2.815   2.848
  2.937   3.145   3.290   3.431   3.694   3.773   3.975   3.983
  4.005   4.030   4.079   4.086   4.124   4.212   4.256   4.273
  4.391   4.446   6.027   6.043   6.087   6.658   7.569   7.597
  7.682   9.739  23.579  23.739  23.858  25.871  25.952  26.407
 27.882  28.361  28.375  28.386  28.538  28.547  28.573  28.607
 28.687  47.927 127.899 127.910 127.938 151.675 215.725 289.763
289.789 289.9041020.7221901.839
 --------------------------------------------------------------

          Ground-State Mulliken Net Atomic Charges

     Atom                 Charge (a.u.)
  ----------------------------------------
      1 C                    -0.529025
      2 C                    -0.283145
      3 C                     0.062348
      4 Cl                    0.109310
      5 H                     0.258366
      6 Br                   -0.057287
      7 I                     0.086301
      8 H                     0.177857
      9 H                     0.175276
  ----------------------------------------
  Sum of atomic charges =     0.000000

 -----------------------------------------------------------------
                    Cartesian Multipole Moments
 -----------------------------------------------------------------
    Charge (ESU x 10^10)
                 0.0000
    Dipole Moment (Debye)
         X       0.5820      Y      -1.1780      Z      -1.2943
       Tot       1.8444
    Quadrupole Moments (Debye-Ang)
        XX     -79.1860     XY      -1.9636     YY     -76.2031
        XZ       2.0326     YZ       1.7331     ZZ     -76.5764
    Octopole Moments (Debye-Ang^2)
       XXX      53.6493    XXY      20.0684    XYY      12.3570
       YYY      42.7199    XXZ       4.8581    XYZ      -0.9238
       YYZ       2.8612    XZZ      10.2063    YZZ       9.9410
       ZZZ       1.8704
    Hexadecapole Moments (Debye-Ang^3)
      XXXX   -1378.1334   XXXY     -75.9778   XXYY    -359.8467
      XYYY     -85.1831   YYYY    -635.6430   XXXZ       5.7098
      XXYZ       1.1687   XYYZ      -2.2399   YYYZ       6.9226
      XXZZ    -276.8779   XYZZ     -20.6143   YYZZ    -148.4462
      XZZZ       6.3022   YZZZ      13.0334   ZZZZ    -225.7712
 -----------------------------------------------------------------
Archival summary:
1\1\TWL02\OPT\ProcedureUnspecified\BasisUnspecified\1r1l133\taweetha\ThuOct1101:07:002018ThuOct1101:07:002018\0\\#,OPT,ProcedureUnspecified,BasisUnspecified,\\0,1\I\C,1,2.18471\C,2,1.50552,1,117.572\H,3,1.08363,2,119.054,1,-1.02977,0\H,3,1.08369,2,116.121,1,-145.637,0\C,2,1.50582,1,116.653,3,68.5189,0\H,6,1.08107,2,117.095,1,1.26623,0\Cl,6,1.77224,2,122.203,1,142.796,0\Br,2,1.92958,1,113.344,3,-144.431,0\\\@

 Total job time:  874.11s(wall), 549.21s(cpu) 
 Thu Oct 11 01:07:00 2018

        *************************************************************
        *                                                           *
        *  Thank you very much for using Q-Chem.  Have a nice day.  *
        *                                                           *
        *************************************************************


 
User input: 2 of 2 
 
Q-Chem Developer Version!
                  Welcome to Q-Chem
     A Quantum Leap Into The Future Of Chemistry


 Q-Chem 5.1, Q-Chem, Inc., Pleasanton, CA (2018)

 Yihan Shao,  Zhengting Gan,  E. Epifanovsky,  A. T. B. Gilbert,  M. Wormit,  
 J. Kussmann,  A. W. Lange,  A. Behn,  Jia Deng,  Xintian Feng,  D. Ghosh,  
 M. Goldey,  P. R. Horn,  L. D. Jacobson,  I. Kaliman,  T. Kus,  A. Landau,  
 Jie Liu,  E. I. Proynov,  R. M. Richard,  R. P. Steele,  E. J. Sundstrom,  
 H. L. Woodcock III,  P. M. Zimmerman,  D. Zuev,  B. Albrecht,  E. Alguire,  
 S. A. Baeppler,  D. Barton,  Z. Benda,  Y. A. Bernard,  E. J. Berquist,  
 K. B. Bravaya,  H. Burton,  D. Casanova,  Chun-Min Chang,  Yunqing Chen,  
 A. Chien,  K. D. Closser,  M. P. Coons,  S. Coriani,  S. Dasgupta,  
 A. L. Dempwolff,  M. Diedenhofen,  Hainam Do,  R. G. Edgar,  Po-Tung Fang,  
 S. Faraji,  S. Fatehi,  Qingguo Feng,  K. D. Fenk,  J. Fosso-Tande,  
 Qinghui Ge,  A. Ghysels,  G. Gidofalvi,  J. Gomes,  J. Gonthier,  A. Gunina,  
 D. Hait,  M. W. D. Hanson-Heine,  P. H. P. Harbach,  A. W. Hauser,  
 J. E. Herr,  E. G. Hohenstein,  Z. C. Holden,  Kerwin Hui,  B. C. Huynh,  
 T.-C. Jagau,  Hyunjun Ji,  B. Kaduk,  K. Khistyaev,  Jaehoon Kim,  
 P. Klunzinger,  K. Koh,  D. Kosenkov,  L. Koulias,  T. Kowalczyk,  
 C. M. Krauter,  A. Kunitsa,  Ka Un Lao,  A. Laurent,  K. V. Lawler,  
 Joonho Lee,  D. Lefrancois,  S. Lehtola,  D. S. Levine,  Yi-Pei Li,  
 You-Sheng Lin,  Fenglai Liu,  E. Livshits,  A. Luenser,  P. Manohar,  
 E. Mansoor,  S. F. Manzer,  Shan-Ping Mao,  Yuezhi Mao,  N. Mardirossian,  
 A. V. Marenich,  T. Markovich,  L. A. Martinez-Martinez,  S. A. Maurer,  
 N. J. Mayhall,  S. C. McKenzie,  J.-M. Mewes,  A. F. Morrison,  
 J. W. Mullinax,  K. Nanda,  T. S. Nguyen-Beck,  R. Olivares-Amaya,  
 J. A. Parkhill,  T. M. Perrine,  F. Plasser,  P. Pokhilko,  S. Prager,  
 A. Prociuk,  E. Ramos,  D. R. Rehn,  F. Rob,  M. Schneider,  N. Sergueev,  
 S. M. Sharada,  S. Sharma,  D. W. Small,  T. Stauch,  T. Stein,  
 Yu-Chuan Su,  A. J. W. Thom,  A. Tkatchenko,  T. Tsuchimochi,  N. M. Tubman,  
 L. Vogt,  M. L. Vidal,  O. Vydrov,  M. A. Watson,  J. Wenzel,  
 M. de Wergifosse,  T. A. Wesolowski,  A. White,  J. Witte,  A. Yamada,  
 Jun Yang,  K. Yao,  S. Yeganeh,  S. R. Yost,  Zhi-Qiang You,  A. Zech,  
 Igor Ying Zhang,  Xing Zhang,  Yan Zhao,  Ying Zhu,  B. R. Brooks,  
 G. K. L. Chan,  C. J. Cramer,  M. S. Gordon,  W. J. Hehre,  A. Klamt,  
 M. W. Schmidt,  C. D. Sherrill,  D. G. Truhlar,  A. Aspuru-Guzik,  R. Baer,  
 A. T. Bell,  N. A. Besley,  Jeng-Da Chai,  A. E. DePrince, III,  
 R. A. DiStasio Jr.,  A. Dreuw,  B. D. Dunietz,  T. R. Furlani,  
 Chao-Ping Hsu,  Yousung Jung,  Jing Kong,  D. S. Lambrecht,  WanZhen Liang,  
 C. Ochsenfeld,  V. A. Rassolov,  L. V. Slipchenko,  J. E. Subotnik,  
 T. Van Voorhis,  J. M. Herbert,  A. I. Krylov,  P. M. W. Gill,  M. Head-Gordon

 Contributors to earlier versions of Q-Chem not listed above: 
 R. D. Adamson,  B. Austin,  J. Baker,  G. J. O. Beran,  K. Brandhorst,  
 S. T. Brown,  E. F. C. Byrd,  A. K. Chakraborty,  C.-L. Cheng,  
 Siu Hung Chien,  D. M. Chipman,  D. L. Crittenden,  H. Dachsel,  
 R. J. Doerksen,  A. D. Dutoi,  L. Fusti-Molnar,  W. A. Goddard III,  
 A. Golubeva-Zadorozhnaya,  S. R. Gwaltney,  G. Hawkins,  A. Heyden,  
 S. Hirata,  G. Kedziora,  F. J. Keil,  C. Kelley,  Jihan Kim,  R. A. King,  
 R. Z. Khaliullin,  P. P. Korambath,  W. Kurlancheek,  A. M. Lee,  M. S. Lee,  
 S. V. Levchenko,  Ching Yeh Lin,  D. Liotard,  R. C. Lochan,  I. Lotan,  
 P. E. Maslen,  N. Nair,  D. P. O'Neill,  D. Neuhauser,  E. Neuscamman,  
 C. M. Oana,  R. Olson,  B. Peters,  R. Peverati,  P. A. Pieniazek,  
 Y. M. Rhee,  J. Ritchie,  M. A. Rohrdanz,  E. Rosta,  N. J. Russ,  
 H. F. Schaefer III,  N. E. Schultz,  N. Shenvi,  A. C. Simmonett,  A. Sodt,  
 D. Stuck,  K. S. Thanthiriwatte,  V. Vanovschi,  Tao Wang,  A. Warshel,  
 C. F. Williams,  Q. Wu,  X. Xu,  W. Zhang

 Please cite Q-Chem as follows:
 Y. Shao et al., Mol. Phys. 113, 184-215 (2015)
 DOI: 10.1080/00268976.2014.952696

 Q-Chem 5.1.1 for Intel X86 EM64T Linux

 Parts of Q-Chem use Armadillo 8.300.2 (Tropical Shenanigans).
 http://arma.sourceforge.net/

 Q-Chem begins on Thu Oct 11 01:07:00 2018  

Host: 
0

     Scratch files written to /scratch/taweetham/qchem956//
The previous job contains 0 fragments, simply inherited here
Input Ideriv = 2
Curr. Ideriv = -1
Max.  Ideriv = 2

Checking the input file for inconsistencies... 	...done.

--------------------------------------------------------------
User input:
--------------------------------------------------------------

$molecule
read
$end

$rem
   job_type 	frequency
   basis 	6-311++g**
   method	b3lyp	
$end


--------------------------------------------------------------
 ----------------------------------------------------------------
             Standard Nuclear Orientation (Angstroms)
    I     Atom           X                Y                Z
 ----------------------------------------------------------------
    1      C      -0.7598811545    -0.9519482257    -1.5125687558
    2      C      -1.0553607280    -1.4196580986    -0.1085686354
    3      C      -0.2756657069    -0.1511528611    -0.3332226687
    4      Cl     -2.7151175974    -1.4106044278     0.5126992595
    5      H      -0.5125564573    -2.2683418273     0.2836282815
    6      Br     -1.0768703069     1.5713197695     0.0050662910
    7      I       1.8589909478    -0.2183795124     0.1268569589
    8      H      -0.0416111655    -1.5143912015    -2.0973682262
    9      H      -1.5794471752    -0.5225143603    -2.0767261165
 ----------------------------------------------------------------
 Molecular Point Group                 C1    NOp =  1
 Largest Abelian Subgroup              C1    NOp =  1
 Nuclear Repulsion Energy =   966.4851411916 hartrees
 There are       63 alpha and       63 beta electrons
 Requested basis set is 6-311++G(d,p)
 There are 89 shells and 227 basis functions

 Total QAlloc Memory Limit   2000 MB
 Mega-Array Size       188 MB
 MEM_STATIC part       192 MB

                       Distance Matrix (Angstroms)
             C (  1)   C (  2)   C (  3)   Cl(  4)   H (  5)   Br(  6)
   C (  2)  1.509065
   C (  3)  1.505522  1.505822
   Cl(  4)  2.852197  1.772244  2.872756
   H (  5)  2.240622  1.081073  2.217907  2.374755
   Br(  6)  2.961516  2.993213  1.929580  3.439973  3.890893
   I (  7)  3.175584  3.161003  2.184709  4.742652  3.138656  3.440514
   H (  8)  1.083626  2.234275  2.241743  3.737761  2.541530  3.874739
   H (  9)  1.083686  2.225573  2.208520  2.963710  3.123690  2.995093
             I (  7)   H (  8)
   H (  8)  3.199861
   H (  9)  4.095257  1.830078

 A cutoff of  1.0D-11 yielded   3215 shell pairs
 There are     22075 function pairs (     24470 Cartesian)
 Smallest overlap matrix eigenvalue = 3.05E-05
 Guess from superposition of atomic densities
 Warning:  Energy on first SCF cycle will be non-variational
 SAD guess density has 126.000000 electrons

 -----------------------------------------------------------------------
  General SCF calculation program by
  Eric Jon Sundstrom, Paul Horn, Yuezhi Mao, Dmitri Zuev, Alec White,
  David Stuck, Shaama M.S., Shane Yost, Joonho Lee, David Small,
  Daniel Levine, Susi Lehtola, Hugh Burton, Evgeny Epifanovsky
 -----------------------------------------------------------------------
 Exchange:     0.2000 Hartree-Fock + 0.0800 Slater + 0.7200 B88
 Correlation:  0.1900 VWN1RPA + 0.8100 LYP
 Using SG-1 standard quadrature grid
 A restricted SCF calculation will be
 performed using DIIS
 SCF converges when DIIS error is below 1.0e-08
 ---------------------------------------
  Cycle       Energy         DIIS error
 ---------------------------------------
    1  -10070.9262118385      3.58e-02  
    2  -10069.9518107938      2.91e-03  
    3  -10069.9273224466      3.41e-03  
    4  -10069.9936410493      5.54e-04  
    5  -10069.9953366413      2.82e-04  
    6  -10069.9957976827      9.42e-05  
    7  -10069.9958501100      2.31e-05  
    8  -10069.9958532755      6.42e-06  
    9  -10069.9958535139      1.31e-06  
   10  -10069.9958535248      3.70e-07  
   11  -10069.9958535256      8.08e-08  
   12  -10069.9958535257      1.88e-08  
   13  -10069.9958535257      5.33e-09  Convergence criterion met
 ---------------------------------------
 SCF time:   CPU 87.56s  wall 110.00s 
 SCF   energy in the final basis set =   -10069.9958535257
 Total energy in the final basis set =   -10069.9958535257

 --------------------------------------------------------------

                    Orbital Energies (a.u.)
 --------------------------------------------------------------

 Alpha MOs
 -- Occupied --
*******-482.846-176.313-165.717-165.715-165.715-101.565 -62.499
-56.320 -56.316 -56.316 -35.810 -31.303 -31.297 -31.297 -22.954
-22.952 -22.952 -22.948 -22.948 -10.301 -10.273 -10.222  -9.479
 -8.708  -7.244  -7.234  -7.234  -6.540  -6.526  -6.526  -6.359
 -4.772  -4.757  -4.756  -2.651  -2.647  -2.647  -2.635  -2.635
 -2.037  -2.033  -2.032  -2.019  -2.019  -0.941  -0.847  -0.799
 -0.680  -0.637  -0.586  -0.516  -0.494  -0.423  -0.411  -0.391
 -0.382  -0.333  -0.318  -0.296  -0.293  -0.276  -0.273
 -- Virtual --
 -0.085  -0.051  -0.008   0.007   0.019   0.022   0.028   0.051
  0.060   0.066   0.071   0.077   0.084   0.092   0.097   0.100
  0.108   0.121   0.123   0.128   0.132   0.141   0.155   0.164
  0.178   0.185   0.192   0.202   0.213   0.226   0.236   0.255
  0.261   0.261   0.268   0.382   0.389   0.401   0.409   0.427
  0.431   0.440   0.445   0.456   0.464   0.472   0.483   0.492
  0.505   0.540   0.545   0.551   0.574   0.589   0.600   0.622
  0.647   0.648   0.657   0.678   0.714   0.736   0.780   0.793
  0.854   0.859   0.883   0.886   0.920   0.941   0.982   1.031
  1.076   1.126   1.220   1.300   1.327   1.353   1.371   1.416
  1.446   1.488   1.514   1.530   1.580   1.638   1.693   1.699
  1.786   1.794   1.858   1.902   1.968   1.994   2.044   2.059
  2.109   2.147   2.183   2.202   2.260   2.299   2.328   2.463
  2.481   2.539   2.591   2.684   2.705   2.808   2.815   2.848
  2.937   3.145   3.290   3.431   3.694   3.773   3.975   3.983
  4.005   4.030   4.079   4.086   4.124   4.212   4.256   4.273
  4.391   4.446   6.027   6.043   6.087   6.658   7.569   7.596
  7.682   9.739  23.579  23.739  23.858  25.871  25.952  26.407
 27.882  28.361  28.375  28.386  28.538  28.547  28.573  28.607
 28.687  47.927 127.899 127.910 127.938 151.675 215.725 289.763
289.789 289.9041020.7221901.839
 --------------------------------------------------------------

          Ground-State Mulliken Net Atomic Charges

     Atom                 Charge (a.u.)
  ----------------------------------------
      1 C                    -0.529339
      2 C                    -0.282715
      3 C                     0.061972
      4 Cl                    0.109240
      5 H                     0.258256
      6 Br                   -0.057030
      7 I                     0.086378
      8 H                     0.177791
      9 H                     0.175447
  ----------------------------------------
  Sum of atomic charges =     0.000000

 -----------------------------------------------------------------
                    Cartesian Multipole Moments
 -----------------------------------------------------------------
    Charge (ESU x 10^10)
                 0.0000
    Dipole Moment (Debye)
         X       0.5515      Y      -1.1250      Z      -1.3534
       Tot       1.8443
    Quadrupole Moments (Debye-Ang)
        XX     -79.1883     XY      -1.9714     YY     -76.3637
        XZ       2.0203     YZ       1.7140     ZZ     -76.4943
    Octopole Moments (Debye-Ang^2)
       XXX      57.6497    XXY      17.8764    XYY      13.4430
       YYY      37.0221    XXZ       4.6570    XYZ      -0.9699
       YYZ       3.2530    XZZ      11.1653    YZZ       8.4493
       ZZZ       1.1984
    Hexadecapole Moments (Debye-Ang^3)
      XXXX   -1383.9118   XXXY     -72.6517   XXYY    -359.5788
      XYYY     -79.7766   YYYY    -629.3060   XXXZ      10.0434
      XXYZ      -1.9257   XYYZ      -1.1964   YYYZ       0.1677
      XXZZ    -277.5321   XYZZ     -19.5646   YYZZ    -147.9861
      XZZZ      12.1707   YZZZ       4.1594   ZZZZ    -224.6966
 -----------------------------------------------------------------
 Calculating MO derivatives via CPSCF
   1         3          27      0.125570    0.026309
   2         3          27      0.017070    0.003593
   3         3          27      0.001984    0.000620
   4         5          25      0.000162    0.000056
   5        27           3      0.000009    0.000005
   6        30           0      0.000000    0.000000    Roots Converged
 Time for AOints: 47.4 s (CPU) 55.6 s (wall)
 ------------------------------------------------------------------------------
                     AOints        : Timing summary (seconds)
 ------------------------------------------------------------------------------
     job step          cpu (% of tot)      sys (% of tot)     wall (% of tot)
 ------------------------------------------------------------------------------
  cpscf_lag         0.2854E+03 (43.7)   0.3820E-03 (16.8)   0.3875E+03 (41.5)
  iterzp            0.3198E+03 (48.9)   0.1887E-02 (83.1)   0.4893E+03 (52.4)
  make_fx           0.0000E+00 ( 0.0)   0.0000E+00 ( 0.0)   0.0000E+00 ( 0.0)
  AOints            0.4738E+02 ( 7.3)   0.0000E+00 ( 0.0)   0.5561E+02 ( 6.0)
 ------------------------------------------------------------------------------
   Grand Totals     0.6534E+03          0.2271E-02          0.9334E+03
 ------------------------------------------------------------------------------
 Calculating analytic Hessian of the SCF energy
 Polarizability Matrix (a.u.)
            1           2           3
    1-123.1386504   0.0288455   0.1838725
    2   0.0288455 -93.3427987  -2.3867695
    3   0.1838725  -2.3867695 -77.5219010

 Direct stationary perturbation theory relativistic correction:

 rels  =     114.545685151227
 relv  =    -382.215385876685
 rel2e =      52.448605302379
 E_rel =    -215.221095423079

 Hessian of the SCF Energy
            1           2           3           4           5           6
    1   0.5284122  -0.1987016   0.0292160  -0.0570463   0.0105760   0.0152028
    2  -0.1987016   0.3483905   0.0461904   0.0131942  -0.0507699   0.0329127
    3   0.0292160   0.0461904   0.5932632   0.0371652   0.0765486  -0.1857496
    4  -0.0570463   0.0131942   0.0371652   0.4005991  -0.0805041  -0.0186897
    5   0.0105760  -0.0507699   0.0765486  -0.0805041   0.4959782  -0.1735240
    6   0.0152028   0.0329127  -0.1857496  -0.0186897  -0.1735240   0.3475473
    7  -0.0592584  -0.0097102  -0.0618991  -0.0875240  -0.0621717   0.0282417
    8  -0.0060199  -0.0767953  -0.0956217  -0.0656151  -0.1658232   0.0465948
    9  -0.0393581  -0.0608103  -0.1458790   0.0097171   0.0147396  -0.0175878
   10  -0.0089958  -0.0037888   0.0080343  -0.1334255   0.0140461   0.0337032
   11  -0.0002524  -0.0022361   0.0021806   0.0095092  -0.0316381   0.0003123
   12   0.0274663  -0.0020328  -0.0052111   0.0353314  -0.0015722  -0.0404704
   13   0.0004990  -0.0006473   0.0022015  -0.1139164   0.1236068  -0.0574494
   14  -0.0064270   0.0033955  -0.0013977   0.1211131  -0.2296162   0.0889760
   15  -0.0155964   0.0221964  -0.0088773  -0.0549336   0.0893539  -0.0793868
   16  -0.0000028   0.0019736  -0.0010169   0.0016333  -0.0023343   0.0004443
   17   0.0029283  -0.0155863  -0.0037933   0.0103225  -0.0197211  -0.0071532
   18   0.0098435  -0.0174982  -0.0009421  -0.0057962   0.0041208  -0.0000116
   19  -0.0128509  -0.0055227  -0.0021431  -0.0153993  -0.0017985  -0.0097681
   20  -0.0032672  -0.0006020  -0.0027319  -0.0085732  -0.0000308  -0.0022958
   21  -0.0160165   0.0015854  -0.0010396   0.0030871  -0.0042032   0.0006451
   22  -0.1777033   0.1076557   0.1034888  -0.0066081   0.0063456   0.0002062
   23   0.1061698  -0.1201916  -0.0799529  -0.0144354   0.0124644   0.0061310
   24   0.1001671  -0.0800741  -0.1246916   0.0103042  -0.0112757  -0.0130551
   25  -0.2130538   0.0955471  -0.1150469   0.0116873  -0.0077658   0.0081089
   26   0.0949941  -0.0856050   0.0585780   0.0149886  -0.0108433   0.0080462
   27  -0.1109247   0.0575306  -0.1208730  -0.0161856   0.0058124  -0.0119312
            7           8           9          10          11          12
    1  -0.0592584  -0.0060199  -0.0393581  -0.0089958  -0.0002524   0.0274663
    2  -0.0097102  -0.0767953  -0.0608103  -0.0037888  -0.0022361  -0.0020328
    3  -0.0618991  -0.0956217  -0.1458790   0.0080343   0.0021806  -0.0052111
    4  -0.0875240  -0.0656151   0.0097171  -0.1334255   0.0095092   0.0353314
    5  -0.0621717  -0.1658232   0.0147396   0.0140461  -0.0316381  -0.0015722
    6   0.0282417   0.0465948  -0.0175878   0.0337032   0.0003123  -0.0404704
    7   0.2776816   0.0464539   0.0316657  -0.0199371  -0.0152561   0.0006261
    8   0.0464539   0.3782499   0.0675271  -0.0000973   0.0023849   0.0046940
    9   0.0316657   0.0675271   0.2416938   0.0098109   0.0077927  -0.0034287
   10  -0.0199371  -0.0000973   0.0098109   0.1877179  -0.0026388  -0.0633849
   11  -0.0152561   0.0023849   0.0077927  -0.0026388   0.0285220  -0.0030357
   12   0.0006261   0.0046940  -0.0034287  -0.0633849  -0.0030357   0.0445353
   13   0.0057469  -0.0130716   0.0041476  -0.0241761   0.0147774  -0.0005842
   14   0.0097430  -0.0168520   0.0088688  -0.0045018   0.0047548  -0.0007266
   15   0.0047379  -0.0068972   0.0004983   0.0123321  -0.0082727   0.0025013
   16  -0.0398718   0.0441884   0.0100238   0.0005054  -0.0048859   0.0001931
   17   0.0298292  -0.1023048  -0.0166899  -0.0003257  -0.0026054   0.0020366
   18   0.0056182  -0.0145017  -0.0259804  -0.0008476   0.0003628   0.0011709
   19  -0.0766882  -0.0020581  -0.0115839  -0.0019997  -0.0004961  -0.0004905
   20   0.0039687  -0.0177901  -0.0015754  -0.0016862  -0.0003140  -0.0004633
   21  -0.0085364  -0.0030230  -0.0274942   0.0008710   0.0007842   0.0003197
   22   0.0098148  -0.0087076  -0.0082385  -0.0008395  -0.0004197   0.0022077
   23   0.0148195  -0.0098824  -0.0064848  -0.0022418  -0.0000192   0.0040384
   24   0.0072091  -0.0042095  -0.0105754  -0.0005497  -0.0007695  -0.0013505
   25  -0.0099638   0.0049272  -0.0061847   0.0011503  -0.0003377  -0.0013650
   26  -0.0176761   0.0088130  -0.0133677   0.0012343   0.0011510  -0.0029384
   27  -0.0076632   0.0054372  -0.0112465   0.0000306   0.0006453   0.0019336
           13          14          15          16          17          18
    1   0.0004990  -0.0064270  -0.0155964  -0.0000028   0.0029283   0.0098435
    2  -0.0006473   0.0033955   0.0221964   0.0019736  -0.0155863  -0.0174982
    3   0.0022015  -0.0013977  -0.0088773  -0.0010169  -0.0037933  -0.0009421
    4  -0.1139164   0.1211131  -0.0549336   0.0016333   0.0103225  -0.0057962
    5   0.1236068  -0.2296162   0.0893539  -0.0023343  -0.0197211   0.0041208
    6  -0.0574494   0.0889760  -0.0793868   0.0004443  -0.0071532  -0.0000116
    7   0.0057469   0.0097430   0.0047379  -0.0398718   0.0298292   0.0056182
    8  -0.0130716  -0.0168520  -0.0068972   0.0441884  -0.1023048  -0.0145017
    9   0.0041476   0.0088688   0.0004983   0.0100238  -0.0166899  -0.0259804
   10  -0.0241761  -0.0045018   0.0123321   0.0005054  -0.0003257  -0.0008476
   11   0.0147774   0.0047548  -0.0082727  -0.0048859  -0.0026054   0.0003628
   12  -0.0005842  -0.0007266   0.0025013   0.0001931   0.0020366   0.0011709
   13   0.1311486  -0.1207735   0.0501354  -0.0002559  -0.0016419   0.0009922
   14  -0.1207735   0.2380465  -0.0956026  -0.0004269  -0.0017934   0.0011949
   15   0.0501354  -0.0956026   0.0849483  -0.0001511  -0.0027567   0.0005540
   16  -0.0002559  -0.0004269  -0.0001511   0.0531786  -0.0531602  -0.0095959
   17  -0.0016419  -0.0017934  -0.0027567  -0.0531602   0.1484275   0.0270932
   18   0.0009922   0.0011949   0.0005540  -0.0095959   0.0270932   0.0226627
   19   0.0001554   0.0011849   0.0017000  -0.0164928   0.0113904  -0.0004555
   20  -0.0016982   0.0011376   0.0005311   0.0156335  -0.0051305   0.0014856
   21  -0.0000378  -0.0002487   0.0004831   0.0004102   0.0007486   0.0020801
   22   0.0012162   0.0000407  -0.0013374   0.0005370  -0.0012874  -0.0016929
   23   0.0002199   0.0002189  -0.0021101   0.0000239  -0.0023241  -0.0031794
   24   0.0007425   0.0007082   0.0018008   0.0001499   0.0013211  -0.0000145
   25  -0.0004177   0.0000475   0.0031132   0.0007689   0.0019447   0.0019342
   26  -0.0007717   0.0007081   0.0035579  -0.0010122   0.0010381   0.0009221
   27  -0.0001478  -0.0017724  -0.0025218  -0.0004575  -0.0008064   0.0004807
           19          20          21          22          23          24
    1  -0.0128509  -0.0032672  -0.0160165  -0.1777033   0.1061698   0.1001671
    2  -0.0055227  -0.0006020   0.0015854   0.1076557  -0.1201916  -0.0800741
    3  -0.0021431  -0.0027319  -0.0010396   0.1034888  -0.0799529  -0.1246916
    4  -0.0153993  -0.0085732   0.0030871  -0.0066081  -0.0144354   0.0103042
    5  -0.0017985  -0.0000308  -0.0042032   0.0063456   0.0124644  -0.0112757
    6  -0.0097681  -0.0022958   0.0006451   0.0002062   0.0061310  -0.0130551
    7  -0.0766882   0.0039687  -0.0085364   0.0098148   0.0148195   0.0072091
    8  -0.0020581  -0.0177901  -0.0030230  -0.0087076  -0.0098824  -0.0042095
    9  -0.0115839  -0.0015754  -0.0274942  -0.0082385  -0.0064848  -0.0105754
   10  -0.0019997  -0.0016862   0.0008710  -0.0008395  -0.0022418  -0.0005497
   11  -0.0004961  -0.0003140   0.0007842  -0.0004197  -0.0000192  -0.0007695
   12  -0.0004905  -0.0004633   0.0003197   0.0022077   0.0040384  -0.0013505
   13   0.0001554  -0.0016982  -0.0000378   0.0012162   0.0002199   0.0007425
   14   0.0011849   0.0011376  -0.0002487   0.0000407   0.0002189   0.0007082
   15   0.0017000   0.0005311   0.0004831  -0.0013374  -0.0021101   0.0018008
   16  -0.0164928   0.0156335   0.0004102   0.0005370   0.0000239   0.0001499
   17   0.0113904  -0.0051305   0.0007486  -0.0012874  -0.0023241   0.0013211
   18  -0.0004555   0.0014856   0.0020801  -0.0016929  -0.0031794  -0.0000145
   19   0.1233649  -0.0030038   0.0220159   0.0010670   0.0023135  -0.0006368
   20  -0.0030038   0.0218531   0.0051461  -0.0006825   0.0014142  -0.0005852
   21   0.0220159   0.0051461   0.0247607  -0.0001291   0.0016530   0.0001582
   22   0.0010670  -0.0006825  -0.0001291   0.1825991  -0.1121958  -0.1071678
   23   0.0023135   0.0014142   0.0016530  -0.1121958   0.1222942   0.0862673
   24  -0.0006368  -0.0005852   0.0001582  -0.1071678   0.0862673   0.1358890
   25  -0.0011565  -0.0006910  -0.0016644  -0.0100832   0.0053265  -0.0102184
   26  -0.0020095  -0.0005376  -0.0024424   0.0092509  -0.0039744   0.0086175
   27   0.0013621   0.0004888   0.0000871   0.0126629  -0.0063624   0.0118391
           25          26          27
    1  -0.2130538   0.0949941  -0.1109247
    2   0.0955471  -0.0856050   0.0575306
    3  -0.1150469   0.0585780  -0.1208730
    4   0.0116873   0.0149886  -0.0161856
    5  -0.0077658  -0.0108433   0.0058124
    6   0.0081089   0.0080462  -0.0119312
    7  -0.0099638  -0.0176761  -0.0076632
    8   0.0049272   0.0088130   0.0054372
    9  -0.0061847  -0.0133677  -0.0112465
   10   0.0011503   0.0012343   0.0000306
   11  -0.0003377   0.0011510   0.0006453
   12  -0.0013650  -0.0029384   0.0019336
   13  -0.0004177  -0.0007717  -0.0001478
   14   0.0000475   0.0007081  -0.0017724
   15   0.0031132   0.0035579  -0.0025218
   16   0.0007689  -0.0010122  -0.0004575
   17   0.0019447   0.0010381  -0.0008064
   18   0.0019342   0.0009221   0.0004807
   19  -0.0011565  -0.0020095   0.0013621
   20  -0.0006910  -0.0005376   0.0004888
   21  -0.0016644  -0.0024424   0.0000871
   22  -0.0100832   0.0092509   0.0126629
   23   0.0053265  -0.0039744  -0.0063624
   24  -0.0102184   0.0086175   0.0118391
   25   0.2210685  -0.0989984   0.1213232
   26  -0.0989984   0.0892499  -0.0609731
   27   0.1213232  -0.0609731   0.1322320
 Gradient time:  CPU 834.80 s  wall 1162.62 s
 **********************************************************************
 **                                                                  **
 **                       VIBRATIONAL ANALYSIS                       **
 **                       --------------------                       **
 **                                                                  **
 **        VIBRATIONAL FREQUENCIES (CM**-1) AND NORMAL MODES         **
 **     FORCE CONSTANTS (mDYN/ANGSTROM) AND REDUCED MASSES (AMU)     **
 **                  INFRARED INTENSITIES (KM/MOL)                   **
 **                                                                  **
 **********************************************************************


 Mode:                 1                      2                      3
 Frequency:       107.18                 135.65                 157.26
 Force Cnst:      0.0978                 0.2261                 0.1972
 Red. Mass:      14.4523                20.8571                13.5363
 IR Active:          YES                    YES                    YES
 IR Intens:        0.816                  0.129                  0.434
 Raman Active:       YES                    YES                    YES
               X      Y      Z        X      Y      Z        X      Y      Z
 C          0.096 -0.248  0.143   -0.049 -0.259  0.210    0.131 -0.043  0.284
 C         -0.090 -0.068  0.164   -0.097 -0.149  0.226    0.054  0.077  0.303
 C          0.028 -0.145  0.094   -0.100 -0.133  0.136   -0.025  0.138  0.213
 Cl        -0.230  0.335 -0.170   -0.252 -0.327 -0.131   -0.128 -0.165 -0.140
 H         -0.286 -0.104  0.360   -0.085 -0.075  0.374    0.082  0.189  0.502
 Br        -0.037 -0.186  0.080    0.312  0.062  0.023   -0.163  0.181 -0.008
 I          0.083  0.073 -0.046   -0.100  0.108 -0.039    0.118 -0.083 -0.041
 H          0.154 -0.347  0.308   -0.009 -0.249  0.248    0.238  0.010  0.367
 H          0.175 -0.309 -0.018   -0.083 -0.362  0.178    0.087 -0.231  0.205
 TransDip   0.007 -0.023  0.016    0.003  0.001  0.011    0.009  0.004  0.019

 Mode:                 4                      5                      6
 Frequency:       208.04                 349.88                 384.61
 Force Cnst:      0.1822                 0.3904                 0.2543
 Red. Mass:       7.1443                 5.4134                 2.9178
 IR Active:          YES                    YES                    YES
 IR Intens:        1.018                  3.414                  1.189
 Raman Active:       YES                    YES                    YES
               X      Y      Z        X      Y      Z        X      Y      Z
 C         -0.246  0.198 -0.081    0.174  0.359  0.168    0.288 -0.047 -0.108
 C         -0.242  0.020 -0.140    0.013  0.061  0.054   -0.081  0.026 -0.123
 C         -0.044 -0.047  0.007    0.098  0.043  0.327    0.015 -0.007 -0.026
 Cl        -0.205 -0.099  0.090   -0.008 -0.004  0.003   -0.077 -0.026  0.095
 H         -0.266 -0.115 -0.394   -0.035 -0.042 -0.105   -0.116  0.027 -0.075
 Br        -0.002 -0.028 -0.044    0.020 -0.077 -0.049   -0.004  0.020  0.015
 I          0.114  0.025  0.027   -0.041 -0.002 -0.024   -0.005 -0.001 -0.008
 H         -0.419  0.097 -0.200    0.173  0.423  0.111    0.480 -0.166  0.237
 H         -0.157  0.494  0.014    0.277  0.574  0.187    0.541 -0.061 -0.482
 TransDip  -0.013  0.008 -0.029    0.042  0.041  0.003    0.021  0.011 -0.026

 Mode:                 7                      8                      9
 Frequency:       438.27                 645.69                 666.75
 Force Cnst:      0.7113                 1.0643                 0.6755
 Red. Mass:       6.2852                 4.3328                 2.5790
 IR Active:          YES                    YES                    YES
 IR Intens:        5.815                 71.679                 13.484
 Raman Active:       YES                    YES                    YES
               X      Y      Z        X      Y      Z        X      Y      Z
 C         -0.016  0.019 -0.025    0.032 -0.036 -0.001    0.072  0.078 -0.062
 C          0.069  0.443  0.155    0.166 -0.024  0.006    0.218 -0.156  0.005
 C          0.065  0.308 -0.263    0.454 -0.125 -0.092   -0.110  0.062 -0.071
 Cl        -0.068 -0.058  0.007   -0.090 -0.007  0.022   -0.095  0.017  0.040
 H          0.178  0.610  0.345    0.009 -0.181 -0.105    0.233 -0.033  0.252
 Br         0.023 -0.088  0.006   -0.022  0.030  0.008    0.006 -0.007 -0.004
 I         -0.007 -0.004  0.004   -0.020  0.001 -0.002    0.004 -0.001  0.003
 H         -0.071 -0.168  0.091   -0.433 -0.235 -0.389    0.248  0.605 -0.352
 H         -0.055 -0.124 -0.080   -0.013  0.382  0.381   -0.305 -0.269  0.211
 TransDip   0.006  0.072  0.026    0.256 -0.088 -0.018    0.060  0.095 -0.033

 Mode:                10                     11                     12
 Frequency:       894.60                 926.36                 959.50
 Force Cnst:      1.4766                 2.1857                 1.2103
 Red. Mass:       3.1316                 4.3229                 2.2313
 IR Active:          YES                    YES                    YES
 IR Intens:        6.737                 10.917                  4.528
 Raman Active:       YES                    YES                    YES
               X      Y      Z        X      Y      Z        X      Y      Z
 C         -0.105 -0.050  0.192   -0.012 -0.218 -0.139   -0.105  0.053 -0.132
 C          0.074 -0.097 -0.209    0.125  0.176 -0.222    0.200  0.075  0.121
 C          0.100  0.266  0.021   -0.042  0.039  0.364   -0.029 -0.102  0.080
 Cl        -0.028  0.006  0.009   -0.024  0.003  0.013   -0.026  0.002 -0.002
 H          0.019 -0.275 -0.515    0.221  0.418  0.156    0.062 -0.309 -0.501
 Br         0.004 -0.008 -0.003    0.002 -0.004 -0.002   -0.001  0.004 -0.002
 I         -0.002 -0.001  0.000    0.000  0.000 -0.002   -0.001 -0.000  0.000
 H          0.108 -0.105  0.504   -0.232 -0.133 -0.495    0.126 -0.195  0.390
 H         -0.041 -0.404 -0.160   -0.213 -0.021  0.300    0.077 -0.159 -0.550
 TransDip   0.048  0.039 -0.056    0.081  0.068  0.008    0.063 -0.002 -0.027

 Mode:                13                     14                     15
 Frequency:      1052.69                1085.50                1126.20
 Force Cnst:      0.9072                 0.9021                 0.9831
 Red. Mass:       1.3894                 1.2995                 1.3156
 IR Active:          YES                    YES                    YES
 IR Intens:       41.345                 11.384                 10.917
 Raman Active:       YES                    YES                    YES
               X      Y      Z        X      Y      Z        X      Y      Z
 C          0.037 -0.017  0.035   -0.110 -0.114  0.014   -0.071  0.087 -0.018
 C          0.074 -0.062  0.011    0.017  0.005  0.008    0.007 -0.083 -0.054
 C         -0.129  0.059 -0.037    0.030  0.008 -0.007    0.058 -0.034  0.023
 Cl        -0.012  0.008 -0.001   -0.002  0.000 -0.001   -0.005  0.002 -0.000
 H          0.310  0.009 -0.147    0.054  0.061  0.084    0.364  0.451  0.623
 Br         0.002 -0.001  0.001   -0.000  0.000 -0.000   -0.001  0.001 -0.000
 I          0.001 -0.001 -0.000   -0.000  0.000  0.000   -0.001  0.000  0.000
 H         -0.352 -0.457 -0.019    0.402  0.585 -0.028   -0.048 -0.212  0.299
 H          0.362  0.618  0.051    0.375  0.522 -0.205    0.071 -0.041 -0.324
 TransDip  -0.147  0.128 -0.068    0.075  0.077  0.002    0.103 -0.014  0.019

 Mode:                16                     17                     18
 Frequency:      1240.16                1313.92                1465.99
 Force Cnst:      2.0504                 1.5462                 1.4991
 Red. Mass:       2.2627                 1.5202                 1.1839
 IR Active:          YES                    YES                    YES
 IR Intens:        3.535                 19.239                 15.010
 Raman Active:       YES                    YES                    YES
               X      Y      Z        X      Y      Z        X      Y      Z
 C         -0.019 -0.010 -0.167    0.017 -0.022 -0.064   -0.007 -0.015 -0.112
 C         -0.029 -0.121  0.113   -0.127 -0.064  0.106   -0.023 -0.029  0.018
 C          0.060  0.214  0.087    0.066  0.063  0.042    0.018  0.033  0.004
 Cl         0.014 -0.005 -0.003   -0.003  0.007 -0.004    0.000  0.001 -0.000
 H         -0.590 -0.367  0.398    0.749  0.205 -0.488    0.050 -0.001 -0.015
 Br         0.002 -0.004 -0.001    0.000 -0.001 -0.000    0.000 -0.000 -0.000
 I         -0.001 -0.000 -0.000   -0.001 -0.000 -0.000   -0.000 -0.000 -0.000
 H         -0.193 -0.173 -0.256   -0.009  0.106 -0.240    0.396 -0.159  0.547
 H          0.105  0.088 -0.306   -0.040 -0.173 -0.108   -0.297  0.303  0.566
 TransDip  -0.029  0.051  0.015   -0.128 -0.029  0.051   -0.009  0.015  0.123

 Mode:                19                     20                     21
 Frequency:      3130.22                3193.55                3218.90
 Force Cnst:      6.0864                 6.5559                 6.8192
 Red. Mass:       1.0543                 1.0910                 1.1170
 IR Active:          YES                    YES                    YES
 IR Intens:        0.295                  1.875                  0.888
 Raman Active:       YES                    YES                    YES
               X      Y      Z        X      Y      Z        X      Y      Z
 C         -0.003 -0.009 -0.064   -0.013  0.008 -0.003   -0.083  0.054 -0.001
 C         -0.001 -0.001  0.001    0.041 -0.068  0.032   -0.006  0.010 -0.005
 C          0.001  0.002  0.001    0.001  0.001  0.001   -0.001 -0.000 -0.000
 Cl        -0.000 -0.000  0.000   -0.000  0.000 -0.000    0.000 -0.000 -0.000
 H          0.003 -0.008  0.005   -0.491  0.776 -0.360    0.072 -0.116  0.058
 Br         0.000  0.000  0.000    0.000  0.000 -0.000    0.000 -0.000 -0.000
 I          0.000  0.000  0.000   -0.000  0.000  0.000    0.000 -0.000  0.000
 H         -0.489  0.378  0.378    0.061 -0.050 -0.050    0.449 -0.349 -0.364
 H          0.522 -0.277  0.347    0.086 -0.041  0.053    0.539 -0.283  0.376
 TransDip   0.002 -0.009 -0.015    0.028  0.031 -0.014    0.017 -0.006  0.024

 STANDARD THERMODYNAMIC QUANTITIES AT   298.15 K  AND     1.00 ATM

   This Molecule has  0 Imaginary Frequencies
   Zero point vibrational energy:       32.453 kcal/mol

   Atom    1 Element C  Has Mass   12.00000
   Atom    2 Element C  Has Mass   12.00000
   Atom    3 Element C  Has Mass   12.00000
   Atom    4 Element Cl Has Mass   34.96885
   Atom    5 Element H  Has Mass    1.00783
   Atom    6 Element Br Has Mass   78.91830
   Atom    7 Element I  Has Mass  126.90440
   Atom    8 Element H  Has Mass    1.00783
   Atom    9 Element H  Has Mass    1.00783
   Molecular Mass:   279.815040 amu
   Principal axes and moments of inertia in amu*Bohr^2:
                             1           2           3
    Eigenvalues --     1288.49002  3066.57397  4006.89979
          X               0.99891     0.04656     0.00110
          Y              -0.04657     0.99873     0.01943
          Z              -0.00020    -0.01946     0.99981
   Rotational Symmetry Number is   1
   The Molecule is an Asymmetric Top
   Translational Enthalpy:        0.889 kcal/mol
   Rotational Enthalpy:           0.889 kcal/mol
   Vibrational Enthalpy:         34.993 kcal/mol
   gas constant (RT):             0.592 kcal/mol
   Translational Entropy:        42.785  cal/mol.K
   Rotational Entropy:           31.138  cal/mol.K
   Vibrational Entropy:          15.223  cal/mol.K

   Total Enthalpy:               37.363 kcal/mol
   Total Entropy:                89.145  cal/mol.K

 ======================================================================

 STANDARD THERMODYNAMIC QUANTITIES FOR ANHARMONIC VIBRATION -- TOSH

   Zero point vibrational energy: ************ kcal/mol

   Vibrational Enthalpy:       Infinity kcal/mol
   Vibrational Entropy:             NaN  cal/mol.K

   Total Enthalpy:             Infinity kcal/mol
   Total Entropy:                   NaN  cal/mol.K

 ======================================================================

 STANDARD THERMODYNAMIC QUANTITIES FOR ANHARMONIC VIBRATION -- VPT2

   Zero point vibrational energy: ************ kcal/mol

   Vibrational Enthalpy:       Infinity kcal/mol
   Vibrational Entropy:             NaN  cal/mol.K

   Total Enthalpy:             Infinity kcal/mol
   Total Entropy:                   NaN  cal/mol.K

 ======================================================================

Archival summary:
1\1\TWL02\FREQ\ProcedureUnspecified\BasisUnspecified\1r1l133\taweetha\ThuOct1101:28:132018ThuOct1101:28:132018\0\\#,FREQ,ProcedureUnspecified,BasisUnspecified,\\0,1\I\C,1,2.18471\C,2,1.50552,1,117.572\H,3,1.08363,2,119.054,1,-1.02977,0\H,3,1.08369,2,116.121,1,-145.637,0\C,2,1.50582,1,116.653,3,68.5189,0\H,6,1.08107,2,117.095,1,1.26623,0\Cl,6,1.77224,2,122.203,1,142.796,0\Br,2,1.92958,1,113.344,3,-144.431,0\\\@

 Total job time:  1272.98s(wall), 922.54s(cpu) 
 Thu Oct 11 01:28:13 2018

        *************************************************************
        *                                                           *
        *  Thank you very much for using Q-Chem.  Have a nice day.  *
        *                                                           *
        *************************************************************
