# Supplementary material for: Geometric and energetic data from ab initio calculations of haloethene, haloimine, halomethylenephosphine, haloiminophosphine, halodiazene, halodiphosphene and halocyclopropane
Source: Data Brief. 2019 Nov 2;27:104738. doi: 10.1016/j.dib.2019.104738 (PMC6861602; doi:10.1016/j.dib.2019.104738)
Supplement: Multimedia component 3 [file mmc3.zip › CCC/B3LYP/ClHCCCClBr.out]

Q-Chem Developer Version!
                  Welcome to Q-Chem
     A Quantum Leap Into The Future Of Chemistry


 Q-Chem 5.1, Q-Chem, Inc., Pleasanton, CA (2018)

 Yihan Shao,  Zhengting Gan,  E. Epifanovsky,  A. T. B. Gilbert,  M. Wormit,  
 J. Kussmann,  A. W. Lange,  A. Behn,  Jia Deng,  Xintian Feng,  D. Ghosh,  
 M. Goldey,  P. R. Horn,  L. D. Jacobson,  I. Kaliman,  T. Kus,  A. Landau,  
 Jie Liu,  E. I. Proynov,  R. M. Richard,  R. P. Steele,  E. J. Sundstrom,  
 H. L. Woodcock III,  P. M. Zimmerman,  D. Zuev,  B. Albrecht,  E. Alguire,  
 S. A. Baeppler,  D. Barton,  Z. Benda,  Y. A. Bernard,  E. J. Berquist,  
 K. B. Bravaya,  H. Burton,  D. Casanova,  Chun-Min Chang,  Yunqing Chen,  
 A. Chien,  K. D. Closser,  M. P. Coons,  S. Coriani,  S. Dasgupta,  
 A. L. Dempwolff,  M. Diedenhofen,  Hainam Do,  R. G. Edgar,  Po-Tung Fang,  
 S. Faraji,  S. Fatehi,  Qingguo Feng,  K. D. Fenk,  J. Fosso-Tande,  
 Qinghui Ge,  A. Ghysels,  G. Gidofalvi,  J. Gomes,  J. Gonthier,  A. Gunina,  
 D. Hait,  M. W. D. Hanson-Heine,  P. H. P. Harbach,  A. W. Hauser,  
 J. E. Herr,  E. G. Hohenstein,  Z. C. Holden,  Kerwin Hui,  B. C. Huynh,  
 T.-C. Jagau,  Hyunjun Ji,  B. Kaduk,  K. Khistyaev,  Jaehoon Kim,  
 P. Klunzinger,  K. Koh,  D. Kosenkov,  L. Koulias,  T. Kowalczyk,  
 C. M. Krauter,  A. Kunitsa,  Ka Un Lao,  A. Laurent,  K. V. Lawler,  
 Joonho Lee,  D. Lefrancois,  S. Lehtola,  D. S. Levine,  Yi-Pei Li,  
 You-Sheng Lin,  Fenglai Liu,  E. Livshits,  A. Luenser,  P. Manohar,  
 E. Mansoor,  S. F. Manzer,  Shan-Ping Mao,  Yuezhi Mao,  N. Mardirossian,  
 A. V. Marenich,  T. Markovich,  L. A. Martinez-Martinez,  S. A. Maurer,  
 N. J. Mayhall,  S. C. McKenzie,  J.-M. Mewes,  A. F. Morrison,  
 J. W. Mullinax,  K. Nanda,  T. S. Nguyen-Beck,  R. Olivares-Amaya,  
 J. A. Parkhill,  T. M. Perrine,  F. Plasser,  P. Pokhilko,  S. Prager,  
 A. Prociuk,  E. Ramos,  D. R. Rehn,  F. Rob,  M. Schneider,  N. Sergueev,  
 S. M. Sharada,  S. Sharma,  D. W. Small,  T. Stauch,  T. Stein,  
 Yu-Chuan Su,  A. J. W. Thom,  A. Tkatchenko,  T. Tsuchimochi,  N. M. Tubman,  
 L. Vogt,  M. L. Vidal,  O. Vydrov,  M. A. Watson,  J. Wenzel,  
 M. de Wergifosse,  T. A. Wesolowski,  A. White,  J. Witte,  A. Yamada,  
 Jun Yang,  K. Yao,  S. Yeganeh,  S. R. Yost,  Zhi-Qiang You,  A. Zech,  
 Igor Ying Zhang,  Xing Zhang,  Yan Zhao,  Ying Zhu,  B. R. Brooks,  
 G. K. L. Chan,  C. J. Cramer,  M. S. Gordon,  W. J. Hehre,  A. Klamt,  
 M. W. Schmidt,  C. D. Sherrill,  D. G. Truhlar,  A. Aspuru-Guzik,  R. Baer,  
 A. T. Bell,  N. A. Besley,  Jeng-Da Chai,  A. E. DePrince, III,  
 R. A. DiStasio Jr.,  A. Dreuw,  B. D. Dunietz,  T. R. Furlani,  
 Chao-Ping Hsu,  Yousung Jung,  Jing Kong,  D. S. Lambrecht,  WanZhen Liang,  
 C. Ochsenfeld,  V. A. Rassolov,  L. V. Slipchenko,  J. E. Subotnik,  
 T. Van Voorhis,  J. M. Herbert,  A. I. Krylov,  P. M. W. Gill,  M. Head-Gordon

 Contributors to earlier versions of Q-Chem not listed above: 
 R. D. Adamson,  B. Austin,  J. Baker,  G. J. O. Beran,  K. Brandhorst,  
 S. T. Brown,  E. F. C. Byrd,  A. K. Chakraborty,  C.-L. Cheng,  
 Siu Hung Chien,  D. M. Chipman,  D. L. Crittenden,  H. Dachsel,  
 R. J. Doerksen,  A. D. Dutoi,  L. Fusti-Molnar,  W. A. Goddard III,  
 A. Golubeva-Zadorozhnaya,  S. R. Gwaltney,  G. Hawkins,  A. Heyden,  
 S. Hirata,  G. Kedziora,  F. J. Keil,  C. Kelley,  Jihan Kim,  R. A. King,  
 R. Z. Khaliullin,  P. P. Korambath,  W. Kurlancheek,  A. M. Lee,  M. S. Lee,  
 S. V. Levchenko,  Ching Yeh Lin,  D. Liotard,  R. C. Lochan,  I. Lotan,  
 P. E. Maslen,  N. Nair,  D. P. O'Neill,  D. Neuhauser,  E. Neuscamman,  
 C. M. Oana,  R. Olson,  B. Peters,  R. Peverati,  P. A. Pieniazek,  
 Y. M. Rhee,  J. Ritchie,  M. A. Rohrdanz,  E. Rosta,  N. J. Russ,  
 H. F. Schaefer III,  N. E. Schultz,  N. Shenvi,  A. C. Simmonett,  A. Sodt,  
 D. Stuck,  K. S. Thanthiriwatte,  V. Vanovschi,  Tao Wang,  A. Warshel,  
 C. F. Williams,  Q. Wu,  X. Xu,  W. Zhang

 Please cite Q-Chem as follows:
 Y. Shao et al., Mol. Phys. 113, 184-215 (2015)
 DOI: 10.1080/00268976.2014.952696

 Q-Chem 5.1.1 for Intel X86 EM64T Linux

 Parts of Q-Chem use Armadillo 8.300.2 (Tropical Shenanigans).
 http://arma.sourceforge.net/

 Q-Chem begins on Thu Oct 11 00:52:26 2018  

Host: 
0

     Scratch files written to /scratch/taweetham/qchem957//
Input Ideriv = 2
Curr. Ideriv = -1
Max.  Ideriv = 2

Checking the input file for inconsistencies... 	...done.

--------------------------------------------------------------
User input:
--------------------------------------------------------------
$molecule
0 1
C 
C 1 CC 
C 2 CC 1 60.0
Cl 2 CCl 1 ANG  3 pDHA
H 2 CH 1 ANG  3 mDHA
Cl 3 CCl 1 ANG  2 mDHA
Br 3 CBr 1 ANG  2 pDHA
H 1 CH 2 ANG  3 pDHA
H 1 CH 2 ANG  3 mDHA

CC=1.54
CH=1.09
CF=1.35
CCl=1.77
CBr=1.94
CI=2.14
ANG=118.0
pDHA=107.9
mDHA=-107.9
$end

$rem
   job_type	optimization
   basis	6-311++g**
   method	b3lyp
   mem_total	32000
$end

--------------------------------------------------------------
 ----------------------------------------------------------------
             Standard Nuclear Orientation (Angstroms)
    I     Atom           X                Y                Z
 ----------------------------------------------------------------
    1      C       0.5943474879    -0.6872811155     1.4563000264
    2      C       1.0396654526    -0.9893169801     0.0133633518
    3      C      -0.0137238932     0.1015322484     0.2817266261
    4      Cl      2.6601860542    -0.4767308238    -0.4806694531
    5      H       0.7061700854    -1.9226039761    -0.4403504599
    6      Cl      0.4693128302     1.7920526755     0.0774811627
    7      Br     -1.8540181973    -0.2684781585    -0.2081806845
    8      H      -0.0350957907    -1.4198421352     1.9615282040
    9      H       1.2963472916    -0.1708947377     2.1110071246
 ----------------------------------------------------------------
 Molecular Point Group                 C1    NOp =  1
 Largest Abelian Subgroup              C1    NOp =  1
 Nuclear Repulsion Energy =   575.6498387149 hartrees
 There are       45 alpha and       45 beta electrons
 Requested basis set is 6-311++G(d,p)
 There are 78 shells and 195 basis functions

 Total QAlloc Memory Limit  32000 MB
 Mega-Array Size       188 MB
 MEM_STATIC part       192 MB
 A cutoff of  1.0D-11 yielded   2641 shell pairs
 There are     17520 function pairs (     19030 Cartesian)
 Smallest overlap matrix eigenvalue = 2.54E-05

 Scale SEOQF with 1.000000e-01/1.000000e-01/1.000000e-01

 Standard Electronic Orientation quadrupole field applied
 Nucleus-field energy     =     0.0000000116 hartrees
 Guess from superposition of atomic densities
 Warning:  Energy on first SCF cycle will be non-variational
 SAD guess density has 90.000000 electrons

 -----------------------------------------------------------------------
  General SCF calculation program by
  Eric Jon Sundstrom, Paul Horn, Yuezhi Mao, Dmitri Zuev, Alec White,
  David Stuck, Shaama M.S., Shane Yost, Joonho Lee, David Small,
  Daniel Levine, Susi Lehtola, Hugh Burton, Evgeny Epifanovsky
 -----------------------------------------------------------------------
 Exchange:     0.2000 Hartree-Fock + 0.0800 Slater + 0.7200 B88
 Correlation:  0.1900 VWN1RPA + 0.8100 LYP
 Using SG-1 standard quadrature grid
 A restricted SCF calculation will be
 performed using DIIS
 SCF converges when DIIS error is below 1.0e-08
 ---------------------------------------
  Cycle       Energy         DIIS error
 ---------------------------------------
    1   -3611.6576154363      3.83e-02  
    2   -3610.6586412097      3.24e-03  
    3   -3610.6376788978      3.82e-03  
    4   -3610.6992217620      5.29e-04  
    5   -3610.7003655445      2.06e-04  
    6   -3610.7005165533      9.14e-05  
    7   -3610.7005558374      1.90e-05  
    8   -3610.7005571532      7.08e-06  
    9   -3610.7005573826      1.51e-06  
   10   -3610.7005573926      3.42e-07  
   11   -3610.7005573931      1.28e-07  
   12   -3610.7005573931      2.02e-08  
   13   -3610.7005573932      3.86e-09  Convergence criterion met
 ---------------------------------------
 SCF time:   CPU 62.65s  wall 140.00s 
 SCF   energy in the final basis set =    -3610.7005573932
 Total energy in the final basis set =    -3610.7005573932

 --------------------------------------------------------------

                    Orbital Energies (a.u.)
 --------------------------------------------------------------

 Alpha MOs
 -- Occupied --
*******-101.571-101.566 -62.502 -56.323 -56.319 -56.319 -10.317
-10.276 -10.226  -9.485  -9.480  -8.711  -7.250  -7.245  -7.240
 -7.239  -7.235  -7.235  -6.543  -6.529  -6.529  -2.654  -2.650
 -2.649  -2.638  -2.638  -0.946  -0.866  -0.827  -0.793  -0.638
 -0.595  -0.524  -0.505  -0.429  -0.423  -0.416  -0.400  -0.348
 -0.329  -0.322  -0.307  -0.299  -0.285
 -- Virtual --
 -0.054  -0.032  -0.010   0.008   0.019   0.020   0.029   0.046
  0.056   0.060   0.065   0.076   0.083   0.094   0.096   0.099
  0.104   0.108   0.113   0.118   0.129   0.133   0.140   0.148
  0.154   0.161   0.175   0.184   0.189   0.209   0.213   0.227
  0.244   0.246   0.259   0.267   0.382   0.386   0.414   0.421
  0.427   0.447   0.453   0.457   0.476   0.479   0.483   0.484
  0.501   0.526   0.543   0.557   0.568   0.580   0.593   0.614
  0.629   0.646   0.652   0.691   0.752   0.788   0.806   0.829
  0.841   0.861   0.870   0.891   0.899   0.917   0.936   0.963
  0.983   1.016   1.019   1.109   1.153   1.186   1.296   1.319
  1.367   1.437   1.494   1.506   1.522   1.551   1.621   1.686
  1.708   1.770   1.797   1.839   1.883   1.961   1.987   2.029
  2.053   2.095   2.151   2.176   2.197   2.218   2.278   2.297
  2.315   2.340   2.454   2.492   2.502   2.536   2.593   2.707
  2.714   2.794   2.811   2.827   3.004   3.112   3.305   3.389
  3.694   3.812   4.012   4.032   4.108   4.196   4.225   4.377
  6.676   7.568   7.595   7.676   9.723   9.762  23.521  23.685
 23.822  25.855  25.866  25.921  26.034  26.431  26.473  47.946
215.711 215.749 289.763 289.790 289.8971020.748
 --------------------------------------------------------------

          Ground-State Mulliken Net Atomic Charges

     Atom                 Charge (a.u.)
  ----------------------------------------
      1 C                    -0.769332
      2 C                    -0.239338
      3 C                     0.164122
      4 Cl                    0.034105
      5 H                     0.274251
      6 Cl                    0.212401
      7 Br                   -0.032538
      8 H                     0.185416
      9 H                     0.170912
  ----------------------------------------
  Sum of atomic charges =     0.000000

 -----------------------------------------------------------------
                    Cartesian Multipole Moments
 -----------------------------------------------------------------
    Charge (ESU x 10^10)
                 0.0000
    Dipole Moment (Debye)
         X      -0.2123      Y      -1.5833      Z       1.3193
       Tot       2.0718
    Quadrupole Moments (Debye-Ang)
        XX     -64.6712     XY       1.0724     YY     -60.6434
        XZ       1.6119     YZ      -0.8190     ZZ     -60.3986
    Octopole Moments (Debye-Ang^2)
       XXX     -57.5271    XXY       2.1910    XYY     -14.6252
       YYY      -4.3064    XXZ      -4.0987    XYZ      -0.0200
       YYZ      -3.4318    XZZ     -13.5000    YZZ      -3.5401
       ZZZ      -1.5670
    Hexadecapole Moments (Debye-Ang^3)
      XXXX   -1029.1919   XXXY      35.5406   XXYY    -251.8320
      XYYY      21.0585   YYYY    -386.2457   XXXZ      11.2513
      XXYZ       1.2141   XYYZ       0.5730   YYYZ       1.6326
      XXZZ    -209.6387   XYZZ       6.9337   YYZZ    -101.2042
      XZZZ      14.0050   YZZZ      -1.7585   ZZZZ    -191.4209
 -----------------------------------------------------------------
 Calculating analytic gradient of the SCF energy
 Gradient of SCF Energy
            1           2           3           4           5           6
    1   0.0039105   0.0143911  -0.0181251  -0.0004078  -0.0036088   0.0050400
    2  -0.0032381  -0.0113912   0.0162405   0.0068535  -0.0060922   0.0005353
    3   0.0163856  -0.0159669  -0.0123155   0.0026449   0.0004199  -0.0006523
            7           8           9
    1  -0.0021857  -0.0017247   0.0027105
    2  -0.0000908  -0.0023739  -0.0004430
    3   0.0004675   0.0039309   0.0050859
 Max gradient component =       1.813E-02
 RMS gradient           =       8.217E-03
 Gradient time:  CPU 16.72 s  wall 37.58 s
 Geometry Optimization Parameters
   NAtoms,    NIC,     NZ,  NCons,   NDum,   NFix, NCnnct, MaxDiis
        9      69       9       0       0       0       0       0


** GEOMETRY OPTIMIZATION IN DELOCALIZED INTERNAL COORDINATES **
   Searching for a Minimum

   Optimization Cycle:   1

                       Coordinates (Angstroms)
     ATOM                X               Y               Z
      1  C         0.5943474879   -0.6872811155    1.4563000264
      2  C         1.0396654526   -0.9893169801    0.0133633518
      3  C        -0.0137238932    0.1015322484    0.2817266261
      4  Cl        2.6601860542   -0.4767308238   -0.4806694531
      5  H         0.7061700854   -1.9226039761   -0.4403504599
      6  Cl        0.4693128302    1.7920526755    0.0774811627
      7  Br       -1.8540181973   -0.2684781585   -0.2081806845
      8  H        -0.0350957907   -1.4198421352    1.9615282040
      9  H         1.2963472916   -0.1708947377    2.1110071246
   Point Group: c1    Number of degrees of freedom:    21


   Energy is  -3610.700557393


 Attempting to Generate Delocalized Internal Coordinates

 21 Hessian modes will be used to form the next step
  Hessian Eigenvalues:
     0.016341    0.020947    0.023307    0.030304    0.030782    0.032544
     0.083421    0.087153    0.090379    0.107532    0.134223    0.138421
     0.175927    0.253751    0.264506    0.285189    0.286300    0.286300
     0.348126    0.348126    0.348126

 Minimum Search - Taking Simple RFO Step
 Searching for Lamda that Minimizes Along All modes
 Value Taken    Lamda =  -0.00447302
 Step Taken.  Stepsize is  0.202677

                             Maximum     Tolerance    Cnvgd?
         Gradient           0.014912      0.000300      NO
         Displacement       0.096421      0.001200      NO
         Energy change     *********      0.000001      NO


 New Cartesian Coordinates Obtained by Inverse Iteration

 Displacement from previous Coordinates is:  0.256790
 ----------------------------------------------------------------
             Standard Nuclear Orientation (Angstroms)
    I     Atom           X                Y                Z
 ----------------------------------------------------------------
    1      C       0.5993910571    -0.6752970824     1.4448229458
    2      C       1.0365052048    -0.9782722330     0.0235143203
    3      C       0.0008521753     0.0976399003     0.2950956164
    4      Cl      2.6773052385    -0.5578380504    -0.4846942651
    5      H       0.6885779761    -1.8876101848    -0.4456681362
    6      Cl      0.4213380190     1.8051239759     0.1278087298
    7      Br     -1.8218317480    -0.2979205641    -0.2172568930
    8      H      -0.0288748796    -1.4048587692     1.9415475886
    9      H       1.2899282773    -0.1425299951     2.0870359916
 ----------------------------------------------------------------
 Molecular Point Group                 C1    NOp =  1
 Largest Abelian Subgroup              C1    NOp =  1
 Nuclear Repulsion Energy =   577.2476862169 hartrees
 There are       45 alpha and       45 beta electrons
 Applying Cartesian multipole field
    Component          Value
    ---------          -----
     (2,0,0)        1.00000E-11
     (0,2,0)        2.00000E-11
     (0,0,2)       -3.00000E-11
 Nucleus-field energy     =     0.0000000116 hartrees
 Requested basis set is 6-311++G(d,p)
 There are 78 shells and 195 basis functions
 A cutoff of  1.0D-11 yielded   2637 shell pairs
 There are     17487 function pairs (     18991 Cartesian)
 Smallest overlap matrix eigenvalue = 2.40E-05
 Guess MOs from SCF MO coefficient file

 -----------------------------------------------------------------------
  General SCF calculation program by
  Eric Jon Sundstrom, Paul Horn, Yuezhi Mao, Dmitri Zuev, Alec White,
  David Stuck, Shaama M.S., Shane Yost, Joonho Lee, David Small,
  Daniel Levine, Susi Lehtola, Hugh Burton, Evgeny Epifanovsky
 -----------------------------------------------------------------------
 Exchange:     0.2000 Hartree-Fock + 0.0800 Slater + 0.7200 B88
 Correlation:  0.1900 VWN1RPA + 0.8100 LYP
 Using SG-1 standard quadrature grid
 A restricted SCF calculation will be
 performed using DIIS
 SCF converges when DIIS error is below 1.0e-08
 ---------------------------------------
  Cycle       Energy         DIIS error
 ---------------------------------------
    1   -3610.7006384227      5.89e-04  
    2   -3610.7030070109      2.03e-04  
    3   -3610.7028520797      2.74e-04  
    4   -3610.7032066646      4.02e-05  
    5   -3610.7032136586      9.23e-06  
    6   -3610.7032139869      4.27e-06  
    7   -3610.7032140691      7.58e-07  
    8   -3610.7032140714      2.39e-07  
    9   -3610.7032140717      6.83e-08  
   10   -3610.7032140717      1.25e-08  
   11   -3610.7032140717      4.12e-09  Convergence criterion met
 ---------------------------------------
 SCF time:   CPU 54.68s  wall 107.00s 
 SCF   energy in the final basis set =    -3610.7032140717
 Total energy in the final basis set =    -3610.7032140717

 --------------------------------------------------------------

                    Orbital Energies (a.u.)
 --------------------------------------------------------------

 Alpha MOs
 -- Occupied --
*******-101.572-101.566 -62.502 -56.322 -56.318 -56.318 -10.315
-10.274 -10.222  -9.486  -9.480  -8.710  -7.251  -7.245  -7.240
 -7.240  -7.235  -7.235  -6.543  -6.529  -6.528  -2.653  -2.649
 -2.649  -2.638  -2.638  -0.954  -0.869  -0.831  -0.795  -0.640
 -0.597  -0.529  -0.509  -0.429  -0.424  -0.417  -0.403  -0.348
 -0.331  -0.322  -0.307  -0.300  -0.287
 -- Virtual --
 -0.053  -0.032  -0.009   0.009   0.019   0.021   0.028   0.049
  0.056   0.061   0.065   0.077   0.083   0.095   0.097   0.101
  0.104   0.107   0.114   0.118   0.130   0.135   0.139   0.148
  0.154   0.162   0.175   0.186   0.192   0.210   0.215   0.230
  0.248   0.253   0.260   0.271   0.381   0.386   0.412   0.421
  0.425   0.448   0.450   0.455   0.474   0.478   0.483   0.486
  0.502   0.525   0.546   0.559   0.577   0.583   0.598   0.617
  0.635   0.653   0.654   0.695   0.758   0.787   0.808   0.828
  0.842   0.861   0.862   0.892   0.897   0.919   0.938   0.961
  0.987   1.018   1.024   1.113   1.155   1.185   1.294   1.328
  1.383   1.451   1.496   1.517   1.520   1.558   1.623   1.687
  1.711   1.785   1.809   1.852   1.897   1.980   1.999   2.036
  2.062   2.111   2.155   2.183   2.205   2.223   2.278   2.306
  2.323   2.334   2.458   2.500   2.508   2.550   2.603   2.712
  2.724   2.823   2.828   2.844   3.011   3.159   3.317   3.423
  3.712   3.831   4.014   4.036   4.113   4.204   4.254   4.380
  6.680   7.569   7.598   7.681   9.728   9.755  23.556  23.723
 23.855  25.861  25.867  25.931  26.022  26.425  26.454  47.950
215.716 215.742 289.765 289.793 289.9021020.752
 --------------------------------------------------------------

          Ground-State Mulliken Net Atomic Charges

     Atom                 Charge (a.u.)
  ----------------------------------------
      1 C                    -0.747321
      2 C                    -0.265655
      3 C                     0.156611
      4 Cl                    0.049883
      5 H                     0.269568
      6 Cl                    0.224702
      7 Br                   -0.043943
      8 H                     0.187573
      9 H                     0.168582
  ----------------------------------------
  Sum of atomic charges =     0.000000

 -----------------------------------------------------------------
                    Cartesian Multipole Moments
 -----------------------------------------------------------------
    Charge (ESU x 10^10)
                 0.0000
    Dipole Moment (Debye)
         X      -0.2292      Y      -1.5082      Z       1.3294
       Tot       2.0235
    Quadrupole Moments (Debye-Ang)
        XX     -64.7659     XY       1.0395     YY     -60.7259
        XZ       1.6459     YZ      -0.7210     ZZ     -60.3302
    Octopole Moments (Debye-Ang^2)
       XXX     -57.8821    XXY       2.9418    XYY     -15.4423
       YYY       0.0602    XXZ      -4.6182    XYZ       0.1005
       YYZ      -3.6918    XZZ     -13.8150    YZZ      -2.1821
       ZZZ      -3.0532
    Hexadecapole Moments (Debye-Ang^3)
      XXXX   -1020.1616   XXXY      42.0666   XXYY    -252.7724
      XYYY      29.3611   YYYY    -395.5368   XXXZ      10.1202
      XXYZ      -0.0066   XYYZ       0.8651   YYYZ      -4.0254
      XXZZ    -207.6615   XYZZ       9.8001   YYZZ    -102.9214
      XZZZ      13.1986   YZZZ      -7.3787   ZZZZ    -191.5556
 -----------------------------------------------------------------
 Calculating analytic gradient of the SCF energy
 Gradient of SCF Energy
            1           2           3           4           5           6
    1   0.0042097   0.0035770  -0.0083808  -0.0003293  -0.0004470   0.0003815
    2   0.0018772  -0.0069013   0.0039685   0.0012078  -0.0002113  -0.0001975
    3   0.0047329  -0.0063093  -0.0038539   0.0019229   0.0007233   0.0009388
            7           8           9
    1   0.0020144  -0.0005272  -0.0004983
    2   0.0008145   0.0001550  -0.0007128
    3   0.0010783  -0.0004667   0.0012337
 Max gradient component =       8.381E-03
 RMS gradient           =       3.106E-03
 Gradient time:  CPU 16.18 s  wall 26.15 s
 Geometry Optimization Parameters
   NAtoms,    NIC,     NZ,  NCons,   NDum,   NFix, NCnnct, MaxDiis
        9      69       9       0       0       0       0       0

 Cartesian Hessian Update
 Hessian Updated using BFGS Update


** GEOMETRY OPTIMIZATION IN DELOCALIZED INTERNAL COORDINATES **
   Searching for a Minimum

   Optimization Cycle:   2

                       Coordinates (Angstroms)
     ATOM                X               Y               Z
      1  C         0.5993910571   -0.6752970824    1.4448229458
      2  C         1.0365052048   -0.9782722330    0.0235143203
      3  C         0.0008521753    0.0976399003    0.2950956164
      4  Cl        2.6773052385   -0.5578380504   -0.4846942651
      5  H         0.6885779761   -1.8876101848   -0.4456681362
      6  Cl        0.4213380190    1.8051239759    0.1278087298
      7  Br       -1.8218317480   -0.2979205641   -0.2172568930
      8  H        -0.0288748796   -1.4048587692    1.9415475886
      9  H         1.2899282773   -0.1425299951    2.0870359916
   Point Group: c1    Number of degrees of freedom:    21


   Energy is  -3610.703214072

 Hessian Updated using BFGS Update

 20 Hessian modes will be used to form the next step
  Hessian Eigenvalues:
     0.016330    0.021048    0.023076    0.029485    0.030753    0.034756
     0.083248    0.086500    0.090521    0.103899    0.130751    0.134279
     0.179112    0.241800    0.260128    0.265965    0.286298    0.287489
     0.348122    0.352936

 Minimum Search - Taking Simple RFO Step
 Searching for Lamda that Minimizes Along All modes
 Value Taken    Lamda =  -0.00062642
 Step Taken.  Stepsize is  0.100973

                             Maximum     Tolerance    Cnvgd?
         Gradient           0.005380      0.000300      NO
         Displacement       0.049259      0.001200      NO
         Energy change     -0.002657      0.000001      NO


 New Cartesian Coordinates Obtained by Inverse Iteration

 Displacement from previous Coordinates is:  0.093129
 ----------------------------------------------------------------
             Standard Nuclear Orientation (Angstroms)
    I     Atom           X                Y                Z
 ----------------------------------------------------------------
    1      C       0.5958461404    -0.6767450817     1.4517390423
    2      C       1.0330216468    -0.9688711338     0.0377036895
    3      C       0.0078209900     0.0965303585     0.3100542443
    4      Cl      2.6689748284    -0.5648990798    -0.5024816561
    5      H       0.6791786923    -1.8676368352    -0.4451252995
    6      Cl      0.4245548905     1.8031813640     0.1246980811
    7      Br     -1.8103786840    -0.3100696394    -0.2388722062
    8      H      -0.0256317639    -1.4116792588     1.9478129967
    9      H       1.2898045803    -0.1413736968     2.0866770062
 ----------------------------------------------------------------
 Molecular Point Group                 C1    NOp =  1
 Largest Abelian Subgroup              C1    NOp =  1
 Nuclear Repulsion Energy =   577.7820163542 hartrees
 There are       45 alpha and       45 beta electrons
 Applying Cartesian multipole field
    Component          Value
    ---------          -----
     (2,0,0)        1.00000E-11
     (0,2,0)        2.00000E-11
     (0,0,2)       -3.00000E-11
 Nucleus-field energy     =     0.0000000115 hartrees
 Requested basis set is 6-311++G(d,p)
 There are 78 shells and 195 basis functions
 A cutoff of  1.0D-11 yielded   2637 shell pairs
 There are     17478 function pairs (     18982 Cartesian)
 Smallest overlap matrix eigenvalue = 2.40E-05
 Guess MOs from SCF MO coefficient file

 -----------------------------------------------------------------------
  General SCF calculation program by
  Eric Jon Sundstrom, Paul Horn, Yuezhi Mao, Dmitri Zuev, Alec White,
  David Stuck, Shaama M.S., Shane Yost, Joonho Lee, David Small,
  Daniel Levine, Susi Lehtola, Hugh Burton, Evgeny Epifanovsky
 -----------------------------------------------------------------------
 Exchange:     0.2000 Hartree-Fock + 0.0800 Slater + 0.7200 B88
 Correlation:  0.1900 VWN1RPA + 0.8100 LYP
 Using SG-1 standard quadrature grid
 A restricted SCF calculation will be
 performed using DIIS
 SCF converges when DIIS error is below 1.0e-08
 ---------------------------------------
  Cycle       Energy         DIIS error
 ---------------------------------------
    1   -3610.7030053368      2.58e-04  
    2   -3610.7034648475      7.03e-05  
    3   -3610.7034571752      8.35e-05  
    4   -3610.7034886829      2.11e-05  
    5   -3610.7034907737      4.25e-06  
    6   -3610.7034908375      2.10e-06  
    7   -3610.7034908570      3.64e-07  
    8   -3610.7034908576      8.58e-08  
    9   -3610.7034908576      1.87e-08  
   10   -3610.7034908577      5.66e-09  Convergence criterion met
 ---------------------------------------
 SCF time:   CPU 50.08s  wall 91.00s 
 SCF   energy in the final basis set =    -3610.7034908577
 Total energy in the final basis set =    -3610.7034908577

 --------------------------------------------------------------

                    Orbital Energies (a.u.)
 --------------------------------------------------------------

 Alpha MOs
 -- Occupied --
*******-101.572-101.566 -62.501 -56.322 -56.318 -56.317 -10.314
-10.272 -10.223  -9.486  -9.480  -8.710  -7.251  -7.245  -7.241
 -7.241  -7.235  -7.234  -6.542  -6.528  -6.528  -2.653  -2.649
 -2.648  -2.637  -2.637  -0.958  -0.868  -0.833  -0.795  -0.642
 -0.597  -0.530  -0.511  -0.429  -0.424  -0.417  -0.404  -0.348
 -0.330  -0.322  -0.308  -0.301  -0.287
 -- Virtual --
 -0.054  -0.033  -0.009   0.009   0.020   0.021   0.028   0.050
  0.057   0.061   0.064   0.077   0.084   0.095   0.097   0.102
  0.104   0.107   0.114   0.119   0.130   0.136   0.139   0.148
  0.155   0.163   0.174   0.185   0.193   0.209   0.216   0.231
  0.248   0.256   0.263   0.274   0.380   0.387   0.412   0.421
  0.424   0.448   0.449   0.455   0.474   0.479   0.483   0.486
  0.503   0.524   0.548   0.557   0.579   0.585   0.600   0.616
  0.638   0.653   0.655   0.698   0.760   0.786   0.808   0.827
  0.841   0.861   0.861   0.891   0.897   0.919   0.938   0.959
  0.991   1.018   1.024   1.115   1.155   1.186   1.294   1.329
  1.385   1.456   1.497   1.517   1.525   1.556   1.626   1.689
  1.710   1.792   1.808   1.860   1.903   1.984   2.001   2.038
  2.065   2.115   2.157   2.188   2.206   2.222   2.277   2.308
  2.325   2.333   2.464   2.505   2.506   2.554   2.603   2.716
  2.727   2.832   2.835   2.852   3.011   3.174   3.325   3.437
  3.714   3.832   4.014   4.037   4.113   4.205   4.262   4.382
  6.679   7.570   7.598   7.683   9.730   9.755  23.569  23.744
 23.865  25.861  25.867  25.931  26.019  26.424  26.453  47.950
215.717 215.742 289.765 289.793 289.9041020.752
 --------------------------------------------------------------

          Ground-State Mulliken Net Atomic Charges

     Atom                 Charge (a.u.)
  ----------------------------------------
      1 C                    -0.770568
      2 C                    -0.265070
      3 C                     0.180014
      4 Cl                    0.053071
      5 H                     0.268740
      6 Cl                    0.224030
      7 Br                   -0.045914
      8 H                     0.187017
      9 H                     0.168681
  ----------------------------------------
  Sum of atomic charges =     0.000000

 -----------------------------------------------------------------
                    Cartesian Multipole Moments
 -----------------------------------------------------------------
    Charge (ESU x 10^10)
                 0.0000
    Dipole Moment (Debye)
         X      -0.2085      Y      -1.4850      Z       1.3637
       Tot       2.0270
    Quadrupole Moments (Debye-Ang)
        XX     -64.8606     XY       1.0555     YY     -60.7419
        XZ       1.6783     YZ      -0.7911     ZZ     -60.2235
    Octopole Moments (Debye-Ang^2)
       XXX     -58.0561    XXY       3.1610    XYY     -15.6560
       YYY       1.1245    XXZ      -4.3780    XYZ       0.0160
       YYZ      -3.1669    XZZ     -13.9218    YZZ      -1.9935
       ZZZ      -1.5581
    Hexadecapole Moments (Debye-Ang^3)
      XXXX   -1014.4424   XXXY      40.7147   XXYY    -251.4753
      XYYY      28.5591   YYYY    -395.9994   XXXZ       9.4588
      XXYZ       0.0374   XYYZ       0.7276   YYYZ      -5.1317
      XXZZ    -206.1178   XYZZ       9.4846   YYZZ    -103.2360
      XZZZ      12.5124   YZZZ      -8.0480   ZZZZ    -194.7074
 -----------------------------------------------------------------
 Calculating analytic gradient of the SCF energy
 Gradient of SCF Energy
            1           2           3           4           5           6
    1   0.0013631  -0.0005289  -0.0008644  -0.0006244  -0.0000110   0.0005540
    2   0.0019404  -0.0010517  -0.0013730   0.0004120   0.0007914  -0.0001319
    3  -0.0013257   0.0010878   0.0019120   0.0002442  -0.0000560  -0.0004080
            7           8           9
    1   0.0007983  -0.0002558  -0.0004309
    2   0.0000480  -0.0000143  -0.0006208
    3  -0.0002936  -0.0008926  -0.0002681
 Max gradient component =       1.940E-03
 RMS gradient           =       8.651E-04
 Gradient time:  CPU 16.34 s  wall 32.74 s
 Geometry Optimization Parameters
   NAtoms,    NIC,     NZ,  NCons,   NDum,   NFix, NCnnct, MaxDiis
        9      69       9       0       0       0       0       0

 Cartesian Hessian Update
 Hessian Updated using BFGS Update


** GEOMETRY OPTIMIZATION IN DELOCALIZED INTERNAL COORDINATES **
   Searching for a Minimum

   Optimization Cycle:   3

                       Coordinates (Angstroms)
     ATOM                X               Y               Z
      1  C         0.5958461404   -0.6767450817    1.4517390423
      2  C         1.0330216468   -0.9688711338    0.0377036895
      3  C         0.0078209900    0.0965303585    0.3100542443
      4  Cl        2.6689748284   -0.5648990798   -0.5024816561
      5  H         0.6791786923   -1.8676368352   -0.4451252995
      6  Cl        0.4245548905    1.8031813640    0.1246980811
      7  Br       -1.8103786840   -0.3100696394   -0.2388722062
      8  H        -0.0256317639   -1.4116792588    1.9478129967
      9  H         1.2898045803   -0.1413736968    2.0866770062
   Point Group: c1    Number of degrees of freedom:    21


   Energy is  -3610.703490858

 Hessian Updated using BFGS Update

 21 Hessian modes will be used to form the next step
  Hessian Eigenvalues:
     0.016372    0.021072    0.023740    0.028924    0.031446    0.038805
     0.075414    0.086088    0.090892    0.101966    0.127742    0.134543
     0.176575    0.259453    0.261992    0.276524    0.286912    0.290901
     0.348126    0.348440    0.354175

 Minimum Search - Taking Simple RFO Step
 Searching for Lamda that Minimizes Along All modes
 Value Taken    Lamda =  -0.00007619
 Step Taken.  Stepsize is  0.037899

                             Maximum     Tolerance    Cnvgd?
         Gradient           0.001803      0.000300      NO
         Displacement       0.016184      0.001200      NO
         Energy change     -0.000277      0.000001      NO


 New Cartesian Coordinates Obtained by Inverse Iteration

 Displacement from previous Coordinates is:  0.036761
 ----------------------------------------------------------------
             Standard Nuclear Orientation (Angstroms)
    I     Atom           X                Y                Z
 ----------------------------------------------------------------
    1      C       0.5945444787    -0.6770508551     1.4493234508
    2      C       1.0348294372    -0.9681521063     0.0343988253
    3      C       0.0091006315     0.0975593676     0.3050282945
    4      Cl      2.6754754693    -0.5735578831    -0.5019214501
    5      H       0.6830250146    -1.8708535627    -0.4445354628
    6      Cl      0.4185328753     1.8073375522     0.1326289749
    7      Br     -1.8146414372    -0.3080274624    -0.2354499865
    8      H      -0.0251396465    -1.4114456074     1.9493102206
    9      H       1.2874644978    -0.1373724458     2.0834230315
 ----------------------------------------------------------------
 Molecular Point Group                 C1    NOp =  1
 Largest Abelian Subgroup              C1    NOp =  1
 Nuclear Repulsion Energy =   577.0014969202 hartrees
 There are       45 alpha and       45 beta electrons
 Applying Cartesian multipole field
    Component          Value
    ---------          -----
     (2,0,0)        1.00000E-11
     (0,2,0)        2.00000E-11
     (0,0,2)       -3.00000E-11
 Nucleus-field energy     =     0.0000000115 hartrees
 Requested basis set is 6-311++G(d,p)
 There are 78 shells and 195 basis functions
 A cutoff of  1.0D-11 yielded   2635 shell pairs
 There are     17465 function pairs (     18969 Cartesian)
 Smallest overlap matrix eigenvalue = 2.39E-05
 Guess MOs from SCF MO coefficient file

 -----------------------------------------------------------------------
  General SCF calculation program by
  Eric Jon Sundstrom, Paul Horn, Yuezhi Mao, Dmitri Zuev, Alec White,
  David Stuck, Shaama M.S., Shane Yost, Joonho Lee, David Small,
  Daniel Levine, Susi Lehtola, Hugh Burton, Evgeny Epifanovsky
 -----------------------------------------------------------------------
 Exchange:     0.2000 Hartree-Fock + 0.0800 Slater + 0.7200 B88
 Correlation:  0.1900 VWN1RPA + 0.8100 LYP
 Using SG-1 standard quadrature grid
 A restricted SCF calculation will be
 performed using DIIS
 SCF converges when DIIS error is below 1.0e-08
 ---------------------------------------
  Cycle       Energy         DIIS error
 ---------------------------------------
    1   -3610.7034653877      9.14e-05  
    2   -3610.7035284412      2.33e-05  
    3   -3610.7035264661      3.22e-05  
    4   -3610.7035312834      6.25e-06  
    5   -3610.7035314649      1.16e-06  
    6   -3610.7035314691      6.83e-07  
    7   -3610.7035314712      8.69e-08  
    8   -3610.7035314713      2.42e-08  
    9   -3610.7035314713      9.94e-09  Convergence criterion met
 ---------------------------------------
 SCF time:   CPU 44.43s  wall 78.00s 
 SCF   energy in the final basis set =    -3610.7035314713
 Total energy in the final basis set =    -3610.7035314713

 --------------------------------------------------------------

                    Orbital Energies (a.u.)
 --------------------------------------------------------------

 Alpha MOs
 -- Occupied --
*******-101.572-101.566 -62.501 -56.322 -56.317 -56.317 -10.315
-10.272 -10.223  -9.487  -9.480  -8.710  -7.252  -7.245  -7.241
 -7.241  -7.235  -7.235  -6.542  -6.528  -6.527  -2.652  -2.649
 -2.648  -2.637  -2.637  -0.958  -0.869  -0.833  -0.795  -0.641
 -0.597  -0.530  -0.511  -0.429  -0.423  -0.417  -0.404  -0.348
 -0.331  -0.322  -0.308  -0.301  -0.288
 -- Virtual --
 -0.055  -0.034  -0.009   0.009   0.019   0.021   0.028   0.050
  0.057   0.061   0.064   0.077   0.084   0.095   0.097   0.102
  0.104   0.107   0.114   0.118   0.130   0.136   0.139   0.148
  0.154   0.163   0.174   0.185   0.193   0.209   0.215   0.231
  0.248   0.256   0.263   0.272   0.381   0.387   0.413   0.421
  0.424   0.448   0.449   0.455   0.474   0.478   0.483   0.486
  0.503   0.524   0.547   0.558   0.579   0.585   0.600   0.617
  0.638   0.653   0.655   0.696   0.760   0.786   0.807   0.827
  0.841   0.860   0.861   0.891   0.897   0.919   0.938   0.958
  0.990   1.017   1.023   1.114   1.154   1.185   1.295   1.329
  1.385   1.454   1.497   1.517   1.523   1.556   1.625   1.689
  1.711   1.789   1.808   1.858   1.901   1.984   2.000   2.038
  2.065   2.114   2.157   2.187   2.205   2.222   2.277   2.308
  2.325   2.332   2.461   2.503   2.507   2.551   2.601   2.715
  2.726   2.829   2.834   2.851   3.010   3.172   3.323   3.435
  3.712   3.829   4.014   4.037   4.113   4.204   4.261   4.381
  6.679   7.570   7.598   7.682   9.729   9.754  23.567  23.741
 23.862  25.859  25.868  25.931  26.017  26.420  26.451  47.949
215.716 215.740 289.765 289.793 289.9031020.752
 --------------------------------------------------------------

          Ground-State Mulliken Net Atomic Charges

     Atom                 Charge (a.u.)
  ----------------------------------------
      1 C                    -0.756145
      2 C                    -0.271621
      3 C                     0.172579
      4 Cl                    0.056118
      5 H                     0.266867
      6 Cl                    0.225822
      7 Br                   -0.049101
      8 H                     0.188292
      9 H                     0.167190
  ----------------------------------------
  Sum of atomic charges =     0.000000

 -----------------------------------------------------------------
                    Cartesian Multipole Moments
 -----------------------------------------------------------------
    Charge (ESU x 10^10)
                 0.0000
    Dipole Moment (Debye)
         X      -0.2018      Y      -1.4795      Z       1.3608
       Tot       2.0202
    Quadrupole Moments (Debye-Ang)
        XX     -64.8760     XY       1.0404     YY     -60.7236
        XZ       1.6518     YZ      -0.7809     ZZ     -60.2577
    Octopole Moments (Debye-Ang^2)
       XXX     -57.8976    XXY       3.1359    XYY     -15.6019
       YYY       1.2091    XXZ      -4.4659    XYZ       0.0690
       YYZ      -3.2208    XZZ     -13.8743    YZZ      -1.9759
       ZZZ      -1.9156
    Hexadecapole Moments (Debye-Ang^3)
      XXXX   -1017.8333   XXXY      42.0092   XXYY    -252.5615
      XYYY      29.9730   YYYY    -397.3464   XXXZ       9.5923
      XXYZ      -0.1396   XYYZ       0.8815   YYYZ      -5.6456
      XXZZ    -206.9532   XYZZ       9.9968   YYZZ    -103.4755
      XZZZ      12.7601   YZZZ      -8.8059   ZZZZ    -194.3936
 -----------------------------------------------------------------
 Calculating analytic gradient of the SCF energy
 Gradient of SCF Energy
            1           2           3           4           5           6
    1   0.0004819  -0.0003023  -0.0000037   0.0000180   0.0001664   0.0000899
    2   0.0008978  -0.0002271  -0.0006237  -0.0000544   0.0000118   0.0002765
    3  -0.0007498   0.0004760   0.0004390   0.0000603  -0.0000090   0.0000769
            7           8           9
    1  -0.0000564  -0.0002730  -0.0001207
    2   0.0000539  -0.0001397  -0.0001950
    3  -0.0000108  -0.0003339   0.0000513
 Max gradient component =       8.978E-04
 RMS gradient           =       3.302E-04
 Gradient time:  CPU 16.15 s  wall 22.61 s
 Geometry Optimization Parameters
   NAtoms,    NIC,     NZ,  NCons,   NDum,   NFix, NCnnct, MaxDiis
        9      69       9       0       0       0       0       0

 Cartesian Hessian Update
 Hessian Updated using BFGS Update


** GEOMETRY OPTIMIZATION IN DELOCALIZED INTERNAL COORDINATES **
   Searching for a Minimum

   Optimization Cycle:   4

                       Coordinates (Angstroms)
     ATOM                X               Y               Z
      1  C         0.5945444787   -0.6770508551    1.4493234508
      2  C         1.0348294372   -0.9681521063    0.0343988253
      3  C         0.0091006315    0.0975593676    0.3050282945
      4  Cl        2.6754754693   -0.5735578831   -0.5019214501
      5  H         0.6830250146   -1.8708535627   -0.4445354628
      6  Cl        0.4185328753    1.8073375522    0.1326289749
      7  Br       -1.8146414372   -0.3080274624   -0.2354499865
      8  H        -0.0251396465   -1.4114456074    1.9493102206
      9  H         1.2874644978   -0.1373724458    2.0834230315
   Point Group: c1    Number of degrees of freedom:    21


   Energy is  -3610.703531471

 Hessian Updated using BFGS Update

 21 Hessian modes will be used to form the next step
  Hessian Eigenvalues:
     0.016368    0.021053    0.023982    0.027161    0.031143    0.042895
     0.073443    0.085734    0.090220    0.103109    0.129477    0.134068
     0.177719    0.240249    0.263700    0.271909    0.285183    0.291207
     0.347379    0.348157    0.353333

 Minimum Search - Taking Simple RFO Step
 Searching for Lamda that Minimizes Along All modes
 Value Taken    Lamda =  -0.00000796
 Step Taken.  Stepsize is  0.011366

                             Maximum     Tolerance    Cnvgd?
         Gradient           0.000535      0.000300      NO
         Displacement       0.006987      0.001200      NO
         Energy change     -0.000041      0.000001      NO


 New Cartesian Coordinates Obtained by Inverse Iteration

 Displacement from previous Coordinates is:  0.010408
 ----------------------------------------------------------------
             Standard Nuclear Orientation (Angstroms)
    I     Atom           X                Y                Z
 ----------------------------------------------------------------
    1      C       0.5942304660    -0.6781709984     1.4503957609
    2      C       1.0346347218    -0.9678226843     0.0339928753
    3      C       0.0091352589     0.0976840629     0.3049893986
    4      Cl      2.6755475744    -0.5738315813    -0.5023758905
    5      H       0.6817162209    -1.8697757497    -0.4458630110
    6      Cl      0.4183433639     1.8069670276     0.1327508339
    7      Br     -1.8139178123    -0.3078930148    -0.2378425298
    8      H      -0.0237388038    -1.4121257884     1.9529171206
    9      H       1.2872403310    -0.1365942765     2.0832413403
 ----------------------------------------------------------------
 Molecular Point Group                 C1    NOp =  1
 Largest Abelian Subgroup              C1    NOp =  1
 Nuclear Repulsion Energy =   576.9883725024 hartrees
 There are       45 alpha and       45 beta electrons
 Applying Cartesian multipole field
    Component          Value
    ---------          -----
     (2,0,0)        1.00000E-11
     (0,2,0)        2.00000E-11
     (0,0,2)       -3.00000E-11
 Nucleus-field energy     =     0.0000000115 hartrees
 Requested basis set is 6-311++G(d,p)
 There are 78 shells and 195 basis functions
 A cutoff of  1.0D-11 yielded   2635 shell pairs
 There are     17465 function pairs (     18969 Cartesian)
 Smallest overlap matrix eigenvalue = 2.39E-05
 Guess MOs from SCF MO coefficient file

 -----------------------------------------------------------------------
  General SCF calculation program by
  Eric Jon Sundstrom, Paul Horn, Yuezhi Mao, Dmitri Zuev, Alec White,
  David Stuck, Shaama M.S., Shane Yost, Joonho Lee, David Small,
  Daniel Levine, Susi Lehtola, Hugh Burton, Evgeny Epifanovsky
 -----------------------------------------------------------------------
 Exchange:     0.2000 Hartree-Fock + 0.0800 Slater + 0.7200 B88
 Correlation:  0.1900 VWN1RPA + 0.8100 LYP
 Using SG-1 standard quadrature grid
 A restricted SCF calculation will be
 performed using DIIS
 SCF converges when DIIS error is below 1.0e-08
 ---------------------------------------
  Cycle       Energy         DIIS error
 ---------------------------------------
    1   -3610.7035328378      2.29e-05  
    2   -3610.7035360843      5.62e-06  
    3   -3610.7035360602      6.23e-06  
    4   -3610.7035362395      1.21e-06  
    5   -3610.7035362457      4.64e-07  
    6   -3610.7035362466      1.40e-07  
    7   -3610.7035362467      3.99e-08  
    8   -3610.7035362467      1.30e-08  
    9   -3610.7035362467      2.62e-09  Convergence criterion met
 ---------------------------------------
 SCF time:   CPU 44.47s  wall 87.00s 
 SCF   energy in the final basis set =    -3610.7035362467
 Total energy in the final basis set =    -3610.7035362467

 --------------------------------------------------------------

                    Orbital Energies (a.u.)
 --------------------------------------------------------------

 Alpha MOs
 -- Occupied --
*******-101.572-101.566 -62.501 -56.322 -56.317 -56.317 -10.315
-10.273 -10.223  -9.487  -9.480  -8.710  -7.252  -7.245  -7.241
 -7.241  -7.235  -7.235  -6.542  -6.528  -6.527  -2.652  -2.649
 -2.648  -2.637  -2.637  -0.957  -0.869  -0.833  -0.795  -0.641
 -0.597  -0.530  -0.511  -0.429  -0.423  -0.417  -0.404  -0.348
 -0.331  -0.322  -0.307  -0.301  -0.288
 -- Virtual --
 -0.055  -0.034  -0.009   0.009   0.019   0.021   0.028   0.050
  0.057   0.061   0.064   0.077   0.084   0.095   0.097   0.102
  0.104   0.107   0.114   0.118   0.130   0.136   0.139   0.148
  0.154   0.163   0.174   0.185   0.193   0.209   0.215   0.231
  0.248   0.255   0.263   0.272   0.381   0.387   0.413   0.421
  0.424   0.448   0.449   0.455   0.474   0.478   0.482   0.486
  0.503   0.524   0.547   0.557   0.579   0.586   0.600   0.617
  0.638   0.653   0.655   0.696   0.760   0.786   0.807   0.827
  0.841   0.860   0.861   0.891   0.897   0.919   0.938   0.958
  0.990   1.017   1.023   1.114   1.154   1.185   1.295   1.328
  1.385   1.454   1.497   1.517   1.523   1.556   1.625   1.689
  1.711   1.789   1.808   1.858   1.900   1.984   2.000   2.038
  2.064   2.114   2.158   2.187   2.204   2.222   2.277   2.308
  2.325   2.332   2.462   2.502   2.507   2.551   2.601   2.715
  2.725   2.829   2.834   2.850   3.010   3.170   3.323   3.434
  3.711   3.829   4.014   4.037   4.113   4.204   4.260   4.381
  6.679   7.570   7.598   7.682   9.729   9.754  23.566  23.741
 23.860  25.859  25.868  25.931  26.017  26.419  26.451  47.949
215.717 215.740 289.765 289.793 289.9031020.752
 --------------------------------------------------------------

          Ground-State Mulliken Net Atomic Charges

     Atom                 Charge (a.u.)
  ----------------------------------------
      1 C                    -0.755508
      2 C                    -0.271151
      3 C                     0.171793
      4 Cl                    0.056009
      5 H                     0.266822
      6 Cl                    0.226020
      7 Br                   -0.049185
      8 H                     0.188343
      9 H                     0.166856
  ----------------------------------------
  Sum of atomic charges =     0.000000

 -----------------------------------------------------------------
                    Cartesian Multipole Moments
 -----------------------------------------------------------------
    Charge (ESU x 10^10)
                 0.0000
    Dipole Moment (Debye)
         X      -0.2019      Y      -1.4763      Z       1.3606
       Tot       2.0177
    Quadrupole Moments (Debye-Ang)
        XX     -64.8833     XY       1.0432     YY     -60.7251
        XZ       1.6495     YZ      -0.7830     ZZ     -60.2506
    Octopole Moments (Debye-Ang^2)
       XXX     -57.9122    XXY       3.1535    XYY     -15.6179
       YYY       1.2597    XXZ      -4.4411    XYZ       0.0696
       YYZ      -3.1729    XZZ     -13.8976    YZZ      -1.9842
       ZZZ      -1.7663
    Hexadecapole Moments (Debye-Ang^3)
      XXXX   -1017.5912   XXXY      42.0595   XXYY    -252.5147
      XYYY      30.0618   YYYY    -397.3045   XXXZ       9.4198
      XXYZ      -0.1293   XYYZ       0.8195   YYYZ      -5.6824
      XXZZ    -206.9528   XYZZ      10.0316   YYZZ    -103.4800
      XZZZ      12.5479   YZZZ      -8.8820   ZZZZ    -194.6675
 -----------------------------------------------------------------
 Calculating analytic gradient of the SCF energy
 Gradient of SCF Energy
            1           2           3           4           5           6
    1   0.0001656  -0.0001240  -0.0000390   0.0000960   0.0000701   0.0000265
    2   0.0002348  -0.0000921  -0.0001230  -0.0000385  -0.0000323   0.0000968
    3   0.0000202   0.0000074   0.0000241   0.0000103  -0.0000670   0.0000146
            7           8           9
    1  -0.0000134  -0.0001132  -0.0000685
    2   0.0000816  -0.0000675  -0.0000598
    3  -0.0000442  -0.0001097   0.0001444
 Max gradient component =       2.348E-04
 RMS gradient           =       9.087E-05
 Gradient time:  CPU 16.33 s  wall 32.68 s
 Geometry Optimization Parameters
   NAtoms,    NIC,     NZ,  NCons,   NDum,   NFix, NCnnct, MaxDiis
        9      69       9       0       0       0       0       0

 Cartesian Hessian Update
 Hessian Updated using BFGS Update


** GEOMETRY OPTIMIZATION IN DELOCALIZED INTERNAL COORDINATES **
   Searching for a Minimum

   Optimization Cycle:   5

                       Coordinates (Angstroms)
     ATOM                X               Y               Z
      1  C         0.5942304660   -0.6781709984    1.4503957609
      2  C         1.0346347218   -0.9678226843    0.0339928753
      3  C         0.0091352589    0.0976840629    0.3049893986
      4  Cl        2.6755475744   -0.5738315813   -0.5023758905
      5  H         0.6817162209   -1.8697757497   -0.4458630110
      6  Cl        0.4183433639    1.8069670276    0.1327508339
      7  Br       -1.8139178123   -0.3078930148   -0.2378425298
      8  H        -0.0237388038   -1.4121257884    1.9529171206
      9  H         1.2872403310   -0.1365942765    2.0832413403
   Point Group: c1    Number of degrees of freedom:    21


   Energy is  -3610.703536247

 Hessian Updated using BFGS Update

 21 Hessian modes will be used to form the next step
  Hessian Eigenvalues:
     0.016633    0.021116    0.021831    0.024422    0.030544    0.042987
     0.069782    0.082471    0.090622    0.101008    0.126281    0.135586
     0.178303    0.250241    0.264563    0.276265    0.285233    0.297760
     0.348069    0.348338    0.355781

 Minimum Search - Taking Simple RFO Step
 Searching for Lamda that Minimizes Along All modes
 Value Taken    Lamda =  -0.00000123
 Step Taken.  Stepsize is  0.006164

                             Maximum     Tolerance    Cnvgd?
         Gradient           0.000171      0.000300     YES
         Displacement       0.003926      0.001200      NO
         Energy change     -0.000005      0.000001      NO


 New Cartesian Coordinates Obtained by Inverse Iteration

 Displacement from previous Coordinates is:  0.005426
 ----------------------------------------------------------------
             Standard Nuclear Orientation (Angstroms)
    I     Atom           X                Y                Z
 ----------------------------------------------------------------
    1      C       0.5939528628    -0.6785872650     1.4504857697
    2      C       1.0344302151    -0.9676138230     0.0339886082
    3      C       0.0091325813     0.0977229724     0.3049943290
    4      Cl      2.6753620811    -0.5738089093    -0.5020683624
    5      H       0.6809479745    -1.8692744982    -0.4459196427
    6      Cl      0.4183686013     1.8068042608     0.1334705035
    7      Br     -1.8134581162    -0.3082699920    -0.2391490095
    8      H      -0.0232999784    -1.4120635873     1.9544207341
    9      H       1.2877550991    -0.1364721613     2.0819829684
 ----------------------------------------------------------------
 Molecular Point Group                 C1    NOp =  1
 Largest Abelian Subgroup              C1    NOp =  1
 Nuclear Repulsion Energy =   577.0213644550 hartrees
 There are       45 alpha and       45 beta electrons
 Applying Cartesian multipole field
    Component          Value
    ---------          -----
     (2,0,0)        1.00000E-11
     (0,2,0)        2.00000E-11
     (0,0,2)       -3.00000E-11
 Nucleus-field energy     =     0.0000000115 hartrees
 Requested basis set is 6-311++G(d,p)
 There are 78 shells and 195 basis functions
 A cutoff of  1.0D-11 yielded   2635 shell pairs
 There are     17465 function pairs (     18969 Cartesian)
 Smallest overlap matrix eigenvalue = 2.39E-05
 Guess MOs from SCF MO coefficient file

 -----------------------------------------------------------------------
  General SCF calculation program by
  Eric Jon Sundstrom, Paul Horn, Yuezhi Mao, Dmitri Zuev, Alec White,
  David Stuck, Shaama M.S., Shane Yost, Joonho Lee, David Small,
  Daniel Levine, Susi Lehtola, Hugh Burton, Evgeny Epifanovsky
 -----------------------------------------------------------------------
 Exchange:     0.2000 Hartree-Fock + 0.0800 Slater + 0.7200 B88
 Correlation:  0.1900 VWN1RPA + 0.8100 LYP
 Using SG-1 standard quadrature grid
 A restricted SCF calculation will be
 performed using DIIS
 SCF converges when DIIS error is below 1.0e-08
 ---------------------------------------
  Cycle       Energy         DIIS error
 ---------------------------------------
    1   -3610.7035361796      1.04e-05  
    2   -3610.7035369303      1.97e-06  
    3   -3610.7035369193      2.73e-06  
    4   -3610.7035369527      5.46e-07  
    5   -3610.7035369540      1.54e-07  
    6   -3610.7035369541      6.13e-08  
    7   -3610.7035369541      1.14e-08  
    8   -3610.7035369541      4.37e-09  Convergence criterion met
 ---------------------------------------
 SCF time:   CPU 40.50s  wall 60.00s 
 SCF   energy in the final basis set =    -3610.7035369541
 Total energy in the final basis set =    -3610.7035369541

 --------------------------------------------------------------

                    Orbital Energies (a.u.)
 --------------------------------------------------------------

 Alpha MOs
 -- Occupied --
*******-101.572-101.566 -62.501 -56.322 -56.317 -56.317 -10.315
-10.272 -10.223  -9.487  -9.480  -8.710  -7.252  -7.245  -7.241
 -7.241  -7.235  -7.235  -6.542  -6.528  -6.527  -2.652  -2.649
 -2.648  -2.637  -2.637  -0.957  -0.869  -0.833  -0.795  -0.641
 -0.597  -0.530  -0.511  -0.430  -0.423  -0.417  -0.404  -0.348
 -0.331  -0.322  -0.308  -0.301  -0.288
 -- Virtual --
 -0.055  -0.034  -0.009   0.009   0.019   0.021   0.028   0.050
  0.057   0.061   0.064   0.077   0.084   0.095   0.097   0.102
  0.104   0.107   0.114   0.118   0.130   0.136   0.139   0.148
  0.154   0.163   0.174   0.185   0.193   0.209   0.215   0.231
  0.248   0.256   0.263   0.272   0.381   0.387   0.413   0.421
  0.424   0.448   0.449   0.455   0.474   0.478   0.482   0.486
  0.503   0.524   0.547   0.557   0.579   0.586   0.600   0.617
  0.638   0.653   0.655   0.696   0.760   0.786   0.807   0.827
  0.841   0.860   0.861   0.891   0.897   0.919   0.938   0.958
  0.990   1.017   1.023   1.114   1.154   1.185   1.295   1.329
  1.385   1.454   1.497   1.517   1.523   1.556   1.626   1.689
  1.711   1.789   1.808   1.858   1.899   1.984   2.000   2.038
  2.064   2.114   2.158   2.187   2.204   2.222   2.277   2.308
  2.326   2.332   2.462   2.502   2.507   2.551   2.601   2.715
  2.725   2.829   2.835   2.850   3.010   3.170   3.323   3.434
  3.711   3.829   4.014   4.037   4.113   4.204   4.260   4.381
  6.679   7.570   7.598   7.682   9.729   9.754  23.566  23.741
 23.860  25.859  25.868  25.931  26.018  26.420  26.451  47.949
215.717 215.740 289.765 289.793 289.9031020.752
 --------------------------------------------------------------

          Ground-State Mulliken Net Atomic Charges

     Atom                 Charge (a.u.)
  ----------------------------------------
      1 C                    -0.755202
      2 C                    -0.271146
      3 C                     0.171465
      4 Cl                    0.056065
      5 H                     0.266726
      6 Cl                    0.226223
      7 Br                   -0.049197
      8 H                     0.188482
      9 H                     0.166583
  ----------------------------------------
  Sum of atomic charges =     0.000000

 -----------------------------------------------------------------
                    Cartesian Multipole Moments
 -----------------------------------------------------------------
    Charge (ESU x 10^10)
                 0.0000
    Dipole Moment (Debye)
         X      -0.2015      Y      -1.4752      Z       1.3600
       Tot       2.0165
    Quadrupole Moments (Debye-Ang)
        XX     -64.8823     XY       1.0450     YY     -60.7248
        XZ       1.6482     YZ      -0.7848     ZZ     -60.2504
    Octopole Moments (Debye-Ang^2)
       XXX     -57.9059    XXY       3.1626    XYY     -15.6236
       YYY       1.2955    XXZ      -4.4375    XYZ       0.0680
       YYZ      -3.1559    XZZ     -13.9119    YZZ      -1.9839
       ZZZ      -1.7386
    Hexadecapole Moments (Debye-Ang^3)
      XXXX   -1017.3281   XXXY      42.0165   XXYY    -252.4580
      XYYY      30.0278   YYYY    -397.2865   XXXZ       9.2721
      XXYZ      -0.1384   XYYZ       0.7695   YYYZ      -5.7343
      XXZZ    -206.9120   XYZZ      10.0202   YYZZ    -103.4736
      XZZZ      12.3543   YZZZ      -8.9644   ZZZZ    -194.7490
 -----------------------------------------------------------------
 Calculating analytic gradient of the SCF energy
 Gradient of SCF Energy
            1           2           3           4           5           6
    1   0.0000023  -0.0000749   0.0000459   0.0000600   0.0000258   0.0000311
    2   0.0000087   0.0000596  -0.0000300  -0.0000220  -0.0000093   0.0000021
    3   0.0000785  -0.0000151  -0.0000574   0.0000188  -0.0000089   0.0000257
            7           8           9
    1   0.0000031  -0.0000567  -0.0000367
    2   0.0000597  -0.0000160  -0.0000529
    3  -0.0000644  -0.0000366   0.0000594
 Max gradient component =       7.847E-05
 RMS gradient           =       4.262E-05
 Gradient time:  CPU 16.84 s  wall 22.67 s
 Geometry Optimization Parameters
   NAtoms,    NIC,     NZ,  NCons,   NDum,   NFix, NCnnct, MaxDiis
        9      69       9       0       0       0       0       0

 Cartesian Hessian Update
 Hessian Updated using BFGS Update


** GEOMETRY OPTIMIZATION IN DELOCALIZED INTERNAL COORDINATES **
   Searching for a Minimum

   Optimization Cycle:   6

                       Coordinates (Angstroms)
     ATOM                X               Y               Z
      1  C         0.5939528628   -0.6785872650    1.4504857697
      2  C         1.0344302151   -0.9676138230    0.0339886082
      3  C         0.0091325813    0.0977229724    0.3049943290
      4  Cl        2.6753620811   -0.5738089093   -0.5020683624
      5  H         0.6809479745   -1.8692744982   -0.4459196427
      6  Cl        0.4183686013    1.8068042608    0.1334705035
      7  Br       -1.8134581162   -0.3082699920   -0.2391490095
      8  H        -0.0232999784   -1.4120635873    1.9544207341
      9  H         1.2877550991   -0.1364721613    2.0819829684
   Point Group: c1    Number of degrees of freedom:    21


   Energy is  -3610.703536954

 Hessian Updated using BFGS Update

 21 Hessian modes will be used to form the next step
  Hessian Eigenvalues:
     0.015930    0.019324    0.021438    0.025110    0.030191    0.043016
     0.070731    0.079755    0.090679    0.097927    0.123231    0.135082
     0.178357    0.256982    0.273857    0.278043    0.287838    0.289518
     0.348084    0.348303    0.354363

 Minimum Search - Taking Simple RFO Step
 Searching for Lamda that Minimizes Along All modes
 Value Taken    Lamda =   0.00000000
 Step Taken.  Stepsize is  0.002239

                             Maximum     Tolerance    Cnvgd?
         Gradient           0.000064      0.000300     YES
         Displacement       0.001094      0.001200     YES
         Energy change     -0.000001      0.000001     YES


                       Distance Matrix (Angstroms)
             C (  1)   C (  2)   C (  3)   Cl(  4)   H (  5)   Cl(  6)
   C (  2)  1.511298
   C (  3)  1.502273  1.503204
   Cl(  4)  2.855820  1.770620  2.865499
   H (  5)  2.240906  1.080858  2.210042  2.378880
   Cl(  6)  2.818249  2.843734  1.765744  3.341444  3.730710
   Br(  7)  2.964393  2.935951  1.944932  4.504347  2.949839  3.097327
   H (  8)  1.083023  2.237049  2.236317  3.744301  2.542959  3.724519
   H (  9)  1.083531  2.224691  2.201684  2.965474  3.124278  2.885976
             Br(  7)   H (  8)
   H (  8)  3.038877
   H (  9)  3.877459  1.833650

 Final energy is   -3610.7035369541045     


 ******************************
 **  OPTIMIZATION CONVERGED  **
 ******************************

                       Coordinates (Angstroms)
     ATOM                X               Y               Z
      1  C         0.5939528628   -0.6785872650    1.4504857697
      2  C         1.0344302151   -0.9676138230    0.0339886082
      3  C         0.0091325813    0.0977229724    0.3049943290
      4  Cl        2.6753620811   -0.5738089093   -0.5020683624
      5  H         0.6809479745   -1.8692744982   -0.4459196427
      6  Cl        0.4183686013    1.8068042608    0.1334705035
      7  Br       -1.8134581162   -0.3082699920   -0.2391490095
      8  H        -0.0232999784   -1.4120635873    1.9544207341
      9  H         1.2877550991   -0.1364721613    2.0819829684

Z-matrix Print:
$molecule
0 1
Br
C  1 1.944932
C  2 1.502273 1 118.051378
H  3 1.083023 2 118.874979 1 -1.934614 0
H  3 1.083531 2 115.793102 1 -146.540013 0
C  2 1.503204 1 116.154437 3 68.758581 0
H  6 1.080858 2 116.627976 1 0.387968 0
Cl 2 1.765744 1 113.082345 3 -145.413225 0
Cl 6 1.770620 2 121.942859 1 141.605117 0
$end


 --------------------------------------------------------------

                    Orbital Energies (a.u.)
 --------------------------------------------------------------

 Alpha MOs
 -- Occupied --
*******-101.572-101.566 -62.501 -56.322 -56.317 -56.317 -10.315
-10.272 -10.223  -9.487  -9.480  -8.710  -7.252  -7.245  -7.241
 -7.241  -7.235  -7.235  -6.542  -6.528  -6.527  -2.652  -2.649
 -2.648  -2.637  -2.637  -0.957  -0.869  -0.833  -0.795  -0.641
 -0.597  -0.530  -0.511  -0.430  -0.423  -0.417  -0.404  -0.348
 -0.331  -0.322  -0.308  -0.301  -0.288
 -- Virtual --
 -0.055  -0.034  -0.009   0.009   0.019   0.021   0.028   0.050
  0.057   0.061   0.064   0.077   0.084   0.095   0.097   0.102
  0.104   0.107   0.114   0.118   0.130   0.136   0.139   0.148
  0.154   0.163   0.174   0.185   0.193   0.209   0.215   0.231
  0.248   0.256   0.263   0.272   0.381   0.387   0.413   0.421
  0.424   0.448   0.449   0.455   0.474   0.478   0.482   0.486
  0.503   0.524   0.547   0.557   0.579   0.586   0.600   0.617
  0.638   0.653   0.655   0.696   0.760   0.786   0.807   0.827
  0.841   0.860   0.861   0.891   0.897   0.919   0.938   0.958
  0.990   1.017   1.023   1.114   1.154   1.185   1.295   1.329
  1.385   1.454   1.497   1.517   1.523   1.556   1.626   1.689
  1.711   1.789   1.808   1.858   1.899   1.984   2.000   2.038
  2.064   2.114   2.158   2.187   2.204   2.222   2.277   2.308
  2.326   2.332   2.462   2.502   2.507   2.551   2.601   2.715
  2.725   2.829   2.835   2.850   3.010   3.170   3.323   3.434
  3.711   3.829   4.014   4.037   4.113   4.204   4.260   4.381
  6.679   7.570   7.598   7.682   9.729   9.754  23.566  23.741
 23.860  25.859  25.868  25.931  26.018  26.420  26.451  47.949
215.717 215.740 289.765 289.793 289.9031020.752
 --------------------------------------------------------------

          Ground-State Mulliken Net Atomic Charges

     Atom                 Charge (a.u.)
  ----------------------------------------
      1 C                    -0.755202
      2 C                    -0.271146
      3 C                     0.171465
      4 Cl                    0.056065
      5 H                     0.266726
      6 Cl                    0.226223
      7 Br                   -0.049197
      8 H                     0.188482
      9 H                     0.166583
  ----------------------------------------
  Sum of atomic charges =     0.000000

 -----------------------------------------------------------------
                    Cartesian Multipole Moments
 -----------------------------------------------------------------
    Charge (ESU x 10^10)
                 0.0000
    Dipole Moment (Debye)
         X      -0.2015      Y      -1.4752      Z       1.3600
       Tot       2.0165
    Quadrupole Moments (Debye-Ang)
        XX     -64.8823     XY       1.0450     YY     -60.7248
        XZ       1.6482     YZ      -0.7848     ZZ     -60.2504
    Octopole Moments (Debye-Ang^2)
       XXX     -57.9059    XXY       3.1626    XYY     -15.6236
       YYY       1.2955    XXZ      -4.4375    XYZ       0.0680
       YYZ      -3.1559    XZZ     -13.9119    YZZ      -1.9839
       ZZZ      -1.7386
    Hexadecapole Moments (Debye-Ang^3)
      XXXX   -1017.3281   XXXY      42.0165   XXYY    -252.4580
      XYYY      30.0278   YYYY    -397.2865   XXXZ       9.2721
      XXYZ      -0.1384   XYYZ       0.7695   YYYZ      -5.7343
      XXZZ    -206.9120   XYZZ      10.0202   YYZZ    -103.4736
      XZZZ      12.3543   YZZZ      -8.9644   ZZZZ    -194.7490
 -----------------------------------------------------------------
Archival summary:
1\1\TWL02\OPT\ProcedureUnspecified\BasisUnspecified\r1l233\taweetha\ThuOct1101:04:452018ThuOct1101:04:452018\0\\#,OPT,ProcedureUnspecified,BasisUnspecified,\\0,1\Br\C,1,1.94493\C,2,1.50227,1,118.051\H,3,1.08302,2,118.875,1,-1.93461,0\H,3,1.08353,2,115.793,1,-146.54,0\C,2,1.5032,1,116.154,3,68.7586,0\H,6,1.08086,2,116.628,1,0.387968,0\Cl,2,1.76574,1,113.082,3,-145.413,0\Cl,6,1.77062,2,121.943,1,141.605,0\\\@

 Total job time:  738.96s(wall), 396.05s(cpu) 
 Thu Oct 11 01:04:45 2018

        *************************************************************
        *                                                           *
        *  Thank you very much for using Q-Chem.  Have a nice day.  *
        *                                                           *
        *************************************************************


 
User input: 2 of 2 
 
Q-Chem Developer Version!
                  Welcome to Q-Chem
     A Quantum Leap Into The Future Of Chemistry


 Q-Chem 5.1, Q-Chem, Inc., Pleasanton, CA (2018)

 Yihan Shao,  Zhengting Gan,  E. Epifanovsky,  A. T. B. Gilbert,  M. Wormit,  
 J. Kussmann,  A. W. Lange,  A. Behn,  Jia Deng,  Xintian Feng,  D. Ghosh,  
 M. Goldey,  P. R. Horn,  L. D. Jacobson,  I. Kaliman,  T. Kus,  A. Landau,  
 Jie Liu,  E. I. Proynov,  R. M. Richard,  R. P. Steele,  E. J. Sundstrom,  
 H. L. Woodcock III,  P. M. Zimmerman,  D. Zuev,  B. Albrecht,  E. Alguire,  
 S. A. Baeppler,  D. Barton,  Z. Benda,  Y. A. Bernard,  E. J. Berquist,  
 K. B. Bravaya,  H. Burton,  D. Casanova,  Chun-Min Chang,  Yunqing Chen,  
 A. Chien,  K. D. Closser,  M. P. Coons,  S. Coriani,  S. Dasgupta,  
 A. L. Dempwolff,  M. Diedenhofen,  Hainam Do,  R. G. Edgar,  Po-Tung Fang,  
 S. Faraji,  S. Fatehi,  Qingguo Feng,  K. D. Fenk,  J. Fosso-Tande,  
 Qinghui Ge,  A. Ghysels,  G. Gidofalvi,  J. Gomes,  J. Gonthier,  A. Gunina,  
 D. Hait,  M. W. D. Hanson-Heine,  P. H. P. Harbach,  A. W. Hauser,  
 J. E. Herr,  E. G. Hohenstein,  Z. C. Holden,  Kerwin Hui,  B. C. Huynh,  
 T.-C. Jagau,  Hyunjun Ji,  B. Kaduk,  K. Khistyaev,  Jaehoon Kim,  
 P. Klunzinger,  K. Koh,  D. Kosenkov,  L. Koulias,  T. Kowalczyk,  
 C. M. Krauter,  A. Kunitsa,  Ka Un Lao,  A. Laurent,  K. V. Lawler,  
 Joonho Lee,  D. Lefrancois,  S. Lehtola,  D. S. Levine,  Yi-Pei Li,  
 You-Sheng Lin,  Fenglai Liu,  E. Livshits,  A. Luenser,  P. Manohar,  
 E. Mansoor,  S. F. Manzer,  Shan-Ping Mao,  Yuezhi Mao,  N. Mardirossian,  
 A. V. Marenich,  T. Markovich,  L. A. Martinez-Martinez,  S. A. Maurer,  
 N. J. Mayhall,  S. C. McKenzie,  J.-M. Mewes,  A. F. Morrison,  
 J. W. Mullinax,  K. Nanda,  T. S. Nguyen-Beck,  R. Olivares-Amaya,  
 J. A. Parkhill,  T. M. Perrine,  F. Plasser,  P. Pokhilko,  S. Prager,  
 A. Prociuk,  E. Ramos,  D. R. Rehn,  F. Rob,  M. Schneider,  N. Sergueev,  
 S. M. Sharada,  S. Sharma,  D. W. Small,  T. Stauch,  T. Stein,  
 Yu-Chuan Su,  A. J. W. Thom,  A. Tkatchenko,  T. Tsuchimochi,  N. M. Tubman,  
 L. Vogt,  M. L. Vidal,  O. Vydrov,  M. A. Watson,  J. Wenzel,  
 M. de Wergifosse,  T. A. Wesolowski,  A. White,  J. Witte,  A. Yamada,  
 Jun Yang,  K. Yao,  S. Yeganeh,  S. R. Yost,  Zhi-Qiang You,  A. Zech,  
 Igor Ying Zhang,  Xing Zhang,  Yan Zhao,  Ying Zhu,  B. R. Brooks,  
 G. K. L. Chan,  C. J. Cramer,  M. S. Gordon,  W. J. Hehre,  A. Klamt,  
 M. W. Schmidt,  C. D. Sherrill,  D. G. Truhlar,  A. Aspuru-Guzik,  R. Baer,  
 A. T. Bell,  N. A. Besley,  Jeng-Da Chai,  A. E. DePrince, III,  
 R. A. DiStasio Jr.,  A. Dreuw,  B. D. Dunietz,  T. R. Furlani,  
 Chao-Ping Hsu,  Yousung Jung,  Jing Kong,  D. S. Lambrecht,  WanZhen Liang,  
 C. Ochsenfeld,  V. A. Rassolov,  L. V. Slipchenko,  J. E. Subotnik,  
 T. Van Voorhis,  J. M. Herbert,  A. I. Krylov,  P. M. W. Gill,  M. Head-Gordon

 Contributors to earlier versions of Q-Chem not listed above: 
 R. D. Adamson,  B. Austin,  J. Baker,  G. J. O. Beran,  K. Brandhorst,  
 S. T. Brown,  E. F. C. Byrd,  A. K. Chakraborty,  C.-L. Cheng,  
 Siu Hung Chien,  D. M. Chipman,  D. L. Crittenden,  H. Dachsel,  
 R. J. Doerksen,  A. D. Dutoi,  L. Fusti-Molnar,  W. A. Goddard III,  
 A. Golubeva-Zadorozhnaya,  S. R. Gwaltney,  G. Hawkins,  A. Heyden,  
 S. Hirata,  G. Kedziora,  F. J. Keil,  C. Kelley,  Jihan Kim,  R. A. King,  
 R. Z. Khaliullin,  P. P. Korambath,  W. Kurlancheek,  A. M. Lee,  M. S. Lee,  
 S. V. Levchenko,  Ching Yeh Lin,  D. Liotard,  R. C. Lochan,  I. Lotan,  
 P. E. Maslen,  N. Nair,  D. P. O'Neill,  D. Neuhauser,  E. Neuscamman,  
 C. M. Oana,  R. Olson,  B. Peters,  R. Peverati,  P. A. Pieniazek,  
 Y. M. Rhee,  J. Ritchie,  M. A. Rohrdanz,  E. Rosta,  N. J. Russ,  
 H. F. Schaefer III,  N. E. Schultz,  N. Shenvi,  A. C. Simmonett,  A. Sodt,  
 D. Stuck,  K. S. Thanthiriwatte,  V. Vanovschi,  Tao Wang,  A. Warshel,  
 C. F. Williams,  Q. Wu,  X. Xu,  W. Zhang

 Please cite Q-Chem as follows:
 Y. Shao et al., Mol. Phys. 113, 184-215 (2015)
 DOI: 10.1080/00268976.2014.952696

 Q-Chem 5.1.1 for Intel X86 EM64T Linux

 Parts of Q-Chem use Armadillo 8.300.2 (Tropical Shenanigans).
 http://arma.sourceforge.net/

 Q-Chem begins on Thu Oct 11 01:04:45 2018  

Host: 
0

     Scratch files written to /scratch/taweetham/qchem957//
The previous job contains 0 fragments, simply inherited here
Input Ideriv = 2
Curr. Ideriv = -1
Max.  Ideriv = 2

Checking the input file for inconsistencies... 	...done.

--------------------------------------------------------------
User input:
--------------------------------------------------------------

$molecule
read
$end

$rem
   job_type 	frequency
   basis 	6-311++g**
   method	b3lyp	
$end


--------------------------------------------------------------
 ----------------------------------------------------------------
             Standard Nuclear Orientation (Angstroms)
    I     Atom           X                Y                Z
 ----------------------------------------------------------------
    1      C       0.6032815659    -0.5376134460     1.4916483821
    2      C       1.0434074492    -0.9141484410     0.0957502978
    3      C      -0.0020028915     0.1466949250     0.2990982716
    4      Cl      2.6737394768    -0.5254967488    -0.4752699438
    5      H       0.7061306820    -1.8533843931    -0.3193807725
    6      Cl      0.3719233978     1.8478030188     0.0088160354
    7      Br     -1.8183530009    -0.3316735814    -0.2056739176
    8      H       0.0031263671    -1.2469658514     2.0480402729
    9      H       1.2887123709     0.0601207766     2.0806623475
 ----------------------------------------------------------------
 Molecular Point Group                 C1    NOp =  1
 Largest Abelian Subgroup              C1    NOp =  1
 Nuclear Repulsion Energy =   577.0213644550 hartrees
 There are       45 alpha and       45 beta electrons
 Requested basis set is 6-311++G(d,p)
 There are 78 shells and 195 basis functions

 Total QAlloc Memory Limit   2000 MB
 Mega-Array Size       188 MB
 MEM_STATIC part       192 MB

                       Distance Matrix (Angstroms)
             C (  1)   C (  2)   C (  3)   Cl(  4)   H (  5)   Cl(  6)
   C (  2)  1.511298
   C (  3)  1.502273  1.503204
   Cl(  4)  2.855820  1.770620  2.865499
   H (  5)  2.240906  1.080858  2.210042  2.378880
   Cl(  6)  2.818249  2.843734  1.765744  3.341444  3.730710
   Br(  7)  2.964393  2.935951  1.944932  4.504347  2.949839  3.097327
   H (  8)  1.083023  2.237049  2.236317  3.744301  2.542959  3.724519
   H (  9)  1.083531  2.224691  2.201684  2.965474  3.124278  2.885976
             Br(  7)   H (  8)
   H (  8)  3.038877
   H (  9)  3.877459  1.833650

 A cutoff of  1.0D-11 yielded   2635 shell pairs
 There are     17465 function pairs (     18969 Cartesian)
 Smallest overlap matrix eigenvalue = 2.39E-05
 Guess from superposition of atomic densities
 Warning:  Energy on first SCF cycle will be non-variational
 SAD guess density has 90.000000 electrons

 -----------------------------------------------------------------------
  General SCF calculation program by
  Eric Jon Sundstrom, Paul Horn, Yuezhi Mao, Dmitri Zuev, Alec White,
  David Stuck, Shaama M.S., Shane Yost, Joonho Lee, David Small,
  Daniel Levine, Susi Lehtola, Hugh Burton, Evgeny Epifanovsky
 -----------------------------------------------------------------------
 Exchange:     0.2000 Hartree-Fock + 0.0800 Slater + 0.7200 B88
 Correlation:  0.1900 VWN1RPA + 0.8100 LYP
 Using SG-1 standard quadrature grid
 A restricted SCF calculation will be
 performed using DIIS
 SCF converges when DIIS error is below 1.0e-08
 ---------------------------------------
  Cycle       Energy         DIIS error
 ---------------------------------------
    1   -3611.7572678064      3.95e-02  
    2   -3610.6598879864      3.32e-03  
    3   -3610.6422205804      3.78e-03  
    4   -3610.7023675767      4.94e-04  
    5   -3610.7034546338      1.62e-04  
    6   -3610.7035518993      6.40e-05  
    7   -3610.7035706765      1.07e-05  
    8   -3610.7035711013      2.45e-06  
    9   -3610.7035711288      7.46e-07  
   10   -3610.7035711312      2.43e-07  
   11   -3610.7035711314      7.63e-08  
   12   -3610.7035711314      3.09e-08  
   13   -3610.7035711314      3.77e-09  Convergence criterion met
 ---------------------------------------
 SCF time:   CPU 63.69s  wall 80.00s 
 SCF   energy in the final basis set =    -3610.7035711314
 Total energy in the final basis set =    -3610.7035711314

 --------------------------------------------------------------

                    Orbital Energies (a.u.)
 --------------------------------------------------------------

 Alpha MOs
 -- Occupied --
*******-101.572-101.566 -62.501 -56.322 -56.317 -56.317 -10.315
-10.272 -10.223  -9.487  -9.480  -8.710  -7.252  -7.245  -7.241
 -7.241  -7.235  -7.235  -6.542  -6.528  -6.527  -2.653  -2.648
 -2.648  -2.637  -2.637  -0.957  -0.869  -0.833  -0.795  -0.641
 -0.597  -0.530  -0.511  -0.430  -0.423  -0.417  -0.404  -0.348
 -0.331  -0.322  -0.308  -0.301  -0.288
 -- Virtual --
 -0.055  -0.034  -0.009   0.009   0.019   0.021   0.028   0.050
  0.057   0.061   0.064   0.077   0.084   0.095   0.097   0.102
  0.104   0.107   0.114   0.118   0.130   0.136   0.139   0.148
  0.154   0.162   0.174   0.185   0.193   0.209   0.215   0.231
  0.248   0.255   0.263   0.272   0.381   0.387   0.413   0.421
  0.424   0.448   0.449   0.455   0.474   0.478   0.482   0.486
  0.503   0.524   0.547   0.557   0.579   0.586   0.600   0.617
  0.638   0.653   0.655   0.696   0.760   0.786   0.807   0.827
  0.841   0.860   0.861   0.891   0.897   0.919   0.938   0.958
  0.990   1.017   1.023   1.114   1.154   1.185   1.295   1.329
  1.385   1.454   1.497   1.517   1.523   1.556   1.626   1.689
  1.711   1.789   1.808   1.858   1.899   1.984   2.000   2.038
  2.065   2.114   2.158   2.187   2.204   2.222   2.277   2.308
  2.326   2.332   2.462   2.502   2.507   2.551   2.601   2.715
  2.725   2.829   2.835   2.850   3.010   3.170   3.323   3.434
  3.711   3.829   4.014   4.037   4.113   4.204   4.260   4.381
  6.679   7.570   7.598   7.682   9.729   9.754  23.566  23.741
 23.860  25.859  25.868  25.931  26.018  26.420  26.451  47.949
215.717 215.740 289.765 289.793 289.9031020.752
 --------------------------------------------------------------

          Ground-State Mulliken Net Atomic Charges

     Atom                 Charge (a.u.)
  ----------------------------------------
      1 C                    -0.754635
      2 C                    -0.271842
      3 C                     0.171236
      4 Cl                    0.056367
      5 H                     0.266793
      6 Cl                    0.226566
      7 Br                   -0.049576
      8 H                     0.188523
      9 H                     0.166567
  ----------------------------------------
  Sum of atomic charges =     0.000000

 -----------------------------------------------------------------
                    Cartesian Multipole Moments
 -----------------------------------------------------------------
    Charge (ESU x 10^10)
                 0.0000
    Dipole Moment (Debye)
         X      -0.1656      Y      -1.3823      Z       1.4583
       Tot       2.0162
    Quadrupole Moments (Debye-Ang)
        XX     -64.9051     XY       1.0788     YY     -60.8633
        XZ       1.5982     YZ      -0.6808     ZZ     -60.1583
    Octopole Moments (Debye-Ang^2)
       XXX     -56.0973    XXY       0.4685    XYY     -14.8293
       YYY      -5.4509    XXZ      -4.6145    XYZ       0.1916
       YYZ      -3.5112    XZZ     -13.2153    YZZ      -3.6085
       ZZZ      -1.4108
    Hexadecapole Moments (Debye-Ang^3)
      XXXX   -1017.9276   XXXY      35.7282   XXYY    -251.3288
      XYYY      21.7421   YYYY    -396.2590   XXXZ       8.5001
      XXYZ       2.8496   XYYZ       1.1079   YYYZ      -0.1966
      XXZZ    -207.1747   XYZZ       8.2853   YYZZ    -103.5646
      XZZZ      12.6167   YZZZ      -0.9346   ZZZZ    -193.6547
 -----------------------------------------------------------------
 Calculating MO derivatives via CPSCF
   1         3          27      0.141978    0.026840
   2         3          27      0.020740    0.003842
   3         3          27      0.001983    0.000531
   4         3          27      0.000136    0.000036
   5        27           3      0.000005    0.000002
   6        30           0      0.000000    0.000000    Roots Converged
 Time for AOints: 27.8 s (CPU) 40.6 s (wall)
 ------------------------------------------------------------------------------
                     AOints        : Timing summary (seconds)
 ------------------------------------------------------------------------------
     job step          cpu (% of tot)      sys (% of tot)     wall (% of tot)
 ------------------------------------------------------------------------------
  cpscf_lag         0.2319E+03 (44.8)   0.3460E-03 (16.7)   0.2928E+03 (42.9)
  iterzp            0.2576E+03 (49.7)   0.1724E-02 (83.2)   0.3489E+03 (51.1)
  make_fx           0.0000E+00 ( 0.0)   0.0000E+00 ( 0.0)   0.0000E+00 ( 0.0)
  AOints            0.2783E+02 ( 5.4)   0.0000E+00 ( 0.0)   0.4059E+02 ( 5.9)
 ------------------------------------------------------------------------------
   Grand Totals     0.5178E+03          0.2072E-02          0.6831E+03
 ------------------------------------------------------------------------------
 Calculating analytic Hessian of the SCF energy
 Polarizability Matrix (a.u.)
            1           2           3
    1 -97.1628762  -2.9425051   0.3210665
    2  -2.9425051 -74.4102705   1.8460582
    3   0.3210665   1.8460582 -64.9224757

 Direct stationary perturbation theory relativistic correction:

 rels  =      18.371218278257
 relv  =     -62.737418336865
 rel2e =      10.449339605481
 E_rel =     -33.916860453127

 Hessian of the SCF Energy
            1           2           3           4           5           6
    1   0.4351665   0.2236132   0.0359673  -0.0535483  -0.0098153   0.0261409
    2   0.2236132   0.4473154  -0.0367050  -0.0146702  -0.0544296  -0.0272129
    3   0.0359673  -0.0367050   0.5933980   0.0565755  -0.0641058  -0.1812846
    4  -0.0535483  -0.0146702   0.0565755   0.3873074   0.0460791  -0.0553333
    5  -0.0098153  -0.0544296  -0.0641058   0.0460791   0.5274493   0.1693742
    6   0.0261409  -0.0272129  -0.1812846  -0.0553333   0.1693742   0.3501458
    7  -0.0609308   0.0116940  -0.0782547  -0.1236129   0.0747093   0.0356383
    8   0.0062175  -0.0750143   0.0809288   0.0803533  -0.1357864  -0.0389683
    9  -0.0474840   0.0522733  -0.1517368   0.0089481  -0.0108524  -0.0193321
   10  -0.0102569   0.0020158   0.0083694  -0.1303673  -0.0342692   0.0318887
   11  -0.0017010  -0.0019298  -0.0003863  -0.0308572  -0.0433424   0.0058483
   12   0.0259584   0.0082050  -0.0040487   0.0333864   0.0075746  -0.0405610
   13  -0.0006278   0.0004882   0.0023520  -0.0671291  -0.0843530  -0.0376054
   14   0.0054926   0.0050577   0.0022017  -0.0811761  -0.2735277  -0.1051563
   15  -0.0101290  -0.0249660  -0.0095660  -0.0346942  -0.1052657  -0.0853943
   16   0.0006406   0.0012403  -0.0018082   0.0035174   0.0088512  -0.0014282
   17  -0.0000461  -0.0182685   0.0048248  -0.0064934  -0.0243574   0.0070019
   18   0.0070321   0.0227564  -0.0006934  -0.0052264  -0.0061581   0.0004750
   19  -0.0147542   0.0021285  -0.0044236  -0.0206311  -0.0030276  -0.0116066
   20   0.0008181   0.0010153   0.0023090   0.0062509   0.0021130   0.0010338
   21  -0.0193055  -0.0068647  -0.0017996   0.0022104   0.0056063   0.0013920
   22  -0.1359701  -0.1154381   0.0826001  -0.0076725  -0.0114405   0.0015165
   23  -0.1132790  -0.1710360   0.0971954   0.0100335   0.0132146  -0.0053500
   24   0.0789264   0.0962330  -0.1167420   0.0077634   0.0128300  -0.0128088
   25  -0.1597189  -0.1110716  -0.1013778   0.0121365   0.0132660   0.0107891
   26  -0.1113000  -0.1327100  -0.0862625  -0.0095197  -0.0113333  -0.0065709
   27  -0.0971066  -0.0837190  -0.1275269  -0.0136301  -0.0090030  -0.0126322
            7           8           9          10          11          12
    1  -0.0609308   0.0062175  -0.0474840  -0.0102569  -0.0017010   0.0259584
    2   0.0116940  -0.0750143   0.0522733   0.0020158  -0.0019298   0.0082050
    3  -0.0782547   0.0809288  -0.1517368   0.0083694  -0.0003863  -0.0040487
    4  -0.1236129   0.0803533   0.0089481  -0.1303673  -0.0308572   0.0333864
    5   0.0747093  -0.1357864  -0.0108524  -0.0342692  -0.0433424   0.0075746
    6   0.0356383  -0.0389683  -0.0193321   0.0318887   0.0058483  -0.0405610
    7   0.3415090  -0.0595340   0.0575296  -0.0221979   0.0094690   0.0012121
    8  -0.0595340   0.3830900  -0.0596031  -0.0071109   0.0044074  -0.0044198
    9   0.0575296  -0.0596031   0.2639900   0.0109567  -0.0052251  -0.0035637
   10  -0.0221979  -0.0071109   0.0109567   0.1867441   0.0379308  -0.0597272
   11   0.0094690   0.0044074  -0.0052251   0.0379308   0.0385500  -0.0097038
   12   0.0012121  -0.0044198  -0.0035637  -0.0597272  -0.0097038   0.0427273
   13   0.0051860   0.0164452   0.0063691  -0.0202624  -0.0205087  -0.0017284
   14  -0.0059926  -0.0149792  -0.0084397  -0.0011510   0.0008885   0.0006143
   15   0.0028960   0.0082385   0.0008815   0.0093511   0.0100813   0.0027797
   16  -0.0343708  -0.0273244   0.0059122  -0.0005000   0.0048498   0.0007176
   17  -0.0124310  -0.1354869   0.0218869   0.0003370  -0.0002715  -0.0020290
   18   0.0019725   0.0182189  -0.0338724  -0.0010585  -0.0003542   0.0011774
   19  -0.1046235  -0.0124296  -0.0250151  -0.0032291   0.0004292  -0.0008355
   20  -0.0192918  -0.0262167  -0.0059288   0.0013675   0.0002146   0.0005407
   21  -0.0218917  -0.0033946  -0.0332566   0.0009088  -0.0004903   0.0004537
   22   0.0105401   0.0136215  -0.0087009  -0.0015276   0.0000351   0.0031267
   23  -0.0112650  -0.0109085   0.0037309   0.0021560   0.0005897  -0.0034450
   24   0.0071832   0.0067465  -0.0111940  -0.0007289   0.0006873  -0.0012833
   25  -0.0114992  -0.0102387  -0.0085157   0.0015971   0.0003530  -0.0021101
   26   0.0126420   0.0108946   0.0121581  -0.0012761   0.0008935   0.0026631
   27  -0.0062852  -0.0077469  -0.0119159   0.0000399  -0.0004572   0.0023185
           13          14          15          16          17          18
    1  -0.0006278   0.0054926  -0.0101290   0.0006406  -0.0000461   0.0070321
    2   0.0004882   0.0050577  -0.0249660   0.0012403  -0.0182685   0.0227564
    3   0.0023520   0.0022017  -0.0095660  -0.0018082   0.0048248  -0.0006934
    4  -0.0671291  -0.0811761  -0.0346942   0.0035174  -0.0064934  -0.0052264
    5  -0.0843530  -0.2735277  -0.1052657   0.0088512  -0.0243574  -0.0061581
    6  -0.0376054  -0.1051563  -0.0853943  -0.0014282   0.0070019   0.0004750
    7   0.0051860  -0.0059926   0.0028960  -0.0343708  -0.0124310   0.0019725
    8   0.0164452  -0.0149792   0.0082385  -0.0273244  -0.1354869   0.0182189
    9   0.0063691  -0.0084397   0.0008815   0.0059122   0.0218869  -0.0338724
   10  -0.0202624  -0.0011510   0.0093511  -0.0005000   0.0003370  -0.0010585
   11  -0.0205087   0.0008885   0.0100813   0.0048498  -0.0002715  -0.0003542
   12  -0.0017284   0.0006143   0.0027797   0.0007176  -0.0020290   0.0011774
   13   0.0834116   0.0839089   0.0291300  -0.0009748   0.0021443   0.0011740
   14   0.0839089   0.2815916   0.1103774   0.0008869  -0.0016711  -0.0010204
   15   0.0291300   0.1103774   0.0903618  -0.0010003   0.0029608   0.0006742
   16  -0.0009748   0.0008869  -0.0010003   0.0438750   0.0333616  -0.0026936
   17   0.0021443  -0.0016711   0.0029608   0.0333616   0.1963769  -0.0321171
   18   0.0011740  -0.0010204   0.0006742  -0.0026936  -0.0321171   0.0283634
   19   0.0000055  -0.0017123   0.0021314  -0.0132761  -0.0172844  -0.0008404
   20   0.0010230   0.0016436  -0.0003036  -0.0231948  -0.0151506  -0.0036818
   21  -0.0002939   0.0005968   0.0005843   0.0002472  -0.0020469   0.0030454
   22   0.0009889   0.0001487  -0.0015942   0.0000977   0.0023614  -0.0027367
   23   0.0002766   0.0001474   0.0016725   0.0004925  -0.0022165   0.0032237
   24   0.0010092  -0.0009380   0.0021883   0.0005100  -0.0010361  -0.0000955
   25  -0.0005978  -0.0004051   0.0039091   0.0009910  -0.0019494   0.0023769
   26   0.0005755   0.0008493  -0.0027952   0.0008367   0.0010456  -0.0008675
   27  -0.0004067   0.0017642  -0.0025093  -0.0004568   0.0005547   0.0009259
           19          20          21          22          23          24
    1  -0.0147542   0.0008181  -0.0193055  -0.1359701  -0.1132790   0.0789264
    2   0.0021285   0.0010153  -0.0068647  -0.1154381  -0.1710360   0.0962330
    3  -0.0044236   0.0023090  -0.0017996   0.0826001   0.0971954  -0.1167420
    4  -0.0206311   0.0062509   0.0022104  -0.0076725   0.0100335   0.0077634
    5  -0.0030276   0.0021130   0.0056063  -0.0114405   0.0132146   0.0128300
    6  -0.0116066   0.0010338   0.0013920   0.0015165  -0.0053500  -0.0128088
    7  -0.1046235  -0.0192918  -0.0218917   0.0105401  -0.0112650   0.0071832
    8  -0.0124296  -0.0262167  -0.0033946   0.0136215  -0.0109085   0.0067465
    9  -0.0250151  -0.0059288  -0.0332566  -0.0087009   0.0037309  -0.0111940
   10  -0.0032291   0.0013675   0.0009088  -0.0015276   0.0021560  -0.0007289
   11   0.0004292   0.0002146  -0.0004903   0.0000351   0.0005897   0.0006873
   12  -0.0008355   0.0005407   0.0004537   0.0031267  -0.0034450  -0.0012833
   13   0.0000055   0.0010230  -0.0002939   0.0009889   0.0002766   0.0010092
   14  -0.0017123   0.0016436   0.0005968   0.0001487   0.0001474  -0.0009380
   15   0.0021314  -0.0003036   0.0005843  -0.0015942   0.0016725   0.0021883
   16  -0.0132761  -0.0231948   0.0002472   0.0000977   0.0004925   0.0005100
   17  -0.0172844  -0.0151506  -0.0020469   0.0023614  -0.0022165  -0.0010361
   18  -0.0008404  -0.0036818   0.0030454  -0.0027367   0.0032237  -0.0000955
   19   0.1566861   0.0319781   0.0398528   0.0017606  -0.0021542  -0.0005884
   20   0.0319781   0.0354693   0.0061657   0.0004263   0.0009852   0.0000694
   21   0.0398528   0.0061657   0.0283965   0.0010214  -0.0021537   0.0011417
   22   0.0017606   0.0004263   0.0010214   0.1383518   0.1193871  -0.0854528
   23  -0.0021542   0.0009852  -0.0021537   0.1193871   0.1764687  -0.1034550
   24  -0.0005884   0.0000694   0.0011417  -0.0854528  -0.1034550   0.1267926
   25  -0.0019382   0.0006228  -0.0027496  -0.0065689  -0.0056476  -0.0086221
   26   0.0020723  -0.0000736   0.0025814  -0.0091014  -0.0072444  -0.0111369
   27   0.0013254  -0.0002044   0.0000426   0.0102200   0.0085813   0.0120010
           25          26          27
    1  -0.1597189  -0.1113000  -0.0971066
    2  -0.1110716  -0.1327100  -0.0837190
    3  -0.1013778  -0.0862625  -0.1275269
    4   0.0121365  -0.0095197  -0.0136301
    5   0.0132660  -0.0113333  -0.0090030
    6   0.0107891  -0.0065709  -0.0126322
    7  -0.0114992   0.0126420  -0.0062852
    8  -0.0102387   0.0108946  -0.0077469
    9  -0.0085157   0.0121581  -0.0119159
   10   0.0015971  -0.0012761   0.0000399
   11   0.0003530   0.0008935  -0.0004572
   12  -0.0021101   0.0026631   0.0023185
   13  -0.0005978   0.0005755  -0.0004067
   14  -0.0004051   0.0008493   0.0017642
   15   0.0039091  -0.0027952  -0.0025093
   16   0.0009910   0.0008367  -0.0004568
   17  -0.0019494   0.0010456   0.0005547
   18   0.0023769  -0.0008675   0.0009259
   19  -0.0019382   0.0020723   0.0013254
   20   0.0006228  -0.0000736  -0.0002044
   21  -0.0027496   0.0025814   0.0000426
   22  -0.0065689  -0.0091014   0.0102200
   23  -0.0056476  -0.0072444   0.0085813
   24  -0.0086221  -0.0111369   0.0120010
   25   0.1655984   0.1150706   0.1063002
   26   0.1150706   0.1376784   0.0902304
   27   0.1063002   0.0902304   0.1392963
 Gradient time:  CPU 644.47 s  wall 896.65 s
 **********************************************************************
 **                                                                  **
 **                       VIBRATIONAL ANALYSIS                       **
 **                       --------------------                       **
 **                                                                  **
 **        VIBRATIONAL FREQUENCIES (CM**-1) AND NORMAL MODES         **
 **     FORCE CONSTANTS (mDYN/ANGSTROM) AND REDUCED MASSES (AMU)     **
 **                  INFRARED INTENSITIES (KM/MOL)                   **
 **                                                                  **
 **********************************************************************


 Mode:                 1                      2                      3
 Frequency:       133.73                 161.01                 220.62
 Force Cnst:      0.1134                 0.2137                 0.3188
 Red. Mass:      10.7591                13.9898                11.1154
 IR Active:          YES                    YES                    YES
 IR Intens:        1.000                  0.559                  0.868
 Raman Active:       YES                    YES                    YES
               X      Y      Z        X      Y      Z        X      Y      Z
 C         -0.043 -0.268 -0.200   -0.026  0.049  0.281   -0.201  0.013 -0.160
 C          0.056 -0.092 -0.212   -0.017 -0.068  0.302   -0.211  0.106 -0.192
 C          0.012 -0.131 -0.142   -0.046 -0.123  0.179   -0.037  0.233 -0.100
 Cl         0.145  0.220  0.184   -0.268  0.281 -0.123   -0.130  0.012  0.070
 H          0.217 -0.067 -0.399    0.079 -0.176  0.468   -0.302  0.228 -0.387
 Cl         0.103 -0.161 -0.161    0.279 -0.234 -0.028    0.314  0.214  0.023
 Br        -0.114  0.058  0.085    0.009  0.000 -0.062   -0.004 -0.155  0.037
 H         -0.113 -0.319 -0.343    0.034  0.011  0.300   -0.390  0.099 -0.259
 H         -0.047 -0.391 -0.072   -0.131  0.178  0.269   -0.061 -0.225 -0.083
 TransDip  -0.005 -0.023 -0.022   -0.001 -0.011  0.021   -0.016  0.010 -0.023

 Mode:                 4                      5                      6
 Frequency:       246.80                 388.10                 415.67
 Force Cnst:      0.3574                 0.2543                 0.5092
 Red. Mass:       9.9581                 2.8655                 5.0023
 IR Active:          YES                    YES                    YES
 IR Intens:        0.602                  2.219                  2.162
 Raman Active:       YES                    YES                    YES
               X      Y      Z        X      Y      Z        X      Y      Z
 C         -0.086 -0.280 -0.034    0.316  0.033 -0.045    0.098 -0.277  0.187
 C         -0.184 -0.118 -0.106   -0.057 -0.042 -0.097   -0.002  0.113  0.056
 C          0.027  0.004  0.069    0.019 -0.001  0.051    0.015  0.091  0.334
 Cl        -0.228  0.039  0.078   -0.074  0.005  0.084    0.059 -0.016 -0.035
 H         -0.260  0.025 -0.369   -0.103 -0.030 -0.089   -0.086  0.239 -0.155
 Cl        -0.158 -0.001 -0.126    0.009  0.002  0.010    0.019  0.098 -0.101
 Br         0.213  0.053  0.038   -0.026 -0.004 -0.026   -0.053 -0.016 -0.030
 H         -0.292 -0.182 -0.133    0.492  0.151  0.293    0.072 -0.432 -0.032
 H          0.124 -0.585  0.031    0.575  0.085 -0.397    0.146 -0.516  0.379
 TransDip  -0.004 -0.010 -0.022    0.042 -0.014 -0.019    0.038 -0.012  0.024

 Mode:                 7                      8                      9
 Frequency:       504.86                 671.41                 710.64
 Force Cnst:      1.1927                 0.8180                 0.9076
 Red. Mass:       7.9425                 3.0797                 3.0502
 IR Active:          YES                    YES                    YES
 IR Intens:       11.611                 31.049                 71.227
 Raman Active:       YES                    YES                    YES
               X      Y      Z        X      Y      Z        X      Y      Z
 C          0.039 -0.126  0.021    0.102 -0.036 -0.062   -0.004  0.078  0.040
 C          0.195 -0.431  0.200    0.227  0.222  0.015    0.021 -0.037 -0.007
 C          0.220 -0.194 -0.180    0.071  0.009 -0.099    0.329  0.196 -0.005
 Cl        -0.068  0.034 -0.003   -0.120 -0.042  0.043   -0.012  0.008 -0.005
 H          0.291 -0.526  0.317    0.213  0.137  0.224   -0.154  0.126 -0.226
 Cl         0.004  0.254 -0.013   -0.004 -0.018 -0.001   -0.030 -0.077  0.019
 Br        -0.043 -0.005 -0.004   -0.007  0.000  0.002   -0.029 -0.007 -0.008
 H         -0.177  0.043  0.009    0.173 -0.451 -0.521   -0.536  0.393 -0.138
 H          0.017 -0.160  0.083   -0.319  0.027  0.358    0.284 -0.404  0.199
 TransDip   0.058 -0.088  0.028    0.174  0.005 -0.039    0.192  0.191  0.001

 Mode:                10                     11                     12
 Frequency:       901.70                 938.83                 965.03
 Force Cnst:      1.1119                 2.2759                 1.6900
 Red. Mass:       2.3211                 4.3826                 3.0801
 IR Active:          YES                    YES                    YES
 IR Intens:        9.539                 11.095                  5.386
 Raman Active:       YES                    YES                    YES
               X      Y      Z        X      Y      Z        X      Y      Z
 C          0.104  0.022 -0.157   -0.053  0.219 -0.055   -0.092 -0.055 -0.206
 C         -0.077 -0.094  0.127    0.137 -0.116 -0.288    0.251 -0.060  0.145
 C         -0.135  0.174  0.016   -0.009 -0.113  0.348   -0.078  0.129  0.145
 Cl         0.025  0.010 -0.006   -0.024 -0.009  0.015   -0.029 -0.009 -0.002
 H          0.066 -0.326  0.529    0.319 -0.376  0.138    0.063  0.296 -0.489
 Cl        -0.003 -0.019  0.007    0.004  0.022 -0.008    0.001 -0.015 -0.004
 Br         0.006 -0.001 -0.001   -0.001  0.000 -0.005   -0.002 -0.000 -0.000
 H         -0.099 -0.103 -0.540   -0.227  0.062 -0.450    0.023  0.247  0.305
 H          0.097 -0.351  0.222   -0.217 -0.001  0.359    0.047  0.134 -0.555
 TransDip  -0.075  0.022  0.061    0.082 -0.066  0.018    0.062  0.040 -0.002

 Mode:                13                     14                     15
 Frequency:      1065.69                1085.29                1129.78
 Force Cnst:      0.9078                 0.9424                 1.0292
 Red. Mass:       1.3567                 1.3580                 1.3685
 IR Active:          YES                    YES                    YES
 IR Intens:       33.926                 16.336                 17.968
 Raman Active:       YES                    YES                    YES
               X      Y      Z        X      Y      Z        X      Y      Z
 C         -0.033  0.050  0.039   -0.130  0.078 -0.002   -0.060 -0.100 -0.016
 C          0.057  0.074  0.012   -0.003 -0.040  0.005   -0.013  0.076 -0.059
 C         -0.093 -0.080 -0.045    0.074  0.038  0.008    0.068  0.063  0.028
 Cl        -0.009 -0.010 -0.002    0.002  0.003 -0.000   -0.004 -0.003 -0.000
 H          0.346  0.006 -0.053   -0.092 -0.042  0.081    0.420 -0.380  0.634
 Cl         0.004  0.005  0.002   -0.003 -0.003 -0.001   -0.003 -0.005 -0.001
 Br         0.002  0.002  0.000   -0.001 -0.001  0.000   -0.002 -0.001 -0.000
 H         -0.163  0.134  0.009    0.669 -0.613 -0.025   -0.049  0.148  0.314
 H          0.640 -0.623 -0.058    0.249 -0.200 -0.162    0.053  0.083 -0.336
 TransDip  -0.056 -0.163 -0.072    0.126  0.003  0.031    0.121  0.051  0.033

 Mode:                16                     17                     18
 Frequency:      1248.75                1327.17                1458.53
 Force Cnst:      1.8757                 1.7022                 1.5129
 Red. Mass:       2.0415                 1.6402                 1.2071
 IR Active:          YES                    YES                    YES
 IR Intens:        7.885                 15.443                 15.516
 Raman Active:       YES                    YES                    YES
               X      Y      Z        X      Y      Z        X      Y      Z
 C          0.021 -0.007  0.144    0.012  0.028 -0.066   -0.006  0.016 -0.117
 C          0.039 -0.103 -0.087   -0.152  0.041  0.107   -0.035  0.025  0.019
 C         -0.095  0.189 -0.085    0.094 -0.064  0.053    0.030 -0.033  0.007
 Cl        -0.012 -0.008  0.002   -0.000 -0.007 -0.004    0.001 -0.001 -0.000
 H          0.681 -0.194 -0.429    0.767 -0.018 -0.458    0.065  0.008 -0.014
 Cl        -0.002 -0.012  0.003   -0.001  0.005 -0.001   -0.000  0.001 -0.000
 Br         0.002 -0.000  0.001   -0.002 -0.000 -0.001   -0.000  0.000 -0.000
 H          0.199 -0.116  0.226   -0.002 -0.107 -0.279    0.325  0.239  0.551
 H         -0.156  0.079  0.294   -0.055  0.173 -0.151   -0.244 -0.365  0.563
 TransDip  -0.028  0.083 -0.022   -0.109 -0.027  0.058   -0.005 -0.023  0.124

 Mode:                19                     20                     21
 Frequency:      3133.11                3199.57                3226.25
 Force Cnst:      6.0948                 6.5806                 6.8557
 Red. Mass:       1.0538                 1.0910                 1.1179
 IR Active:          YES                    YES                    YES
 IR Intens:        0.183                  2.164                  0.685
 Raman Active:       YES                    YES                    YES
               X      Y      Z        X      Y      Z        X      Y      Z
 C          0.005 -0.007  0.064    0.011  0.011  0.003   -0.069 -0.071 -0.002
 C          0.002 -0.001 -0.001   -0.024 -0.075 -0.034   -0.004 -0.011 -0.005
 C         -0.002  0.002 -0.001   -0.001  0.001 -0.001   -0.001  0.000 -0.000
 Cl         0.000 -0.000 -0.000    0.000  0.000  0.000    0.000  0.000 -0.000
 H         -0.000 -0.005 -0.004    0.301  0.857  0.382    0.045  0.131  0.062
 Cl        -0.000  0.000 -0.000   -0.000  0.000  0.000    0.000  0.000 -0.000
 Br        -0.000  0.000 -0.000    0.000  0.000  0.000    0.000  0.000  0.000
 H          0.397  0.467 -0.348   -0.055 -0.068  0.051    0.387  0.457 -0.355
 H         -0.450 -0.396 -0.373   -0.071 -0.057 -0.054    0.438  0.383  0.380
 TransDip  -0.008 -0.006  0.010   -0.041  0.021  0.010    0.010  0.008  0.023

 STANDARD THERMODYNAMIC QUANTITIES AT   298.15 K  AND     1.00 ATM

   This Molecule has  0 Imaginary Frequencies
   Zero point vibrational energy:       33.070 kcal/mol

   Atom    1 Element C  Has Mass   12.00000
   Atom    2 Element C  Has Mass   12.00000
   Atom    3 Element C  Has Mass   12.00000
   Atom    4 Element Cl Has Mass   34.96885
   Atom    5 Element H  Has Mass    1.00783
   Atom    6 Element Cl Has Mass   34.96885
   Atom    7 Element Br Has Mass   78.91830
   Atom    8 Element H  Has Mass    1.00783
   Atom    9 Element H  Has Mass    1.00783
   Molecular Mass:   187.879490 amu
   Principal axes and moments of inertia in amu*Bohr^2:
                             1           2           3
    Eigenvalues --      728.62748  2077.57289  2466.58847
          X               0.99987    -0.01587     0.00201
          Y               0.01592     0.99956    -0.02517
          Z              -0.00161     0.02520     0.99968
   Rotational Symmetry Number is   1
   The Molecule is an Asymmetric Top
   Translational Enthalpy:        0.889 kcal/mol
   Rotational Enthalpy:           0.889 kcal/mol
   Vibrational Enthalpy:         35.351 kcal/mol
   gas constant (RT):             0.592 kcal/mol
   Translational Entropy:        41.598  cal/mol.K
   Rotational Entropy:           29.702  cal/mol.K
   Vibrational Entropy:          12.964  cal/mol.K

   Total Enthalpy:               37.720 kcal/mol
   Total Entropy:                84.264  cal/mol.K

 ======================================================================

 STANDARD THERMODYNAMIC QUANTITIES FOR ANHARMONIC VIBRATION -- TOSH

   Zero point vibrational energy: ************ kcal/mol

   Vibrational Enthalpy:       Infinity kcal/mol
   Vibrational Entropy:             NaN  cal/mol.K

   Total Enthalpy:             Infinity kcal/mol
   Total Entropy:                   NaN  cal/mol.K

 ======================================================================

 STANDARD THERMODYNAMIC QUANTITIES FOR ANHARMONIC VIBRATION -- VPT2

   Zero point vibrational energy: ************ kcal/mol

   Vibrational Enthalpy:       Infinity kcal/mol
   Vibrational Entropy:             NaN  cal/mol.K

   Total Enthalpy:             Infinity kcal/mol
   Total Entropy:                   NaN  cal/mol.K

 ======================================================================

Archival summary:
1\1\TWL02\FREQ\ProcedureUnspecified\BasisUnspecified\r1l233\taweetha\ThuOct1101:21:022018ThuOct1101:21:022018\0\\#,FREQ,ProcedureUnspecified,BasisUnspecified,\\0,1\Br\C,1,1.94493\C,2,1.50227,1,118.051\H,3,1.08302,2,118.875,1,-1.93461,0\H,3,1.08353,2,115.793,1,-146.54,0\C,2,1.5032,1,116.154,3,68.7586,0\H,6,1.08086,2,116.628,1,0.387968,0\Cl,2,1.76574,1,113.082,3,-145.413,0\Cl,6,1.77062,2,121.943,1,141.605,0\\\@

 Total job time:  977.05s(wall), 708.29s(cpu) 
 Thu Oct 11 01:21:02 2018

        *************************************************************
        *                                                           *
        *  Thank you very much for using Q-Chem.  Have a nice day.  *
        *                                                           *
        *************************************************************
