# Supplementary material for: Geometric and energetic data from ab initio calculations of haloethene, haloimine, halomethylenephosphine, haloiminophosphine, halodiazene, halodiphosphene and halocyclopropane
Source: Data Brief. 2019 Nov 2;27:104738. doi: 10.1016/j.dib.2019.104738 (PMC6861602; doi:10.1016/j.dib.2019.104738)
Supplement: Multimedia component 3 [file mmc3.zip › CCC/B3LYP/ClHCCCClCl.out]

Q-Chem Developer Version!
                  Welcome to Q-Chem
     A Quantum Leap Into The Future Of Chemistry


 Q-Chem 5.1, Q-Chem, Inc., Pleasanton, CA (2018)

 Yihan Shao,  Zhengting Gan,  E. Epifanovsky,  A. T. B. Gilbert,  M. Wormit,  
 J. Kussmann,  A. W. Lange,  A. Behn,  Jia Deng,  Xintian Feng,  D. Ghosh,  
 M. Goldey,  P. R. Horn,  L. D. Jacobson,  I. Kaliman,  T. Kus,  A. Landau,  
 Jie Liu,  E. I. Proynov,  R. M. Richard,  R. P. Steele,  E. J. Sundstrom,  
 H. L. Woodcock III,  P. M. Zimmerman,  D. Zuev,  B. Albrecht,  E. Alguire,  
 S. A. Baeppler,  D. Barton,  Z. Benda,  Y. A. Bernard,  E. J. Berquist,  
 K. B. Bravaya,  H. Burton,  D. Casanova,  Chun-Min Chang,  Yunqing Chen,  
 A. Chien,  K. D. Closser,  M. P. Coons,  S. Coriani,  S. Dasgupta,  
 A. L. Dempwolff,  M. Diedenhofen,  Hainam Do,  R. G. Edgar,  Po-Tung Fang,  
 S. Faraji,  S. Fatehi,  Qingguo Feng,  K. D. Fenk,  J. Fosso-Tande,  
 Qinghui Ge,  A. Ghysels,  G. Gidofalvi,  J. Gomes,  J. Gonthier,  A. Gunina,  
 D. Hait,  M. W. D. Hanson-Heine,  P. H. P. Harbach,  A. W. Hauser,  
 J. E. Herr,  E. G. Hohenstein,  Z. C. Holden,  Kerwin Hui,  B. C. Huynh,  
 T.-C. Jagau,  Hyunjun Ji,  B. Kaduk,  K. Khistyaev,  Jaehoon Kim,  
 P. Klunzinger,  K. Koh,  D. Kosenkov,  L. Koulias,  T. Kowalczyk,  
 C. M. Krauter,  A. Kunitsa,  Ka Un Lao,  A. Laurent,  K. V. Lawler,  
 Joonho Lee,  D. Lefrancois,  S. Lehtola,  D. S. Levine,  Yi-Pei Li,  
 You-Sheng Lin,  Fenglai Liu,  E. Livshits,  A. Luenser,  P. Manohar,  
 E. Mansoor,  S. F. Manzer,  Shan-Ping Mao,  Yuezhi Mao,  N. Mardirossian,  
 A. V. Marenich,  T. Markovich,  L. A. Martinez-Martinez,  S. A. Maurer,  
 N. J. Mayhall,  S. C. McKenzie,  J.-M. Mewes,  A. F. Morrison,  
 J. W. Mullinax,  K. Nanda,  T. S. Nguyen-Beck,  R. Olivares-Amaya,  
 J. A. Parkhill,  T. M. Perrine,  F. Plasser,  P. Pokhilko,  S. Prager,  
 A. Prociuk,  E. Ramos,  D. R. Rehn,  F. Rob,  M. Schneider,  N. Sergueev,  
 S. M. Sharada,  S. Sharma,  D. W. Small,  T. Stauch,  T. Stein,  
 Yu-Chuan Su,  A. J. W. Thom,  A. Tkatchenko,  T. Tsuchimochi,  N. M. Tubman,  
 L. Vogt,  M. L. Vidal,  O. Vydrov,  M. A. Watson,  J. Wenzel,  
 M. de Wergifosse,  T. A. Wesolowski,  A. White,  J. Witte,  A. Yamada,  
 Jun Yang,  K. Yao,  S. Yeganeh,  S. R. Yost,  Zhi-Qiang You,  A. Zech,  
 Igor Ying Zhang,  Xing Zhang,  Yan Zhao,  Ying Zhu,  B. R. Brooks,  
 G. K. L. Chan,  C. J. Cramer,  M. S. Gordon,  W. J. Hehre,  A. Klamt,  
 M. W. Schmidt,  C. D. Sherrill,  D. G. Truhlar,  A. Aspuru-Guzik,  R. Baer,  
 A. T. Bell,  N. A. Besley,  Jeng-Da Chai,  A. E. DePrince, III,  
 R. A. DiStasio Jr.,  A. Dreuw,  B. D. Dunietz,  T. R. Furlani,  
 Chao-Ping Hsu,  Yousung Jung,  Jing Kong,  D. S. Lambrecht,  WanZhen Liang,  
 C. Ochsenfeld,  V. A. Rassolov,  L. V. Slipchenko,  J. E. Subotnik,  
 T. Van Voorhis,  J. M. Herbert,  A. I. Krylov,  P. M. W. Gill,  M. Head-Gordon

 Contributors to earlier versions of Q-Chem not listed above: 
 R. D. Adamson,  B. Austin,  J. Baker,  G. J. O. Beran,  K. Brandhorst,  
 S. T. Brown,  E. F. C. Byrd,  A. K. Chakraborty,  C.-L. Cheng,  
 Siu Hung Chien,  D. M. Chipman,  D. L. Crittenden,  H. Dachsel,  
 R. J. Doerksen,  A. D. Dutoi,  L. Fusti-Molnar,  W. A. Goddard III,  
 A. Golubeva-Zadorozhnaya,  S. R. Gwaltney,  G. Hawkins,  A. Heyden,  
 S. Hirata,  G. Kedziora,  F. J. Keil,  C. Kelley,  Jihan Kim,  R. A. King,  
 R. Z. Khaliullin,  P. P. Korambath,  W. Kurlancheek,  A. M. Lee,  M. S. Lee,  
 S. V. Levchenko,  Ching Yeh Lin,  D. Liotard,  R. C. Lochan,  I. Lotan,  
 P. E. Maslen,  N. Nair,  D. P. O'Neill,  D. Neuhauser,  E. Neuscamman,  
 C. M. Oana,  R. Olson,  B. Peters,  R. Peverati,  P. A. Pieniazek,  
 Y. M. Rhee,  J. Ritchie,  M. A. Rohrdanz,  E. Rosta,  N. J. Russ,  
 H. F. Schaefer III,  N. E. Schultz,  N. Shenvi,  A. C. Simmonett,  A. Sodt,  
 D. Stuck,  K. S. Thanthiriwatte,  V. Vanovschi,  Tao Wang,  A. Warshel,  
 C. F. Williams,  Q. Wu,  X. Xu,  W. Zhang

 Please cite Q-Chem as follows:
 Y. Shao et al., Mol. Phys. 113, 184-215 (2015)
 DOI: 10.1080/00268976.2014.952696

 Q-Chem 5.1.1 for Intel X86 EM64T Linux

 Parts of Q-Chem use Armadillo 8.300.2 (Tropical Shenanigans).
 http://arma.sourceforge.net/

 Q-Chem begins on Thu Oct 11 00:52:26 2018  

Host: 
0

     Scratch files written to /scratch/taweetham/qchem958//
Input Ideriv = 2
Curr. Ideriv = -1
Max.  Ideriv = 2

Checking the input file for inconsistencies... 	...done.

--------------------------------------------------------------
User input:
--------------------------------------------------------------
$molecule
0 1
C 
C 1 CC 
C 2 CC 1 60.0
Cl 2 CCl 1 ANG  3 pDHA
H 2 CH 1 ANG  3 mDHA
Cl 3 CCl 1 ANG  2 mDHA
Cl 3 CCl 1 ANG  2 pDHA
H 1 CH 2 ANG  3 pDHA
H 1 CH 2 ANG  3 mDHA

CC=1.54
CH=1.09
CF=1.35
CCl=1.77
CBr=1.94
CI=2.14
ANG=118.0
pDHA=107.9
mDHA=-107.9
$end

$rem
   job_type	optimization
   basis	6-311++g**
   method	b3lyp
   mem_total	32000
$end

--------------------------------------------------------------
 ----------------------------------------------------------------
             Standard Nuclear Orientation (Angstroms)
    I     Atom           X                Y                Z
 ----------------------------------------------------------------
    1      C      -0.0923764468    -0.8345122286    -1.3520199725
    2      C      -0.6817654934    -0.9774301704     0.0635346939
    3      C       0.5290394327    -0.0567439387    -0.1770651682
    4      Cl     -2.2485267607    -0.2220385553     0.3914716377
    5      H      -0.5149962399    -1.9143042533     0.5950936925
    6      Cl      0.2697444775     1.6928344410    -0.1089357356
    7      Cl      2.1073145326    -0.5839031619     0.4263011073
    8      H       0.4660869919    -1.6764063875    -1.7612055206
    9      H      -0.6655239460    -0.2743476378    -2.0908146499
 ----------------------------------------------------------------
 Molecular Point Group                 C1    NOp =  1
 Largest Abelian Subgroup              C1    NOp =  1
 Nuclear Repulsion Energy =   420.0926249937 hartrees
 There are       36 alpha and       36 beta electrons
 Requested basis set is 6-311++G(d,p)
 There are 72 shells and 177 basis functions

 Total QAlloc Memory Limit  32000 MB
 Mega-Array Size       188 MB
 MEM_STATIC part       192 MB
 A cutoff of  1.0D-11 yielded   2328 shell pairs
 There are     14911 function pairs (     15987 Cartesian)
 Smallest overlap matrix eigenvalue = 2.35E-05

 Scale SEOQF with 1.000000e-01/1.000000e-01/1.000000e-01

 Standard Electronic Orientation quadrupole field applied
 Nucleus-field energy     =     0.0000000085 hartrees
 Guess from superposition of atomic densities
 Warning:  Energy on first SCF cycle will be non-variational
 SAD guess density has 72.000000 electrons

 -----------------------------------------------------------------------
  General SCF calculation program by
  Eric Jon Sundstrom, Paul Horn, Yuezhi Mao, Dmitri Zuev, Alec White,
  David Stuck, Shaama M.S., Shane Yost, Joonho Lee, David Small,
  Daniel Levine, Susi Lehtola, Hugh Burton, Evgeny Epifanovsky
 -----------------------------------------------------------------------
 Exchange:     0.2000 Hartree-Fock + 0.0800 Slater + 0.7200 B88
 Correlation:  0.1900 VWN1RPA + 0.8100 LYP
 Using SG-1 standard quadrature grid
 A restricted SCF calculation will be
 performed using DIIS
 SCF converges when DIIS error is below 1.0e-08
 ---------------------------------------
  Cycle       Energy         DIIS error
 ---------------------------------------
    1   -1497.8075538791      4.00e-02  
    2   -1496.7407567057      3.25e-03  
    3   -1496.7204510068      4.01e-03  
    4   -1496.7809197356      5.51e-04  
    5   -1496.7818993652      2.36e-04  
    6   -1496.7820768095      9.52e-05  
    7   -1496.7821110509      1.47e-05  
    8   -1496.7821115936      7.49e-06  
    9   -1496.7821118021      1.31e-06  
   10   -1496.7821118088      2.47e-07  
   11   -1496.7821118090      6.33e-08  
   12   -1496.7821118090      1.80e-08  
   13   -1496.7821118090      3.51e-09  Convergence criterion met
 ---------------------------------------
 SCF time:   CPU 45.63s  wall 102.00s 
 SCF   energy in the final basis set =    -1496.7821118090
 Total energy in the final basis set =    -1496.7821118090

 --------------------------------------------------------------

                    Orbital Energies (a.u.)
 --------------------------------------------------------------

 Alpha MOs
 -- Occupied --
*******-101.570-101.566 -10.323 -10.276 -10.226  -9.489  -9.485
 -9.480  -7.254  -7.250  -7.245  -7.244  -7.244  -7.239  -7.239
 -7.235  -7.234  -0.956  -0.876  -0.844  -0.815  -0.639  -0.599
 -0.532  -0.509  -0.436  -0.433  -0.423  -0.405  -0.355  -0.343
 -0.332  -0.318  -0.303  -0.290
 -- Virtual --
 -0.032  -0.027  -0.010   0.007   0.019   0.023   0.031   0.049
  0.060   0.068   0.070   0.084   0.085   0.100   0.105   0.107
  0.110   0.114   0.116   0.121   0.129   0.135   0.146   0.150
  0.161   0.167   0.178   0.189   0.195   0.213   0.214   0.242
  0.243   0.248   0.261   0.281   0.395   0.407   0.420   0.441
  0.442   0.455   0.465   0.473   0.481   0.485   0.489   0.498
  0.502   0.518   0.550   0.569   0.576   0.605   0.623   0.633
  0.666   0.787   0.814   0.822   0.846   0.860   0.863   0.864
  0.875   0.895   0.921   0.928   0.930   0.942   0.961   0.984
  1.016   1.056   1.080   1.135   1.163   1.211   1.307   1.348
  1.377   1.439   1.496   1.518   1.523   1.567   1.626   1.689
  1.721   1.772   1.816   1.850   1.887   1.958   2.017   2.086
  2.154   2.177   2.202   2.263   2.270   2.282   2.314   2.322
  2.324   2.421   2.465   2.503   2.525   2.548   2.612   2.712
  2.718   2.800   2.817   2.826   3.063   3.137   3.309   3.391
  3.704   3.860   4.221   9.707   9.747   9.767  23.509  23.686
 23.823  25.832  25.856  25.859  25.884  25.921  25.974  26.404
 26.467  26.508 215.696 215.734 215.756
 --------------------------------------------------------------

          Ground-State Mulliken Net Atomic Charges

     Atom                 Charge (a.u.)
  ----------------------------------------
      1 C                    -0.740499
      2 C                    -0.147459
      3 C                    -0.322103
      4 Cl                    0.007536
      5 H                     0.284335
      6 Cl                    0.231711
      7 Cl                    0.347711
      8 H                     0.161677
      9 H                     0.177090
  ----------------------------------------
  Sum of atomic charges =     0.000000

 -----------------------------------------------------------------
                    Cartesian Multipole Moments
 -----------------------------------------------------------------
    Charge (ESU x 10^10)
                 0.0000
    Dipole Moment (Debye)
         X       0.0061      Y      -1.7044      Z      -1.2426
       Tot       2.1093
    Quadrupole Moments (Debye-Ang)
        XX     -60.0426     XY      -1.0979     YY     -53.9990
        XZ       0.4751     YZ       0.6075     ZZ     -54.6921
    Octopole Moments (Debye-Ang^2)
       XXX       3.4325    XXY       3.5829    XYY      -0.3673
       YYY       2.0710    XXZ       2.4168    XYZ       0.6673
       YYZ       1.2408    XZZ      -0.4725    YZZ      -1.5792
       ZZZ      -3.0834
    Hexadecapole Moments (Debye-Ang^3)
      XXXX    -803.8188   XXXY     -20.0173   XXYY    -205.1871
      XYYY      -3.7674   YYYY    -361.7744   XXXZ       4.4556
      XXYZ      -1.2551   XYYZ      -2.2695   YYYZ      -1.8516
      XXZZ    -168.4097   XYZZ      -3.2513   YYZZ     -93.3392
      XZZZ       3.6713   YZZZ       1.6476   ZZZZ    -175.0104
 -----------------------------------------------------------------
 Calculating analytic gradient of the SCF energy
 Gradient of SCF Energy
            1           2           3           4           5           6
    1  -0.0024770  -0.0159789   0.0212780   0.0013886   0.0022678  -0.0050390
    2  -0.0044517  -0.0089547   0.0153428   0.0068539  -0.0064545   0.0007643
    3  -0.0160545   0.0153431   0.0143189  -0.0029526   0.0000840   0.0000035
            7           8           9
    1  -0.0000641   0.0011908  -0.0025662
    2  -0.0000268  -0.0027828  -0.0002904
    3  -0.0014732  -0.0039499  -0.0053192
 Max gradient component =       2.128E-02
 RMS gradient           =       8.477E-03
 Gradient time:  CPU 12.12 s  wall 27.22 s
 Geometry Optimization Parameters
   NAtoms,    NIC,     NZ,  NCons,   NDum,   NFix, NCnnct, MaxDiis
        9      69       9       0       0       0       0       0


** GEOMETRY OPTIMIZATION IN DELOCALIZED INTERNAL COORDINATES **
   Searching for a Minimum

   Optimization Cycle:   1

                       Coordinates (Angstroms)
     ATOM                X               Y               Z
      1  C        -0.0923764468   -0.8345122286   -1.3520199725
      2  C        -0.6817654934   -0.9774301704    0.0635346939
      3  C         0.5290394327   -0.0567439387   -0.1770651682
      4  Cl       -2.2485267607   -0.2220385553    0.3914716377
      5  H        -0.5149962399   -1.9143042533    0.5950936925
      6  Cl        0.2697444775    1.6928344410   -0.1089357356
      7  Cl        2.1073145326   -0.5839031619    0.4263011073
      8  H         0.4660869919   -1.6764063875   -1.7612055206
      9  H        -0.6655239460   -0.2743476378   -2.0908146499
   Point Group: c1    Number of degrees of freedom:    21


   Energy is  -1496.782111809


 Attempting to Generate Delocalized Internal Coordinates

 21 Hessian modes will be used to form the next step
  Hessian Eigenvalues:
     0.016341    0.020947    0.023307    0.030304    0.030782    0.032544
     0.083421    0.087153    0.090379    0.107532    0.134223    0.138421
     0.253751    0.264506    0.285189    0.286300    0.286300    0.286300
     0.348126    0.348126    0.348126

 Minimum Search - Taking Simple RFO Step
 Searching for Lamda that Minimizes Along All modes
 Value Taken    Lamda =  -0.00460316
 Step Taken.  Stepsize is  0.206615

                             Maximum     Tolerance    Cnvgd?
         Gradient           0.013906      0.000300      NO
         Displacement       0.094936      0.001200      NO
         Energy change     *********      0.000001      NO


 New Cartesian Coordinates Obtained by Inverse Iteration

 Displacement from previous Coordinates is:  0.258134
 ----------------------------------------------------------------
             Standard Nuclear Orientation (Angstroms)
    I     Atom           X                Y                Z
 ----------------------------------------------------------------
    1      C      -0.0985419295    -0.8211359093    -1.3429916508
    2      C      -0.6789484223    -0.9671301876     0.0520913337
    3      C       0.5136915433    -0.0610022642    -0.1926286645
    4      Cl     -2.2789826536    -0.2999875825     0.3990070586
    5      H      -0.4926953468    -1.8796892581     0.6010006321
    6      Cl      0.3242521629     1.6956504334    -0.1543864588
    7      Cl      2.0757081320    -0.6094573832     0.4365355487
    8      H       0.4616947046    -1.6585407491    -1.7418685900
    9      H      -0.6571816429    -0.2455589919    -2.0703991245
 ----------------------------------------------------------------
 Molecular Point Group                 C1    NOp =  1
 Largest Abelian Subgroup              C1    NOp =  1
 Nuclear Repulsion Energy =   420.1737452894 hartrees
 There are       36 alpha and       36 beta electrons
 Applying Cartesian multipole field
    Component          Value
    ---------          -----
     (2,0,0)        1.00000E-11
     (0,2,0)        2.00000E-11
     (0,0,2)       -3.00000E-11
 Nucleus-field energy     =     0.0000000085 hartrees
 Requested basis set is 6-311++G(d,p)
 There are 72 shells and 177 basis functions
 A cutoff of  1.0D-11 yielded   2321 shell pairs
 There are     14861 function pairs (     15931 Cartesian)
 Smallest overlap matrix eigenvalue = 2.33E-05
 Guess MOs from SCF MO coefficient file

 -----------------------------------------------------------------------
  General SCF calculation program by
  Eric Jon Sundstrom, Paul Horn, Yuezhi Mao, Dmitri Zuev, Alec White,
  David Stuck, Shaama M.S., Shane Yost, Joonho Lee, David Small,
  Daniel Levine, Susi Lehtola, Hugh Burton, Evgeny Epifanovsky
 -----------------------------------------------------------------------
 Exchange:     0.2000 Hartree-Fock + 0.0800 Slater + 0.7200 B88
 Correlation:  0.1900 VWN1RPA + 0.8100 LYP
 Using SG-1 standard quadrature grid
 A restricted SCF calculation will be
 performed using DIIS
 SCF converges when DIIS error is below 1.0e-08
 ---------------------------------------
  Cycle       Energy         DIIS error
 ---------------------------------------
    1   -1496.7819613925      6.68e-04  
    2   -1496.7846685892      2.05e-04  
    3   -1496.7845764028      2.60e-04  
    4   -1496.7848374495      4.66e-05  
    5   -1496.7848452500      8.14e-06  
    6   -1496.7848454294      4.59e-06  
    7   -1496.7848455080      7.46e-07  
    8   -1496.7848455099      2.53e-07  
    9   -1496.7848455101      7.00e-08  
   10   -1496.7848455102      1.54e-08  
   11   -1496.7848455102      4.15e-09  Convergence criterion met
 ---------------------------------------
 SCF time:   CPU 40.74s  wall 90.00s 
 SCF   energy in the final basis set =    -1496.7848455102
 Total energy in the final basis set =    -1496.7848455102

 --------------------------------------------------------------

                    Orbital Energies (a.u.)
 --------------------------------------------------------------

 Alpha MOs
 -- Occupied --
*******-101.571-101.566 -10.320 -10.273 -10.223  -9.488  -9.486
 -9.480  -7.253  -7.251  -7.245  -7.243  -7.243  -7.240  -7.240
 -7.235  -7.235  -0.964  -0.878  -0.845  -0.821  -0.642  -0.600
 -0.536  -0.513  -0.436  -0.433  -0.425  -0.408  -0.356  -0.341
 -0.332  -0.320  -0.305  -0.292
 -- Virtual --
 -0.033  -0.026  -0.009   0.008   0.019   0.024   0.030   0.052
  0.060   0.068   0.070   0.085   0.086   0.101   0.104   0.108
  0.111   0.115   0.117   0.121   0.130   0.136   0.146   0.150
  0.162   0.167   0.178   0.191   0.197   0.214   0.218   0.244
  0.245   0.254   0.264   0.284   0.394   0.408   0.421   0.440
  0.443   0.455   0.462   0.471   0.481   0.483   0.489   0.500
  0.504   0.516   0.551   0.578   0.580   0.609   0.629   0.635
  0.673   0.784   0.812   0.823   0.844   0.859   0.863   0.865
  0.866   0.896   0.926   0.927   0.933   0.941   0.963   0.988
  1.016   1.060   1.084   1.133   1.163   1.216   1.305   1.356
  1.393   1.455   1.500   1.519   1.527   1.574   1.629   1.690
  1.720   1.787   1.827   1.862   1.900   1.979   2.035   2.105
  2.163   2.183   2.205   2.267   2.275   2.282   2.319   2.320
  2.327   2.426   2.466   2.507   2.535   2.568   2.618   2.718
  2.728   2.829   2.834   2.844   3.069   3.182   3.321   3.426
  3.724   3.877   4.249   9.708   9.747   9.765  23.545  23.723
 23.855  25.836  25.857  25.872  25.886  25.934  25.952  26.406
 26.460  26.495 215.696 215.733 215.754
 --------------------------------------------------------------

          Ground-State Mulliken Net Atomic Charges

     Atom                 Charge (a.u.)
  ----------------------------------------
      1 C                    -0.718407
      2 C                    -0.233635
      3 C                    -0.252374
      4 Cl                    0.036006
      5 H                     0.275836
      6 Cl                    0.254115
      7 Cl                    0.300916
      8 H                     0.162701
      9 H                     0.174842
  ----------------------------------------
  Sum of atomic charges =     0.000000

 -----------------------------------------------------------------
                    Cartesian Multipole Moments
 -----------------------------------------------------------------
    Charge (ESU x 10^10)
                 0.0000
    Dipole Moment (Debye)
         X       0.0188      Y      -1.6321      Z      -1.2645
       Tot       2.0647
    Quadrupole Moments (Debye-Ang)
        XX     -60.0808     XY      -1.0165     YY     -54.1494
        XZ       0.4686     YZ       0.5352     ZZ     -54.6018
    Octopole Moments (Debye-Ang^2)
       XXX       3.3179    XXY       4.5087    XYY       0.4459
       YYY       5.8297    XXZ       2.9073    XYZ       0.6731
       YYZ       1.4955    XZZ      -0.2628    YZZ      -0.3338
       ZZZ      -1.7435
    Hexadecapole Moments (Debye-Ang^3)
      XXXX    -805.1775   XXXY     -27.5769   XXYY    -207.0125
      XYYY     -11.7814   YYYY    -366.0209   XXXZ       5.1403
      XXYZ       0.2392   XYYZ      -1.4010   YYYZ       3.0077
      XXZZ    -168.5307   XYZZ      -6.3194   YYZZ     -94.2221
      XZZZ       5.0763   YZZZ       6.5302   ZZZZ    -175.7328
 -----------------------------------------------------------------
 Calculating analytic gradient of the SCF energy
 Gradient of SCF Energy
            1           2           3           4           5           6
    1  -0.0037113  -0.0042891   0.0093736   0.0003557   0.0001918  -0.0003643
    2   0.0019356  -0.0061242   0.0032061   0.0010488  -0.0002295  -0.0001994
    3  -0.0050489   0.0060721   0.0046860  -0.0017626  -0.0005633  -0.0010280
            7           8           9
    1  -0.0022699   0.0003718   0.0003418
    2   0.0009762   0.0001932  -0.0008069
    3  -0.0015032   0.0002424  -0.0010946
 Max gradient component =       9.374E-03
 RMS gradient           =       3.176E-03
 Gradient time:  CPU 11.81 s  wall 22.84 s
 Geometry Optimization Parameters
   NAtoms,    NIC,     NZ,  NCons,   NDum,   NFix, NCnnct, MaxDiis
        9      69       9       0       0       0       0       0

 Cartesian Hessian Update
 Hessian Updated using BFGS Update


** GEOMETRY OPTIMIZATION IN DELOCALIZED INTERNAL COORDINATES **
   Searching for a Minimum

   Optimization Cycle:   2

                       Coordinates (Angstroms)
     ATOM                X               Y               Z
      1  C        -0.0985419295   -0.8211359093   -1.3429916508
      2  C        -0.6789484223   -0.9671301876    0.0520913337
      3  C         0.5136915433   -0.0610022642   -0.1926286645
      4  Cl       -2.2789826536   -0.2999875825    0.3990070586
      5  H        -0.4926953468   -1.8796892581    0.6010006321
      6  Cl        0.3242521629    1.6956504334   -0.1543864588
      7  Cl        2.0757081320   -0.6094573832    0.4365355487
      8  H         0.4616947046   -1.6585407491   -1.7418685900
      9  H        -0.6571816429   -0.2455589919   -2.0703991245
   Point Group: c1    Number of degrees of freedom:    21


   Energy is  -1496.784845510

 Hessian Updated using BFGS Update

 19 Hessian modes will be used to form the next step
  Hessian Eigenvalues:
     0.016313    0.021075    0.023116    0.029603    0.030751    0.035002
     0.084008    0.086821    0.090527    0.104404    0.129845    0.134341
     0.237046    0.259438    0.265515    0.286292    0.292403    0.348116
     0.353206

 Minimum Search - Taking Simple RFO Step
 Searching for Lamda that Minimizes Along All modes
 Value Taken    Lamda =  -0.00061111
 Step Taken.  Stepsize is  0.096630

                             Maximum     Tolerance    Cnvgd?
         Gradient           0.005461      0.000300      NO
         Displacement       0.044199      0.001200      NO
         Energy change     -0.002734      0.000001      NO


 New Cartesian Coordinates Obtained by Inverse Iteration

 Displacement from previous Coordinates is:  0.086297
 ----------------------------------------------------------------
             Standard Nuclear Orientation (Angstroms)
    I     Atom           X                Y                Z
 ----------------------------------------------------------------
    1      C      -0.0943565884    -0.8238679545    -1.3489907034
    2      C      -0.6749157056    -0.9592646989     0.0379492787
    3      C       0.5065490818    -0.0628739358    -0.2070434865
    4      Cl     -2.2731513022    -0.3042888537     0.4170523118
    5      H      -0.4815981830    -1.8619239223     0.5993055231
    6      Cl      0.3196747020     1.6936268415    -0.1481949366
    7      Cl      2.0615248397    -0.6169027202     0.4524638061
    8      H       0.4592192191    -1.6665766889    -1.7445866297
    9      H      -0.6539495156    -0.2447799597    -2.0715950789
 ----------------------------------------------------------------
 Molecular Point Group                 C1    NOp =  1
 Largest Abelian Subgroup              C1    NOp =  1
 Nuclear Repulsion Energy =   420.7560989363 hartrees
 There are       36 alpha and       36 beta electrons
 Applying Cartesian multipole field
    Component          Value
    ---------          -----
     (2,0,0)        1.00000E-11
     (0,2,0)        2.00000E-11
     (0,0,2)       -3.00000E-11
 Nucleus-field energy     =     0.0000000084 hartrees
 Requested basis set is 6-311++G(d,p)
 There are 72 shells and 177 basis functions
 A cutoff of  1.0D-11 yielded   2322 shell pairs
 There are     14886 function pairs (     15967 Cartesian)
 Smallest overlap matrix eigenvalue = 2.31E-05
 Guess MOs from SCF MO coefficient file

 -----------------------------------------------------------------------
  General SCF calculation program by
  Eric Jon Sundstrom, Paul Horn, Yuezhi Mao, Dmitri Zuev, Alec White,
  David Stuck, Shaama M.S., Shane Yost, Joonho Lee, David Small,
  Daniel Levine, Susi Lehtola, Hugh Burton, Evgeny Epifanovsky
 -----------------------------------------------------------------------
 Exchange:     0.2000 Hartree-Fock + 0.0800 Slater + 0.7200 B88
 Correlation:  0.1900 VWN1RPA + 0.8100 LYP
 Using SG-1 standard quadrature grid
 A restricted SCF calculation will be
 performed using DIIS
 SCF converges when DIIS error is below 1.0e-08
 ---------------------------------------
  Cycle       Energy         DIIS error
 ---------------------------------------
    1   -1496.7845926171      2.89e-04  
    2   -1496.7850854287      7.98e-05  
    3   -1496.7850769153      9.53e-05  
    4   -1496.7851107700      2.15e-05  
    5   -1496.7851125408      3.40e-06  
    6   -1496.7851125699      2.02e-06  
    7   -1496.7851125848      3.46e-07  
    8   -1496.7851125853      8.02e-08  
    9   -1496.7851125853      2.07e-08  
   10   -1496.7851125853      6.53e-09  Convergence criterion met
 ---------------------------------------
 SCF time:   CPU 36.20s  wall 70.00s 
 SCF   energy in the final basis set =    -1496.7851125853
 Total energy in the final basis set =    -1496.7851125853

 --------------------------------------------------------------

                    Orbital Energies (a.u.)
 --------------------------------------------------------------

 Alpha MOs
 -- Occupied --
*******-101.572-101.566 -10.320 -10.272 -10.223  -9.487  -9.486
 -9.480  -7.253  -7.251  -7.245  -7.242  -7.242  -7.241  -7.240
 -7.235  -7.235  -0.967  -0.877  -0.845  -0.824  -0.643  -0.600
 -0.537  -0.514  -0.435  -0.434  -0.425  -0.409  -0.356  -0.340
 -0.332  -0.320  -0.306  -0.293
 -- Virtual --
 -0.035  -0.027  -0.009   0.008   0.019   0.024   0.031   0.053
  0.060   0.068   0.070   0.085   0.087   0.102   0.104   0.108
  0.110   0.115   0.117   0.122   0.130   0.137   0.146   0.150
  0.161   0.167   0.178   0.192   0.198   0.213   0.220   0.243
  0.245   0.258   0.267   0.286   0.393   0.407   0.421   0.439
  0.443   0.455   0.460   0.471   0.481   0.483   0.491   0.500
  0.505   0.516   0.548   0.581   0.583   0.612   0.629   0.636
  0.677   0.784   0.811   0.824   0.845   0.859   0.864   0.865
  0.866   0.897   0.926   0.928   0.933   0.941   0.962   0.989
  1.016   1.063   1.083   1.135   1.164   1.217   1.305   1.357
  1.395   1.459   1.500   1.516   1.533   1.575   1.631   1.691
  1.720   1.794   1.827   1.870   1.906   1.983   2.041   2.109
  2.165   2.186   2.206   2.267   2.276   2.283   2.320   2.321
  2.328   2.422   2.467   2.512   2.536   2.574   2.616   2.722
  2.732   2.836   2.843   2.852   3.067   3.200   3.330   3.440
  3.727   3.876   4.256   9.708   9.747   9.765  23.559  23.743
 23.865  25.836  25.858  25.871  25.885  25.935  25.953  26.397
 26.461  26.500 215.696 215.734 215.754
 --------------------------------------------------------------

          Ground-State Mulliken Net Atomic Charges

     Atom                 Charge (a.u.)
  ----------------------------------------
      1 C                    -0.743007
      2 C                    -0.239667
      3 C                    -0.207203
      4 Cl                    0.041295
      5 H                     0.274005
      6 Cl                    0.257068
      7 Cl                    0.280449
      8 H                     0.162856
      9 H                     0.174204
  ----------------------------------------
  Sum of atomic charges =     0.000000

 -----------------------------------------------------------------
                    Cartesian Multipole Moments
 -----------------------------------------------------------------
    Charge (ESU x 10^10)
                 0.0000
    Dipole Moment (Debye)
         X       0.0036      Y      -1.6108      Z      -1.3042
       Tot       2.0726
    Quadrupole Moments (Debye-Ang)
        XX     -60.1646     XY      -1.0091     YY     -54.1541
        XZ       0.4527     YZ       0.6224     ZZ     -54.5219
    Octopole Moments (Debye-Ang^2)
       XXX       3.4907    XXY       4.6789    XYY       0.6760
       YYY       6.3987    XXZ       2.7121    XYZ       0.6247
       YYZ       1.1105    XZZ      -0.1235    YZZ      -0.2586
       ZZZ      -2.7724
    Hexadecapole Moments (Debye-Ang^3)
      XXXX    -799.7131   XXXY     -26.4935   XXYY    -205.9491
      XYYY     -11.3688   YYYY    -366.0062   XXXZ       5.0438
      XXYZ       0.2160   XYYZ      -1.1770   YYYZ       3.6969
      XXZZ    -167.2836   XYZZ      -6.2451   YYZZ     -94.4371
      XZZZ       5.4279   YZZZ       6.5904   ZZZZ    -178.3366
 -----------------------------------------------------------------
 Calculating analytic gradient of the SCF energy
 Gradient of SCF Energy
            1           2           3           4           5           6
    1  -0.0011993   0.0007524   0.0014719   0.0006681   0.0000398  -0.0005393
    2   0.0020742  -0.0012108  -0.0016057   0.0003911   0.0007542  -0.0001338
    3   0.0012010  -0.0010043  -0.0016040  -0.0000614   0.0000566   0.0004361
            7           8           9
    1  -0.0015771   0.0001146   0.0002688
    2   0.0002764   0.0000001  -0.0005457
    3  -0.0001218   0.0007294   0.0003683
 Max gradient component =       2.074E-03
 RMS gradient           =       9.199E-04
 Gradient time:  CPU 11.95 s  wall 23.93 s
 Geometry Optimization Parameters
   NAtoms,    NIC,     NZ,  NCons,   NDum,   NFix, NCnnct, MaxDiis
        9      69       9       0       0       0       0       0

 Cartesian Hessian Update
 Hessian Updated using BFGS Update


** GEOMETRY OPTIMIZATION IN DELOCALIZED INTERNAL COORDINATES **
   Searching for a Minimum

   Optimization Cycle:   3

                       Coordinates (Angstroms)
     ATOM                X               Y               Z
      1  C        -0.0943565884   -0.8238679545   -1.3489907034
      2  C        -0.6749157056   -0.9592646989    0.0379492787
      3  C         0.5065490818   -0.0628739358   -0.2070434865
      4  Cl       -2.2731513022   -0.3042888537    0.4170523118
      5  H        -0.4815981830   -1.8619239223    0.5993055231
      6  Cl        0.3196747020    1.6936268415   -0.1481949366
      7  Cl        2.0615248397   -0.6169027202    0.4524638061
      8  H         0.4592192191   -1.6665766889   -1.7445866297
      9  H        -0.6539495156   -0.2447799597   -2.0715950789
   Point Group: c1    Number of degrees of freedom:    21


   Energy is  -1496.785112585

 Hessian Updated using BFGS Update

 21 Hessian modes will be used to form the next step
  Hessian Eigenvalues:
     0.016348    0.021074    0.023764    0.029282    0.031915    0.039164
     0.076498    0.086393    0.090769    0.102140    0.126257    0.134636
     0.250493    0.261180    0.266130    0.286296    0.286574    0.304262
     0.348122    0.348523    0.354342

 Minimum Search - Taking Simple RFO Step
 Searching for Lamda that Minimizes Along All modes
 Value Taken    Lamda =  -0.00008323
 Step Taken.  Stepsize is  0.038914

                             Maximum     Tolerance    Cnvgd?
         Gradient           0.001920      0.000300      NO
         Displacement       0.015638      0.001200      NO
         Energy change     -0.000267      0.000001      NO


 New Cartesian Coordinates Obtained by Inverse Iteration

 Displacement from previous Coordinates is:  0.037812
 ----------------------------------------------------------------
             Standard Nuclear Orientation (Angstroms)
    I     Atom           X                Y                Z
 ----------------------------------------------------------------
    1      C      -0.0933724954    -0.8238906226    -1.3463296245
    2      C      -0.6771307637    -0.9579794735     0.0409260612
    3      C       0.5049002889    -0.0614412654    -0.2020823246
    4      Cl     -2.2809790500    -0.3123352027     0.4162478048
    5      H      -0.4855696049    -1.8646944184     0.5979594041
    6      Cl      0.3271006644     1.6965116934    -0.1557729561
    7      Cl      2.0670121865    -0.6155397071     0.4490221693
    8      H       0.4586095410    -1.6664540756    -1.7452340455
    9      H      -0.6515742190    -0.2410288204    -2.0683764041
 ----------------------------------------------------------------
 Molecular Point Group                 C1    NOp =  1
 Largest Abelian Subgroup              C1    NOp =  1
 Nuclear Repulsion Energy =   420.1124525581 hartrees
 There are       36 alpha and       36 beta electrons
 Applying Cartesian multipole field
    Component          Value
    ---------          -----
     (2,0,0)        1.00000E-11
     (0,2,0)        2.00000E-11
     (0,0,2)       -3.00000E-11
 Nucleus-field energy     =     0.0000000085 hartrees
 Requested basis set is 6-311++G(d,p)
 There are 72 shells and 177 basis functions
 A cutoff of  1.0D-11 yielded   2320 shell pairs
 There are     14849 function pairs (     15919 Cartesian)
 Smallest overlap matrix eigenvalue = 2.33E-05
 Guess MOs from SCF MO coefficient file

 -----------------------------------------------------------------------
  General SCF calculation program by
  Eric Jon Sundstrom, Paul Horn, Yuezhi Mao, Dmitri Zuev, Alec White,
  David Stuck, Shaama M.S., Shane Yost, Joonho Lee, David Small,
  Daniel Levine, Susi Lehtola, Hugh Burton, Evgeny Epifanovsky
 -----------------------------------------------------------------------
 Exchange:     0.2000 Hartree-Fock + 0.0800 Slater + 0.7200 B88
 Correlation:  0.1900 VWN1RPA + 0.8100 LYP
 Using SG-1 standard quadrature grid
 A restricted SCF calculation will be
 performed using DIIS
 SCF converges when DIIS error is below 1.0e-08
 ---------------------------------------
  Cycle       Energy         DIIS error
 ---------------------------------------
    1   -1496.7850793169      1.05e-04  
    2   -1496.7851531244      2.65e-05  
    3   -1496.7851517547      3.42e-05  
    4   -1496.7851561328      7.10e-06  
    5   -1496.7851563282      9.09e-07  
    6   -1496.7851563307      4.67e-07  
    7   -1496.7851563314      1.08e-07  
    8   -1496.7851563316      2.33e-08  
    9   -1496.7851563315      7.58e-09  Convergence criterion met
 ---------------------------------------
 SCF time:   CPU 32.94s  wall 65.00s 
 SCF   energy in the final basis set =    -1496.7851563315
 Total energy in the final basis set =    -1496.7851563315

 --------------------------------------------------------------

                    Orbital Energies (a.u.)
 --------------------------------------------------------------

 Alpha MOs
 -- Occupied --
*******-101.572-101.566 -10.320 -10.272 -10.223  -9.487  -9.486
 -9.481  -7.252  -7.251  -7.245  -7.242  -7.242  -7.241  -7.241
 -7.235  -7.235  -0.966  -0.877  -0.845  -0.824  -0.643  -0.600
 -0.537  -0.514  -0.435  -0.434  -0.425  -0.409  -0.356  -0.340
 -0.332  -0.320  -0.306  -0.293
 -- Virtual --
 -0.035  -0.027  -0.009   0.008   0.019   0.024   0.030   0.053
  0.060   0.068   0.070   0.085   0.087   0.101   0.104   0.108
  0.110   0.115   0.117   0.121   0.130   0.137   0.145   0.150
  0.161   0.167   0.178   0.192   0.198   0.213   0.219   0.243
  0.245   0.257   0.267   0.284   0.394   0.407   0.421   0.439
  0.443   0.454   0.461   0.471   0.481   0.483   0.490   0.500
  0.505   0.516   0.549   0.580   0.582   0.612   0.629   0.636
  0.676   0.783   0.811   0.824   0.844   0.858   0.863   0.864
  0.866   0.897   0.926   0.927   0.933   0.940   0.962   0.988
  1.015   1.061   1.083   1.133   1.163   1.216   1.305   1.356
  1.395   1.457   1.500   1.516   1.531   1.575   1.630   1.691
  1.721   1.791   1.827   1.867   1.905   1.984   2.039   2.109
  2.164   2.185   2.205   2.267   2.275   2.283   2.319   2.322
  2.328   2.422   2.466   2.510   2.536   2.572   2.614   2.721
  2.731   2.833   2.843   2.850   3.066   3.197   3.328   3.438
  3.725   3.873   4.255   9.707   9.746   9.763  23.557  23.740
 23.863  25.836  25.857  25.872  25.885  25.935  25.950  26.399
 26.458  26.494 215.695 215.732 215.753
 --------------------------------------------------------------

          Ground-State Mulliken Net Atomic Charges

     Atom                 Charge (a.u.)
  ----------------------------------------
      1 C                    -0.729941
      2 C                    -0.259040
      3 C                    -0.198592
      4 Cl                    0.046978
      5 H                     0.270984
      6 Cl                    0.259275
      7 Cl                    0.273154
      8 H                     0.164487
      9 H                     0.172695
  ----------------------------------------
  Sum of atomic charges =     0.000000

 -----------------------------------------------------------------
                    Cartesian Multipole Moments
 -----------------------------------------------------------------
    Charge (ESU x 10^10)
                 0.0000
    Dipole Moment (Debye)
         X      -0.0080      Y      -1.6041      Z      -1.3007
       Tot       2.0652
    Quadrupole Moments (Debye-Ang)
        XX     -60.1811     XY      -0.9841     YY     -54.1431
        XZ       0.4319     YZ       0.6129     ZZ     -54.5572
    Octopole Moments (Debye-Ang^2)
       XXX       3.2762    XXY       4.6970    XYY       0.6636
       YYY       6.5215    XXZ       2.7867    XYZ       0.6598
       YYZ       1.1336    XZZ      -0.1798    YZZ      -0.2011
       ZZZ      -2.4764
    Hexadecapole Moments (Debye-Ang^3)
      XXXX    -803.8956   XXXY     -27.7324   XXYY    -206.9951
      XYYY     -12.4549   YYYY    -366.6637   XXXZ       5.3014
      XXYZ       0.4129   XYYZ      -1.0826   YYYZ       4.1332
      XXZZ    -168.2069   XYZZ      -6.6717   YYZZ     -94.5231
      XZZZ       5.6987   YZZZ       7.2553   ZZZZ    -178.0397
 -----------------------------------------------------------------
 Calculating analytic gradient of the SCF energy
 Gradient of SCF Energy
            1           2           3           4           5           6
    1  -0.0003396   0.0004210   0.0002322  -0.0000103  -0.0001721   0.0000485
    2   0.0009229  -0.0002320  -0.0008283  -0.0000074   0.0000326   0.0002600
    3   0.0008034  -0.0005867  -0.0001734   0.0000589   0.0000045  -0.0000575
            7           8           9
    1  -0.0003246   0.0001168   0.0000280
    2   0.0001166  -0.0001320  -0.0001324
    3  -0.0003419   0.0002660   0.0000266
 Max gradient component =       9.229E-04
 RMS gradient           =       3.560E-04
 Gradient time:  CPU 11.72 s  wall 15.50 s
 Geometry Optimization Parameters
   NAtoms,    NIC,     NZ,  NCons,   NDum,   NFix, NCnnct, MaxDiis
        9      69       9       0       0       0       0       0

 Cartesian Hessian Update
 Hessian Updated using BFGS Update


** GEOMETRY OPTIMIZATION IN DELOCALIZED INTERNAL COORDINATES **
   Searching for a Minimum

   Optimization Cycle:   4

                       Coordinates (Angstroms)
     ATOM                X               Y               Z
      1  C        -0.0933724954   -0.8238906226   -1.3463296245
      2  C        -0.6771307637   -0.9579794735    0.0409260612
      3  C         0.5049002889   -0.0614412654   -0.2020823246
      4  Cl       -2.2809790500   -0.3123352027    0.4162478048
      5  H        -0.4855696049   -1.8646944184    0.5979594041
      6  Cl        0.3271006644    1.6965116934   -0.1557729561
      7  Cl        2.0670121865   -0.6155397071    0.4490221693
      8  H         0.4586095410   -1.6664540756   -1.7452340455
      9  H        -0.6515742190   -0.2410288204   -2.0683764041
   Point Group: c1    Number of degrees of freedom:    21


   Energy is  -1496.785156332

 Hessian Updated using BFGS Update

 21 Hessian modes will be used to form the next step
  Hessian Eigenvalues:
     0.016341    0.021081    0.023862    0.027816    0.031548    0.045463
     0.075271    0.086070    0.090157    0.103335    0.127444    0.134186
     0.239595    0.259893    0.265877    0.276308    0.286398    0.291481
     0.347539    0.348150    0.352640

 Minimum Search - Taking Simple RFO Step
 Searching for Lamda that Minimizes Along All modes
 Value Taken    Lamda =  -0.00000914
 Step Taken.  Stepsize is  0.011492

                             Maximum     Tolerance    Cnvgd?
         Gradient           0.000572      0.000300      NO
         Displacement       0.006821      0.001200      NO
         Energy change     -0.000044      0.000001      NO


 New Cartesian Coordinates Obtained by Inverse Iteration

 Displacement from previous Coordinates is:  0.011494
 ----------------------------------------------------------------
             Standard Nuclear Orientation (Angstroms)
    I     Atom           X                Y                Z
 ----------------------------------------------------------------
    1      C      -0.0934532242    -0.8249331354    -1.3475373453
    2      C      -0.6769565557    -0.9575754696     0.0413802143
    3      C       0.5049805979    -0.0611976500    -0.2023347194
    4      Cl     -2.2810971388    -0.3126935254     0.4169479408
    5      H      -0.4840737523    -1.8638842444     0.5989077367
    6      Cl      0.3272915265     1.6962552007    -0.1562546462
    7      Cl      2.0667901908    -0.6153682820     0.4526776289
    8      H       0.4572187582    -1.6670586571    -1.7488319897
    9      H      -0.6517038546    -0.2403961292    -2.0685947354
 ----------------------------------------------------------------
 Molecular Point Group                 C1    NOp =  1
 Largest Abelian Subgroup              C1    NOp =  1
 Nuclear Repulsion Energy =   420.0167842964 hartrees
 There are       36 alpha and       36 beta electrons
 Applying Cartesian multipole field
    Component          Value
    ---------          -----
     (2,0,0)        1.00000E-11
     (0,2,0)        2.00000E-11
     (0,0,2)       -3.00000E-11
 Nucleus-field energy     =     0.0000000085 hartrees
 Requested basis set is 6-311++G(d,p)
 There are 72 shells and 177 basis functions
 A cutoff of  1.0D-11 yielded   2320 shell pairs
 There are     14849 function pairs (     15919 Cartesian)
 Smallest overlap matrix eigenvalue = 2.34E-05
 Guess MOs from SCF MO coefficient file

 -----------------------------------------------------------------------
  General SCF calculation program by
  Eric Jon Sundstrom, Paul Horn, Yuezhi Mao, Dmitri Zuev, Alec White,
  David Stuck, Shaama M.S., Shane Yost, Joonho Lee, David Small,
  Daniel Levine, Susi Lehtola, Hugh Burton, Evgeny Epifanovsky
 -----------------------------------------------------------------------
 Exchange:     0.2000 Hartree-Fock + 0.0800 Slater + 0.7200 B88
 Correlation:  0.1900 VWN1RPA + 0.8100 LYP
 Using SG-1 standard quadrature grid
 A restricted SCF calculation will be
 performed using DIIS
 SCF converges when DIIS error is below 1.0e-08
 ---------------------------------------
  Cycle       Energy         DIIS error
 ---------------------------------------
    1   -1496.7851562862      3.00e-05  
    2   -1496.7851612957      8.39e-06  
    3   -1496.7851611265      1.09e-05  
    4   -1496.7851615812      1.88e-06  
    5   -1496.7851615938      4.57e-07  
    6   -1496.7851615945      1.57e-07  
    7   -1496.7851615946      2.67e-08  
    8   -1496.7851615946      9.98e-09  Convergence criterion met
 ---------------------------------------
 SCF time:   CPU 28.69s  wall 38.00s 
 SCF   energy in the final basis set =    -1496.7851615946
 Total energy in the final basis set =    -1496.7851615946

 --------------------------------------------------------------

                    Orbital Energies (a.u.)
 --------------------------------------------------------------

 Alpha MOs
 -- Occupied --
*******-101.572-101.566 -10.320 -10.273 -10.223  -9.487  -9.486
 -9.481  -7.252  -7.251  -7.246  -7.242  -7.241  -7.241  -7.241
 -7.235  -7.235  -0.966  -0.877  -0.845  -0.823  -0.643  -0.600
 -0.537  -0.514  -0.435  -0.434  -0.425  -0.408  -0.356  -0.340
 -0.332  -0.320  -0.306  -0.293
 -- Virtual --
 -0.035  -0.027  -0.009   0.008   0.019   0.024   0.030   0.053
  0.060   0.068   0.070   0.085   0.087   0.101   0.104   0.108
  0.110   0.115   0.117   0.121   0.130   0.137   0.145   0.150
  0.161   0.167   0.178   0.192   0.198   0.213   0.219   0.243
  0.245   0.257   0.267   0.284   0.394   0.407   0.421   0.439
  0.443   0.454   0.461   0.471   0.481   0.482   0.491   0.500
  0.505   0.516   0.549   0.580   0.582   0.612   0.629   0.636
  0.676   0.783   0.811   0.824   0.844   0.858   0.863   0.864
  0.866   0.897   0.926   0.927   0.932   0.940   0.961   0.988
  1.015   1.061   1.083   1.133   1.163   1.216   1.305   1.356
  1.395   1.457   1.499   1.516   1.531   1.574   1.630   1.691
  1.720   1.790   1.826   1.867   1.904   1.984   2.039   2.108
  2.164   2.185   2.205   2.267   2.275   2.283   2.318   2.321
  2.328   2.422   2.467   2.510   2.535   2.572   2.614   2.721
  2.730   2.832   2.843   2.849   3.065   3.195   3.328   3.437
  3.724   3.872   4.254   9.707   9.746   9.763  23.556  23.739
 23.861  25.836  25.857  25.872  25.885  25.935  25.949  26.398
 26.458  26.493 215.695 215.732 215.753
 --------------------------------------------------------------

          Ground-State Mulliken Net Atomic Charges

     Atom                 Charge (a.u.)
  ----------------------------------------
      1 C                    -0.730197
      2 C                    -0.259121
      3 C                    -0.196409
      4 Cl                    0.046962
      5 H                     0.270873
      6 Cl                    0.259192
      7 Cl                    0.271729
      8 H                     0.164647
      9 H                     0.172324
  ----------------------------------------
  Sum of atomic charges =     0.000000

 -----------------------------------------------------------------
                    Cartesian Multipole Moments
 -----------------------------------------------------------------
    Charge (ESU x 10^10)
                 0.0000
    Dipole Moment (Debye)
         X      -0.0110      Y      -1.5999      Z      -1.3025
       Tot       2.0631
    Quadrupole Moments (Debye-Ang)
        XX     -60.1920     XY      -0.9830     YY     -54.1439
        XZ       0.4294     YZ       0.6169     ZZ     -54.5514
    Octopole Moments (Debye-Ang^2)
       XXX       3.2346    XXY       4.7182    XYY       0.6677
       YYY       6.5705    XXZ       2.7544    XYZ       0.6611
       YYZ       1.0824    XZZ      -0.1689    YZZ      -0.2105
       ZZZ      -2.6172
    Hexadecapole Moments (Debye-Ang^3)
      XXXX    -803.9586   XXXY     -27.7415   XXYY    -207.0101
      XYYY     -12.5116   YYYY    -366.6303   XXXZ       5.1030
      XXYZ       0.4272   XYYZ      -1.1548   YYYZ       4.2388
      XXZZ    -168.2556   XYZZ      -6.7128   YYZZ     -94.5518
      XZZZ       5.4718   YZZZ       7.3844   ZZZZ    -178.4855
 -----------------------------------------------------------------
 Calculating analytic gradient of the SCF energy
 Gradient of SCF Energy
            1           2           3           4           5           6
    1  -0.0002101   0.0001286   0.0002022  -0.0000804  -0.0000868   0.0000462
    2   0.0002429  -0.0000934  -0.0002244   0.0000082  -0.0000341   0.0001395
    3  -0.0000355  -0.0000219   0.0000124   0.0000850   0.0000558   0.0000066
            7           8           9
    1   0.0000121   0.0000065  -0.0000183
    2   0.0000210  -0.0000307  -0.0000289
    3  -0.0000616   0.0000558  -0.0000966
 Max gradient component =       2.429E-04
 RMS gradient           =       1.032E-04
 Gradient time:  CPU 11.69 s  wall 15.46 s
 Geometry Optimization Parameters
   NAtoms,    NIC,     NZ,  NCons,   NDum,   NFix, NCnnct, MaxDiis
        9      69       9       0       0       0       0       0

 Cartesian Hessian Update
 Hessian Updated using BFGS Update


** GEOMETRY OPTIMIZATION IN DELOCALIZED INTERNAL COORDINATES **
   Searching for a Minimum

   Optimization Cycle:   5

                       Coordinates (Angstroms)
     ATOM                X               Y               Z
      1  C        -0.0934532242   -0.8249331354   -1.3475373453
      2  C        -0.6769565557   -0.9575754696    0.0413802143
      3  C         0.5049805979   -0.0611976500   -0.2023347194
      4  Cl       -2.2810971388   -0.3126935254    0.4169479408
      5  H        -0.4840737523   -1.8638842444    0.5989077367
      6  Cl        0.3272915265    1.6962552007   -0.1562546462
      7  Cl        2.0667901908   -0.6153682820    0.4526776289
      8  H         0.4572187582   -1.6670586571   -1.7488319897
      9  H        -0.6517038546   -0.2403961292   -2.0685947354
   Point Group: c1    Number of degrees of freedom:    21


   Energy is  -1496.785161595

 Hessian Updated using BFGS Update

 21 Hessian modes will be used to form the next step
  Hessian Eigenvalues:
     0.016277    0.021118    0.023764    0.024227    0.031018    0.046091
     0.071723    0.083910    0.090335    0.101252    0.126352    0.135580
     0.245137    0.253819    0.267192    0.277771    0.286406    0.307117
     0.348133    0.348770    0.355068

 Minimum Search - Taking Simple RFO Step
 Searching for Lamda that Minimizes Along All modes
 Value Taken    Lamda =  -0.00000110
 Step Taken.  Stepsize is  0.005099

                             Maximum     Tolerance    Cnvgd?
         Gradient           0.000183      0.000300     YES
         Displacement       0.003468      0.001200      NO
         Energy change     -0.000005      0.000001      NO


 New Cartesian Coordinates Obtained by Inverse Iteration

 Displacement from previous Coordinates is:  0.004098
 ----------------------------------------------------------------
             Standard Nuclear Orientation (Angstroms)
    I     Atom           X                Y                Z
 ----------------------------------------------------------------
    1      C      -0.0932396927    -0.8253250643    -1.3475956143
    2      C      -0.6768973361    -0.9574182491     0.0413780741
    3      C       0.5047164569    -0.0611481768    -0.2023401106
    4      Cl     -2.2808898916    -0.3125940068     0.4168478590
    5      H      -0.4832792630    -1.8635031494     0.5989289128
    6      Cl      0.3270522808     1.6959524545    -0.1567503918
    7      Cl      2.0663981612    -0.6155709170     0.4535656038
    8      H       0.4568693484    -1.6672626690    -1.7499085349
    9      H      -0.6517335162    -0.2399821146    -2.0677657136
 ----------------------------------------------------------------
 Molecular Point Group                 C1    NOp =  1
 Largest Abelian Subgroup              C1    NOp =  1
 Nuclear Repulsion Energy =   420.0443339331 hartrees
 There are       36 alpha and       36 beta electrons
 Applying Cartesian multipole field
    Component          Value
    ---------          -----
     (2,0,0)        1.00000E-11
     (0,2,0)        2.00000E-11
     (0,0,2)       -3.00000E-11
 Nucleus-field energy     =     0.0000000085 hartrees
 Requested basis set is 6-311++G(d,p)
 There are 72 shells and 177 basis functions
 A cutoff of  1.0D-11 yielded   2320 shell pairs
 There are     14849 function pairs (     15919 Cartesian)
 Smallest overlap matrix eigenvalue = 2.34E-05
 Guess MOs from SCF MO coefficient file

 -----------------------------------------------------------------------
  General SCF calculation program by
  Eric Jon Sundstrom, Paul Horn, Yuezhi Mao, Dmitri Zuev, Alec White,
  David Stuck, Shaama M.S., Shane Yost, Joonho Lee, David Small,
  Daniel Levine, Susi Lehtola, Hugh Burton, Evgeny Epifanovsky
 -----------------------------------------------------------------------
 Exchange:     0.2000 Hartree-Fock + 0.0800 Slater + 0.7200 B88
 Correlation:  0.1900 VWN1RPA + 0.8100 LYP
 Using SG-1 standard quadrature grid
 A restricted SCF calculation will be
 performed using DIIS
 SCF converges when DIIS error is below 1.0e-08
 ---------------------------------------
  Cycle       Energy         DIIS error
 ---------------------------------------
    1   -1496.7851616322      1.01e-05  
    2   -1496.7851622273      2.07e-06  
    3   -1496.7851622171      2.82e-06  
    4   -1496.7851622464      4.79e-07  
    5   -1496.7851622473      1.33e-07  
    6   -1496.7851622473      5.48e-08  
    7   -1496.7851622473      1.09e-08  
    8   -1496.7851622474      4.01e-09  Convergence criterion met
 ---------------------------------------
 SCF time:   CPU 28.79s  wall 46.00s 
 SCF   energy in the final basis set =    -1496.7851622474
 Total energy in the final basis set =    -1496.7851622474

 --------------------------------------------------------------

                    Orbital Energies (a.u.)
 --------------------------------------------------------------

 Alpha MOs
 -- Occupied --
*******-101.572-101.566 -10.320 -10.273 -10.223  -9.487  -9.486
 -9.481  -7.252  -7.251  -7.246  -7.242  -7.241  -7.241  -7.241
 -7.235  -7.235  -0.966  -0.877  -0.845  -0.823  -0.643  -0.600
 -0.537  -0.514  -0.435  -0.434  -0.425  -0.408  -0.356  -0.340
 -0.332  -0.320  -0.306  -0.293
 -- Virtual --
 -0.035  -0.027  -0.009   0.008   0.019   0.024   0.030   0.053
  0.060   0.068   0.070   0.085   0.087   0.101   0.104   0.108
  0.110   0.115   0.117   0.121   0.130   0.137   0.145   0.150
  0.161   0.167   0.178   0.192   0.198   0.213   0.219   0.243
  0.245   0.257   0.267   0.284   0.394   0.407   0.421   0.439
  0.443   0.454   0.461   0.471   0.481   0.482   0.491   0.500
  0.505   0.516   0.549   0.580   0.582   0.612   0.629   0.636
  0.676   0.783   0.811   0.824   0.844   0.858   0.863   0.864
  0.866   0.897   0.926   0.927   0.932   0.940   0.961   0.988
  1.015   1.061   1.083   1.133   1.163   1.216   1.305   1.356
  1.395   1.457   1.499   1.516   1.531   1.574   1.631   1.691
  1.721   1.791   1.826   1.867   1.903   1.984   2.039   2.108
  2.164   2.185   2.205   2.267   2.275   2.283   2.318   2.321
  2.328   2.422   2.467   2.510   2.536   2.572   2.614   2.721
  2.730   2.832   2.843   2.850   3.065   3.195   3.329   3.437
  3.724   3.872   4.255   9.707   9.746   9.763  23.556  23.739
 23.861  25.836  25.857  25.872  25.885  25.935  25.950  26.398
 26.458  26.493 215.695 215.732 215.753
 --------------------------------------------------------------

          Ground-State Mulliken Net Atomic Charges

     Atom                 Charge (a.u.)
  ----------------------------------------
      1 C                    -0.730105
      2 C                    -0.259522
      3 C                    -0.196089
      4 Cl                    0.047097
      5 H                     0.270801
      6 Cl                    0.259610
      7 Cl                    0.271305
      8 H                     0.164821
      9 H                     0.172082
  ----------------------------------------
  Sum of atomic charges =     0.000000

 -----------------------------------------------------------------
                    Cartesian Multipole Moments
 -----------------------------------------------------------------
    Charge (ESU x 10^10)
                 0.0000
    Dipole Moment (Debye)
         X      -0.0125      Y      -1.5978      Z      -1.3026
       Tot       2.0615
    Quadrupole Moments (Debye-Ang)
        XX     -60.1941     XY      -0.9831     YY     -54.1413
        XZ       0.4270     YZ       0.6186     ZZ     -54.5520
    Octopole Moments (Debye-Ang^2)
       XXX       3.2309    XXY       4.7289    XYY       0.6741
       YYY       6.5949    XXZ       2.7511    XYZ       0.6616
       YYZ       1.0712    XZZ      -0.1595    YZZ      -0.2089
       ZZZ      -2.6225
    Hexadecapole Moments (Debye-Ang^3)
      XXXX    -803.7737   XXXY     -27.6865   XXYY    -206.9624
      XYYY     -12.4715   YYYY    -366.5655   XXXZ       5.0317
      XXYZ       0.4380   XYYZ      -1.1769   YYYZ       4.2856
      XXZZ    -168.2279   XYZZ      -6.7050   YYZZ     -94.5364
      XZZZ       5.3868   YZZZ       7.4398   ZZZZ    -178.5761
 -----------------------------------------------------------------
 Calculating analytic gradient of the SCF energy
 Gradient of SCF Energy
            1           2           3           4           5           6
    1  -0.0000724   0.0000966  -0.0000176  -0.0000192  -0.0000254   0.0000325
    2   0.0000447   0.0000326  -0.0000809   0.0000254  -0.0000104   0.0000197
    3  -0.0000619   0.0000079   0.0000277   0.0000759   0.0000056   0.0000066
            7           8           9
    1   0.0000589  -0.0000369  -0.0000164
    2  -0.0000248  -0.0000066   0.0000003
    3  -0.0000324  -0.0000084  -0.0000209
 Max gradient component =       9.658E-05
 RMS gradient           =       4.105E-05
 Gradient time:  CPU 11.64 s  wall 16.02 s
 Geometry Optimization Parameters
   NAtoms,    NIC,     NZ,  NCons,   NDum,   NFix, NCnnct, MaxDiis
        9      69       9       0       0       0       0       0

 Cartesian Hessian Update
 Hessian Updated using BFGS Update


** GEOMETRY OPTIMIZATION IN DELOCALIZED INTERNAL COORDINATES **
   Searching for a Minimum

   Optimization Cycle:   6

                       Coordinates (Angstroms)
     ATOM                X               Y               Z
      1  C        -0.0932396927   -0.8253250643   -1.3475956143
      2  C        -0.6768973361   -0.9574182491    0.0413780741
      3  C         0.5047164569   -0.0611481768   -0.2023401106
      4  Cl       -2.2808898916   -0.3125940068    0.4168478590
      5  H        -0.4832792630   -1.8635031494    0.5989289128
      6  Cl        0.3270522808    1.6959524545   -0.1567503918
      7  Cl        2.0663981612   -0.6155709170    0.4535656038
      8  H         0.4568693484   -1.6672626690   -1.7499085349
      9  H        -0.6517335162   -0.2399821146   -2.0677657136
   Point Group: c1    Number of degrees of freedom:    21


   Energy is  -1496.785162247

 Hessian Updated using BFGS Update

 21 Hessian modes will be used to form the next step
  Hessian Eigenvalues:
     0.016133    0.020476    0.021182    0.024481    0.030773    0.046109
     0.071733    0.081119    0.090338    0.096402    0.125326    0.134942
     0.251899    0.266862    0.267355    0.279520    0.286602    0.295199
     0.348130    0.348839    0.353725

 Minimum Search - Taking Simple RFO Step
 Searching for Lamda that Minimizes Along All modes
 Value Taken    Lamda =   0.00000000
 Step Taken.  Stepsize is  0.001936

                             Maximum     Tolerance    Cnvgd?
         Gradient           0.000060      0.000300     YES
         Displacement       0.001015      0.001200     YES
         Energy change     -0.000001      0.000001     YES


                       Distance Matrix (Angstroms)
             C (  1)   C (  2)   C (  3)   Cl(  4)   H (  5)   Cl(  6)
   C (  2)  1.512400
   C (  3)  1.501042  1.502967
   Cl(  4)  2.856916  1.769059  2.864650
   H (  5)  2.240291  1.081361  2.206049  2.381150
   Cl(  6)  2.819858  2.843861  1.766648  3.341352  3.727923
   Cl(  7)  2.819967  2.795072  1.782259  4.357988  2.842415  2.956510
   H (  8)  1.083206  2.235624  2.230888  3.745035  2.537603  3.723738
   H (  9)  1.083137  2.227967  2.202083  2.971991  3.126573  2.890994
             Cl(  7)   H (  8)
   H (  8)  2.924369
   H (  9)  3.726448  1.834983

 Final energy is   -1496.7851622473524     


 ******************************
 **  OPTIMIZATION CONVERGED  **
 ******************************

                       Coordinates (Angstroms)
     ATOM                X               Y               Z
      1  C        -0.0932396927   -0.8253250643   -1.3475956143
      2  C        -0.6768973361   -0.9574182491    0.0413780741
      3  C         0.5047164569   -0.0611481768   -0.2023401106
      4  Cl       -2.2808898916   -0.3125940068    0.4168478590
      5  H        -0.4832792630   -1.8635031494    0.5989289128
      6  Cl        0.3270522808    1.6959524545   -0.1567503918
      7  Cl        2.0663981612   -0.6155709170    0.4535656038
      8  H         0.4568693484   -1.6672626690   -1.7499085349
      9  H        -0.6517335162   -0.2399821146   -2.0677657136

Z-matrix Print:
$molecule
0 1
Cl
C  1 1.766648
C  2 1.501042 1 119.076299
H  3 1.083137 2 115.949385 1 -2.918417 0
H  3 1.083206 2 118.474697 1 141.594380 0
C  2 1.502967 1 120.654703 3 -70.959656 0
H  6 1.081361 2 116.264580 1 -142.553049 0
Cl 6 1.769059 2 121.997540 1 -1.339322 0
Cl 2 1.782259 1 112.831348 3 145.027286 0
$end


 --------------------------------------------------------------

                    Orbital Energies (a.u.)
 --------------------------------------------------------------

 Alpha MOs
 -- Occupied --
*******-101.572-101.566 -10.320 -10.273 -10.223  -9.487  -9.486
 -9.481  -7.252  -7.251  -7.246  -7.242  -7.241  -7.241  -7.241
 -7.235  -7.235  -0.966  -0.877  -0.845  -0.823  -0.643  -0.600
 -0.537  -0.514  -0.435  -0.434  -0.425  -0.408  -0.356  -0.340
 -0.332  -0.320  -0.306  -0.293
 -- Virtual --
 -0.035  -0.027  -0.009   0.008   0.019   0.024   0.030   0.053
  0.060   0.068   0.070   0.085   0.087   0.101   0.104   0.108
  0.110   0.115   0.117   0.121   0.130   0.137   0.145   0.150
  0.161   0.167   0.178   0.192   0.198   0.213   0.219   0.243
  0.245   0.257   0.267   0.284   0.394   0.407   0.421   0.439
  0.443   0.454   0.461   0.471   0.481   0.482   0.491   0.500
  0.505   0.516   0.549   0.580   0.582   0.612   0.629   0.636
  0.676   0.783   0.811   0.824   0.844   0.858   0.863   0.864
  0.866   0.897   0.926   0.927   0.932   0.940   0.961   0.988
  1.015   1.061   1.083   1.133   1.163   1.216   1.305   1.356
  1.395   1.457   1.499   1.516   1.531   1.574   1.631   1.691
  1.721   1.791   1.826   1.867   1.903   1.984   2.039   2.108
  2.164   2.185   2.205   2.267   2.275   2.283   2.318   2.321
  2.328   2.422   2.467   2.510   2.536   2.572   2.614   2.721
  2.730   2.832   2.843   2.850   3.065   3.195   3.329   3.437
  3.724   3.872   4.255   9.707   9.746   9.763  23.556  23.739
 23.861  25.836  25.857  25.872  25.885  25.935  25.950  26.398
 26.458  26.493 215.695 215.732 215.753
 --------------------------------------------------------------

          Ground-State Mulliken Net Atomic Charges

     Atom                 Charge (a.u.)
  ----------------------------------------
      1 C                    -0.730105
      2 C                    -0.259522
      3 C                    -0.196089
      4 Cl                    0.047097
      5 H                     0.270801
      6 Cl                    0.259610
      7 Cl                    0.271305
      8 H                     0.164821
      9 H                     0.172082
  ----------------------------------------
  Sum of atomic charges =     0.000000

 -----------------------------------------------------------------
                    Cartesian Multipole Moments
 -----------------------------------------------------------------
    Charge (ESU x 10^10)
                 0.0000
    Dipole Moment (Debye)
         X      -0.0125      Y      -1.5978      Z      -1.3026
       Tot       2.0615
    Quadrupole Moments (Debye-Ang)
        XX     -60.1941     XY      -0.9831     YY     -54.1413
        XZ       0.4270     YZ       0.6186     ZZ     -54.5520
    Octopole Moments (Debye-Ang^2)
       XXX       3.2309    XXY       4.7289    XYY       0.6741
       YYY       6.5949    XXZ       2.7511    XYZ       0.6616
       YYZ       1.0712    XZZ      -0.1595    YZZ      -0.2089
       ZZZ      -2.6225
    Hexadecapole Moments (Debye-Ang^3)
      XXXX    -803.7737   XXXY     -27.6865   XXYY    -206.9624
      XYYY     -12.4715   YYYY    -366.5655   XXXZ       5.0317
      XXYZ       0.4380   XYYZ      -1.1769   YYYZ       4.2856
      XXZZ    -168.2279   XYZZ      -6.7050   YYZZ     -94.5364
      XZZZ       5.3868   YZZZ       7.4398   ZZZZ    -178.5761
 -----------------------------------------------------------------
Archival summary:
1\1\TWL02\OPT\ProcedureUnspecified\BasisUnspecified\l333\taweetha\ThuOct1101:01:172018ThuOct1101:01:172018\0\\#,OPT,ProcedureUnspecified,BasisUnspecified,\\0,1\Cl\C,1,1.76665\C,2,1.50104,1,119.076\H,3,1.08314,2,115.949,1,-2.91842,0\H,3,1.08321,2,118.475,1,141.594,0\C,2,1.50297,1,120.655,3,-70.9597,0\H,6,1.08136,2,116.265,1,-142.553,0\Cl,6,1.76906,2,121.998,1,-1.33932,0\Cl,2,1.78226,1,112.831,3,145.027,0\\\@

 Total job time:  531.36s(wall), 284.45s(cpu) 
 Thu Oct 11 01:01:17 2018

        *************************************************************
        *                                                           *
        *  Thank you very much for using Q-Chem.  Have a nice day.  *
        *                                                           *
        *************************************************************


 
User input: 2 of 2 
 
Q-Chem Developer Version!
                  Welcome to Q-Chem
     A Quantum Leap Into The Future Of Chemistry


 Q-Chem 5.1, Q-Chem, Inc., Pleasanton, CA (2018)

 Yihan Shao,  Zhengting Gan,  E. Epifanovsky,  A. T. B. Gilbert,  M. Wormit,  
 J. Kussmann,  A. W. Lange,  A. Behn,  Jia Deng,  Xintian Feng,  D. Ghosh,  
 M. Goldey,  P. R. Horn,  L. D. Jacobson,  I. Kaliman,  T. Kus,  A. Landau,  
 Jie Liu,  E. I. Proynov,  R. M. Richard,  R. P. Steele,  E. J. Sundstrom,  
 H. L. Woodcock III,  P. M. Zimmerman,  D. Zuev,  B. Albrecht,  E. Alguire,  
 S. A. Baeppler,  D. Barton,  Z. Benda,  Y. A. Bernard,  E. J. Berquist,  
 K. B. Bravaya,  H. Burton,  D. Casanova,  Chun-Min Chang,  Yunqing Chen,  
 A. Chien,  K. D. Closser,  M. P. Coons,  S. Coriani,  S. Dasgupta,  
 A. L. Dempwolff,  M. Diedenhofen,  Hainam Do,  R. G. Edgar,  Po-Tung Fang,  
 S. Faraji,  S. Fatehi,  Qingguo Feng,  K. D. Fenk,  J. Fosso-Tande,  
 Qinghui Ge,  A. Ghysels,  G. Gidofalvi,  J. Gomes,  J. Gonthier,  A. Gunina,  
 D. Hait,  M. W. D. Hanson-Heine,  P. H. P. Harbach,  A. W. Hauser,  
 J. E. Herr,  E. G. Hohenstein,  Z. C. Holden,  Kerwin Hui,  B. C. Huynh,  
 T.-C. Jagau,  Hyunjun Ji,  B. Kaduk,  K. Khistyaev,  Jaehoon Kim,  
 P. Klunzinger,  K. Koh,  D. Kosenkov,  L. Koulias,  T. Kowalczyk,  
 C. M. Krauter,  A. Kunitsa,  Ka Un Lao,  A. Laurent,  K. V. Lawler,  
 Joonho Lee,  D. Lefrancois,  S. Lehtola,  D. S. Levine,  Yi-Pei Li,  
 You-Sheng Lin,  Fenglai Liu,  E. Livshits,  A. Luenser,  P. Manohar,  
 E. Mansoor,  S. F. Manzer,  Shan-Ping Mao,  Yuezhi Mao,  N. Mardirossian,  
 A. V. Marenich,  T. Markovich,  L. A. Martinez-Martinez,  S. A. Maurer,  
 N. J. Mayhall,  S. C. McKenzie,  J.-M. Mewes,  A. F. Morrison,  
 J. W. Mullinax,  K. Nanda,  T. S. Nguyen-Beck,  R. Olivares-Amaya,  
 J. A. Parkhill,  T. M. Perrine,  F. Plasser,  P. Pokhilko,  S. Prager,  
 A. Prociuk,  E. Ramos,  D. R. Rehn,  F. Rob,  M. Schneider,  N. Sergueev,  
 S. M. Sharada,  S. Sharma,  D. W. Small,  T. Stauch,  T. Stein,  
 Yu-Chuan Su,  A. J. W. Thom,  A. Tkatchenko,  T. Tsuchimochi,  N. M. Tubman,  
 L. Vogt,  M. L. Vidal,  O. Vydrov,  M. A. Watson,  J. Wenzel,  
 M. de Wergifosse,  T. A. Wesolowski,  A. White,  J. Witte,  A. Yamada,  
 Jun Yang,  K. Yao,  S. Yeganeh,  S. R. Yost,  Zhi-Qiang You,  A. Zech,  
 Igor Ying Zhang,  Xing Zhang,  Yan Zhao,  Ying Zhu,  B. R. Brooks,  
 G. K. L. Chan,  C. J. Cramer,  M. S. Gordon,  W. J. Hehre,  A. Klamt,  
 M. W. Schmidt,  C. D. Sherrill,  D. G. Truhlar,  A. Aspuru-Guzik,  R. Baer,  
 A. T. Bell,  N. A. Besley,  Jeng-Da Chai,  A. E. DePrince, III,  
 R. A. DiStasio Jr.,  A. Dreuw,  B. D. Dunietz,  T. R. Furlani,  
 Chao-Ping Hsu,  Yousung Jung,  Jing Kong,  D. S. Lambrecht,  WanZhen Liang,  
 C. Ochsenfeld,  V. A. Rassolov,  L. V. Slipchenko,  J. E. Subotnik,  
 T. Van Voorhis,  J. M. Herbert,  A. I. Krylov,  P. M. W. Gill,  M. Head-Gordon

 Contributors to earlier versions of Q-Chem not listed above: 
 R. D. Adamson,  B. Austin,  J. Baker,  G. J. O. Beran,  K. Brandhorst,  
 S. T. Brown,  E. F. C. Byrd,  A. K. Chakraborty,  C.-L. Cheng,  
 Siu Hung Chien,  D. M. Chipman,  D. L. Crittenden,  H. Dachsel,  
 R. J. Doerksen,  A. D. Dutoi,  L. Fusti-Molnar,  W. A. Goddard III,  
 A. Golubeva-Zadorozhnaya,  S. R. Gwaltney,  G. Hawkins,  A. Heyden,  
 S. Hirata,  G. Kedziora,  F. J. Keil,  C. Kelley,  Jihan Kim,  R. A. King,  
 R. Z. Khaliullin,  P. P. Korambath,  W. Kurlancheek,  A. M. Lee,  M. S. Lee,  
 S. V. Levchenko,  Ching Yeh Lin,  D. Liotard,  R. C. Lochan,  I. Lotan,  
 P. E. Maslen,  N. Nair,  D. P. O'Neill,  D. Neuhauser,  E. Neuscamman,  
 C. M. Oana,  R. Olson,  B. Peters,  R. Peverati,  P. A. Pieniazek,  
 Y. M. Rhee,  J. Ritchie,  M. A. Rohrdanz,  E. Rosta,  N. J. Russ,  
 H. F. Schaefer III,  N. E. Schultz,  N. Shenvi,  A. C. Simmonett,  A. Sodt,  
 D. Stuck,  K. S. Thanthiriwatte,  V. Vanovschi,  Tao Wang,  A. Warshel,  
 C. F. Williams,  Q. Wu,  X. Xu,  W. Zhang

 Please cite Q-Chem as follows:
 Y. Shao et al., Mol. Phys. 113, 184-215 (2015)
 DOI: 10.1080/00268976.2014.952696

 Q-Chem 5.1.1 for Intel X86 EM64T Linux

 Parts of Q-Chem use Armadillo 8.300.2 (Tropical Shenanigans).
 http://arma.sourceforge.net/

 Q-Chem begins on Thu Oct 11 01:01:18 2018  

Host: 
0

     Scratch files written to /scratch/taweetham/qchem958//
The previous job contains 0 fragments, simply inherited here
Input Ideriv = 2
Curr. Ideriv = -1
Max.  Ideriv = 2

Checking the input file for inconsistencies... 	...done.

--------------------------------------------------------------
User input:
--------------------------------------------------------------

$molecule
read
$end

$rem
   job_type 	frequency
   basis 	6-311++g**
   method	b3lyp	
$end


--------------------------------------------------------------
 ----------------------------------------------------------------
             Standard Nuclear Orientation (Angstroms)
    I     Atom           X                Y                Z
 ----------------------------------------------------------------
    1      C      -0.1156692903    -0.7192565347    -1.3888374334
    2      C      -0.7144502625    -0.9014807077    -0.0120264590
    3      C       0.5088439422    -0.0487455163    -0.1999193380
    4      Cl     -2.2896304095    -0.2049581696     0.3919931436
    5      H      -0.5666421752    -1.8452768749     0.4946709917
    6      Cl      0.4119522860     1.7094144339    -0.0566321895
    7      Cl      2.0387372527    -0.7107176822     0.4306882552
    8      H       0.3978823142    -1.5620184307    -1.8353256298
    9      H      -0.6415916730    -0.0693640368    -2.0774825379
 ----------------------------------------------------------------
 Molecular Point Group                 C1    NOp =  1
 Largest Abelian Subgroup              C1    NOp =  1
 Nuclear Repulsion Energy =   420.0443339331 hartrees
 There are       36 alpha and       36 beta electrons
 Requested basis set is 6-311++G(d,p)
 There are 72 shells and 177 basis functions

 Total QAlloc Memory Limit   2000 MB
 Mega-Array Size       188 MB
 MEM_STATIC part       192 MB

                       Distance Matrix (Angstroms)
             C (  1)   C (  2)   C (  3)   Cl(  4)   H (  5)   Cl(  6)
   C (  2)  1.512400
   C (  3)  1.501042  1.502967
   Cl(  4)  2.856916  1.769059  2.864650
   H (  5)  2.240291  1.081361  2.206049  2.381150
   Cl(  6)  2.819858  2.843861  1.766648  3.341352  3.727923
   Cl(  7)  2.819967  2.795072  1.782259  4.357988  2.842415  2.956510
   H (  8)  1.083206  2.235624  2.230888  3.745035  2.537603  3.723738
   H (  9)  1.083137  2.227967  2.202083  2.971991  3.126573  2.890994
             Cl(  7)   H (  8)
   H (  8)  2.924369
   H (  9)  3.726448  1.834983

 A cutoff of  1.0D-11 yielded   2320 shell pairs
 There are     14849 function pairs (     15919 Cartesian)
 Smallest overlap matrix eigenvalue = 2.34E-05
 Guess from superposition of atomic densities
 Warning:  Energy on first SCF cycle will be non-variational
 SAD guess density has 72.000000 electrons

 -----------------------------------------------------------------------
  General SCF calculation program by
  Eric Jon Sundstrom, Paul Horn, Yuezhi Mao, Dmitri Zuev, Alec White,
  David Stuck, Shaama M.S., Shane Yost, Joonho Lee, David Small,
  Daniel Levine, Susi Lehtola, Hugh Burton, Evgeny Epifanovsky
 -----------------------------------------------------------------------
 Exchange:     0.2000 Hartree-Fock + 0.0800 Slater + 0.7200 B88
 Correlation:  0.1900 VWN1RPA + 0.8100 LYP
 Using SG-1 standard quadrature grid
 A restricted SCF calculation will be
 performed using DIIS
 SCF converges when DIIS error is below 1.0e-08
 ---------------------------------------
  Cycle       Energy         DIIS error
 ---------------------------------------
    1   -1497.9003195461      4.12e-02  
    2   -1496.7422875960      3.33e-03  
    3   -1496.7265741966      3.92e-03  
    4   -1496.7841167023      5.10e-04  
    5   -1496.7849992457      1.92e-04  
    6   -1496.7851100502      8.01e-05  
    7   -1496.7851337202      1.50e-05  
    8   -1496.7851343010      7.30e-06  
    9   -1496.7851344989      1.26e-06  
   10   -1496.7851345051      2.21e-07  
   11   -1496.7851345053      5.01e-08  
   12   -1496.7851345053      1.50e-08  
   13   -1496.7851345053      2.83e-09  Convergence criterion met
 ---------------------------------------
 SCF time:   CPU 44.77s  wall 82.00s 
 SCF   energy in the final basis set =    -1496.7851345053
 Total energy in the final basis set =    -1496.7851345053

 --------------------------------------------------------------

                    Orbital Energies (a.u.)
 --------------------------------------------------------------

 Alpha MOs
 -- Occupied --
*******-101.572-101.566 -10.320 -10.273 -10.223  -9.487  -9.486
 -9.481  -7.252  -7.252  -7.246  -7.242  -7.241  -7.241  -7.241
 -7.235  -7.235  -0.966  -0.877  -0.845  -0.823  -0.643  -0.600
 -0.537  -0.514  -0.435  -0.434  -0.425  -0.408  -0.356  -0.340
 -0.332  -0.320  -0.306  -0.293
 -- Virtual --
 -0.035  -0.028  -0.009   0.008   0.019   0.024   0.030   0.053
  0.060   0.068   0.070   0.085   0.087   0.101   0.104   0.108
  0.110   0.115   0.117   0.121   0.130   0.137   0.145   0.150
  0.161   0.167   0.178   0.192   0.198   0.213   0.219   0.243
  0.245   0.257   0.267   0.284   0.394   0.407   0.421   0.439
  0.443   0.454   0.461   0.471   0.481   0.482   0.491   0.500
  0.505   0.516   0.549   0.580   0.582   0.612   0.629   0.636
  0.676   0.783   0.811   0.824   0.844   0.858   0.863   0.864
  0.865   0.897   0.926   0.927   0.932   0.940   0.961   0.988
  1.015   1.061   1.083   1.133   1.163   1.216   1.305   1.356
  1.395   1.457   1.499   1.516   1.531   1.574   1.631   1.691
  1.721   1.791   1.826   1.867   1.903   1.984   2.039   2.108
  2.164   2.185   2.205   2.267   2.275   2.283   2.318   2.321
  2.328   2.422   2.467   2.510   2.536   2.572   2.614   2.721
  2.730   2.832   2.843   2.850   3.065   3.195   3.329   3.437
  3.724   3.872   4.255   9.707   9.746   9.763  23.556  23.739
 23.861  25.835  25.857  25.872  25.885  25.935  25.950  26.398
 26.458  26.493 215.695 215.732 215.753
 --------------------------------------------------------------

          Ground-State Mulliken Net Atomic Charges

     Atom                 Charge (a.u.)
  ----------------------------------------
      1 C                    -0.729887
      2 C                    -0.259863
      3 C                    -0.195750
      4 Cl                    0.047129
      5 H                     0.270799
      6 Cl                    0.259476
      7 Cl                    0.271202
      8 H                     0.164953
      9 H                     0.171940
  ----------------------------------------
  Sum of atomic charges =     0.000000

 -----------------------------------------------------------------
                    Cartesian Multipole Moments
 -----------------------------------------------------------------
    Charge (ESU x 10^10)
                 0.0000
    Dipole Moment (Debye)
         X      -0.0773      Y      -1.5201      Z      -1.3905
       Tot       2.0616
    Quadrupole Moments (Debye-Ang)
        XX     -60.2800     XY      -0.7378     YY     -54.2051
        XZ       0.3662     YZ       0.5780     ZZ     -54.4876
    Octopole Moments (Debye-Ang^2)
       XXX       2.7146    XXY       2.9716    XYY       0.1027
       YYY       2.3543    XXZ       2.8923    XYZ       0.6572
       YYZ       1.2309    XZZ      -0.3708    YZZ      -1.2339
       ZZZ      -3.1789
    Hexadecapole Moments (Debye-Ang^3)
      XXXX    -808.1322   XXXY     -19.0444   XXYY    -205.1045
      XYYY      -0.5401   YYYY    -365.3886   XXXZ       1.9623
      XXYZ      -1.9346   XYYZ      -1.3832   YYYZ      -0.0951
      XXZZ    -168.7923   XYZZ      -3.6961   YYZZ     -94.3459
      XZZZ       2.8318   YZZZ       1.1857   ZZZZ    -177.5504
 -----------------------------------------------------------------
 Calculating MO derivatives via CPSCF
   1         3          27      0.156542    0.027529
   2         3          27      0.022596    0.003979
   3         3          27      0.001857    0.000373
   4         3          27      0.000127    0.000027
   5        28           2      0.000003    0.000002
   6        30           0      0.000000    0.000000    Roots Converged
 Time for AOints: 21.6 s (CPU) 27.1 s (wall)
 ------------------------------------------------------------------------------
                     AOints        : Timing summary (seconds)
 ------------------------------------------------------------------------------
     job step          cpu (% of tot)      sys (% of tot)     wall (% of tot)
 ------------------------------------------------------------------------------
  cpscf_lag         0.1811E+03 (44.0)   0.2820E-03 (15.7)   0.2448E+03 (46.0)
  iterzp            0.2086E+03 (50.7)   0.1510E-02 (84.1)   0.2599E+03 (48.8)
  make_fx           0.0000E+00 ( 0.0)   0.0000E+00 ( 0.0)   0.0000E+00 ( 0.0)
  AOints            0.2159E+02 ( 5.2)   0.2000E-05 ( 0.1)   0.2706E+02 ( 5.1)
 ------------------------------------------------------------------------------
   Grand Totals     0.4117E+03          0.1795E-02          0.5322E+03
 ------------------------------------------------------------------------------
 Calculating analytic Hessian of the SCF energy
 Polarizability Matrix (a.u.)
            1           2           3
    1 -83.6099189   4.2329768  -0.4257667
    2   4.2329768 -70.0283670  -1.2939679
    3  -0.4257667  -1.2939679 -59.0816753

 Direct stationary perturbation theory relativistic correction:

 rels  =       2.354259453582
 relv  =      -8.614578596195
 rel2e =       2.031159086863
 E_rel =      -4.229160055750

 Hessian of the SCF Energy
            1           2           3           4           5           6
    1   0.3596619  -0.2072256   0.0444229  -0.0575877   0.0088360   0.0391061
    2  -0.2072256   0.5265750   0.0181830   0.0185711  -0.0531465   0.0138003
    3   0.0444229   0.0181830   0.5971356   0.0736892   0.0436543  -0.1783233
    4  -0.0575877   0.0185711   0.0736892   0.3935207  -0.0187562  -0.0766947
    5   0.0088360  -0.0531465   0.0436543  -0.0187562   0.5121989  -0.1709825
    6   0.0391061   0.0138003  -0.1783233  -0.0766947  -0.1709825   0.3628628
    7  -0.0565211  -0.0183147  -0.0827764  -0.1527225  -0.0715371   0.0375426
    8  -0.0067698  -0.0828791  -0.0731623  -0.0778101  -0.1070064   0.0347955
    9  -0.0463027  -0.0543299  -0.1526720   0.0057690   0.0127662  -0.0216928
   10  -0.0122684   0.0008941   0.0079395  -0.1230267   0.0509995   0.0201154
   11   0.0052159  -0.0033205  -0.0007513   0.0479304  -0.0593997  -0.0063399
   12   0.0231973  -0.0123933  -0.0006288   0.0218283  -0.0083406  -0.0347579
   13  -0.0012502  -0.0011318   0.0027901  -0.0430770   0.0368539  -0.0204344
   14  -0.0046156   0.0076357  -0.0043765   0.0339025  -0.2742777   0.1270951
   15  -0.0047707   0.0250153  -0.0116735  -0.0169378   0.1269715  -0.1056329
   16  -0.0000689  -0.0026051  -0.0022122   0.0025844  -0.0142405  -0.0014229
   17  -0.0030689  -0.0197455  -0.0028383   0.0015984  -0.0231982  -0.0052374
   18   0.0029568  -0.0221500   0.0016126  -0.0037381   0.0079153   0.0000437
   19  -0.0141367   0.0002670  -0.0074843  -0.0229246   0.0082590  -0.0142015
   20  -0.0002717   0.0020317  -0.0018040  -0.0033408   0.0022021  -0.0001846
   21  -0.0220667   0.0121450  -0.0052474   0.0003040  -0.0064168   0.0021556
   22  -0.1089084   0.1162758   0.0558522  -0.0074573   0.0162117   0.0013062
   23   0.1138750  -0.2243188  -0.0911607  -0.0064462   0.0114296   0.0024508
   24   0.0523461  -0.0891703  -0.0902685   0.0062029  -0.0149637  -0.0111069
   25  -0.1089205   0.0932691  -0.0922210   0.0106907  -0.0166262   0.0146832
   26   0.0940247  -0.1528320   0.1122558   0.0043508  -0.0088021   0.0046028
   27  -0.0888891   0.1088999  -0.1599346  -0.0104229   0.0093962  -0.0135482
            7           8           9          10          11          12
    1  -0.0565211  -0.0067698  -0.0463027  -0.0122684   0.0052159   0.0231973
    2  -0.0183147  -0.0828791  -0.0543299   0.0008941  -0.0033205  -0.0123933
    3  -0.0827764  -0.0731623  -0.1526720   0.0079395  -0.0007513  -0.0006288
    4  -0.1527225  -0.0778101   0.0057690  -0.1230267   0.0479304   0.0218283
    5  -0.0715371  -0.1070064   0.0127662   0.0509995  -0.0593997  -0.0083406
    6   0.0375426   0.0347955  -0.0216928   0.0201154  -0.0063399  -0.0347579
    7   0.3664583   0.0657409   0.0700766  -0.0216776  -0.0049756   0.0012584
    8   0.0657409   0.3795034   0.0449983   0.0125401   0.0047326   0.0044993
    9   0.0700766   0.0449983   0.2776020   0.0091406   0.0022950  -0.0033916
   10  -0.0216776   0.0125401   0.0091406   0.1785526  -0.0670968  -0.0419209
   11  -0.0049756   0.0047326   0.0022950  -0.0670968   0.0587804   0.0135911
   12   0.0012584   0.0044993  -0.0033916  -0.0419209   0.0135911   0.0324072
   13   0.0024931  -0.0181448   0.0099257  -0.0161533   0.0238641  -0.0053056
   14   0.0026999  -0.0135387   0.0090891   0.0045350  -0.0039374   0.0006109
   15   0.0012332  -0.0090155   0.0014831   0.0056799  -0.0092703   0.0038201
   16  -0.0318295   0.0068813   0.0009726  -0.0013130  -0.0045383   0.0012591
   17  -0.0056229  -0.1399301  -0.0140209  -0.0004412   0.0009029   0.0019070
   18  -0.0009135  -0.0097150  -0.0324077  -0.0011488   0.0002595   0.0009623
   19  -0.1063030   0.0217953  -0.0327731  -0.0040002  -0.0002757  -0.0014532
   20   0.0313394  -0.0401671   0.0137329  -0.0006386   0.0004658  -0.0005457
   21  -0.0302663   0.0088178  -0.0461168   0.0008155   0.0002852   0.0005229
   22   0.0099802  -0.0170274  -0.0062527  -0.0021197   0.0007635   0.0036224
   23   0.0089588  -0.0112678  -0.0018179  -0.0021053   0.0011106   0.0026164
   24   0.0077601  -0.0089959  -0.0103970  -0.0007073  -0.0007136  -0.0012683
   25  -0.0098779   0.0127944  -0.0105561   0.0020063  -0.0008875  -0.0024859
   26  -0.0082888   0.0105532  -0.0127129   0.0013134   0.0006654  -0.0019452
   27  -0.0039149   0.0077779  -0.0124072   0.0000862   0.0006442   0.0023341
           13          14          15          16          17          18
    1  -0.0012502  -0.0046156  -0.0047707  -0.0000689  -0.0030689   0.0029568
    2  -0.0011318   0.0076357   0.0250153  -0.0026051  -0.0197455  -0.0221500
    3   0.0027901  -0.0043765  -0.0116735  -0.0022122  -0.0028383   0.0016126
    4  -0.0430770   0.0339025  -0.0169378   0.0025844   0.0015984  -0.0037381
    5   0.0368539  -0.2742777   0.1269715  -0.0142405  -0.0231982   0.0079153
    6  -0.0204344   0.1270951  -0.1056329  -0.0014229  -0.0052374   0.0000437
    7   0.0024931   0.0026999   0.0012332  -0.0318295  -0.0056229  -0.0009135
    8  -0.0181448  -0.0135387  -0.0090155   0.0068813  -0.1399301  -0.0097150
    9   0.0099257   0.0090891   0.0014831   0.0009726  -0.0140209  -0.0324077
   10  -0.0161533   0.0045350   0.0056799  -0.0013130  -0.0004412  -0.0011488
   11   0.0238641  -0.0039374  -0.0092703  -0.0045383   0.0009029   0.0002595
   12  -0.0053056   0.0006109   0.0038201   0.0012591   0.0019070   0.0009623
   13   0.0590061  -0.0380611   0.0118076  -0.0014569  -0.0018056   0.0012047
   14  -0.0380611   0.2828773  -0.1314925  -0.0011243  -0.0012859   0.0008901
   15   0.0118076  -0.1314925   0.1109147  -0.0014976  -0.0026406   0.0007772
   16  -0.0014569  -0.0011243  -0.0014976   0.0380528  -0.0076999   0.0045196
   17  -0.0018056  -0.0012859  -0.0026406  -0.0076999   0.2081406   0.0164872
   18   0.0012047   0.0008901   0.0007772   0.0045196   0.0164872   0.0253410
   19   0.0001616   0.0021306   0.0021560  -0.0067014   0.0177934  -0.0022557
   20  -0.0009596   0.0013510  -0.0000700   0.0247750  -0.0238817   0.0084747
   21  -0.0005491  -0.0005506   0.0007435  -0.0018783   0.0057439   0.0026654
   22   0.0010945  -0.0006153  -0.0020382  -0.0003080  -0.0029228  -0.0029256
   23  -0.0000932   0.0002813  -0.0013065  -0.0005427  -0.0018139  -0.0026129
   24   0.0011094   0.0006245   0.0018474   0.0006411   0.0008605  -0.0001134
   25  -0.0008179   0.0011482   0.0043676   0.0010405   0.0021695   0.0023006
   26  -0.0005219   0.0008943   0.0018086  -0.0009053   0.0008117   0.0004511
   27  -0.0005484  -0.0018902  -0.0022796  -0.0003813  -0.0002614   0.0011191
           19          20          21          22          23          24
    1  -0.0141367  -0.0002717  -0.0220667  -0.1089084   0.1138750   0.0523461
    2   0.0002670   0.0020317   0.0121450   0.1162758  -0.2243188  -0.0891703
    3  -0.0074843  -0.0018040  -0.0052474   0.0558522  -0.0911607  -0.0902685
    4  -0.0229246  -0.0033408   0.0003040  -0.0074573  -0.0064462   0.0062029
    5   0.0082590   0.0022021  -0.0064168   0.0162117   0.0114296  -0.0149637
    6  -0.0142015  -0.0001846   0.0021556   0.0013062   0.0024508  -0.0111069
    7  -0.1063030   0.0313394  -0.0302663   0.0099802   0.0089588   0.0077601
    8   0.0217953  -0.0401671   0.0088178  -0.0170274  -0.0112678  -0.0089959
    9  -0.0327731   0.0137329  -0.0461168  -0.0062527  -0.0018179  -0.0103970
   10  -0.0040002  -0.0006386   0.0008155  -0.0021197  -0.0021053  -0.0007073
   11  -0.0002757   0.0004658   0.0002852   0.0007635   0.0011106  -0.0007136
   12  -0.0014532  -0.0005457   0.0005229   0.0036224   0.0026164  -0.0012683
   13   0.0001616  -0.0009596  -0.0005491   0.0010945  -0.0000932   0.0011094
   14   0.0021306   0.0013510  -0.0005506  -0.0006153   0.0002813   0.0006245
   15   0.0021560  -0.0000700   0.0007435  -0.0020382  -0.0013065   0.0018474
   16  -0.0067014   0.0247750  -0.0018783  -0.0003080  -0.0005427   0.0006411
   17   0.0177934  -0.0238817   0.0057439  -0.0029228  -0.0018139   0.0008605
   18  -0.0022557   0.0084747   0.0026654  -0.0029256  -0.0026129  -0.0001134
   19   0.1542634  -0.0499289   0.0557039   0.0021303   0.0017558  -0.0009135
   20  -0.0499289   0.0567482  -0.0195963  -0.0003354   0.0011299  -0.0000121
   21   0.0557039  -0.0195963   0.0440343   0.0017729   0.0022734   0.0012773
   22   0.0021303  -0.0003354   0.0017729   0.1097585  -0.1205129  -0.0580910
   23   0.0017558   0.0011299   0.0022734  -0.1205129   0.2326277   0.0974891
   24  -0.0009135  -0.0000121   0.0012773  -0.0580910   0.0974891   0.0983411
   25  -0.0024895  -0.0006393  -0.0038360  -0.0041700   0.0051107  -0.0083478
   26  -0.0017966   0.0001201  -0.0027016   0.0081628  -0.0091786   0.0148815
   27   0.0012213   0.0000051  -0.0000347   0.0067538  -0.0079318   0.0116884
           25          26          27
    1  -0.1089205   0.0940247  -0.0888891
    2   0.0932691  -0.1528320   0.1088999
    3  -0.0922210   0.1122558  -0.1599346
    4   0.0106907   0.0043508  -0.0104229
    5  -0.0166262  -0.0088021   0.0093962
    6   0.0146832   0.0046028  -0.0135482
    7  -0.0098779  -0.0082888  -0.0039149
    8   0.0127944   0.0105532   0.0077779
    9  -0.0105561  -0.0127129  -0.0124072
   10   0.0020063   0.0013134   0.0000862
   11  -0.0008875   0.0006654   0.0006442
   12  -0.0024859  -0.0019452   0.0023341
   13  -0.0008179  -0.0005219  -0.0005484
   14   0.0011482   0.0008943  -0.0018902
   15   0.0043676   0.0018086  -0.0022796
   16   0.0010405  -0.0009053  -0.0003813
   17   0.0021695   0.0008117  -0.0002614
   18   0.0023006   0.0004511   0.0011191
   19  -0.0024895  -0.0017966   0.0012213
   20  -0.0006393   0.0001201   0.0000051
   21  -0.0038360  -0.0027016  -0.0000347
   22  -0.0041700   0.0081628   0.0067538
   23   0.0051107  -0.0091786  -0.0079318
   24  -0.0083478   0.0148815   0.0116884
   25   0.1125383  -0.0963390   0.0960953
   26  -0.0963390   0.1577680  -0.1166401
   27   0.0960953  -0.1166401   0.1730627
 Gradient time:  CPU 513.07 s  wall 641.27 s
 **********************************************************************
 **                                                                  **
 **                       VIBRATIONAL ANALYSIS                       **
 **                       --------------------                       **
 **                                                                  **
 **        VIBRATIONAL FREQUENCIES (CM**-1) AND NORMAL MODES         **
 **     FORCE CONSTANTS (mDYN/ANGSTROM) AND REDUCED MASSES (AMU)     **
 **                  INFRARED INTENSITIES (KM/MOL)                   **
 **                                                                  **
 **********************************************************************


 Mode:                 1                      2                      3
 Frequency:       147.64                 167.58                 264.58
 Force Cnst:      0.1755                 0.1670                 0.4495
 Red. Mass:      13.6692                10.0898                10.8989
 IR Active:          YES                    YES                    YES
 IR Intens:        1.086                  1.060                  1.196
 Raman Active:       YES                    YES                    YES
               X      Y      Z        X      Y      Z        X      Y      Z
 C          0.022 -0.277  0.143    0.078  0.107 -0.282   -0.130  0.037 -0.149
 C         -0.006 -0.107  0.153    0.027 -0.045 -0.310   -0.203 -0.048 -0.197
 C          0.004 -0.137  0.067    0.032 -0.079 -0.139   -0.035 -0.198 -0.047
 Cl         0.079  0.302 -0.168    0.246  0.122  0.164   -0.173  0.033  0.062
 H         -0.191 -0.051  0.311   -0.007 -0.157 -0.508   -0.326 -0.189 -0.419
 Cl        -0.268 -0.169  0.181   -0.210 -0.099 -0.048    0.184 -0.251  0.033
 Cl         0.185  0.069 -0.156   -0.090 -0.023  0.167    0.132  0.289  0.062
 H          0.091 -0.319  0.302    0.004  0.090 -0.338   -0.351 -0.057 -0.234
 H         -0.005 -0.429  0.022    0.220  0.256 -0.250    0.104  0.273 -0.108
 TransDip  -0.003 -0.026  0.021    0.007 -0.004 -0.032   -0.009 -0.019 -0.028

 Mode:                 4                      5                      6
 Frequency:       300.96                 392.91                 453.73
 Force Cnst:      0.4856                 0.2579                 0.6519
 Red. Mass:       9.0995                 2.8356                 5.3744
 IR Active:          YES                    YES                    YES
 IR Intens:        0.503                  1.268                  2.765
 Raman Active:       YES                    YES                    YES
               X      Y      Z        X      Y      Z        X      Y      Z
 C          0.120  0.285  0.054    0.237 -0.163 -0.066    0.260  0.166  0.145
 C         -0.058  0.136 -0.035   -0.029  0.068 -0.109   -0.080 -0.156 -0.007
 C          0.129 -0.018  0.185    0.014  0.026 -0.061   -0.115 -0.041  0.326
 Cl        -0.185  0.012  0.037   -0.089  0.012  0.078    0.045  0.013  0.008
 H         -0.184 -0.017 -0.284   -0.043  0.111 -0.028   -0.174 -0.251 -0.154
 Cl        -0.157 -0.005 -0.133    0.003  0.036  0.040    0.035 -0.068 -0.064
 Cl         0.274 -0.167  0.032   -0.012 -0.008 -0.034   -0.123  0.058 -0.106
 H         -0.079  0.213 -0.041    0.369 -0.301  0.342    0.490  0.297  0.168
 H          0.395  0.557  0.103    0.448 -0.369 -0.420    0.394  0.225  0.105
 TransDip   0.010  0.016 -0.013    0.029  0.003 -0.021    0.045  0.004  0.029

 Mode:                 7                      8                      9
 Frequency:       520.23                 679.10                 734.24
 Force Cnst:      1.3393                 0.7809                 0.9646
 Red. Mass:       8.3988                 2.8738                 3.0370
 IR Active:          YES                    YES                    YES
 IR Intens:       15.465                 26.963                 82.046
 Raman Active:       YES                    YES                    YES
               X      Y      Z        X      Y      Z        X      Y      Z
 C         -0.109 -0.144 -0.036   -0.108 -0.012  0.060    0.016 -0.065  0.048
 C         -0.234 -0.401 -0.191   -0.180  0.236 -0.053    0.040  0.032  0.010
 C         -0.191 -0.171  0.127   -0.060  0.014  0.094    0.273 -0.244  0.032
 Cl         0.042  0.025  0.008    0.107 -0.061 -0.028   -0.013 -0.004 -0.004
 H         -0.372 -0.502 -0.325   -0.189  0.119 -0.275   -0.141 -0.114 -0.205
 Cl         0.026  0.277  0.003    0.000 -0.010  0.001   -0.013  0.068  0.011
 Cl         0.127 -0.036  0.037    0.016 -0.001 -0.006   -0.076  0.032 -0.033
 H          0.032 -0.046 -0.072   -0.298 -0.373  0.529   -0.565 -0.298 -0.190
 H         -0.082 -0.139 -0.056    0.354 -0.048 -0.322    0.347  0.390  0.228
 TransDip  -0.073 -0.096 -0.035   -0.162  0.023  0.031    0.184 -0.221  0.039

 Mode:                10                     11                     12
 Frequency:       911.50                 946.15                 966.68
 Force Cnst:      1.1675                 1.9940                 1.9232
 Red. Mass:       2.3851                 3.7806                 3.4931
 IR Active:          YES                    YES                    YES
 IR Intens:       14.850                  9.682                  5.517
 Raman Active:       YES                    YES                    YES
               X      Y      Z        X      Y      Z        X      Y      Z
 C         -0.110  0.051  0.148   -0.057 -0.199 -0.006   -0.077  0.030 -0.236
 C          0.085 -0.117 -0.115    0.125  0.062 -0.283    0.277  0.039  0.142
 C          0.172  0.141 -0.015   -0.005  0.137  0.295   -0.119 -0.094  0.193
 Cl        -0.026  0.016  0.003   -0.016  0.011  0.012   -0.032  0.017 -0.005
 H         -0.070 -0.357 -0.516    0.327  0.354  0.192    0.108 -0.319 -0.463
 Cl        -0.001 -0.019 -0.005    0.000 -0.021 -0.005    0.004  0.012 -0.006
 Cl        -0.019 -0.000  0.000   -0.003 -0.001 -0.013   -0.003  0.001 -0.003
 H          0.020 -0.078  0.542   -0.205 -0.051 -0.463   -0.065 -0.232  0.271
 H         -0.141 -0.348 -0.197   -0.232  0.089  0.400    0.050 -0.183 -0.532
 TransDip   0.108  0.001 -0.060    0.074  0.059  0.031    0.058 -0.045  0.017

 Mode:                13                     14                     15
 Frequency:      1070.18                1085.38                1129.32
 Force Cnst:      0.9202                 0.9471                 1.0562
 Red. Mass:       1.3637                 1.3645                 1.4056
 IR Active:          YES                    YES                    YES
 IR Intens:       32.930                 14.710                 21.773
 Raman Active:       YES                    YES                    YES
               X      Y      Z        X      Y      Z        X      Y      Z
 C         -0.026 -0.027  0.041   -0.147 -0.067  0.001   -0.044  0.108 -0.029
 C          0.037 -0.089  0.018    0.015  0.034 -0.001   -0.022 -0.073 -0.057
 C         -0.082  0.092 -0.059    0.058 -0.037  0.011    0.062 -0.083  0.041
 Cl        -0.008  0.012 -0.003    0.000 -0.002  0.000   -0.003  0.003 -0.001
 H          0.404 -0.054 -0.011   -0.061  0.049  0.051    0.414  0.366  0.650
 Cl         0.003 -0.005  0.003   -0.002  0.003 -0.001   -0.002  0.006 -0.001
 Cl         0.006 -0.006  0.001   -0.003  0.002 -0.000   -0.004  0.004 -0.001
 H         -0.274 -0.166  0.023    0.722  0.473 -0.021   -0.071 -0.091  0.318
 H          0.693  0.467 -0.038    0.385  0.219 -0.135    0.041 -0.131 -0.321
 TransDip  -0.024  0.164 -0.079    0.120 -0.004  0.027    0.111 -0.085  0.053

 Mode:                16                     17                     18
 Frequency:      1247.12                1321.00                1456.72
 Force Cnst:      1.6819                 1.8558                 1.5285
 Red. Mass:       1.8354                 1.8050                 1.2226
 IR Active:          YES                    YES                    YES
 IR Intens:       12.397                 12.373                 15.757
 Raman Active:       YES                    YES                    YES
               X      Y      Z        X      Y      Z        X      Y      Z
 C          0.014  0.012  0.127    0.009 -0.038 -0.073   -0.001 -0.025 -0.118
 C          0.040  0.084 -0.074   -0.178 -0.012  0.104   -0.042 -0.019  0.019
 C         -0.104 -0.167 -0.070    0.118  0.066  0.068    0.038  0.031  0.009
 Cl        -0.009  0.010 -0.000    0.003  0.006 -0.005    0.001  0.000 -0.000
 H          0.746  0.031 -0.400    0.760 -0.142 -0.375    0.065 -0.024 -0.013
 Cl        -0.000  0.012  0.002   -0.002 -0.005 -0.001   -0.000 -0.001 -0.000
 Cl         0.006  0.001  0.002   -0.005  0.001 -0.003   -0.001  0.000 -0.000
 H          0.202  0.104  0.201    0.036  0.091 -0.326    0.235 -0.243  0.597
 H         -0.209 -0.046  0.266   -0.062 -0.194 -0.181   -0.221  0.447  0.506
 TransDip  -0.069 -0.087 -0.021   -0.083  0.053  0.055   -0.000  0.034  0.123

 Mode:                19                     20                     21
 Frequency:      3134.14                3194.03                3228.06
 Force Cnst:      6.0995                 6.5553                 6.8651
 Red. Mass:       1.0539                 1.0906                 1.1182
 IR Active:          YES                    YES                    YES
 IR Intens:        0.262                  2.190                  0.690
 Raman Active:       YES                    YES                    YES
               X      Y      Z        X      Y      Z        X      Y      Z
 C          0.001 -0.014 -0.063   -0.007  0.010 -0.005    0.056 -0.081  0.015
 C         -0.002 -0.000  0.001    0.010 -0.075  0.041    0.001 -0.009  0.005
 C          0.002  0.002  0.001    0.002  0.001  0.001    0.001 -0.000  0.000
 Cl        -0.000 -0.000  0.000   -0.000  0.000 -0.000   -0.000  0.000  0.000
 H         -0.000 -0.010  0.007   -0.128  0.864 -0.463   -0.015  0.108 -0.062
 Cl         0.000  0.000  0.000    0.000  0.000 -0.000   -0.000  0.000  0.000
 Cl         0.000  0.000  0.000   -0.000  0.000 -0.000   -0.000  0.000 -0.000
 H         -0.349  0.570  0.285    0.034 -0.060 -0.031   -0.321  0.527  0.277
 H          0.334 -0.418  0.426    0.050 -0.056  0.057   -0.347  0.430 -0.460
 TransDip   0.010 -0.009 -0.009    0.046  0.010 -0.006   -0.007  0.005 -0.025

 STANDARD THERMODYNAMIC QUANTITIES AT   298.15 K  AND     1.00 ATM

   This Molecule has  0 Imaginary Frequencies
   Zero point vibrational energy:       33.382 kcal/mol

   Atom    1 Element C  Has Mass   12.00000
   Atom    2 Element C  Has Mass   12.00000
   Atom    3 Element C  Has Mass   12.00000
   Atom    4 Element Cl Has Mass   34.96885
   Atom    5 Element H  Has Mass    1.00783
   Atom    6 Element Cl Has Mass   34.96885
   Atom    7 Element Cl Has Mass   34.96885
   Atom    8 Element H  Has Mass    1.00783
   Atom    9 Element H  Has Mass    1.00783
   Molecular Mass:   143.930040 amu
   Principal axes and moments of inertia in amu*Bohr^2:
                             1           2           3
    Eigenvalues --      666.16059  1386.60654  1742.79908
          X               0.99999     0.00371     0.00136
          Y              -0.00375     0.99963     0.02680
          Z              -0.00126    -0.02680     0.99964
   Rotational Symmetry Number is   1
   The Molecule is an Asymmetric Top
   Translational Enthalpy:        0.889 kcal/mol
   Rotational Enthalpy:           0.889 kcal/mol
   Vibrational Enthalpy:         35.515 kcal/mol
   gas constant (RT):             0.592 kcal/mol
   Translational Entropy:        40.803  cal/mol.K
   Rotational Entropy:           28.866  cal/mol.K
   Vibrational Entropy:          11.812  cal/mol.K

   Total Enthalpy:               37.885 kcal/mol
   Total Entropy:                81.482  cal/mol.K

 ======================================================================

 STANDARD THERMODYNAMIC QUANTITIES FOR ANHARMONIC VIBRATION -- TOSH

   Zero point vibrational energy: ************ kcal/mol

   Vibrational Enthalpy:       Infinity kcal/mol
   Vibrational Entropy:             NaN  cal/mol.K

   Total Enthalpy:             Infinity kcal/mol
   Total Entropy:                   NaN  cal/mol.K

 ======================================================================

 STANDARD THERMODYNAMIC QUANTITIES FOR ANHARMONIC VIBRATION -- VPT2

   Zero point vibrational energy: ************ kcal/mol

   Vibrational Enthalpy:       Infinity kcal/mol
   Vibrational Entropy:             NaN  cal/mol.K

   Total Enthalpy:             Infinity kcal/mol
   Total Entropy:                   NaN  cal/mol.K

 ======================================================================

Archival summary:
1\1\TWL02\FREQ\ProcedureUnspecified\BasisUnspecified\l333\taweetha\ThuOct1101:13:212018ThuOct1101:13:212018\0\\#,FREQ,ProcedureUnspecified,BasisUnspecified,\\0,1\Cl\C,1,1.76665\C,2,1.50104,1,119.076\H,3,1.08314,2,115.949,1,-2.91842,0\H,3,1.08321,2,118.475,1,141.594,0\C,2,1.50297,1,120.655,3,-70.9597,0\H,6,1.08136,2,116.265,1,-142.553,0\Cl,6,1.76906,2,121.998,1,-1.33932,0\Cl,2,1.78226,1,112.831,3,145.027,0\\\@

 Total job time:  723.79s(wall), 557.95s(cpu) 
 Thu Oct 11 01:13:21 2018

        *************************************************************
        *                                                           *
        *  Thank you very much for using Q-Chem.  Have a nice day.  *
        *                                                           *
        *************************************************************
