# Supplementary material for: Geometric and energetic data from ab initio calculations of haloethene, haloimine, halomethylenephosphine, haloiminophosphine, halodiazene, halodiphosphene and halocyclopropane
Source: Data Brief. 2019 Nov 2;27:104738. doi: 10.1016/j.dib.2019.104738 (PMC6861602; doi:10.1016/j.dib.2019.104738)
Supplement: Multimedia component 3 [file mmc3.zip › CCC/B3LYP/ClHCCCClI.out]

Q-Chem Developer Version!
                  Welcome to Q-Chem
     A Quantum Leap Into The Future Of Chemistry


 Q-Chem 5.1, Q-Chem, Inc., Pleasanton, CA (2018)

 Yihan Shao,  Zhengting Gan,  E. Epifanovsky,  A. T. B. Gilbert,  M. Wormit,  
 J. Kussmann,  A. W. Lange,  A. Behn,  Jia Deng,  Xintian Feng,  D. Ghosh,  
 M. Goldey,  P. R. Horn,  L. D. Jacobson,  I. Kaliman,  T. Kus,  A. Landau,  
 Jie Liu,  E. I. Proynov,  R. M. Richard,  R. P. Steele,  E. J. Sundstrom,  
 H. L. Woodcock III,  P. M. Zimmerman,  D. Zuev,  B. Albrecht,  E. Alguire,  
 S. A. Baeppler,  D. Barton,  Z. Benda,  Y. A. Bernard,  E. J. Berquist,  
 K. B. Bravaya,  H. Burton,  D. Casanova,  Chun-Min Chang,  Yunqing Chen,  
 A. Chien,  K. D. Closser,  M. P. Coons,  S. Coriani,  S. Dasgupta,  
 A. L. Dempwolff,  M. Diedenhofen,  Hainam Do,  R. G. Edgar,  Po-Tung Fang,  
 S. Faraji,  S. Fatehi,  Qingguo Feng,  K. D. Fenk,  J. Fosso-Tande,  
 Qinghui Ge,  A. Ghysels,  G. Gidofalvi,  J. Gomes,  J. Gonthier,  A. Gunina,  
 D. Hait,  M. W. D. Hanson-Heine,  P. H. P. Harbach,  A. W. Hauser,  
 J. E. Herr,  E. G. Hohenstein,  Z. C. Holden,  Kerwin Hui,  B. C. Huynh,  
 T.-C. Jagau,  Hyunjun Ji,  B. Kaduk,  K. Khistyaev,  Jaehoon Kim,  
 P. Klunzinger,  K. Koh,  D. Kosenkov,  L. Koulias,  T. Kowalczyk,  
 C. M. Krauter,  A. Kunitsa,  Ka Un Lao,  A. Laurent,  K. V. Lawler,  
 Joonho Lee,  D. Lefrancois,  S. Lehtola,  D. S. Levine,  Yi-Pei Li,  
 You-Sheng Lin,  Fenglai Liu,  E. Livshits,  A. Luenser,  P. Manohar,  
 E. Mansoor,  S. F. Manzer,  Shan-Ping Mao,  Yuezhi Mao,  N. Mardirossian,  
 A. V. Marenich,  T. Markovich,  L. A. Martinez-Martinez,  S. A. Maurer,  
 N. J. Mayhall,  S. C. McKenzie,  J.-M. Mewes,  A. F. Morrison,  
 J. W. Mullinax,  K. Nanda,  T. S. Nguyen-Beck,  R. Olivares-Amaya,  
 J. A. Parkhill,  T. M. Perrine,  F. Plasser,  P. Pokhilko,  S. Prager,  
 A. Prociuk,  E. Ramos,  D. R. Rehn,  F. Rob,  M. Schneider,  N. Sergueev,  
 S. M. Sharada,  S. Sharma,  D. W. Small,  T. Stauch,  T. Stein,  
 Yu-Chuan Su,  A. J. W. Thom,  A. Tkatchenko,  T. Tsuchimochi,  N. M. Tubman,  
 L. Vogt,  M. L. Vidal,  O. Vydrov,  M. A. Watson,  J. Wenzel,  
 M. de Wergifosse,  T. A. Wesolowski,  A. White,  J. Witte,  A. Yamada,  
 Jun Yang,  K. Yao,  S. Yeganeh,  S. R. Yost,  Zhi-Qiang You,  A. Zech,  
 Igor Ying Zhang,  Xing Zhang,  Yan Zhao,  Ying Zhu,  B. R. Brooks,  
 G. K. L. Chan,  C. J. Cramer,  M. S. Gordon,  W. J. Hehre,  A. Klamt,  
 M. W. Schmidt,  C. D. Sherrill,  D. G. Truhlar,  A. Aspuru-Guzik,  R. Baer,  
 A. T. Bell,  N. A. Besley,  Jeng-Da Chai,  A. E. DePrince, III,  
 R. A. DiStasio Jr.,  A. Dreuw,  B. D. Dunietz,  T. R. Furlani,  
 Chao-Ping Hsu,  Yousung Jung,  Jing Kong,  D. S. Lambrecht,  WanZhen Liang,  
 C. Ochsenfeld,  V. A. Rassolov,  L. V. Slipchenko,  J. E. Subotnik,  
 T. Van Voorhis,  J. M. Herbert,  A. I. Krylov,  P. M. W. Gill,  M. Head-Gordon

 Contributors to earlier versions of Q-Chem not listed above: 
 R. D. Adamson,  B. Austin,  J. Baker,  G. J. O. Beran,  K. Brandhorst,  
 S. T. Brown,  E. F. C. Byrd,  A. K. Chakraborty,  C.-L. Cheng,  
 Siu Hung Chien,  D. M. Chipman,  D. L. Crittenden,  H. Dachsel,  
 R. J. Doerksen,  A. D. Dutoi,  L. Fusti-Molnar,  W. A. Goddard III,  
 A. Golubeva-Zadorozhnaya,  S. R. Gwaltney,  G. Hawkins,  A. Heyden,  
 S. Hirata,  G. Kedziora,  F. J. Keil,  C. Kelley,  Jihan Kim,  R. A. King,  
 R. Z. Khaliullin,  P. P. Korambath,  W. Kurlancheek,  A. M. Lee,  M. S. Lee,  
 S. V. Levchenko,  Ching Yeh Lin,  D. Liotard,  R. C. Lochan,  I. Lotan,  
 P. E. Maslen,  N. Nair,  D. P. O'Neill,  D. Neuhauser,  E. Neuscamman,  
 C. M. Oana,  R. Olson,  B. Peters,  R. Peverati,  P. A. Pieniazek,  
 Y. M. Rhee,  J. Ritchie,  M. A. Rohrdanz,  E. Rosta,  N. J. Russ,  
 H. F. Schaefer III,  N. E. Schultz,  N. Shenvi,  A. C. Simmonett,  A. Sodt,  
 D. Stuck,  K. S. Thanthiriwatte,  V. Vanovschi,  Tao Wang,  A. Warshel,  
 C. F. Williams,  Q. Wu,  X. Xu,  W. Zhang

 Please cite Q-Chem as follows:
 Y. Shao et al., Mol. Phys. 113, 184-215 (2015)
 DOI: 10.1080/00268976.2014.952696

 Q-Chem 5.1.1 for Intel X86 EM64T Linux

 Parts of Q-Chem use Armadillo 8.300.2 (Tropical Shenanigans).
 http://arma.sourceforge.net/

 Q-Chem begins on Thu Oct 11 01:13:22 2018  

Host: 
0

     Scratch files written to /scratch/taweetham/qchem1218//
Input Ideriv = 2
Curr. Ideriv = -1
Max.  Ideriv = 2

Checking the input file for inconsistencies... 	...done.

--------------------------------------------------------------
User input:
--------------------------------------------------------------
$molecule
0 1
C 
C 1 CC 
C 2 CC 1 60.0
Cl 2 CCl 1 ANG  3 pDHA
H 2 CH 1 ANG  3 mDHA
Cl 3 CCl 1 ANG  2 mDHA
I 3 CI 1 ANG  2 pDHA
H 1 CH 2 ANG  3 pDHA
H 1 CH 2 ANG  3 mDHA

CC=1.54
CH=1.09
CF=1.35
CCl=1.77
CBr=1.94
CI=2.14
ANG=118.0
pDHA=107.9
mDHA=-107.9
$end

$rem
   job_type	optimization
   basis	6-311++g**
   method	b3lyp
   mem_total	32000
$end

--------------------------------------------------------------
 ----------------------------------------------------------------
             Standard Nuclear Orientation (Angstroms)
    I     Atom           X                Y                Z
 ----------------------------------------------------------------
    1      C       1.0218454286    -0.6346446847     1.4942289828
    2      C       1.3955526040    -0.9958213484     0.0445757951
    3      C       0.4090003226     0.1537182340     0.3218362224
    4      Cl      3.0193481324    -0.5791608779    -0.5233873502
    5      H       0.9986842505    -1.9222564043    -0.3705309347
    6      Cl      0.9674847961     1.8116887173     0.0532678522
    7      I      -1.6581756045    -0.1643613642    -0.1311638392
    8      H       0.3766200206    -1.3210501714     2.0425278800
    9      H       1.7734528520    -0.1380275941     2.1078719949
 ----------------------------------------------------------------
 Molecular Point Group                 C1    NOp =  1
 Largest Abelian Subgroup              C1    NOp =  1
 Nuclear Repulsion Energy =   711.9390012526 hartrees
 There are       54 alpha and       54 beta electrons
 Requested basis set is 6-311++G(d,p)
 There are 83 shells and 209 basis functions

 Total QAlloc Memory Limit  32000 MB
 Mega-Array Size       188 MB
 MEM_STATIC part       192 MB
 A cutoff of  1.0D-11 yielded   2902 shell pairs
 There are     19505 function pairs (     21462 Cartesian)
 Smallest overlap matrix eigenvalue = 2.83E-05

 Scale SEOQF with 1.000000e-01/1.000000e-01/1.000000e-01

 Standard Electronic Orientation quadrupole field applied
 Nucleus-field energy     =     0.0000000146 hartrees
 Guess from superposition of atomic densities
 Warning:  Energy on first SCF cycle will be non-variational
 SAD guess density has 108.000000 electrons

 -----------------------------------------------------------------------
  General SCF calculation program by
  Eric Jon Sundstrom, Paul Horn, Yuezhi Mao, Dmitri Zuev, Alec White,
  David Stuck, Shaama M.S., Shane Yost, Joonho Lee, David Small,
  Daniel Levine, Susi Lehtola, Hugh Burton, Evgeny Epifanovsky
 -----------------------------------------------------------------------
 Exchange:     0.2000 Hartree-Fock + 0.0800 Slater + 0.7200 B88
 Correlation:  0.1900 VWN1RPA + 0.8100 LYP
 Using SG-1 standard quadrature grid
 A restricted SCF calculation will be
 performed using DIIS
 SCF converges when DIIS error is below 1.0e-08
 ---------------------------------------
  Cycle       Energy         DIIS error
 ---------------------------------------
    1   -7957.0070546643      3.65e-02  
    2   -7956.0340311150      2.76e-03  
    3   -7956.0142253652      3.33e-03  
    4   -7956.0735159304      3.94e-04  
    5   -7956.0742844076      1.62e-04  
    6   -7956.0744065738      5.78e-05  
    7   -7956.0744238424      1.25e-05  
    8   -7956.0744245043      5.58e-06  
    9   -7956.0744246740      1.87e-06  
   10   -7956.0744246892      5.16e-07  
   11   -7956.0744246904      9.78e-08  
   12   -7956.0744246905      2.01e-08  
   13   -7956.0744246905      4.04e-09  Convergence criterion met
 ---------------------------------------
 SCF time:   CPU 63.71s  wall 128.00s 
 SCF   energy in the final basis set =    -7956.0744246905
 Total energy in the final basis set =    -7956.0744246905

 --------------------------------------------------------------

                    Orbital Energies (a.u.)
 --------------------------------------------------------------

 Alpha MOs
 -- Occupied --
*******-176.315-165.719-165.717-165.716-101.569-101.565 -35.811
-31.305 -31.299 -31.298 -22.955 -22.954 -22.954 -22.949 -22.949
-10.307 -10.275 -10.225  -9.484  -9.479  -7.249  -7.244  -7.238
 -7.238  -7.234  -7.234  -6.361  -4.773  -4.758  -4.758  -2.039
 -2.035  -2.034  -2.021  -2.021  -0.940  -0.863  -0.821  -0.686
 -0.634  -0.587  -0.512  -0.500  -0.427  -0.417  -0.402  -0.395
 -0.343  -0.324  -0.310  -0.298  -0.280  -0.272
 -- Virtual --
 -0.075  -0.032  -0.008   0.008   0.021   0.027   0.031   0.052
  0.058   0.072   0.076   0.085   0.088   0.099   0.103   0.108
  0.111   0.124   0.126   0.132   0.135   0.140   0.156   0.162
  0.181   0.186   0.196   0.208   0.223   0.227   0.240   0.253
  0.260   0.262   0.273   0.377   0.400   0.415   0.424   0.433
  0.440   0.443   0.456   0.468   0.475   0.490   0.496   0.498
  0.522   0.542   0.565   0.583   0.589   0.612   0.623   0.647
  0.666   0.680   0.737   0.792   0.821   0.860   0.868   0.873
  0.893   0.901   0.934   0.960   0.977   0.991   1.014   1.085
  1.136   1.174   1.232   1.298   1.333   1.356   1.370   1.424
  1.455   1.497   1.518   1.533   1.579   1.633   1.686   1.706
  1.776   1.791   1.849   1.889   1.967   1.997   2.090   2.150
  2.179   2.203   2.278   2.289   2.301   2.326   2.441   2.485
  2.489   2.534   2.588   2.696   2.709   2.789   2.802   2.828
  2.952   3.107   3.305   3.390   3.688   3.798   3.979   3.995
  4.061   4.125   4.222   4.250   4.441   6.030   6.047   6.094
  9.718   9.763  23.528  23.684  23.821  25.853  25.866  25.902
 25.967  26.419  26.463  27.884  28.364  28.377  28.389  28.539
 28.545  28.573  28.606  28.689 127.900 127.911 127.939 151.677
215.705 215.7501901.841
 --------------------------------------------------------------

          Ground-State Mulliken Net Atomic Charges

     Atom                 Charge (a.u.)
  ----------------------------------------
      1 C                    -0.649418
      2 C                    -0.178652
      3 C                    -0.179610
      4 Cl                    0.050942
      5 H                     0.275793
      6 Cl                    0.220579
      7 I                     0.120452
      8 H                     0.178554
      9 H                     0.161360
  ----------------------------------------
  Sum of atomic charges =     0.000000

 -----------------------------------------------------------------
                    Cartesian Multipole Moments
 -----------------------------------------------------------------
    Charge (ESU x 10^10)
                 0.0000
    Dipole Moment (Debye)
         X      -0.4952      Y      -1.4956      Z       1.2944
       Tot       2.0390
    Quadrupole Moments (Debye-Ang)
        XX     -73.8409     XY       0.6910     YY     -71.4232
        XZ       2.4688     YZ      -0.9087     ZZ     -70.7525
    Octopole Moments (Debye-Ang^2)
       XXX     -80.8161    XXY       2.9606    XYY     -19.3174
       YYY      -3.2995    XXZ      -3.3109    XYZ      -0.6113
       YYZ      -3.5713    XZZ     -17.2618    YZZ      -3.1068
       ZZZ      -1.2956
    Hexadecapole Moments (Debye-Ang^3)
      XXXX   -1403.1918   XXXY      39.0515   XXYY    -320.7230
      XYYY      20.7463   YYYY    -415.6040   XXXZ       9.7985
      XXYZ       0.8028   XYYZ      -0.6318   YYYZ       0.1801
      XXZZ    -274.9754   XYZZ       5.5998   YYZZ    -110.5631
      XZZZ      13.6508   YZZZ      -2.6625   ZZZZ    -216.3503
 -----------------------------------------------------------------
 Calculating analytic gradient of the SCF energy
 Gradient of SCF Energy
            1           2           3           4           5           6
    1   0.0032082   0.0124974  -0.0208796   0.0000093  -0.0046068   0.0029720
    2  -0.0022760  -0.0123214   0.0160335   0.0069963  -0.0058358  -0.0008006
    3   0.0162943  -0.0173506  -0.0126607   0.0024190   0.0009297  -0.0011364
            7           8           9
    1   0.0062560  -0.0020956   0.0026390
    2   0.0009105  -0.0023331  -0.0003735
    3   0.0029321   0.0035530   0.0050196
 Max gradient component =       2.088E-02
 RMS gradient           =       8.538E-03
 Gradient time:  CPU 17.50 s  wall 35.01 s
 Geometry Optimization Parameters
   NAtoms,    NIC,     NZ,  NCons,   NDum,   NFix, NCnnct, MaxDiis
        9      69       9       0       0       0       0       0


** GEOMETRY OPTIMIZATION IN DELOCALIZED INTERNAL COORDINATES **
   Searching for a Minimum

   Optimization Cycle:   1

                       Coordinates (Angstroms)
     ATOM                X               Y               Z
      1  C         1.0218454286   -0.6346446847    1.4942289828
      2  C         1.3955526040   -0.9958213484    0.0445757951
      3  C         0.4090003226    0.1537182340    0.3218362224
      4  Cl        3.0193481324   -0.5791608779   -0.5233873502
      5  H         0.9986842505   -1.9222564043   -0.3705309347
      6  Cl        0.9674847961    1.8116887173    0.0532678522
      7  I        -1.6581756045   -0.1643613642   -0.1311638392
      8  H         0.3766200206   -1.3210501714    2.0425278800
      9  H         1.7734528520   -0.1380275941    2.1078719949
   Point Group: c1    Number of degrees of freedom:    21


   Energy is  -7956.074424690


 Attempting to Generate Delocalized Internal Coordinates

 21 Hessian modes will be used to form the next step
  Hessian Eigenvalues:
     0.016341    0.020947    0.023307    0.030304    0.030782    0.032544
     0.083421    0.087153    0.090379    0.107532    0.108095    0.134223
     0.138421    0.253751    0.264506    0.285189    0.286300    0.286300
     0.348126    0.348126    0.348126

 Minimum Search - Taking Simple RFO Step
 Searching for Lamda that Minimizes Along All modes
 Value Taken    Lamda =  -0.00438323
 Step Taken.  Stepsize is  0.206137

                             Maximum     Tolerance    Cnvgd?
         Gradient           0.013700      0.000300      NO
         Displacement       0.114443      0.001200      NO
         Energy change     *********      0.000001      NO


 New Cartesian Coordinates Obtained by Inverse Iteration

 Displacement from previous Coordinates is:  0.247060
 ----------------------------------------------------------------
             Standard Nuclear Orientation (Angstroms)
    I     Atom           X                Y                Z
 ----------------------------------------------------------------
    1      C       1.0307462218    -0.6237483022     1.4845530072
    2      C       1.3929766348    -0.9844879619     0.0572740533
    3      C       0.4211014314     0.1505770110     0.3370789320
    4      Cl      3.0299337355    -0.6580075178    -0.5266689653
    5      H       0.9870226697    -1.8887567143    -0.3730143754
    6      Cl      0.9370395682     1.8278419906     0.1112560190
    7      I      -1.6646274462    -0.1939930071    -0.1619579891
    8      H       0.3932944027    -1.3084504364     2.0305632479
    9      H       1.7763255843    -0.1108905556     2.0801426738
 ----------------------------------------------------------------
 Molecular Point Group                 C1    NOp =  1
 Largest Abelian Subgroup              C1    NOp =  1
 Nuclear Repulsion Energy =   708.9368825460 hartrees
 There are       54 alpha and       54 beta electrons
 Applying Cartesian multipole field
    Component          Value
    ---------          -----
     (2,0,0)        1.00000E-11
     (0,2,0)        2.00000E-11
     (0,0,2)       -3.00000E-11
 Nucleus-field energy     =     0.0000000148 hartrees
 Requested basis set is 6-311++G(d,p)
 There are 83 shells and 209 basis functions
 A cutoff of  1.0D-11 yielded   2895 shell pairs
 There are     19459 function pairs (     21412 Cartesian)
 Smallest overlap matrix eigenvalue = 2.74E-05
 Guess MOs from SCF MO coefficient file

 -----------------------------------------------------------------------
  General SCF calculation program by
  Eric Jon Sundstrom, Paul Horn, Yuezhi Mao, Dmitri Zuev, Alec White,
  David Stuck, Shaama M.S., Shane Yost, Joonho Lee, David Small,
  Daniel Levine, Susi Lehtola, Hugh Burton, Evgeny Epifanovsky
 -----------------------------------------------------------------------
 Exchange:     0.2000 Hartree-Fock + 0.0800 Slater + 0.7200 B88
 Correlation:  0.1900 VWN1RPA + 0.8100 LYP
 Using SG-1 standard quadrature grid
 A restricted SCF calculation will be
 performed using DIIS
 SCF converges when DIIS error is below 1.0e-08
 ---------------------------------------
  Cycle       Energy         DIIS error
 ---------------------------------------
    1   -7956.0746908685      5.64e-04  
    2   -7956.0770084891      1.42e-04  
    3   -7956.0769842250      1.62e-04  
    4   -7956.0771225229      2.90e-05  
    5   -7956.0771268178      8.52e-06  
    6   -7956.0771270396      4.62e-06  
    7   -7956.0771271505      1.13e-06  
    8   -7956.0771271573      2.82e-07  
    9   -7956.0771271578      7.97e-08  
   10   -7956.0771271578      1.13e-08  
   11   -7956.0771271577      4.15e-09  Convergence criterion met
 ---------------------------------------
 SCF time:   CPU 55.77s  wall 94.00s 
 SCF   energy in the final basis set =    -7956.0771271577
 Total energy in the final basis set =    -7956.0771271577

 --------------------------------------------------------------

                    Orbital Energies (a.u.)
 --------------------------------------------------------------

 Alpha MOs
 -- Occupied --
*******-176.314-165.718-165.716-165.716-101.571-101.565 -35.811
-31.304 -31.298 -31.298 -22.955 -22.953 -22.953 -22.949 -22.949
-10.307 -10.273 -10.222  -9.485  -9.480  -7.250  -7.244  -7.240
 -7.239  -7.234  -7.234  -6.360  -4.773  -4.758  -4.757  -2.038
 -2.034  -2.033  -2.020  -2.020  -0.948  -0.865  -0.826  -0.683
 -0.637  -0.589  -0.517  -0.504  -0.426  -0.418  -0.402  -0.396
 -0.342  -0.328  -0.309  -0.299  -0.280  -0.273
 -- Virtual --
 -0.081  -0.032  -0.008   0.009   0.021   0.027   0.031   0.054
  0.060   0.072   0.076   0.087   0.089   0.101   0.103   0.109
  0.111   0.124   0.128   0.132   0.134   0.139   0.157   0.163
  0.181   0.188   0.197   0.209   0.225   0.228   0.239   0.259
  0.261   0.266   0.275   0.375   0.399   0.413   0.425   0.432
  0.440   0.444   0.457   0.466   0.475   0.488   0.495   0.500
  0.521   0.545   0.569   0.584   0.592   0.618   0.622   0.655
  0.663   0.682   0.733   0.790   0.820   0.859   0.862   0.868
  0.891   0.902   0.935   0.960   0.981   0.992   1.015   1.092
  1.134   1.169   1.227   1.301   1.336   1.360   1.376   1.432
  1.459   1.507   1.516   1.534   1.578   1.636   1.687   1.708
  1.792   1.799   1.862   1.902   1.986   2.013   2.107   2.156
  2.184   2.209   2.278   2.295   2.304   2.325   2.450   2.482
  2.498   2.544   2.598   2.702   2.712   2.809   2.824   2.843
  2.962   3.146   3.314   3.422   3.704   3.817   3.980   3.994
  4.058   4.122   4.242   4.258   4.435   6.028   6.045   6.089
  9.723   9.755  23.558  23.721  23.852  25.858  25.865  25.919
 25.940  26.422  26.430  27.881  28.362  28.376  28.386  28.539
 28.545  28.572  28.604  28.686 127.900 127.910 127.938 151.675
215.710 215.7421901.838
 --------------------------------------------------------------

          Ground-State Mulliken Net Atomic Charges

     Atom                 Charge (a.u.)
  ----------------------------------------
      1 C                    -0.651185
      2 C                    -0.214541
      3 C                    -0.135453
      4 Cl                    0.064241
      5 H                     0.271314
      6 Cl                    0.217851
      7 I                     0.107360
      8 H                     0.180815
      9 H                     0.159598
  ----------------------------------------
  Sum of atomic charges =     0.000000

 -----------------------------------------------------------------
                    Cartesian Multipole Moments
 -----------------------------------------------------------------
    Charge (ESU x 10^10)
                 0.0000
    Dipole Moment (Debye)
         X      -0.4460      Y      -1.4315      Z       1.3137
       Tot       1.9935
    Quadrupole Moments (Debye-Ang)
        XX     -73.9215     XY       0.6963     YY     -71.4822
        XZ       2.5878     YZ      -0.8305     ZZ     -70.6930
    Octopole Moments (Debye-Ang^2)
       XXX     -79.3060    XXY       3.8481    XYY     -19.2248
       YYY       1.8268    XXZ      -3.4203    XYZ      -0.4793
       YYZ      -3.1973    XZZ     -16.9084    YZZ      -1.6067
       ZZZ      -1.0040
    Hexadecapole Moments (Debye-Ang^3)
      XXXX   -1407.8314   XXXY      42.7010   XXYY    -324.2011
      XYYY      26.9081   YYYY    -426.7404   XXXZ       4.2015
      XXYZ      -0.3079   XYYZ      -2.1278   YYYZ      -6.3852
      XXZZ    -275.3282   XYZZ       7.4476   YYZZ    -112.7812
      XZZZ       7.1538   YZZZ      -9.3795   ZZZZ    -217.7329
 -----------------------------------------------------------------
 Calculating analytic gradient of the SCF energy
 Gradient of SCF Energy
            1           2           3           4           5           6
    1   0.0050226   0.0036581  -0.0091188  -0.0002550  -0.0007456   0.0007731
    2   0.0017593  -0.0072775   0.0044104   0.0012385  -0.0000340   0.0003836
    3   0.0051383  -0.0061142  -0.0041254   0.0018059   0.0007888   0.0007481
            7           8           9
    1   0.0014787  -0.0006618  -0.0001512
    2   0.0001659   0.0003358  -0.0009821
    3   0.0013705  -0.0006963   0.0010843
 Max gradient component =       9.119E-03
 RMS gradient           =       3.293E-03
 Gradient time:  CPU 17.28 s  wall 25.87 s
 Geometry Optimization Parameters
   NAtoms,    NIC,     NZ,  NCons,   NDum,   NFix, NCnnct, MaxDiis
        9      69       9       0       0       0       0       0

 Cartesian Hessian Update
 Hessian Updated using BFGS Update


** GEOMETRY OPTIMIZATION IN DELOCALIZED INTERNAL COORDINATES **
   Searching for a Minimum

   Optimization Cycle:   2

                       Coordinates (Angstroms)
     ATOM                X               Y               Z
      1  C         1.0307462218   -0.6237483022    1.4845530072
      2  C         1.3929766348   -0.9844879619    0.0572740533
      3  C         0.4211014314    0.1505770110    0.3370789320
      4  Cl        3.0299337355   -0.6580075178   -0.5266689653
      5  H         0.9870226697   -1.8887567143   -0.3730143754
      6  Cl        0.9370395682    1.8278419906    0.1112560190
      7  I        -1.6646274462   -0.1939930071   -0.1619579891
      8  H         0.3932944027   -1.3084504364    2.0305632479
      9  H         1.7763255843   -0.1108905556    2.0801426738
   Point Group: c1    Number of degrees of freedom:    21


   Energy is  -7956.077127158

 Hessian Updated using BFGS Update

 20 Hessian modes will be used to form the next step
  Hessian Eigenvalues:
     0.016299    0.020989    0.023180    0.028449    0.030754    0.034981
     0.081397    0.086706    0.090818    0.103121    0.107820    0.131973
     0.135687    0.241438    0.259727    0.267067    0.286299    0.287109
     0.348124    0.354922

 Minimum Search - Taking Simple RFO Step
 Searching for Lamda that Minimizes Along All modes
 Value Taken    Lamda =  -0.00077539
 Step Taken.  Stepsize is  0.120627

                             Maximum     Tolerance    Cnvgd?
         Gradient           0.005488      0.000300      NO
         Displacement       0.052862      0.001200      NO
         Energy change     -0.002702      0.000001      NO


 New Cartesian Coordinates Obtained by Inverse Iteration

 Displacement from previous Coordinates is:  0.120632
 ----------------------------------------------------------------
             Standard Nuclear Orientation (Angstroms)
    I     Atom           X                Y                Z
 ----------------------------------------------------------------
    1      C       1.0289832233    -0.6257347585     1.4933949863
    2      C       1.3885433383    -0.9755485785     0.0723582332
    3      C       0.4295861967     0.1483391632     0.3559085918
    4      Cl      3.0148434318    -0.6650397773    -0.5522897515
    5      H       0.9780040821    -1.8710047863    -0.3694736161
    6      Cl      0.9414505301     1.8233395819     0.1147144530
    7      I      -1.6564678849    -0.2024605545    -0.1972760135
    8      H       0.4045243543    -1.3189606893     2.0426135260
    9      H       1.7743455304    -0.1028450943     2.0792761942
 ----------------------------------------------------------------
 Molecular Point Group                 C1    NOp =  1
 Largest Abelian Subgroup              C1    NOp =  1
 Nuclear Repulsion Energy =   709.2555354076 hartrees
 There are       54 alpha and       54 beta electrons
 Applying Cartesian multipole field
    Component          Value
    ---------          -----
     (2,0,0)        1.00000E-11
     (0,2,0)        2.00000E-11
     (0,0,2)       -3.00000E-11
 Nucleus-field energy     =     0.0000000145 hartrees
 Requested basis set is 6-311++G(d,p)
 There are 83 shells and 209 basis functions
 A cutoff of  1.0D-11 yielded   2893 shell pairs
 There are     19451 function pairs (     21403 Cartesian)
 Smallest overlap matrix eigenvalue = 2.69E-05
 Guess MOs from SCF MO coefficient file

 -----------------------------------------------------------------------
  General SCF calculation program by
  Eric Jon Sundstrom, Paul Horn, Yuezhi Mao, Dmitri Zuev, Alec White,
  David Stuck, Shaama M.S., Shane Yost, Joonho Lee, David Small,
  Daniel Levine, Susi Lehtola, Hugh Burton, Evgeny Epifanovsky
 -----------------------------------------------------------------------
 Exchange:     0.2000 Hartree-Fock + 0.0800 Slater + 0.7200 B88
 Correlation:  0.1900 VWN1RPA + 0.8100 LYP
 Using SG-1 standard quadrature grid
 A restricted SCF calculation will be
 performed using DIIS
 SCF converges when DIIS error is below 1.0e-08
 ---------------------------------------
  Cycle       Energy         DIIS error
 ---------------------------------------
    1   -7956.0767728627      2.96e-04  
    2   -7956.0774090225      7.49e-05  
    3   -7956.0774080488      7.97e-05  
    4   -7956.0774409679      2.51e-05  
    5   -7956.0774444636      6.01e-06  
    6   -7956.0774446173      2.65e-06  
    7   -7956.0774446538      5.08e-07  
    8   -7956.0774446552      1.02e-07  
    9   -7956.0774446554      3.64e-08  
   10   -7956.0774446552      9.64e-09  Convergence criterion met
 ---------------------------------------
 SCF time:   CPU 50.81s  wall 101.00s 
 SCF   energy in the final basis set =    -7956.0774446552
 Total energy in the final basis set =    -7956.0774446552

 --------------------------------------------------------------

                    Orbital Energies (a.u.)
 --------------------------------------------------------------

 Alpha MOs
 -- Occupied --
*******-176.314-165.717-165.715-165.715-101.572-101.565 -35.810
-31.303 -31.297 -31.297 -22.954 -22.952 -22.952 -22.948 -22.948
-10.306 -10.271 -10.223  -9.486  -9.479  -7.251  -7.244  -7.240
 -7.240  -7.234  -7.234  -6.359  -4.772  -4.757  -4.756  -2.037
 -2.033  -2.033  -2.020  -2.020  -0.952  -0.865  -0.829  -0.682
 -0.637  -0.591  -0.519  -0.506  -0.428  -0.418  -0.403  -0.395
 -0.342  -0.327  -0.310  -0.300  -0.279  -0.274
 -- Virtual --
 -0.083  -0.033  -0.008   0.009   0.021   0.028   0.030   0.054
  0.061   0.072   0.077   0.087   0.089   0.101   0.103   0.108
  0.111   0.125   0.128   0.132   0.134   0.139   0.158   0.163
  0.181   0.189   0.196   0.208   0.224   0.229   0.239   0.258
  0.264   0.270   0.279   0.375   0.399   0.412   0.425   0.432
  0.439   0.445   0.457   0.465   0.476   0.489   0.496   0.500
  0.522   0.545   0.570   0.585   0.595   0.620   0.621   0.655
  0.664   0.683   0.731   0.791   0.820   0.858   0.862   0.868
  0.890   0.902   0.935   0.958   0.987   0.992   1.013   1.095
  1.134   1.171   1.224   1.298   1.338   1.359   1.380   1.432
  1.463   1.509   1.516   1.534   1.577   1.640   1.690   1.709
  1.799   1.802   1.870   1.907   1.988   2.020   2.114   2.160
  2.185   2.211   2.277   2.294   2.305   2.327   2.455   2.483
  2.501   2.546   2.597   2.705   2.714   2.818   2.832   2.851
  2.967   3.161   3.323   3.437   3.705   3.819   3.980   3.995
  4.057   4.122   4.242   4.266   4.434   6.028   6.045   6.089
  9.724   9.756  23.573  23.743  23.863  25.858  25.865  25.918
 25.940  26.418  26.433  27.881  28.363  28.376  28.387  28.540
 28.546  28.572  28.604  28.686 127.900 127.910 127.938 151.674
215.712 215.7421901.838
 --------------------------------------------------------------

          Ground-State Mulliken Net Atomic Charges

     Atom                 Charge (a.u.)
  ----------------------------------------
      1 C                    -0.672701
      2 C                    -0.213738
      3 C                    -0.108737
      4 Cl                    0.068151
      5 H                     0.270420
      6 Cl                    0.216044
      7 I                     0.100566
      8 H                     0.180834
      9 H                     0.159161
  ----------------------------------------
  Sum of atomic charges =     0.000000

 -----------------------------------------------------------------
                    Cartesian Multipole Moments
 -----------------------------------------------------------------
    Charge (ESU x 10^10)
                 0.0000
    Dipole Moment (Debye)
         X      -0.4067      Y      -1.4048      Z       1.3527
       Tot       1.9922
    Quadrupole Moments (Debye-Ang)
        XX     -74.0692     XY       0.7254     YY     -71.4675
        XZ       2.6905     YZ      -0.9076     ZZ     -70.5488
    Octopole Moments (Debye-Ang^2)
       XXX     -79.3687    XXY       4.1842    XYY     -19.3308
       YYY       3.0676    XXZ      -2.7925    XYZ      -0.6092
       YYZ      -2.0323    XZZ     -16.9863    YZZ      -1.3715
       ZZZ       2.3299
    Hexadecapole Moments (Debye-Ang^3)
      XXXX   -1400.5881   XXXY      41.2729   XXYY    -322.3064
      XYYY      25.9621   YYYY    -426.3035   XXXZ       1.6739
      XXYZ      -0.5036   XYYZ      -3.0407   YYYZ      -8.4079
      XXZZ    -273.2938   XYZZ       7.0628   YYZZ    -113.2700
      XZZZ       4.0185   YZZZ     -11.0485   ZZZZ    -223.0849
 -----------------------------------------------------------------
 Calculating analytic gradient of the SCF energy
 Gradient of SCF Energy
            1           2           3           4           5           6
    1   0.0016469  -0.0005603  -0.0000400  -0.0009582   0.0000466   0.0006730
    2   0.0016691  -0.0010294  -0.0008058   0.0004180   0.0008156  -0.0000614
    3  -0.0015683   0.0016498   0.0025135   0.0000015  -0.0001499  -0.0005671
            7           8           9
    1  -0.0002937  -0.0001205  -0.0003939
    2  -0.0005706   0.0000128  -0.0004484
    3  -0.0005368  -0.0008996  -0.0004431
 Max gradient component =       2.514E-03
 RMS gradient           =       9.361E-04
 Gradient time:  CPU 17.23 s  wall 23.76 s
 Geometry Optimization Parameters
   NAtoms,    NIC,     NZ,  NCons,   NDum,   NFix, NCnnct, MaxDiis
        9      69       9       0       0       0       0       0

 Cartesian Hessian Update
 Hessian Updated using BFGS Update


** GEOMETRY OPTIMIZATION IN DELOCALIZED INTERNAL COORDINATES **
   Searching for a Minimum

   Optimization Cycle:   3

                       Coordinates (Angstroms)
     ATOM                X               Y               Z
      1  C         1.0289832233   -0.6257347585    1.4933949863
      2  C         1.3885433383   -0.9755485785    0.0723582332
      3  C         0.4295861967    0.1483391632    0.3559085918
      4  Cl        3.0148434318   -0.6650397773   -0.5522897515
      5  H         0.9780040821   -1.8710047863   -0.3694736161
      6  Cl        0.9414505301    1.8233395819    0.1147144530
      7  I        -1.6564678849   -0.2024605545   -0.1972760135
      8  H         0.4045243543   -1.3189606893    2.0426135260
      9  H         1.7743455304   -0.1028450943    2.0792761942
   Point Group: c1    Number of degrees of freedom:    21


   Energy is  -7956.077444655

 Hessian Updated using BFGS Update

 21 Hessian modes will be used to form the next step
  Hessian Eigenvalues:
     0.016314    0.021003    0.023598    0.028389    0.031843    0.040244
     0.075192    0.086200    0.090740    0.103015    0.108682    0.128193
     0.136056    0.257896    0.262273    0.271036    0.286300    0.291036
     0.348124    0.348385    0.355677

 Minimum Search - Taking Simple RFO Step
 Searching for Lamda that Minimizes Along All modes
 Value Taken    Lamda =  -0.00010872
 Step Taken.  Stepsize is  0.045417

                             Maximum     Tolerance    Cnvgd?
         Gradient           0.001774      0.000300      NO
         Displacement       0.023932      0.001200      NO
         Energy change     -0.000317      0.000001      NO


 New Cartesian Coordinates Obtained by Inverse Iteration

 Displacement from previous Coordinates is:  0.047126
 ----------------------------------------------------------------
             Standard Nuclear Orientation (Angstroms)
    I     Atom           X                Y                Z
 ----------------------------------------------------------------
    1      C       1.0267063705    -0.6260288131     1.4896105448
    2      C       1.3908922392    -0.9756289580     0.0674100486
    3      C       0.4304255789     0.1482271043     0.3485544218
    4      Cl      3.0233329950    -0.6735354746    -0.5491581125
    5      H       0.9837787552    -1.8763473161    -0.3691335350
    6      Cl      0.9337674520     1.8273374652     0.1218370389
    7      I      -1.6594769209    -0.1966665404    -0.1880443866
    8      H       0.4040032636    -1.3186642039     2.0425945476
    9      H       1.7703830686    -0.0986087571     2.0755560357
 ----------------------------------------------------------------
 Molecular Point Group                 C1    NOp =  1
 Largest Abelian Subgroup              C1    NOp =  1
 Nuclear Repulsion Energy =   708.7751141812 hartrees
 There are       54 alpha and       54 beta electrons
 Applying Cartesian multipole field
    Component          Value
    ---------          -----
     (2,0,0)        1.00000E-11
     (0,2,0)        2.00000E-11
     (0,0,2)       -3.00000E-11
 Nucleus-field energy     =     0.0000000146 hartrees
 Requested basis set is 6-311++G(d,p)
 There are 83 shells and 209 basis functions
 A cutoff of  1.0D-11 yielded   2892 shell pairs
 There are     19446 function pairs (     21397 Cartesian)
 Smallest overlap matrix eigenvalue = 2.69E-05
 Guess MOs from SCF MO coefficient file

 -----------------------------------------------------------------------
  General SCF calculation program by
  Eric Jon Sundstrom, Paul Horn, Yuezhi Mao, Dmitri Zuev, Alec White,
  David Stuck, Shaama M.S., Shane Yost, Joonho Lee, David Small,
  Daniel Levine, Susi Lehtola, Hugh Burton, Evgeny Epifanovsky
 -----------------------------------------------------------------------
 Exchange:     0.2000 Hartree-Fock + 0.0800 Slater + 0.7200 B88
 Correlation:  0.1900 VWN1RPA + 0.8100 LYP
 Using SG-1 standard quadrature grid
 A restricted SCF calculation will be
 performed using DIIS
 SCF converges when DIIS error is below 1.0e-08
 ---------------------------------------
  Cycle       Energy         DIIS error
 ---------------------------------------
    1   -7956.0774023859      1.09e-04  
    2   -7956.0774950956      2.64e-05  
    3   -7956.0774956721      2.65e-05  
    4   -7956.0774994683      6.78e-06  
    5   -7956.0774997142      1.57e-06  
    6   -7956.0774997221      1.11e-06  
    7   -7956.0774997285      1.36e-07  
    8   -7956.0774997287      2.99e-08  
    9   -7956.0774997287      1.17e-08  
   10   -7956.0774997287      3.60e-09  Convergence criterion met
 ---------------------------------------
 SCF time:   CPU 50.62s  wall 66.00s 
 SCF   energy in the final basis set =    -7956.0774997287
 Total energy in the final basis set =    -7956.0774997287

 --------------------------------------------------------------

                    Orbital Energies (a.u.)
 --------------------------------------------------------------

 Alpha MOs
 -- Occupied --
*******-176.314-165.717-165.715-165.715-101.572-101.565 -35.810
-31.303 -31.297 -31.297 -22.954 -22.952 -22.952 -22.948 -22.948
-10.307 -10.272 -10.223  -9.486  -9.479  -7.251  -7.244  -7.241
 -7.240  -7.234  -7.234  -6.359  -4.772  -4.757  -4.756  -2.037
 -2.033  -2.032  -2.020  -2.020  -0.951  -0.865  -0.829  -0.682
 -0.637  -0.591  -0.518  -0.506  -0.428  -0.418  -0.403  -0.395
 -0.342  -0.328  -0.310  -0.300  -0.279  -0.274
 -- Virtual --
 -0.082  -0.034  -0.008   0.009   0.021   0.028   0.030   0.054
  0.061   0.072   0.077   0.087   0.089   0.101   0.103   0.108
  0.111   0.125   0.128   0.132   0.134   0.139   0.158   0.163
  0.181   0.189   0.196   0.208   0.224   0.229   0.239   0.259
  0.263   0.268   0.277   0.375   0.399   0.412   0.426   0.432
  0.439   0.445   0.457   0.465   0.476   0.488   0.496   0.501
  0.521   0.545   0.570   0.585   0.595   0.620   0.620   0.654
  0.663   0.683   0.732   0.790   0.820   0.859   0.861   0.868
  0.890   0.901   0.935   0.958   0.985   0.992   1.013   1.094
  1.134   1.169   1.225   1.300   1.337   1.359   1.379   1.434
  1.460   1.509   1.515   1.533   1.578   1.639   1.691   1.710
  1.796   1.801   1.868   1.905   1.989   2.019   2.112   2.159
  2.184   2.211   2.277   2.295   2.305   2.326   2.453   2.483
  2.501   2.544   2.596   2.704   2.713   2.817   2.829   2.849
  2.967   3.158   3.320   3.434   3.703   3.817   3.980   3.995
  4.058   4.122   4.243   4.264   4.434   6.028   6.045   6.089
  9.724   9.754  23.570  23.740  23.860  25.858  25.866  25.922
 25.936  26.416  26.429  27.881  28.363  28.376  28.387  28.540
 28.546  28.572  28.605  28.686 127.900 127.911 127.938 151.674
215.711 215.7411901.838
 --------------------------------------------------------------

          Ground-State Mulliken Net Atomic Charges

     Atom                 Charge (a.u.)
  ----------------------------------------
      1 C                    -0.663839
      2 C                    -0.222322
      3 C                    -0.109974
      4 Cl                    0.069865
      5 H                     0.268619
      6 Cl                    0.216937
      7 I                     0.100756
      8 H                     0.182254
      9 H                     0.157704
  ----------------------------------------
  Sum of atomic charges =     0.000000

 -----------------------------------------------------------------
                    Cartesian Multipole Moments
 -----------------------------------------------------------------
    Charge (ESU x 10^10)
                 0.0000
    Dipole Moment (Debye)
         X      -0.4094      Y      -1.4013      Z       1.3473
       Tot       1.9865
    Quadrupole Moments (Debye-Ang)
        XX     -74.0780     XY       0.6995     YY     -71.4431
        XZ       2.6395     YZ      -0.8921     ZZ     -70.5978
    Octopole Moments (Debye-Ang^2)
       XXX     -79.3274    XXY       4.0686    XYY     -19.2494
       YYY       2.7853    XXZ      -3.0182    XYZ      -0.5202
       YYZ      -2.2884    XZZ     -16.9415    YZZ      -1.4618
       ZZZ       1.3767
    Hexadecapole Moments (Debye-Ang^3)
      XXXX   -1404.2372   XXXY      43.2219   XXYY    -323.5127
      XYYY      28.2495   YYYY    -427.4367   XXXZ       2.3204
      XXYZ      -0.5926   XYYZ      -2.6100   YYYZ      -8.6405
      XXZZ    -274.3054   XYZZ       7.8620   YYZZ    -113.3703
      XZZZ       5.0297   YZZZ     -11.5310   ZZZZ    -221.8916
 -----------------------------------------------------------------
 Calculating analytic gradient of the SCF energy
 Gradient of SCF Energy
            1           2           3           4           5           6
    1   0.0006179  -0.0004175   0.0001538  -0.0001494   0.0001822  -0.0001174
    2   0.0008353  -0.0003603  -0.0002571  -0.0000631  -0.0000494   0.0000756
    3  -0.0008692   0.0004460   0.0005215  -0.0001144   0.0000496   0.0000334
            7           8           9
    1  -0.0000784  -0.0001392  -0.0000521
    2  -0.0000481  -0.0001290  -0.0000040
    3   0.0002402  -0.0002640  -0.0000431
 Max gradient component =       8.692E-04
 RMS gradient           =       3.319E-04
 Gradient time:  CPU 17.09 s  wall 22.05 s
 Geometry Optimization Parameters
   NAtoms,    NIC,     NZ,  NCons,   NDum,   NFix, NCnnct, MaxDiis
        9      69       9       0       0       0       0       0

 Cartesian Hessian Update
 Hessian Updated using BFGS Update


** GEOMETRY OPTIMIZATION IN DELOCALIZED INTERNAL COORDINATES **
   Searching for a Minimum

   Optimization Cycle:   4

                       Coordinates (Angstroms)
     ATOM                X               Y               Z
      1  C         1.0267063705   -0.6260288131    1.4896105448
      2  C         1.3908922392   -0.9756289580    0.0674100486
      3  C         0.4304255789    0.1482271043    0.3485544218
      4  Cl        3.0233329950   -0.6735354746   -0.5491581125
      5  H         0.9837787552   -1.8763473161   -0.3691335350
      6  Cl        0.9337674520    1.8273374652    0.1218370389
      7  I        -1.6594769209   -0.1966665404   -0.1880443866
      8  H         0.4040032636   -1.3186642039    2.0425945476
      9  H         1.7703830686   -0.0986087571    2.0755560357
   Point Group: c1    Number of degrees of freedom:    21


   Energy is  -7956.077499729

 Hessian Updated using BFGS Update

 21 Hessian modes will be used to form the next step
  Hessian Eigenvalues:
     0.016305    0.021007    0.024097    0.027953    0.031655    0.044036
     0.074832    0.084893    0.090425    0.102910    0.107933    0.130053
     0.135639    0.239608    0.264785    0.271074    0.286148    0.287525
     0.347493    0.348208    0.353949

 Minimum Search - Taking Simple RFO Step
 Searching for Lamda that Minimizes Along All modes
 Value Taken    Lamda =  -0.00000888
 Step Taken.  Stepsize is  0.010565

                             Maximum     Tolerance    Cnvgd?
         Gradient           0.000588      0.000300      NO
         Displacement       0.005686      0.001200      NO
         Energy change     -0.000055      0.000001      NO


 New Cartesian Coordinates Obtained by Inverse Iteration

 Displacement from previous Coordinates is:  0.010941
 ----------------------------------------------------------------
             Standard Nuclear Orientation (Angstroms)
    I     Atom           X                Y                Z
 ----------------------------------------------------------------
    1      C       1.0263051742    -0.6269423168     1.4908843047
    2      C       1.3906754330    -0.9751385679     0.0671275070
    3      C       0.4299786711     0.1481010668     0.3484688889
    4      Cl      3.0236051809    -0.6730526662    -0.5488890197
    5      H       0.9823110252    -1.8748454353    -0.3706713808
    6      Cl      0.9336350865     1.8268573191     0.1208403363
    7      I      -1.6592783806    -0.1967051513    -0.1902439179
    8      H       0.4052622973    -1.3188939218     2.0463384854
    9      H       1.7713183144    -0.0992958203     2.0753713994
 ----------------------------------------------------------------
 Molecular Point Group                 C1    NOp =  1
 Largest Abelian Subgroup              C1    NOp =  1
 Nuclear Repulsion Energy =   708.7408022962 hartrees
 There are       54 alpha and       54 beta electrons
 Applying Cartesian multipole field
    Component          Value
    ---------          -----
     (2,0,0)        1.00000E-11
     (0,2,0)        2.00000E-11
     (0,0,2)       -3.00000E-11
 Nucleus-field energy     =     0.0000000146 hartrees
 Requested basis set is 6-311++G(d,p)
 There are 83 shells and 209 basis functions
 A cutoff of  1.0D-11 yielded   2892 shell pairs
 There are     19446 function pairs (     21397 Cartesian)
 Smallest overlap matrix eigenvalue = 2.70E-05
 Guess MOs from SCF MO coefficient file

 -----------------------------------------------------------------------
  General SCF calculation program by
  Eric Jon Sundstrom, Paul Horn, Yuezhi Mao, Dmitri Zuev, Alec White,
  David Stuck, Shaama M.S., Shane Yost, Joonho Lee, David Small,
  Daniel Levine, Susi Lehtola, Hugh Burton, Evgeny Epifanovsky
 -----------------------------------------------------------------------
 Exchange:     0.2000 Hartree-Fock + 0.0800 Slater + 0.7200 B88
 Correlation:  0.1900 VWN1RPA + 0.8100 LYP
 Using SG-1 standard quadrature grid
 A restricted SCF calculation will be
 performed using DIIS
 SCF converges when DIIS error is below 1.0e-08
 ---------------------------------------
  Cycle       Energy         DIIS error
 ---------------------------------------
    1   -7956.0775017470      2.14e-05  
    2   -7956.0775048406      5.76e-06  
    3   -7956.0775048021      6.36e-06  
    4   -7956.0775050179      1.73e-06  
    5   -7956.0775050340      5.12e-07  
    6   -7956.0775050354      1.37e-07  
    7   -7956.0775050354      4.16e-08  
    8   -7956.0775050355      1.42e-08  
    9   -7956.0775050354      3.12e-09  Convergence criterion met
 ---------------------------------------
 SCF time:   CPU 45.28s  wall 58.00s 
 SCF   energy in the final basis set =    -7956.0775050354
 Total energy in the final basis set =    -7956.0775050354

 --------------------------------------------------------------

                    Orbital Energies (a.u.)
 --------------------------------------------------------------

 Alpha MOs
 -- Occupied --
*******-176.314-165.717-165.715-165.715-101.572-101.565 -35.810
-31.303 -31.297 -31.297 -22.954 -22.952 -22.952 -22.948 -22.948
-10.307 -10.272 -10.223  -9.486  -9.479  -7.251  -7.244  -7.241
 -7.240  -7.234  -7.234  -6.359  -4.772  -4.757  -4.756  -2.037
 -2.033  -2.033  -2.020  -2.020  -0.951  -0.865  -0.829  -0.682
 -0.637  -0.590  -0.518  -0.506  -0.428  -0.418  -0.402  -0.395
 -0.342  -0.328  -0.310  -0.300  -0.279  -0.274
 -- Virtual --
 -0.082  -0.034  -0.008   0.009   0.021   0.028   0.030   0.054
  0.061   0.072   0.077   0.087   0.089   0.101   0.103   0.108
  0.111   0.125   0.128   0.132   0.134   0.139   0.158   0.162
  0.181   0.189   0.196   0.208   0.224   0.229   0.239   0.259
  0.263   0.268   0.277   0.375   0.399   0.412   0.426   0.432
  0.439   0.445   0.457   0.465   0.476   0.488   0.496   0.501
  0.521   0.546   0.569   0.585   0.595   0.619   0.620   0.654
  0.663   0.683   0.732   0.790   0.820   0.859   0.861   0.868
  0.890   0.901   0.934   0.958   0.985   0.992   1.013   1.094
  1.133   1.169   1.225   1.300   1.337   1.359   1.379   1.434
  1.460   1.508   1.516   1.533   1.578   1.639   1.691   1.710
  1.795   1.800   1.868   1.904   1.989   2.019   2.112   2.159
  2.185   2.211   2.277   2.295   2.305   2.326   2.453   2.483
  2.500   2.544   2.595   2.704   2.712   2.817   2.828   2.849
  2.967   3.157   3.320   3.434   3.703   3.816   3.980   3.995
  4.058   4.122   4.243   4.264   4.434   6.028   6.045   6.089
  9.724   9.754  23.569  23.739  23.859  25.858  25.866  25.922
 25.936  26.416  26.429  27.881  28.363  28.376  28.387  28.540
 28.546  28.572  28.605  28.686 127.900 127.911 127.938 151.674
215.711 215.7411901.838
 --------------------------------------------------------------

          Ground-State Mulliken Net Atomic Charges

     Atom                 Charge (a.u.)
  ----------------------------------------
      1 C                    -0.663724
      2 C                    -0.222336
      3 C                    -0.109509
      4 Cl                    0.069879
      5 H                     0.268579
      6 Cl                    0.216511
      7 I                     0.100882
      8 H                     0.182305
      9 H                     0.157413
  ----------------------------------------
  Sum of atomic charges =     0.000000

 -----------------------------------------------------------------
                    Cartesian Multipole Moments
 -----------------------------------------------------------------
    Charge (ESU x 10^10)
                 0.0000
    Dipole Moment (Debye)
         X      -0.4109      Y      -1.4005      Z       1.3460
       Tot       1.9855
    Quadrupole Moments (Debye-Ang)
        XX     -74.0754     XY       0.7010     YY     -71.4537
        XZ       2.6401     YZ      -0.8961     ZZ     -70.5889
    Octopole Moments (Debye-Ang^2)
       XXX     -79.3200    XXY       4.0792    XYY     -19.2653
       YYY       2.8170    XXZ      -2.9738    XYZ      -0.5269
       YYZ      -2.2268    XZZ     -16.9540    YZZ      -1.4817
       ZZZ       1.5981
    Hexadecapole Moments (Debye-Ang^3)
      XXXX   -1404.1132   XXXY      43.1857   XXYY    -323.4863
      XYYY      28.2540   YYYY    -427.3465   XXXZ       2.0573
      XXYZ      -0.5576   XYYZ      -2.7241   YYYZ      -8.5690
      XXZZ    -274.3215   XYZZ       7.8428   YYZZ    -113.3561
      XZZZ       4.7154   YZZZ     -11.5078   ZZZZ    -222.1044
 -----------------------------------------------------------------
 Calculating analytic gradient of the SCF energy
 Gradient of SCF Energy
            1           2           3           4           5           6
    1   0.0003004  -0.0001427  -0.0001194   0.0000107   0.0000136  -0.0001063
    2   0.0003054  -0.0001590  -0.0000119  -0.0000174  -0.0000476  -0.0000171
    3   0.0000149   0.0000074   0.0000356  -0.0001728  -0.0000009  -0.0000643
            7           8           9
    1  -0.0000741   0.0000326   0.0000851
    2  -0.0000242  -0.0000185  -0.0000098
    3   0.0001858  -0.0000499   0.0000442
 Max gradient component =       3.054E-04
 RMS gradient           =       1.134E-04
 Gradient time:  CPU 17.19 s  wall 22.85 s
 Geometry Optimization Parameters
   NAtoms,    NIC,     NZ,  NCons,   NDum,   NFix, NCnnct, MaxDiis
        9      69       9       0       0       0       0       0

 Cartesian Hessian Update
 Hessian Updated using BFGS Update


** GEOMETRY OPTIMIZATION IN DELOCALIZED INTERNAL COORDINATES **
   Searching for a Minimum

   Optimization Cycle:   5

                       Coordinates (Angstroms)
     ATOM                X               Y               Z
      1  C         1.0263051742   -0.6269423168    1.4908843047
      2  C         1.3906754330   -0.9751385679    0.0671275070
      3  C         0.4299786711    0.1481010668    0.3484688889
      4  Cl        3.0236051809   -0.6730526662   -0.5488890197
      5  H         0.9823110252   -1.8748454353   -0.3706713808
      6  Cl        0.9336350865    1.8268573191    0.1208403363
      7  I        -1.6592783806   -0.1967051513   -0.1902439179
      8  H         0.4052622973   -1.3188939218    2.0463384854
      9  H         1.7713183144   -0.0992958203    2.0753713994
   Point Group: c1    Number of degrees of freedom:    21


   Energy is  -7956.077505035

 Hessian Updated using BFGS Update

 21 Hessian modes will be used to form the next step
  Hessian Eigenvalues:
     0.016254    0.021072    0.023437    0.024805    0.030809    0.044284
     0.069996    0.081556    0.090466    0.101931    0.108233    0.128209
     0.134419    0.253098    0.262159    0.270330    0.286260    0.299339
     0.348071    0.348459    0.354846

 Minimum Search - Taking Simple RFO Step
 Searching for Lamda that Minimizes Along All modes
 Value Taken    Lamda =  -0.00000142
 Step Taken.  Stepsize is  0.006438

                             Maximum     Tolerance    Cnvgd?
         Gradient           0.000168      0.000300     YES
         Displacement       0.004268      0.001200      NO
         Energy change     -0.000005      0.000001      NO


 New Cartesian Coordinates Obtained by Inverse Iteration

 Displacement from previous Coordinates is:  0.005746
 ----------------------------------------------------------------
             Standard Nuclear Orientation (Angstroms)
    I     Atom           X                Y                Z
 ----------------------------------------------------------------
    1      C       1.0260129284    -0.6274765431     1.4910417016
    2      C       1.3904575731    -0.9749688486     0.0670553578
    3      C       0.4300164955     0.1479280159     0.3485172074
    4      Cl      3.0233230173    -0.6729971044    -0.5488487745
    5      H       0.9816048833    -1.8743925038    -0.3708725333
    6      Cl      0.9339117784     1.8267175370     0.1216365785
    7      I      -1.6588613822    -0.1969606500    -0.1915518927
    8      H       0.4059816045    -1.3189772104     2.0480736558
    9      H       1.7713659038    -0.0987881863     2.0741753029
 ----------------------------------------------------------------
 Molecular Point Group                 C1    NOp =  1
 Largest Abelian Subgroup              C1    NOp =  1
 Nuclear Repulsion Energy =   708.7728766129 hartrees
 There are       54 alpha and       54 beta electrons
 Applying Cartesian multipole field
    Component          Value
    ---------          -----
     (2,0,0)        1.00000E-11
     (0,2,0)        2.00000E-11
     (0,0,2)       -3.00000E-11
 Nucleus-field energy     =     0.0000000146 hartrees
 Requested basis set is 6-311++G(d,p)
 There are 83 shells and 209 basis functions
 A cutoff of  1.0D-11 yielded   2892 shell pairs
 There are     19446 function pairs (     21397 Cartesian)
 Smallest overlap matrix eigenvalue = 2.69E-05
 Guess MOs from SCF MO coefficient file

 -----------------------------------------------------------------------
  General SCF calculation program by
  Eric Jon Sundstrom, Paul Horn, Yuezhi Mao, Dmitri Zuev, Alec White,
  David Stuck, Shaama M.S., Shane Yost, Joonho Lee, David Small,
  Daniel Levine, Susi Lehtola, Hugh Burton, Evgeny Epifanovsky
 -----------------------------------------------------------------------
 Exchange:     0.2000 Hartree-Fock + 0.0800 Slater + 0.7200 B88
 Correlation:  0.1900 VWN1RPA + 0.8100 LYP
 Using SG-1 standard quadrature grid
 A restricted SCF calculation will be
 performed using DIIS
 SCF converges when DIIS error is below 1.0e-08
 ---------------------------------------
  Cycle       Energy         DIIS error
 ---------------------------------------
    1   -7956.0775050278      1.05e-05  
    2   -7956.0775058244      2.00e-06  
    3   -7956.0775058150      2.59e-06  
    4   -7956.0775058501      6.53e-07  
    5   -7956.0775058525      1.92e-07  
    6   -7956.0775058526      6.64e-08  
    7   -7956.0775058527      1.46e-08  
    8   -7956.0775058526      5.27e-09  Convergence criterion met
 ---------------------------------------
 SCF time:   CPU 41.59s  wall 54.00s 
 SCF   energy in the final basis set =    -7956.0775058526
 Total energy in the final basis set =    -7956.0775058526

 --------------------------------------------------------------

                    Orbital Energies (a.u.)
 --------------------------------------------------------------

 Alpha MOs
 -- Occupied --
*******-176.314-165.717-165.715-165.715-101.572-101.565 -35.810
-31.303 -31.297 -31.297 -22.954 -22.952 -22.952 -22.948 -22.948
-10.307 -10.272 -10.223  -9.486  -9.479  -7.251  -7.244  -7.241
 -7.240  -7.234  -7.234  -6.359  -4.772  -4.757  -4.756  -2.037
 -2.033  -2.033  -2.020  -2.020  -0.951  -0.865  -0.829  -0.682
 -0.637  -0.590  -0.518  -0.506  -0.428  -0.418  -0.402  -0.395
 -0.342  -0.328  -0.310  -0.300  -0.279  -0.274
 -- Virtual --
 -0.082  -0.034  -0.008   0.009   0.021   0.028   0.030   0.054
  0.061   0.072   0.077   0.087   0.089   0.101   0.103   0.108
  0.111   0.125   0.128   0.132   0.134   0.139   0.158   0.162
  0.181   0.189   0.196   0.208   0.224   0.229   0.239   0.259
  0.263   0.268   0.277   0.375   0.399   0.412   0.426   0.432
  0.439   0.445   0.457   0.465   0.476   0.488   0.496   0.501
  0.521   0.545   0.569   0.585   0.595   0.619   0.620   0.654
  0.664   0.684   0.732   0.790   0.820   0.859   0.861   0.868
  0.890   0.901   0.935   0.958   0.985   0.991   1.013   1.094
  1.133   1.169   1.225   1.300   1.337   1.359   1.379   1.435
  1.460   1.508   1.516   1.533   1.578   1.640   1.691   1.710
  1.795   1.800   1.868   1.903   1.989   2.019   2.112   2.159
  2.184   2.211   2.277   2.295   2.305   2.326   2.453   2.483
  2.500   2.543   2.595   2.704   2.712   2.817   2.828   2.849
  2.967   3.157   3.321   3.434   3.703   3.816   3.980   3.995
  4.058   4.122   4.243   4.264   4.434   6.028   6.045   6.089
  9.724   9.754  23.569  23.740  23.859  25.858  25.866  25.922
 25.936  26.416  26.429  27.881  28.363  28.376  28.387  28.540
 28.546  28.572  28.605  28.686 127.900 127.911 127.938 151.674
215.711 215.7411901.838
 --------------------------------------------------------------

          Ground-State Mulliken Net Atomic Charges

     Atom                 Charge (a.u.)
  ----------------------------------------
      1 C                    -0.663515
      2 C                    -0.222401
      3 C                    -0.109464
      4 Cl                    0.069961
      5 H                     0.268505
      6 Cl                    0.216428
      7 I                     0.100862
      8 H                     0.182476
      9 H                     0.157148
  ----------------------------------------
  Sum of atomic charges =     0.000000

 -----------------------------------------------------------------
                    Cartesian Multipole Moments
 -----------------------------------------------------------------
    Charge (ESU x 10^10)
                 0.0000
    Dipole Moment (Debye)
         X      -0.4108      Y      -1.4003      Z       1.3454
       Tot       1.9848
    Quadrupole Moments (Debye-Ang)
        XX     -74.0756     XY       0.7025     YY     -71.4544
        XZ       2.6385     YZ      -0.8975     ZZ     -70.5868
    Octopole Moments (Debye-Ang^2)
       XXX     -79.3309    XXY       4.0914    XYY     -19.2757
       YYY       2.8526    XXZ      -2.9643    XYZ      -0.5284
       YYZ      -2.1947    XZZ     -16.9758    YZZ      -1.4809
       ZZZ       1.6790
    Hexadecapole Moments (Debye-Ang^3)
      XXXX   -1403.7607   XXXY      43.1278   XXYY    -323.4155
      XYYY      28.2031   YYYY    -427.3361   XXXZ       1.8546
      XXYZ      -0.5681   XYYZ      -2.7885   YYYZ      -8.6287
      XXZZ    -274.2838   XYZZ       7.8222   YYZZ    -113.3580
      XZZZ       4.4713   YZZZ     -11.6014   ZZZZ    -222.2140
 -----------------------------------------------------------------
 Calculating analytic gradient of the SCF energy
 Gradient of SCF Energy
            1           2           3           4           5           6
    1   0.0001076  -0.0001180   0.0000169  -0.0000316  -0.0000262  -0.0000803
    2   0.0000580   0.0000351  -0.0000384   0.0000002  -0.0000405  -0.0000319
    3   0.0000764  -0.0000368  -0.0000220  -0.0001648   0.0000316  -0.0000678
            7           8           9
    1  -0.0000597   0.0001014   0.0000901
    2  -0.0000450   0.0000287   0.0000339
    3   0.0001655   0.0000439  -0.0000261
 Max gradient component =       1.655E-04
 RMS gradient           =       7.177E-05
 Gradient time:  CPU 17.93 s  wall 23.67 s
 Geometry Optimization Parameters
   NAtoms,    NIC,     NZ,  NCons,   NDum,   NFix, NCnnct, MaxDiis
        9      69       9       0       0       0       0       0

 Cartesian Hessian Update
 Hessian Updated using BFGS Update


** GEOMETRY OPTIMIZATION IN DELOCALIZED INTERNAL COORDINATES **
   Searching for a Minimum

   Optimization Cycle:   6

                       Coordinates (Angstroms)
     ATOM                X               Y               Z
      1  C         1.0260129284   -0.6274765431    1.4910417016
      2  C         1.3904575731   -0.9749688486    0.0670553578
      3  C         0.4300164955    0.1479280159    0.3485172074
      4  Cl        3.0233230173   -0.6729971044   -0.5488487745
      5  H         0.9816048833   -1.8743925038   -0.3708725333
      6  Cl        0.9339117784    1.8267175370    0.1216365785
      7  I        -1.6588613822   -0.1969606500   -0.1915518927
      8  H         0.4059816045   -1.3189772104    2.0480736558
      9  H         1.7713659038   -0.0987881863    2.0741753029
   Point Group: c1    Number of degrees of freedom:    21


   Energy is  -7956.077505853

 Hessian Updated using BFGS Update

 21 Hessian modes will be used to form the next step
  Hessian Eigenvalues:
     0.015872    0.020334    0.021132    0.024865    0.030709    0.044257
     0.070695    0.080091    0.090465    0.099362    0.108173    0.124834
     0.134650    0.257579    0.269518    0.279325    0.286708    0.292649
     0.348179    0.348381    0.354290

 Minimum Search - Taking Simple RFO Step
 Searching for Lamda that Minimizes Along All modes
 Value Taken    Lamda =   0.00000000
 Step Taken.  Stepsize is  0.001970

                             Maximum     Tolerance    Cnvgd?
         Gradient           0.000050      0.000300     YES
         Displacement       0.000980      0.001200     YES
         Energy change     -0.000001      0.000001     YES


                       Distance Matrix (Angstroms)
             C (  1)   C (  2)   C (  3)   Cl(  4)   H (  5)   Cl(  6)
   C (  2)  1.510400
   C (  3)  1.503937  1.504183
   Cl(  4)  2.855254  1.771094  2.864336
   H (  5)  2.241316  1.080696  2.216202  2.375635
   Cl(  6)  2.811907  2.839165  1.767405  3.326224  3.734040
   I (  7)  3.197658  3.157613  2.184956  4.719865  3.133368  3.303912
   H (  8)  1.083004  2.238743  2.245191  3.743230  2.547769  3.726294
   H (  9)  1.084024  2.222907  2.199542  2.962662  3.123260  2.867283
             I (  7)   H (  8)
   H (  8)  3.246293
   H (  9)  4.112130  1.831343

 Final energy is   -7956.0775058526478     


 ******************************
 **  OPTIMIZATION CONVERGED  **
 ******************************

                       Coordinates (Angstroms)
     ATOM                X               Y               Z
      1  C         1.0260129284   -0.6274765431    1.4910417016
      2  C         1.3904575731   -0.9749688486    0.0670553578
      3  C         0.4300164955    0.1479280159    0.3485172074
      4  Cl        3.0233230173   -0.6729971044   -0.5488487745
      5  H         0.9816048833   -1.8743925038   -0.3708725333
      6  Cl        0.9339117784    1.8267175370    0.1216365785
      7  I        -1.6588613822   -0.1969606500   -0.1915518927
      8  H         0.4059816045   -1.3189772104    2.0480736558
      9  H         1.7713659038   -0.0987881863    2.0741753029

Z-matrix Print:
$molecule
0 1
I 
C  1 2.184956
C  2 1.503937 1 119.029423
H  3 1.083004 2 119.541831 1 -1.967787 0
H  3 1.084024 2 115.447881 1 -146.552564 0
C  2 1.504183 1 116.509724 3 69.095667 0
H  6 1.080696 2 117.100931 1 -0.634573 0
Cl 2 1.767405 1 113.002463 3 -145.575206 0
Cl 6 1.771094 2 121.767246 1 140.538451 0
$end


 --------------------------------------------------------------

                    Orbital Energies (a.u.)
 --------------------------------------------------------------

 Alpha MOs
 -- Occupied --
*******-176.314-165.717-165.715-165.715-101.572-101.565 -35.810
-31.303 -31.297 -31.297 -22.954 -22.952 -22.952 -22.948 -22.948
-10.307 -10.272 -10.223  -9.486  -9.479  -7.251  -7.244  -7.241
 -7.240  -7.234  -7.234  -6.359  -4.772  -4.757  -4.756  -2.037
 -2.033  -2.033  -2.020  -2.020  -0.951  -0.865  -0.829  -0.682
 -0.637  -0.590  -0.518  -0.506  -0.428  -0.418  -0.402  -0.395
 -0.342  -0.328  -0.310  -0.300  -0.279  -0.274
 -- Virtual --
 -0.082  -0.034  -0.008   0.009   0.021   0.028   0.030   0.054
  0.061   0.072   0.077   0.087   0.089   0.101   0.103   0.108
  0.111   0.125   0.128   0.132   0.134   0.139   0.158   0.162
  0.181   0.189   0.196   0.208   0.224   0.229   0.239   0.259
  0.263   0.268   0.277   0.375   0.399   0.412   0.426   0.432
  0.439   0.445   0.457   0.465   0.476   0.488   0.496   0.501
  0.521   0.545   0.569   0.585   0.595   0.619   0.620   0.654
  0.664   0.684   0.732   0.790   0.820   0.859   0.861   0.868
  0.890   0.901   0.935   0.958   0.985   0.991   1.013   1.094
  1.133   1.169   1.225   1.300   1.337   1.359   1.379   1.435
  1.460   1.508   1.516   1.533   1.578   1.640   1.691   1.710
  1.795   1.800   1.868   1.903   1.989   2.019   2.112   2.159
  2.184   2.211   2.277   2.295   2.305   2.326   2.453   2.483
  2.500   2.543   2.595   2.704   2.712   2.817   2.828   2.849
  2.967   3.157   3.321   3.434   3.703   3.816   3.980   3.995
  4.058   4.122   4.243   4.264   4.434   6.028   6.045   6.089
  9.724   9.754  23.569  23.740  23.859  25.858  25.866  25.922
 25.936  26.416  26.429  27.881  28.363  28.376  28.387  28.540
 28.546  28.572  28.605  28.686 127.900 127.911 127.938 151.674
215.711 215.7411901.838
 --------------------------------------------------------------

          Ground-State Mulliken Net Atomic Charges

     Atom                 Charge (a.u.)
  ----------------------------------------
      1 C                    -0.663515
      2 C                    -0.222401
      3 C                    -0.109464
      4 Cl                    0.069961
      5 H                     0.268505
      6 Cl                    0.216428
      7 I                     0.100862
      8 H                     0.182476
      9 H                     0.157148
  ----------------------------------------
  Sum of atomic charges =     0.000000

 -----------------------------------------------------------------
                    Cartesian Multipole Moments
 -----------------------------------------------------------------
    Charge (ESU x 10^10)
                 0.0000
    Dipole Moment (Debye)
         X      -0.4108      Y      -1.4003      Z       1.3454
       Tot       1.9848
    Quadrupole Moments (Debye-Ang)
        XX     -74.0756     XY       0.7025     YY     -71.4544
        XZ       2.6385     YZ      -0.8975     ZZ     -70.5868
    Octopole Moments (Debye-Ang^2)
       XXX     -79.3309    XXY       4.0914    XYY     -19.2757
       YYY       2.8526    XXZ      -2.9643    XYZ      -0.5284
       YYZ      -2.1947    XZZ     -16.9758    YZZ      -1.4809
       ZZZ       1.6790
    Hexadecapole Moments (Debye-Ang^3)
      XXXX   -1403.7607   XXXY      43.1278   XXYY    -323.4155
      XYYY      28.2031   YYYY    -427.3361   XXXZ       1.8546
      XXYZ      -0.5681   XYYZ      -2.7885   YYYZ      -8.6287
      XXZZ    -274.2838   XYZZ       7.8222   YYZZ    -113.3580
      XZZZ       4.4713   YZZZ     -11.6014   ZZZZ    -222.2140
 -----------------------------------------------------------------
Archival summary:
1\1\TWL02\OPT\ProcedureUnspecified\BasisUnspecified\1l233\taweetha\ThuOct1101:24:172018ThuOct1101:24:172018\0\\#,OPT,ProcedureUnspecified,BasisUnspecified,\\0,1\I\C,1,2.18496\C,2,1.50394,1,119.029\H,3,1.083,2,119.542,1,-1.96779,0\H,3,1.08402,2,115.448,1,-146.553,0\C,2,1.50418,1,116.51,3,69.0957,0\H,6,1.0807,2,117.101,1,-0.634573,0\Cl,2,1.7674,1,113.002,3,-145.575,0\Cl,6,1.77109,2,121.767,1,140.538,0\\\@

 Total job time:  654.84s(wall), 412.78s(cpu) 
 Thu Oct 11 01:24:17 2018

        *************************************************************
        *                                                           *
        *  Thank you very much for using Q-Chem.  Have a nice day.  *
        *                                                           *
        *************************************************************


 
User input: 2 of 2 
 
Q-Chem Developer Version!
                  Welcome to Q-Chem
     A Quantum Leap Into The Future Of Chemistry


 Q-Chem 5.1, Q-Chem, Inc., Pleasanton, CA (2018)

 Yihan Shao,  Zhengting Gan,  E. Epifanovsky,  A. T. B. Gilbert,  M. Wormit,  
 J. Kussmann,  A. W. Lange,  A. Behn,  Jia Deng,  Xintian Feng,  D. Ghosh,  
 M. Goldey,  P. R. Horn,  L. D. Jacobson,  I. Kaliman,  T. Kus,  A. Landau,  
 Jie Liu,  E. I. Proynov,  R. M. Richard,  R. P. Steele,  E. J. Sundstrom,  
 H. L. Woodcock III,  P. M. Zimmerman,  D. Zuev,  B. Albrecht,  E. Alguire,  
 S. A. Baeppler,  D. Barton,  Z. Benda,  Y. A. Bernard,  E. J. Berquist,  
 K. B. Bravaya,  H. Burton,  D. Casanova,  Chun-Min Chang,  Yunqing Chen,  
 A. Chien,  K. D. Closser,  M. P. Coons,  S. Coriani,  S. Dasgupta,  
 A. L. Dempwolff,  M. Diedenhofen,  Hainam Do,  R. G. Edgar,  Po-Tung Fang,  
 S. Faraji,  S. Fatehi,  Qingguo Feng,  K. D. Fenk,  J. Fosso-Tande,  
 Qinghui Ge,  A. Ghysels,  G. Gidofalvi,  J. Gomes,  J. Gonthier,  A. Gunina,  
 D. Hait,  M. W. D. Hanson-Heine,  P. H. P. Harbach,  A. W. Hauser,  
 J. E. Herr,  E. G. Hohenstein,  Z. C. Holden,  Kerwin Hui,  B. C. Huynh,  
 T.-C. Jagau,  Hyunjun Ji,  B. Kaduk,  K. Khistyaev,  Jaehoon Kim,  
 P. Klunzinger,  K. Koh,  D. Kosenkov,  L. Koulias,  T. Kowalczyk,  
 C. M. Krauter,  A. Kunitsa,  Ka Un Lao,  A. Laurent,  K. V. Lawler,  
 Joonho Lee,  D. Lefrancois,  S. Lehtola,  D. S. Levine,  Yi-Pei Li,  
 You-Sheng Lin,  Fenglai Liu,  E. Livshits,  A. Luenser,  P. Manohar,  
 E. Mansoor,  S. F. Manzer,  Shan-Ping Mao,  Yuezhi Mao,  N. Mardirossian,  
 A. V. Marenich,  T. Markovich,  L. A. Martinez-Martinez,  S. A. Maurer,  
 N. J. Mayhall,  S. C. McKenzie,  J.-M. Mewes,  A. F. Morrison,  
 J. W. Mullinax,  K. Nanda,  T. S. Nguyen-Beck,  R. Olivares-Amaya,  
 J. A. Parkhill,  T. M. Perrine,  F. Plasser,  P. Pokhilko,  S. Prager,  
 A. Prociuk,  E. Ramos,  D. R. Rehn,  F. Rob,  M. Schneider,  N. Sergueev,  
 S. M. Sharada,  S. Sharma,  D. W. Small,  T. Stauch,  T. Stein,  
 Yu-Chuan Su,  A. J. W. Thom,  A. Tkatchenko,  T. Tsuchimochi,  N. M. Tubman,  
 L. Vogt,  M. L. Vidal,  O. Vydrov,  M. A. Watson,  J. Wenzel,  
 M. de Wergifosse,  T. A. Wesolowski,  A. White,  J. Witte,  A. Yamada,  
 Jun Yang,  K. Yao,  S. Yeganeh,  S. R. Yost,  Zhi-Qiang You,  A. Zech,  
 Igor Ying Zhang,  Xing Zhang,  Yan Zhao,  Ying Zhu,  B. R. Brooks,  
 G. K. L. Chan,  C. J. Cramer,  M. S. Gordon,  W. J. Hehre,  A. Klamt,  
 M. W. Schmidt,  C. D. Sherrill,  D. G. Truhlar,  A. Aspuru-Guzik,  R. Baer,  
 A. T. Bell,  N. A. Besley,  Jeng-Da Chai,  A. E. DePrince, III,  
 R. A. DiStasio Jr.,  A. Dreuw,  B. D. Dunietz,  T. R. Furlani,  
 Chao-Ping Hsu,  Yousung Jung,  Jing Kong,  D. S. Lambrecht,  WanZhen Liang,  
 C. Ochsenfeld,  V. A. Rassolov,  L. V. Slipchenko,  J. E. Subotnik,  
 T. Van Voorhis,  J. M. Herbert,  A. I. Krylov,  P. M. W. Gill,  M. Head-Gordon

 Contributors to earlier versions of Q-Chem not listed above: 
 R. D. Adamson,  B. Austin,  J. Baker,  G. J. O. Beran,  K. Brandhorst,  
 S. T. Brown,  E. F. C. Byrd,  A. K. Chakraborty,  C.-L. Cheng,  
 Siu Hung Chien,  D. M. Chipman,  D. L. Crittenden,  H. Dachsel,  
 R. J. Doerksen,  A. D. Dutoi,  L. Fusti-Molnar,  W. A. Goddard III,  
 A. Golubeva-Zadorozhnaya,  S. R. Gwaltney,  G. Hawkins,  A. Heyden,  
 S. Hirata,  G. Kedziora,  F. J. Keil,  C. Kelley,  Jihan Kim,  R. A. King,  
 R. Z. Khaliullin,  P. P. Korambath,  W. Kurlancheek,  A. M. Lee,  M. S. Lee,  
 S. V. Levchenko,  Ching Yeh Lin,  D. Liotard,  R. C. Lochan,  I. Lotan,  
 P. E. Maslen,  N. Nair,  D. P. O'Neill,  D. Neuhauser,  E. Neuscamman,  
 C. M. Oana,  R. Olson,  B. Peters,  R. Peverati,  P. A. Pieniazek,  
 Y. M. Rhee,  J. Ritchie,  M. A. Rohrdanz,  E. Rosta,  N. J. Russ,  
 H. F. Schaefer III,  N. E. Schultz,  N. Shenvi,  A. C. Simmonett,  A. Sodt,  
 D. Stuck,  K. S. Thanthiriwatte,  V. Vanovschi,  Tao Wang,  A. Warshel,  
 C. F. Williams,  Q. Wu,  X. Xu,  W. Zhang

 Please cite Q-Chem as follows:
 Y. Shao et al., Mol. Phys. 113, 184-215 (2015)
 DOI: 10.1080/00268976.2014.952696

 Q-Chem 5.1.1 for Intel X86 EM64T Linux

 Parts of Q-Chem use Armadillo 8.300.2 (Tropical Shenanigans).
 http://arma.sourceforge.net/

 Q-Chem begins on Thu Oct 11 01:24:17 2018  

Host: 
0

     Scratch files written to /scratch/taweetham/qchem1218//
The previous job contains 0 fragments, simply inherited here
Input Ideriv = 2
Curr. Ideriv = -1
Max.  Ideriv = 2

Checking the input file for inconsistencies... 	...done.

--------------------------------------------------------------
User input:
--------------------------------------------------------------

$molecule
read
$end

$rem
   job_type 	frequency
   basis 	6-311++g**
   method	b3lyp	
$end


--------------------------------------------------------------
 ----------------------------------------------------------------
             Standard Nuclear Orientation (Angstroms)
    I     Atom           X                Y                Z
 ----------------------------------------------------------------
    1      C       1.0609757168    -0.4671172467     1.5372089162
    2      C       1.4041653445    -0.9274430121     0.1402017659
    3      C       0.4384406263     0.2073102323     0.3458131655
    4      Cl      3.0234187801    -0.6644203730    -0.5273398401
    5      H       0.9961305963    -1.8628941551    -0.2152459443
    6      Cl      0.9229877938     1.8656667765    -0.0267283043
    7      I      -1.6561279946    -0.1968455301    -0.1269172276
    8      H       0.4569246445    -1.1153527779     2.1599525325
    9      H       1.8113265917     0.1133713296     2.0617218433
 ----------------------------------------------------------------
 Molecular Point Group                 C1    NOp =  1
 Largest Abelian Subgroup              C1    NOp =  1
 Nuclear Repulsion Energy =   708.7728766129 hartrees
 There are       54 alpha and       54 beta electrons
 Requested basis set is 6-311++G(d,p)
 There are 83 shells and 209 basis functions

 Total QAlloc Memory Limit   2000 MB
 Mega-Array Size       188 MB
 MEM_STATIC part       192 MB

                       Distance Matrix (Angstroms)
             C (  1)   C (  2)   C (  3)   Cl(  4)   H (  5)   Cl(  6)
   C (  2)  1.510400
   C (  3)  1.503937  1.504183
   Cl(  4)  2.855254  1.771094  2.864336
   H (  5)  2.241316  1.080696  2.216202  2.375635
   Cl(  6)  2.811907  2.839165  1.767405  3.326224  3.734040
   I (  7)  3.197658  3.157613  2.184956  4.719865  3.133368  3.303912
   H (  8)  1.083004  2.238743  2.245191  3.743230  2.547769  3.726294
   H (  9)  1.084024  2.222907  2.199542  2.962662  3.123260  2.867283
             I (  7)   H (  8)
   H (  8)  3.246293
   H (  9)  4.112130  1.831343

 A cutoff of  1.0D-11 yielded   2892 shell pairs
 There are     19446 function pairs (     21397 Cartesian)
 Smallest overlap matrix eigenvalue = 2.69E-05
 Guess from superposition of atomic densities
 Warning:  Energy on first SCF cycle will be non-variational
 SAD guess density has 108.000000 electrons

 -----------------------------------------------------------------------
  General SCF calculation program by
  Eric Jon Sundstrom, Paul Horn, Yuezhi Mao, Dmitri Zuev, Alec White,
  David Stuck, Shaama M.S., Shane Yost, Joonho Lee, David Small,
  Daniel Levine, Susi Lehtola, Hugh Burton, Evgeny Epifanovsky
 -----------------------------------------------------------------------
 Exchange:     0.2000 Hartree-Fock + 0.0800 Slater + 0.7200 B88
 Correlation:  0.1900 VWN1RPA + 0.8100 LYP
 Using SG-1 standard quadrature grid
 A restricted SCF calculation will be
 performed using DIIS
 SCF converges when DIIS error is below 1.0e-08
 ---------------------------------------
  Cycle       Energy         DIIS error
 ---------------------------------------
    1   -7957.0717109259      3.71e-02  
    2   -7956.0347722646      2.86e-03  
    3   -7956.0151323267      3.39e-03  
    4   -7956.0762094154      4.47e-04  
    5   -7956.0771306182      2.24e-04  
    6   -7956.0773530304      8.75e-05  
    7   -7956.0773922888      2.19e-05  
    8   -7956.0773948083      7.36e-06  
    9   -7956.0773950743      1.38e-06  
   10   -7956.0773950823      3.79e-07  
   11   -7956.0773950828      1.12e-07  
   12   -7956.0773950830      2.03e-08  
   13   -7956.0773950829      4.32e-09  Convergence criterion met
 ---------------------------------------
 SCF time:   CPU 64.57s  wall 83.00s 
 SCF   energy in the final basis set =    -7956.0773950829
 Total energy in the final basis set =    -7956.0773950829

 --------------------------------------------------------------

                    Orbital Energies (a.u.)
 --------------------------------------------------------------

 Alpha MOs
 -- Occupied --
*******-176.314-165.717-165.715-165.715-101.572-101.565 -35.810
-31.303 -31.297 -31.297 -22.954 -22.952 -22.952 -22.948 -22.948
-10.307 -10.272 -10.223  -9.486  -9.479  -7.251  -7.244  -7.241
 -7.240  -7.234  -7.234  -6.359  -4.772  -4.757  -4.756  -2.037
 -2.033  -2.032  -2.020  -2.020  -0.951  -0.865  -0.829  -0.682
 -0.637  -0.590  -0.518  -0.506  -0.428  -0.418  -0.402  -0.395
 -0.342  -0.328  -0.310  -0.300  -0.279  -0.274
 -- Virtual --
 -0.082  -0.034  -0.008   0.009   0.021   0.028   0.030   0.054
  0.061   0.072   0.077   0.087   0.089   0.101   0.103   0.108
  0.111   0.125   0.128   0.132   0.134   0.139   0.158   0.162
  0.181   0.189   0.196   0.208   0.224   0.229   0.239   0.259
  0.263   0.268   0.277   0.375   0.399   0.412   0.425   0.432
  0.439   0.445   0.457   0.465   0.476   0.488   0.496   0.501
  0.521   0.545   0.569   0.585   0.595   0.619   0.620   0.654
  0.664   0.684   0.732   0.790   0.820   0.859   0.861   0.868
  0.890   0.901   0.935   0.958   0.985   0.991   1.013   1.094
  1.133   1.169   1.225   1.300   1.336   1.359   1.379   1.434
  1.460   1.508   1.516   1.533   1.578   1.640   1.691   1.710
  1.795   1.800   1.868   1.903   1.989   2.019   2.112   2.159
  2.184   2.211   2.277   2.295   2.305   2.326   2.453   2.483
  2.500   2.543   2.595   2.704   2.712   2.817   2.828   2.849
  2.967   3.157   3.321   3.434   3.703   3.816   3.980   3.995
  4.058   4.122   4.243   4.264   4.434   6.029   6.045   6.089
  9.724   9.754  23.569  23.740  23.859  25.858  25.866  25.922
 25.936  26.416  26.429  27.881  28.363  28.376  28.387  28.540
 28.546  28.572  28.605  28.686 127.900 127.911 127.938 151.674
215.711 215.7411901.838
 --------------------------------------------------------------

          Ground-State Mulliken Net Atomic Charges

     Atom                 Charge (a.u.)
  ----------------------------------------
      1 C                    -0.662504
      2 C                    -0.223625
      3 C                    -0.110568
      4 Cl                    0.070222
      5 H                     0.268411
      6 Cl                    0.217271
      7 I                     0.101255
      8 H                     0.182436
      9 H                     0.157102
  ----------------------------------------
  Sum of atomic charges =     0.000000

 -----------------------------------------------------------------
                    Cartesian Multipole Moments
 -----------------------------------------------------------------
    Charge (ESU x 10^10)
                 0.0000
    Dipole Moment (Debye)
         X      -0.3765      Y      -1.2877      Z       1.4616
       Tot       1.9839
    Quadrupole Moments (Debye-Ang)
        XX     -73.9972     XY       0.8672     YY     -71.6532
        XZ       2.6409     YZ      -0.7936     ZZ     -70.4838
    Octopole Moments (Debye-Ang^2)
       XXX     -80.4548    XXY       1.4422    XYY     -19.5848
       YYY      -4.1970    XXZ      -3.8032    XYZ      -0.3319
       YYZ      -3.6238    XZZ     -16.9340    YZZ      -3.0525
       ZZZ      -0.9947
    Hexadecapole Moments (Debye-Ang^3)
      XXXX   -1406.0144   XXXY      37.7445   XXYY    -323.0044
      XYYY      21.5562   YYYY    -428.3411   XXXZ       7.0783
      XXYZ       3.0012   XYYZ      -0.3131   YYYZ      -2.1906
      XXZZ    -274.7288   XYZZ       6.7581   YYZZ    -113.6677
      XZZZ      12.2822   YZZZ      -2.2257   ZZZZ    -220.4963
 -----------------------------------------------------------------
 Calculating MO derivatives via CPSCF
   1         3          27      0.137304    0.028978
   2         3          27      0.018796    0.003788
   3         3          27      0.001939    0.000668
   4         5          25      0.000152    0.000061
   5        27           3      0.000008    0.000006
   6        30           0      0.000000    0.000000    Roots Converged
 Time for AOints: 32.7 s (CPU) 32.8 s (wall)
 ------------------------------------------------------------------------------
                     AOints        : Timing summary (seconds)
 ------------------------------------------------------------------------------
     job step          cpu (% of tot)      sys (% of tot)     wall (% of tot)
 ------------------------------------------------------------------------------
  cpscf_lag         0.2619E+03 (47.6)   0.3400E-03 (17.3)   0.2922E+03 (50.3)
  iterzp            0.2551E+03 (46.4)   0.1626E-02 (82.7)   0.2553E+03 (44.0)
  make_fx           0.0000E+00 ( 0.0)   0.0000E+00 ( 0.0)   0.0000E+00 ( 0.0)
  AOints            0.3272E+02 ( 5.9)   0.0000E+00 ( 0.0)   0.3275E+02 ( 5.6)
 ------------------------------------------------------------------------------
   Grand Totals     0.5502E+03          0.1966E-02          0.5808E+03
 ------------------------------------------------------------------------------
 Calculating analytic Hessian of the SCF energy
 Polarizability Matrix (a.u.)
            1           2           3
    1-116.2218162  -2.8005244  -0.1535247
    2  -2.8005244 -82.1101912   1.9072331
    3  -0.1535247   1.9072331 -73.4556496

 Direct stationary perturbation theory relativistic correction:

 rels  =      98.528839502383
 relv  =    -327.306840921852
 rel2e =      43.244567311242
 E_rel =    -185.533434108227

 Hessian of the SCF Energy
            1           2           3           4           5           6
    1   0.4585588   0.2204725   0.0279703  -0.0520131  -0.0119313   0.0184544
    2   0.2204725   0.4176343  -0.0431704  -0.0138459  -0.0573695  -0.0332278
    3   0.0279703  -0.0431704   0.5928644   0.0464944  -0.0731146  -0.1818323
    4  -0.0520131  -0.0138459   0.0464944   0.3833204   0.0626650  -0.0492314
    5  -0.0119313  -0.0573695  -0.0731146   0.0626650   0.5354874   0.1606891
    6   0.0184544  -0.0332278  -0.1818323  -0.0492314   0.1606891   0.3396555
    7  -0.0644246   0.0088470  -0.0776237  -0.1114210   0.0714229   0.0356863
    8   0.0083835  -0.0702785   0.0821769   0.0784037  -0.1455230  -0.0384870
    9  -0.0526749   0.0482305  -0.1486620   0.0122631  -0.0077294  -0.0181201
   10  -0.0084020   0.0032790   0.0080547  -0.1299887  -0.0284245   0.0374066
   11  -0.0000789  -0.0016928  -0.0008822  -0.0244668  -0.0394744   0.0056361
   12   0.0266796   0.0062518  -0.0059434   0.0386666   0.0077227  -0.0441957
   13  -0.0006062  -0.0003275   0.0020204  -0.0802977  -0.1026023  -0.0398954
   14   0.0052746   0.0036727   0.0010747  -0.0995793  -0.2713480  -0.0892595
   15  -0.0123375  -0.0249192  -0.0083017  -0.0374303  -0.0895375  -0.0718415
   16   0.0006540   0.0012462  -0.0018198   0.0028556   0.0070963  -0.0013986
   17  -0.0013788  -0.0170965   0.0060520  -0.0086173  -0.0245621   0.0075751
   18   0.0090176   0.0232610  -0.0025932  -0.0057135  -0.0054691   0.0007358
   19  -0.0132083   0.0038541  -0.0016995  -0.0173574  -0.0006174  -0.0108022
   20   0.0006866   0.0005208   0.0021089   0.0060781   0.0013953   0.0007447
   21  -0.0148461  -0.0040488  -0.0003954   0.0022248   0.0043269   0.0005279
   22  -0.1382454  -0.1066494   0.0938629  -0.0071684  -0.0093748   0.0013179
   23  -0.1047381  -0.1493990   0.0998264   0.0113274   0.0134694  -0.0071756
   24   0.0905590   0.0994289  -0.1357826   0.0077761   0.0118486  -0.0134316
   25  -0.1823132  -0.1168758  -0.0972596   0.0120702   0.0117662   0.0084622
   26  -0.1166901  -0.1259913  -0.0740717  -0.0119649  -0.0120751  -0.0064951
   27  -0.0928226  -0.0718060  -0.1093539  -0.0150498  -0.0087367  -0.0114980
            7           8           9          10          11          12
    1  -0.0644246   0.0083835  -0.0526749  -0.0084020  -0.0000789   0.0266796
    2   0.0088470  -0.0702785   0.0482305   0.0032790  -0.0016928   0.0062518
    3  -0.0776237   0.0821769  -0.1486620   0.0080547  -0.0008822  -0.0059434
    4  -0.1114210   0.0784037   0.0122631  -0.1299887  -0.0244668   0.0386666
    5   0.0714229  -0.1455230  -0.0077294  -0.0284245  -0.0394744   0.0077227
    6   0.0356863  -0.0384870  -0.0181201   0.0374066   0.0056361  -0.0441957
    7   0.2971324  -0.0649328   0.0431805  -0.0222531   0.0112021   0.0013286
    8  -0.0649328   0.3727096  -0.0587078  -0.0042526   0.0035013  -0.0044456
    9   0.0431805  -0.0587078   0.2497427   0.0122394  -0.0069247  -0.0036334
   10  -0.0222531  -0.0042526   0.0122394   0.1845368   0.0264018  -0.0681458
   11   0.0112021   0.0035013  -0.0069247   0.0264018   0.0346517  -0.0075724
   12   0.0013286  -0.0044456  -0.0036334  -0.0681458  -0.0075724   0.0494932
   13   0.0058149   0.0158957   0.0048322  -0.0214386  -0.0190266   0.0003341
   14  -0.0071896  -0.0150122  -0.0074020   0.0005537   0.0024654   0.0005945
   15   0.0036793   0.0076676   0.0004184   0.0112880   0.0105580   0.0018683
   16  -0.0369946  -0.0372460   0.0093959  -0.0002434   0.0053625   0.0005841
   17  -0.0191247  -0.1306651   0.0244343   0.0002286  -0.0008681  -0.0020321
   18   0.0035783   0.0209793  -0.0346600  -0.0009822  -0.0004804   0.0012963
   19  -0.0658695   0.0008822  -0.0106916  -0.0023056   0.0000965  -0.0004170
   20  -0.0031865  -0.0152434  -0.0080581   0.0013995  -0.0000037   0.0003715
   21  -0.0081917  -0.0068472  -0.0217926   0.0008074  -0.0005338   0.0003296
   22   0.0104368   0.0121343  -0.0100927  -0.0011908   0.0003066   0.0028426
   23  -0.0115811  -0.0100491   0.0044179   0.0018816   0.0003066  -0.0036950
   24   0.0061811   0.0053516  -0.0112800  -0.0008100   0.0006381  -0.0012539
   25  -0.0124214  -0.0092679  -0.0084520   0.0012855   0.0002027  -0.0018730
   26   0.0145427   0.0105604   0.0117393  -0.0010670   0.0011140   0.0028046
   27  -0.0078188  -0.0076877  -0.0120129   0.0001418  -0.0004387   0.0020390
           13          14          15          16          17          18
    1  -0.0006062   0.0052746  -0.0123375   0.0006540  -0.0013788   0.0090176
    2  -0.0003275   0.0036727  -0.0249192   0.0012462  -0.0170965   0.0232610
    3   0.0020204   0.0010747  -0.0083017  -0.0018198   0.0060520  -0.0025932
    4  -0.0802977  -0.0995793  -0.0374303   0.0028556  -0.0086173  -0.0057135
    5  -0.1026023  -0.2713480  -0.0895375   0.0070963  -0.0245621  -0.0054691
    6  -0.0398954  -0.0892595  -0.0718415  -0.0013986   0.0075751   0.0007358
    7   0.0058149  -0.0071896   0.0036793  -0.0369946  -0.0191247   0.0035783
    8   0.0158957  -0.0150122   0.0076676  -0.0372460  -0.1306651   0.0209793
    9   0.0048322  -0.0074020   0.0004184   0.0093959   0.0244343  -0.0346600
   10  -0.0214386   0.0005537   0.0112880  -0.0002434   0.0002286  -0.0009822
   11  -0.0190266   0.0024654   0.0105580   0.0053625  -0.0008681  -0.0004804
   12   0.0003341   0.0005945   0.0018683   0.0005841  -0.0020321   0.0012963
   13   0.0970228   0.1016180   0.0312724  -0.0006984   0.0025125   0.0012619
   14   0.1016180   0.2796956   0.0948503   0.0007112  -0.0017922  -0.0010759
   15   0.0312724   0.0948503   0.0773540  -0.0007711   0.0031612   0.0006105
   16  -0.0006984   0.0007112  -0.0007711   0.0472581   0.0409031  -0.0070915
   17   0.0025125  -0.0017922   0.0031612   0.0409031   0.1865076  -0.0380935
   18   0.0012619  -0.0010759   0.0006105  -0.0070915  -0.0380935   0.0312914
   19  -0.0003106  -0.0012263   0.0020122  -0.0142966  -0.0147943   0.0001874
   20   0.0012202   0.0013788  -0.0004602  -0.0193695  -0.0103075  -0.0016072
   21  -0.0002216   0.0005026   0.0003659   0.0011171  -0.0005995   0.0026026
   22   0.0009598  -0.0000804  -0.0013662   0.0003238   0.0021375  -0.0027834
   23   0.0001960   0.0001945   0.0018437   0.0004877  -0.0023657   0.0035168
   24   0.0008530  -0.0009008   0.0021238   0.0004690  -0.0011536  -0.0001042
   25  -0.0004460  -0.0000819   0.0036532   0.0011415  -0.0018664   0.0025254
   26   0.0005140   0.0007453  -0.0031638   0.0008087   0.0011496  -0.0010310
   27  -0.0004569   0.0016160  -0.0025977  -0.0004851   0.0006561   0.0008207
           19          20          21          22          23          24
    1  -0.0132083   0.0006866  -0.0148461  -0.1382454  -0.1047381   0.0905590
    2   0.0038541   0.0005208  -0.0040488  -0.1066494  -0.1493990   0.0994289
    3  -0.0016995   0.0021089  -0.0003954   0.0938629   0.0998264  -0.1357826
    4  -0.0173574   0.0060781   0.0022248  -0.0071684   0.0113274   0.0077761
    5  -0.0006174   0.0013953   0.0043269  -0.0093748   0.0134694   0.0118486
    6  -0.0108022   0.0007447   0.0005279   0.0013179  -0.0071756  -0.0134316
    7  -0.0658695  -0.0031865  -0.0081917   0.0104368  -0.0115811   0.0061811
    8   0.0008822  -0.0152434  -0.0068472   0.0121343  -0.0100491   0.0053516
    9  -0.0106916  -0.0080581  -0.0217926  -0.0100927   0.0044179  -0.0112800
   10  -0.0023056   0.0013995   0.0008074  -0.0011908   0.0018816  -0.0008100
   11   0.0000965  -0.0000037  -0.0005338   0.0003066   0.0003066   0.0006381
   12  -0.0004170   0.0003715   0.0003296   0.0028426  -0.0036950  -0.0012539
   13  -0.0003106   0.0012202  -0.0002216   0.0009598   0.0001960   0.0008530
   14  -0.0012263   0.0013788   0.0005026  -0.0000804   0.0001945  -0.0009008
   15   0.0020122  -0.0004602   0.0003659  -0.0013662   0.0018437   0.0021238
   16  -0.0142966  -0.0193695   0.0011171   0.0003238   0.0004877   0.0004690
   17  -0.0147943  -0.0103075  -0.0005995   0.0021375  -0.0023657  -0.0011536
   18   0.0001874  -0.0016072   0.0026026  -0.0027834   0.0035168  -0.0001042
   19   0.1132092   0.0123234   0.0205104   0.0015465  -0.0022797  -0.0005088
   20   0.0123234   0.0216332   0.0067518   0.0003779   0.0007926   0.0003728
   21   0.0205104   0.0067518   0.0177969   0.0005734  -0.0016454   0.0004928
   22   0.0015465   0.0003779   0.0005734   0.1407382   0.1105211  -0.0965686
   23  -0.0022797   0.0007926  -0.0016454   0.1105211   0.1535320  -0.1062891
   24  -0.0005088   0.0003728   0.0004928  -0.0965686  -0.1062891   0.1473932
   25  -0.0014076   0.0004704  -0.0019736  -0.0074005  -0.0058149  -0.0079508
   26   0.0017616  -0.0001660   0.0020935  -0.0093728  -0.0064812  -0.0092964
   27   0.0014092  -0.0002241   0.0000722   0.0122141   0.0092004   0.0118424
           25          26          27
    1  -0.1823132  -0.1166901  -0.0928226
    2  -0.1168758  -0.1259913  -0.0718060
    3  -0.0972596  -0.0740717  -0.1093539
    4   0.0120702  -0.0119649  -0.0150498
    5   0.0117662  -0.0120751  -0.0087367
    6   0.0084622  -0.0064951  -0.0114980
    7  -0.0124214   0.0145427  -0.0078188
    8  -0.0092679   0.0105604  -0.0076877
    9  -0.0084520   0.0117393  -0.0120129
   10   0.0012855  -0.0010670   0.0001418
   11   0.0002027   0.0011140  -0.0004387
   12  -0.0018730   0.0028046   0.0020390
   13  -0.0004460   0.0005140  -0.0004569
   14  -0.0000819   0.0007453   0.0016160
   15   0.0036532  -0.0031638  -0.0025977
   16   0.0011415   0.0008087  -0.0004851
   17  -0.0018664   0.0011496   0.0006561
   18   0.0025254  -0.0010310   0.0008207
   19  -0.0014076   0.0017616   0.0014092
   20   0.0004704  -0.0001660  -0.0002241
   21  -0.0019736   0.0020935   0.0000722
   22  -0.0074005  -0.0093728   0.0122141
   23  -0.0058149  -0.0064812   0.0092004
   24  -0.0079508  -0.0092964   0.0118424
   25   0.1894915   0.1214677   0.1028681
   26   0.1214677   0.1311443   0.0774206
   27   0.1028681   0.0774206   0.1206882
 Gradient time:  CPU 678.70 s  wall 727.68 s
 **********************************************************************
 **                                                                  **
 **                       VIBRATIONAL ANALYSIS                       **
 **                       --------------------                       **
 **                                                                  **
 **        VIBRATIONAL FREQUENCIES (CM**-1) AND NORMAL MODES         **
 **     FORCE CONSTANTS (mDYN/ANGSTROM) AND REDUCED MASSES (AMU)     **
 **                  INFRARED INTENSITIES (KM/MOL)                   **
 **                                                                  **
 **********************************************************************


 Mode:                 1                      2                      3
 Frequency:       126.73                 156.74                 190.12
 Force Cnst:      0.1004                 0.1834                 0.4288
 Red. Mass:      10.6077                12.6720                20.1344
 IR Active:          YES                    YES                    YES
 IR Intens:        0.781                  0.632                  0.207
 Raman Active:       YES                    YES                    YES
               X      Y      Z        X      Y      Z        X      Y      Z
 C         -0.059 -0.258 -0.199   -0.050 -0.008 -0.275   -0.189  0.141 -0.084
 C          0.082 -0.090 -0.215   -0.035  0.094 -0.295   -0.159  0.167 -0.095
 C          0.019 -0.133 -0.162    0.044  0.183 -0.206    0.004  0.286 -0.098
 Cl         0.223  0.193  0.181    0.205 -0.292  0.109   -0.115  0.078  0.017
 H          0.236 -0.082 -0.414   -0.162  0.214 -0.463   -0.233  0.240 -0.191
 Cl         0.070 -0.152 -0.149   -0.149  0.298  0.060    0.590  0.171  0.056
 I         -0.085  0.040  0.052   -0.009 -0.028  0.035   -0.093 -0.128  0.009
 H         -0.133 -0.320 -0.336   -0.141  0.046 -0.308   -0.347  0.204 -0.175
 H         -0.082 -0.357 -0.056    0.049 -0.164 -0.241   -0.129 -0.024  0.010
 TransDip  -0.010 -0.019 -0.019   -0.002  0.015 -0.020   -0.011  0.005 -0.008

 Mode:                 4                      5                      6
 Frequency:       209.89                 365.43                 404.83
 Force Cnst:      0.2074                 0.2880                 0.3378
 Red. Mass:       7.9895                 3.6607                 3.4979
 IR Active:          YES                    YES                    YES
 IR Intens:        1.123                  3.620                  1.177
 Raman Active:       YES                    YES                    YES
               X      Y      Z        X      Y      Z        X      Y      Z
 C         -0.236 -0.198 -0.099    0.328 -0.133  0.019    0.126  0.212 -0.176
 C         -0.248 -0.060 -0.145   -0.068 -0.021 -0.077   -0.045 -0.076 -0.095
 C         -0.068  0.042 -0.042    0.082  0.050  0.194   -0.050 -0.066 -0.196
 Cl        -0.220  0.067  0.094   -0.061  0.008  0.077   -0.066  0.018  0.074
 H         -0.291  0.053 -0.390   -0.161  0.064 -0.193   -0.005 -0.159  0.072
 Cl        -0.045  0.024 -0.094    0.007  0.054 -0.048   -0.001 -0.075  0.085
 I          0.132 -0.001  0.032   -0.025 -0.005 -0.019    0.011  0.004  0.003
 H         -0.436 -0.110 -0.204    0.432 -0.052  0.203    0.318  0.372  0.171
 H         -0.094 -0.466 -0.004    0.613 -0.283 -0.215    0.220  0.422 -0.545
 TransDip  -0.019 -0.008 -0.027    0.056 -0.020 -0.015   -0.022  0.002 -0.027

 Mode:                 7                      8                      9
 Frequency:       499.97                 662.57                 672.76
 Force Cnst:      1.1215                 1.2355                 0.6663
 Red. Mass:       7.6149                 4.7768                 2.4986
 IR Active:          YES                    YES                    YES
 IR Intens:        8.936                 85.740                 16.818
 Raman Active:       YES                    YES                    YES
               X      Y      Z        X      Y      Z        X      Y      Z
 C         -0.006  0.088 -0.000    0.054  0.046 -0.024   -0.079  0.088  0.058
 C         -0.183  0.435 -0.194    0.205  0.158 -0.029   -0.152 -0.158 -0.009
 C         -0.232  0.208  0.224    0.375  0.160 -0.115    0.167  0.102  0.048
 Cl         0.084 -0.041 -0.006   -0.116 -0.018  0.040    0.070  0.027 -0.036
 H         -0.262  0.522 -0.310    0.029  0.242 -0.033   -0.234 -0.023 -0.270
 Cl        -0.009 -0.223  0.009   -0.046 -0.103  0.024   -0.022 -0.042  0.016
 I          0.019 -0.000 -0.001   -0.012 -0.001 -0.001   -0.005 -0.001 -0.003
 H          0.232 -0.128  0.002   -0.339 -0.046 -0.512   -0.392  0.577  0.263
 H          0.012  0.120 -0.062   -0.054 -0.253  0.461    0.337 -0.261 -0.141
 TransDip  -0.057  0.072 -0.026    0.263  0.131 -0.039   -0.003  0.130  0.020

 Mode:                10                     11                     12
 Frequency:       896.72                 927.91                 964.79
 Force Cnst:      1.1227                 2.1918                 1.5846
 Red. Mass:       2.3697                 4.3206                 2.8893
 IR Active:          YES                    YES                    YES
 IR Intens:        6.458                 12.179                  4.594
 Raman Active:       YES                    YES                    YES
               X      Y      Z        X      Y      Z        X      Y      Z
 C          0.100  0.004 -0.161   -0.051  0.219 -0.088   -0.102 -0.059 -0.183
 C         -0.065 -0.086  0.145    0.121 -0.134 -0.273    0.247 -0.058  0.134
 C         -0.116  0.195  0.005   -0.006 -0.092  0.351   -0.061  0.132  0.128
 Cl         0.025  0.008 -0.008   -0.024 -0.008  0.017   -0.030 -0.008 -0.001
 H          0.068 -0.289  0.522    0.290 -0.379  0.159    0.049  0.287 -0.524
 Cl        -0.006 -0.021  0.008    0.006  0.020 -0.008   -0.000 -0.015 -0.004
 I          0.002 -0.001 -0.001   -0.000 -0.000 -0.002   -0.001 -0.000 -0.000
 H         -0.151 -0.108 -0.523   -0.245  0.046 -0.462    0.062  0.254  0.304
 H          0.110 -0.376  0.236   -0.213  0.026  0.357    0.038  0.097 -0.549
 TransDip  -0.052  0.027  0.056    0.090 -0.066  0.010    0.060  0.030 -0.015

 Mode:                13                     14                     15
 Frequency:      1056.01                1082.25                1125.97
 Force Cnst:      0.9142                 0.9066                 0.9938
 Red. Mass:       1.3913                 1.3138                 1.3305
 IR Active:          YES                    YES                    YES
 IR Intens:       41.380                 14.405                 13.834
 Raman Active:       YES                    YES                    YES
               X      Y      Z        X      Y      Z        X      Y      Z
 C         -0.006 -0.043 -0.043    0.129 -0.089 -0.007   -0.061 -0.098 -0.011
 C         -0.065 -0.076 -0.004   -0.005  0.018 -0.009   -0.007  0.080 -0.059
 C          0.107  0.085  0.041   -0.050 -0.012  0.003    0.055  0.049  0.022
 Cl         0.011  0.010  0.000   -0.000 -0.001  0.001   -0.005 -0.003 -0.000
 H         -0.323 -0.021  0.135   -0.003  0.049 -0.097    0.446 -0.368  0.617
 Cl        -0.005 -0.005 -0.002    0.002  0.001  0.001   -0.002 -0.003 -0.000
 I         -0.001 -0.001  0.000    0.000  0.000 -0.000   -0.000 -0.000  0.000
 H          0.302 -0.277  0.010   -0.579  0.589  0.015   -0.056  0.200  0.306
 H         -0.542  0.617 -0.015   -0.348  0.347  0.191    0.058  0.040 -0.338
 TransDip   0.116  0.151  0.079   -0.112  0.043 -0.020    0.115  0.024  0.018

 Mode:                16                     17                     18
 Frequency:      1241.06                1314.42                1460.15
 Force Cnst:      1.8175                 1.7169                 1.4896
 Red. Mass:       2.0028                 1.6866                 1.1859
 IR Active:          YES                    YES                    YES
 IR Intens:        4.673                 20.171                 15.369
 Raman Active:       YES                    YES                    YES
               X      Y      Z        X      Y      Z        X      Y      Z
 C          0.026  0.001  0.145    0.011  0.024 -0.078   -0.011  0.010 -0.112
 C          0.028 -0.107 -0.088   -0.147  0.059  0.118   -0.029  0.026  0.017
 C         -0.080  0.186 -0.081    0.090 -0.072  0.050    0.023 -0.032  0.003
 Cl        -0.013 -0.007  0.003   -0.001 -0.008 -0.004    0.000 -0.000 -0.000
 H          0.660 -0.263 -0.443    0.748 -0.085 -0.488    0.048  0.006 -0.009
 Cl        -0.003 -0.011  0.003   -0.000  0.005 -0.001    0.000  0.001 -0.000
 I          0.001 -0.000  0.000   -0.001  0.000 -0.000   -0.000  0.000 -0.000
 H          0.204 -0.127  0.209   -0.016 -0.110 -0.268    0.369  0.244  0.525
 H         -0.125  0.100  0.285   -0.066  0.163 -0.137   -0.232 -0.324  0.593
 TransDip   0.002  0.068 -0.015   -0.128 -0.017  0.063   -0.006 -0.018  0.124

 Mode:                19                     20                     21
 Frequency:      3131.03                3198.12                3222.06
 Force Cnst:      6.0874                 6.5753                 6.8341
 Red. Mass:       1.0539                 1.0911                 1.1173
 IR Active:          YES                    YES                    YES
 IR Intens:        0.203                  2.104                  0.851
 Raman Active:       YES                    YES                    YES
               X      Y      Z        X      Y      Z        X      Y      Z
 C         -0.010  0.002 -0.064    0.013  0.011  0.001   -0.072 -0.067  0.007
 C         -0.002  0.001  0.001   -0.030 -0.074 -0.029   -0.005 -0.013 -0.005
 C          0.001 -0.002  0.001   -0.001  0.001 -0.001   -0.001  0.000 -0.001
 Cl        -0.000  0.000  0.000    0.000  0.000  0.000    0.000  0.000 -0.000
 H          0.000  0.005  0.004    0.368  0.851  0.326    0.061  0.144  0.059
 Cl         0.000 -0.000  0.000   -0.000  0.000  0.000    0.000  0.000 -0.000
 I          0.000 -0.000  0.000    0.000  0.000  0.000    0.000  0.000  0.000
 H         -0.391 -0.417  0.382   -0.064 -0.071  0.066    0.398  0.427 -0.408
 H          0.503  0.394  0.339   -0.082 -0.059 -0.052    0.464  0.361  0.330
 TransDip   0.003  0.006 -0.013   -0.037  0.025  0.013    0.015  0.009  0.024

 STANDARD THERMODYNAMIC QUANTITIES AT   298.15 K  AND     1.00 ATM

   This Molecule has  0 Imaginary Frequencies
   Zero point vibrational energy:       32.751 kcal/mol

   Atom    1 Element C  Has Mass   12.00000
   Atom    2 Element C  Has Mass   12.00000
   Atom    3 Element C  Has Mass   12.00000
   Atom    4 Element Cl Has Mass   34.96885
   Atom    5 Element H  Has Mass    1.00783
   Atom    6 Element Cl Has Mass   34.96885
   Atom    7 Element I  Has Mass  126.90440
   Atom    8 Element H  Has Mass    1.00783
   Atom    9 Element H  Has Mass    1.00783
   Molecular Mass:   235.865590 amu
   Principal axes and moments of inertia in amu*Bohr^2:
                             1           2           3
    Eigenvalues --      752.73136  2811.48186  3203.08431
          X               0.99988    -0.01492     0.00421
          Y               0.01501     0.99961    -0.02375
          Z              -0.00385     0.02381     0.99971
   Rotational Symmetry Number is   1
   The Molecule is an Asymmetric Top
   Translational Enthalpy:        0.889 kcal/mol
   Rotational Enthalpy:           0.889 kcal/mol
   Vibrational Enthalpy:         35.147 kcal/mol
   gas constant (RT):             0.592 kcal/mol
   Translational Entropy:        42.276  cal/mol.K
   Rotational Entropy:           30.295  cal/mol.K
   Vibrational Entropy:          13.897  cal/mol.K

   Total Enthalpy:               37.517 kcal/mol
   Total Entropy:                86.468  cal/mol.K

 ======================================================================

 STANDARD THERMODYNAMIC QUANTITIES FOR ANHARMONIC VIBRATION -- TOSH

   Zero point vibrational energy: ************ kcal/mol

   Vibrational Enthalpy:       Infinity kcal/mol
   Vibrational Entropy:             NaN  cal/mol.K

   Total Enthalpy:             Infinity kcal/mol
   Total Entropy:                   NaN  cal/mol.K

 ======================================================================

 STANDARD THERMODYNAMIC QUANTITIES FOR ANHARMONIC VIBRATION -- VPT2

   Zero point vibrational energy: ************ kcal/mol

   Vibrational Enthalpy:       Infinity kcal/mol
   Vibrational Entropy:             NaN  cal/mol.K

   Total Enthalpy:             Infinity kcal/mol
   Total Entropy:                   NaN  cal/mol.K

 ======================================================================

Archival summary:
1\1\TWL02\FREQ\ProcedureUnspecified\BasisUnspecified\1l233\taweetha\ThuOct1101:37:472018ThuOct1101:37:472018\0\\#,FREQ,ProcedureUnspecified,BasisUnspecified,\\0,1\I\C,1,2.18496\C,2,1.50394,1,119.029\H,3,1.083,2,119.542,1,-1.96779,0\H,3,1.08402,2,115.448,1,-146.553,0\C,2,1.50418,1,116.51,3,69.0957,0\H,6,1.0807,2,117.101,1,-0.634573,0\Cl,2,1.7674,1,113.002,3,-145.575,0\Cl,6,1.77109,2,121.767,1,140.538,0\\\@

 Total job time:  810.67s(wall), 743.42s(cpu) 
 Thu Oct 11 01:37:47 2018

        *************************************************************
        *                                                           *
        *  Thank you very much for using Q-Chem.  Have a nice day.  *
        *                                                           *
        *************************************************************
