# Supplementary material for: Geometric and energetic data from ab initio calculations of haloethene, haloimine, halomethylenephosphine, haloiminophosphine, halodiazene, halodiphosphene and halocyclopropane
Source: Data Brief. 2019 Nov 2;27:104738. doi: 10.1016/j.dib.2019.104738 (PMC6861602; doi:10.1016/j.dib.2019.104738)
Supplement: Multimedia component 3 [file mmc3.zip › CCC/B3LYP/ClHCCCFBr.out]

Q-Chem Developer Version!
                  Welcome to Q-Chem
     A Quantum Leap Into The Future Of Chemistry


 Q-Chem 5.1, Q-Chem, Inc., Pleasanton, CA (2018)

 Yihan Shao,  Zhengting Gan,  E. Epifanovsky,  A. T. B. Gilbert,  M. Wormit,  
 J. Kussmann,  A. W. Lange,  A. Behn,  Jia Deng,  Xintian Feng,  D. Ghosh,  
 M. Goldey,  P. R. Horn,  L. D. Jacobson,  I. Kaliman,  T. Kus,  A. Landau,  
 Jie Liu,  E. I. Proynov,  R. M. Richard,  R. P. Steele,  E. J. Sundstrom,  
 H. L. Woodcock III,  P. M. Zimmerman,  D. Zuev,  B. Albrecht,  E. Alguire,  
 S. A. Baeppler,  D. Barton,  Z. Benda,  Y. A. Bernard,  E. J. Berquist,  
 K. B. Bravaya,  H. Burton,  D. Casanova,  Chun-Min Chang,  Yunqing Chen,  
 A. Chien,  K. D. Closser,  M. P. Coons,  S. Coriani,  S. Dasgupta,  
 A. L. Dempwolff,  M. Diedenhofen,  Hainam Do,  R. G. Edgar,  Po-Tung Fang,  
 S. Faraji,  S. Fatehi,  Qingguo Feng,  K. D. Fenk,  J. Fosso-Tande,  
 Qinghui Ge,  A. Ghysels,  G. Gidofalvi,  J. Gomes,  J. Gonthier,  A. Gunina,  
 D. Hait,  M. W. D. Hanson-Heine,  P. H. P. Harbach,  A. W. Hauser,  
 J. E. Herr,  E. G. Hohenstein,  Z. C. Holden,  Kerwin Hui,  B. C. Huynh,  
 T.-C. Jagau,  Hyunjun Ji,  B. Kaduk,  K. Khistyaev,  Jaehoon Kim,  
 P. Klunzinger,  K. Koh,  D. Kosenkov,  L. Koulias,  T. Kowalczyk,  
 C. M. Krauter,  A. Kunitsa,  Ka Un Lao,  A. Laurent,  K. V. Lawler,  
 Joonho Lee,  D. Lefrancois,  S. Lehtola,  D. S. Levine,  Yi-Pei Li,  
 You-Sheng Lin,  Fenglai Liu,  E. Livshits,  A. Luenser,  P. Manohar,  
 E. Mansoor,  S. F. Manzer,  Shan-Ping Mao,  Yuezhi Mao,  N. Mardirossian,  
 A. V. Marenich,  T. Markovich,  L. A. Martinez-Martinez,  S. A. Maurer,  
 N. J. Mayhall,  S. C. McKenzie,  J.-M. Mewes,  A. F. Morrison,  
 J. W. Mullinax,  K. Nanda,  T. S. Nguyen-Beck,  R. Olivares-Amaya,  
 J. A. Parkhill,  T. M. Perrine,  F. Plasser,  P. Pokhilko,  S. Prager,  
 A. Prociuk,  E. Ramos,  D. R. Rehn,  F. Rob,  M. Schneider,  N. Sergueev,  
 S. M. Sharada,  S. Sharma,  D. W. Small,  T. Stauch,  T. Stein,  
 Yu-Chuan Su,  A. J. W. Thom,  A. Tkatchenko,  T. Tsuchimochi,  N. M. Tubman,  
 L. Vogt,  M. L. Vidal,  O. Vydrov,  M. A. Watson,  J. Wenzel,  
 M. de Wergifosse,  T. A. Wesolowski,  A. White,  J. Witte,  A. Yamada,  
 Jun Yang,  K. Yao,  S. Yeganeh,  S. R. Yost,  Zhi-Qiang You,  A. Zech,  
 Igor Ying Zhang,  Xing Zhang,  Yan Zhao,  Ying Zhu,  B. R. Brooks,  
 G. K. L. Chan,  C. J. Cramer,  M. S. Gordon,  W. J. Hehre,  A. Klamt,  
 M. W. Schmidt,  C. D. Sherrill,  D. G. Truhlar,  A. Aspuru-Guzik,  R. Baer,  
 A. T. Bell,  N. A. Besley,  Jeng-Da Chai,  A. E. DePrince, III,  
 R. A. DiStasio Jr.,  A. Dreuw,  B. D. Dunietz,  T. R. Furlani,  
 Chao-Ping Hsu,  Yousung Jung,  Jing Kong,  D. S. Lambrecht,  WanZhen Liang,  
 C. Ochsenfeld,  V. A. Rassolov,  L. V. Slipchenko,  J. E. Subotnik,  
 T. Van Voorhis,  J. M. Herbert,  A. I. Krylov,  P. M. W. Gill,  M. Head-Gordon

 Contributors to earlier versions of Q-Chem not listed above: 
 R. D. Adamson,  B. Austin,  J. Baker,  G. J. O. Beran,  K. Brandhorst,  
 S. T. Brown,  E. F. C. Byrd,  A. K. Chakraborty,  C.-L. Cheng,  
 Siu Hung Chien,  D. M. Chipman,  D. L. Crittenden,  H. Dachsel,  
 R. J. Doerksen,  A. D. Dutoi,  L. Fusti-Molnar,  W. A. Goddard III,  
 A. Golubeva-Zadorozhnaya,  S. R. Gwaltney,  G. Hawkins,  A. Heyden,  
 S. Hirata,  G. Kedziora,  F. J. Keil,  C. Kelley,  Jihan Kim,  R. A. King,  
 R. Z. Khaliullin,  P. P. Korambath,  W. Kurlancheek,  A. M. Lee,  M. S. Lee,  
 S. V. Levchenko,  Ching Yeh Lin,  D. Liotard,  R. C. Lochan,  I. Lotan,  
 P. E. Maslen,  N. Nair,  D. P. O'Neill,  D. Neuhauser,  E. Neuscamman,  
 C. M. Oana,  R. Olson,  B. Peters,  R. Peverati,  P. A. Pieniazek,  
 Y. M. Rhee,  J. Ritchie,  M. A. Rohrdanz,  E. Rosta,  N. J. Russ,  
 H. F. Schaefer III,  N. E. Schultz,  N. Shenvi,  A. C. Simmonett,  A. Sodt,  
 D. Stuck,  K. S. Thanthiriwatte,  V. Vanovschi,  Tao Wang,  A. Warshel,  
 C. F. Williams,  Q. Wu,  X. Xu,  W. Zhang

 Please cite Q-Chem as follows:
 Y. Shao et al., Mol. Phys. 113, 184-215 (2015)
 DOI: 10.1080/00268976.2014.952696

 Q-Chem 5.1.1 for Intel X86 EM64T Linux

 Parts of Q-Chem use Armadillo 8.300.2 (Tropical Shenanigans).
 http://arma.sourceforge.net/

 Q-Chem begins on Thu Oct 11 01:13:22 2018  

Host: 
0

     Scratch files written to /scratch/taweetham/qchem1219//
Input Ideriv = 2
Curr. Ideriv = -1
Max.  Ideriv = 2

Checking the input file for inconsistencies... 	...done.

--------------------------------------------------------------
User input:
--------------------------------------------------------------
$molecule
0 1
C 
C 1 CC 
C 2 CC 1 60.0
Cl 2 CCl 1 ANG  3 pDHA
H 2 CH 1 ANG  3 mDHA
F 3 CF 1 ANG  2 mDHA
Br 3 CBr 1 ANG  2 pDHA
H 1 CH 2 ANG  3 pDHA
H 1 CH 2 ANG  3 mDHA

CC=1.54
CH=1.09
CF=1.35
CCl=1.77
CBr=1.94
CI=2.14
ANG=118.0
pDHA=107.9
mDHA=-107.9
$end

$rem
   job_type	optimization
   basis	6-311++g**
   method	b3lyp
   mem_total	32000
$end

--------------------------------------------------------------
 ----------------------------------------------------------------
             Standard Nuclear Orientation (Angstroms)
    I     Atom           X                Y                Z
 ----------------------------------------------------------------
    1      C       0.6740590752    -0.6134442852     1.3936000962
    2      C       1.1350699589    -0.7112498103    -0.0725182634
    3      C       0.0283780876     0.2843849381     0.3218731029
    4      Cl      2.7284217103    -0.0618006557    -0.4876640110
    5      H       0.8488987362    -1.5961540427    -0.6409815698
    6      F       0.3321739133     1.5997332228     0.3300576136
    7      Br     -1.7907738625    -0.1122036533    -0.2231073295
    8      H       0.0815107940    -1.4333492515     1.7994847852
    9      H       1.3488986320    -0.1485017543     2.1122933657
 ----------------------------------------------------------------
 Molecular Point Group                 C1    NOp =  1
 Largest Abelian Subgroup              C1    NOp =  1
 Nuclear Repulsion Energy =   486.0273567452 hartrees
 There are       41 alpha and       41 beta electrons
 Requested basis set is 6-311++G(d,p)
 There are 71 shells and 187 basis functions

 Total QAlloc Memory Limit  32000 MB
 Mega-Array Size       188 MB
 MEM_STATIC part       192 MB
 A cutoff of  1.0D-11 yielded   2225 shell pairs
 There are     16232 function pairs (     17654 Cartesian)
 Smallest overlap matrix eigenvalue = 4.63E-05

 Scale SEOQF with 1.000000e-01/1.000000e-01/1.000000e-01

 Standard Electronic Orientation quadrupole field applied
 Nucleus-field energy     =     0.0000000085 hartrees
 Guess from superposition of atomic densities
 Warning:  Energy on first SCF cycle will be non-variational
 SAD guess density has 82.000000 electrons

 -----------------------------------------------------------------------
  General SCF calculation program by
  Eric Jon Sundstrom, Paul Horn, Yuezhi Mao, Dmitri Zuev, Alec White,
  David Stuck, Shaama M.S., Shane Yost, Joonho Lee, David Small,
  Daniel Levine, Susi Lehtola, Hugh Burton, Evgeny Epifanovsky
 -----------------------------------------------------------------------
 Exchange:     0.2000 Hartree-Fock + 0.0800 Slater + 0.7200 B88
 Correlation:  0.1900 VWN1RPA + 0.8100 LYP
 Using SG-1 standard quadrature grid
 A restricted SCF calculation will be
 performed using DIIS
 SCF converges when DIIS error is below 1.0e-08
 ---------------------------------------
  Cycle       Energy         DIIS error
 ---------------------------------------
    1   -3251.2798560821      4.02e-02  
    2   -3250.2916806666      4.05e-03  
    3   -3250.2547089847      5.10e-03  
    4   -3250.3455690391      6.67e-04  
    5   -3250.3469413388      2.60e-04  
    6   -3250.3471721974      8.16e-05  
    7   -3250.3472011308      1.88e-05  
    8   -3250.3472022556      6.24e-06  
    9   -3250.3472024084      1.51e-06  
   10   -3250.3472024169      3.51e-07  
   11   -3250.3472024173      1.26e-07  
   12   -3250.3472024173      3.60e-08  
   13   -3250.3472024173      9.34e-09  Convergence criterion met
 ---------------------------------------
 SCF time:   CPU 53.23s  wall 81.00s 
 SCF   energy in the final basis set =    -3250.3472024173
 Total energy in the final basis set =    -3250.3472024173

 --------------------------------------------------------------

                    Orbital Energies (a.u.)
 --------------------------------------------------------------

 Alpha MOs
 -- Occupied --
*******-101.567 -62.503 -56.324 -56.320 -56.319 -24.716 -10.342
-10.274 -10.224  -9.481  -8.712  -7.246  -7.235  -7.235  -6.544
 -6.530  -6.530  -2.654  -2.651  -2.650  -2.640  -2.639  -1.257
 -0.923  -0.846  -0.795  -0.643  -0.631  -0.548  -0.535  -0.497
 -0.471  -0.435  -0.423  -0.381  -0.361  -0.329  -0.321  -0.302
 -0.286
 -- Virtual --
 -0.048  -0.013  -0.007   0.009   0.018   0.026   0.049   0.057
  0.060   0.063   0.067   0.078   0.089   0.097   0.103   0.109
  0.113   0.115   0.126   0.136   0.144   0.147   0.160   0.161
  0.174   0.191   0.196   0.219   0.230   0.248   0.258   0.262
  0.312   0.361   0.375   0.389   0.393   0.416   0.424   0.431
  0.442   0.459   0.461   0.478   0.493   0.505   0.519   0.532
  0.551   0.582   0.592   0.609   0.622   0.645   0.668   0.679
  0.703   0.768   0.791   0.842   0.857   0.873   0.879   0.906
  0.935   0.962   0.995   1.050   1.118   1.255   1.300   1.309
  1.353   1.401   1.449   1.464   1.495   1.515   1.542   1.547
  1.622   1.684   1.710   1.765   1.785   1.832   1.885   1.948
  1.971   1.976   2.030   2.067   2.103   2.151   2.175   2.209
  2.218   2.290   2.315   2.471   2.480   2.529   2.587   2.680
  2.693   2.771   2.802   2.813   2.966   3.097   3.276   3.361
  3.687   3.742   3.781   3.796   3.990   3.995   4.017   4.035
  4.109   4.215   4.226   4.388   4.839   6.334   6.408   6.605
  6.700   7.564   7.580   7.681   9.735  23.550  23.687  23.823
 25.857  25.922  26.412  47.923  66.753 215.720 289.759 289.774
289.9011020.719
 --------------------------------------------------------------

          Ground-State Mulliken Net Atomic Charges

     Atom                 Charge (a.u.)
  ----------------------------------------
      1 C                    -0.496144
      2 C                    -0.041708
      3 C                    -0.081984
      4 Cl                    0.055462
      5 H                     0.254708
      6 F                    -0.038133
      7 Br                   -0.015110
      8 H                     0.177433
      9 H                     0.185477
  ----------------------------------------
  Sum of atomic charges =     0.000000

 -----------------------------------------------------------------
                    Cartesian Multipole Moments
 -----------------------------------------------------------------
    Charge (ESU x 10^10)
                 0.0000
    Dipole Moment (Debye)
         X      -0.2549      Y      -1.9946      Z       1.1203
       Tot       2.3018
    Quadrupole Moments (Debye-Ang)
        XX     -56.8383     XY       0.0946     YY     -54.7230
        XZ       1.7215     YZ      -0.5023     ZZ     -52.3461
    Octopole Moments (Debye-Ang^2)
       XXX     -55.2155    XXY       4.5721    XYY     -15.0611
       YYY       1.1669    XXZ      -3.1152    XYZ       0.1023
       YYZ      -2.8926    XZZ     -12.1828    YZZ       0.5936
       ZZZ      -0.5785
    Hexadecapole Moments (Debye-Ang^3)
      XXXX   -1023.7330   XXXY      30.0404   XXYY    -210.1668
      XYYY       8.5676   YYYY    -187.8037   XXXZ      14.2292
      XXYZ       1.6467   XYYZ       0.5633   YYYZ       3.8655
      XXZZ    -205.0135   XYZZ       4.7040   YYZZ     -59.7249
      XZZZ      16.2958   YZZZ       2.1232   ZZZZ    -178.2027
 -----------------------------------------------------------------
 Calculating analytic gradient of the SCF energy
 Gradient of SCF Energy
            1           2           3           4           5           6
    1   0.0073363   0.0166294  -0.0225785   0.0010628  -0.0037986   0.0043543
    2  -0.0076192  -0.0097306   0.0284892   0.0027917  -0.0058041   0.0008705
    3   0.0138105  -0.0127470  -0.0122622   0.0022754  -0.0008365   0.0008866
            7           8           9
    1  -0.0030087  -0.0022725   0.0022756
    2  -0.0045424  -0.0028270  -0.0016280
    3   0.0004698   0.0032168   0.0051866
 Max gradient component =       2.849E-02
 RMS gradient           =       9.583E-03
 Gradient time:  CPU 14.48 s  wall 28.98 s
 Geometry Optimization Parameters
   NAtoms,    NIC,     NZ,  NCons,   NDum,   NFix, NCnnct, MaxDiis
        9      69       9       0       0       0       0       0


** GEOMETRY OPTIMIZATION IN DELOCALIZED INTERNAL COORDINATES **
   Searching for a Minimum

   Optimization Cycle:   1

                       Coordinates (Angstroms)
     ATOM                X               Y               Z
      1  C         0.6740590752   -0.6134442852    1.3936000962
      2  C         1.1350699589   -0.7112498103   -0.0725182634
      3  C         0.0283780876    0.2843849381    0.3218731029
      4  Cl        2.7284217103   -0.0618006557   -0.4876640110
      5  H         0.8488987362   -1.5961540427   -0.6409815698
      6  F         0.3321739133    1.5997332228    0.3300576136
      7  Br       -1.7907738625   -0.1122036533   -0.2231073295
      8  H         0.0815107940   -1.4333492515    1.7994847852
      9  H         1.3488986320   -0.1485017543    2.1122933657
   Point Group: c1    Number of degrees of freedom:    21


   Energy is  -3250.347202417


 Attempting to Generate Delocalized Internal Coordinates

 21 Hessian modes will be used to form the next step
  Hessian Eigenvalues:
     0.016341    0.020947    0.023307    0.030304    0.030782    0.032544
     0.083421    0.087153    0.090379    0.107532    0.134223    0.138421
     0.175927    0.253751    0.264506    0.285189    0.286300    0.348126
     0.348126    0.348126    0.550214

 Minimum Search - Taking Simple RFO Step
 Searching for Lamda that Minimizes Along All modes
 Value Taken    Lamda =  -0.00416907
 Step Taken.  Stepsize is  0.161337

                             Maximum     Tolerance    Cnvgd?
         Gradient           0.016494      0.000300      NO
         Displacement       0.084814      0.001200      NO
         Energy change     *********      0.000001      NO


 New Cartesian Coordinates Obtained by Inverse Iteration

 Displacement from previous Coordinates is:  0.149833
 ----------------------------------------------------------------
             Standard Nuclear Orientation (Angstroms)
    I     Atom           X                Y                Z
 ----------------------------------------------------------------
    1      C       0.6709581532    -0.6121888642     1.3927558230
    2      C       1.1267522327    -0.7101925606    -0.0582864159
    3      C       0.0429803759     0.2584593620     0.3404307354
    4      Cl      2.7130765444    -0.0725134730    -0.5060570610
    5      H       0.8440972733    -1.5765715986    -0.6392853159
    6      F       0.3289947845     1.5759837915     0.3511516996
    7      Br     -1.7613159666    -0.1032527540    -0.2393098493
    8      H       0.0892565130    -1.4325481089     1.7950752392
    9      H       1.3318371348    -0.1197610864     2.0965629349
 ----------------------------------------------------------------
 Molecular Point Group                 C1    NOp =  1
 Largest Abelian Subgroup              C1    NOp =  1
 Nuclear Repulsion Energy =   490.1194842666 hartrees
 There are       41 alpha and       41 beta electrons
 Applying Cartesian multipole field
    Component          Value
    ---------          -----
     (2,0,0)        1.00000E-11
     (0,2,0)        2.00000E-11
     (0,0,2)       -3.00000E-11
 Nucleus-field energy     =     0.0000000082 hartrees
 Requested basis set is 6-311++G(d,p)
 There are 71 shells and 187 basis functions
 A cutoff of  1.0D-11 yielded   2233 shell pairs
 There are     16269 function pairs (     17694 Cartesian)
 Smallest overlap matrix eigenvalue = 4.30E-05
 Guess MOs from SCF MO coefficient file

 -----------------------------------------------------------------------
  General SCF calculation program by
  Eric Jon Sundstrom, Paul Horn, Yuezhi Mao, Dmitri Zuev, Alec White,
  David Stuck, Shaama M.S., Shane Yost, Joonho Lee, David Small,
  Daniel Levine, Susi Lehtola, Hugh Burton, Evgeny Epifanovsky
 -----------------------------------------------------------------------
 Exchange:     0.2000 Hartree-Fock + 0.0800 Slater + 0.7200 B88
 Correlation:  0.1900 VWN1RPA + 0.8100 LYP
 Using SG-1 standard quadrature grid
 A restricted SCF calculation will be
 performed using DIIS
 SCF converges when DIIS error is below 1.0e-08
 ---------------------------------------
  Cycle       Energy         DIIS error
 ---------------------------------------
    1   -3250.3485842260      4.81e-04  
    2   -3250.3496101978      2.37e-04  
    3   -3250.3496003704      2.46e-04  
    4   -3250.3498312754      2.64e-05  
    5   -3250.3498336758      5.48e-06  
    6   -3250.3498337713      2.33e-06  
    7   -3250.3498337941      6.83e-07  
    8   -3250.3498337951      1.33e-07  
    9   -3250.3498337952      6.09e-08  
   10   -3250.3498337952      1.10e-08  
   11   -3250.3498337952      3.40e-09  Convergence criterion met
 ---------------------------------------
 SCF time:   CPU 46.64s  wall 73.00s 
 SCF   energy in the final basis set =    -3250.3498337952
 Total energy in the final basis set =    -3250.3498337952

 --------------------------------------------------------------

                    Orbital Energies (a.u.)
 --------------------------------------------------------------

 Alpha MOs
 -- Occupied --
*******-101.566 -62.502 -56.322 -56.318 -56.318 -24.714 -10.338
-10.270 -10.221  -9.480  -8.711  -7.245  -7.235  -7.235  -6.542
 -6.529  -6.528  -2.653  -2.650  -2.649  -2.638  -2.638  -1.258
 -0.934  -0.849  -0.799  -0.645  -0.632  -0.551  -0.538  -0.498
 -0.471  -0.436  -0.424  -0.381  -0.364  -0.329  -0.320  -0.303
 -0.287
 -- Virtual --
 -0.046  -0.012  -0.006   0.010   0.019   0.026   0.052   0.058
  0.060   0.063   0.067   0.080   0.090   0.098   0.104   0.110
  0.114   0.116   0.128   0.138   0.144   0.147   0.159   0.164
  0.176   0.192   0.198   0.220   0.231   0.260   0.262   0.268
  0.315   0.362   0.375   0.390   0.391   0.418   0.423   0.433
  0.442   0.457   0.461   0.478   0.494   0.505   0.522   0.538
  0.552   0.587   0.595   0.614   0.630   0.650   0.671   0.682
  0.706   0.770   0.796   0.841   0.860   0.873   0.883   0.908
  0.938   0.964   1.000   1.058   1.121   1.260   1.306   1.313
  1.364   1.409   1.453   1.471   1.493   1.518   1.548   1.553
  1.627   1.690   1.718   1.780   1.798   1.850   1.898   1.957
  1.977   1.988   2.038   2.073   2.121   2.158   2.187   2.216
  2.221   2.292   2.320   2.480   2.501   2.543   2.596   2.681
  2.703   2.798   2.823   2.834   2.979   3.148   3.288   3.394
  3.700   3.751   3.786   3.803   3.999   4.004   4.023   4.038
  4.118   4.222   4.258   4.392   4.857   6.338   6.410   6.621
  6.708   7.566   7.582   7.685   9.739  23.592  23.733  23.857
 25.858  25.925  26.415  47.929  66.757 215.724 289.761 289.777
289.9061020.725
 --------------------------------------------------------------

          Ground-State Mulliken Net Atomic Charges

     Atom                 Charge (a.u.)
  ----------------------------------------
      1 C                    -0.508139
      2 C                    -0.047173
      3 C                    -0.071453
      4 Cl                    0.060545
      5 H                     0.254788
      6 F                    -0.039463
      7 Br                   -0.015368
      8 H                     0.177938
      9 H                     0.188325
  ----------------------------------------
  Sum of atomic charges =     0.000000

 -----------------------------------------------------------------
                    Cartesian Multipole Moments
 -----------------------------------------------------------------
    Charge (ESU x 10^10)
                 0.0000
    Dipole Moment (Debye)
         X      -0.2416      Y      -1.9862      Z       1.1576
       Tot       2.3115
    Quadrupole Moments (Debye-Ang)
        XX     -56.9006     XY       0.0710     YY     -54.7111
        XZ       1.7353     YZ      -0.5058     ZZ     -52.1644
    Octopole Moments (Debye-Ang^2)
       XXX     -55.9980    XXY       4.9840    XYY     -15.3673
       YYY       1.7248    XXZ      -3.0755    XYZ       0.1585
       YYZ      -2.5214    XZZ     -12.5763    YZZ       0.8419
       ZZZ       0.3642
    Hexadecapole Moments (Debye-Ang^3)
      XXXX   -1007.1562   XXXY      30.6667   XXYY    -206.8148
      XYYY      10.4190   YYYY    -184.4148   XXXZ      14.1918
      XXYZ       1.3915   XYYZ       0.6811   YYYZ       2.9807
      XXZZ    -201.6319   XYZZ       5.5248   YYZZ     -59.4518
      XZZZ      16.2460   YZZZ       1.8423   ZZZZ    -180.2187
 -----------------------------------------------------------------
 Calculating analytic gradient of the SCF energy
 Gradient of SCF Energy
            1           2           3           4           5           6
    1   0.0040122   0.0044139  -0.0078852  -0.0013513  -0.0012570   0.0010531
    2  -0.0013309  -0.0056422   0.0120511   0.0010865   0.0001064  -0.0035907
    3   0.0030419  -0.0037937  -0.0030646   0.0015200   0.0003110  -0.0001414
            7           8           9
    1   0.0022313  -0.0007327  -0.0004843
    2  -0.0018269   0.0002754  -0.0011286
    3   0.0009803  -0.0000513   0.0011977
 Max gradient component =       1.205E-02
 RMS gradient           =       3.567E-03
 Gradient time:  CPU 14.48 s  wall 28.99 s
 Geometry Optimization Parameters
   NAtoms,    NIC,     NZ,  NCons,   NDum,   NFix, NCnnct, MaxDiis
        9      69       9       0       0       0       0       0

 Cartesian Hessian Update
 Hessian Updated using BFGS Update


** GEOMETRY OPTIMIZATION IN DELOCALIZED INTERNAL COORDINATES **
   Searching for a Minimum

   Optimization Cycle:   2

                       Coordinates (Angstroms)
     ATOM                X               Y               Z
      1  C         0.6709581532   -0.6121888642    1.3927558230
      2  C         1.1267522327   -0.7101925606   -0.0582864159
      3  C         0.0429803759    0.2584593620    0.3404307354
      4  Cl        2.7130765444   -0.0725134730   -0.5060570610
      5  H         0.8440972733   -1.5765715986   -0.6392853159
      6  F         0.3289947845    1.5759837915    0.3511516996
      7  Br       -1.7613159666   -0.1032527540   -0.2393098493
      8  H         0.0892565130   -1.4325481089    1.7950752392
      9  H         1.3318371348   -0.1197610864    2.0965629349
   Point Group: c1    Number of degrees of freedom:    21


   Energy is  -3250.349833795

 Hessian Updated using BFGS Update

 20 Hessian modes will be used to form the next step
  Hessian Eigenvalues:
     0.016413    0.021042    0.023461    0.029476    0.031035    0.032178
     0.082624    0.084010    0.089613    0.103663    0.120213    0.138290
     0.180110    0.247401    0.259297    0.268016    0.290108    0.348114
     0.353761    0.560310

 Minimum Search - Taking Simple RFO Step
 Searching for Lamda that Minimizes Along All modes
 Value Taken    Lamda =  -0.00071671
 Step Taken.  Stepsize is  0.102887

                             Maximum     Tolerance    Cnvgd?
         Gradient           0.006686      0.000300      NO
         Displacement       0.055360      0.001200      NO
         Energy change     -0.002631      0.000001      NO


 New Cartesian Coordinates Obtained by Inverse Iteration

 Displacement from previous Coordinates is:  0.091107
 ----------------------------------------------------------------
             Standard Nuclear Orientation (Angstroms)
    I     Atom           X                Y                Z
 ----------------------------------------------------------------
    1      C       0.6663559024    -0.6109815128     1.3916636793
    2      C       1.1239578402    -0.7064398822    -0.0543917360
    3      C       0.0459380553     0.2474922604     0.3451595049
    4      Cl      2.7163208769    -0.0863086601    -0.5158186591
    5      H       0.8521473883    -1.5773137486    -0.6320402568
    6      F       0.3182816782     1.5718022481     0.3710590423
    7      Br     -1.7651988732    -0.0871491391    -0.2531052586
    8      H       0.1019764982    -1.4408165607     1.7966780863
    9      H       1.3268576788    -0.1028702973     2.0838333877
 ----------------------------------------------------------------
 Molecular Point Group                 C1    NOp =  1
 Largest Abelian Subgroup              C1    NOp =  1
 Nuclear Repulsion Energy =   489.7703994317 hartrees
 There are       41 alpha and       41 beta electrons
 Applying Cartesian multipole field
    Component          Value
    ---------          -----
     (2,0,0)        1.00000E-11
     (0,2,0)        2.00000E-11
     (0,0,2)       -3.00000E-11
 Nucleus-field energy     =     0.0000000082 hartrees
 Requested basis set is 6-311++G(d,p)
 There are 71 shells and 187 basis functions
 A cutoff of  1.0D-11 yielded   2229 shell pairs
 There are     16235 function pairs (     17657 Cartesian)
 Smallest overlap matrix eigenvalue = 4.18E-05
 Guess MOs from SCF MO coefficient file

 -----------------------------------------------------------------------
  General SCF calculation program by
  Eric Jon Sundstrom, Paul Horn, Yuezhi Mao, Dmitri Zuev, Alec White,
  David Stuck, Shaama M.S., Shane Yost, Joonho Lee, David Small,
  Daniel Levine, Susi Lehtola, Hugh Burton, Evgeny Epifanovsky
 -----------------------------------------------------------------------
 Exchange:     0.2000 Hartree-Fock + 0.0800 Slater + 0.7200 B88
 Correlation:  0.1900 VWN1RPA + 0.8100 LYP
 Using SG-1 standard quadrature grid
 A restricted SCF calculation will be
 performed using DIIS
 SCF converges when DIIS error is below 1.0e-08
 ---------------------------------------
  Cycle       Energy         DIIS error
 ---------------------------------------
    1   -3250.3497216246      2.80e-04  
    2   -3250.3501944870      7.86e-05  
    3   -3250.3501862578      9.90e-05  
    4   -3250.3502161780      1.59e-05  
    5   -3250.3502170509      3.64e-06  
    6   -3250.3502170986      1.28e-06  
    7   -3250.3502171046      4.29e-07  
    8   -3250.3502171053      1.11e-07  
    9   -3250.3502171054      3.03e-08  
   10   -3250.3502171053      5.90e-09  Convergence criterion met
 ---------------------------------------
 SCF time:   CPU 42.22s  wall 81.00s 
 SCF   energy in the final basis set =    -3250.3502171053
 Total energy in the final basis set =    -3250.3502171053

 --------------------------------------------------------------

                    Orbital Energies (a.u.)
 --------------------------------------------------------------

 Alpha MOs
 -- Occupied --
*******-101.566 -62.501 -56.322 -56.318 -56.317 -24.713 -10.338
-10.270 -10.221  -9.481  -8.710  -7.246  -7.235  -7.235  -6.542
 -6.528  -6.528  -2.652  -2.649  -2.648  -2.638  -2.638  -1.256
 -0.938  -0.849  -0.799  -0.646  -0.632  -0.553  -0.539  -0.497
 -0.470  -0.436  -0.424  -0.381  -0.366  -0.329  -0.319  -0.304
 -0.289
 -- Virtual --
 -0.049  -0.012  -0.007   0.010   0.019   0.026   0.053   0.058
  0.060   0.063   0.067   0.081   0.090   0.098   0.104   0.110
  0.114   0.116   0.129   0.139   0.144   0.147   0.159   0.166
  0.175   0.191   0.199   0.219   0.231   0.263   0.265   0.269
  0.315   0.363   0.374   0.390   0.391   0.419   0.423   0.433
  0.442   0.457   0.460   0.477   0.495   0.505   0.522   0.539
  0.552   0.589   0.596   0.617   0.634   0.648   0.669   0.680
  0.708   0.768   0.795   0.837   0.860   0.872   0.881   0.907
  0.939   0.964   1.000   1.061   1.119   1.263   1.309   1.314
  1.365   1.410   1.452   1.472   1.491   1.516   1.547   1.555
  1.625   1.693   1.725   1.782   1.801   1.855   1.900   1.960
  1.979   1.994   2.039   2.072   2.126   2.156   2.193   2.213
  2.222   2.291   2.321   2.480   2.508   2.544   2.594   2.680
  2.705   2.802   2.829   2.840   2.980   3.162   3.288   3.405
  3.700   3.751   3.783   3.806   3.997   4.006   4.023   4.037
  4.118   4.219   4.267   4.393   4.859   6.339   6.410   6.624
  6.705   7.566   7.582   7.684   9.737  23.600  23.751  23.869
 25.856  25.924  26.409  47.929  66.758 215.722 289.762 289.777
289.9051020.725
 --------------------------------------------------------------

          Ground-State Mulliken Net Atomic Charges

     Atom                 Charge (a.u.)
  ----------------------------------------
      1 C                    -0.512774
      2 C                    -0.054472
      3 C                    -0.058164
      4 Cl                    0.066468
      5 H                     0.252780
      6 F                    -0.043564
      7 Br                   -0.018146
      8 H                     0.179523
      9 H                     0.188348
  ----------------------------------------
  Sum of atomic charges =     0.000000

 -----------------------------------------------------------------
                    Cartesian Multipole Moments
 -----------------------------------------------------------------
    Charge (ESU x 10^10)
                 0.0000
    Dipole Moment (Debye)
         X      -0.1986      Y      -2.0164      Z       1.1756
       Tot       2.3425
    Quadrupole Moments (Debye-Ang)
        XX     -56.9224     XY       0.0146     YY     -54.7034
        XZ       1.7456     YZ      -0.5638     ZZ     -52.1437
    Octopole Moments (Debye-Ang^2)
       XXX     -55.5778    XXY       5.0279    XYY     -15.1637
       YYY       1.2778    XXZ      -2.9803    XYZ       0.2017
       YYZ      -2.1901    XZZ     -12.4923    YZZ       0.7351
       ZZZ       1.1193
    Hexadecapole Moments (Debye-Ang^3)
      XXXX   -1009.1561   XXXY      32.7560   XXYY    -207.4347
      XYYY      13.3013   YYYY    -183.2776   XXXZ      13.7906
      XXYZ       1.1862   XYYZ       0.6189   YYYZ       2.1057
      XXZZ    -202.0305   XYZZ       6.5758   YYZZ     -59.4696
      XZZZ      15.8135   YZZZ       1.2057   ZZZZ    -181.9812
 -----------------------------------------------------------------
 Calculating analytic gradient of the SCF energy
 Gradient of SCF Energy
            1           2           3           4           5           6
    1   0.0007307  -0.0014956   0.0015309  -0.0005678   0.0003393  -0.0004854
    2   0.0017696  -0.0013649   0.0018225   0.0000807   0.0003538  -0.0017347
    3  -0.0018753   0.0006094   0.0008332   0.0005409   0.0003871   0.0001083
            7           8           9
    1   0.0003942  -0.0002259  -0.0002205
    2  -0.0006091   0.0002998  -0.0006178
    3   0.0001676  -0.0006361  -0.0001351
 Max gradient component =       1.875E-03
 RMS gradient           =       9.395E-04
 Gradient time:  CPU 14.15 s  wall 22.85 s
 Geometry Optimization Parameters
   NAtoms,    NIC,     NZ,  NCons,   NDum,   NFix, NCnnct, MaxDiis
        9      69       9       0       0       0       0       0

 Cartesian Hessian Update
 Hessian Updated using BFGS Update


** GEOMETRY OPTIMIZATION IN DELOCALIZED INTERNAL COORDINATES **
   Searching for a Minimum

   Optimization Cycle:   3

                       Coordinates (Angstroms)
     ATOM                X               Y               Z
      1  C         0.6663559024   -0.6109815128    1.3916636793
      2  C         1.1239578402   -0.7064398822   -0.0543917360
      3  C         0.0459380553    0.2474922604    0.3451595049
      4  Cl        2.7163208769   -0.0863086601   -0.5158186591
      5  H         0.8521473883   -1.5773137486   -0.6320402568
      6  F         0.3182816782    1.5718022481    0.3710590423
      7  Br       -1.7651988732   -0.0871491391   -0.2531052586
      8  H         0.1019764982   -1.4408165607    1.7966780863
      9  H         1.3268576788   -0.1028702973    2.0838333877
   Point Group: c1    Number of degrees of freedom:    21


   Energy is  -3250.350217105

 Hessian Updated using BFGS Update

 21 Hessian modes will be used to form the next step
  Hessian Eigenvalues:
     0.016297    0.021175    0.023358    0.027560    0.031159    0.032455
     0.075247    0.085645    0.089345    0.097761    0.119610    0.138834
     0.181062    0.255487    0.261595    0.282268    0.304673    0.348113
     0.348132    0.357293    0.551248

 Minimum Search - Taking Simple RFO Step
 Searching for Lamda that Minimizes Along All modes
 Value Taken    Lamda =  -0.00006950
 Step Taken.  Stepsize is  0.036141

                             Maximum     Tolerance    Cnvgd?
         Gradient           0.002355      0.000300      NO
         Displacement       0.020009      0.001200      NO
         Energy change     -0.000383      0.000001      NO


 New Cartesian Coordinates Obtained by Inverse Iteration

 Displacement from previous Coordinates is:  0.034200
 ----------------------------------------------------------------
             Standard Nuclear Orientation (Angstroms)
    I     Atom           X                Y                Z
 ----------------------------------------------------------------
    1      C       0.6655947671    -0.6139071186     1.3948763622
    2      C       1.1248006633    -0.7060923190    -0.0536561066
    3      C       0.0450034763     0.2444494220     0.3463875572
    4      Cl      2.7172929599    -0.0872361518    -0.5214456510
    5      H       0.8521383144    -1.5757087557    -0.6340712920
    6      F       0.3185627319     1.5706318905     0.3715095799
    7      Br     -1.7668015424    -0.0806132591    -0.2591329395
    8      H       0.1077873625    -1.4469972884     1.8032440834
    9      H       1.3222583121    -0.0971117121     2.0853261964
 ----------------------------------------------------------------
 Molecular Point Group                 C1    NOp =  1
 Largest Abelian Subgroup              C1    NOp =  1
 Nuclear Repulsion Energy =   489.3379527174 hartrees
 There are       41 alpha and       41 beta electrons
 Applying Cartesian multipole field
    Component          Value
    ---------          -----
     (2,0,0)        1.00000E-11
     (0,2,0)        2.00000E-11
     (0,0,2)       -3.00000E-11
 Nucleus-field energy     =     0.0000000081 hartrees
 Requested basis set is 6-311++G(d,p)
 There are 71 shells and 187 basis functions
 A cutoff of  1.0D-11 yielded   2229 shell pairs
 There are     16243 function pairs (     17665 Cartesian)
 Smallest overlap matrix eigenvalue = 4.19E-05
 Guess MOs from SCF MO coefficient file

 -----------------------------------------------------------------------
  General SCF calculation program by
  Eric Jon Sundstrom, Paul Horn, Yuezhi Mao, Dmitri Zuev, Alec White,
  David Stuck, Shaama M.S., Shane Yost, Joonho Lee, David Small,
  Daniel Levine, Susi Lehtola, Hugh Burton, Evgeny Epifanovsky
 -----------------------------------------------------------------------
 Exchange:     0.2000 Hartree-Fock + 0.0800 Slater + 0.7200 B88
 Correlation:  0.1900 VWN1RPA + 0.8100 LYP
 Using SG-1 standard quadrature grid
 A restricted SCF calculation will be
 performed using DIIS
 SCF converges when DIIS error is below 1.0e-08
 ---------------------------------------
  Cycle       Energy         DIIS error
 ---------------------------------------
    1   -3250.3502205030      7.72e-05  
    2   -3250.3502587529      2.13e-05  
    3   -3250.3502583430      2.44e-05  
    4   -3250.3502606390      3.99e-06  
    5   -3250.3502607031      1.39e-06  
    6   -3250.3502607090      4.63e-07  
    7   -3250.3502607097      1.18e-07  
    8   -3250.3502607098      3.88e-08  
    9   -3250.3502607098      8.96e-09  Convergence criterion met
 ---------------------------------------
 SCF time:   CPU 38.08s  wall 61.00s 
 SCF   energy in the final basis set =    -3250.3502607098
 Total energy in the final basis set =    -3250.3502607098

 --------------------------------------------------------------

                    Orbital Energies (a.u.)
 --------------------------------------------------------------

 Alpha MOs
 -- Occupied --
*******-101.566 -62.501 -56.322 -56.318 -56.317 -24.713 -10.338
-10.271 -10.222  -9.481  -8.710  -7.246  -7.235  -7.235  -6.542
 -6.528  -6.528  -2.652  -2.649  -2.648  -2.638  -2.638  -1.255
 -0.937  -0.849  -0.799  -0.646  -0.632  -0.552  -0.539  -0.497
 -0.469  -0.436  -0.424  -0.381  -0.366  -0.328  -0.319  -0.304
 -0.289
 -- Virtual --
 -0.049  -0.012  -0.007   0.010   0.019   0.026   0.053   0.058
  0.060   0.063   0.067   0.080   0.090   0.098   0.104   0.110
  0.114   0.116   0.129   0.139   0.144   0.147   0.158   0.166
  0.175   0.191   0.199   0.219   0.230   0.262   0.265   0.268
  0.315   0.363   0.374   0.390   0.391   0.419   0.423   0.433
  0.442   0.457   0.460   0.477   0.495   0.505   0.523   0.539
  0.552   0.590   0.596   0.617   0.634   0.648   0.669   0.679
  0.708   0.767   0.795   0.836   0.861   0.871   0.880   0.906
  0.939   0.963   1.000   1.061   1.118   1.261   1.309   1.313
  1.365   1.410   1.451   1.471   1.489   1.515   1.545   1.555
  1.625   1.692   1.724   1.781   1.799   1.855   1.898   1.960
  1.978   1.994   2.039   2.071   2.124   2.156   2.193   2.211
  2.222   2.291   2.321   2.480   2.508   2.542   2.591   2.679
  2.704   2.801   2.829   2.839   2.977   3.159   3.286   3.404
  3.698   3.748   3.782   3.806   3.996   4.005   4.022   4.036
  4.118   4.217   4.265   4.393   4.857   6.340   6.410   6.623
  6.703   7.566   7.582   7.684   9.737  23.598  23.749  23.866
 25.856  25.923  26.407  47.928  66.759 215.722 289.761 289.777
289.9051020.725
 --------------------------------------------------------------

          Ground-State Mulliken Net Atomic Charges

     Atom                 Charge (a.u.)
  ----------------------------------------
      1 C                    -0.513298
      2 C                    -0.055004
      3 C                    -0.055835
      4 Cl                    0.067206
      5 H                     0.251944
      6 F                    -0.044689
      7 Br                   -0.018166
      8 H                     0.179505
      9 H                     0.188337
  ----------------------------------------
  Sum of atomic charges =     0.000000

 -----------------------------------------------------------------
                    Cartesian Multipole Moments
 -----------------------------------------------------------------
    Charge (ESU x 10^10)
                 0.0000
    Dipole Moment (Debye)
         X      -0.1998      Y      -2.0259      Z       1.1836
       Tot       2.3548
    Quadrupole Moments (Debye-Ang)
        XX     -56.9371     XY       0.0051     YY     -54.7189
        XZ       1.7484     YZ      -0.5785     ZZ     -52.1162
    Octopole Moments (Debye-Ang^2)
       XXX     -55.5607    XXY       5.0223    XYY     -15.1452
       YYY       1.0175    XXZ      -2.9230    XYZ       0.2132
       YYZ      -2.0026    XZZ     -12.4848    YZZ       0.6272
       ZZZ       1.6161
    Hexadecapole Moments (Debye-Ang^3)
      XXXX   -1010.1548   XXXY      33.3057   XXYY    -207.7020
      XYYY      14.0697   YYYY    -183.2018   XXXZ      13.6934
      XXYZ       1.2090   XYYZ       0.6078   YYYZ       2.1421
      XXZZ    -202.3201   XYZZ       6.8593   YYZZ     -59.5645
      XZZZ      15.7560   YZZZ       1.2906   ZZZZ    -183.1032
 -----------------------------------------------------------------
 Calculating analytic gradient of the SCF energy
 Gradient of SCF Energy
            1           2           3           4           5           6
    1   0.0000821  -0.0012129   0.0016039   0.0000703   0.0002715  -0.0004127
    2   0.0006919  -0.0006832   0.0006194   0.0000898   0.0001956  -0.0005381
    3  -0.0006444   0.0003734   0.0011245   0.0000581  -0.0001692  -0.0004226
            7           8           9
    1  -0.0001695  -0.0001000  -0.0001327
    2  -0.0002589   0.0000140  -0.0001305
    3  -0.0001208  -0.0002325   0.0000337
 Max gradient component =       1.604E-03
 RMS gradient           =       5.512E-04
 Gradient time:  CPU 14.34 s  wall 27.46 s
 Geometry Optimization Parameters
   NAtoms,    NIC,     NZ,  NCons,   NDum,   NFix, NCnnct, MaxDiis
        9      69       9       0       0       0       0       0

 Cartesian Hessian Update
 Hessian Updated using BFGS Update


** GEOMETRY OPTIMIZATION IN DELOCALIZED INTERNAL COORDINATES **
   Searching for a Minimum

   Optimization Cycle:   4

                       Coordinates (Angstroms)
     ATOM                X               Y               Z
      1  C         0.6655947671   -0.6139071186    1.3948763622
      2  C         1.1248006633   -0.7060923190   -0.0536561066
      3  C         0.0450034763    0.2444494220    0.3463875572
      4  Cl        2.7172929599   -0.0872361518   -0.5214456510
      5  H         0.8521383144   -1.5757087557   -0.6340712920
      6  F         0.3185627319    1.5706318905    0.3715095799
      7  Br       -1.7668015424   -0.0806132591   -0.2591329395
      8  H         0.1077873625   -1.4469972884    1.8032440834
      9  H         1.3222583121   -0.0971117121    2.0853261964
   Point Group: c1    Number of degrees of freedom:    21


   Energy is  -3250.350260710

 Hessian Updated using BFGS Update

 21 Hessian modes will be used to form the next step
  Hessian Eigenvalues:
     0.016656    0.020413    0.021482    0.024839    0.031952    0.034636
     0.071092    0.085927    0.089132    0.095086    0.122573    0.138098
     0.182666    0.251653    0.260935    0.272758    0.296029    0.347905
     0.348140    0.354491    0.529589

 Minimum Search - Taking Simple RFO Step
 Searching for Lamda that Minimizes Along All modes
 Value Taken    Lamda =  -0.00002453
 Step Taken.  Stepsize is  0.027637

                             Maximum     Tolerance    Cnvgd?
         Gradient           0.000694      0.000300      NO
         Displacement       0.010420      0.001200      NO
         Energy change     -0.000044      0.000001      NO


 New Cartesian Coordinates Obtained by Inverse Iteration

 Displacement from previous Coordinates is:  0.024361
 ----------------------------------------------------------------
             Standard Nuclear Orientation (Angstroms)
    I     Atom           X                Y                Z
 ----------------------------------------------------------------
    1      C       0.6649289990    -0.6152674820     1.3951037002
    2      C       1.1258765107    -0.7057763550    -0.0544268488
    3      C       0.0434559671     0.2427154012     0.3445991678
    4      Cl      2.7182322429    -0.0881457959    -0.5248250409
    5      H       0.8533417783    -1.5777434584    -0.6320267945
    6      F       0.3177532773     1.5699679968     0.3773112960
    7      Br     -1.7680757900    -0.0757305539    -0.2630123065
    8      H       0.1111700124    -1.4495797215     1.8067216266
    9      H       1.3199540474    -0.0930253235     2.0835929900
 ----------------------------------------------------------------
 Molecular Point Group                 C1    NOp =  1
 Largest Abelian Subgroup              C1    NOp =  1
 Nuclear Repulsion Energy =   489.0854867819 hartrees
 There are       41 alpha and       41 beta electrons
 Applying Cartesian multipole field
    Component          Value
    ---------          -----
     (2,0,0)        1.00000E-11
     (0,2,0)        2.00000E-11
     (0,0,2)       -3.00000E-11
 Nucleus-field energy     =     0.0000000081 hartrees
 Requested basis set is 6-311++G(d,p)
 There are 71 shells and 187 basis functions
 A cutoff of  1.0D-11 yielded   2228 shell pairs
 There are     16240 function pairs (     17662 Cartesian)
 Smallest overlap matrix eigenvalue = 4.20E-05
 Guess MOs from SCF MO coefficient file

 -----------------------------------------------------------------------
  General SCF calculation program by
  Eric Jon Sundstrom, Paul Horn, Yuezhi Mao, Dmitri Zuev, Alec White,
  David Stuck, Shaama M.S., Shane Yost, Joonho Lee, David Small,
  Daniel Levine, Susi Lehtola, Hugh Burton, Evgeny Epifanovsky
 -----------------------------------------------------------------------
 Exchange:     0.2000 Hartree-Fock + 0.0800 Slater + 0.7200 B88
 Correlation:  0.1900 VWN1RPA + 0.8100 LYP
 Using SG-1 standard quadrature grid
 A restricted SCF calculation will be
 performed using DIIS
 SCF converges when DIIS error is below 1.0e-08
 ---------------------------------------
  Cycle       Energy         DIIS error
 ---------------------------------------
    1   -3250.3502427077      6.86e-05  
    2   -3250.3502732760      1.60e-05  
    3   -3250.3502730595      1.88e-05  
    4   -3250.3502742390      2.96e-06  
    5   -3250.3502742720      1.05e-06  
    6   -3250.3502742759      3.21e-07  
    7   -3250.3502742762      8.99e-08  
    8   -3250.3502742763      3.48e-08  
    9   -3250.3502742763      6.10e-09  Convergence criterion met
 ---------------------------------------
 SCF time:   CPU 38.12s  wall 68.00s 
 SCF   energy in the final basis set =    -3250.3502742763
 Total energy in the final basis set =    -3250.3502742763

 --------------------------------------------------------------

                    Orbital Energies (a.u.)
 --------------------------------------------------------------

 Alpha MOs
 -- Occupied --
*******-101.567 -62.501 -56.322 -56.318 -56.318 -24.712 -10.338
-10.271 -10.222  -9.481  -8.710  -7.246  -7.235  -7.235  -6.542
 -6.528  -6.528  -2.653  -2.649  -2.648  -2.638  -2.638  -1.254
 -0.937  -0.849  -0.800  -0.646  -0.632  -0.552  -0.539  -0.496
 -0.469  -0.436  -0.424  -0.381  -0.366  -0.329  -0.319  -0.304
 -0.289
 -- Virtual --
 -0.049  -0.012  -0.007   0.010   0.019   0.026   0.053   0.058
  0.060   0.063   0.067   0.080   0.090   0.098   0.104   0.110
  0.114   0.116   0.129   0.138   0.144   0.147   0.158   0.166
  0.174   0.191   0.199   0.219   0.230   0.261   0.265   0.268
  0.315   0.363   0.374   0.389   0.391   0.419   0.423   0.433
  0.442   0.458   0.461   0.477   0.495   0.506   0.523   0.539
  0.551   0.590   0.596   0.618   0.634   0.647   0.669   0.679
  0.708   0.766   0.794   0.836   0.861   0.871   0.879   0.906
  0.939   0.962   1.000   1.062   1.118   1.262   1.310   1.313
  1.365   1.410   1.451   1.470   1.489   1.515   1.544   1.556
  1.625   1.693   1.725   1.780   1.799   1.854   1.897   1.960
  1.979   1.994   2.038   2.070   2.124   2.156   2.192   2.210
  2.222   2.291   2.321   2.480   2.507   2.541   2.590   2.679
  2.704   2.800   2.828   2.838   2.976   3.157   3.286   3.403
  3.697   3.747   3.781   3.806   3.995   4.005   4.022   4.036
  4.117   4.217   4.264   4.392   4.856   6.340   6.410   6.622
  6.702   7.565   7.581   7.683   9.737  23.596  23.747  23.864
 25.855  25.922  26.406  47.928  66.759 215.721 289.761 289.776
289.9041020.725
 --------------------------------------------------------------

          Ground-State Mulliken Net Atomic Charges

     Atom                 Charge (a.u.)
  ----------------------------------------
      1 C                    -0.513753
      2 C                    -0.054266
      3 C                    -0.055532
      4 Cl                    0.067918
      5 H                     0.250948
      6 F                    -0.045733
      7 Br                   -0.017241
      8 H                     0.179428
      9 H                     0.188232
  ----------------------------------------
  Sum of atomic charges =     0.000000

 -----------------------------------------------------------------
                    Cartesian Multipole Moments
 -----------------------------------------------------------------
    Charge (ESU x 10^10)
                 0.0000
    Dipole Moment (Debye)
         X      -0.2041      Y      -2.0340      Z       1.1773
       Tot       2.3589
    Quadrupole Moments (Debye-Ang)
        XX     -56.9158     XY      -0.0023     YY     -54.7234
        XZ       1.7421     YZ      -0.5953     ZZ     -52.1284
    Octopole Moments (Debye-Ang^2)
       XXX     -55.5324    XXY       4.9955    XYY     -15.1171
       YYY       0.7881    XXZ      -2.8750    XYZ       0.2194
       YYZ      -1.9051    XZZ     -12.4953    YZZ       0.5570
       ZZZ       1.8942
    Hexadecapole Moments (Debye-Ang^3)
      XXXX   -1010.7164   XXXY      33.7937   XXYY    -207.8705
      XYYY      14.6701   YYYY    -183.1255   XXXZ      13.6336
      XXYZ       1.1692   XYYZ       0.6000   YYYZ       2.0340
      XXZZ    -202.5470   XYZZ       7.0897   YYZZ     -59.6445
      XZZZ      15.6841   YZZZ       1.1839   ZZZZ    -183.7713
 -----------------------------------------------------------------
 Calculating analytic gradient of the SCF energy
 Gradient of SCF Energy
            1           2           3           4           5           6
    1  -0.0001992  -0.0006404   0.0009333   0.0003047   0.0002348  -0.0003581
    2   0.0000025  -0.0002817   0.0001985   0.0000686  -0.0000852   0.0000882
    3   0.0002468  -0.0000872   0.0000343  -0.0001083  -0.0001038  -0.0000407
            7           8           9
    1  -0.0002690  -0.0000824   0.0000761
    2  -0.0000401   0.0000261   0.0000231
    3  -0.0000794   0.0000701   0.0000682
 Max gradient component =       9.333E-04
 RMS gradient           =       2.676E-04
 Gradient time:  CPU 14.05 s  wall 17.57 s
 Geometry Optimization Parameters
   NAtoms,    NIC,     NZ,  NCons,   NDum,   NFix, NCnnct, MaxDiis
        9      69       9       0       0       0       0       0

 Cartesian Hessian Update
 Hessian Updated using BFGS Update


** GEOMETRY OPTIMIZATION IN DELOCALIZED INTERNAL COORDINATES **
   Searching for a Minimum

   Optimization Cycle:   5

                       Coordinates (Angstroms)
     ATOM                X               Y               Z
      1  C         0.6649289990   -0.6152674820    1.3951037002
      2  C         1.1258765107   -0.7057763550   -0.0544268488
      3  C         0.0434559671    0.2427154012    0.3445991678
      4  Cl        2.7182322429   -0.0881457959   -0.5248250409
      5  H         0.8533417783   -1.5777434584   -0.6320267945
      6  F         0.3177532773    1.5699679968    0.3773112960
      7  Br       -1.7680757900   -0.0757305539   -0.2630123065
      8  H         0.1111700124   -1.4495797215    1.8067216266
      9  H         1.3199540474   -0.0930253235    2.0835929900
   Point Group: c1    Number of degrees of freedom:    21


   Energy is  -3250.350274276

 Hessian Updated using BFGS Update

 21 Hessian modes will be used to form the next step
  Hessian Eigenvalues:
     0.014446    0.019850    0.021273    0.025061    0.031959    0.040243
     0.066459    0.083254    0.088392    0.095533    0.120069    0.130844
     0.178738    0.252055    0.260743    0.275437    0.315411    0.348050
     0.348252    0.362590    0.534580

 Minimum Search - Taking Simple RFO Step
 Searching for Lamda that Minimizes Along All modes
 Value Taken    Lamda =  -0.00000542
 Step Taken.  Stepsize is  0.012757

                             Maximum     Tolerance    Cnvgd?
         Gradient           0.000445      0.000300      NO
         Displacement       0.007499      0.001200      NO
         Energy change     -0.000014      0.000001      NO


 New Cartesian Coordinates Obtained by Inverse Iteration

 Displacement from previous Coordinates is:  0.010153
 ----------------------------------------------------------------
             Standard Nuclear Orientation (Angstroms)
    I     Atom           X                Y                Z
 ----------------------------------------------------------------
    1      C       0.6649139927    -0.6157812669     1.3951388496
    2      C       1.1259473291    -0.7053370219    -0.0541825364
    3      C       0.0423471204     0.2420582936     0.3446646047
    4      Cl      2.7175302137    -0.0878115412    -0.5250857496
    5      H       0.8521418381    -1.5775472879    -0.6308471486
    6      F       0.3193402228     1.5691015028     0.3776669518
    7      Br     -1.7679182897    -0.0743962333    -0.2646570669
    8      H       0.1137141188    -1.4515213220     1.8071836338
    9      H       1.3186204993    -0.0913504155     2.0831562515
 ----------------------------------------------------------------
 Molecular Point Group                 C1    NOp =  1
 Largest Abelian Subgroup              C1    NOp =  1
 Nuclear Repulsion Energy =   489.1378238115 hartrees
 There are       41 alpha and       41 beta electrons
 Applying Cartesian multipole field
    Component          Value
    ---------          -----
     (2,0,0)        1.00000E-11
     (0,2,0)        2.00000E-11
     (0,0,2)       -3.00000E-11
 Nucleus-field energy     =     0.0000000081 hartrees
 Requested basis set is 6-311++G(d,p)
 There are 71 shells and 187 basis functions
 A cutoff of  1.0D-11 yielded   2228 shell pairs
 There are     16240 function pairs (     17662 Cartesian)
 Smallest overlap matrix eigenvalue = 4.19E-05
 Guess MOs from SCF MO coefficient file

 -----------------------------------------------------------------------
  General SCF calculation program by
  Eric Jon Sundstrom, Paul Horn, Yuezhi Mao, Dmitri Zuev, Alec White,
  David Stuck, Shaama M.S., Shane Yost, Joonho Lee, David Small,
  Daniel Levine, Susi Lehtola, Hugh Burton, Evgeny Epifanovsky
 -----------------------------------------------------------------------
 Exchange:     0.2000 Hartree-Fock + 0.0800 Slater + 0.7200 B88
 Correlation:  0.1900 VWN1RPA + 0.8100 LYP
 Using SG-1 standard quadrature grid
 A restricted SCF calculation will be
 performed using DIIS
 SCF converges when DIIS error is below 1.0e-08
 ---------------------------------------
  Cycle       Energy         DIIS error
 ---------------------------------------
    1   -3250.3502726231      2.75e-05  
    2   -3250.3502775197      7.39e-06  
    3   -3250.3502774349      9.84e-06  
    4   -3250.3502776875      1.11e-06  
    5   -3250.3502776911      4.09e-07  
    6   -3250.3502776917      1.22e-07  
    7   -3250.3502776918      3.53e-08  
    8   -3250.3502776919      1.12e-08  
    9   -3250.3502776918      1.85e-09  Convergence criterion met
 ---------------------------------------
 SCF time:   CPU 37.75s  wall 47.00s 
 SCF   energy in the final basis set =    -3250.3502776918
 Total energy in the final basis set =    -3250.3502776918

 --------------------------------------------------------------

                    Orbital Energies (a.u.)
 --------------------------------------------------------------

 Alpha MOs
 -- Occupied --
*******-101.567 -62.501 -56.322 -56.318 -56.318 -24.712 -10.338
-10.271 -10.222  -9.481  -8.710  -7.246  -7.235  -7.235  -6.542
 -6.529  -6.528  -2.653  -2.649  -2.649  -2.638  -2.638  -1.254
 -0.937  -0.849  -0.800  -0.646  -0.632  -0.552  -0.539  -0.496
 -0.469  -0.436  -0.424  -0.381  -0.365  -0.329  -0.319  -0.304
 -0.289
 -- Virtual --
 -0.049  -0.012  -0.007   0.010   0.019   0.026   0.053   0.058
  0.060   0.063   0.067   0.080   0.090   0.098   0.104   0.110
  0.114   0.116   0.129   0.138   0.144   0.147   0.158   0.166
  0.174   0.191   0.199   0.219   0.230   0.261   0.265   0.268
  0.315   0.363   0.374   0.389   0.391   0.419   0.423   0.433
  0.442   0.458   0.461   0.477   0.495   0.506   0.523   0.539
  0.551   0.590   0.596   0.618   0.634   0.647   0.669   0.679
  0.708   0.766   0.794   0.836   0.861   0.870   0.879   0.906
  0.939   0.963   1.000   1.062   1.118   1.262   1.310   1.313
  1.365   1.410   1.451   1.470   1.488   1.515   1.543   1.556
  1.625   1.693   1.725   1.781   1.799   1.854   1.897   1.960
  1.979   1.993   2.038   2.069   2.124   2.157   2.193   2.210
  2.223   2.291   2.321   2.480   2.507   2.541   2.590   2.679
  2.704   2.800   2.828   2.838   2.976   3.157   3.287   3.403
  3.697   3.747   3.781   3.807   3.996   4.005   4.022   4.035
  4.117   4.217   4.264   4.392   4.856   6.340   6.410   6.622
  6.702   7.565   7.581   7.683   9.737  23.595  23.747  23.863
 25.855  25.922  26.406  47.928  66.759 215.722 289.761 289.776
289.9041020.725
 --------------------------------------------------------------

          Ground-State Mulliken Net Atomic Charges

     Atom                 Charge (a.u.)
  ----------------------------------------
      1 C                    -0.513916
      2 C                    -0.054235
      3 C                    -0.055440
      4 Cl                    0.068244
      5 H                     0.250534
      6 F                    -0.046136
      7 Br                   -0.016629
      8 H                     0.179378
      9 H                     0.188199
  ----------------------------------------
  Sum of atomic charges =     0.000000

 -----------------------------------------------------------------
                    Cartesian Multipole Moments
 -----------------------------------------------------------------
    Charge (ESU x 10^10)
                 0.0000
    Dipole Moment (Debye)
         X      -0.2098      Y      -2.0360      Z       1.1760
       Tot       2.3606
    Quadrupole Moments (Debye-Ang)
        XX     -56.9052     XY      -0.0039     YY     -54.7216
        XZ       1.7451     YZ      -0.5995     ZZ     -52.1296
    Octopole Moments (Debye-Ang^2)
       XXX     -55.5245    XXY       4.9841    XYY     -15.1172
       YYY       0.7112    XXZ      -2.8673    XYZ       0.2129
       YYZ      -1.8638    XZZ     -12.5045    YZZ       0.5377
       ZZZ       1.9715
    Hexadecapole Moments (Debye-Ang^3)
      XXXX   -1010.2684   XXXY      33.8299   XXYY    -207.7924
      XYYY      14.7379   YYYY    -183.0206   XXXZ      13.4925
      XXYZ       1.1777   XYYZ       0.5609   YYYZ       2.0347
      XXZZ    -202.4930   XYZZ       7.1146   YYZZ     -59.6369
      XZZZ      15.5181   YZZZ       1.2206   ZZZZ    -183.9136
 -----------------------------------------------------------------
 Calculating analytic gradient of the SCF energy
 Gradient of SCF Energy
            1           2           3           4           5           6
    1  -0.0001752  -0.0002746   0.0003147   0.0001895   0.0000840  -0.0000935
    2  -0.0001695  -0.0000196   0.0000799   0.0000269  -0.0000623   0.0000964
    3   0.0002668  -0.0001126   0.0000112  -0.0000260  -0.0000449  -0.0001210
            7           8           9
    1  -0.0001076   0.0000121   0.0000506
    2  -0.0000197   0.0000011   0.0000668
    3  -0.0000651   0.0000853   0.0000063
 Max gradient component =       3.147E-04
 RMS gradient           =       1.274E-04
 Gradient time:  CPU 14.19 s  wall 17.80 s
 Geometry Optimization Parameters
   NAtoms,    NIC,     NZ,  NCons,   NDum,   NFix, NCnnct, MaxDiis
        9      69       9       0       0       0       0       0

 Cartesian Hessian Update
 Hessian Updated using BFGS Update


** GEOMETRY OPTIMIZATION IN DELOCALIZED INTERNAL COORDINATES **
   Searching for a Minimum

   Optimization Cycle:   6

                       Coordinates (Angstroms)
     ATOM                X               Y               Z
      1  C         0.6649139927   -0.6157812669    1.3951388496
      2  C         1.1259473291   -0.7053370219   -0.0541825364
      3  C         0.0423471204    0.2420582936    0.3446646047
      4  Cl        2.7175302137   -0.0878115412   -0.5250857496
      5  H         0.8521418381   -1.5775472879   -0.6308471486
      6  F         0.3193402228    1.5691015028    0.3776669518
      7  Br       -1.7679182897   -0.0743962333   -0.2646570669
      8  H         0.1137141188   -1.4515213220    1.8071836338
      9  H         1.3186204993   -0.0913504155    2.0831562515
   Point Group: c1    Number of degrees of freedom:    21


   Energy is  -3250.350277692

 Hessian Updated using BFGS Update

 21 Hessian modes will be used to form the next step
  Hessian Eigenvalues:
     0.013183    0.019436    0.021554    0.025036    0.031991    0.042253
     0.065352    0.076400    0.088097    0.095569    0.114156    0.131000
     0.176744    0.257510    0.260780    0.275519    0.291114    0.348037
     0.348110    0.354305    0.533913

 Minimum Search - Taking Simple RFO Step
 Searching for Lamda that Minimizes Along All modes
 Value Taken    Lamda =  -0.00000157
 Step Taken.  Stepsize is  0.006702

                             Maximum     Tolerance    Cnvgd?
         Gradient           0.000251      0.000300     YES
         Displacement       0.004112      0.001200      NO
         Energy change     -0.000003      0.000001      NO


 New Cartesian Coordinates Obtained by Inverse Iteration

 Displacement from previous Coordinates is:  0.005132
 ----------------------------------------------------------------
             Standard Nuclear Orientation (Angstroms)
    I     Atom           X                Y                Z
 ----------------------------------------------------------------
    1      C       0.6651213442    -0.6157570665     1.3947967039
    2      C       1.1263536843    -0.7053817626    -0.0540168454
    3      C       0.0420694852     0.2416826378     0.3445013452
    4      Cl      2.7169790636    -0.0876031247    -0.5258036620
    5      H       0.8517046235    -1.5777512954    -0.6299544089
    6      F       0.3201515961     1.5685265607     0.3787280759
    7      Br     -1.7675711541    -0.0741290653    -0.2650505141
    8      H       0.1142215681    -1.4517297040     1.8066662601
    9      H       1.3176068343    -0.0904424723     2.0831708354
 ----------------------------------------------------------------
 Molecular Point Group                 C1    NOp =  1
 Largest Abelian Subgroup              C1    NOp =  1
 Nuclear Repulsion Energy =   489.2005913605 hartrees
 There are       41 alpha and       41 beta electrons
 Applying Cartesian multipole field
    Component          Value
    ---------          -----
     (2,0,0)        1.00000E-11
     (0,2,0)        2.00000E-11
     (0,0,2)       -3.00000E-11
 Nucleus-field energy     =     0.0000000081 hartrees
 Requested basis set is 6-311++G(d,p)
 There are 71 shells and 187 basis functions
 A cutoff of  1.0D-11 yielded   2228 shell pairs
 There are     16240 function pairs (     17662 Cartesian)
 Smallest overlap matrix eigenvalue = 4.19E-05
 Guess MOs from SCF MO coefficient file

 -----------------------------------------------------------------------
  General SCF calculation program by
  Eric Jon Sundstrom, Paul Horn, Yuezhi Mao, Dmitri Zuev, Alec White,
  David Stuck, Shaama M.S., Shane Yost, Joonho Lee, David Small,
  Daniel Levine, Susi Lehtola, Hugh Burton, Evgeny Epifanovsky
 -----------------------------------------------------------------------
 Exchange:     0.2000 Hartree-Fock + 0.0800 Slater + 0.7200 B88
 Correlation:  0.1900 VWN1RPA + 0.8100 LYP
 Using SG-1 standard quadrature grid
 A restricted SCF calculation will be
 performed using DIIS
 SCF converges when DIIS error is below 1.0e-08
 ---------------------------------------
  Cycle       Energy         DIIS error
 ---------------------------------------
    1   -3250.3502769311      1.56e-05  
    2   -3250.3502785016      4.21e-06  
    3   -3250.3502784519      6.06e-06  
    4   -3250.3502785631      5.32e-07  
    5   -3250.3502785639      2.20e-07  
    6   -3250.3502785640      6.12e-08  
    7   -3250.3502785640      2.26e-08  
    8   -3250.3502785641      3.21e-09  Convergence criterion met
 ---------------------------------------
 SCF time:   CPU 33.95s  wall 42.00s 
 SCF   energy in the final basis set =    -3250.3502785641
 Total energy in the final basis set =    -3250.3502785641

 --------------------------------------------------------------

                    Orbital Energies (a.u.)
 --------------------------------------------------------------

 Alpha MOs
 -- Occupied --
*******-101.566 -62.501 -56.322 -56.318 -56.318 -24.712 -10.338
-10.271 -10.222  -9.481  -8.710  -7.246  -7.235  -7.235  -6.542
 -6.529  -6.528  -2.653  -2.649  -2.649  -2.638  -2.638  -1.254
 -0.937  -0.849  -0.800  -0.646  -0.632  -0.552  -0.539  -0.496
 -0.469  -0.436  -0.424  -0.382  -0.365  -0.329  -0.319  -0.304
 -0.289
 -- Virtual --
 -0.049  -0.012  -0.007   0.010   0.019   0.026   0.053   0.058
  0.060   0.063   0.067   0.080   0.090   0.098   0.104   0.110
  0.114   0.116   0.129   0.138   0.144   0.147   0.158   0.166
  0.174   0.191   0.199   0.219   0.229   0.261   0.265   0.268
  0.315   0.363   0.374   0.389   0.391   0.419   0.423   0.433
  0.442   0.458   0.461   0.477   0.495   0.506   0.523   0.539
  0.551   0.590   0.596   0.618   0.634   0.647   0.669   0.679
  0.708   0.766   0.794   0.836   0.861   0.871   0.879   0.906
  0.938   0.963   1.000   1.062   1.118   1.262   1.310   1.313
  1.366   1.410   1.451   1.470   1.489   1.515   1.543   1.556
  1.625   1.693   1.725   1.781   1.799   1.853   1.897   1.961
  1.979   1.993   2.038   2.070   2.124   2.157   2.192   2.210
  2.223   2.291   2.321   2.480   2.507   2.541   2.590   2.679
  2.704   2.801   2.829   2.838   2.977   3.157   3.288   3.403
  3.698   3.747   3.781   3.807   3.996   4.005   4.022   4.035
  4.118   4.217   4.264   4.393   4.856   6.341   6.410   6.621
  6.702   7.565   7.581   7.683   9.737  23.596  23.747  23.864
 25.855  25.923  26.406  47.928  66.760 215.722 289.761 289.776
289.9041020.725
 --------------------------------------------------------------

          Ground-State Mulliken Net Atomic Charges

     Atom                 Charge (a.u.)
  ----------------------------------------
      1 C                    -0.514460
      2 C                    -0.053898
      3 C                    -0.055327
      4 Cl                    0.068382
      5 H                     0.250316
      6 F                    -0.046309
      7 Br                   -0.016282
      8 H                     0.179267
      9 H                     0.188311
  ----------------------------------------
  Sum of atomic charges =     0.000000

 -----------------------------------------------------------------
                    Cartesian Multipole Moments
 -----------------------------------------------------------------
    Charge (ESU x 10^10)
                 0.0000
    Dipole Moment (Debye)
         X      -0.2122      Y      -2.0361      Z       1.1747
       Tot       2.3602
    Quadrupole Moments (Debye-Ang)
        XX     -56.8974     XY      -0.0034     YY     -54.7207
        XZ       1.7445     YZ      -0.6003     ZZ     -52.1312
    Octopole Moments (Debye-Ang^2)
       XXX     -55.5371    XXY       4.9830    XYY     -15.1229
       YYY       0.6991    XXZ      -2.8631    XYZ       0.2098
       YYZ      -1.8527    XZZ     -12.5136    YZZ       0.5431
       ZZZ       2.0058
    Hexadecapole Moments (Debye-Ang^3)
      XXXX   -1009.9051   XXXY      33.8221   XXYY    -207.7149
      XYYY      14.7336   YYYY    -182.9599   XXXZ      13.4984
      XXYZ       1.1650   XYYZ       0.5709   YYYZ       2.0112
      XXZZ    -202.4365   XYZZ       7.1209   YYZZ     -59.6460
      XZZZ      15.5296   YZZZ       1.2166   ZZZZ    -183.9740
 -----------------------------------------------------------------
 Calculating analytic gradient of the SCF energy
 Gradient of SCF Energy
            1           2           3           4           5           6
    1  -0.0000594  -0.0000285   0.0000270   0.0000341   0.0000071   0.0000114
    2  -0.0000767  -0.0000117   0.0000312  -0.0000025  -0.0000206   0.0000003
    3   0.0000776  -0.0000323  -0.0000530   0.0000223   0.0000105  -0.0000336
            7           8           9
    1   0.0000122  -0.0000028  -0.0000011
    2  -0.0000257   0.0000425   0.0000632
    3  -0.0000226   0.0000536  -0.0000224
 Max gradient component =       7.758E-05
 RMS gradient           =       3.649E-05
 Gradient time:  CPU 14.70 s  wall 19.34 s
 Geometry Optimization Parameters
   NAtoms,    NIC,     NZ,  NCons,   NDum,   NFix, NCnnct, MaxDiis
        9      69       9       0       0       0       0       0

 Cartesian Hessian Update
 Hessian Updated using BFGS Update


** GEOMETRY OPTIMIZATION IN DELOCALIZED INTERNAL COORDINATES **
   Searching for a Minimum

   Optimization Cycle:   7

                       Coordinates (Angstroms)
     ATOM                X               Y               Z
      1  C         0.6651213442   -0.6157570665    1.3947967039
      2  C         1.1263536843   -0.7053817626   -0.0540168454
      3  C         0.0420694852    0.2416826378    0.3445013452
      4  Cl        2.7169790636   -0.0876031247   -0.5258036620
      5  H         0.8517046235   -1.5777512954   -0.6299544089
      6  F         0.3201515961    1.5685265607    0.3787280759
      7  Br       -1.7675711541   -0.0741290653   -0.2650505141
      8  H         0.1142215681   -1.4517297040    1.8066662601
      9  H         1.3176068343   -0.0904424723    2.0831708354
   Point Group: c1    Number of degrees of freedom:    21


   Energy is  -3250.350278564

 Hessian Updated using BFGS Update

 21 Hessian modes will be used to form the next step
  Hessian Eigenvalues:
     0.013219    0.019168    0.021752    0.025852    0.029860    0.042480
     0.064209    0.072573    0.087489    0.095719    0.116630    0.134903
     0.177281    0.247906    0.258733    0.275099    0.286416    0.347888
     0.348157    0.354121    0.534053

 Minimum Search - Taking Simple RFO Step
 Searching for Lamda that Minimizes Along All modes
 Value Taken    Lamda =   0.00000000
 Step Taken.  Stepsize is  0.001786

                             Maximum     Tolerance    Cnvgd?
         Gradient           0.000050      0.000300     YES
         Displacement       0.000847      0.001200     YES
         Energy change     -0.000001      0.000001     YES


                       Distance Matrix (Angstroms)
             C (  1)   C (  2)   C (  3)   Cl(  4)   H (  5)   F (  6)
   C (  2)  1.523098
   C (  3)  1.492152  1.493794
   Cl(  4)  2.859680  1.770402  2.832137
   H (  5)  2.249414  1.080817  2.217073  2.389694
   F (  6)  2.433618  2.451100  1.356103  3.050529  3.346499
   Br(  7)  2.994403  2.969481  1.935482  4.492145  3.042144  2.733378
   H (  8)  1.082579  2.245793  2.238477  3.751747  2.548898  3.347142
   H (  9)  1.084229  2.232106  2.181805  2.960574  3.128930  2.579190
             Br(  7)   H (  8)
   H (  8)  3.119445
   H (  9)  3.877207  1.837850

 Final energy is   -3250.3502785640576     


 ******************************
 **  OPTIMIZATION CONVERGED  **
 ******************************

                       Coordinates (Angstroms)
     ATOM                X               Y               Z
      1  C         0.6651213442   -0.6157570665    1.3947967039
      2  C         1.1263536843   -0.7053817626   -0.0540168454
      3  C         0.0420694852    0.2416826378    0.3445013452
      4  Cl        2.7169790636   -0.0876031247   -0.5258036620
      5  H         0.8517046235   -1.5777512954   -0.6299544089
      6  F         0.3201515961    1.5685265607    0.3787280759
      7  Br       -1.7675711541   -0.0741290653   -0.2650505141
      8  H         0.1142215681   -1.4517297040    1.8066662601
      9  H         1.3176068343   -0.0904424723    2.0831708354

Z-matrix Print:
$molecule
0 1
Br
C  1 1.935482
F  2 1.356103 1 111.058735
C  2 1.492152 1 121.219511 3 143.931303 0
H  4 1.082579 2 119.936767 1 1.994132 0
H  4 1.084229 2 114.819476 1 -143.519331 0
C  2 1.493794 1 119.419269 3 -143.651267 0
H  7 1.080817 2 117.997754 1 -3.468478 0
Cl 7 1.770402 2 120.133225 1 138.758793 0
$end


 --------------------------------------------------------------

                    Orbital Energies (a.u.)
 --------------------------------------------------------------

 Alpha MOs
 -- Occupied --
*******-101.566 -62.501 -56.322 -56.318 -56.318 -24.712 -10.338
-10.271 -10.222  -9.481  -8.710  -7.246  -7.235  -7.235  -6.542
 -6.529  -6.528  -2.653  -2.649  -2.649  -2.638  -2.638  -1.254
 -0.937  -0.849  -0.800  -0.646  -0.632  -0.552  -0.539  -0.496
 -0.469  -0.436  -0.424  -0.382  -0.365  -0.329  -0.319  -0.304
 -0.289
 -- Virtual --
 -0.049  -0.012  -0.007   0.010   0.019   0.026   0.053   0.058
  0.060   0.063   0.067   0.080   0.090   0.098   0.104   0.110
  0.114   0.116   0.129   0.138   0.144   0.147   0.158   0.166
  0.174   0.191   0.199   0.219   0.229   0.261   0.265   0.268
  0.315   0.363   0.374   0.389   0.391   0.419   0.423   0.433
  0.442   0.458   0.461   0.477   0.495   0.506   0.523   0.539
  0.551   0.590   0.596   0.618   0.634   0.647   0.669   0.679
  0.708   0.766   0.794   0.836   0.861   0.871   0.879   0.906
  0.938   0.963   1.000   1.062   1.118   1.262   1.310   1.313
  1.366   1.410   1.451   1.470   1.489   1.515   1.543   1.556
  1.625   1.693   1.725   1.781   1.799   1.853   1.897   1.961
  1.979   1.993   2.038   2.070   2.124   2.157   2.192   2.210
  2.223   2.291   2.321   2.480   2.507   2.541   2.590   2.679
  2.704   2.801   2.829   2.838   2.977   3.157   3.288   3.403
  3.698   3.747   3.781   3.807   3.996   4.005   4.022   4.035
  4.118   4.217   4.264   4.393   4.856   6.341   6.410   6.621
  6.702   7.565   7.581   7.683   9.737  23.596  23.747  23.864
 25.855  25.923  26.406  47.928  66.760 215.722 289.761 289.776
289.9041020.725
 --------------------------------------------------------------

          Ground-State Mulliken Net Atomic Charges

     Atom                 Charge (a.u.)
  ----------------------------------------
      1 C                    -0.514460
      2 C                    -0.053898
      3 C                    -0.055327
      4 Cl                    0.068382
      5 H                     0.250316
      6 F                    -0.046309
      7 Br                   -0.016282
      8 H                     0.179267
      9 H                     0.188311
  ----------------------------------------
  Sum of atomic charges =     0.000000

 -----------------------------------------------------------------
                    Cartesian Multipole Moments
 -----------------------------------------------------------------
    Charge (ESU x 10^10)
                 0.0000
    Dipole Moment (Debye)
         X      -0.2122      Y      -2.0361      Z       1.1747
       Tot       2.3602
    Quadrupole Moments (Debye-Ang)
        XX     -56.8974     XY      -0.0034     YY     -54.7207
        XZ       1.7445     YZ      -0.6003     ZZ     -52.1312
    Octopole Moments (Debye-Ang^2)
       XXX     -55.5371    XXY       4.9830    XYY     -15.1229
       YYY       0.6991    XXZ      -2.8631    XYZ       0.2098
       YYZ      -1.8527    XZZ     -12.5136    YZZ       0.5431
       ZZZ       2.0058
    Hexadecapole Moments (Debye-Ang^3)
      XXXX   -1009.9051   XXXY      33.8221   XXYY    -207.7149
      XYYY      14.7336   YYYY    -182.9599   XXXZ      13.4984
      XXYZ       1.1650   XYYZ       0.5709   YYYZ       2.0112
      XXZZ    -202.4365   XYZZ       7.1209   YYZZ     -59.6460
      XZZZ      15.5296   YZZZ       1.2166   ZZZZ    -183.9740
 -----------------------------------------------------------------
Archival summary:
1\1\TWL02\OPT\ProcedureUnspecified\BasisUnspecified\r1l1133\taweetha\ThuOct1101:23:412018ThuOct1101:23:412018\0\\#,OPT,ProcedureUnspecified,BasisUnspecified,\\0,1\Br\C,1,1.93548\F,2,1.3561,1,111.059\C,2,1.49215,1,121.22,3,143.931,0\H,4,1.08258,2,119.937,1,1.99413,0\H,4,1.08423,2,114.819,1,-143.519,0\C,2,1.49379,1,119.419,3,-143.651,0\H,7,1.08082,2,117.998,1,-3.46848,0\Cl,7,1.7704,2,120.133,1,138.759,0\\\@

 Total job time:  619.24s(wall), 391.09s(cpu) 
 Thu Oct 11 01:23:41 2018

        *************************************************************
        *                                                           *
        *  Thank you very much for using Q-Chem.  Have a nice day.  *
        *                                                           *
        *************************************************************


 
User input: 2 of 2 
 
Q-Chem Developer Version!
                  Welcome to Q-Chem
     A Quantum Leap Into The Future Of Chemistry


 Q-Chem 5.1, Q-Chem, Inc., Pleasanton, CA (2018)

 Yihan Shao,  Zhengting Gan,  E. Epifanovsky,  A. T. B. Gilbert,  M. Wormit,  
 J. Kussmann,  A. W. Lange,  A. Behn,  Jia Deng,  Xintian Feng,  D. Ghosh,  
 M. Goldey,  P. R. Horn,  L. D. Jacobson,  I. Kaliman,  T. Kus,  A. Landau,  
 Jie Liu,  E. I. Proynov,  R. M. Richard,  R. P. Steele,  E. J. Sundstrom,  
 H. L. Woodcock III,  P. M. Zimmerman,  D. Zuev,  B. Albrecht,  E. Alguire,  
 S. A. Baeppler,  D. Barton,  Z. Benda,  Y. A. Bernard,  E. J. Berquist,  
 K. B. Bravaya,  H. Burton,  D. Casanova,  Chun-Min Chang,  Yunqing Chen,  
 A. Chien,  K. D. Closser,  M. P. Coons,  S. Coriani,  S. Dasgupta,  
 A. L. Dempwolff,  M. Diedenhofen,  Hainam Do,  R. G. Edgar,  Po-Tung Fang,  
 S. Faraji,  S. Fatehi,  Qingguo Feng,  K. D. Fenk,  J. Fosso-Tande,  
 Qinghui Ge,  A. Ghysels,  G. Gidofalvi,  J. Gomes,  J. Gonthier,  A. Gunina,  
 D. Hait,  M. W. D. Hanson-Heine,  P. H. P. Harbach,  A. W. Hauser,  
 J. E. Herr,  E. G. Hohenstein,  Z. C. Holden,  Kerwin Hui,  B. C. Huynh,  
 T.-C. Jagau,  Hyunjun Ji,  B. Kaduk,  K. Khistyaev,  Jaehoon Kim,  
 P. Klunzinger,  K. Koh,  D. Kosenkov,  L. Koulias,  T. Kowalczyk,  
 C. M. Krauter,  A. Kunitsa,  Ka Un Lao,  A. Laurent,  K. V. Lawler,  
 Joonho Lee,  D. Lefrancois,  S. Lehtola,  D. S. Levine,  Yi-Pei Li,  
 You-Sheng Lin,  Fenglai Liu,  E. Livshits,  A. Luenser,  P. Manohar,  
 E. Mansoor,  S. F. Manzer,  Shan-Ping Mao,  Yuezhi Mao,  N. Mardirossian,  
 A. V. Marenich,  T. Markovich,  L. A. Martinez-Martinez,  S. A. Maurer,  
 N. J. Mayhall,  S. C. McKenzie,  J.-M. Mewes,  A. F. Morrison,  
 J. W. Mullinax,  K. Nanda,  T. S. Nguyen-Beck,  R. Olivares-Amaya,  
 J. A. Parkhill,  T. M. Perrine,  F. Plasser,  P. Pokhilko,  S. Prager,  
 A. Prociuk,  E. Ramos,  D. R. Rehn,  F. Rob,  M. Schneider,  N. Sergueev,  
 S. M. Sharada,  S. Sharma,  D. W. Small,  T. Stauch,  T. Stein,  
 Yu-Chuan Su,  A. J. W. Thom,  A. Tkatchenko,  T. Tsuchimochi,  N. M. Tubman,  
 L. Vogt,  M. L. Vidal,  O. Vydrov,  M. A. Watson,  J. Wenzel,  
 M. de Wergifosse,  T. A. Wesolowski,  A. White,  J. Witte,  A. Yamada,  
 Jun Yang,  K. Yao,  S. Yeganeh,  S. R. Yost,  Zhi-Qiang You,  A. Zech,  
 Igor Ying Zhang,  Xing Zhang,  Yan Zhao,  Ying Zhu,  B. R. Brooks,  
 G. K. L. Chan,  C. J. Cramer,  M. S. Gordon,  W. J. Hehre,  A. Klamt,  
 M. W. Schmidt,  C. D. Sherrill,  D. G. Truhlar,  A. Aspuru-Guzik,  R. Baer,  
 A. T. Bell,  N. A. Besley,  Jeng-Da Chai,  A. E. DePrince, III,  
 R. A. DiStasio Jr.,  A. Dreuw,  B. D. Dunietz,  T. R. Furlani,  
 Chao-Ping Hsu,  Yousung Jung,  Jing Kong,  D. S. Lambrecht,  WanZhen Liang,  
 C. Ochsenfeld,  V. A. Rassolov,  L. V. Slipchenko,  J. E. Subotnik,  
 T. Van Voorhis,  J. M. Herbert,  A. I. Krylov,  P. M. W. Gill,  M. Head-Gordon

 Contributors to earlier versions of Q-Chem not listed above: 
 R. D. Adamson,  B. Austin,  J. Baker,  G. J. O. Beran,  K. Brandhorst,  
 S. T. Brown,  E. F. C. Byrd,  A. K. Chakraborty,  C.-L. Cheng,  
 Siu Hung Chien,  D. M. Chipman,  D. L. Crittenden,  H. Dachsel,  
 R. J. Doerksen,  A. D. Dutoi,  L. Fusti-Molnar,  W. A. Goddard III,  
 A. Golubeva-Zadorozhnaya,  S. R. Gwaltney,  G. Hawkins,  A. Heyden,  
 S. Hirata,  G. Kedziora,  F. J. Keil,  C. Kelley,  Jihan Kim,  R. A. King,  
 R. Z. Khaliullin,  P. P. Korambath,  W. Kurlancheek,  A. M. Lee,  M. S. Lee,  
 S. V. Levchenko,  Ching Yeh Lin,  D. Liotard,  R. C. Lochan,  I. Lotan,  
 P. E. Maslen,  N. Nair,  D. P. O'Neill,  D. Neuhauser,  E. Neuscamman,  
 C. M. Oana,  R. Olson,  B. Peters,  R. Peverati,  P. A. Pieniazek,  
 Y. M. Rhee,  J. Ritchie,  M. A. Rohrdanz,  E. Rosta,  N. J. Russ,  
 H. F. Schaefer III,  N. E. Schultz,  N. Shenvi,  A. C. Simmonett,  A. Sodt,  
 D. Stuck,  K. S. Thanthiriwatte,  V. Vanovschi,  Tao Wang,  A. Warshel,  
 C. F. Williams,  Q. Wu,  X. Xu,  W. Zhang

 Please cite Q-Chem as follows:
 Y. Shao et al., Mol. Phys. 113, 184-215 (2015)
 DOI: 10.1080/00268976.2014.952696

 Q-Chem 5.1.1 for Intel X86 EM64T Linux

 Parts of Q-Chem use Armadillo 8.300.2 (Tropical Shenanigans).
 http://arma.sourceforge.net/

 Q-Chem begins on Thu Oct 11 01:23:41 2018  

Host: 
0

     Scratch files written to /scratch/taweetham/qchem1219//
The previous job contains 0 fragments, simply inherited here
Input Ideriv = 2
Curr. Ideriv = -1
Max.  Ideriv = 2

Checking the input file for inconsistencies... 	...done.

--------------------------------------------------------------
User input:
--------------------------------------------------------------

$molecule
read
$end

$rem
   job_type 	frequency
   basis 	6-311++g**
   method	b3lyp	
$end


--------------------------------------------------------------
 ----------------------------------------------------------------
             Standard Nuclear Orientation (Angstroms)
    I     Atom           X                Y                Z
 ----------------------------------------------------------------
    1      C       0.6755880276    -0.3878263137     1.4859266201
    2      C       1.1323397746    -0.6894345601     0.0645755496
    3      C       0.0334926847     0.2892948674     0.3215653004
    4      Cl      2.7100940470    -0.1246101358    -0.5063773108
    5      H       0.8704473600    -1.6437373759    -0.3700314962
    6      F       0.2887333307     1.6102708834     0.1515932351
    7      Br     -1.7729088383    -0.1454031626    -0.2206900865
    8      H       0.1409209259    -1.1602802768     2.0239073915
    9      H       1.3217193599     0.2468587399     2.0819474812
 ----------------------------------------------------------------
 Molecular Point Group                 C1    NOp =  1
 Largest Abelian Subgroup              C1    NOp =  1
 Nuclear Repulsion Energy =   489.2005913605 hartrees
 There are       41 alpha and       41 beta electrons
 Requested basis set is 6-311++G(d,p)
 There are 71 shells and 187 basis functions

 Total QAlloc Memory Limit   2000 MB
 Mega-Array Size       188 MB
 MEM_STATIC part       192 MB

                       Distance Matrix (Angstroms)
             C (  1)   C (  2)   C (  3)   Cl(  4)   H (  5)   F (  6)
   C (  2)  1.523098
   C (  3)  1.492152  1.493794
   Cl(  4)  2.859680  1.770402  2.832137
   H (  5)  2.249414  1.080817  2.217073  2.389694
   F (  6)  2.433618  2.451100  1.356103  3.050529  3.346499
   Br(  7)  2.994403  2.969481  1.935482  4.492145  3.042144  2.733378
   H (  8)  1.082579  2.245793  2.238477  3.751747  2.548898  3.347142
   H (  9)  1.084229  2.232106  2.181805  2.960574  3.128930  2.579190
             Br(  7)   H (  8)
   H (  8)  3.119445
   H (  9)  3.877207  1.837850

 A cutoff of  1.0D-11 yielded   2228 shell pairs
 There are     16240 function pairs (     17662 Cartesian)
 Smallest overlap matrix eigenvalue = 4.19E-05
 Guess from superposition of atomic densities
 Warning:  Energy on first SCF cycle will be non-variational
 SAD guess density has 82.000000 electrons

 -----------------------------------------------------------------------
  General SCF calculation program by
  Eric Jon Sundstrom, Paul Horn, Yuezhi Mao, Dmitri Zuev, Alec White,
  David Stuck, Shaama M.S., Shane Yost, Joonho Lee, David Small,
  Daniel Levine, Susi Lehtola, Hugh Burton, Evgeny Epifanovsky
 -----------------------------------------------------------------------
 Exchange:     0.2000 Hartree-Fock + 0.0800 Slater + 0.7200 B88
 Correlation:  0.1900 VWN1RPA + 0.8100 LYP
 Using SG-1 standard quadrature grid
 A restricted SCF calculation will be
 performed using DIIS
 SCF converges when DIIS error is below 1.0e-08
 ---------------------------------------
  Cycle       Energy         DIIS error
 ---------------------------------------
    1   -3251.3841558707      4.14e-02  
    2   -3250.2953409789      4.05e-03  
    3   -3250.2680329126      4.86e-03  
    4   -3250.3489601534      6.22e-04  
    5   -3250.3501235704      2.31e-04  
    6   -3250.3502805561      8.02e-05  
    7   -3250.3503060616      1.89e-05  
    8   -3250.3503071738      5.98e-06  
    9   -3250.3503073112      1.44e-06  
   10   -3250.3503073191      2.82e-07  
   11   -3250.3503073195      7.67e-08  
   12   -3250.3503073195      2.93e-08  
   13   -3250.3503073195      8.84e-09  Convergence criterion met
 ---------------------------------------
 SCF time:   CPU 53.88s  wall 70.00s 
 SCF   energy in the final basis set =    -3250.3503073195
 Total energy in the final basis set =    -3250.3503073195

 --------------------------------------------------------------

                    Orbital Energies (a.u.)
 --------------------------------------------------------------

 Alpha MOs
 -- Occupied --
*******-101.567 -62.501 -56.322 -56.318 -56.318 -24.712 -10.338
-10.271 -10.222  -9.481  -8.710  -7.246  -7.235  -7.235  -6.542
 -6.528  -6.528  -2.653  -2.649  -2.649  -2.638  -2.638  -1.254
 -0.937  -0.849  -0.800  -0.646  -0.632  -0.552  -0.539  -0.496
 -0.469  -0.436  -0.424  -0.382  -0.365  -0.329  -0.319  -0.304
 -0.289
 -- Virtual --
 -0.049  -0.012  -0.007   0.010   0.019   0.026   0.053   0.058
  0.060   0.063   0.067   0.080   0.090   0.098   0.104   0.110
  0.114   0.116   0.129   0.138   0.144   0.147   0.158   0.166
  0.174   0.191   0.199   0.219   0.229   0.261   0.265   0.268
  0.315   0.363   0.374   0.389   0.391   0.419   0.423   0.433
  0.442   0.458   0.461   0.477   0.495   0.506   0.523   0.540
  0.551   0.590   0.596   0.618   0.634   0.648   0.669   0.679
  0.708   0.766   0.794   0.836   0.861   0.871   0.880   0.906
  0.939   0.963   1.000   1.062   1.118   1.262   1.310   1.313
  1.366   1.410   1.451   1.470   1.489   1.515   1.543   1.556
  1.625   1.693   1.725   1.781   1.800   1.853   1.897   1.961
  1.979   1.993   2.038   2.070   2.124   2.157   2.192   2.210
  2.223   2.291   2.321   2.480   2.507   2.541   2.590   2.679
  2.704   2.801   2.829   2.838   2.977   3.157   3.288   3.403
  3.698   3.747   3.781   3.807   3.996   4.005   4.022   4.035
  4.117   4.216   4.264   4.393   4.856   6.340   6.410   6.622
  6.702   7.566   7.581   7.684   9.737  23.596  23.747  23.864
 25.855  25.923  26.406  47.928  66.760 215.722 289.761 289.776
289.9041020.725
 --------------------------------------------------------------

          Ground-State Mulliken Net Atomic Charges

     Atom                 Charge (a.u.)
  ----------------------------------------
      1 C                    -0.515657
      2 C                    -0.054729
      3 C                    -0.053637
      4 Cl                    0.068714
      5 H                     0.250264
      6 F                    -0.046491
      7 Br                   -0.016392
      8 H                     0.179701
      9 H                     0.188227
  ----------------------------------------
  Sum of atomic charges =     0.000000

 -----------------------------------------------------------------
                    Cartesian Multipole Moments
 -----------------------------------------------------------------
    Charge (ESU x 10^10)
                 0.0000
    Dipole Moment (Debye)
         X      -0.1721      Y      -1.8353      Z       1.4718
       Tot       2.3588
    Quadrupole Moments (Debye-Ang)
        XX     -56.8779     XY       0.2364     YY     -54.8239
        XZ       1.7492     YZ      -0.1926     ZZ     -51.9799
    Octopole Moments (Debye-Ang^2)
       XXX     -54.8246    XXY       4.2264    XYY     -14.5434
       YYY      -0.3987    XXZ      -4.4574    XYZ       0.5407
       YYZ      -2.4788    XZZ     -12.2357    YZZ       1.2782
       ZZZ      -1.0134
    Hexadecapole Moments (Debye-Ang^3)
      XXXX   -1010.4562   XXXY      29.1652   XXYY    -206.3848
      XYYY       7.9237   YYYY    -180.8240   XXXZ       9.8570
      XXYZ       1.9884   XYYZ       1.5308   YYYZ       2.4310
      XXZZ    -203.1152   XYZZ       6.6959   YYZZ     -59.9165
      XZZZ      13.9592   YZZZ       0.6127   ZZZZ    -184.8136
 -----------------------------------------------------------------
 Calculating MO derivatives via CPSCF
   1         3          27      0.138746    0.027181
   2         3          27      0.018987    0.003701
   3         3          27      0.001838    0.000583
   4         5          25      0.000132    0.000043
   5        28           2      0.000004    0.000002
   6        30           0      0.000000    0.000000    Roots Converged
 Time for AOints: 23.2 s (CPU) 23.3 s (wall)
 ------------------------------------------------------------------------------
                     AOints        : Timing summary (seconds)
 ------------------------------------------------------------------------------
     job step          cpu (% of tot)      sys (% of tot)     wall (% of tot)
 ------------------------------------------------------------------------------
  cpscf_lag         0.2335E+03 (48.5)   0.3170E-03 (16.5)   0.2737E+03 (52.4)
  iterzp            0.2247E+03 (46.6)   0.1597E-02 (83.4)   0.2249E+03 (43.1)
  make_fx           0.0000E+00 ( 0.0)   0.0000E+00 ( 0.0)   0.0000E+00 ( 0.0)
  AOints            0.2325E+02 ( 4.8)   0.1000E-05 ( 0.1)   0.2328E+02 ( 4.5)
 ------------------------------------------------------------------------------
   Grand Totals     0.4819E+03          0.1916E-02          0.5223E+03
 ------------------------------------------------------------------------------
 Calculating analytic Hessian of the SCF energy
 Polarizability Matrix (a.u.)
            1           2           3
    1 -89.3686189  -2.3161924   0.1388136
    2  -2.3161924 -53.7271201   0.8188327
    3   0.1388136   0.8188327 -58.9749474

 Direct stationary perturbation theory relativistic correction:

 rels  =      17.644735390317
 relv  =     -59.995325580653
 rel2e =       9.743763399209
 E_rel =     -32.606826791128

 Hessian of the SCF Energy
            1           2           3           4           5           6
    1   0.4001648   0.2175185   0.0532356  -0.0498092  -0.0109249   0.0233468
    2   0.2175185   0.4926834  -0.0528553  -0.0172038  -0.0518121  -0.0185366
    3   0.0532356  -0.0528553   0.5851072   0.0541817  -0.0534104  -0.1721203
    4  -0.0498092  -0.0172038   0.0541817   0.3859225   0.0311626  -0.0664728
    5  -0.0109249  -0.0518121  -0.0534104   0.0311626   0.5407242   0.1672378
    6   0.0233468  -0.0185366  -0.1721203  -0.0664728   0.1672378   0.3456890
    7  -0.0647463   0.0147318  -0.0870192  -0.1467885   0.0723231   0.0463817
    8   0.0147597  -0.0834758   0.0765715   0.0922420  -0.1259974  -0.0370561
    9  -0.0625998   0.0438956  -0.1561596   0.0210975  -0.0100704  -0.0239189
   10  -0.0090562   0.0020017   0.0088111  -0.1246774  -0.0426365   0.0309846
   11  -0.0034447  -0.0025677   0.0005426  -0.0404549  -0.0506612   0.0098393
   12   0.0250697   0.0101409  -0.0041763   0.0325857   0.0114543  -0.0395048
   13  -0.0015092  -0.0008917   0.0023029  -0.0569134  -0.0657075  -0.0301038
   14   0.0053952   0.0062553   0.0024137  -0.0625168  -0.2818388  -0.1117486
   15  -0.0075865  -0.0248916  -0.0098302  -0.0280533  -0.1122074  -0.0888444
   16   0.0008656   0.0039085  -0.0019472   0.0060563   0.0167415  -0.0027938
   17  -0.0044622  -0.0230090   0.0120510  -0.0088552  -0.0353023  -0.0005070
   18   0.0118504   0.0348675  -0.0000514  -0.0083275  -0.0127955   0.0027771
   19  -0.0146859   0.0030080  -0.0025773  -0.0183431  -0.0023425  -0.0137802
   20   0.0009933   0.0019580   0.0023562   0.0049605   0.0027895   0.0005874
   21  -0.0178232  -0.0064245  -0.0003462   0.0020386   0.0053448   0.0013092
   22  -0.1163518  -0.1128769   0.0710693  -0.0074256  -0.0130775   0.0012739
   23  -0.1098570  -0.1959741   0.1034667   0.0081209   0.0127550  -0.0042752
   24   0.0679338   0.1030755  -0.1128120   0.0066611   0.0137559  -0.0127673
   25  -0.1448717  -0.1101961  -0.0980569   0.0119784   0.0144617   0.0111636
   26  -0.1099779  -0.1440580  -0.0911361  -0.0074553  -0.0106570  -0.0055409
   27  -0.0934270  -0.0892714  -0.1296112  -0.0137109  -0.0093090  -0.0126196
            7           8           9          10          11          12
    1  -0.0647463   0.0147597  -0.0625998  -0.0090562  -0.0034447   0.0250697
    2   0.0147318  -0.0834758   0.0438956   0.0020017  -0.0025677   0.0101409
    3  -0.0870192   0.0765715  -0.1561596   0.0088111   0.0005426  -0.0041763
    4  -0.1467885   0.0922420   0.0210975  -0.1246774  -0.0404549   0.0325857
    5   0.0723231  -0.1259974  -0.0100704  -0.0426365  -0.0506612   0.0114543
    6   0.0463817  -0.0370561  -0.0239189   0.0309846   0.0098393  -0.0395048
    7   0.3990949  -0.0575525   0.0593068  -0.0234062   0.0073366   0.0018026
    8  -0.0575525   0.5120083  -0.0654737  -0.0130304   0.0042559  -0.0034843
    9   0.0593068  -0.0654737   0.3048230   0.0131472  -0.0043686  -0.0047860
   10  -0.0234062  -0.0130304   0.0131472   0.1756755   0.0552344  -0.0586436
   11   0.0073366   0.0042559  -0.0043686   0.0552344   0.0453889  -0.0169533
   12   0.0018026  -0.0034843  -0.0047860  -0.0586436  -0.0169533   0.0426989
   13   0.0069952   0.0155639   0.0063545  -0.0172001  -0.0218034  -0.0025476
   14  -0.0067377  -0.0123677  -0.0073041  -0.0030250  -0.0011805   0.0005921
   15   0.0034029   0.0071115  -0.0005761   0.0082263   0.0109719   0.0029396
   16  -0.0609536  -0.0470282   0.0070933   0.0022343   0.0027584   0.0008521
   17  -0.0189763  -0.2729796   0.0350243  -0.0000915   0.0028530  -0.0018743
   18   0.0008643   0.0280650  -0.0599710  -0.0026999   0.0003456   0.0013431
   19  -0.1084335  -0.0060391  -0.0281212  -0.0033485  -0.0000688  -0.0004013
   20  -0.0116347  -0.0233290  -0.0045745   0.0011139   0.0001485   0.0005955
   21  -0.0255921  -0.0022485  -0.0369774   0.0006197  -0.0003639   0.0006218
   22   0.0108587   0.0141711  -0.0055156  -0.0016997  -0.0002327   0.0034690
   23  -0.0107184  -0.0103810   0.0004444   0.0018732   0.0008971  -0.0031016
   24   0.0065504   0.0054985  -0.0095336  -0.0009079   0.0007654  -0.0013917
   25  -0.0126207  -0.0130865  -0.0107626   0.0014783   0.0006751  -0.0021866
   26   0.0112280   0.0122664   0.0124272  -0.0014399   0.0008660   0.0026307
   27  -0.0056974  -0.0089839  -0.0129004   0.0004626  -0.0007791   0.0022553
           13          14          15          16          17          18
    1  -0.0015092   0.0053952  -0.0075865   0.0008656  -0.0044622   0.0118504
    2  -0.0008917   0.0062553  -0.0248916   0.0039085  -0.0230090   0.0348675
    3   0.0023029   0.0024137  -0.0098302  -0.0019472   0.0120510  -0.0000514
    4  -0.0569134  -0.0625168  -0.0280533   0.0060563  -0.0088552  -0.0083275
    5  -0.0657075  -0.2818388  -0.1122074   0.0167415  -0.0353023  -0.0127955
    6  -0.0301038  -0.1117486  -0.0888444  -0.0027938  -0.0005070   0.0027771
    7   0.0069952  -0.0067377   0.0034029  -0.0609536  -0.0189763   0.0008643
    8   0.0155639  -0.0123677   0.0071115  -0.0470282  -0.2729796   0.0280650
    9   0.0063545  -0.0073041  -0.0005761   0.0070933   0.0350243  -0.0599710
   10  -0.0172001  -0.0030250   0.0082263   0.0022343  -0.0000915  -0.0026999
   11  -0.0218034  -0.0011805   0.0109719   0.0027584   0.0028530   0.0003456
   12  -0.0025476   0.0005921   0.0029396   0.0008521  -0.0018743   0.0013431
   13   0.0694975   0.0672358   0.0217128  -0.0017380   0.0042966   0.0020193
   14   0.0672358   0.2893940   0.1160436   0.0016068  -0.0028000  -0.0014630
   15   0.0217128   0.1160436   0.0946668  -0.0019961   0.0042703   0.0013192
   16  -0.0017380   0.0016068  -0.0019961   0.0684277   0.0498168  -0.0007411
   17   0.0042966  -0.0028000   0.0042703   0.0498168   0.3494413  -0.0443490
   18   0.0020193  -0.0014630   0.0013192  -0.0007411  -0.0443490   0.0482115
   19   0.0003096  -0.0016384   0.0020729  -0.0165229  -0.0247919  -0.0016961
   20   0.0005531   0.0013529  -0.0003532  -0.0289287  -0.0164601  -0.0061544
   21  -0.0004537   0.0004860   0.0006639  -0.0014130  -0.0049901   0.0039028
   22   0.0011933   0.0002308  -0.0019171  -0.0000323   0.0048992  -0.0050703
   23   0.0002624   0.0003239   0.0015250   0.0008295  -0.0030258   0.0045115
   24   0.0013107  -0.0008083   0.0022056   0.0009819  -0.0002975  -0.0003019
   25  -0.0006348  -0.0005507   0.0041380   0.0016628  -0.0018355   0.0038009
   26   0.0004907   0.0008609  -0.0024702   0.0002955   0.0012825  -0.0030276
   27  -0.0005952   0.0017887  -0.0025444  -0.0000360   0.0006724   0.0027706
           19          20          21          22          23          24
    1  -0.0146859   0.0009933  -0.0178232  -0.1163518  -0.1098570   0.0679338
    2   0.0030080   0.0019580  -0.0064245  -0.1128769  -0.1959741   0.1030755
    3  -0.0025773   0.0023562  -0.0003462   0.0710693   0.1034667  -0.1128120
    4  -0.0183431   0.0049605   0.0020386  -0.0074256   0.0081209   0.0066611
    5  -0.0023425   0.0027895   0.0053448  -0.0130775   0.0127550   0.0137559
    6  -0.0137802   0.0005874   0.0013092   0.0012739  -0.0042752  -0.0127673
    7  -0.1084335  -0.0116347  -0.0255921   0.0108587  -0.0107184   0.0065504
    8  -0.0060391  -0.0233290  -0.0022485   0.0141711  -0.0103810   0.0054985
    9  -0.0281212  -0.0045745  -0.0369774  -0.0055156   0.0004444  -0.0095336
   10  -0.0033485   0.0011139   0.0006197  -0.0016997   0.0018732  -0.0009079
   11  -0.0000688   0.0001485  -0.0003639  -0.0002327   0.0008971   0.0007654
   12  -0.0004013   0.0005955   0.0006218   0.0034690  -0.0031016  -0.0013917
   13   0.0003096   0.0005531  -0.0004537   0.0011933   0.0002624   0.0013107
   14  -0.0016384   0.0013529   0.0004860   0.0002308   0.0003239  -0.0008083
   15   0.0020729  -0.0003532   0.0006639  -0.0019171   0.0015250   0.0022056
   16  -0.0165229  -0.0289287  -0.0014130  -0.0000323   0.0008295   0.0009819
   17  -0.0247919  -0.0164601  -0.0049901   0.0048992  -0.0030258  -0.0002975
   18  -0.0016961  -0.0061544   0.0039028  -0.0050703   0.0045115  -0.0003019
   19   0.1610624   0.0320361   0.0441127   0.0018221  -0.0018915  -0.0009021
   20   0.0320361   0.0328104   0.0076746   0.0000754   0.0010406   0.0000870
   21   0.0441127   0.0076746   0.0297529   0.0012197  -0.0016737   0.0008920
   22   0.0018221   0.0000754   0.0012197   0.1169871   0.1161360  -0.0740996
   23  -0.0018915   0.0010406  -0.0016737   0.1161360   0.2025612  -0.1096939
   24  -0.0009021   0.0000870   0.0008920  -0.0740996  -0.1096939   0.1216761
   25  -0.0018602   0.0008311  -0.0027087  -0.0053518  -0.0047552  -0.0075283
   26   0.0017281  -0.0003106   0.0021953  -0.0093254  -0.0081969  -0.0123825
   27   0.0012926  -0.0002186   0.0001810   0.0095706   0.0087969   0.0120328
           25          26          27
    1  -0.1448717  -0.1099779  -0.0934270
    2  -0.1101961  -0.1440580  -0.0892714
    3  -0.0980569  -0.0911361  -0.1296112
    4   0.0119784  -0.0074553  -0.0137109
    5   0.0144617  -0.0106570  -0.0093090
    6   0.0111636  -0.0055409  -0.0126196
    7  -0.0126207   0.0112280  -0.0056974
    8  -0.0130865   0.0122664  -0.0089839
    9  -0.0107626   0.0124272  -0.0129004
   10   0.0014783  -0.0014399   0.0004626
   11   0.0006751   0.0008660  -0.0007791
   12  -0.0021866   0.0026307   0.0022553
   13  -0.0006348   0.0004907  -0.0005952
   14  -0.0005507   0.0008609   0.0017887
   15   0.0041380  -0.0024702  -0.0025444
   16   0.0016628   0.0002955  -0.0000360
   17  -0.0018355   0.0012825   0.0006724
   18   0.0038009  -0.0030276   0.0027706
   19  -0.0018602   0.0017281   0.0012926
   20   0.0008311  -0.0003106  -0.0002186
   21  -0.0027087   0.0021953   0.0001810
   22  -0.0053518  -0.0093254   0.0095706
   23  -0.0047552  -0.0081969   0.0087969
   24  -0.0075283  -0.0123825   0.0120328
   25   0.1502196   0.1144562   0.1021405
   26   0.1144562   0.1479467   0.0973041
   27   0.1021405   0.0973041   0.1404357
 Gradient time:  CPU 594.04 s  wall 634.57 s
 **********************************************************************
 **                                                                  **
 **                       VIBRATIONAL ANALYSIS                       **
 **                       --------------------                       **
 **                                                                  **
 **        VIBRATIONAL FREQUENCIES (CM**-1) AND NORMAL MODES         **
 **     FORCE CONSTANTS (mDYN/ANGSTROM) AND REDUCED MASSES (AMU)     **
 **                  INFRARED INTENSITIES (KM/MOL)                   **
 **                                                                  **
 **********************************************************************


 Mode:                 1                      2                      3
 Frequency:       134.36                 166.25                 238.14
 Force Cnst:      0.1154                 0.1930                 0.2279
 Red. Mass:      10.8469                11.8529                 6.8198
 IR Active:          YES                    YES                    YES
 IR Intens:        0.604                  1.076                  1.689
 Raman Active:       YES                    YES                    YES
               X      Y      Z        X      Y      Z        X      Y      Z
 C          0.031  0.182  0.267    0.008 -0.068  0.201    0.162  0.098  0.116
 C         -0.068  0.084  0.251    0.051 -0.228  0.238    0.228  0.012  0.161
 C         -0.038  0.090  0.241    0.031 -0.251  0.072   -0.011 -0.166  0.043
 Cl        -0.190 -0.116 -0.216   -0.234  0.244 -0.038    0.208 -0.012 -0.085
 H         -0.214  0.057  0.399    0.233 -0.348  0.390    0.348 -0.131  0.397
 F         -0.074  0.108  0.297    0.292 -0.329 -0.184   -0.114 -0.138  0.093
 Br         0.114 -0.036 -0.103    0.017  0.059 -0.027   -0.132  0.044 -0.042
 H          0.138  0.184  0.377    0.019 -0.071  0.211    0.445 -0.023  0.226
 H          0.004  0.309  0.164   -0.086  0.020  0.206   -0.078  0.421  0.036
 TransDip   0.006  0.013  0.021   -0.009 -0.018  0.026    0.028 -0.001  0.031

 Mode:                 4                      5                      6
 Frequency:       317.32                 381.25                 484.57
 Force Cnst:      1.0156                 0.2476                 0.5387
 Red. Mass:      17.1185                 2.8909                 3.8938
 IR Active:          YES                    YES                    YES
 IR Intens:        1.019                  1.694                  7.167
 Raman Active:       YES                    YES                    YES
               X      Y      Z        X      Y      Z        X      Y      Z
 C         -0.154  0.161  0.008    0.308  0.049 -0.047    0.108 -0.217  0.165
 C          0.001  0.163  0.024   -0.063 -0.032 -0.103   -0.029  0.100  0.060
 C          0.054  0.224 -0.041    0.017  0.012  0.057    0.041  0.117  0.258
 Cl         0.067  0.019 -0.053   -0.068 -0.004  0.085    0.040 -0.003 -0.025
 H         -0.034  0.161  0.060   -0.116 -0.017 -0.108   -0.126  0.219 -0.138
 F          0.718  0.145  0.210    0.039  0.005  0.025   -0.004  0.075 -0.175
 Br        -0.181 -0.132 -0.027   -0.031 -0.007 -0.027   -0.036 -0.008 -0.022
 H         -0.239  0.117 -0.143    0.488  0.161  0.288   -0.040 -0.314 -0.111
 H         -0.259  0.127  0.155    0.561  0.129 -0.403    0.248 -0.591  0.413
 TransDip  -0.031  0.009 -0.001    0.036 -0.001 -0.021    0.061 -0.001  0.060

 Mode:                 7                      8                      9
 Frequency:       611.93                 674.29                 822.46
 Force Cnst:      1.4525                 0.7280                 1.4612
 Red. Mass:       6.5836                 2.7175                 3.6663
 IR Active:          YES                    YES                    YES
 IR Intens:       34.156                 11.539                 93.156
 Raman Active:       YES                    YES                    YES
               X      Y      Z        X      Y      Z        X      Y      Z
 C          0.096 -0.068 -0.048    0.086 -0.026 -0.065   -0.044  0.167  0.116
 C          0.290 -0.275  0.174    0.154  0.265 -0.002    0.077  0.097 -0.192
 C          0.314  0.046 -0.188   -0.032 -0.026 -0.063    0.294  0.008  0.048
 Cl        -0.102 -0.005  0.015   -0.094 -0.052  0.040   -0.036 -0.015  0.012
 H          0.282 -0.298  0.214    0.186  0.155  0.230   -0.102  0.231 -0.371
 F         -0.071  0.256  0.034    0.015 -0.035 -0.014   -0.051 -0.165  0.030
 Br        -0.045 -0.007 -0.008    0.005  0.002  0.005   -0.016  0.001 -0.006
 H         -0.325  0.064 -0.272    0.338 -0.466 -0.450   -0.530  0.337 -0.137
 H          0.100 -0.335  0.232   -0.371  0.109  0.281    0.182 -0.224  0.292
 TransDip   0.180 -0.050  0.004    0.099 -0.001 -0.046    0.256  0.169 -0.039

 Mode:                10                     11                     12
 Frequency:       905.82                 992.98                1005.65
 Force Cnst:      0.7630                 2.5996                 1.5621
 Red. Mass:       1.5783                 4.4748                 2.6215
 IR Active:          YES                    YES                    YES
 IR Intens:        5.966                 10.445                 18.751
 Raman Active:       YES                    YES                    YES
               X      Y      Z        X      Y      Z        X      Y      Z
 C         -0.065 -0.118  0.082   -0.116  0.022 -0.101   -0.010 -0.007 -0.198
 C          0.058  0.070  0.035    0.276 -0.100 -0.179    0.117  0.050  0.218
 C          0.076 -0.045 -0.083   -0.086 -0.051  0.373   -0.086  0.118  0.039
 Cl        -0.015 -0.005 -0.001   -0.035 -0.019  0.009   -0.011 -0.008 -0.007
 H         -0.179  0.354 -0.440    0.427 -0.102 -0.274    0.011  0.335 -0.313
 F          0.003  0.030 -0.015    0.023  0.093 -0.048   -0.003 -0.109  0.012
 Br        -0.004  0.000  0.002   -0.001 -0.000 -0.003    0.000  0.001 -0.000
 H          0.206  0.031  0.571   -0.036  0.166  0.188   -0.311  0.345  0.000
 H         -0.069  0.309 -0.359   -0.400  0.407 -0.193    0.447 -0.323 -0.363
 TransDip   0.050  0.015 -0.059    0.056 -0.052  0.070   -0.049  0.129 -0.018

 Mode:                13                     14                     15
 Frequency:      1067.43                1097.07                1149.53
 Force Cnst:      0.8996                 1.0398                 1.4941
 Red. Mass:       1.3401                 1.4663                 1.9190
 IR Active:          YES                    YES                    YES
 IR Intens:       26.339                 25.398                 82.710
 Raman Active:       YES                    YES                    YES
               X      Y      Z        X      Y      Z        X      Y      Z
 C         -0.129  0.063  0.055   -0.058  0.081 -0.060   -0.075 -0.099 -0.082
 C          0.045  0.022 -0.031    0.006 -0.102  0.051   -0.046  0.062 -0.016
 C         -0.022 -0.033 -0.021    0.076  0.066  0.052    0.165  0.132  0.065
 Cl        -0.007 -0.007 -0.000    0.006  0.010  0.001    0.001  0.004 -0.001
 H          0.316 -0.101  0.083   -0.538  0.160 -0.209    0.115 -0.318  0.743
 F          0.006  0.023 -0.000   -0.012 -0.031 -0.004   -0.023 -0.055 -0.003
 Br         0.001  0.000  0.000   -0.002 -0.001 -0.001   -0.004 -0.001 -0.001
 H          0.396 -0.301  0.057    0.550 -0.459 -0.243    0.101 -0.005  0.220
 H          0.602 -0.452 -0.189   -0.146  0.077  0.037   -0.050  0.171 -0.403
 TransDip   0.071 -0.143 -0.039    0.111  0.081  0.084    0.247  0.118  0.100

 Mode:                16                     17                     18
 Frequency:      1281.94                1344.61                1455.97
 Force Cnst:      1.4431                 2.5415                 1.6997
 Red. Mass:       1.4905                 2.3858                 1.3608
 IR Active:          YES                    YES                    YES
 IR Intens:       21.408                 33.639                 26.433
 Raman Active:       YES                    YES                    YES
               X      Y      Z        X      Y      Z        X      Y      Z
 C          0.019 -0.006  0.043    0.006 -0.040  0.072   -0.014  0.028 -0.132
 C         -0.050 -0.054  0.005    0.172 -0.062 -0.122   -0.055  0.033  0.029
 C         -0.002  0.172 -0.039   -0.144  0.191 -0.088    0.052 -0.073  0.020
 Cl        -0.006 -0.008 -0.002   -0.005  0.004  0.005    0.001 -0.001 -0.001
 H          0.777 -0.066 -0.465   -0.527 -0.095  0.317    0.094  0.025 -0.026
 F         -0.012 -0.052  0.008   -0.002 -0.054  0.009    0.001  0.015 -0.001
 Br         0.001 -0.001  0.000    0.003 -0.000  0.001   -0.001  0.000 -0.000
 H          0.196 -0.107  0.084    0.128  0.146  0.506    0.315  0.257  0.541
 H         -0.194  0.126  0.151   -0.051 -0.235  0.371   -0.207 -0.403  0.543
 TransDip  -0.051  0.136  0.030    0.025  0.173 -0.063    0.017 -0.093  0.135

 Mode:                19                     20                     21
 Frequency:      3132.11                3200.76                3228.04
 Force Cnst:      6.0916                 6.5873                 6.8646
 Red. Mass:       1.0539                 1.0913                 1.1181
 IR Active:          YES                    YES                    YES
 IR Intens:        0.143                  2.333                  0.648
 Raman Active:       YES                    YES                    YES
               X      Y      Z        X      Y      Z        X      Y      Z
 C          0.010 -0.005  0.064    0.010  0.011  0.002   -0.063 -0.077  0.001
 C          0.002 -0.001 -0.001   -0.018 -0.076 -0.035   -0.002 -0.011 -0.005
 C         -0.002  0.002 -0.001   -0.002  0.001 -0.001   -0.001  0.000 -0.001
 Cl         0.000 -0.000 -0.000    0.000  0.000  0.000    0.000  0.000 -0.000
 H          0.001 -0.001 -0.003    0.232  0.872  0.399    0.032  0.124  0.060
 F         -0.000  0.000 -0.000   -0.000  0.000  0.000    0.000  0.000 -0.000
 Br        -0.000  0.000 -0.000    0.000  0.000 -0.000    0.000  0.000  0.000
 H          0.335  0.481 -0.319   -0.049 -0.075  0.051    0.363  0.525 -0.363
 H         -0.446 -0.439 -0.400   -0.058 -0.052 -0.047    0.391  0.381  0.364
 TransDip  -0.012 -0.000  0.001   -0.047  0.011  0.010    0.008  0.008  0.023

 STANDARD THERMODYNAMIC QUANTITIES AT   298.15 K  AND     1.00 ATM

   This Molecule has  0 Imaginary Frequencies
   Zero point vibrational energy:       33.870 kcal/mol

   Atom    1 Element C  Has Mass   12.00000
   Atom    2 Element C  Has Mass   12.00000
   Atom    3 Element C  Has Mass   12.00000
   Atom    4 Element Cl Has Mass   34.96885
   Atom    5 Element H  Has Mass    1.00783
   Atom    6 Element F  Has Mass   18.99840
   Atom    7 Element Br Has Mass   78.91830
   Atom    8 Element H  Has Mass    1.00783
   Atom    9 Element H  Has Mass    1.00783
   Molecular Mass:   171.909040 amu
   Principal axes and moments of inertia in amu*Bohr^2:
                             1           2           3
    Eigenvalues --      405.34156  2063.33540  2117.21617
          X               0.99996    -0.00813     0.00316
          Y               0.00846     0.99177    -0.12772
          Z              -0.00210     0.12774     0.99181
   Rotational Symmetry Number is   1
   The Molecule is an Asymmetric Top
   Translational Enthalpy:        0.889 kcal/mol
   Rotational Enthalpy:           0.889 kcal/mol
   Vibrational Enthalpy:         35.960 kcal/mol
   gas constant (RT):             0.592 kcal/mol
   Translational Entropy:        41.333  cal/mol.K
   Rotational Entropy:           28.961  cal/mol.K
   Vibrational Entropy:          11.766  cal/mol.K

   Total Enthalpy:               38.329 kcal/mol
   Total Entropy:                82.060  cal/mol.K

 ======================================================================

 STANDARD THERMODYNAMIC QUANTITIES FOR ANHARMONIC VIBRATION -- TOSH

   Zero point vibrational energy: ************ kcal/mol

   Vibrational Enthalpy:       Infinity kcal/mol
   Vibrational Entropy:             NaN  cal/mol.K

   Total Enthalpy:             Infinity kcal/mol
   Total Entropy:                   NaN  cal/mol.K

 ======================================================================

 STANDARD THERMODYNAMIC QUANTITIES FOR ANHARMONIC VIBRATION -- VPT2

   Zero point vibrational energy: ************ kcal/mol

   Vibrational Enthalpy:       Infinity kcal/mol
   Vibrational Entropy:             NaN  cal/mol.K

   Total Enthalpy:             Infinity kcal/mol
   Total Entropy:                   NaN  cal/mol.K

 ======================================================================

Archival summary:
1\1\TWL02\FREQ\ProcedureUnspecified\BasisUnspecified\r1l1133\taweetha\ThuOct1101:35:262018ThuOct1101:35:262018\0\\#,FREQ,ProcedureUnspecified,BasisUnspecified,\\0,1\Br\C,1,1.93548\F,2,1.3561,1,111.059\C,2,1.49215,1,121.22,3,143.931,0\H,4,1.08258,2,119.937,1,1.99413,0\H,4,1.08423,2,114.819,1,-143.519,0\C,2,1.49379,1,119.419,3,-143.651,0\H,7,1.08082,2,117.998,1,-3.46848,0\Cl,7,1.7704,2,120.133,1,138.759,0\\\@

 Total job time:  705.02s(wall), 648.04s(cpu) 
 Thu Oct 11 01:35:26 2018

        *************************************************************
        *                                                           *
        *  Thank you very much for using Q-Chem.  Have a nice day.  *
        *                                                           *
        *************************************************************
