# Supplementary material for: Geometric and energetic data from ab initio calculations of haloethene, haloimine, halomethylenephosphine, haloiminophosphine, halodiazene, halodiphosphene and halocyclopropane
Source: Data Brief. 2019 Nov 2;27:104738. doi: 10.1016/j.dib.2019.104738 (PMC6861602; doi:10.1016/j.dib.2019.104738)
Supplement: Multimedia component 3 [file mmc3.zip › CCC/B3LYP/ClHCCCFCl.out]

Q-Chem Developer Version!
                  Welcome to Q-Chem
     A Quantum Leap Into The Future Of Chemistry


 Q-Chem 5.1, Q-Chem, Inc., Pleasanton, CA (2018)

 Yihan Shao,  Zhengting Gan,  E. Epifanovsky,  A. T. B. Gilbert,  M. Wormit,  
 J. Kussmann,  A. W. Lange,  A. Behn,  Jia Deng,  Xintian Feng,  D. Ghosh,  
 M. Goldey,  P. R. Horn,  L. D. Jacobson,  I. Kaliman,  T. Kus,  A. Landau,  
 Jie Liu,  E. I. Proynov,  R. M. Richard,  R. P. Steele,  E. J. Sundstrom,  
 H. L. Woodcock III,  P. M. Zimmerman,  D. Zuev,  B. Albrecht,  E. Alguire,  
 S. A. Baeppler,  D. Barton,  Z. Benda,  Y. A. Bernard,  E. J. Berquist,  
 K. B. Bravaya,  H. Burton,  D. Casanova,  Chun-Min Chang,  Yunqing Chen,  
 A. Chien,  K. D. Closser,  M. P. Coons,  S. Coriani,  S. Dasgupta,  
 A. L. Dempwolff,  M. Diedenhofen,  Hainam Do,  R. G. Edgar,  Po-Tung Fang,  
 S. Faraji,  S. Fatehi,  Qingguo Feng,  K. D. Fenk,  J. Fosso-Tande,  
 Qinghui Ge,  A. Ghysels,  G. Gidofalvi,  J. Gomes,  J. Gonthier,  A. Gunina,  
 D. Hait,  M. W. D. Hanson-Heine,  P. H. P. Harbach,  A. W. Hauser,  
 J. E. Herr,  E. G. Hohenstein,  Z. C. Holden,  Kerwin Hui,  B. C. Huynh,  
 T.-C. Jagau,  Hyunjun Ji,  B. Kaduk,  K. Khistyaev,  Jaehoon Kim,  
 P. Klunzinger,  K. Koh,  D. Kosenkov,  L. Koulias,  T. Kowalczyk,  
 C. M. Krauter,  A. Kunitsa,  Ka Un Lao,  A. Laurent,  K. V. Lawler,  
 Joonho Lee,  D. Lefrancois,  S. Lehtola,  D. S. Levine,  Yi-Pei Li,  
 You-Sheng Lin,  Fenglai Liu,  E. Livshits,  A. Luenser,  P. Manohar,  
 E. Mansoor,  S. F. Manzer,  Shan-Ping Mao,  Yuezhi Mao,  N. Mardirossian,  
 A. V. Marenich,  T. Markovich,  L. A. Martinez-Martinez,  S. A. Maurer,  
 N. J. Mayhall,  S. C. McKenzie,  J.-M. Mewes,  A. F. Morrison,  
 J. W. Mullinax,  K. Nanda,  T. S. Nguyen-Beck,  R. Olivares-Amaya,  
 J. A. Parkhill,  T. M. Perrine,  F. Plasser,  P. Pokhilko,  S. Prager,  
 A. Prociuk,  E. Ramos,  D. R. Rehn,  F. Rob,  M. Schneider,  N. Sergueev,  
 S. M. Sharada,  S. Sharma,  D. W. Small,  T. Stauch,  T. Stein,  
 Yu-Chuan Su,  A. J. W. Thom,  A. Tkatchenko,  T. Tsuchimochi,  N. M. Tubman,  
 L. Vogt,  M. L. Vidal,  O. Vydrov,  M. A. Watson,  J. Wenzel,  
 M. de Wergifosse,  T. A. Wesolowski,  A. White,  J. Witte,  A. Yamada,  
 Jun Yang,  K. Yao,  S. Yeganeh,  S. R. Yost,  Zhi-Qiang You,  A. Zech,  
 Igor Ying Zhang,  Xing Zhang,  Yan Zhao,  Ying Zhu,  B. R. Brooks,  
 G. K. L. Chan,  C. J. Cramer,  M. S. Gordon,  W. J. Hehre,  A. Klamt,  
 M. W. Schmidt,  C. D. Sherrill,  D. G. Truhlar,  A. Aspuru-Guzik,  R. Baer,  
 A. T. Bell,  N. A. Besley,  Jeng-Da Chai,  A. E. DePrince, III,  
 R. A. DiStasio Jr.,  A. Dreuw,  B. D. Dunietz,  T. R. Furlani,  
 Chao-Ping Hsu,  Yousung Jung,  Jing Kong,  D. S. Lambrecht,  WanZhen Liang,  
 C. Ochsenfeld,  V. A. Rassolov,  L. V. Slipchenko,  J. E. Subotnik,  
 T. Van Voorhis,  J. M. Herbert,  A. I. Krylov,  P. M. W. Gill,  M. Head-Gordon

 Contributors to earlier versions of Q-Chem not listed above: 
 R. D. Adamson,  B. Austin,  J. Baker,  G. J. O. Beran,  K. Brandhorst,  
 S. T. Brown,  E. F. C. Byrd,  A. K. Chakraborty,  C.-L. Cheng,  
 Siu Hung Chien,  D. M. Chipman,  D. L. Crittenden,  H. Dachsel,  
 R. J. Doerksen,  A. D. Dutoi,  L. Fusti-Molnar,  W. A. Goddard III,  
 A. Golubeva-Zadorozhnaya,  S. R. Gwaltney,  G. Hawkins,  A. Heyden,  
 S. Hirata,  G. Kedziora,  F. J. Keil,  C. Kelley,  Jihan Kim,  R. A. King,  
 R. Z. Khaliullin,  P. P. Korambath,  W. Kurlancheek,  A. M. Lee,  M. S. Lee,  
 S. V. Levchenko,  Ching Yeh Lin,  D. Liotard,  R. C. Lochan,  I. Lotan,  
 P. E. Maslen,  N. Nair,  D. P. O'Neill,  D. Neuhauser,  E. Neuscamman,  
 C. M. Oana,  R. Olson,  B. Peters,  R. Peverati,  P. A. Pieniazek,  
 Y. M. Rhee,  J. Ritchie,  M. A. Rohrdanz,  E. Rosta,  N. J. Russ,  
 H. F. Schaefer III,  N. E. Schultz,  N. Shenvi,  A. C. Simmonett,  A. Sodt,  
 D. Stuck,  K. S. Thanthiriwatte,  V. Vanovschi,  Tao Wang,  A. Warshel,  
 C. F. Williams,  Q. Wu,  X. Xu,  W. Zhang

 Please cite Q-Chem as follows:
 Y. Shao et al., Mol. Phys. 113, 184-215 (2015)
 DOI: 10.1080/00268976.2014.952696

 Q-Chem 5.1.1 for Intel X86 EM64T Linux

 Parts of Q-Chem use Armadillo 8.300.2 (Tropical Shenanigans).
 http://arma.sourceforge.net/

 Q-Chem begins on Thu Oct 11 01:13:22 2018  

Host: 
0

     Scratch files written to /scratch/taweetham/qchem1220//
Input Ideriv = 2
Curr. Ideriv = -1
Max.  Ideriv = 2

Checking the input file for inconsistencies... 	...done.

--------------------------------------------------------------
User input:
--------------------------------------------------------------
$molecule
0 1
C 
C 1 CC 
C 2 CC 1 60.0
Cl 2 CCl 1 ANG  3 pDHA
H 2 CH 1 ANG  3 mDHA
F 3 CF 1 ANG  2 mDHA
Cl 3 CCl 1 ANG  2 pDHA
H 1 CH 2 ANG  3 pDHA
H 1 CH 2 ANG  3 mDHA

CC=1.54
CH=1.09
CF=1.35
CCl=1.77
CBr=1.94
CI=2.14
ANG=118.0
pDHA=107.9
mDHA=-107.9
$end

$rem
   job_type	optimization
   basis	6-311++g**
   method	b3lyp
   mem_total	32000
$end

--------------------------------------------------------------
 ----------------------------------------------------------------
             Standard Nuclear Orientation (Angstroms)
    I     Atom           X                Y                Z
 ----------------------------------------------------------------
    1      C      -0.0497161870    -0.8471794031    -1.2090479103
    2      C      -0.6333254482    -0.6999296733     0.2084561452
    3      C       0.5467709698     0.1849866705    -0.2341447006
    4      Cl     -2.2236233343     0.0584971836     0.3776936587
    5      H      -0.4358806974    -1.4943249371     0.9282142540
    6      F       0.3057604167     1.4922657602    -0.4695917113
    7      Cl      2.1416985343    -0.1494333465     0.4567021103
    8      H       0.5355816385    -1.7394333957    -1.4313298666
    9      H      -0.6411990986    -0.4779843048    -2.0468682638
 ----------------------------------------------------------------
 Molecular Point Group                 C1    NOp =  1
 Largest Abelian Subgroup              C1    NOp =  1
 Nuclear Repulsion Energy =   350.8847190226 hartrees
 There are       32 alpha and       32 beta electrons
 Requested basis set is 6-311++G(d,p)
 There are 65 shells and 169 basis functions

 Total QAlloc Memory Limit  32000 MB
 Mega-Array Size       188 MB
 MEM_STATIC part       192 MB
 A cutoff of  1.0D-11 yielded   1934 shell pairs
 There are     13721 function pairs (     14731 Cartesian)
 Smallest overlap matrix eigenvalue = 2.92E-05

 Scale SEOQF with 1.000000e-01/1.000000e-01/1.000000e-01

 Standard Electronic Orientation quadrupole field applied
 Nucleus-field energy     =     0.0000000058 hartrees
 Guess from superposition of atomic densities
 Warning:  Energy on first SCF cycle will be non-variational
 SAD guess density has 64.000000 electrons

 -----------------------------------------------------------------------
  General SCF calculation program by
  Eric Jon Sundstrom, Paul Horn, Yuezhi Mao, Dmitri Zuev, Alec White,
  David Stuck, Shaama M.S., Shane Yost, Joonho Lee, David Small,
  Daniel Levine, Susi Lehtola, Hugh Burton, Evgeny Epifanovsky
 -----------------------------------------------------------------------
 Exchange:     0.2000 Hartree-Fock + 0.0800 Slater + 0.7200 B88
 Correlation:  0.1900 VWN1RPA + 0.8100 LYP
 Using SG-1 standard quadrature grid
 A restricted SCF calculation will be
 performed using DIIS
 SCF converges when DIIS error is below 1.0e-08
 ---------------------------------------
  Cycle       Energy         DIIS error
 ---------------------------------------
    1   -1137.4297649813      4.23e-02  
    2   -1136.3737453413      4.24e-03  
    3   -1136.3376359745      5.52e-03  
    4   -1136.4281968883      6.42e-04  
    5   -1136.4293093473      2.63e-04  
    6   -1136.4295071706      8.49e-05  
    7   -1136.4295302837      1.73e-05  
    8   -1136.4295309295      7.24e-06  
    9   -1136.4295310870      1.21e-06  
   10   -1136.4295310919      2.82e-07  
   11   -1136.4295310922      6.52e-08  
   12   -1136.4295310922      3.54e-08  
   13   -1136.4295310922      3.54e-09  Convergence criterion met
 ---------------------------------------
 SCF time:   CPU 38.50s  wall 76.00s 
 SCF   energy in the final basis set =    -1136.4295310922
 Total energy in the final basis set =    -1136.4295310922

 --------------------------------------------------------------

                    Orbital Energies (a.u.)
 --------------------------------------------------------------

 Alpha MOs
 -- Occupied --
*******-101.566 -24.716 -10.347 -10.273 -10.223  -9.491  -9.481
 -7.255  -7.246  -7.245  -7.245  -7.235  -7.235  -1.258  -0.931
 -0.873  -0.818  -0.644  -0.632  -0.550  -0.542  -0.499  -0.474
 -0.444  -0.424  -0.389  -0.375  -0.348  -0.338  -0.307  -0.291
 -- Virtual --
 -0.026  -0.011  -0.000   0.010   0.020   0.029   0.052   0.058
  0.064   0.070   0.073   0.087   0.096   0.107   0.112   0.112
  0.117   0.121   0.129   0.137   0.143   0.148   0.160   0.173
  0.191   0.196   0.201   0.223   0.234   0.255   0.261   0.270
  0.322   0.343   0.361   0.392   0.407   0.423   0.443   0.449
  0.465   0.468   0.486   0.493   0.503   0.529   0.537   0.563
  0.585   0.594   0.611   0.632   0.662   0.687   0.779   0.812
  0.854   0.866   0.866   0.886   0.900   0.907   0.948   0.965
  0.976   1.020   1.062   1.118   1.132   1.271   1.311   1.330
  1.355   1.409   1.445   1.468   1.480   1.522   1.542   1.560
  1.627   1.690   1.723   1.769   1.807   1.839   1.889   1.946
  1.972   2.017   2.099   2.151   2.175   2.205   2.272   2.290
  2.301   2.323   2.421   2.487   2.516   2.536   2.599   2.687
  2.696   2.781   2.809   2.819   3.029   3.121   3.277   3.364
  3.697   3.765   3.797   3.803   3.992   4.033   4.222   4.834
  6.333   6.379   6.653   9.711   9.746  23.534  23.687  23.824
 25.851  25.861  25.895  25.950  26.388  26.437  66.752 215.694
215.733
 --------------------------------------------------------------

          Ground-State Mulliken Net Atomic Charges

     Atom                 Charge (a.u.)
  ----------------------------------------
      1 C                    -0.550832
      2 C                     0.015673
      3 C                    -0.291387
      4 Cl                    0.035905
      5 H                     0.253753
      6 F                    -0.026515
      7 Cl                    0.218059
      8 H                     0.156360
      9 H                     0.188983
  ----------------------------------------
  Sum of atomic charges =     0.000000

 -----------------------------------------------------------------
                    Cartesian Multipole Moments
 -----------------------------------------------------------------
    Charge (ESU x 10^10)
                 0.0000
    Dipole Moment (Debye)
         X       0.1962      Y      -2.1731      Z      -0.7967
       Tot       2.3228
    Quadrupole Moments (Debye-Ang)
        XX     -51.7852     XY      -0.9233     YY     -48.4566
        XZ       0.6336     YZ       0.6023     ZZ     -46.6900
    Octopole Moments (Debye-Ang^2)
       XXX       4.8077    XXY       5.5674    XYY       0.8556
       YYY       4.0161    XXZ       1.0099    XYZ       0.6144
       YYZ       0.8811    XZZ      -0.0821    YZZ       0.5716
       ZZZ      -4.6468
    Hexadecapole Moments (Debye-Ang^3)
      XXXX    -786.4493   XXXY     -13.3478   XXYY    -166.4468
      XYYY      -2.1744   YYYY    -180.3986   XXXZ       7.3488
      XXYZ      -1.8252   XYYZ      -2.4266   YYYZ      -3.9397
      XXZZ    -162.7721   XYZZ      -0.4625   YYZZ     -54.9811
      XZZZ       4.3404   YZZZ      -3.9746   ZZZZ    -158.0976
 -----------------------------------------------------------------
 Calculating analytic gradient of the SCF energy
 Gradient of SCF Energy
            1           2           3           4           5           6
    1  -0.0062609  -0.0176162   0.0251890  -0.0005563   0.0030943  -0.0050336
    2  -0.0103165  -0.0077163   0.0308034   0.0024892  -0.0056017   0.0009970
    3  -0.0129517   0.0127383   0.0111122  -0.0027684   0.0019716  -0.0017772
            7           8           9
    1   0.0012143   0.0019275  -0.0019582
    2  -0.0052860  -0.0032101  -0.0021590
    3  -0.0003417  -0.0027127  -0.0052706
 Max gradient component =       3.080E-02
 RMS gradient           =       1.005E-02
 Gradient time:  CPU 10.29 s  wall 14.82 s
 Geometry Optimization Parameters
   NAtoms,    NIC,     NZ,  NCons,   NDum,   NFix, NCnnct, MaxDiis
        9      69       9       0       0       0       0       0


** GEOMETRY OPTIMIZATION IN DELOCALIZED INTERNAL COORDINATES **
   Searching for a Minimum

   Optimization Cycle:   1

                       Coordinates (Angstroms)
     ATOM                X               Y               Z
      1  C        -0.0497161870   -0.8471794031   -1.2090479103
      2  C        -0.6333254482   -0.6999296733    0.2084561452
      3  C         0.5467709698    0.1849866705   -0.2341447006
      4  Cl       -2.2236233343    0.0584971836    0.3776936587
      5  H        -0.4358806974   -1.4943249371    0.9282142540
      6  F         0.3057604167    1.4922657602   -0.4695917113
      7  Cl        2.1416985343   -0.1494333465    0.4567021103
      8  H         0.5355816385   -1.7394333957   -1.4313298666
      9  H        -0.6411990986   -0.4779843048   -2.0468682638
   Point Group: c1    Number of degrees of freedom:    21


   Energy is  -1136.429531092


 Attempting to Generate Delocalized Internal Coordinates

 21 Hessian modes will be used to form the next step
  Hessian Eigenvalues:
     0.016341    0.020947    0.023307    0.030304    0.030782    0.032544
     0.083421    0.087153    0.090379    0.107532    0.134223    0.138421
     0.253751    0.264506    0.285189    0.286300    0.286300    0.348126
     0.348126    0.348126    0.550214

 Minimum Search - Taking Simple RFO Step
 Searching for Lamda that Minimizes Along All modes
 Value Taken    Lamda =  -0.00433822
 Step Taken.  Stepsize is  0.163802

                             Maximum     Tolerance    Cnvgd?
         Gradient           0.016760      0.000300      NO
         Displacement       0.096459      0.001200      NO
         Energy change     *********      0.000001      NO


 New Cartesian Coordinates Obtained by Inverse Iteration

 Displacement from previous Coordinates is:  0.144409
 ----------------------------------------------------------------
             Standard Nuclear Orientation (Angstroms)
    I     Atom           X                Y                Z
 ----------------------------------------------------------------
    1      C      -0.0476469418    -0.8453601396    -1.2085404817
    2      C      -0.6257691803    -0.7004841826     0.1944522184
    3      C       0.5309013768     0.1566591424    -0.2505403068
    4      Cl     -2.2137463276     0.0488011883     0.3977095806
    5      H      -0.4294777193    -1.4736737304     0.9241226464
    6      F       0.3115155690     1.4656607402    -0.4857246285
    7      Cl      2.1163787469    -0.1387830329     0.4700152793
    8      H       0.5301248622    -1.7357933337    -1.4267788969
    9      H      -0.6262135922    -0.4495620977    -2.0346316952
 ----------------------------------------------------------------
 Molecular Point Group                 C1    NOp =  1
 Largest Abelian Subgroup              C1    NOp =  1
 Nuclear Repulsion Energy =   353.4170728730 hartrees
 There are       32 alpha and       32 beta electrons
 Applying Cartesian multipole field
    Component          Value
    ---------          -----
     (2,0,0)        1.00000E-11
     (0,2,0)        2.00000E-11
     (0,0,2)       -3.00000E-11
 Nucleus-field energy     =     0.0000000055 hartrees
 Requested basis set is 6-311++G(d,p)
 There are 65 shells and 169 basis functions
 A cutoff of  1.0D-11 yielded   1938 shell pairs
 There are     13758 function pairs (     14779 Cartesian)
 Smallest overlap matrix eigenvalue = 2.72E-05
 Guess MOs from SCF MO coefficient file

 -----------------------------------------------------------------------
  General SCF calculation program by
  Eric Jon Sundstrom, Paul Horn, Yuezhi Mao, Dmitri Zuev, Alec White,
  David Stuck, Shaama M.S., Shane Yost, Joonho Lee, David Small,
  Daniel Levine, Susi Lehtola, Hugh Burton, Evgeny Epifanovsky
 -----------------------------------------------------------------------
 Exchange:     0.2000 Hartree-Fock + 0.0800 Slater + 0.7200 B88
 Correlation:  0.1900 VWN1RPA + 0.8100 LYP
 Using SG-1 standard quadrature grid
 A restricted SCF calculation will be
 performed using DIIS
 SCF converges when DIIS error is below 1.0e-08
 ---------------------------------------
  Cycle       Energy         DIIS error
 ---------------------------------------
    1   -1136.4308834080      5.25e-04  
    2   -1136.4320728198      2.57e-04  
    3   -1136.4320863005      2.54e-04  
    4   -1136.4322808154      3.02e-05  
    5   -1136.4322833126      7.36e-06  
    6   -1136.4322834492      3.22e-06  
    7   -1136.4322834792      6.79e-07  
    8   -1136.4322834804      1.91e-07  
    9   -1136.4322834806      5.64e-08  
   10   -1136.4322834806      1.30e-08  
   11   -1136.4322834806      3.45e-09  Convergence criterion met
 ---------------------------------------
 SCF time:   CPU 33.87s  wall 58.00s 
 SCF   energy in the final basis set =    -1136.4322834806
 Total energy in the final basis set =    -1136.4322834806

 --------------------------------------------------------------

                    Orbital Energies (a.u.)
 --------------------------------------------------------------

 Alpha MOs
 -- Occupied --
*******-101.566 -24.714 -10.343 -10.270 -10.221  -9.489  -9.480
 -7.254  -7.245  -7.244  -7.243  -7.235  -7.235  -1.258  -0.941
 -0.873  -0.825  -0.647  -0.634  -0.554  -0.545  -0.500  -0.475
 -0.445  -0.425  -0.389  -0.376  -0.347  -0.338  -0.309  -0.293
 -- Virtual --
 -0.028  -0.010   0.002   0.011   0.020   0.029   0.056   0.059
  0.064   0.070   0.074   0.089   0.097   0.108   0.112   0.113
  0.118   0.121   0.131   0.139   0.145   0.147   0.164   0.174
  0.192   0.197   0.204   0.224   0.234   0.264   0.270   0.277
  0.323   0.345   0.362   0.392   0.408   0.424   0.442   0.448
  0.465   0.468   0.486   0.491   0.500   0.530   0.539   0.569
  0.590   0.599   0.616   0.637   0.664   0.691   0.779   0.811
  0.854   0.867   0.870   0.888   0.901   0.910   0.951   0.970
  0.978   1.025   1.066   1.125   1.136   1.275   1.314   1.335
  1.367   1.415   1.448   1.476   1.480   1.522   1.550   1.565
  1.632   1.697   1.728   1.784   1.817   1.859   1.902   1.957
  1.979   2.035   2.117   2.162   2.186   2.211   2.276   2.293
  2.304   2.327   2.424   2.497   2.537   2.550   2.608   2.688
  2.705   2.809   2.830   2.840   3.037   3.174   3.291   3.397
  3.712   3.769   3.805   3.812   4.003   4.047   4.255   4.853
  6.337   6.381   6.669   9.716   9.749  23.577  23.732  23.857
 25.851  25.866  25.898  25.956  26.385  26.448  66.756 215.699
215.736
 --------------------------------------------------------------

          Ground-State Mulliken Net Atomic Charges

     Atom                 Charge (a.u.)
  ----------------------------------------
      1 C                    -0.565409
      2 C                     0.007980
      3 C                    -0.268351
      4 Cl                    0.043746
      5 H                     0.252332
      6 F                    -0.028826
      7 Cl                    0.209750
      8 H                     0.156885
      9 H                     0.191893
  ----------------------------------------
  Sum of atomic charges =     0.000000

 -----------------------------------------------------------------
                    Cartesian Multipole Moments
 -----------------------------------------------------------------
    Charge (ESU x 10^10)
                 0.0000
    Dipole Moment (Debye)
         X       0.1689      Y      -2.1779      Z      -0.8468
       Tot       2.3429
    Quadrupole Moments (Debye-Ang)
        XX     -51.8389     XY      -0.9329     YY     -48.4519
        XZ       0.5873     YZ       0.6343     ZZ     -46.5249
    Octopole Moments (Debye-Ang^2)
       XXX       5.0812    XXY       5.9482    XYY       1.0478
       YYY       4.6929    XXZ       0.9167    XYZ       0.6813
       YYZ       0.6093    XZZ       0.2026    YZZ       0.8692
       ZZZ      -5.3549
    Hexadecapole Moments (Debye-Ang^3)
      XXXX    -775.5170   XXXY     -13.5742   XXYY    -164.1384
      XYYY      -3.4495   YYYY    -176.6012   XXXZ       7.8591
      XXYZ      -1.4150   XYYZ      -2.1523   YYYZ      -3.5234
      XXZZ    -160.5405   XYZZ      -1.0261   YYZZ     -54.8298
      XZZZ       5.2552   YZZZ      -4.0814   ZZZZ    -159.7934
 -----------------------------------------------------------------
 Calculating analytic gradient of the SCF energy
 Gradient of SCF Energy
            1           2           3           4           5           6
    1  -0.0041763  -0.0046803   0.0088847   0.0013196   0.0011468  -0.0013682
    2  -0.0017941  -0.0050230   0.0122043   0.0009295   0.0000222  -0.0035131
    3  -0.0031090   0.0040036   0.0020968  -0.0014842  -0.0001387   0.0004980
            7           8           9
    1  -0.0023017   0.0007211   0.0004542
    2  -0.0018264   0.0003057  -0.0013050
    3  -0.0008644  -0.0000593  -0.0009427
 Max gradient component =       1.220E-02
 RMS gradient           =       3.647E-03
 Gradient time:  CPU 10.27 s  wall 20.56 s
 Geometry Optimization Parameters
   NAtoms,    NIC,     NZ,  NCons,   NDum,   NFix, NCnnct, MaxDiis
        9      69       9       0       0       0       0       0

 Cartesian Hessian Update
 Hessian Updated using BFGS Update


** GEOMETRY OPTIMIZATION IN DELOCALIZED INTERNAL COORDINATES **
   Searching for a Minimum

   Optimization Cycle:   2

                       Coordinates (Angstroms)
     ATOM                X               Y               Z
      1  C        -0.0476469418   -0.8453601396   -1.2085404817
      2  C        -0.6257691803   -0.7004841826    0.1944522184
      3  C         0.5309013768    0.1566591424   -0.2505403068
      4  Cl       -2.2137463276    0.0488011883    0.3977095806
      5  H        -0.4294777193   -1.4736737304    0.9241226464
      6  F         0.3115155690    1.4656607402   -0.4857246285
      7  Cl        2.1163787469   -0.1387830329    0.4700152793
      8  H         0.5301248622   -1.7357933337   -1.4267788969
      9  H        -0.6262135922   -0.4495620977   -2.0346316952
   Point Group: c1    Number of degrees of freedom:    21


   Energy is  -1136.432283481

 Hessian Updated using BFGS Update

 20 Hessian modes will be used to form the next step
  Hessian Eigenvalues:
     0.016373    0.021048    0.023521    0.029651    0.031151    0.032153
     0.082990    0.084442    0.089556    0.104031    0.120518    0.138038
     0.242935    0.256984    0.267742    0.286300    0.296319    0.348119
     0.353624    0.560710

 Minimum Search - Taking Simple RFO Step
 Searching for Lamda that Minimizes Along All modes
 Value Taken    Lamda =  -0.00068801
 Step Taken.  Stepsize is  0.100181

                             Maximum     Tolerance    Cnvgd?
         Gradient           0.006769      0.000300      NO
         Displacement       0.054453      0.001200      NO
         Energy change     -0.002752      0.000001      NO


 New Cartesian Coordinates Obtained by Inverse Iteration

 Displacement from previous Coordinates is:  0.083992
 ----------------------------------------------------------------
             Standard Nuclear Orientation (Angstroms)
    I     Atom           X                Y                Z
 ----------------------------------------------------------------
    1      C      -0.0422381722    -0.8432707313    -1.2066451708
    2      C      -0.6231390710    -0.6965356642     0.1908516192
    3      C       0.5268476578     0.1468354027    -0.2531521706
    4      Cl     -2.2200447370     0.0347537034     0.4081098151
    5      H      -0.4356014531    -1.4742471376     0.9168178331
    6      F       0.3237662418     1.4600120203    -0.5025604635
    7      Cl      2.1177485042    -0.1247015528     0.4768874133
    8      H       0.5186772613    -1.7434620890    -1.4251195581
    9      H      -0.6199494382    -0.4319193978    -2.0251056021
 ----------------------------------------------------------------
 Molecular Point Group                 C1    NOp =  1
 Largest Abelian Subgroup              C1    NOp =  1
 Nuclear Repulsion Energy =   353.3227387458 hartrees
 There are       32 alpha and       32 beta electrons
 Applying Cartesian multipole field
    Component          Value
    ---------          -----
     (2,0,0)        1.00000E-11
     (0,2,0)        2.00000E-11
     (0,0,2)       -3.00000E-11
 Nucleus-field energy     =     0.0000000055 hartrees
 Requested basis set is 6-311++G(d,p)
 There are 65 shells and 169 basis functions
 A cutoff of  1.0D-11 yielded   1936 shell pairs
 There are     13742 function pairs (     14763 Cartesian)
 Smallest overlap matrix eigenvalue = 2.67E-05
 Guess MOs from SCF MO coefficient file

 -----------------------------------------------------------------------
  General SCF calculation program by
  Eric Jon Sundstrom, Paul Horn, Yuezhi Mao, Dmitri Zuev, Alec White,
  David Stuck, Shaama M.S., Shane Yost, Joonho Lee, David Small,
  Daniel Levine, Susi Lehtola, Hugh Burton, Evgeny Epifanovsky
 -----------------------------------------------------------------------
 Exchange:     0.2000 Hartree-Fock + 0.0800 Slater + 0.7200 B88
 Correlation:  0.1900 VWN1RPA + 0.8100 LYP
 Using SG-1 standard quadrature grid
 A restricted SCF calculation will be
 performed using DIIS
 SCF converges when DIIS error is below 1.0e-08
 ---------------------------------------
  Cycle       Energy         DIIS error
 ---------------------------------------
    1   -1136.4321417517      2.94e-04  
    2   -1136.4326206916      8.61e-05  
    3   -1136.4326130386      1.06e-04  
    4   -1136.4326428587      1.67e-05  
    5   -1136.4326436306      3.75e-06  
    6   -1136.4326436738      9.57e-07  
    7   -1136.4326436768      2.99e-07  
    8   -1136.4326436771      1.10e-07  
    9   -1136.4326436771      1.95e-08  
   10   -1136.4326436771      7.03e-09  Convergence criterion met
 ---------------------------------------
 SCF time:   CPU 30.37s  wall 48.00s 
 SCF   energy in the final basis set =    -1136.4326436771
 Total energy in the final basis set =    -1136.4326436771

 --------------------------------------------------------------

                    Orbital Energies (a.u.)
 --------------------------------------------------------------

 Alpha MOs
 -- Occupied --
*******-101.567 -24.713 -10.343 -10.270 -10.221  -9.488  -9.481
 -7.253  -7.246  -7.243  -7.242  -7.235  -7.235  -1.256  -0.945
 -0.872  -0.827  -0.647  -0.634  -0.555  -0.546  -0.499  -0.474
 -0.445  -0.426  -0.389  -0.377  -0.345  -0.338  -0.310  -0.295
 -- Virtual --
 -0.030  -0.011   0.002   0.011   0.020   0.029   0.056   0.059
  0.064   0.070   0.074   0.090   0.097   0.108   0.111   0.113
  0.117   0.121   0.132   0.139   0.145   0.147   0.165   0.173
  0.193   0.196   0.205   0.223   0.234   0.267   0.273   0.279
  0.322   0.345   0.362   0.392   0.408   0.425   0.441   0.448
  0.466   0.468   0.485   0.490   0.501   0.529   0.539   0.569
  0.592   0.601   0.618   0.640   0.663   0.693   0.776   0.811
  0.854   0.867   0.870   0.888   0.900   0.909   0.951   0.970
  0.978   1.025   1.065   1.128   1.134   1.279   1.318   1.336
  1.368   1.415   1.446   1.477   1.480   1.518   1.552   1.565
  1.629   1.700   1.733   1.786   1.820   1.864   1.904   1.961
  1.985   2.038   2.122   2.161   2.191   2.210   2.277   2.292
  2.304   2.328   2.425   2.495   2.545   2.554   2.605   2.686
  2.707   2.813   2.838   2.845   3.034   3.190   3.292   3.408
  3.713   3.770   3.804   3.809   4.002   4.048   4.265   4.855
  6.339   6.382   6.668   9.715   9.748  23.587  23.748  23.870
 25.849  25.865  25.894  25.956  26.386  26.441  66.757 215.698
215.735
 --------------------------------------------------------------

          Ground-State Mulliken Net Atomic Charges

     Atom                 Charge (a.u.)
  ----------------------------------------
      1 C                    -0.568049
      2 C                    -0.010898
      3 C                    -0.243439
      4 Cl                    0.053281
      5 H                     0.248958
      6 F                    -0.033893
      7 Cl                    0.203266
      8 H                     0.159259
      9 H                     0.191514
  ----------------------------------------
  Sum of atomic charges =     0.000000

 -----------------------------------------------------------------
                    Cartesian Multipole Moments
 -----------------------------------------------------------------
    Charge (ESU x 10^10)
                 0.0000
    Dipole Moment (Debye)
         X       0.1258      Y      -2.2122      Z      -0.8607
       Tot       2.3770
    Quadrupole Moments (Debye-Ang)
        XX     -51.8922     XY      -0.9244     YY     -48.4267
        XZ       0.5686     YZ       0.6819     ZZ     -46.5315
    Octopole Moments (Debye-Ang^2)
       XXX       4.8245    XXY       6.0498    XYY       0.9896
       YYY       4.5579    XXZ       0.8704    XYZ       0.7488
       YYZ       0.4410    XZZ       0.1774    YZZ       0.9237
       ZZZ      -5.7193
    Hexadecapole Moments (Debye-Ang^3)
      XXXX    -777.6793   XXXY     -15.2154   XXYY    -164.7561
      XYYY      -5.6788   YYYY    -174.9355   XXXZ       8.2205
      XXYZ      -1.1414   XYYZ      -1.9756   YYYZ      -2.9156
      XXZZ    -161.0607   XYZZ      -1.8272   YYZZ     -54.8206
      XZZZ       5.8314   YZZZ      -3.7574   ZZZZ    -161.1554
 -----------------------------------------------------------------
 Calculating analytic gradient of the SCF energy
 Gradient of SCF Energy
            1           2           3           4           5           6
    1  -0.0008561   0.0015949  -0.0008715   0.0004136  -0.0002891   0.0006507
    2   0.0021123  -0.0014700   0.0014967   0.0000425   0.0001829  -0.0017452
    3   0.0014906  -0.0002483  -0.0008327  -0.0004805  -0.0003425   0.0002174
            7           8           9
    1  -0.0009996   0.0001908   0.0001661
    2  -0.0002646   0.0002112  -0.0005658
    3  -0.0005402   0.0005568   0.0001794
 Max gradient component =       2.112E-03
 RMS gradient           =       9.060E-04
 Gradient time:  CPU 10.33 s  wall 20.54 s
 Geometry Optimization Parameters
   NAtoms,    NIC,     NZ,  NCons,   NDum,   NFix, NCnnct, MaxDiis
        9      69       9       0       0       0       0       0

 Cartesian Hessian Update
 Hessian Updated using BFGS Update


** GEOMETRY OPTIMIZATION IN DELOCALIZED INTERNAL COORDINATES **
   Searching for a Minimum

   Optimization Cycle:   3

                       Coordinates (Angstroms)
     ATOM                X               Y               Z
      1  C        -0.0422381722   -0.8432707313   -1.2066451708
      2  C        -0.6231390710   -0.6965356642    0.1908516192
      3  C         0.5268476578    0.1468354027   -0.2531521706
      4  Cl       -2.2200447370    0.0347537034    0.4081098151
      5  H        -0.4356014531   -1.4742471376    0.9168178331
      6  F         0.3237662418    1.4600120203   -0.5025604635
      7  Cl        2.1177485042   -0.1247015528    0.4768874133
      8  H         0.5186772613   -1.7434620890   -1.4251195581
      9  H        -0.6199494382   -0.4319193978   -2.0251056021
   Point Group: c1    Number of degrees of freedom:    21


   Energy is  -1136.432643677

 Hessian Updated using BFGS Update

 21 Hessian modes will be used to form the next step
  Hessian Eigenvalues:
     0.016228    0.021165    0.023608    0.027773    0.031362    0.032679
     0.076140    0.085911    0.089283    0.098582    0.122178    0.138989
     0.255030    0.255825    0.276570    0.286363    0.310831    0.348126
     0.348153    0.356101    0.551564

 Minimum Search - Taking Simple RFO Step
 Searching for Lamda that Minimizes Along All modes
 Value Taken    Lamda =  -0.00006311
 Step Taken.  Stepsize is  0.033158

                             Maximum     Tolerance    Cnvgd?
         Gradient           0.002161      0.000300      NO
         Displacement       0.014520      0.001200      NO
         Energy change     -0.000360      0.000001      NO


 New Cartesian Coordinates Obtained by Inverse Iteration

 Displacement from previous Coordinates is:  0.030958
 ----------------------------------------------------------------
             Standard Nuclear Orientation (Angstroms)
    I     Atom           X                Y                Z
 ----------------------------------------------------------------
    1      C      -0.0412967751    -0.8465503851    -1.2095791784
    2      C      -0.6237794307    -0.6960065367     0.1895884185
    3      C       0.5274745592     0.1441993504    -0.2544285886
    4      Cl     -2.2207480931     0.0351417887     0.4139329620
    5      H      -0.4346042507    -1.4713156764     0.9184002485
    6      F       0.3218394461     1.4592676168    -0.5029909272
    7      Cl      2.1186309771    -0.1199102314     0.4833767553
    8      H       0.5146026634    -1.7493178060    -1.4309730096
    9      H      -0.6160523026    -0.4280435663    -2.0272429651
 ----------------------------------------------------------------
 Molecular Point Group                 C1    NOp =  1
 Largest Abelian Subgroup              C1    NOp =  1
 Nuclear Repulsion Energy =   352.9988965302 hartrees
 There are       32 alpha and       32 beta electrons
 Applying Cartesian multipole field
    Component          Value
    ---------          -----
     (2,0,0)        1.00000E-11
     (0,2,0)        2.00000E-11
     (0,0,2)       -3.00000E-11
 Nucleus-field energy     =     0.0000000055 hartrees
 Requested basis set is 6-311++G(d,p)
 There are 65 shells and 169 basis functions
 A cutoff of  1.0D-11 yielded   1934 shell pairs
 There are     13737 function pairs (     14758 Cartesian)
 Smallest overlap matrix eigenvalue = 2.71E-05
 Guess MOs from SCF MO coefficient file

 -----------------------------------------------------------------------
  General SCF calculation program by
  Eric Jon Sundstrom, Paul Horn, Yuezhi Mao, Dmitri Zuev, Alec White,
  David Stuck, Shaama M.S., Shane Yost, Joonho Lee, David Small,
  Daniel Levine, Susi Lehtola, Hugh Burton, Evgeny Epifanovsky
 -----------------------------------------------------------------------
 Exchange:     0.2000 Hartree-Fock + 0.0800 Slater + 0.7200 B88
 Correlation:  0.1900 VWN1RPA + 0.8100 LYP
 Using SG-1 standard quadrature grid
 A restricted SCF calculation will be
 performed using DIIS
 SCF converges when DIIS error is below 1.0e-08
 ---------------------------------------
  Cycle       Energy         DIIS error
 ---------------------------------------
    1   -1136.4326400801      8.51e-05  
    2   -1136.4326803722      2.06e-05  
    3   -1136.4326799767      2.40e-05  
    4   -1136.4326819776      4.17e-06  
    5   -1136.4326820326      1.27e-06  
    6   -1136.4326820362      4.59e-07  
    7   -1136.4326820368      9.83e-08  
    8   -1136.4326820368      3.79e-08  
    9   -1136.4326820368      6.50e-09  Convergence criterion met
 ---------------------------------------
 SCF time:   CPU 27.46s  wall 54.00s 
 SCF   energy in the final basis set =    -1136.4326820368
 Total energy in the final basis set =    -1136.4326820368

 --------------------------------------------------------------

                    Orbital Energies (a.u.)
 --------------------------------------------------------------

 Alpha MOs
 -- Occupied --
*******-101.567 -24.712 -10.344 -10.270 -10.222  -9.488  -9.481
 -7.253  -7.246  -7.243  -7.242  -7.235  -7.235  -1.255  -0.944
 -0.872  -0.827  -0.648  -0.634  -0.555  -0.545  -0.499  -0.473
 -0.445  -0.426  -0.389  -0.377  -0.345  -0.338  -0.310  -0.296
 -- Virtual --
 -0.031  -0.011   0.002   0.011   0.020   0.029   0.056   0.058
  0.064   0.070   0.074   0.090   0.097   0.108   0.111   0.113
  0.117   0.120   0.132   0.139   0.145   0.147   0.165   0.173
  0.193   0.196   0.205   0.223   0.233   0.266   0.272   0.278
  0.322   0.345   0.362   0.392   0.408   0.425   0.441   0.448
  0.465   0.468   0.485   0.490   0.501   0.529   0.540   0.569
  0.592   0.601   0.618   0.640   0.662   0.694   0.776   0.811
  0.854   0.867   0.870   0.887   0.899   0.908   0.950   0.969
  0.977   1.025   1.064   1.128   1.133   1.277   1.317   1.336
  1.369   1.415   1.445   1.476   1.479   1.517   1.552   1.563
  1.630   1.700   1.732   1.785   1.817   1.863   1.903   1.961
  1.984   2.037   2.121   2.161   2.190   2.210   2.277   2.291
  2.303   2.328   2.423   2.496   2.544   2.553   2.602   2.685
  2.707   2.813   2.838   2.844   3.030   3.187   3.291   3.407
  3.711   3.769   3.800   3.809   4.000   4.047   4.263   4.854
  6.339   6.382   6.665   9.715   9.747  23.584  23.747  23.867
 25.848  25.865  25.893  25.955  26.383  26.439  66.757 215.698
215.734
 --------------------------------------------------------------

          Ground-State Mulliken Net Atomic Charges

     Atom                 Charge (a.u.)
  ----------------------------------------
      1 C                    -0.569718
      2 C                    -0.015013
      3 C                    -0.234695
      4 Cl                    0.054868
      5 H                     0.247648
      6 F                    -0.035428
      7 Cl                    0.201358
      8 H                     0.159703
      9 H                     0.191277
  ----------------------------------------
  Sum of atomic charges =     0.000000

 -----------------------------------------------------------------
                    Cartesian Multipole Moments
 -----------------------------------------------------------------
    Charge (ESU x 10^10)
                 0.0000
    Dipole Moment (Debye)
         X       0.1243      Y      -2.2222      Z      -0.8698
       Tot       2.3895
    Quadrupole Moments (Debye-Ang)
        XX     -51.9066     XY      -0.9304     YY     -48.4391
        XZ       0.5607     YZ       0.7017     ZZ     -46.5113
    Octopole Moments (Debye-Ang^2)
       XXX       4.7843    XXY       6.0555    XYY       0.9974
       YYY       4.4166    XXZ       0.8093    XYZ       0.7587
       YYZ       0.2779    XZZ       0.1987    YZZ       0.8614
       ZZZ      -6.1092
    Hexadecapole Moments (Debye-Ang^3)
      XXXX    -778.2363   XXXY     -15.3657   XXYY    -164.9128
      XYYY      -6.0005   YYYY    -174.9266   XXXZ       8.1589
      XXYZ      -1.1496   XYYZ      -2.0153   YYYZ      -2.9856
      XXZZ    -161.2466   XYZZ      -1.9637   YYZZ     -54.9658
      XZZZ       5.8087   YZZZ      -3.9379   ZZZZ    -162.2838
 -----------------------------------------------------------------
 Calculating analytic gradient of the SCF energy
 Gradient of SCF Energy
            1           2           3           4           5           6
    1  -0.0002417   0.0011755  -0.0010650  -0.0001064  -0.0002356   0.0003078
    2   0.0008148  -0.0007601   0.0002425   0.0001358   0.0002264  -0.0003891
    3   0.0004919  -0.0001917  -0.0012129  -0.0000445   0.0001355   0.0005020
            7           8           9
    1  -0.0000250   0.0001082   0.0000822
    2  -0.0000895   0.0000156  -0.0001964
    3   0.0000825   0.0002382  -0.0000010
 Max gradient component =       1.213E-03
 RMS gradient           =       4.872E-04
 Gradient time:  CPU 10.13 s  wall 20.26 s
 Geometry Optimization Parameters
   NAtoms,    NIC,     NZ,  NCons,   NDum,   NFix, NCnnct, MaxDiis
        9      69       9       0       0       0       0       0

 Cartesian Hessian Update
 Hessian Updated using BFGS Update


** GEOMETRY OPTIMIZATION IN DELOCALIZED INTERNAL COORDINATES **
   Searching for a Minimum

   Optimization Cycle:   4

                       Coordinates (Angstroms)
     ATOM                X               Y               Z
      1  C        -0.0412967751   -0.8465503851   -1.2095791784
      2  C        -0.6237794307   -0.6960065367    0.1895884185
      3  C         0.5274745592    0.1441993504   -0.2544285886
      4  Cl       -2.2207480931    0.0351417887    0.4139329620
      5  H        -0.4346042507   -1.4713156764    0.9184002485
      6  F         0.3218394461    1.4592676168   -0.5029909272
      7  Cl        2.1186309771   -0.1199102314    0.4833767553
      8  H         0.5146026634   -1.7493178060   -1.4309730096
      9  H        -0.6160523026   -0.4280435663   -2.0272429651
   Point Group: c1    Number of degrees of freedom:    21


   Energy is  -1136.432682037

 Hessian Updated using BFGS Update

 21 Hessian modes will be used to form the next step
  Hessian Eigenvalues:
     0.016215    0.020777    0.021705    0.024750    0.031889    0.037735
     0.072340    0.086080    0.089076    0.096804    0.123560    0.136624
     0.249765    0.258384    0.268221    0.285643    0.304515    0.347807
     0.348153    0.353520    0.530313

 Minimum Search - Taking Simple RFO Step
 Searching for Lamda that Minimizes Along All modes
 Value Taken    Lamda =  -0.00002031
 Step Taken.  Stepsize is  0.025142

                             Maximum     Tolerance    Cnvgd?
         Gradient           0.000566      0.000300      NO
         Displacement       0.010151      0.001200      NO
         Energy change     -0.000038      0.000001      NO


 New Cartesian Coordinates Obtained by Inverse Iteration

 Displacement from previous Coordinates is:  0.020992
 ----------------------------------------------------------------
             Standard Nuclear Orientation (Angstroms)
    I     Atom           X                Y                Z
 ----------------------------------------------------------------
    1      C      -0.0406533745    -0.8476568278    -1.2094014689
    2      C      -0.6249822977    -0.6953387926     0.1902791782
    3      C       0.5281860752     0.1434071091    -0.2524634679
    4      Cl     -2.2223162668     0.0339418560     0.4168489330
    5      H      -0.4352296153    -1.4727448947     0.9170954687
    6      F       0.3224401194     1.4581940781    -0.5086722716
    7      Cl      2.1201888430    -0.1166199753     0.4861733106
    8      H       0.5120060629    -1.7516874666    -1.4336423868
    9      H      -0.6135727526    -0.4240305323    -2.0261335796
 ----------------------------------------------------------------
 Molecular Point Group                 C1    NOp =  1
 Largest Abelian Subgroup              C1    NOp =  1
 Nuclear Repulsion Energy =   352.7748403442 hartrees
 There are       32 alpha and       32 beta electrons
 Applying Cartesian multipole field
    Component          Value
    ---------          -----
     (2,0,0)        1.00000E-11
     (0,2,0)        2.00000E-11
     (0,0,2)       -3.00000E-11
 Nucleus-field energy     =     0.0000000055 hartrees
 Requested basis set is 6-311++G(d,p)
 There are 65 shells and 169 basis functions
 A cutoff of  1.0D-11 yielded   1933 shell pairs
 There are     13725 function pairs (     14746 Cartesian)
 Smallest overlap matrix eigenvalue = 2.72E-05
 Guess MOs from SCF MO coefficient file

 -----------------------------------------------------------------------
  General SCF calculation program by
  Eric Jon Sundstrom, Paul Horn, Yuezhi Mao, Dmitri Zuev, Alec White,
  David Stuck, Shaama M.S., Shane Yost, Joonho Lee, David Small,
  Daniel Levine, Susi Lehtola, Hugh Burton, Evgeny Epifanovsky
 -----------------------------------------------------------------------
 Exchange:     0.2000 Hartree-Fock + 0.0800 Slater + 0.7200 B88
 Correlation:  0.1900 VWN1RPA + 0.8100 LYP
 Using SG-1 standard quadrature grid
 A restricted SCF calculation will be
 performed using DIIS
 SCF converges when DIIS error is below 1.0e-08
 ---------------------------------------
  Cycle       Energy         DIIS error
 ---------------------------------------
    1   -1136.4326656918      6.90e-05  
    2   -1136.4326922196      1.41e-05  
    3   -1136.4326919939      1.68e-05  
    4   -1136.4326929321      2.86e-06  
    5   -1136.4326929585      9.54e-07  
    6   -1136.4326929607      2.91e-07  
    7   -1136.4326929609      7.57e-08  
    8   -1136.4326929609      2.68e-08  
    9   -1136.4326929609      4.08e-09  Convergence criterion met
 ---------------------------------------
 SCF time:   CPU 27.42s  wall 50.00s 
 SCF   energy in the final basis set =    -1136.4326929609
 Total energy in the final basis set =    -1136.4326929609

 --------------------------------------------------------------

                    Orbital Energies (a.u.)
 --------------------------------------------------------------

 Alpha MOs
 -- Occupied --
*******-101.567 -24.712 -10.344 -10.271 -10.222  -9.488  -9.481
 -7.253  -7.246  -7.243  -7.242  -7.236  -7.235  -1.255  -0.944
 -0.872  -0.827  -0.648  -0.634  -0.555  -0.545  -0.498  -0.473
 -0.445  -0.426  -0.389  -0.377  -0.345  -0.338  -0.310  -0.296
 -- Virtual --
 -0.031  -0.011   0.001   0.011   0.020   0.029   0.056   0.058
  0.064   0.070   0.074   0.090   0.097   0.108   0.111   0.113
  0.117   0.120   0.132   0.139   0.145   0.147   0.166   0.173
  0.193   0.196   0.205   0.223   0.232   0.266   0.272   0.278
  0.322   0.345   0.362   0.392   0.408   0.425   0.441   0.448
  0.465   0.468   0.485   0.490   0.501   0.529   0.540   0.569
  0.592   0.601   0.618   0.640   0.662   0.694   0.775   0.812
  0.854   0.867   0.870   0.887   0.899   0.907   0.950   0.968
  0.976   1.025   1.064   1.128   1.133   1.277   1.317   1.335
  1.368   1.415   1.444   1.475   1.479   1.517   1.552   1.562
  1.630   1.700   1.732   1.784   1.817   1.862   1.902   1.961
  1.985   2.036   2.120   2.160   2.190   2.210   2.277   2.290
  2.303   2.328   2.424   2.495   2.544   2.553   2.600   2.685
  2.706   2.812   2.838   2.843   3.028   3.185   3.291   3.406
  3.710   3.769   3.799   3.809   3.999   4.047   4.262   4.853
  6.339   6.382   6.663   9.715   9.747  23.583  23.745  23.865
 25.848  25.865  25.892  25.954  26.383  26.436  66.757 215.698
215.734
 --------------------------------------------------------------

          Ground-State Mulliken Net Atomic Charges

     Atom                 Charge (a.u.)
  ----------------------------------------
      1 C                    -0.569429
      2 C                    -0.017568
      3 C                    -0.232101
      4 Cl                    0.056275
      5 H                     0.246554
      6 F                    -0.036569
      7 Cl                    0.201920
      8 H                     0.159886
      9 H                     0.191032
  ----------------------------------------
  Sum of atomic charges =     0.000000

 -----------------------------------------------------------------
                    Cartesian Multipole Moments
 -----------------------------------------------------------------
    Charge (ESU x 10^10)
                 0.0000
    Dipole Moment (Debye)
         X       0.1230      Y      -2.2266      Z      -0.8627
       Tot       2.3911
    Quadrupole Moments (Debye-Ang)
        XX     -51.8933     XY      -0.9346     YY     -48.4396
        XZ       0.5575     YZ       0.7123     ZZ     -46.5279
    Octopole Moments (Debye-Ang^2)
       XXX       4.7743    XXY       6.0510    XYY       0.9897
       YYY       4.3372    XXZ       0.7783    XYZ       0.7717
       YYZ       0.2225    XZZ       0.2066    YZZ       0.8433
       ZZZ      -6.2719
    Hexadecapole Moments (Debye-Ang^3)
      XXXX    -779.0193   XXXY     -15.6783   XXYY    -165.1113
      XYYY      -6.3714   YYYY    -174.7969   XXXZ       8.2005
      XXYZ      -1.1093   XYYZ      -2.0039   YYYZ      -2.8855
      XXZZ    -161.5055   XYZZ      -2.1184   YYZZ     -55.0307
      XZZZ       5.8442   YZZZ      -3.8636   ZZZZ    -162.8831
 -----------------------------------------------------------------
 Calculating analytic gradient of the SCF energy
 Gradient of SCF Energy
            1           2           3           4           5           6
    1   0.0000741   0.0005302  -0.0008638  -0.0002497  -0.0001992   0.0002177
    2   0.0000032  -0.0003241   0.0001267   0.0000882   0.0000066   0.0001786
    3  -0.0002257   0.0001572  -0.0001422   0.0000745   0.0001063  -0.0000309
            7           8           9
    1   0.0004557   0.0000892  -0.0000542
    2  -0.0000623   0.0000242  -0.0000410
    3   0.0001503  -0.0000212  -0.0000683
 Max gradient component =       8.638E-04
 RMS gradient           =       2.516E-04
 Gradient time:  CPU 10.34 s  wall 18.93 s
 Geometry Optimization Parameters
   NAtoms,    NIC,     NZ,  NCons,   NDum,   NFix, NCnnct, MaxDiis
        9      69       9       0       0       0       0       0

 Cartesian Hessian Update
 Hessian Updated using BFGS Update


** GEOMETRY OPTIMIZATION IN DELOCALIZED INTERNAL COORDINATES **
   Searching for a Minimum

   Optimization Cycle:   5

                       Coordinates (Angstroms)
     ATOM                X               Y               Z
      1  C        -0.0406533745   -0.8476568278   -1.2094014689
      2  C        -0.6249822977   -0.6953387926    0.1902791782
      3  C         0.5281860752    0.1434071091   -0.2524634679
      4  Cl       -2.2223162668    0.0339418560    0.4168489330
      5  H        -0.4352296153   -1.4727448947    0.9170954687
      6  F         0.3224401194    1.4581940781   -0.5086722716
      7  Cl        2.1201888430   -0.1166199753    0.4861733106
      8  H         0.5120060629   -1.7516874666   -1.4336423868
      9  H        -0.6135727526   -0.4240305323   -2.0261335796
   Point Group: c1    Number of degrees of freedom:    21


   Energy is  -1136.432692961

 Hessian Updated using BFGS Update

 21 Hessian modes will be used to form the next step
  Hessian Eigenvalues:
     0.014303    0.019284    0.021223    0.025234    0.031904    0.044020
     0.068590    0.083367    0.088865    0.097396    0.119066    0.133080
     0.245070    0.257603    0.268265    0.285969    0.331179    0.347980
     0.348294    0.362311    0.543814

 Minimum Search - Taking Simple RFO Step
 Searching for Lamda that Minimizes Along All modes
 Value Taken    Lamda =  -0.00000420
 Step Taken.  Stepsize is  0.011205

                             Maximum     Tolerance    Cnvgd?
         Gradient           0.000389      0.000300      NO
         Displacement       0.006476      0.001200      NO
         Energy change     -0.000011      0.000001      NO


 New Cartesian Coordinates Obtained by Inverse Iteration

 Displacement from previous Coordinates is:  0.008880
 ----------------------------------------------------------------
             Standard Nuclear Orientation (Angstroms)
    I     Atom           X                Y                Z
 ----------------------------------------------------------------
    1      C      -0.0405057905    -0.8480601279    -1.2093017792
    2      C      -0.6249341060    -0.6948014385     0.1900767626
    3      C       0.5290125178     0.1430442179    -0.2524307063
    4      Cl     -2.2218519010     0.0339105127     0.4170365497
    5      H      -0.4339737037    -1.4728192429     0.9159869939
    6      F       0.3213505426     1.4575769322    -0.5091824171
    7      Cl      2.1197808687    -0.1153670071     0.4875021392
    8      H       0.5096644441    -1.7534747519    -1.4339037512
    9      H      -0.6124760781    -0.4225445406    -2.0257000759
 ----------------------------------------------------------------
 Molecular Point Group                 C1    NOp =  1
 Largest Abelian Subgroup              C1    NOp =  1
 Nuclear Repulsion Energy =   352.8185086074 hartrees
 There are       32 alpha and       32 beta electrons
 Applying Cartesian multipole field
    Component          Value
    ---------          -----
     (2,0,0)        1.00000E-11
     (0,2,0)        2.00000E-11
     (0,0,2)       -3.00000E-11
 Nucleus-field energy     =     0.0000000055 hartrees
 Requested basis set is 6-311++G(d,p)
 There are 65 shells and 169 basis functions
 A cutoff of  1.0D-11 yielded   1933 shell pairs
 There are     13725 function pairs (     14746 Cartesian)
 Smallest overlap matrix eigenvalue = 2.73E-05
 Guess MOs from SCF MO coefficient file

 -----------------------------------------------------------------------
  General SCF calculation program by
  Eric Jon Sundstrom, Paul Horn, Yuezhi Mao, Dmitri Zuev, Alec White,
  David Stuck, Shaama M.S., Shane Yost, Joonho Lee, David Small,
  Daniel Levine, Susi Lehtola, Hugh Burton, Evgeny Epifanovsky
 -----------------------------------------------------------------------
 Exchange:     0.2000 Hartree-Fock + 0.0800 Slater + 0.7200 B88
 Correlation:  0.1900 VWN1RPA + 0.8100 LYP
 Using SG-1 standard quadrature grid
 A restricted SCF calculation will be
 performed using DIIS
 SCF converges when DIIS error is below 1.0e-08
 ---------------------------------------
  Cycle       Energy         DIIS error
 ---------------------------------------
    1   -1136.4326920609      2.45e-05  
    2   -1136.4326955761      5.58e-06  
    3   -1136.4326955462      7.31e-06  
    4   -1136.4326956696      1.06e-06  
    5   -1136.4326956723      2.97e-07  
    6   -1136.4326956725      8.95e-08  
    7   -1136.4326956726      2.39e-08  
    8   -1136.4326956726      6.88e-09  Convergence criterion met
 ---------------------------------------
 SCF time:   CPU 24.42s  wall 41.00s 
 SCF   energy in the final basis set =    -1136.4326956726
 Total energy in the final basis set =    -1136.4326956726

 --------------------------------------------------------------

                    Orbital Energies (a.u.)
 --------------------------------------------------------------

 Alpha MOs
 -- Occupied --
*******-101.567 -24.712 -10.344 -10.270 -10.222  -9.488  -9.481
 -7.253  -7.246  -7.243  -7.242  -7.236  -7.235  -1.255  -0.944
 -0.872  -0.827  -0.648  -0.633  -0.555  -0.545  -0.498  -0.473
 -0.445  -0.426  -0.389  -0.377  -0.345  -0.338  -0.310  -0.296
 -- Virtual --
 -0.031  -0.011   0.001   0.011   0.020   0.029   0.056   0.058
  0.064   0.070   0.074   0.090   0.097   0.108   0.111   0.113
  0.117   0.120   0.132   0.139   0.145   0.147   0.166   0.173
  0.193   0.196   0.205   0.223   0.232   0.266   0.272   0.277
  0.322   0.345   0.362   0.392   0.408   0.425   0.441   0.448
  0.465   0.468   0.485   0.489   0.501   0.529   0.540   0.569
  0.592   0.601   0.618   0.640   0.662   0.694   0.775   0.812
  0.854   0.866   0.870   0.887   0.899   0.907   0.950   0.968
  0.976   1.025   1.064   1.128   1.133   1.276   1.317   1.335
  1.369   1.415   1.445   1.475   1.479   1.516   1.552   1.562
  1.630   1.700   1.733   1.784   1.817   1.862   1.901   1.961
  1.986   2.036   2.120   2.160   2.190   2.211   2.277   2.290
  2.303   2.328   2.424   2.495   2.544   2.553   2.600   2.685
  2.706   2.812   2.838   2.843   3.028   3.186   3.292   3.406
  3.710   3.769   3.798   3.809   4.000   4.047   4.262   4.853
  6.340   6.382   6.663   9.715   9.747  23.582  23.745  23.865
 25.847  25.865  25.892  25.954  26.383  26.437  66.758 215.698
215.734
 --------------------------------------------------------------

          Ground-State Mulliken Net Atomic Charges

     Atom                 Charge (a.u.)
  ----------------------------------------
      1 C                    -0.569579
      2 C                    -0.018099
      3 C                    -0.231945
      4 Cl                    0.056739
      5 H                     0.246135
      6 F                    -0.036899
      7 Cl                    0.202746
      8 H                     0.160020
      9 H                     0.190881
  ----------------------------------------
  Sum of atomic charges =     0.000000

 -----------------------------------------------------------------
                    Cartesian Multipole Moments
 -----------------------------------------------------------------
    Charge (ESU x 10^10)
                 0.0000
    Dipole Moment (Debye)
         X       0.1269      Y      -2.2276      Z      -0.8614
       Tot       2.3917
    Quadrupole Moments (Debye-Ang)
        XX     -51.8824     XY      -0.9349     YY     -48.4351
        XZ       0.5610     YZ       0.7148     ZZ     -46.5319
    Octopole Moments (Debye-Ang^2)
       XXX       4.7798    XXY       6.0471    XYY       0.9922
       YYY       4.2856    XXZ       0.7774    XYZ       0.7676
       YYZ       0.1990    XZZ       0.2171    YZZ       0.8384
       ZZZ      -6.3075
    Hexadecapole Moments (Debye-Ang^3)
      XXXX    -778.6337   XXXY     -15.7228   XXYY    -165.0521
      XYYY      -6.4492   YYYY    -174.6966   XXXZ       8.1253
      XXYZ      -1.1204   XYYZ      -2.0267   YYYZ      -2.8784
      XXZZ    -161.4531   XYZZ      -2.1482   YYZZ     -55.0381
      XZZZ       5.7526   YZZZ      -3.8935   ZZZZ    -163.0159
 -----------------------------------------------------------------
 Calculating analytic gradient of the SCF energy
 Gradient of SCF Energy
            1           2           3           4           5           6
    1   0.0001248   0.0002474  -0.0004001  -0.0001300  -0.0000691   0.0000287
    2  -0.0001615  -0.0000303   0.0001087   0.0000214  -0.0000276   0.0001345
    3  -0.0001890   0.0001459  -0.0001167   0.0000187   0.0000483   0.0000370
            7           8           9
    1   0.0002550  -0.0000088  -0.0000480
    2  -0.0000415  -0.0000207   0.0000169
    3   0.0001113  -0.0000407  -0.0000147
 Max gradient component =       4.001E-04
 RMS gradient           =       1.328E-04
 Gradient time:  CPU 10.20 s  wall 14.10 s
 Geometry Optimization Parameters
   NAtoms,    NIC,     NZ,  NCons,   NDum,   NFix, NCnnct, MaxDiis
        9      69       9       0       0       0       0       0

 Cartesian Hessian Update
 Hessian Updated using BFGS Update


** GEOMETRY OPTIMIZATION IN DELOCALIZED INTERNAL COORDINATES **
   Searching for a Minimum

   Optimization Cycle:   6

                       Coordinates (Angstroms)
     ATOM                X               Y               Z
      1  C        -0.0405057905   -0.8480601279   -1.2093017792
      2  C        -0.6249341060   -0.6948014385    0.1900767626
      3  C         0.5290125178    0.1430442179   -0.2524307063
      4  Cl       -2.2218519010    0.0339105127    0.4170365497
      5  H        -0.4339737037   -1.4728192429    0.9159869939
      6  F         0.3213505426    1.4575769322   -0.5091824171
      7  Cl        2.1197808687   -0.1153670071    0.4875021392
      8  H         0.5096644441   -1.7534747519   -1.4339037512
      9  H        -0.6124760781   -0.4225445406   -2.0257000759
   Point Group: c1    Number of degrees of freedom:    21


   Energy is  -1136.432695673

 Hessian Updated using BFGS Update

 21 Hessian modes will be used to form the next step
  Hessian Eigenvalues:
     0.013161    0.018711    0.021610    0.025744    0.032561    0.045789
     0.065323    0.077780    0.088784    0.097816    0.116539    0.132629
     0.241689    0.259485    0.267460    0.286086    0.288255    0.347957
     0.348140    0.353042    0.535940

 Minimum Search - Taking Simple RFO Step
 Searching for Lamda that Minimizes Along All modes
 Value Taken    Lamda =  -0.00000141
 Step Taken.  Stepsize is  0.006136

                             Maximum     Tolerance    Cnvgd?
         Gradient           0.000223      0.000300     YES
         Displacement       0.003789      0.001200      NO
         Energy change     -0.000003      0.000001      NO


 New Cartesian Coordinates Obtained by Inverse Iteration

 Displacement from previous Coordinates is:  0.004584
 ----------------------------------------------------------------
             Standard Nuclear Orientation (Angstroms)
    I     Atom           X                Y                Z
 ----------------------------------------------------------------
    1      C      -0.0406290958    -0.8480852388    -1.2090442384
    2      C      -0.6252908572    -0.6947955254     0.1898913657
    3      C       0.5292655447     0.1426631734    -0.2522278061
    4      Cl     -2.2215094809     0.0341172605     0.4176477564
    5      H      -0.4333626670    -1.4729802838     0.9153419180
    6      F       0.3209068943     1.4568449257    -0.5100620324
    7      Cl      2.1191658464    -0.1149221587     0.4878677165
    8      H       0.5091373239    -1.7536843712    -1.4337244718
    9      H      -0.6116167146    -0.4216932278    -2.0256064923
 ----------------------------------------------------------------
 Molecular Point Group                 C1    NOp =  1
 Largest Abelian Subgroup              C1    NOp =  1
 Nuclear Repulsion Energy =   352.8757018975 hartrees
 There are       32 alpha and       32 beta electrons
 Applying Cartesian multipole field
    Component          Value
    ---------          -----
     (2,0,0)        1.00000E-11
     (0,2,0)        2.00000E-11
     (0,0,2)       -3.00000E-11
 Nucleus-field energy     =     0.0000000055 hartrees
 Requested basis set is 6-311++G(d,p)
 There are 65 shells and 169 basis functions
 A cutoff of  1.0D-11 yielded   1933 shell pairs
 There are     13725 function pairs (     14746 Cartesian)
 Smallest overlap matrix eigenvalue = 2.73E-05
 Guess MOs from SCF MO coefficient file

 -----------------------------------------------------------------------
  General SCF calculation program by
  Eric Jon Sundstrom, Paul Horn, Yuezhi Mao, Dmitri Zuev, Alec White,
  David Stuck, Shaama M.S., Shane Yost, Joonho Lee, David Small,
  Daniel Levine, Susi Lehtola, Hugh Burton, Evgeny Epifanovsky
 -----------------------------------------------------------------------
 Exchange:     0.2000 Hartree-Fock + 0.0800 Slater + 0.7200 B88
 Correlation:  0.1900 VWN1RPA + 0.8100 LYP
 Using SG-1 standard quadrature grid
 A restricted SCF calculation will be
 performed using DIIS
 SCF converges when DIIS error is below 1.0e-08
 ---------------------------------------
  Cycle       Energy         DIIS error
 ---------------------------------------
    1   -1136.4326950800      1.51e-05  
    2   -1136.4326963753      4.42e-06  
    3   -1136.4326963386      6.07e-06  
    4   -1136.4326964332      6.04e-07  
    5   -1136.4326964341      1.63e-07  
    6   -1136.4326964341      5.62e-08  
    7   -1136.4326964341      1.63e-08  
    8   -1136.4326964342      2.96e-09  Convergence criterion met
 ---------------------------------------
 SCF time:   CPU 24.46s  wall 39.00s 
 SCF   energy in the final basis set =    -1136.4326964342
 Total energy in the final basis set =    -1136.4326964342

 --------------------------------------------------------------

                    Orbital Energies (a.u.)
 --------------------------------------------------------------

 Alpha MOs
 -- Occupied --
*******-101.567 -24.712 -10.344 -10.270 -10.221  -9.488  -9.481
 -7.253  -7.246  -7.243  -7.242  -7.236  -7.235  -1.255  -0.944
 -0.872  -0.828  -0.648  -0.633  -0.555  -0.545  -0.498  -0.473
 -0.445  -0.426  -0.389  -0.377  -0.345  -0.338  -0.310  -0.296
 -- Virtual --
 -0.031  -0.011   0.002   0.011   0.020   0.029   0.056   0.059
  0.064   0.070   0.074   0.090   0.097   0.108   0.111   0.113
  0.117   0.120   0.132   0.139   0.145   0.147   0.166   0.173
  0.193   0.196   0.205   0.223   0.232   0.266   0.272   0.277
  0.322   0.345   0.362   0.392   0.408   0.425   0.441   0.448
  0.465   0.468   0.485   0.489   0.501   0.529   0.541   0.569
  0.592   0.601   0.618   0.640   0.662   0.694   0.775   0.812
  0.854   0.866   0.870   0.887   0.900   0.907   0.950   0.968
  0.976   1.026   1.064   1.128   1.133   1.276   1.318   1.336
  1.369   1.415   1.445   1.475   1.479   1.516   1.553   1.562
  1.630   1.700   1.733   1.785   1.817   1.861   1.902   1.961
  1.986   2.036   2.121   2.161   2.190   2.211   2.277   2.290
  2.303   2.328   2.424   2.495   2.544   2.553   2.600   2.686
  2.706   2.812   2.838   2.843   3.028   3.186   3.293   3.406
  3.710   3.770   3.799   3.810   4.000   4.048   4.262   4.853
  6.340   6.382   6.663   9.715   9.747  23.582  23.745  23.865
 25.847  25.865  25.892  25.954  26.384  26.437  66.758 215.698
215.734
 --------------------------------------------------------------

          Ground-State Mulliken Net Atomic Charges

     Atom                 Charge (a.u.)
  ----------------------------------------
      1 C                    -0.569786
      2 C                    -0.017801
      3 C                    -0.232553
      4 Cl                    0.056894
      5 H                     0.245888
      6 F                    -0.037022
      7 Cl                    0.203516
      8 H                     0.159931
      9 H                     0.190933
  ----------------------------------------
  Sum of atomic charges =     0.000000

 -----------------------------------------------------------------
                    Cartesian Multipole Moments
 -----------------------------------------------------------------
    Charge (ESU x 10^10)
                 0.0000
    Dipole Moment (Debye)
         X       0.1299      Y      -2.2272      Z      -0.8597
       Tot       2.3909
    Quadrupole Moments (Debye-Ang)
        XX     -51.8718     XY      -0.9363     YY     -48.4347
        XZ       0.5623     YZ       0.7154     ZZ     -46.5334
    Octopole Moments (Debye-Ang^2)
       XXX       4.8129    XXY       6.0475    XYY       1.0004
       YYY       4.2777    XXZ       0.7756    XYZ       0.7657
       YYZ       0.1927    XZZ       0.2302    YZZ       0.8419
       ZZZ      -6.3318
    Hexadecapole Moments (Debye-Ang^3)
      XXXX    -778.2722   XXXY     -15.7261   XXYY    -164.9783
      XYYY      -6.4621   YYYY    -174.6279   XXXZ       8.1486
      XXYZ      -1.1137   XYYZ      -2.0131   YYYZ      -2.8729
      XXZZ    -161.3973   XYZZ      -2.1575   YYZZ     -55.0461
      XZZZ       5.7778   YZZZ      -3.8966   ZZZZ    -163.0787
 -----------------------------------------------------------------
 Calculating analytic gradient of the SCF energy
 Gradient of SCF Energy
            1           2           3           4           5           6
    1   0.0000642   0.0000143  -0.0000797  -0.0000083   0.0000256  -0.0000222
    2  -0.0000894   0.0000198   0.0000798  -0.0000094  -0.0000062  -0.0000335
    3  -0.0000455   0.0000509  -0.0000109   0.0000009   0.0000054   0.0000052
            7           8           9
    1   0.0000219   0.0000032  -0.0000191
    2  -0.0000068   0.0000178   0.0000279
    3   0.0000085  -0.0000326   0.0000181
 Max gradient component =       8.937E-05
 RMS gradient           =       3.661E-05
 Gradient time:  CPU 10.03 s  wall 12.84 s
 Geometry Optimization Parameters
   NAtoms,    NIC,     NZ,  NCons,   NDum,   NFix, NCnnct, MaxDiis
        9      69       9       0       0       0       0       0

 Cartesian Hessian Update
 Hessian Updated using BFGS Update


** GEOMETRY OPTIMIZATION IN DELOCALIZED INTERNAL COORDINATES **
   Searching for a Minimum

   Optimization Cycle:   7

                       Coordinates (Angstroms)
     ATOM                X               Y               Z
      1  C        -0.0406290958   -0.8480852388   -1.2090442384
      2  C        -0.6252908572   -0.6947955254    0.1898913657
      3  C         0.5292655447    0.1426631734   -0.2522278061
      4  Cl       -2.2215094809    0.0341172605    0.4176477564
      5  H        -0.4333626670   -1.4729802838    0.9153419180
      6  F         0.3209068943    1.4568449257   -0.5100620324
      7  Cl        2.1191658464   -0.1149221587    0.4878677165
      8  H         0.5091373239   -1.7536843712   -1.4337244718
      9  H        -0.6116167146   -0.4216932278   -2.0256064923
   Point Group: c1    Number of degrees of freedom:    21


   Energy is  -1136.432696434

 Hessian Updated using BFGS Update

 21 Hessian modes will be used to form the next step
  Hessian Eigenvalues:
     0.013255    0.018735    0.021653    0.026746    0.031391    0.045825
     0.064441    0.074421    0.088124    0.097894    0.118360    0.133894
     0.229795    0.251708    0.269579    0.286020    0.287345    0.347881
     0.348161    0.352762    0.545558

 Minimum Search - Taking Simple RFO Step
 Searching for Lamda that Minimizes Along All modes
 Value Taken    Lamda =   0.00000000
 Step Taken.  Stepsize is  0.001309

                             Maximum     Tolerance    Cnvgd?
         Gradient           0.000062      0.000300     YES
         Displacement       0.000546      0.001200     YES
         Energy change     -0.000001      0.000001     YES


                       Distance Matrix (Angstroms)
             C (  1)   C (  2)   C (  3)   Cl(  4)   H (  5)   F (  6)
   C (  2)  1.523925
   C (  3)  1.490590  1.493254
   Cl(  4)  2.860183  1.769492  2.833245
   H (  5)  2.248944  1.081058  2.213634  2.390923
   F (  6)  2.435567  2.452505  1.355347  3.057561  3.344335
   Cl(  7)  2.842842  2.820831  1.772533  4.343801  2.922748  2.588446
   H (  8)  1.082975  2.245952  2.234384  3.752365  2.546608  3.346055
   H (  9)  1.083795  2.232309  2.182884  2.961251  3.128283  2.587543
             Cl(  7)   H (  8)
   H (  8)  2.995038
   H (  9)  3.724088  1.838645

 Final energy is   -1136.4326964341553     


 ******************************
 **  OPTIMIZATION CONVERGED  **
 ******************************

                       Coordinates (Angstroms)
     ATOM                X               Y               Z
      1  C        -0.0406290958   -0.8480852388   -1.2090442384
      2  C        -0.6252908572   -0.6947955254    0.1898913657
      3  C         0.5292655447    0.1426631734   -0.2522278061
      4  Cl       -2.2215094809    0.0341172605    0.4176477564
      5  H        -0.4333626670   -1.4729802838    0.9153419180
      6  F         0.3209068943    1.4568449257   -0.5100620324
      7  Cl        2.1191658464   -0.1149221587    0.4878677165
      8  H         0.5091373239   -1.7536843712   -1.4337244718
      9  H        -0.6116167146   -0.4216932278   -2.0256064923

Z-matrix Print:
$molecule
0 1
Cl
C  1 1.772533
F  2 1.355347 1 110.991391
C  2 1.490590 1 120.954873 3 144.012744 0
H  4 1.082975 2 119.662610 1 1.885803 0
H  4 1.083795 2 115.059436 1 -143.745787 0
C  2 1.493254 1 119.235084 3 -143.654232 0
H  7 1.081058 2 117.718022 1 -3.303762 0
Cl 7 1.769492 2 120.301812 1 139.026484 0
$end


 --------------------------------------------------------------

                    Orbital Energies (a.u.)
 --------------------------------------------------------------

 Alpha MOs
 -- Occupied --
*******-101.567 -24.712 -10.344 -10.270 -10.221  -9.488  -9.481
 -7.253  -7.246  -7.243  -7.242  -7.236  -7.235  -1.255  -0.944
 -0.872  -0.828  -0.648  -0.633  -0.555  -0.545  -0.498  -0.473
 -0.445  -0.426  -0.389  -0.377  -0.345  -0.338  -0.310  -0.296
 -- Virtual --
 -0.031  -0.011   0.002   0.011   0.020   0.029   0.056   0.059
  0.064   0.070   0.074   0.090   0.097   0.108   0.111   0.113
  0.117   0.120   0.132   0.139   0.145   0.147   0.166   0.173
  0.193   0.196   0.205   0.223   0.232   0.266   0.272   0.277
  0.322   0.345   0.362   0.392   0.408   0.425   0.441   0.448
  0.465   0.468   0.485   0.489   0.501   0.529   0.541   0.569
  0.592   0.601   0.618   0.640   0.662   0.694   0.775   0.812
  0.854   0.866   0.870   0.887   0.900   0.907   0.950   0.968
  0.976   1.026   1.064   1.128   1.133   1.276   1.318   1.336
  1.369   1.415   1.445   1.475   1.479   1.516   1.553   1.562
  1.630   1.700   1.733   1.785   1.817   1.861   1.902   1.961
  1.986   2.036   2.121   2.161   2.190   2.211   2.277   2.290
  2.303   2.328   2.424   2.495   2.544   2.553   2.600   2.686
  2.706   2.812   2.838   2.843   3.028   3.186   3.293   3.406
  3.710   3.770   3.799   3.810   4.000   4.048   4.262   4.853
  6.340   6.382   6.663   9.715   9.747  23.582  23.745  23.865
 25.847  25.865  25.892  25.954  26.384  26.437  66.758 215.698
215.734
 --------------------------------------------------------------

          Ground-State Mulliken Net Atomic Charges

     Atom                 Charge (a.u.)
  ----------------------------------------
      1 C                    -0.569786
      2 C                    -0.017801
      3 C                    -0.232553
      4 Cl                    0.056894
      5 H                     0.245888
      6 F                    -0.037022
      7 Cl                    0.203516
      8 H                     0.159931
      9 H                     0.190933
  ----------------------------------------
  Sum of atomic charges =     0.000000

 -----------------------------------------------------------------
                    Cartesian Multipole Moments
 -----------------------------------------------------------------
    Charge (ESU x 10^10)
                 0.0000
    Dipole Moment (Debye)
         X       0.1299      Y      -2.2272      Z      -0.8597
       Tot       2.3909
    Quadrupole Moments (Debye-Ang)
        XX     -51.8718     XY      -0.9363     YY     -48.4347
        XZ       0.5623     YZ       0.7154     ZZ     -46.5334
    Octopole Moments (Debye-Ang^2)
       XXX       4.8129    XXY       6.0475    XYY       1.0004
       YYY       4.2777    XXZ       0.7756    XYZ       0.7657
       YYZ       0.1927    XZZ       0.2302    YZZ       0.8419
       ZZZ      -6.3318
    Hexadecapole Moments (Debye-Ang^3)
      XXXX    -778.2722   XXXY     -15.7261   XXYY    -164.9783
      XYYY      -6.4621   YYYY    -174.6279   XXXZ       8.1486
      XXYZ      -1.1137   XYYZ      -2.0131   YYYZ      -2.8729
      XXZZ    -161.3973   XYZZ      -2.1575   YYZZ     -55.0461
      XZZZ       5.7778   YZZZ      -3.8966   ZZZZ    -163.0787
 -----------------------------------------------------------------
Archival summary:
1\1\TWL02\OPT\ProcedureUnspecified\BasisUnspecified\l2133\taweetha\ThuOct1101:21:322018ThuOct1101:21:322018\0\\#,OPT,ProcedureUnspecified,BasisUnspecified,\\0,1\Cl\C,1,1.77253\F,2,1.35535,1,110.991\C,2,1.49059,1,120.955,3,144.013,0\H,4,1.08297,2,119.663,1,1.8858,0\H,4,1.08379,2,115.059,1,-143.746,0\C,2,1.49325,1,119.235,3,-143.654,0\H,7,1.08106,2,117.718,1,-3.30376,0\Cl,7,1.76949,2,120.302,1,139.026,0\\\@

 Total job time:  490.73s(wall), 278.66s(cpu) 
 Thu Oct 11 01:21:33 2018

        *************************************************************
        *                                                           *
        *  Thank you very much for using Q-Chem.  Have a nice day.  *
        *                                                           *
        *************************************************************


 
User input: 2 of 2 
 
Q-Chem Developer Version!
                  Welcome to Q-Chem
     A Quantum Leap Into The Future Of Chemistry


 Q-Chem 5.1, Q-Chem, Inc., Pleasanton, CA (2018)

 Yihan Shao,  Zhengting Gan,  E. Epifanovsky,  A. T. B. Gilbert,  M. Wormit,  
 J. Kussmann,  A. W. Lange,  A. Behn,  Jia Deng,  Xintian Feng,  D. Ghosh,  
 M. Goldey,  P. R. Horn,  L. D. Jacobson,  I. Kaliman,  T. Kus,  A. Landau,  
 Jie Liu,  E. I. Proynov,  R. M. Richard,  R. P. Steele,  E. J. Sundstrom,  
 H. L. Woodcock III,  P. M. Zimmerman,  D. Zuev,  B. Albrecht,  E. Alguire,  
 S. A. Baeppler,  D. Barton,  Z. Benda,  Y. A. Bernard,  E. J. Berquist,  
 K. B. Bravaya,  H. Burton,  D. Casanova,  Chun-Min Chang,  Yunqing Chen,  
 A. Chien,  K. D. Closser,  M. P. Coons,  S. Coriani,  S. Dasgupta,  
 A. L. Dempwolff,  M. Diedenhofen,  Hainam Do,  R. G. Edgar,  Po-Tung Fang,  
 S. Faraji,  S. Fatehi,  Qingguo Feng,  K. D. Fenk,  J. Fosso-Tande,  
 Qinghui Ge,  A. Ghysels,  G. Gidofalvi,  J. Gomes,  J. Gonthier,  A. Gunina,  
 D. Hait,  M. W. D. Hanson-Heine,  P. H. P. Harbach,  A. W. Hauser,  
 J. E. Herr,  E. G. Hohenstein,  Z. C. Holden,  Kerwin Hui,  B. C. Huynh,  
 T.-C. Jagau,  Hyunjun Ji,  B. Kaduk,  K. Khistyaev,  Jaehoon Kim,  
 P. Klunzinger,  K. Koh,  D. Kosenkov,  L. Koulias,  T. Kowalczyk,  
 C. M. Krauter,  A. Kunitsa,  Ka Un Lao,  A. Laurent,  K. V. Lawler,  
 Joonho Lee,  D. Lefrancois,  S. Lehtola,  D. S. Levine,  Yi-Pei Li,  
 You-Sheng Lin,  Fenglai Liu,  E. Livshits,  A. Luenser,  P. Manohar,  
 E. Mansoor,  S. F. Manzer,  Shan-Ping Mao,  Yuezhi Mao,  N. Mardirossian,  
 A. V. Marenich,  T. Markovich,  L. A. Martinez-Martinez,  S. A. Maurer,  
 N. J. Mayhall,  S. C. McKenzie,  J.-M. Mewes,  A. F. Morrison,  
 J. W. Mullinax,  K. Nanda,  T. S. Nguyen-Beck,  R. Olivares-Amaya,  
 J. A. Parkhill,  T. M. Perrine,  F. Plasser,  P. Pokhilko,  S. Prager,  
 A. Prociuk,  E. Ramos,  D. R. Rehn,  F. Rob,  M. Schneider,  N. Sergueev,  
 S. M. Sharada,  S. Sharma,  D. W. Small,  T. Stauch,  T. Stein,  
 Yu-Chuan Su,  A. J. W. Thom,  A. Tkatchenko,  T. Tsuchimochi,  N. M. Tubman,  
 L. Vogt,  M. L. Vidal,  O. Vydrov,  M. A. Watson,  J. Wenzel,  
 M. de Wergifosse,  T. A. Wesolowski,  A. White,  J. Witte,  A. Yamada,  
 Jun Yang,  K. Yao,  S. Yeganeh,  S. R. Yost,  Zhi-Qiang You,  A. Zech,  
 Igor Ying Zhang,  Xing Zhang,  Yan Zhao,  Ying Zhu,  B. R. Brooks,  
 G. K. L. Chan,  C. J. Cramer,  M. S. Gordon,  W. J. Hehre,  A. Klamt,  
 M. W. Schmidt,  C. D. Sherrill,  D. G. Truhlar,  A. Aspuru-Guzik,  R. Baer,  
 A. T. Bell,  N. A. Besley,  Jeng-Da Chai,  A. E. DePrince, III,  
 R. A. DiStasio Jr.,  A. Dreuw,  B. D. Dunietz,  T. R. Furlani,  
 Chao-Ping Hsu,  Yousung Jung,  Jing Kong,  D. S. Lambrecht,  WanZhen Liang,  
 C. Ochsenfeld,  V. A. Rassolov,  L. V. Slipchenko,  J. E. Subotnik,  
 T. Van Voorhis,  J. M. Herbert,  A. I. Krylov,  P. M. W. Gill,  M. Head-Gordon

 Contributors to earlier versions of Q-Chem not listed above: 
 R. D. Adamson,  B. Austin,  J. Baker,  G. J. O. Beran,  K. Brandhorst,  
 S. T. Brown,  E. F. C. Byrd,  A. K. Chakraborty,  C.-L. Cheng,  
 Siu Hung Chien,  D. M. Chipman,  D. L. Crittenden,  H. Dachsel,  
 R. J. Doerksen,  A. D. Dutoi,  L. Fusti-Molnar,  W. A. Goddard III,  
 A. Golubeva-Zadorozhnaya,  S. R. Gwaltney,  G. Hawkins,  A. Heyden,  
 S. Hirata,  G. Kedziora,  F. J. Keil,  C. Kelley,  Jihan Kim,  R. A. King,  
 R. Z. Khaliullin,  P. P. Korambath,  W. Kurlancheek,  A. M. Lee,  M. S. Lee,  
 S. V. Levchenko,  Ching Yeh Lin,  D. Liotard,  R. C. Lochan,  I. Lotan,  
 P. E. Maslen,  N. Nair,  D. P. O'Neill,  D. Neuhauser,  E. Neuscamman,  
 C. M. Oana,  R. Olson,  B. Peters,  R. Peverati,  P. A. Pieniazek,  
 Y. M. Rhee,  J. Ritchie,  M. A. Rohrdanz,  E. Rosta,  N. J. Russ,  
 H. F. Schaefer III,  N. E. Schultz,  N. Shenvi,  A. C. Simmonett,  A. Sodt,  
 D. Stuck,  K. S. Thanthiriwatte,  V. Vanovschi,  Tao Wang,  A. Warshel,  
 C. F. Williams,  Q. Wu,  X. Xu,  W. Zhang

 Please cite Q-Chem as follows:
 Y. Shao et al., Mol. Phys. 113, 184-215 (2015)
 DOI: 10.1080/00268976.2014.952696

 Q-Chem 5.1.1 for Intel X86 EM64T Linux

 Parts of Q-Chem use Armadillo 8.300.2 (Tropical Shenanigans).
 http://arma.sourceforge.net/

 Q-Chem begins on Thu Oct 11 01:21:33 2018  

Host: 
0

     Scratch files written to /scratch/taweetham/qchem1220//
The previous job contains 0 fragments, simply inherited here
Input Ideriv = 2
Curr. Ideriv = -1
Max.  Ideriv = 2

Checking the input file for inconsistencies... 	...done.

--------------------------------------------------------------
User input:
--------------------------------------------------------------

$molecule
read
$end

$rem
   job_type 	frequency
   basis 	6-311++g**
   method	b3lyp	
$end


--------------------------------------------------------------
 ----------------------------------------------------------------
             Standard Nuclear Orientation (Angstroms)
    I     Atom           X                Y                Z
 ----------------------------------------------------------------
    1      C      -0.0435238909    -0.8001997520    -1.2473642529
    2      C      -0.6335169432    -0.6859880945     0.1530684772
    3      C       0.5361454352     0.1481844545    -0.2541820581
    4      Cl     -2.2196383014     0.0592931173     0.3977635324
    5      H      -0.4575366139    -1.4914919058     0.8522687246
    6      F       0.3493429818     1.4735088585    -0.4676898114
    7      Cl      2.1177939957    -0.1592265875     0.4845742197
    8      H       0.4935643704    -1.7059528569    -1.5003101454
    9      H      -0.6033890035    -0.3372456179    -2.0516250612
 ----------------------------------------------------------------
 Molecular Point Group                 C1    NOp =  1
 Largest Abelian Subgroup              C1    NOp =  1
 Nuclear Repulsion Energy =   352.8757018975 hartrees
 There are       32 alpha and       32 beta electrons
 Requested basis set is 6-311++G(d,p)
 There are 65 shells and 169 basis functions

 Total QAlloc Memory Limit   2000 MB
 Mega-Array Size       188 MB
 MEM_STATIC part       192 MB

                       Distance Matrix (Angstroms)
             C (  1)   C (  2)   C (  3)   Cl(  4)   H (  5)   F (  6)
   C (  2)  1.523925
   C (  3)  1.490590  1.493254
   Cl(  4)  2.860183  1.769492  2.833245
   H (  5)  2.248944  1.081058  2.213634  2.390923
   F (  6)  2.435567  2.452505  1.355347  3.057561  3.344335
   Cl(  7)  2.842842  2.820831  1.772533  4.343801  2.922748  2.588446
   H (  8)  1.082975  2.245952  2.234384  3.752365  2.546608  3.346055
   H (  9)  1.083795  2.232309  2.182884  2.961251  3.128283  2.587543
             Cl(  7)   H (  8)
   H (  8)  2.995038
   H (  9)  3.724088  1.838645

 A cutoff of  1.0D-11 yielded   1933 shell pairs
 There are     13725 function pairs (     14746 Cartesian)
 Smallest overlap matrix eigenvalue = 2.73E-05
 Guess from superposition of atomic densities
 Warning:  Energy on first SCF cycle will be non-variational
 SAD guess density has 64.000000 electrons

 -----------------------------------------------------------------------
  General SCF calculation program by
  Eric Jon Sundstrom, Paul Horn, Yuezhi Mao, Dmitri Zuev, Alec White,
  David Stuck, Shaama M.S., Shane Yost, Joonho Lee, David Small,
  Daniel Levine, Susi Lehtola, Hugh Burton, Evgeny Epifanovsky
 -----------------------------------------------------------------------
 Exchange:     0.2000 Hartree-Fock + 0.0800 Slater + 0.7200 B88
 Correlation:  0.1900 VWN1RPA + 0.8100 LYP
 Using SG-1 standard quadrature grid
 A restricted SCF calculation will be
 performed using DIIS
 SCF converges when DIIS error is below 1.0e-08
 ---------------------------------------
  Cycle       Energy         DIIS error
 ---------------------------------------
    1   -1137.5310410043      4.37e-02  
    2   -1136.3777890021      4.24e-03  
    3   -1136.3525213253      5.21e-03  
    4   -1136.4315254077      6.25e-04  
    5   -1136.4325173716      2.50e-04  
    6   -1136.4326758976      8.56e-05  
    7   -1136.4326980092      1.69e-05  
    8   -1136.4326986482      6.56e-06  
    9   -1136.4326987843      1.15e-06  
   10   -1136.4326987887      2.48e-07  
   11   -1136.4326987889      2.78e-08  
   12   -1136.4326987889      9.34e-09  Convergence criterion met
 ---------------------------------------
 SCF time:   CPU 34.63s  wall 41.00s 
 SCF   energy in the final basis set =    -1136.4326987889
 Total energy in the final basis set =    -1136.4326987889

 --------------------------------------------------------------

                    Orbital Energies (a.u.)
 --------------------------------------------------------------

 Alpha MOs
 -- Occupied --
*******-101.567 -24.712 -10.344 -10.270 -10.221  -9.488  -9.481
 -7.253  -7.246  -7.243  -7.242  -7.236  -7.235  -1.255  -0.944
 -0.872  -0.828  -0.648  -0.633  -0.555  -0.545  -0.498  -0.473
 -0.445  -0.426  -0.389  -0.377  -0.345  -0.338  -0.310  -0.296
 -- Virtual --
 -0.031  -0.011   0.002   0.011   0.020   0.029   0.056   0.059
  0.064   0.070   0.074   0.090   0.097   0.108   0.111   0.113
  0.117   0.120   0.132   0.139   0.145   0.147   0.166   0.173
  0.193   0.196   0.205   0.223   0.232   0.266   0.272   0.277
  0.322   0.345   0.362   0.392   0.408   0.425   0.441   0.448
  0.465   0.468   0.485   0.489   0.501   0.529   0.541   0.569
  0.592   0.601   0.618   0.640   0.662   0.694   0.775   0.812
  0.854   0.866   0.870   0.887   0.900   0.907   0.950   0.968
  0.976   1.026   1.064   1.128   1.133   1.276   1.318   1.336
  1.369   1.415   1.445   1.475   1.479   1.516   1.553   1.562
  1.630   1.700   1.733   1.785   1.817   1.861   1.902   1.961
  1.986   2.036   2.121   2.161   2.190   2.211   2.277   2.290
  2.303   2.328   2.424   2.495   2.544   2.553   2.600   2.686
  2.706   2.812   2.838   2.843   3.028   3.186   3.293   3.406
  3.710   3.770   3.799   3.810   4.000   4.048   4.262   4.853
  6.340   6.382   6.663   9.715   9.747  23.582  23.745  23.865
 25.847  25.865  25.892  25.954  26.384  26.437  66.758 215.698
215.734
 --------------------------------------------------------------

          Ground-State Mulliken Net Atomic Charges

     Atom                 Charge (a.u.)
  ----------------------------------------
      1 C                    -0.569496
      2 C                    -0.017878
      3 C                    -0.232839
      4 Cl                    0.056913
      5 H                     0.245865
      6 F                    -0.036964
      7 Cl                    0.203551
      8 H                     0.159887
      9 H                     0.190962
  ----------------------------------------
  Sum of atomic charges =     0.000000

 -----------------------------------------------------------------
                    Cartesian Multipole Moments
 -----------------------------------------------------------------
    Charge (ESU x 10^10)
                 0.0000
    Dipole Moment (Debye)
         X       0.1007      Y      -2.1982      Z      -0.9350
       Tot       2.3909
    Quadrupole Moments (Debye-Ang)
        XX     -51.9052     XY      -0.9125     YY     -48.4754
        XZ       0.5086     YZ       0.6519     ZZ     -46.4631
    Octopole Moments (Debye-Ang^2)
       XXX       4.5521    XXY       5.6866    XYY       0.6535
       YYY       3.4626    XXZ       1.5354    XYZ       0.8169
       YYZ       0.7288    XZZ       0.1754    YZZ       0.8252
       ZZZ      -4.8798
    Hexadecapole Moments (Debye-Ang^3)
      XXXX    -779.1960   XXXY     -11.4894   XXYY    -164.4990
      XYYY      -1.2572   YYYY    -173.8986   XXXZ       6.0317
      XXYZ      -1.5097   XYYZ      -2.6263   YYYZ      -3.1355
      XXZZ    -161.5313   XYZZ      -0.8487   YYZZ     -54.9567
      XZZZ       3.8410   YZZZ      -4.1094   ZZZZ    -163.3097
 -----------------------------------------------------------------
 Calculating MO derivatives via CPSCF
   1         3          27      0.154141    0.027764
   2         3          27      0.021091    0.003799
   3         3          27      0.001659    0.000380
   4         4          26      0.000111    0.000027
   5        29           1      0.000002    0.000002
   6        30           0      0.000000    0.000000    Roots Converged
 Time for AOints: 19.3 s (CPU) 19.3 s (wall)
 ------------------------------------------------------------------------------
                     AOints        : Timing summary (seconds)
 ------------------------------------------------------------------------------
     job step          cpu (% of tot)      sys (% of tot)     wall (% of tot)
 ------------------------------------------------------------------------------
  cpscf_lag         0.1654E+03 (43.0)   0.2830E-03 (15.6)   0.1975E+03 (43.9)
  iterzp            0.1995E+03 (51.9)   0.1535E-02 (84.4)   0.2333E+03 (51.8)
  make_fx           0.0000E+00 ( 0.0)   0.0000E+00 ( 0.0)   0.0000E+00 ( 0.0)
  AOints            0.1926E+02 ( 5.0)   0.0000E+00 ( 0.0)   0.1927E+02 ( 4.3)
 ------------------------------------------------------------------------------
   Grand Totals     0.3845E+03          0.1819E-02          0.4504E+03
 ------------------------------------------------------------------------------
 Calculating analytic Hessian of the SCF energy
 Polarizability Matrix (a.u.)
            1           2           3
    1 -76.6217316   3.5518425  -0.9353405
    2   3.5518425 -49.5453262  -1.7175649
    3  -0.9353405  -1.7175649 -52.2784679

 Direct stationary perturbation theory relativistic correction:

 rels  =       1.627758773622
 relv  =      -5.965633021082
 rel2e =       1.418732721757
 E_rel =      -2.919141525703

 Hessian of the SCF Energy
            1           2           3           4           5           6
    1   0.3741125  -0.1932335   0.0989788  -0.0560458   0.0151905   0.0315858
    2  -0.1932335   0.5417679   0.0488020   0.0328695  -0.0437988  -0.0150945
    3   0.0989788   0.0488020   0.5727679   0.0596479   0.0163790  -0.1738852
    4  -0.0560458   0.0328695   0.0596479   0.4036986  -0.0278213  -0.0650755
    5   0.0151905  -0.0437988   0.0163790  -0.0278213   0.4414428  -0.1962032
    6   0.0315858  -0.0150945  -0.1738852  -0.0650755  -0.1962032   0.4366585
    7  -0.0576521  -0.0359116  -0.0755205  -0.1605057  -0.0600715   0.0545447
    8  -0.0244456  -0.1220292  -0.0875578  -0.0864304  -0.1022511   0.0510071
    9  -0.0498159  -0.0595352  -0.1319294   0.0334218   0.0281064  -0.0374589
   10  -0.0116090   0.0016527   0.0082958  -0.1285355   0.0516643   0.0095129
   11   0.0103697  -0.0059356   0.0005132   0.0504224  -0.0582851  -0.0005394
   12   0.0217616  -0.0103064   0.0016586   0.0116996  -0.0020320  -0.0323300
   13  -0.0014671   0.0000590   0.0029840  -0.0479334   0.0361678  -0.0319045
   14  -0.0061244   0.0111777  -0.0090716   0.0337651  -0.2112361   0.1509442
   15  -0.0040147   0.0193516  -0.0147429  -0.0292052   0.1510275  -0.1684780
   16   0.0003873  -0.0026617  -0.0016853   0.0064681  -0.0194548   0.0028637
   17   0.0061674  -0.0334542  -0.0015471   0.0044065  -0.0289453   0.0094716
   18   0.0079330  -0.0257300   0.0112855  -0.0082733   0.0203361  -0.0039065
   19  -0.0140695  -0.0032855  -0.0051944  -0.0207260   0.0010126  -0.0164568
   20  -0.0065242   0.0039691  -0.0042243  -0.0043930   0.0016478  -0.0011039
   21  -0.0209814   0.0073735  -0.0047141   0.0019477  -0.0059682   0.0034625
   22  -0.1152120   0.1286108   0.0295103  -0.0077286   0.0153504  -0.0025072
   23   0.1255676  -0.2520653  -0.0556170  -0.0054007   0.0081486  -0.0022580
   24   0.0276748  -0.0548000  -0.0591198   0.0078972  -0.0186779  -0.0077089
   25  -0.1184444   0.0719003  -0.1170166   0.0113082  -0.0120379   0.0174367
   26   0.0730326  -0.0996317   0.0923236   0.0025819  -0.0067227   0.0037762
   27  -0.1131219   0.0899389  -0.2013205  -0.0120603   0.0070324  -0.0163535
            7           8           9          10          11          12
    1  -0.0576521  -0.0244456  -0.0498159  -0.0116090   0.0103697   0.0217616
    2  -0.0359116  -0.1220292  -0.0595352   0.0016527  -0.0059356  -0.0103064
    3  -0.0755205  -0.0875578  -0.1319294   0.0082958   0.0005132   0.0016586
    4  -0.1605057  -0.0864304   0.0334218  -0.1285355   0.0504224   0.0116996
    5  -0.0600715  -0.1022511   0.0281064   0.0516643  -0.0582851  -0.0020320
    6   0.0545447   0.0510071  -0.0374589   0.0095129  -0.0005394  -0.0323300
    7   0.4122386   0.0794888   0.0526252  -0.0231728  -0.0055804   0.0021728
    8   0.0794888   0.5391777   0.0091372   0.0173916   0.0052837   0.0020334
    9   0.0526252   0.0091372   0.3068220   0.0070576   0.0004471  -0.0052864
   10  -0.0231728   0.0173916   0.0070576   0.1814948  -0.0739392  -0.0271933
   11  -0.0055804   0.0052837   0.0004471  -0.0739392   0.0579621   0.0075460
   12   0.0021728   0.0020334  -0.0052864  -0.0271933   0.0075460   0.0278481
   13   0.0059036  -0.0132342   0.0116925  -0.0159548   0.0212978  -0.0104148
   14   0.0061310  -0.0113445   0.0109229   0.0052970  -0.0046023   0.0021213
   15   0.0018459  -0.0052501  -0.0006176   0.0046989  -0.0071233   0.0052598
   16  -0.0608376   0.0308488  -0.0044919   0.0018475  -0.0023020   0.0018085
   17   0.0065834  -0.2766139   0.0255700  -0.0007553   0.0034834   0.0011555
   18  -0.0030238   0.0335950  -0.0615761  -0.0024838  -0.0009660   0.0009285
   19  -0.1158786   0.0007211  -0.0370674  -0.0039736  -0.0003814  -0.0009851
   20   0.0073910  -0.0307428   0.0027831  -0.0007916   0.0001601  -0.0006004
   21  -0.0361682  -0.0008608  -0.0512250   0.0005873   0.0004417   0.0007763
   22   0.0107757  -0.0148938   0.0006112  -0.0020703   0.0014517   0.0033691
   23   0.0118087  -0.0114264   0.0016431  -0.0022398   0.0014015   0.0020695
   24   0.0056752  -0.0058609  -0.0073982  -0.0003766  -0.0014326  -0.0015612
   25  -0.0108712   0.0105535  -0.0140330   0.0019735  -0.0013385  -0.0022185
   26  -0.0098394   0.0099465  -0.0190746   0.0017203   0.0005321  -0.0019869
   27  -0.0021514   0.0037569  -0.0113304  -0.0000988   0.0011131   0.0027062
           13          14          15          16          17          18
    1  -0.0014671  -0.0061244  -0.0040147   0.0003873   0.0061674   0.0079330
    2   0.0000590   0.0111777   0.0193516  -0.0026617  -0.0334542  -0.0257300
    3   0.0029840  -0.0090716  -0.0147429  -0.0016853  -0.0015471   0.0112855
    4  -0.0479334   0.0337651  -0.0292052   0.0064681   0.0044065  -0.0082733
    5   0.0361678  -0.2112361   0.1510275  -0.0194548  -0.0289453   0.0203361
    6  -0.0319045   0.1509442  -0.1684780   0.0028637   0.0094716  -0.0039065
    7   0.0059036   0.0061310   0.0018459  -0.0608376   0.0065834  -0.0030238
    8  -0.0132342  -0.0113445  -0.0052501   0.0308488  -0.2766139   0.0335950
    9   0.0116925   0.0109229  -0.0006176  -0.0044919   0.0255700  -0.0615761
   10  -0.0159548   0.0052970   0.0046989   0.0018475  -0.0007553  -0.0024838
   11   0.0212978  -0.0046023  -0.0071233  -0.0023020   0.0034834  -0.0009660
   12  -0.0104148   0.0021213   0.0052598   0.0018085   0.0011555   0.0009285
   13   0.0606230  -0.0398687   0.0248284  -0.0020331  -0.0033550   0.0026703
   14  -0.0398687   0.2167189  -0.1552436  -0.0023723  -0.0030729   0.0023914
   15   0.0248284  -0.1552436   0.1758042  -0.0018812  -0.0031767   0.0018041
   16  -0.0020331  -0.0023723  -0.0018812   0.0675833  -0.0354063   0.0141266
   17  -0.0033550  -0.0030729  -0.0031767  -0.0354063   0.3571989  -0.0456701
   18   0.0026703   0.0023914   0.0018041   0.0141266  -0.0456701   0.0514847
   19   0.0004301   0.0021705   0.0016944  -0.0147916   0.0257236  -0.0105058
   20  -0.0005869   0.0012809   0.0000900   0.0319852  -0.0167578   0.0164013
   21  -0.0004968  -0.0006887   0.0008966  -0.0116625   0.0138813  -0.0025248
   22   0.0013378  -0.0009561  -0.0019740  -0.0000756  -0.0062380  -0.0035663
   23   0.0002323   0.0002968  -0.0010426  -0.0003322  -0.0037489  -0.0033820
   24   0.0010220   0.0012130   0.0022460   0.0010714   0.0006292   0.0003940
   25  -0.0009061   0.0019580   0.0040075   0.0014517   0.0028737   0.0031230
   26  -0.0007122   0.0007815   0.0013672  -0.0003046   0.0019107   0.0030243
   27  -0.0003812  -0.0025889  -0.0021723  -0.0001494  -0.0003137   0.0021104
           19          20          21          22          23          24
    1  -0.0140695  -0.0065242  -0.0209814  -0.1152120   0.1255676   0.0276748
    2  -0.0032855   0.0039691   0.0073735   0.1286108  -0.2520653  -0.0548000
    3  -0.0051944  -0.0042243  -0.0047141   0.0295103  -0.0556170  -0.0591198
    4  -0.0207260  -0.0043930   0.0019477  -0.0077286  -0.0054007   0.0078972
    5   0.0010126   0.0016478  -0.0059682   0.0153504   0.0081486  -0.0186779
    6  -0.0164568  -0.0011039   0.0034625  -0.0025072  -0.0022580  -0.0077089
    7  -0.1158786   0.0073910  -0.0361682   0.0107757   0.0118087   0.0056752
    8   0.0007211  -0.0307428  -0.0008608  -0.0148938  -0.0114264  -0.0058609
    9  -0.0370674   0.0027831  -0.0512250   0.0006112   0.0016431  -0.0073982
   10  -0.0039736  -0.0007916   0.0005873  -0.0020703  -0.0022398  -0.0003766
   11  -0.0003814   0.0001601   0.0004417   0.0014517   0.0014015  -0.0014326
   12  -0.0009851  -0.0006004   0.0007763   0.0033691   0.0020695  -0.0015612
   13   0.0004301  -0.0005869  -0.0004968   0.0013378   0.0002323   0.0010220
   14   0.0021705   0.0012809  -0.0006887  -0.0009561   0.0002968   0.0012130
   15   0.0016944   0.0000900   0.0008966  -0.0019740  -0.0010426   0.0022460
   16  -0.0147916   0.0319852  -0.0116625  -0.0000756  -0.0003322   0.0010714
   17   0.0257236  -0.0167578   0.0138813  -0.0062380  -0.0037489   0.0006292
   18  -0.0105058   0.0164013  -0.0025248  -0.0035663  -0.0033820   0.0003940
   19   0.1691926  -0.0257282   0.0683837   0.0019604   0.0012866  -0.0013911
   20  -0.0257282   0.0398367  -0.0133725   0.0004711   0.0014876  -0.0003351
   21   0.0683837  -0.0133725   0.0522698   0.0015400   0.0016416   0.0004764
   22   0.0019604   0.0004711   0.0015400   0.1157261  -0.1336611  -0.0322005
   23   0.0012866   0.0014876   0.0016416  -0.1336611   0.2619669   0.0605370
   24  -0.0013911  -0.0003351   0.0004764  -0.0322005   0.0605370   0.0633583
   25  -0.0021438  -0.0018232  -0.0031499  -0.0047135   0.0027385  -0.0093725
   26  -0.0015192  -0.0008817  -0.0024481   0.0098650  -0.0060609   0.0187273
   27   0.0015225   0.0003618   0.0005823   0.0052174  -0.0035915   0.0093134
           25          26          27
    1  -0.1184444   0.0730326  -0.1131219
    2   0.0719003  -0.0996317   0.0899389
    3  -0.1170166   0.0923236  -0.2013205
    4   0.0113082   0.0025819  -0.0120603
    5  -0.0120379  -0.0067227   0.0070324
    6   0.0174367   0.0037762  -0.0163535
    7  -0.0108712  -0.0098394  -0.0021514
    8   0.0105535   0.0099465   0.0037569
    9  -0.0140330  -0.0190746  -0.0113304
   10   0.0019735   0.0017203  -0.0000988
   11  -0.0013385   0.0005321   0.0011131
   12  -0.0022185  -0.0019869   0.0027062
   13  -0.0009061  -0.0007122  -0.0003812
   14   0.0019580   0.0007815  -0.0025889
   15   0.0040075   0.0013672  -0.0021723
   16   0.0014517  -0.0003046  -0.0001494
   17   0.0028737   0.0019107  -0.0003137
   18   0.0031230   0.0030243   0.0021104
   19  -0.0021438  -0.0015192   0.0015225
   20  -0.0018232  -0.0008817   0.0003618
   21  -0.0031499  -0.0024481   0.0005823
   22  -0.0047135   0.0098650   0.0052174
   23   0.0027385  -0.0060609  -0.0035915
   24  -0.0093725   0.0187273   0.0093134
   25   0.1223456  -0.0748245   0.1212233
   26  -0.0748245   0.1001263  -0.0957090
   27   0.1212233  -0.0957090   0.2164644
 Gradient time:  CPU 475.61 s  wall 541.59 s
 **********************************************************************
 **                                                                  **
 **                       VIBRATIONAL ANALYSIS                       **
 **                       --------------------                       **
 **                                                                  **
 **        VIBRATIONAL FREQUENCIES (CM**-1) AND NORMAL MODES         **
 **     FORCE CONSTANTS (mDYN/ANGSTROM) AND REDUCED MASSES (AMU)     **
 **                  INFRARED INTENSITIES (KM/MOL)                   **
 **                                                                  **
 **********************************************************************


 Mode:                 1                      2                      3
 Frequency:       158.63                 174.42                 282.57
 Force Cnst:      0.1562                 0.2244                 0.3350
 Red. Mass:      10.5364                12.5179                 7.1204
 IR Active:          YES                    YES                    YES
 IR Intens:        0.883                  1.346                  1.447
 Raman Active:       YES                    YES                    YES
               X      Y      Z        X      Y      Z        X      Y      Z
 C          0.013  0.112 -0.293   -0.039  0.114  0.183   -0.050  0.048 -0.107
 C          0.025  0.027 -0.273    0.022  0.274  0.183   -0.186 -0.040 -0.159
 C          0.033  0.017 -0.199    0.048  0.221  0.017    0.064 -0.189  0.065
 Cl         0.085 -0.062  0.240   -0.263 -0.236 -0.006   -0.210  0.031  0.059
 H          0.163 -0.057 -0.404    0.173  0.411  0.303   -0.344 -0.260 -0.371
 F          0.116  0.014 -0.316    0.395  0.232 -0.188    0.130 -0.192  0.002
 Cl        -0.177 -0.008  0.224    0.038 -0.115 -0.043    0.211  0.135  0.028
 H         -0.105  0.065 -0.376   -0.054  0.109  0.173   -0.333 -0.106 -0.156
 H          0.119  0.294 -0.264   -0.139  0.054  0.216    0.275  0.382 -0.144
 TransDip  -0.001  0.008 -0.029   -0.017  0.027  0.019   -0.017 -0.018 -0.029

 Mode:                 4                      5                      6
 Frequency:       372.95                 406.90                 514.20
 Force Cnst:      0.5217                 0.3393                 0.7359
 Red. Mass:       6.3660                 3.4782                 4.7241
 IR Active:          YES                    YES                    YES
 IR Intens:        2.879                  0.837                  7.476
 Raman Active:       YES                    YES                    YES
               X      Y      Z        X      Y      Z        X      Y      Z
 C         -0.319 -0.063 -0.008    0.228 -0.162 -0.018    0.161  0.230  0.121
 C          0.009 -0.105  0.079   -0.046 -0.023 -0.107   -0.077 -0.140  0.072
 C         -0.033 -0.107 -0.060   -0.025 -0.006 -0.022   -0.047 -0.038  0.304
 Cl         0.097 -0.032 -0.063   -0.050  0.024  0.062    0.048  0.000 -0.012
 H          0.044 -0.074  0.111   -0.062  0.033 -0.040   -0.172 -0.295 -0.078
 F          0.310 -0.036  0.136    0.139  0.036  0.116    0.065 -0.098 -0.135
 Cl        -0.121  0.148 -0.015   -0.101  0.039 -0.076   -0.105  0.018 -0.086
 H         -0.415 -0.035 -0.310    0.438 -0.155  0.382    0.182  0.313 -0.109
 H         -0.588  0.044  0.238    0.393 -0.477 -0.312    0.316  0.564  0.208
 TransDip  -0.051 -0.018  0.001    0.011 -0.016 -0.022    0.049  0.012  0.071

 Mode:                 7                      8                      9
 Frequency:       637.72                 679.47                 836.54
 Force Cnst:      1.5501                 0.7263                 1.3651
 Red. Mass:       6.4694                 2.6700                 3.3108
 IR Active:          YES                    YES                    YES
 IR Intens:       37.652                 10.975                 96.241
 Raman Active:       YES                    YES                    YES
               X      Y      Z        X      Y      Z        X      Y      Z
 C         -0.133 -0.068  0.055   -0.083  0.004  0.064   -0.040 -0.124  0.143
 C         -0.268 -0.293 -0.139   -0.141  0.252 -0.079    0.091 -0.122 -0.134
 C         -0.269  0.112  0.110    0.016 -0.011  0.075    0.269 -0.014  0.072
 Cl         0.082 -0.008 -0.001    0.095 -0.062 -0.015   -0.032  0.017  0.004
 H         -0.286 -0.346 -0.186   -0.161  0.078 -0.280   -0.052 -0.275 -0.269
 F          0.053  0.251 -0.090   -0.014 -0.034  0.020   -0.041  0.154 -0.015
 Cl         0.125 -0.023  0.043   -0.012  0.003 -0.016   -0.043 -0.004 -0.019
 H          0.228  0.073  0.293   -0.386 -0.304  0.532   -0.549 -0.356 -0.121
 H         -0.126 -0.426 -0.157    0.414  0.027 -0.266    0.199  0.346  0.249
 TransDip  -0.188 -0.056 -0.016   -0.095  0.019  0.044    0.258 -0.176  0.035

 Mode:                10                     11                     12
 Frequency:       912.16                 999.98                1006.59
 Force Cnst:      0.7820                 2.4543                 1.6475
 Red. Mass:       1.5952                 4.1657                 2.7597
 IR Active:          YES                    YES                    YES
 IR Intens:       11.072                 12.916                 15.747
 Raman Active:       YES                    YES                    YES
               X      Y      Z        X      Y      Z        X      Y      Z
 C         -0.067  0.133  0.039   -0.083 -0.035 -0.071   -0.003 -0.055 -0.211
 C          0.069 -0.060  0.054    0.264  0.033 -0.201    0.113  0.010  0.228
 C          0.091  0.019 -0.079   -0.105  0.158  0.320   -0.113 -0.087  0.091
 Cl        -0.018  0.007 -0.004   -0.032  0.020  0.002   -0.012  0.007 -0.010
 H         -0.131 -0.468 -0.363    0.475  0.099 -0.184    0.082 -0.388 -0.204
 F          0.001 -0.032 -0.006    0.020 -0.109 -0.016    0.005  0.102 -0.019
 Cl        -0.013  0.001  0.004   -0.002 -0.001 -0.009    0.003 -0.002 -0.000
 H          0.119  0.097  0.572   -0.107 -0.121  0.190   -0.319 -0.324  0.069
 H         -0.056 -0.395 -0.265   -0.458 -0.426 -0.028    0.481  0.176 -0.419
 TransDip   0.083 -0.039 -0.055    0.042  0.081  0.071   -0.052 -0.112  0.029

 Mode:                13                     14                     15
 Frequency:      1066.92                1100.55                1154.78
 Force Cnst:      0.9233                 1.0585                 1.5102
 Red. Mass:       1.3766                 1.4832                 1.9222
 IR Active:          YES                    YES                    YES
 IR Intens:       28.463                 22.173                 82.549
 Raman Active:       YES                    YES                    YES
               X      Y      Z        X      Y      Z        X      Y      Z
 C         -0.137 -0.039  0.064   -0.067 -0.097 -0.036   -0.066  0.074 -0.107
 C          0.052 -0.036 -0.028    0.022  0.113  0.014   -0.042 -0.062 -0.007
 C         -0.024  0.033 -0.033    0.065 -0.044  0.081    0.156 -0.115  0.113
 Cl        -0.008  0.007 -0.003    0.004 -0.008  0.004    0.001 -0.005  0.000
 H          0.347  0.124  0.088   -0.510 -0.205 -0.229    0.032  0.506  0.642
 F          0.005 -0.026  0.007   -0.009  0.024 -0.013   -0.019  0.051 -0.020
 Cl         0.003 -0.001  0.002   -0.005  0.002 -0.003   -0.010  0.003 -0.004
 H          0.385  0.282  0.023    0.600  0.363 -0.302    0.089  0.071  0.212
 H          0.638  0.358 -0.248   -0.124 -0.060  0.024   -0.014 -0.271 -0.346
 TransDip   0.082  0.131 -0.074    0.095 -0.053  0.104    0.228 -0.101  0.149

 Mode:                16                     17                     18
 Frequency:      1284.21                1351.76                1461.25
 Force Cnst:      1.4297                 2.5610                 1.7758
 Red. Mass:       1.4713                 2.3788                 1.4116
 IR Active:          YES                    YES                    YES
 IR Intens:       24.954                 38.988                 31.692
 Raman Active:       YES                    YES                    YES
               X      Y      Z        X      Y      Z        X      Y      Z
 C          0.014  0.015  0.035   -0.004 -0.055 -0.052   -0.008 -0.066 -0.124
 C         -0.057  0.052 -0.010   -0.180 -0.023  0.111   -0.063 -0.023  0.033
 C         -0.001 -0.172  0.012    0.150  0.208  0.048    0.062  0.083  0.007
 Cl        -0.005  0.007 -0.004    0.006  0.002 -0.005    0.002  0.000 -0.001
 H          0.822 -0.082 -0.381    0.505 -0.174 -0.198    0.096 -0.035 -0.008
 F         -0.009  0.051 -0.007   -0.001 -0.056  0.005    0.000 -0.017  0.003
 Cl         0.001  0.002  0.000   -0.008 -0.002 -0.004   -0.002 -0.001 -0.001
 H          0.199  0.122  0.059   -0.094  0.008 -0.563    0.269 -0.102  0.617
 H         -0.213 -0.077  0.153    0.093 -0.348 -0.311   -0.228  0.540  0.381
 TransDip  -0.075 -0.128  0.060    0.015  0.199  0.017    0.032  0.139  0.111

 Mode:                19                     20                     21
 Frequency:      3133.23                3198.94                3228.62
 Force Cnst:      6.0971                 6.5800                 6.8680
 Red. Mass:       1.0541                 1.0913                 1.1183
 IR Active:          YES                    YES                    YES
 IR Intens:        0.206                  2.375                  0.628
 Raman Active:       YES                    YES                    YES
               X      Y      Z        X      Y      Z        X      Y      Z
 C         -0.003 -0.024 -0.060   -0.009  0.010 -0.006    0.059 -0.075  0.028
 C         -0.002 -0.000  0.001    0.011 -0.064  0.056    0.001 -0.009  0.008
 C          0.002  0.002  0.001    0.002  0.001  0.001    0.001  0.000  0.001
 Cl        -0.000 -0.000  0.000   -0.000  0.000 -0.000   -0.000  0.000  0.000
 H         -0.001 -0.004  0.006   -0.151  0.736 -0.640   -0.020  0.101 -0.092
 F          0.000  0.000  0.000    0.000  0.000 -0.000   -0.000  0.000  0.000
 Cl         0.000  0.000  0.000   -0.000  0.000 -0.000   -0.000  0.000 -0.000
 H         -0.344  0.580  0.150    0.045 -0.079 -0.022   -0.351  0.596  0.166
 H          0.376 -0.314  0.527    0.054 -0.040  0.068   -0.352  0.287 -0.508
 TransDip   0.014 -0.002 -0.001    0.049  0.003 -0.005   -0.004 -0.000 -0.025

 STANDARD THERMODYNAMIC QUANTITIES AT   298.15 K  AND     1.00 ATM

   This Molecule has  0 Imaginary Frequencies
   Zero point vibrational energy:       34.256 kcal/mol

   Atom    1 Element C  Has Mass   12.00000
   Atom    2 Element C  Has Mass   12.00000
   Atom    3 Element C  Has Mass   12.00000
   Atom    4 Element Cl Has Mass   34.96885
   Atom    5 Element H  Has Mass    1.00783
   Atom    6 Element F  Has Mass   18.99840
   Atom    7 Element Cl Has Mass   34.96885
   Atom    8 Element H  Has Mass    1.00783
   Atom    9 Element H  Has Mass    1.00783
   Molecular Mass:   127.959590 amu
   Principal axes and moments of inertia in amu*Bohr^2:
                             1           2           3
    Eigenvalues --      377.65110  1374.37464  1435.50445
          X               1.00000    -0.00004     0.00051
          Y              -0.00005     0.98593     0.16719
          Z              -0.00051    -0.16719     0.98593
   Rotational Symmetry Number is   1
   The Molecule is an Asymmetric Top
   Translational Enthalpy:        0.889 kcal/mol
   Rotational Enthalpy:           0.889 kcal/mol
   Vibrational Enthalpy:         36.189 kcal/mol
   gas constant (RT):             0.592 kcal/mol
   Translational Entropy:        40.453  cal/mol.K
   Rotational Entropy:           28.101  cal/mol.K
   Vibrational Entropy:          10.566  cal/mol.K

   Total Enthalpy:               38.559 kcal/mol
   Total Entropy:                79.120  cal/mol.K

 ======================================================================

 STANDARD THERMODYNAMIC QUANTITIES FOR ANHARMONIC VIBRATION -- TOSH

   Zero point vibrational energy: ************ kcal/mol

   Vibrational Enthalpy:       Infinity kcal/mol
   Vibrational Entropy:             NaN  cal/mol.K

   Total Enthalpy:             Infinity kcal/mol
   Total Entropy:                   NaN  cal/mol.K

 ======================================================================

 STANDARD THERMODYNAMIC QUANTITIES FOR ANHARMONIC VIBRATION -- VPT2

   Zero point vibrational energy: ************ kcal/mol

   Vibrational Enthalpy:       Infinity kcal/mol
   Vibrational Entropy:             NaN  cal/mol.K

   Total Enthalpy:             Infinity kcal/mol
   Total Entropy:                   NaN  cal/mol.K

 ======================================================================

Archival summary:
1\1\TWL02\FREQ\ProcedureUnspecified\BasisUnspecified\l2133\taweetha\ThuOct1101:31:152018ThuOct1101:31:152018\0\\#,FREQ,ProcedureUnspecified,BasisUnspecified,\\0,1\Cl\C,1,1.77253\F,2,1.35535,1,110.991\C,2,1.49059,1,120.955,3,144.013,0\H,4,1.08297,2,119.663,1,1.8858,0\H,4,1.08379,2,115.059,1,-143.746,0\C,2,1.49325,1,119.235,3,-143.654,0\H,7,1.08106,2,117.718,1,-3.30376,0\Cl,7,1.76949,2,120.302,1,139.026,0\\\@

 Total job time:  582.74s(wall), 510.34s(cpu) 
 Thu Oct 11 01:31:15 2018

        *************************************************************
        *                                                           *
        *  Thank you very much for using Q-Chem.  Have a nice day.  *
        *                                                           *
        *************************************************************
