# Supplementary material for: Geometric and energetic data from ab initio calculations of haloethene, haloimine, halomethylenephosphine, haloiminophosphine, halodiazene, halodiphosphene and halocyclopropane
Source: Data Brief. 2019 Nov 2;27:104738. doi: 10.1016/j.dib.2019.104738 (PMC6861602; doi:10.1016/j.dib.2019.104738)
Supplement: Multimedia component 3 [file mmc3.zip › CCC/B3LYP/ClHCCCFI.out]

Q-Chem Developer Version!
                  Welcome to Q-Chem
     A Quantum Leap Into The Future Of Chemistry


 Q-Chem 5.1, Q-Chem, Inc., Pleasanton, CA (2018)

 Yihan Shao,  Zhengting Gan,  E. Epifanovsky,  A. T. B. Gilbert,  M. Wormit,  
 J. Kussmann,  A. W. Lange,  A. Behn,  Jia Deng,  Xintian Feng,  D. Ghosh,  
 M. Goldey,  P. R. Horn,  L. D. Jacobson,  I. Kaliman,  T. Kus,  A. Landau,  
 Jie Liu,  E. I. Proynov,  R. M. Richard,  R. P. Steele,  E. J. Sundstrom,  
 H. L. Woodcock III,  P. M. Zimmerman,  D. Zuev,  B. Albrecht,  E. Alguire,  
 S. A. Baeppler,  D. Barton,  Z. Benda,  Y. A. Bernard,  E. J. Berquist,  
 K. B. Bravaya,  H. Burton,  D. Casanova,  Chun-Min Chang,  Yunqing Chen,  
 A. Chien,  K. D. Closser,  M. P. Coons,  S. Coriani,  S. Dasgupta,  
 A. L. Dempwolff,  M. Diedenhofen,  Hainam Do,  R. G. Edgar,  Po-Tung Fang,  
 S. Faraji,  S. Fatehi,  Qingguo Feng,  K. D. Fenk,  J. Fosso-Tande,  
 Qinghui Ge,  A. Ghysels,  G. Gidofalvi,  J. Gomes,  J. Gonthier,  A. Gunina,  
 D. Hait,  M. W. D. Hanson-Heine,  P. H. P. Harbach,  A. W. Hauser,  
 J. E. Herr,  E. G. Hohenstein,  Z. C. Holden,  Kerwin Hui,  B. C. Huynh,  
 T.-C. Jagau,  Hyunjun Ji,  B. Kaduk,  K. Khistyaev,  Jaehoon Kim,  
 P. Klunzinger,  K. Koh,  D. Kosenkov,  L. Koulias,  T. Kowalczyk,  
 C. M. Krauter,  A. Kunitsa,  Ka Un Lao,  A. Laurent,  K. V. Lawler,  
 Joonho Lee,  D. Lefrancois,  S. Lehtola,  D. S. Levine,  Yi-Pei Li,  
 You-Sheng Lin,  Fenglai Liu,  E. Livshits,  A. Luenser,  P. Manohar,  
 E. Mansoor,  S. F. Manzer,  Shan-Ping Mao,  Yuezhi Mao,  N. Mardirossian,  
 A. V. Marenich,  T. Markovich,  L. A. Martinez-Martinez,  S. A. Maurer,  
 N. J. Mayhall,  S. C. McKenzie,  J.-M. Mewes,  A. F. Morrison,  
 J. W. Mullinax,  K. Nanda,  T. S. Nguyen-Beck,  R. Olivares-Amaya,  
 J. A. Parkhill,  T. M. Perrine,  F. Plasser,  P. Pokhilko,  S. Prager,  
 A. Prociuk,  E. Ramos,  D. R. Rehn,  F. Rob,  M. Schneider,  N. Sergueev,  
 S. M. Sharada,  S. Sharma,  D. W. Small,  T. Stauch,  T. Stein,  
 Yu-Chuan Su,  A. J. W. Thom,  A. Tkatchenko,  T. Tsuchimochi,  N. M. Tubman,  
 L. Vogt,  M. L. Vidal,  O. Vydrov,  M. A. Watson,  J. Wenzel,  
 M. de Wergifosse,  T. A. Wesolowski,  A. White,  J. Witte,  A. Yamada,  
 Jun Yang,  K. Yao,  S. Yeganeh,  S. R. Yost,  Zhi-Qiang You,  A. Zech,  
 Igor Ying Zhang,  Xing Zhang,  Yan Zhao,  Ying Zhu,  B. R. Brooks,  
 G. K. L. Chan,  C. J. Cramer,  M. S. Gordon,  W. J. Hehre,  A. Klamt,  
 M. W. Schmidt,  C. D. Sherrill,  D. G. Truhlar,  A. Aspuru-Guzik,  R. Baer,  
 A. T. Bell,  N. A. Besley,  Jeng-Da Chai,  A. E. DePrince, III,  
 R. A. DiStasio Jr.,  A. Dreuw,  B. D. Dunietz,  T. R. Furlani,  
 Chao-Ping Hsu,  Yousung Jung,  Jing Kong,  D. S. Lambrecht,  WanZhen Liang,  
 C. Ochsenfeld,  V. A. Rassolov,  L. V. Slipchenko,  J. E. Subotnik,  
 T. Van Voorhis,  J. M. Herbert,  A. I. Krylov,  P. M. W. Gill,  M. Head-Gordon

 Contributors to earlier versions of Q-Chem not listed above: 
 R. D. Adamson,  B. Austin,  J. Baker,  G. J. O. Beran,  K. Brandhorst,  
 S. T. Brown,  E. F. C. Byrd,  A. K. Chakraborty,  C.-L. Cheng,  
 Siu Hung Chien,  D. M. Chipman,  D. L. Crittenden,  H. Dachsel,  
 R. J. Doerksen,  A. D. Dutoi,  L. Fusti-Molnar,  W. A. Goddard III,  
 A. Golubeva-Zadorozhnaya,  S. R. Gwaltney,  G. Hawkins,  A. Heyden,  
 S. Hirata,  G. Kedziora,  F. J. Keil,  C. Kelley,  Jihan Kim,  R. A. King,  
 R. Z. Khaliullin,  P. P. Korambath,  W. Kurlancheek,  A. M. Lee,  M. S. Lee,  
 S. V. Levchenko,  Ching Yeh Lin,  D. Liotard,  R. C. Lochan,  I. Lotan,  
 P. E. Maslen,  N. Nair,  D. P. O'Neill,  D. Neuhauser,  E. Neuscamman,  
 C. M. Oana,  R. Olson,  B. Peters,  R. Peverati,  P. A. Pieniazek,  
 Y. M. Rhee,  J. Ritchie,  M. A. Rohrdanz,  E. Rosta,  N. J. Russ,  
 H. F. Schaefer III,  N. E. Schultz,  N. Shenvi,  A. C. Simmonett,  A. Sodt,  
 D. Stuck,  K. S. Thanthiriwatte,  V. Vanovschi,  Tao Wang,  A. Warshel,  
 C. F. Williams,  Q. Wu,  X. Xu,  W. Zhang

 Please cite Q-Chem as follows:
 Y. Shao et al., Mol. Phys. 113, 184-215 (2015)
 DOI: 10.1080/00268976.2014.952696

 Q-Chem 5.1.1 for Intel X86 EM64T Linux

 Parts of Q-Chem use Armadillo 8.300.2 (Tropical Shenanigans).
 http://arma.sourceforge.net/

 Q-Chem begins on Thu Oct 11 01:13:22 2018  

Host: 
0

     Scratch files written to /scratch/taweetham/qchem1221//
Input Ideriv = 2
Curr. Ideriv = -1
Max.  Ideriv = 2

Checking the input file for inconsistencies... 	...done.

--------------------------------------------------------------
User input:
--------------------------------------------------------------
$molecule
0 1
C 
C 1 CC 
C 2 CC 1 60.0
Cl 2 CCl 1 ANG  3 pDHA
H 2 CH 1 ANG  3 mDHA
F 3 CF 1 ANG  2 mDHA
I 3 CI 1 ANG  2 pDHA
H 1 CH 2 ANG  3 pDHA
H 1 CH 2 ANG  3 mDHA

CC=1.54
CH=1.09
CF=1.35
CCl=1.77
CBr=1.94
CI=2.14
ANG=118.0
pDHA=107.9
mDHA=-107.9
$end

$rem
   job_type	optimization
   basis	6-311++g**
   method	b3lyp
   mem_total	32000
$end

--------------------------------------------------------------
 ----------------------------------------------------------------
             Standard Nuclear Orientation (Angstroms)
    I     Atom           X                Y                Z
 ----------------------------------------------------------------
    1      C       1.1404375692    -0.4046571288     1.4849456717
    2      C       1.5384537518    -0.7099647337     0.0289338637
    3      C       0.4736776520     0.3618012529     0.3275465348
    4      Cl      3.1289559021    -0.1692302504    -0.5285687177
    5      H       1.2075510454    -1.6535695227    -0.4049018207
    6      F       0.8098219217     1.6569333268     0.1482703765
    7      I      -1.5661136268    -0.0915258252    -0.1343474997
    8      H       0.5450226103    -1.1453616193     2.0187414046
    9      H       1.8553870930     0.1312378515     2.1092562903
 ----------------------------------------------------------------
 Molecular Point Group                 C1    NOp =  1
 Largest Abelian Subgroup              C1    NOp =  1
 Nuclear Repulsion Energy =   603.6940268997 hartrees
 There are       50 alpha and       50 beta electrons
 Requested basis set is 6-311++G(d,p)
 There are 76 shells and 201 basis functions

 Total QAlloc Memory Limit  32000 MB
 Mega-Array Size       188 MB
 MEM_STATIC part       192 MB
 A cutoff of  1.0D-11 yielded   2470 shell pairs
 There are     18104 function pairs (     19942 Cartesian)
 Smallest overlap matrix eigenvalue = 4.64E-05

 Scale SEOQF with 1.000000e-01/1.000000e-01/1.000000e-01

 Standard Electronic Orientation quadrupole field applied
 Nucleus-field energy     =     0.0000000112 hartrees
 Guess from superposition of atomic densities
 Warning:  Energy on first SCF cycle will be non-variational
 SAD guess density has 100.000000 electrons

 -----------------------------------------------------------------------
  General SCF calculation program by
  Eric Jon Sundstrom, Paul Horn, Yuezhi Mao, Dmitri Zuev, Alec White,
  David Stuck, Shaama M.S., Shane Yost, Joonho Lee, David Small,
  Daniel Levine, Susi Lehtola, Hugh Burton, Evgeny Epifanovsky
 -----------------------------------------------------------------------
 Exchange:     0.2000 Hartree-Fock + 0.0800 Slater + 0.7200 B88
 Correlation:  0.1900 VWN1RPA + 0.8100 LYP
 Using SG-1 standard quadrature grid
 A restricted SCF calculation will be
 performed using DIIS
 SCF converges when DIIS error is below 1.0e-08
 ---------------------------------------
  Cycle       Energy         DIIS error
 ---------------------------------------
    1   -7596.6280376190      3.82e-02  
    2   -7595.6677591773      3.50e-03  
    3   -7595.6346692040      4.44e-03  
    4   -7595.7189259156      5.20e-04  
    5   -7595.7198279704      2.44e-04  
    6   -7595.7200812890      7.57e-05  
    7   -7595.7201098759      2.03e-05  
    8   -7595.7201114210      6.15e-06  
    9   -7595.7201115939      1.51e-06  
   10   -7595.7201116040      2.89e-07  
   11   -7595.7201116045      1.07e-07  
   12   -7595.7201116044      2.34e-08  
   13   -7595.7201116046      1.10e-08  
   14   -7595.7201116044      2.57e-09  Convergence criterion met
 ---------------------------------------
 SCF time:   CPU 58.99s  wall 106.00s 
 SCF   energy in the final basis set =    -7595.7201116044
 Total energy in the final basis set =    -7595.7201116044

 --------------------------------------------------------------

                    Orbital Energies (a.u.)
 --------------------------------------------------------------

 Alpha MOs
 -- Occupied --
*******-176.315-165.719-165.717-165.717-101.566 -35.812 -31.305
-31.299 -31.299 -24.714 -22.955 -22.954 -22.954 -22.950 -22.950
-10.331 -10.273 -10.222  -9.480  -7.245  -7.235  -7.234  -6.361
 -4.773  -4.759  -4.758  -2.039  -2.035  -2.034  -2.022  -2.022
 -1.255  -0.919  -0.835  -0.694  -0.636  -0.623  -0.544  -0.521
 -0.494  -0.467  -0.425  -0.421  -0.370  -0.353  -0.319  -0.303
 -0.285  -0.272
 -- Virtual --
 -0.069  -0.012  -0.008   0.010   0.022   0.032   0.056   0.057
  0.061   0.073   0.082   0.090   0.097   0.108   0.112   0.118
  0.126   0.134   0.140   0.146   0.163   0.176   0.189   0.197
  0.211   0.223   0.229   0.245   0.257   0.260   0.273   0.302
  0.326   0.357   0.382   0.404   0.408   0.418   0.423   0.444
  0.451   0.463   0.487   0.490   0.507   0.538   0.557   0.579
  0.597   0.602   0.630   0.654   0.663   0.685   0.709   0.764
  0.797   0.852   0.871   0.899   0.925   0.958   0.986   1.027
  1.111   1.210   1.247   1.296   1.324   1.339   1.365   1.392
  1.400   1.432   1.467   1.481   1.528   1.531   1.591   1.628
  1.693   1.703   1.773   1.780   1.845   1.889   1.963   1.970
  2.006   2.098   2.150   2.177   2.208   2.290   2.314   2.455
  2.471   2.528   2.582   2.675   2.687   2.762   2.791   2.814
  2.914   3.092   3.277   3.363   3.679   3.730   3.779   3.798
  3.975   3.989   3.998   4.003   4.062   4.131   4.225   4.258
  4.434   4.834   6.021   6.027   6.088   6.329   6.368   6.654
  9.736  23.558  23.686  23.823  25.858  25.917  26.408  27.875
 28.357  28.361  28.388  28.537  28.544  28.574  28.602  28.691
 66.755 127.896 127.901 127.938 151.669 215.7201901.832
 --------------------------------------------------------------

          Ground-State Mulliken Net Atomic Charges

     Atom                 Charge (a.u.)
  ----------------------------------------
      1 C                    -0.483678
      2 C                     0.010682
      3 C                    -0.214003
      4 Cl                    0.040948
      5 H                     0.255754
      6 F                    -0.038590
      7 I                     0.083700
      8 H                     0.161745
      9 H                     0.183440
  ----------------------------------------
  Sum of atomic charges =     0.000000

 -----------------------------------------------------------------
                    Cartesian Multipole Moments
 -----------------------------------------------------------------
    Charge (ESU x 10^10)
                 0.0000
    Dipole Moment (Debye)
         X      -0.4912      Y      -1.7890      Z       1.3187
       Tot       2.2761
    Quadrupole Moments (Debye-Ang)
        XX     -66.1825     XY      -0.2827     YY     -65.3656
        XZ       2.6585     YZ      -0.2325     ZZ     -62.6311
    Octopole Moments (Debye-Ang^2)
       XXX     -74.5159    XXY       3.5904    XYY     -19.1997
       YYY       0.5804    XXZ      -2.3729    XYZ       0.1865
       YYZ      -2.7260    XZZ     -14.4689    YZZ       1.3972
       ZZZ      -0.6849
    Hexadecapole Moments (Debye-Ang^3)
      XXXX   -1379.8504   XXXY      40.2218   XXYY    -274.5328
      XYYY       9.8904   YYYY    -207.8172   XXXZ      10.2735
      XXYZ       1.9816   XYYZ       0.2395   YYYZ       2.6423
      XXZZ    -266.0721   XYZZ       7.4536   YYZZ     -68.2428
      XZZZ      14.7189   YZZZ      -0.0304   ZZZZ    -204.4058
 -----------------------------------------------------------------
 Calculating analytic gradient of the SCF energy
 Gradient of SCF Energy
            1           2           3           4           5           6
    1   0.0062584   0.0151338  -0.0258074   0.0010038  -0.0045546   0.0014136
    2  -0.0049879  -0.0111606   0.0265069   0.0029675  -0.0058309  -0.0017473
    3   0.0145785  -0.0135546  -0.0151680   0.0020107   0.0003578   0.0003993
            7           8           9
    1   0.0068964  -0.0025964   0.0022522
    2  -0.0021280  -0.0026323  -0.0009873
    3   0.0029046   0.0032045   0.0052672
 Max gradient component =       2.651E-02
 RMS gradient           =       9.822E-03
 Gradient time:  CPU 15.44 s  wall 27.69 s
 Geometry Optimization Parameters
   NAtoms,    NIC,     NZ,  NCons,   NDum,   NFix, NCnnct, MaxDiis
        9      69       9       0       0       0       0       0


** GEOMETRY OPTIMIZATION IN DELOCALIZED INTERNAL COORDINATES **
   Searching for a Minimum

   Optimization Cycle:   1

                       Coordinates (Angstroms)
     ATOM                X               Y               Z
      1  C         1.1404375692   -0.4046571288    1.4849456717
      2  C         1.5384537518   -0.7099647337    0.0289338637
      3  C         0.4736776520    0.3618012529    0.3275465348
      4  Cl        3.1289559021   -0.1692302504   -0.5285687177
      5  H         1.2075510454   -1.6535695227   -0.4049018207
      6  F         0.8098219217    1.6569333268    0.1482703765
      7  I        -1.5661136268   -0.0915258252   -0.1343474997
      8  H         0.5450226103   -1.1453616193    2.0187414046
      9  H         1.8553870930    0.1312378515    2.1092562903
   Point Group: c1    Number of degrees of freedom:    21


   Energy is  -7595.720111604


 Attempting to Generate Delocalized Internal Coordinates

 21 Hessian modes will be used to form the next step
  Hessian Eigenvalues:
     0.016341    0.020947    0.023307    0.030304    0.030782    0.032544
     0.083421    0.087153    0.090379    0.107532    0.108095    0.134223
     0.138421    0.253751    0.264506    0.285189    0.286300    0.348126
     0.348126    0.348126    0.550214

 Minimum Search - Taking Simple RFO Step
 Searching for Lamda that Minimizes Along All modes
 Value Taken    Lamda =  -0.00406283
 Step Taken.  Stepsize is  0.163228

                             Maximum     Tolerance    Cnvgd?
         Gradient           0.015955      0.000300      NO
         Displacement       0.095549      0.001200      NO
         Energy change     *********      0.000001      NO


 New Cartesian Coordinates Obtained by Inverse Iteration

 Displacement from previous Coordinates is:  0.145822
 ----------------------------------------------------------------
             Standard Nuclear Orientation (Angstroms)
    I     Atom           X                Y                Z
 ----------------------------------------------------------------
    1      C       1.1409181659    -0.4048023457     1.4840083060
    2      C       1.5344568908    -0.7084546628     0.0452359089
    3      C       0.4877214342     0.3376286922     0.3472503934
    4      Cl      3.1158560542    -0.1782355088    -0.5410299611
    5      H       1.2135067340    -1.6367125819    -0.4050320155
    6      F       0.8200609068     1.6358902344     0.1738363064
    7      I      -1.5819136015    -0.0818267134    -0.1606653796
    8      H       0.5595416751    -1.1459814798     2.0181314602
    9      H       1.8430456593     0.1581577169     2.0881410850
 ----------------------------------------------------------------
 Molecular Point Group                 C1    NOp =  1
 Largest Abelian Subgroup              C1    NOp =  1
 Nuclear Repulsion Energy =   602.9105088798 hartrees
 There are       50 alpha and       50 beta electrons
 Applying Cartesian multipole field
    Component          Value
    ---------          -----
     (2,0,0)        1.00000E-11
     (0,2,0)        2.00000E-11
     (0,0,2)       -3.00000E-11
 Nucleus-field energy     =     0.0000000111 hartrees
 Requested basis set is 6-311++G(d,p)
 There are 76 shells and 201 basis functions
 A cutoff of  1.0D-11 yielded   2469 shell pairs
 There are     18102 function pairs (     19940 Cartesian)
 Smallest overlap matrix eigenvalue = 4.28E-05
 Guess MOs from SCF MO coefficient file

 -----------------------------------------------------------------------
  General SCF calculation program by
  Eric Jon Sundstrom, Paul Horn, Yuezhi Mao, Dmitri Zuev, Alec White,
  David Stuck, Shaama M.S., Shane Yost, Joonho Lee, David Small,
  Daniel Levine, Susi Lehtola, Hugh Burton, Evgeny Epifanovsky
 -----------------------------------------------------------------------
 Exchange:     0.2000 Hartree-Fock + 0.0800 Slater + 0.7200 B88
 Correlation:  0.1900 VWN1RPA + 0.8100 LYP
 Using SG-1 standard quadrature grid
 A restricted SCF calculation will be
 performed using DIIS
 SCF converges when DIIS error is below 1.0e-08
 ---------------------------------------
  Cycle       Energy         DIIS error
 ---------------------------------------
    1   -7595.7216473251      4.68e-04  
    2   -7595.7226840484      1.65e-04  
    3   -7595.7226676277      1.81e-04  
    4   -7595.7228039893      3.12e-05  
    5   -7595.7228080280      7.85e-06  
    6   -7595.7228082350      3.44e-06  
    7   -7595.7228082900      7.82e-07  
    8   -7595.7228082931      3.24e-07  
    9   -7595.7228082936      7.52e-08  
   10   -7595.7228082935      1.91e-08  
   11   -7595.7228082935      6.88e-09  Convergence criterion met
 ---------------------------------------
 SCF time:   CPU 47.55s  wall 81.00s 
 SCF   energy in the final basis set =    -7595.7228082935
 Total energy in the final basis set =    -7595.7228082935

 --------------------------------------------------------------

                    Orbital Energies (a.u.)
 --------------------------------------------------------------

 Alpha MOs
 -- Occupied --
*******-176.314-165.718-165.716-165.716-101.566 -35.810 -31.304
-31.298 -31.297 -24.713 -22.954 -22.953 -22.953 -22.948 -22.948
-10.330 -10.270 -10.221  -9.480  -7.245  -7.234  -7.234  -6.360
 -4.772  -4.757  -4.757  -2.038  -2.033  -2.033  -2.020  -2.020
 -1.255  -0.929  -0.840  -0.691  -0.640  -0.623  -0.548  -0.525
 -0.495  -0.466  -0.426  -0.423  -0.369  -0.355  -0.320  -0.303
 -0.284  -0.273
 -- Virtual --
 -0.075  -0.012  -0.008   0.010   0.022   0.032   0.057   0.058
  0.064   0.072   0.082   0.091   0.097   0.108   0.112   0.119
  0.126   0.135   0.142   0.147   0.164   0.176   0.190   0.197
  0.213   0.223   0.237   0.245   0.259   0.264   0.275   0.308
  0.326   0.358   0.382   0.405   0.408   0.417   0.422   0.446
  0.450   0.463   0.487   0.490   0.507   0.538   0.558   0.585
  0.600   0.607   0.631   0.649   0.666   0.683   0.713   0.757
  0.797   0.852   0.872   0.900   0.926   0.959   0.991   1.030
  1.114   1.208   1.251   1.296   1.326   1.344   1.368   1.396
  1.403   1.432   1.472   1.486   1.527   1.540   1.594   1.630
  1.698   1.708   1.788   1.792   1.860   1.901   1.972   1.980
  2.012   2.116   2.158   2.189   2.213   2.291   2.318   2.465
  2.484   2.539   2.591   2.673   2.696   2.788   2.810   2.832
  2.931   3.133   3.286   3.394   3.689   3.740   3.783   3.805
  3.976   3.992   4.001   4.011   4.061   4.128   4.253   4.262
  4.426   4.849   6.020   6.026   6.086   6.333   6.369   6.663
  9.737  23.592  23.729  23.854  25.859  25.921  26.411  27.870
 28.357  28.361  28.386  28.538  28.544  28.573  28.600  28.689
 66.757 127.896 127.901 127.937 151.665 215.7221901.828
 --------------------------------------------------------------

          Ground-State Mulliken Net Atomic Charges

     Atom                 Charge (a.u.)
  ----------------------------------------
      1 C                    -0.501249
      2 C                    -0.003625
      3 C                    -0.177362
      4 Cl                    0.048556
      5 H                     0.256491
      6 F                    -0.042389
      7 I                     0.070498
      8 H                     0.163390
      9 H                     0.185690
  ----------------------------------------
  Sum of atomic charges =     0.000000

 -----------------------------------------------------------------
                    Cartesian Multipole Moments
 -----------------------------------------------------------------
    Charge (ESU x 10^10)
                 0.0000
    Dipole Moment (Debye)
         X      -0.4047      Y      -1.7843      Z       1.3622
       Tot       2.2811
    Quadrupole Moments (Debye-Ang)
        XX     -66.2020     XY      -0.3597     YY     -65.3681
        XZ       2.7387     YZ      -0.2367     ZZ     -62.4662
    Octopole Moments (Debye-Ang^2)
       XXX     -72.7238    XXY       3.8227    XYY     -18.4354
       YYY       0.7129    XXZ      -2.1367    XYZ       0.2181
       YYZ      -1.9818    XZZ     -13.8428    YZZ       1.4205
       ZZZ       1.3640
    Hexadecapole Moments (Debye-Ang^3)
      XXXX   -1382.9283   XXXY      40.9925   XXYY    -274.8345
      XYYY      11.7982   YYYY    -204.8565   XXXZ       7.4703
      XXYZ       1.8401   XYYZ      -0.7276   YYYZ       1.5545
      XXZZ    -266.2213   XYZZ       8.2150   YYZZ     -67.8620
      XZZZ      11.1928   YZZZ      -0.7465   ZZZZ    -206.3861
 -----------------------------------------------------------------
 Calculating analytic gradient of the SCF energy
 Gradient of SCF Energy
            1           2           3           4           5           6
    1   0.0044539   0.0052338  -0.0083385  -0.0011251  -0.0014580   0.0013961
    2  -0.0012833  -0.0062387   0.0118854   0.0014515   0.0003209  -0.0028024
    3   0.0037999  -0.0032065  -0.0050877   0.0016264   0.0004068   0.0003360
            7           8           9
    1   0.0011484  -0.0009835  -0.0003271
    2  -0.0025275   0.0003956  -0.0012014
    3   0.0011996  -0.0003221   0.0012477
 Max gradient component =       1.189E-02
 RMS gradient           =       3.757E-03
 Gradient time:  CPU 15.24 s  wall 24.17 s
 Geometry Optimization Parameters
   NAtoms,    NIC,     NZ,  NCons,   NDum,   NFix, NCnnct, MaxDiis
        9      69       9       0       0       0       0       0

 Cartesian Hessian Update
 Hessian Updated using BFGS Update


** GEOMETRY OPTIMIZATION IN DELOCALIZED INTERNAL COORDINATES **
   Searching for a Minimum

   Optimization Cycle:   2

                       Coordinates (Angstroms)
     ATOM                X               Y               Z
      1  C         1.1409181659   -0.4048023457    1.4840083060
      2  C         1.5344568908   -0.7084546628    0.0452359089
      3  C         0.4877214342    0.3376286922    0.3472503934
      4  Cl        3.1158560542   -0.1782355088   -0.5410299611
      5  H         1.2135067340   -1.6367125819   -0.4050320155
      6  F         0.8200609068    1.6358902344    0.1738363064
      7  I        -1.5819136015   -0.0818267134   -0.1606653796
      8  H         0.5595416751   -1.1459814798    2.0181314602
      9  H         1.8430456593    0.1581577169    2.0881410850
   Point Group: c1    Number of degrees of freedom:    21


   Energy is  -7595.722808293

 Hessian Updated using BFGS Update

 20 Hessian modes will be used to form the next step
  Hessian Eigenvalues:
     0.016424    0.021035    0.023433    0.028529    0.030808    0.032325
     0.080323    0.083687    0.090195    0.100306    0.109381    0.120976
     0.138755    0.249233    0.259040    0.268825    0.289937    0.348109
     0.357966    0.551181

 Minimum Search - Taking Simple RFO Step
 Searching for Lamda that Minimizes Along All modes
 Value Taken    Lamda =  -0.00105236
 Step Taken.  Stepsize is  0.137643

                             Maximum     Tolerance    Cnvgd?
         Gradient           0.006958      0.000300      NO
         Displacement       0.061087      0.001200      NO
         Energy change     -0.002697      0.000001      NO


 New Cartesian Coordinates Obtained by Inverse Iteration

 Displacement from previous Coordinates is:  0.139684
 ----------------------------------------------------------------
             Standard Nuclear Orientation (Angstroms)
    I     Atom           X                Y                Z
 ----------------------------------------------------------------
    1      C       1.1375127015    -0.4051430322     1.4857118926
    2      C       1.5294174656    -0.7058911421     0.0510341661
    3      C       0.4910003396     0.3229725272     0.3589741267
    4      Cl      3.1096462706    -0.1901896839    -0.5595546601
    5      H       1.2243355807    -1.6408265626    -0.3935878589
    6      F       0.8093796127     1.6301027284     0.2001600198
    7      I      -1.5854441038    -0.0563335267    -0.1929631885
    8      H       0.5832652962    -1.1602812189     2.0269762818
    9      H       1.8340807557     0.1812532618     2.0731253241
 ----------------------------------------------------------------
 Molecular Point Group                 C1    NOp =  1
 Largest Abelian Subgroup              C1    NOp =  1
 Nuclear Repulsion Energy =   602.6279967360 hartrees
 There are       50 alpha and       50 beta electrons
 Applying Cartesian multipole field
    Component          Value
    ---------          -----
     (2,0,0)        1.00000E-11
     (0,2,0)        2.00000E-11
     (0,0,2)       -3.00000E-11
 Nucleus-field energy     =     0.0000000110 hartrees
 Requested basis set is 6-311++G(d,p)
 There are 76 shells and 201 basis functions
 A cutoff of  1.0D-11 yielded   2463 shell pairs
 There are     18074 function pairs (     19912 Cartesian)
 Smallest overlap matrix eigenvalue = 4.13E-05
 Guess MOs from SCF MO coefficient file

 -----------------------------------------------------------------------
  General SCF calculation program by
  Eric Jon Sundstrom, Paul Horn, Yuezhi Mao, Dmitri Zuev, Alec White,
  David Stuck, Shaama M.S., Shane Yost, Joonho Lee, David Small,
  Daniel Levine, Susi Lehtola, Hugh Burton, Evgeny Epifanovsky
 -----------------------------------------------------------------------
 Exchange:     0.2000 Hartree-Fock + 0.0800 Slater + 0.7200 B88
 Correlation:  0.1900 VWN1RPA + 0.8100 LYP
 Using SG-1 standard quadrature grid
 A restricted SCF calculation will be
 performed using DIIS
 SCF converges when DIIS error is below 1.0e-08
 ---------------------------------------
  Cycle       Energy         DIIS error
 ---------------------------------------
    1   -7595.7225813919      3.53e-04  
    2   -7595.7233320347      9.19e-05  
    3   -7595.7233235307      1.12e-04  
    4   -7595.7233681829      2.22e-05  
    5   -7595.7233703873      5.39e-06  
    6   -7595.7233705121      2.36e-06  
    7   -7595.7233705368      5.62e-07  
    8   -7595.7233705382      1.34e-07  
    9   -7595.7233705384      3.32e-08  
   10   -7595.7233705384      5.87e-09  Convergence criterion met
 ---------------------------------------
 SCF time:   CPU 43.06s  wall 78.00s 
 SCF   energy in the final basis set =    -7595.7233705384
 Total energy in the final basis set =    -7595.7233705384

 --------------------------------------------------------------

                    Orbital Energies (a.u.)
 --------------------------------------------------------------

 Alpha MOs
 -- Occupied --
*******-176.313-165.717-165.715-165.715-101.566 -35.809 -31.303
-31.297 -31.296 -24.712 -22.953 -22.952 -22.952 -22.947 -22.947
-10.330 -10.270 -10.221  -9.480  -7.245  -7.234  -7.234  -6.359
 -4.771  -4.756  -4.756  -2.037  -2.032  -2.032  -2.019  -2.019
 -1.253  -0.934  -0.842  -0.690  -0.641  -0.623  -0.550  -0.526
 -0.495  -0.465  -0.427  -0.422  -0.369  -0.357  -0.320  -0.303
 -0.283  -0.274
 -- Virtual --
 -0.076  -0.013  -0.009   0.010   0.022   0.032   0.057   0.057
  0.065   0.072   0.082   0.092   0.098   0.108   0.112   0.119
  0.127   0.136   0.143   0.148   0.164   0.176   0.190   0.196
  0.213   0.222   0.240   0.245   0.261   0.268   0.275   0.310
  0.325   0.358   0.382   0.405   0.409   0.418   0.423   0.448
  0.450   0.463   0.488   0.491   0.507   0.538   0.556   0.587
  0.600   0.611   0.630   0.647   0.665   0.683   0.715   0.754
  0.793   0.853   0.872   0.899   0.927   0.959   0.992   1.033
  1.113   1.206   1.251   1.298   1.325   1.350   1.368   1.392
  1.408   1.428   1.472   1.488   1.523   1.544   1.592   1.628
  1.700   1.718   1.789   1.797   1.866   1.903   1.975   1.986
  2.014   2.121   2.157   2.196   2.213   2.291   2.320   2.469
  2.489   2.539   2.589   2.673   2.699   2.794   2.818   2.839
  2.939   3.149   3.285   3.406   3.688   3.741   3.780   3.808
  3.977   3.991   4.001   4.013   4.062   4.126   4.257   4.270
  4.426   4.853   6.021   6.026   6.085   6.334   6.369   6.665
  9.737  23.603  23.752  23.869  25.857  25.921  26.406  27.870
 28.358  28.361  28.387  28.539  28.544  28.574  28.600  28.688
 66.758 127.897 127.901 127.938 151.665 215.7221901.828
 --------------------------------------------------------------

          Ground-State Mulliken Net Atomic Charges

     Atom                 Charge (a.u.)
  ----------------------------------------
      1 C                    -0.505934
      2 C                    -0.014468
      3 C                    -0.160078
      4 Cl                    0.054437
      5 H                     0.255203
      6 F                    -0.045432
      7 I                     0.065099
      8 H                     0.165693
      9 H                     0.185479
  ----------------------------------------
  Sum of atomic charges =     0.000000

 -----------------------------------------------------------------
                    Cartesian Multipole Moments
 -----------------------------------------------------------------
    Charge (ESU x 10^10)
                 0.0000
    Dipole Moment (Debye)
         X      -0.3452      Y      -1.8127      Z       1.3983
       Tot       2.3152
    Quadrupole Moments (Debye-Ang)
        XX     -66.2576     XY      -0.4804     YY     -65.3307
        XZ       2.8327     YZ      -0.3107     ZZ     -62.3817
    Octopole Moments (Debye-Ang^2)
       XXX     -71.9275    XXY       3.5924    XYY     -17.9289
       YYY      -0.9977    XXZ      -1.5840    XYZ       0.2095
       YYZ      -0.8922    XZZ     -13.6408    YZZ       0.8539
       ZZZ       4.2801
    Hexadecapole Moments (Debye-Ang^3)
      XXXX   -1382.0464   XXXY      44.4316   XXYY    -274.6474
      XYYY      16.5327   YYYY    -203.4838   XXXZ       5.1520
      XXYZ       1.6226   XYYZ      -1.5221   YYYZ       0.4820
      XXZZ    -265.9304   XYZZ       9.9041   YYZZ     -68.0726
      XZZZ       8.2819   YZZZ      -1.6526   ZZZZ    -210.2545
 -----------------------------------------------------------------
 Calculating analytic gradient of the SCF energy
 Gradient of SCF Energy
            1           2           3           4           5           6
    1   0.0003673  -0.0021842   0.0034421  -0.0007644   0.0007723  -0.0004583
    2   0.0013207  -0.0011827   0.0020955   0.0003415   0.0005043  -0.0014465
    3  -0.0026299   0.0014740   0.0011751   0.0005079   0.0002332   0.0002306
            7           8           9
    1  -0.0006489  -0.0001143  -0.0004117
    2  -0.0013878   0.0001764  -0.0004214
    3   0.0001144  -0.0008802  -0.0002252
 Max gradient component =       3.442E-03
 RMS gradient           =       1.255E-03
 Gradient time:  CPU 15.21 s  wall 30.43 s
 Geometry Optimization Parameters
   NAtoms,    NIC,     NZ,  NCons,   NDum,   NFix, NCnnct, MaxDiis
        9      69       9       0       0       0       0       0

 Cartesian Hessian Update
 Hessian Updated using BFGS Update


** GEOMETRY OPTIMIZATION IN DELOCALIZED INTERNAL COORDINATES **
   Searching for a Minimum

   Optimization Cycle:   3

                       Coordinates (Angstroms)
     ATOM                X               Y               Z
      1  C         1.1375127015   -0.4051430322    1.4857118926
      2  C         1.5294174656   -0.7058911421    0.0510341661
      3  C         0.4910003396    0.3229725272    0.3589741267
      4  Cl        3.1096462706   -0.1901896839   -0.5595546601
      5  H         1.2243355807   -1.6408265626   -0.3935878589
      6  F         0.8093796127    1.6301027284    0.2001600198
      7  I        -1.5854441038   -0.0563335267   -0.1929631885
      8  H         0.5832652962   -1.1602812189    2.0269762818
      9  H         1.8340807557    0.1812532618    2.0731253241
   Point Group: c1    Number of degrees of freedom:    21


   Energy is  -7595.723370538

 Hessian Updated using BFGS Update

 21 Hessian modes will be used to form the next step
  Hessian Eigenvalues:
     0.016336    0.021085    0.023318    0.026330    0.030859    0.032175
     0.076043    0.085148    0.089984    0.094982    0.111248    0.117194
     0.139773    0.254975    0.263531    0.282176    0.309017    0.348114
     0.348128    0.363084    0.548202

 Minimum Search - Taking Simple RFO Step
 Searching for Lamda that Minimizes Along All modes
 Value Taken    Lamda =  -0.00010717
 Step Taken.  Stepsize is  0.040891

                             Maximum     Tolerance    Cnvgd?
         Gradient           0.002914      0.000300      NO
         Displacement       0.021286      0.001200      NO
         Energy change     -0.000562      0.000001      NO


 New Cartesian Coordinates Obtained by Inverse Iteration

 Displacement from previous Coordinates is:  0.044320
 ----------------------------------------------------------------
             Standard Nuclear Orientation (Angstroms)
    I     Atom           X                Y                Z
 ----------------------------------------------------------------
    1      C       1.1375314620    -0.4075747379     1.4897347728
    2      C       1.5300432454    -0.7058164243     0.0513223590
    3      C       0.4881020026     0.3185262612     0.3608020525
    4      Cl      3.1100748976    -0.1915964728    -0.5657747544
    5      H       1.2239329040    -1.6404228740    -0.3949734496
    6      F       0.8056429653     1.6277029132     0.2026022623
    7      I      -1.5851320384    -0.0471876872    -0.2036293440
    8      H       0.5915205037    -1.1652764089     2.0366257977
    9      H       1.8314779767     0.1873087818     2.0731664073
 ----------------------------------------------------------------
 Molecular Point Group                 C1    NOp =  1
 Largest Abelian Subgroup              C1    NOp =  1
 Nuclear Repulsion Energy =   602.4227662093 hartrees
 There are       50 alpha and       50 beta electrons
 Applying Cartesian multipole field
    Component          Value
    ---------          -----
     (2,0,0)        1.00000E-11
     (0,2,0)        2.00000E-11
     (0,0,2)       -3.00000E-11
 Nucleus-field energy     =     0.0000000109 hartrees
 Requested basis set is 6-311++G(d,p)
 There are 76 shells and 201 basis functions
 A cutoff of  1.0D-11 yielded   2461 shell pairs
 There are     18068 function pairs (     19906 Cartesian)
 Smallest overlap matrix eigenvalue = 4.16E-05
 Guess MOs from SCF MO coefficient file

 -----------------------------------------------------------------------
  General SCF calculation program by
  Eric Jon Sundstrom, Paul Horn, Yuezhi Mao, Dmitri Zuev, Alec White,
  David Stuck, Shaama M.S., Shane Yost, Joonho Lee, David Small,
  Daniel Levine, Susi Lehtola, Hugh Burton, Evgeny Epifanovsky
 -----------------------------------------------------------------------
 Exchange:     0.2000 Hartree-Fock + 0.0800 Slater + 0.7200 B88
 Correlation:  0.1900 VWN1RPA + 0.8100 LYP
 Using SG-1 standard quadrature grid
 A restricted SCF calculation will be
 performed using DIIS
 SCF converges when DIIS error is below 1.0e-08
 ---------------------------------------
  Cycle       Energy         DIIS error
 ---------------------------------------
    1   -7595.7233879426      9.54e-05  
    2   -7595.7234415124      2.56e-05  
    3   -7595.7234416598      2.65e-05  
    4   -7595.7234447262      4.29e-06  
    5   -7595.7234448149      1.42e-06  
    6   -7595.7234448232      6.18e-07  
    7   -7595.7234448248      1.60e-07  
    8   -7595.7234448250      4.96e-08  
    9   -7595.7234448249      1.26e-08  
   10   -7595.7234448250      2.58e-09  Convergence criterion met
 ---------------------------------------
 SCF time:   CPU 43.35s  wall 71.00s 
 SCF   energy in the final basis set =    -7595.7234448250
 Total energy in the final basis set =    -7595.7234448250

 --------------------------------------------------------------

                    Orbital Energies (a.u.)
 --------------------------------------------------------------

 Alpha MOs
 -- Occupied --
*******-176.313-165.717-165.715-165.715-101.566 -35.809 -31.303
-31.297 -31.296 -24.712 -22.953 -22.952 -22.952 -22.947 -22.947
-10.330 -10.270 -10.222  -9.480  -7.245  -7.234  -7.234  -6.359
 -4.771  -4.756  -4.756  -2.037  -2.032  -2.032  -2.019  -2.019
 -1.252  -0.933  -0.841  -0.690  -0.642  -0.623  -0.549  -0.526
 -0.494  -0.465  -0.427  -0.422  -0.369  -0.357  -0.320  -0.303
 -0.283  -0.274
 -- Virtual --
 -0.076  -0.013  -0.009   0.010   0.022   0.032   0.057   0.057
  0.065   0.072   0.082   0.092   0.098   0.108   0.112   0.119
  0.126   0.135   0.143   0.148   0.164   0.176   0.190   0.196
  0.213   0.221   0.239   0.245   0.262   0.267   0.274   0.310
  0.325   0.358   0.382   0.405   0.410   0.418   0.423   0.449
  0.450   0.463   0.488   0.492   0.506   0.538   0.556   0.587
  0.599   0.611   0.629   0.647   0.665   0.683   0.715   0.753
  0.792   0.854   0.872   0.899   0.926   0.958   0.991   1.033
  1.112   1.205   1.250   1.297   1.325   1.351   1.368   1.391
  1.409   1.427   1.471   1.487   1.521   1.544   1.591   1.628
  1.700   1.718   1.788   1.795   1.865   1.901   1.974   1.986
  2.012   2.120   2.156   2.195   2.213   2.290   2.320   2.469
  2.487   2.536   2.587   2.672   2.698   2.793   2.817   2.838
  2.938   3.145   3.283   3.405   3.686   3.737   3.779   3.808
  3.977   3.990   4.000   4.011   4.062   4.125   4.256   4.268
  4.427   4.851   6.021   6.026   6.085   6.335   6.369   6.663
  9.736  23.600  23.749  23.864  25.857  25.920  26.404  27.870
 28.358  28.361  28.387  28.539  28.544  28.574  28.600  28.688
 66.759 127.897 127.901 127.938 151.665 215.7211901.828
 --------------------------------------------------------------

          Ground-State Mulliken Net Atomic Charges

     Atom                 Charge (a.u.)
  ----------------------------------------
      1 C                    -0.504699
      2 C                    -0.015437
      3 C                    -0.160343
      4 Cl                    0.055429
      5 H                     0.254020
      6 F                    -0.045841
      7 I                     0.066067
      8 H                     0.165527
      9 H                     0.185277
  ----------------------------------------
  Sum of atomic charges =     0.000000

 -----------------------------------------------------------------
                    Cartesian Multipole Moments
 -----------------------------------------------------------------
    Charge (ESU x 10^10)
                 0.0000
    Dipole Moment (Debye)
         X      -0.3535      Y      -1.8196      Z       1.4029
       Tot       2.3246
    Quadrupole Moments (Debye-Ang)
        XX     -66.2618     XY      -0.5068     YY     -65.3531
        XZ       2.8580     YZ      -0.3258     ZZ     -62.3445
    Octopole Moments (Debye-Ang^2)
       XXX     -71.9692    XXY       3.5226    XYY     -17.9181
       YYY      -1.6118    XXZ      -1.3901    XYZ       0.2178
       YYZ      -0.5308    XZZ     -13.6652    YZZ       0.6153
       ZZZ       5.3508
    Hexadecapole Moments (Debye-Ang^3)
      XXXX   -1381.9843   XXXY      45.6602   XXYY    -274.7064
      XYYY      18.1674   YYYY    -203.2416   XXXZ       4.4566
      XXYZ       1.6317   XYYZ      -1.7761   YYYZ       0.5093
      XXZZ    -266.0045   XYZZ      10.4451   YYZZ     -68.2453
      XZZZ       7.4938   YZZZ      -1.6787   ZZZZ    -211.9298
 -----------------------------------------------------------------
 Calculating analytic gradient of the SCF energy
 Gradient of SCF Energy
            1           2           3           4           5           6
    1  -0.0001503  -0.0018100   0.0026570   0.0000732   0.0006074  -0.0007184
    2   0.0006608  -0.0006552   0.0010805   0.0002964   0.0002609  -0.0008913
    3  -0.0009237   0.0007423   0.0011232  -0.0000295  -0.0002246  -0.0002617
            7           8           9
    1  -0.0004913  -0.0000119  -0.0001556
    2  -0.0007388   0.0000229  -0.0000363
    3  -0.0000798  -0.0003353  -0.0000108
 Max gradient component =       2.657E-03
 RMS gradient           =       8.154E-04
 Gradient time:  CPU 15.23 s  wall 19.92 s
 Geometry Optimization Parameters
   NAtoms,    NIC,     NZ,  NCons,   NDum,   NFix, NCnnct, MaxDiis
        9      69       9       0       0       0       0       0

 Cartesian Hessian Update
 Hessian Updated using BFGS Update


** GEOMETRY OPTIMIZATION IN DELOCALIZED INTERNAL COORDINATES **
   Searching for a Minimum

   Optimization Cycle:   4

                       Coordinates (Angstroms)
     ATOM                X               Y               Z
      1  C         1.1375314620   -0.4075747379    1.4897347728
      2  C         1.5300432454   -0.7058164243    0.0513223590
      3  C         0.4881020026    0.3185262612    0.3608020525
      4  Cl        3.1100748976   -0.1915964728   -0.5657747544
      5  H         1.2239329040   -1.6404228740   -0.3949734496
      6  F         0.8056429653    1.6277029132    0.2026022623
      7  I        -1.5851320384   -0.0471876872   -0.2036293440
      8  H         0.5915205037   -1.1652764089    2.0366257977
      9  H         1.8314779767    0.1873087818    2.0731664073
   Point Group: c1    Number of degrees of freedom:    21


   Energy is  -7595.723444825

 Hessian Updated using BFGS Update

 21 Hessian modes will be used to form the next step
  Hessian Eigenvalues:
     0.016385    0.019474    0.021105    0.024994    0.032001    0.032276
     0.071061    0.084349    0.087340    0.092962    0.107052    0.118972
     0.139340    0.248755    0.258298    0.273398    0.301716    0.348089
     0.348266    0.357528    0.532730

 Minimum Search - Taking Simple RFO Step
 Searching for Lamda that Minimizes Along All modes
 Value Taken    Lamda =  -0.00005416
 Step Taken.  Stepsize is  0.040533

                             Maximum     Tolerance    Cnvgd?
         Gradient           0.001064      0.000300      NO
         Displacement       0.015698      0.001200      NO
         Energy change     -0.000074      0.000001      NO


 New Cartesian Coordinates Obtained by Inverse Iteration

 Displacement from previous Coordinates is:  0.038135
 ----------------------------------------------------------------
             Standard Nuclear Orientation (Angstroms)
    I     Atom           X                Y                Z
 ----------------------------------------------------------------
    1      C       1.1373866958    -0.4094694732     1.4905132188
    2      C       1.5312389130    -0.7057796083     0.0502388645
    3      C       0.4841532302     0.3148367000     0.3593397494
    4      Cl      3.1106778982    -0.1926948215    -0.5694758640
    5      H       1.2247341809    -1.6430259793    -0.3915733313
    6      F       0.8026450937     1.6267975099     0.2094386684
    7      I      -1.5853574308    -0.0386372959    -0.2113017356
    8      H       0.5987128415    -1.1690350494     2.0426225084
    9      H       1.8290024963     0.1926713687     2.0700740250
 ----------------------------------------------------------------
 Molecular Point Group                 C1    NOp =  1
 Largest Abelian Subgroup              C1    NOp =  1
 Nuclear Repulsion Energy =   602.3100416158 hartrees
 There are       50 alpha and       50 beta electrons
 Applying Cartesian multipole field
    Component          Value
    ---------          -----
     (2,0,0)        1.00000E-11
     (0,2,0)        2.00000E-11
     (0,0,2)       -3.00000E-11
 Nucleus-field energy     =     0.0000000109 hartrees
 Requested basis set is 6-311++G(d,p)
 There are 76 shells and 201 basis functions
 A cutoff of  1.0D-11 yielded   2461 shell pairs
 There are     18068 function pairs (     19906 Cartesian)
 Smallest overlap matrix eigenvalue = 4.17E-05
 Guess MOs from SCF MO coefficient file

 -----------------------------------------------------------------------
  General SCF calculation program by
  Eric Jon Sundstrom, Paul Horn, Yuezhi Mao, Dmitri Zuev, Alec White,
  David Stuck, Shaama M.S., Shane Yost, Joonho Lee, David Small,
  Daniel Levine, Susi Lehtola, Hugh Burton, Evgeny Epifanovsky
 -----------------------------------------------------------------------
 Exchange:     0.2000 Hartree-Fock + 0.0800 Slater + 0.7200 B88
 Correlation:  0.1900 VWN1RPA + 0.8100 LYP
 Using SG-1 standard quadrature grid
 A restricted SCF calculation will be
 performed using DIIS
 SCF converges when DIIS error is below 1.0e-08
 ---------------------------------------
  Cycle       Energy         DIIS error
 ---------------------------------------
    1   -7595.7234133556      9.82e-05  
    2   -7595.7234722836      2.22e-05  
    3   -7595.7234724204      2.38e-05  
    4   -7595.7234745020      4.08e-06  
    5   -7595.7234745662      1.22e-06  
    6   -7595.7234745727      4.18e-07  
    7   -7595.7234745735      1.32e-07  
    8   -7595.7234745735      4.36e-08  
    9   -7595.7234745735      1.29e-08  
   10   -7595.7234745734      3.56e-09  Convergence criterion met
 ---------------------------------------
 SCF time:   CPU 42.97s  wall 55.00s 
 SCF   energy in the final basis set =    -7595.7234745734
 Total energy in the final basis set =    -7595.7234745734

 --------------------------------------------------------------

                    Orbital Energies (a.u.)
 --------------------------------------------------------------

 Alpha MOs
 -- Occupied --
*******-176.313-165.717-165.715-165.715-101.566 -35.810 -31.303
-31.297 -31.297 -24.711 -22.953 -22.952 -22.952 -22.948 -22.948
-10.330 -10.271 -10.222  -9.480  -7.245  -7.235  -7.235  -6.359
 -4.771  -4.757  -4.756  -2.037  -2.033  -2.032  -2.020  -2.020
 -1.251  -0.932  -0.841  -0.691  -0.641  -0.622  -0.548  -0.525
 -0.493  -0.464  -0.426  -0.422  -0.369  -0.357  -0.321  -0.303
 -0.284  -0.274
 -- Virtual --
 -0.075  -0.013  -0.009   0.010   0.022   0.032   0.057   0.057
  0.064   0.072   0.082   0.092   0.098   0.108   0.112   0.118
  0.127   0.135   0.143   0.148   0.164   0.176   0.189   0.196
  0.212   0.221   0.238   0.246   0.262   0.267   0.274   0.310
  0.325   0.359   0.382   0.405   0.410   0.419   0.423   0.449
  0.451   0.463   0.488   0.492   0.506   0.539   0.555   0.586
  0.598   0.612   0.629   0.648   0.665   0.683   0.715   0.753
  0.791   0.854   0.872   0.899   0.926   0.958   0.991   1.033
  1.112   1.206   1.250   1.298   1.324   1.353   1.368   1.389
  1.410   1.426   1.470   1.487   1.520   1.544   1.590   1.627
  1.700   1.717   1.787   1.794   1.863   1.899   1.974   1.987
  2.010   2.120   2.155   2.195   2.213   2.290   2.320   2.469
  2.485   2.535   2.586   2.673   2.698   2.791   2.816   2.836
  2.937   3.141   3.283   3.403   3.684   3.735   3.779   3.809
  3.977   3.990   3.999   4.011   4.062   4.125   4.256   4.266
  4.428   4.850   6.021   6.026   6.085   6.336   6.370   6.660
  9.736  23.597  23.746  23.861  25.856  25.919  26.402  27.870
 28.358  28.361  28.387  28.539  28.544  28.574  28.600  28.688
 66.760 127.897 127.901 127.938 151.665 215.7211901.828
 --------------------------------------------------------------

          Ground-State Mulliken Net Atomic Charges

     Atom                 Charge (a.u.)
  ----------------------------------------
      1 C                    -0.503436
      2 C                    -0.014928
      3 C                    -0.162140
      4 Cl                    0.056367
      5 H                     0.252533
      6 F                    -0.046967
      7 I                     0.068163
      8 H                     0.165461
      9 H                     0.184946
  ----------------------------------------
  Sum of atomic charges =     0.000000

 -----------------------------------------------------------------
                    Cartesian Multipole Moments
 -----------------------------------------------------------------
    Charge (ESU x 10^10)
                 0.0000
    Dipole Moment (Debye)
         X      -0.3671      Y      -1.8317      Z       1.3949
       Tot       2.3314
    Quadrupole Moments (Debye-Ang)
        XX     -66.2274     XY      -0.5370     YY     -65.3661
        XZ       2.8604     YZ      -0.3518     ZZ     -62.3464
    Octopole Moments (Debye-Ang^2)
       XXX     -71.9442    XXY       3.4126    XYY     -17.8889
       YYY      -2.2720    XXZ      -1.2568    XYZ       0.2121
       YYZ      -0.2813    XZZ     -13.7066    YZZ       0.3974
       ZZZ       6.0603
    Hexadecapole Moments (Debye-Ang^3)
      XXXX   -1381.7450   XXXY      46.8015   XXYY    -274.7685
      XYYY      19.6005   YYYY    -203.1394   XXXZ       3.8595
      XXYZ       1.5769   XYYZ      -1.9759   YYYZ       0.4330
      XXZZ    -266.1393   XYZZ      10.9318   YYZZ     -68.3722
      XZZZ       6.8023   YZZZ      -1.7730   ZZZZ    -212.9421
 -----------------------------------------------------------------
 Calculating analytic gradient of the SCF energy
 Gradient of SCF Energy
            1           2           3           4           5           6
    1  -0.0002437  -0.0008721   0.0009462   0.0004320   0.0004083  -0.0007364
    2   0.0000982  -0.0003045   0.0003076   0.0002444  -0.0000978  -0.0001936
    3   0.0004151  -0.0001841  -0.0001234  -0.0001639  -0.0000863  -0.0000268
            7           8           9
    1  -0.0000912   0.0000360   0.0001209
    2  -0.0001709   0.0000252   0.0000915
    3  -0.0000014   0.0001183   0.0000525
 Max gradient component =       9.462E-04
 RMS gradient           =       3.470E-04
 Gradient time:  CPU 15.07 s  wall 19.09 s
 Geometry Optimization Parameters
   NAtoms,    NIC,     NZ,  NCons,   NDum,   NFix, NCnnct, MaxDiis
        9      69       9       0       0       0       0       0

 Cartesian Hessian Update
 Hessian Updated using BFGS Update


** GEOMETRY OPTIMIZATION IN DELOCALIZED INTERNAL COORDINATES **
   Searching for a Minimum

   Optimization Cycle:   5

                       Coordinates (Angstroms)
     ATOM                X               Y               Z
      1  C         1.1373866958   -0.4094694732    1.4905132188
      2  C         1.5312389130   -0.7057796083    0.0502388645
      3  C         0.4841532302    0.3148367000    0.3593397494
      4  Cl        3.1106778982   -0.1926948215   -0.5694758640
      5  H         1.2247341809   -1.6430259793   -0.3915733313
      6  F         0.8026450937    1.6267975099    0.2094386684
      7  I        -1.5853574308   -0.0386372959   -0.2113017356
      8  H         0.5987128415   -1.1690350494    2.0426225084
      9  H         1.8290024963    0.1926713687    2.0700740250
   Point Group: c1    Number of degrees of freedom:    21


   Energy is  -7595.723474573

 Hessian Updated using BFGS Update

 21 Hessian modes will be used to form the next step
  Hessian Eigenvalues:
     0.014469    0.019141    0.021183    0.024955    0.032058    0.035175
     0.065676    0.081634    0.087457    0.093918    0.105482    0.120690
     0.134420    0.251137    0.259188    0.274136    0.319617    0.348091
     0.348319    0.366905    0.525748

 Minimum Search - Taking Simple RFO Step
 Searching for Lamda that Minimizes Along All modes
 Value Taken    Lamda =  -0.00000909
 Step Taken.  Stepsize is  0.016720

                             Maximum     Tolerance    Cnvgd?
         Gradient           0.000577      0.000300      NO
         Displacement       0.009687      0.001200      NO
         Energy change     -0.000030      0.000001      NO


 New Cartesian Coordinates Obtained by Inverse Iteration

 Displacement from previous Coordinates is:  0.013376
 ----------------------------------------------------------------
             Standard Nuclear Orientation (Angstroms)
    I     Atom           X                Y                Z
 ----------------------------------------------------------------
    1      C       1.1376574413    -0.4101831708     1.4908167126
    2      C       1.5315583038    -0.7054149337     0.0507829791
    3      C       0.4828773940     0.3139708334     0.3598896855
    4      Cl      3.1092887580    -0.1919257264    -0.5704864787
    5      H       1.2230356008    -1.6424462731    -0.3903132796
    6      F       0.8049867726     1.6257118866     0.2094593552
    7      I      -1.5849532385    -0.0374432265    -0.2136265392
    8      H       0.6017627217    -1.1714223704     2.0433398464
    9      H       1.8269801651     0.1948163319     2.0700138223
 ----------------------------------------------------------------
 Molecular Point Group                 C1    NOp =  1
 Largest Abelian Subgroup              C1    NOp =  1
 Nuclear Repulsion Energy =   602.3869358393 hartrees
 There are       50 alpha and       50 beta electrons
 Applying Cartesian multipole field
    Component          Value
    ---------          -----
     (2,0,0)        1.00000E-11
     (0,2,0)        2.00000E-11
     (0,0,2)       -3.00000E-11
 Nucleus-field energy     =     0.0000000109 hartrees
 Requested basis set is 6-311++G(d,p)
 There are 76 shells and 201 basis functions
 A cutoff of  1.0D-11 yielded   2461 shell pairs
 There are     18068 function pairs (     19906 Cartesian)
 Smallest overlap matrix eigenvalue = 4.17E-05
 Guess MOs from SCF MO coefficient file

 -----------------------------------------------------------------------
  General SCF calculation program by
  Eric Jon Sundstrom, Paul Horn, Yuezhi Mao, Dmitri Zuev, Alec White,
  David Stuck, Shaama M.S., Shane Yost, Joonho Lee, David Small,
  Daniel Levine, Susi Lehtola, Hugh Burton, Evgeny Epifanovsky
 -----------------------------------------------------------------------
 Exchange:     0.2000 Hartree-Fock + 0.0800 Slater + 0.7200 B88
 Correlation:  0.1900 VWN1RPA + 0.8100 LYP
 Using SG-1 standard quadrature grid
 A restricted SCF calculation will be
 performed using DIIS
 SCF converges when DIIS error is below 1.0e-08
 ---------------------------------------
  Cycle       Energy         DIIS error
 ---------------------------------------
    1   -7595.7234714212      3.57e-05  
    2   -7595.7234798621      7.57e-06  
    3   -7595.7234797634      1.00e-05  
    4   -7595.7234800913      1.59e-06  
    5   -7595.7234801008      5.19e-07  
    6   -7595.7234801021      1.93e-07  
    7   -7595.7234801022      4.11e-08  
    8   -7595.7234801022      1.54e-08  
    9   -7595.7234801022      2.23e-09  Convergence criterion met
 ---------------------------------------
 SCF time:   CPU 38.57s  wall 49.00s 
 SCF   energy in the final basis set =    -7595.7234801022
 Total energy in the final basis set =    -7595.7234801022

 --------------------------------------------------------------

                    Orbital Energies (a.u.)
 --------------------------------------------------------------

 Alpha MOs
 -- Occupied --
*******-176.313-165.717-165.715-165.715-101.566 -35.810 -31.303
-31.297 -31.297 -24.710 -22.953 -22.952 -22.952 -22.948 -22.948
-10.330 -10.270 -10.222  -9.480  -7.245  -7.235  -7.235  -6.359
 -4.771  -4.757  -4.756  -2.037  -2.033  -2.032  -2.020  -2.020
 -1.251  -0.932  -0.841  -0.691  -0.641  -0.622  -0.548  -0.525
 -0.493  -0.464  -0.427  -0.422  -0.369  -0.357  -0.320  -0.303
 -0.284  -0.274
 -- Virtual --
 -0.075  -0.013  -0.009   0.010   0.023   0.032   0.057   0.057
  0.064   0.072   0.082   0.092   0.098   0.108   0.112   0.118
  0.127   0.135   0.143   0.148   0.164   0.176   0.189   0.196
  0.212   0.221   0.238   0.246   0.262   0.267   0.274   0.310
  0.325   0.359   0.382   0.405   0.410   0.419   0.423   0.449
  0.451   0.463   0.488   0.492   0.506   0.539   0.555   0.586
  0.598   0.612   0.629   0.648   0.665   0.683   0.715   0.753
  0.791   0.854   0.872   0.899   0.926   0.958   0.991   1.033
  1.112   1.206   1.250   1.298   1.324   1.353   1.368   1.389
  1.411   1.426   1.470   1.488   1.520   1.545   1.590   1.627
  1.700   1.716   1.787   1.795   1.863   1.899   1.974   1.988
  2.010   2.120   2.156   2.194   2.213   2.290   2.320   2.469
  2.485   2.535   2.586   2.673   2.698   2.792   2.816   2.835
  2.937   3.141   3.284   3.403   3.684   3.735   3.779   3.809
  3.977   3.990   4.000   4.011   4.062   4.125   4.255   4.266
  4.428   4.849   6.021   6.026   6.086   6.336   6.370   6.659
  9.736  23.596  23.746  23.861  25.857  25.919  26.403  27.870
 28.358  28.361  28.387  28.539  28.544  28.574  28.600  28.688
 66.760 127.897 127.901 127.938 151.665 215.7211901.828
 --------------------------------------------------------------

          Ground-State Mulliken Net Atomic Charges

     Atom                 Charge (a.u.)
  ----------------------------------------
      1 C                    -0.503685
      2 C                    -0.015026
      3 C                    -0.161937
      4 Cl                    0.056895
      5 H                     0.252078
      6 F                    -0.047562
      7 I                     0.068934
      8 H                     0.165335
      9 H                     0.184968
  ----------------------------------------
  Sum of atomic charges =     0.000000

 -----------------------------------------------------------------
                    Cartesian Multipole Moments
 -----------------------------------------------------------------
    Charge (ESU x 10^10)
                 0.0000
    Dipole Moment (Debye)
         X      -0.3743      Y      -1.8347      Z       1.3948
       Tot       2.3349
    Quadrupole Moments (Debye-Ang)
        XX     -66.2182     XY      -0.5407     YY     -65.3667
        XZ       2.8666     YZ      -0.3563     ZZ     -62.3407
    Octopole Moments (Debye-Ang^2)
       XXX     -71.9433    XXY       3.3884    XYY     -17.9005
       YYY      -2.3819    XXZ      -1.2255    XYZ       0.2010
       YYZ      -0.1936    XZZ     -13.7190    YZZ       0.3628
       ZZZ       6.2674
    Hexadecapole Moments (Debye-Ang^3)
      XXXX   -1380.8639   XXXY      46.8097   XXYY    -274.6069
      XYYY      19.6443   YYYY    -203.0289   XXXZ       3.6161
      XXYZ       1.5779   XYYZ      -2.0381   YYYZ       0.4546
      XXZZ    -266.0071   XYZZ      10.9464   YYZZ     -68.3724
      XZZZ       6.5406   YZZZ      -1.7193   ZZZZ    -213.2356
 -----------------------------------------------------------------
 Calculating analytic gradient of the SCF energy
 Gradient of SCF Energy
            1           2           3           4           5           6
    1  -0.0001449  -0.0003043   0.0002142   0.0002467   0.0001745  -0.0003424
    2  -0.0001153  -0.0000532   0.0000967   0.0002285  -0.0000642  -0.0000483
    3   0.0003834  -0.0001700   0.0000381  -0.0000655  -0.0000776  -0.0002172
            7           8           9
    1   0.0000031   0.0001182   0.0000348
    2  -0.0001761  -0.0000252   0.0001571
    3  -0.0000267   0.0001384  -0.0000029
 Max gradient component =       3.834E-04
 RMS gradient           =       1.698E-04
 Gradient time:  CPU 15.06 s  wall 18.89 s
 Geometry Optimization Parameters
   NAtoms,    NIC,     NZ,  NCons,   NDum,   NFix, NCnnct, MaxDiis
        9      69       9       0       0       0       0       0

 Cartesian Hessian Update
 Hessian Updated using BFGS Update


** GEOMETRY OPTIMIZATION IN DELOCALIZED INTERNAL COORDINATES **
   Searching for a Minimum

   Optimization Cycle:   6

                       Coordinates (Angstroms)
     ATOM                X               Y               Z
      1  C         1.1376574413   -0.4101831708    1.4908167126
      2  C         1.5315583038   -0.7054149337    0.0507829791
      3  C         0.4828773940    0.3139708334    0.3598896855
      4  Cl        3.1092887580   -0.1919257264   -0.5704864787
      5  H         1.2230356008   -1.6424462731   -0.3903132796
      6  F         0.8049867726    1.6257118866    0.2094593552
      7  I        -1.5849532385   -0.0374432265   -0.2136265392
      8  H         0.6017627217   -1.1714223704    2.0433398464
      9  H         1.8269801651    0.1948163319    2.0700138223
   Point Group: c1    Number of degrees of freedom:    21


   Energy is  -7595.723480102

 Hessian Updated using BFGS Update

 21 Hessian modes will be used to form the next step
  Hessian Eigenvalues:
     0.013340    0.018850    0.021182    0.024875    0.031208    0.041367
     0.063081    0.077266    0.087972    0.093654    0.104617    0.113208
     0.133740    0.255443    0.259673    0.274358    0.289447    0.348093
     0.348262    0.357200    0.524951

 Minimum Search - Taking Simple RFO Step
 Searching for Lamda that Minimizes Along All modes
 Value Taken    Lamda =  -0.00000311
 Step Taken.  Stepsize is  0.009248

                             Maximum     Tolerance    Cnvgd?
         Gradient           0.000344      0.000300      NO
         Displacement       0.004793      0.001200      NO
         Energy change     -0.000006      0.000001      NO


 New Cartesian Coordinates Obtained by Inverse Iteration

 Displacement from previous Coordinates is:  0.007374
 ----------------------------------------------------------------
             Standard Nuclear Orientation (Angstroms)
    I     Atom           X                Y                Z
 ----------------------------------------------------------------
    1      C       1.1378770627    -0.4101166803     1.4901861366
    2      C       1.5321952025    -0.7053594835     0.0509579907
    3      C       0.4825640122     0.3136210554     0.3595386199
    4      Cl      3.1086226718    -0.1920845417    -0.5716070583
    5      H       1.2227834676    -1.6426956470    -0.3887246493
    6      F       0.8061779417     1.6255495085     0.2114074504
    7      I      -1.5849187098    -0.0375226434    -0.2140619627
    8      H       0.6021796999    -1.1716771847     2.0423257952
    9      H       1.8257125703     0.1959489677     2.0698537811
 ----------------------------------------------------------------
 Molecular Point Group                 C1    NOp =  1
 Largest Abelian Subgroup              C1    NOp =  1
 Nuclear Repulsion Energy =   602.4055970962 hartrees
 There are       50 alpha and       50 beta electrons
 Applying Cartesian multipole field
    Component          Value
    ---------          -----
     (2,0,0)        1.00000E-11
     (0,2,0)        2.00000E-11
     (0,0,2)       -3.00000E-11
 Nucleus-field energy     =     0.0000000109 hartrees
 Requested basis set is 6-311++G(d,p)
 There are 76 shells and 201 basis functions
 A cutoff of  1.0D-11 yielded   2461 shell pairs
 There are     18068 function pairs (     19906 Cartesian)
 Smallest overlap matrix eigenvalue = 4.16E-05
 Guess MOs from SCF MO coefficient file

 -----------------------------------------------------------------------
  General SCF calculation program by
  Eric Jon Sundstrom, Paul Horn, Yuezhi Mao, Dmitri Zuev, Alec White,
  David Stuck, Shaama M.S., Shane Yost, Joonho Lee, David Small,
  Daniel Levine, Susi Lehtola, Hugh Burton, Evgeny Epifanovsky
 -----------------------------------------------------------------------
 Exchange:     0.2000 Hartree-Fock + 0.0800 Slater + 0.7200 B88
 Correlation:  0.1900 VWN1RPA + 0.8100 LYP
 Using SG-1 standard quadrature grid
 A restricted SCF calculation will be
 performed using DIIS
 SCF converges when DIIS error is below 1.0e-08
 ---------------------------------------
  Cycle       Energy         DIIS error
 ---------------------------------------
    1   -7595.7234782274      2.26e-05  
    2   -7595.7234816932      4.54e-06  
    3   -7595.7234816374      6.28e-06  
    4   -7595.7234817871      8.73e-07  
    5   -7595.7234817894      3.39e-07  
    6   -7595.7234817899      1.12e-07  
    7   -7595.7234817899      3.08e-08  
    8   -7595.7234817899      7.62e-09  Convergence criterion met
 ---------------------------------------
 SCF time:   CPU 35.48s  wall 45.00s 
 SCF   energy in the final basis set =    -7595.7234817899
 Total energy in the final basis set =    -7595.7234817899

 --------------------------------------------------------------

                    Orbital Energies (a.u.)
 --------------------------------------------------------------

 Alpha MOs
 -- Occupied --
*******-176.313-165.717-165.715-165.715-101.566 -35.810 -31.303
-31.297 -31.297 -24.710 -22.953 -22.952 -22.952 -22.948 -22.948
-10.330 -10.270 -10.222  -9.480  -7.245  -7.235  -7.235  -6.359
 -4.771  -4.757  -4.756  -2.037  -2.033  -2.032  -2.020  -2.020
 -1.250  -0.932  -0.841  -0.691  -0.641  -0.622  -0.548  -0.525
 -0.493  -0.463  -0.427  -0.422  -0.370  -0.357  -0.320  -0.303
 -0.284  -0.274
 -- Virtual --
 -0.075  -0.013  -0.009   0.010   0.023   0.032   0.057   0.057
  0.064   0.072   0.082   0.092   0.098   0.108   0.112   0.118
  0.127   0.135   0.143   0.148   0.164   0.176   0.189   0.196
  0.212   0.221   0.238   0.246   0.262   0.267   0.274   0.310
  0.325   0.359   0.382   0.405   0.410   0.419   0.423   0.449
  0.451   0.463   0.488   0.492   0.506   0.539   0.555   0.586
  0.598   0.612   0.629   0.648   0.665   0.683   0.715   0.753
  0.791   0.854   0.872   0.899   0.926   0.958   0.991   1.033
  1.112   1.206   1.250   1.298   1.324   1.353   1.368   1.389
  1.411   1.427   1.470   1.488   1.520   1.545   1.590   1.628
  1.700   1.716   1.787   1.795   1.862   1.899   1.974   1.988
  2.010   2.120   2.156   2.194   2.214   2.290   2.320   2.470
  2.485   2.535   2.586   2.674   2.698   2.792   2.816   2.835
  2.937   3.141   3.286   3.403   3.684   3.736   3.780   3.810
  3.977   3.990   4.000   4.012   4.062   4.125   4.255   4.266
  4.428   4.849   6.021   6.026   6.086   6.336   6.370   6.659
  9.737  23.596  23.746  23.862  25.857  25.919  26.403  27.870
 28.358  28.361  28.387  28.539  28.543  28.574  28.600  28.688
 66.760 127.896 127.901 127.938 151.665 215.7221901.828
 --------------------------------------------------------------

          Ground-State Mulliken Net Atomic Charges

     Atom                 Charge (a.u.)
  ----------------------------------------
      1 C                    -0.504312
      2 C                    -0.014867
      3 C                    -0.161394
      4 Cl                    0.057252
      5 H                     0.251739
      6 F                    -0.048005
      7 I                     0.069263
      8 H                     0.165226
      9 H                     0.185098
  ----------------------------------------
  Sum of atomic charges =     0.000000

 -----------------------------------------------------------------
                    Cartesian Multipole Moments
 -----------------------------------------------------------------
    Charge (ESU x 10^10)
                 0.0000
    Dipole Moment (Debye)
         X      -0.3765      Y      -1.8361      Z       1.3928
       Tot       2.3352
    Quadrupole Moments (Debye-Ang)
        XX     -66.2064     XY      -0.5413     YY     -65.3668
        XZ       2.8633     YZ      -0.3591     ZZ     -62.3445
    Octopole Moments (Debye-Ang^2)
       XXX     -71.9294    XXY       3.3855    XYY     -17.9043
       YYY      -2.3757    XXZ      -1.2179    XYZ       0.1947
       YYZ      -0.1722    XZZ     -13.7236    YZZ       0.3794
       ZZZ       6.3185
    Hexadecapole Moments (Debye-Ang^3)
      XXXX   -1380.5097   XXXY      46.7879   XXYY    -274.5476
      XYYY      19.6216   YYYY    -203.0214   XXXZ       3.6148
      XXYZ       1.5485   XYYZ      -2.0182   YYYZ       0.3801
      XXZZ    -265.9588   XYZZ      10.9537   YYZZ     -68.3904
      XZZZ       6.5556   YZZZ      -1.7572   ZZZZ    -213.3175
 -----------------------------------------------------------------
 Calculating analytic gradient of the SCF energy
 Gradient of SCF Energy
            1           2           3           4           5           6
    1  -0.0000069   0.0000244  -0.0000692   0.0000294   0.0001059  -0.0001440
    2  -0.0000440  -0.0000163  -0.0000570   0.0001830  -0.0000186   0.0000114
    3   0.0000849  -0.0000345  -0.0000682   0.0000024   0.0000203  -0.0000446
            7           8           9
    1  -0.0000135   0.0000874  -0.0000135
    2  -0.0002330   0.0000344   0.0001401
    3  -0.0000025   0.0000795  -0.0000372
 Max gradient component =       2.330E-04
 RMS gradient           =       8.254E-05
 Gradient time:  CPU 15.74 s  wall 20.55 s
 Geometry Optimization Parameters
   NAtoms,    NIC,     NZ,  NCons,   NDum,   NFix, NCnnct, MaxDiis
        9      69       9       0       0       0       0       0

 Cartesian Hessian Update
 Hessian Updated using BFGS Update


** GEOMETRY OPTIMIZATION IN DELOCALIZED INTERNAL COORDINATES **
   Searching for a Minimum

   Optimization Cycle:   7

                       Coordinates (Angstroms)
     ATOM                X               Y               Z
      1  C         1.1378770627   -0.4101166803    1.4901861366
      2  C         1.5321952025   -0.7053594835    0.0509579907
      3  C         0.4825640122    0.3136210554    0.3595386199
      4  Cl        3.1086226718   -0.1920845417   -0.5716070583
      5  H         1.2227834676   -1.6426956470   -0.3887246493
      6  F         0.8061779417    1.6255495085    0.2114074504
      7  I        -1.5849187098   -0.0375226434   -0.2140619627
      8  H         0.6021796999   -1.1716771847    2.0423257952
      9  H         1.8257125703    0.1959489677    2.0698537811
   Point Group: c1    Number of degrees of freedom:    21


   Energy is  -7595.723481790

 Hessian Updated using BFGS Update

 21 Hessian modes will be used to form the next step
  Hessian Eigenvalues:
     0.013382    0.018999    0.021321    0.025368    0.029710    0.042768
     0.062820    0.074076    0.087551    0.093711    0.104794    0.110459
     0.138841    0.248753    0.257839    0.273982    0.279700    0.348103
     0.348251    0.355153    0.526327

 Minimum Search - Taking Simple RFO Step
 Searching for Lamda that Minimizes Along All modes
 Value Taken    Lamda =   0.00000000
 Step Taken.  Stepsize is  0.002121

                             Maximum     Tolerance    Cnvgd?
         Gradient           0.000071      0.000300     YES
         Displacement       0.000820      0.001200     YES
         Energy change     -0.000002      0.000001      NO


                       Distance Matrix (Angstroms)
             C (  1)   C (  2)   C (  3)   Cl(  4)   H (  5)   F (  6)
   C (  2)  1.521195
   C (  3)  1.493853  1.495082
   Cl(  4)  2.860484  1.770921  2.831776
   H (  5)  2.248725  1.080581  2.221485  2.386233
   F (  6)  2.426775  2.446627  1.359347  3.036142  3.348902
   I (  7)  3.233714  3.198850  2.174122  4.709677  3.238870  2.943497
   H (  8)  1.082499  2.246759  2.247708  3.751600  2.552844  3.349381
   H (  9)  1.084642  2.230347  2.177860  2.962051  3.128697  2.556762
             I (  7)   H (  8)
   H (  8)  3.340807
   H (  9)  4.111348  1.835263

 Final energy is   -7595.7234817899234     


 ******************************
 **  OPTIMIZATION CONVERGED  **
 ******************************

                       Coordinates (Angstroms)
     ATOM                X               Y               Z
      1  C         1.1378770627   -0.4101166803    1.4901861366
      2  C         1.5321952025   -0.7053594835    0.0509579907
      3  C         0.4825640122    0.3136210554    0.3595386199
      4  Cl        3.1086226718   -0.1920845417   -0.5716070583
      5  H         1.2227834676   -1.6426956470   -0.3887246493
      6  F         0.8061779417    1.6255495085    0.2114074504
      7  I        -1.5849187098   -0.0375226434   -0.2140619627
      8  H         0.6021796999   -1.1716771847    2.0423257952
      9  H         1.8257125703    0.1959489677    2.0698537811

Z-matrix Print:
$molecule
0 1
I 
C  1 2.174122
F  2 1.359347 1 110.702462
C  2 1.493853 1 122.587933 3 143.801016 0
H  4 1.082499 2 120.650568 1 2.376249 0
H  4 1.084642 2 114.328721 1 -142.909479 0
C  2 1.495082 1 120.204546 3 -143.042571 0
H  7 1.080581 2 118.304840 1 -4.750199 0
Cl 7 1.770921 2 119.998149 1 137.185732 0
$end


 --------------------------------------------------------------

                    Orbital Energies (a.u.)
 --------------------------------------------------------------

 Alpha MOs
 -- Occupied --
*******-176.313-165.717-165.715-165.715-101.566 -35.810 -31.303
-31.297 -31.297 -24.710 -22.953 -22.952 -22.952 -22.948 -22.948
-10.330 -10.270 -10.222  -9.480  -7.245  -7.235  -7.235  -6.359
 -4.771  -4.757  -4.756  -2.037  -2.033  -2.032  -2.020  -2.020
 -1.250  -0.932  -0.841  -0.691  -0.641  -0.622  -0.548  -0.525
 -0.493  -0.463  -0.427  -0.422  -0.370  -0.357  -0.320  -0.303
 -0.284  -0.274
 -- Virtual --
 -0.075  -0.013  -0.009   0.010   0.023   0.032   0.057   0.057
  0.064   0.072   0.082   0.092   0.098   0.108   0.112   0.118
  0.127   0.135   0.143   0.148   0.164   0.176   0.189   0.196
  0.212   0.221   0.238   0.246   0.262   0.267   0.274   0.310
  0.325   0.359   0.382   0.405   0.410   0.419   0.423   0.449
  0.451   0.463   0.488   0.492   0.506   0.539   0.555   0.586
  0.598   0.612   0.629   0.648   0.665   0.683   0.715   0.753
  0.791   0.854   0.872   0.899   0.926   0.958   0.991   1.033
  1.112   1.206   1.250   1.298   1.324   1.353   1.368   1.389
  1.411   1.427   1.470   1.488   1.520   1.545   1.590   1.628
  1.700   1.716   1.787   1.795   1.862   1.899   1.974   1.988
  2.010   2.120   2.156   2.194   2.214   2.290   2.320   2.470
  2.485   2.535   2.586   2.674   2.698   2.792   2.816   2.835
  2.937   3.141   3.286   3.403   3.684   3.736   3.780   3.810
  3.977   3.990   4.000   4.012   4.062   4.125   4.255   4.266
  4.428   4.849   6.021   6.026   6.086   6.336   6.370   6.659
  9.737  23.596  23.746  23.862  25.857  25.919  26.403  27.870
 28.358  28.361  28.387  28.539  28.543  28.574  28.600  28.688
 66.760 127.896 127.901 127.938 151.665 215.7221901.828
 --------------------------------------------------------------

          Ground-State Mulliken Net Atomic Charges

     Atom                 Charge (a.u.)
  ----------------------------------------
      1 C                    -0.504312
      2 C                    -0.014867
      3 C                    -0.161394
      4 Cl                    0.057252
      5 H                     0.251739
      6 F                    -0.048005
      7 I                     0.069263
      8 H                     0.165226
      9 H                     0.185098
  ----------------------------------------
  Sum of atomic charges =     0.000000

 -----------------------------------------------------------------
                    Cartesian Multipole Moments
 -----------------------------------------------------------------
    Charge (ESU x 10^10)
                 0.0000
    Dipole Moment (Debye)
         X      -0.3765      Y      -1.8361      Z       1.3928
       Tot       2.3352
    Quadrupole Moments (Debye-Ang)
        XX     -66.2064     XY      -0.5413     YY     -65.3668
        XZ       2.8633     YZ      -0.3591     ZZ     -62.3445
    Octopole Moments (Debye-Ang^2)
       XXX     -71.9294    XXY       3.3855    XYY     -17.9043
       YYY      -2.3757    XXZ      -1.2179    XYZ       0.1947
       YYZ      -0.1722    XZZ     -13.7236    YZZ       0.3794
       ZZZ       6.3185
    Hexadecapole Moments (Debye-Ang^3)
      XXXX   -1380.5097   XXXY      46.7879   XXYY    -274.5476
      XYYY      19.6216   YYYY    -203.0214   XXXZ       3.6148
      XXYZ       1.5485   XYYZ      -2.0182   YYYZ       0.3801
      XXZZ    -265.9588   XYZZ      10.9537   YYZZ     -68.3904
      XZZZ       6.5556   YZZZ      -1.7572   ZZZZ    -213.3175
 -----------------------------------------------------------------
Archival summary:
1\1\TWL02\OPT\ProcedureUnspecified\BasisUnspecified\1l1133\taweetha\ThuOct1101:24:102018ThuOct1101:24:102018\0\\#,OPT,ProcedureUnspecified,BasisUnspecified,\\0,1\I\C,1,2.17412\F,2,1.35935,1,110.702\C,2,1.49385,1,122.588,3,143.801,0\H,4,1.0825,2,120.651,1,2.37625,0\H,4,1.08464,2,114.329,1,-142.909,0\C,2,1.49508,1,120.205,3,-143.043,0\H,7,1.08058,2,118.305,1,-4.7502,0\Cl,7,1.77092,2,119.998,1,137.186,0\\\@

 Total job time:  647.88s(wall), 417.76s(cpu) 
 Thu Oct 11 01:24:10 2018

        *************************************************************
        *                                                           *
        *  Thank you very much for using Q-Chem.  Have a nice day.  *
        *                                                           *
        *************************************************************


 
User input: 2 of 2 
 
Q-Chem Developer Version!
                  Welcome to Q-Chem
     A Quantum Leap Into The Future Of Chemistry


 Q-Chem 5.1, Q-Chem, Inc., Pleasanton, CA (2018)

 Yihan Shao,  Zhengting Gan,  E. Epifanovsky,  A. T. B. Gilbert,  M. Wormit,  
 J. Kussmann,  A. W. Lange,  A. Behn,  Jia Deng,  Xintian Feng,  D. Ghosh,  
 M. Goldey,  P. R. Horn,  L. D. Jacobson,  I. Kaliman,  T. Kus,  A. Landau,  
 Jie Liu,  E. I. Proynov,  R. M. Richard,  R. P. Steele,  E. J. Sundstrom,  
 H. L. Woodcock III,  P. M. Zimmerman,  D. Zuev,  B. Albrecht,  E. Alguire,  
 S. A. Baeppler,  D. Barton,  Z. Benda,  Y. A. Bernard,  E. J. Berquist,  
 K. B. Bravaya,  H. Burton,  D. Casanova,  Chun-Min Chang,  Yunqing Chen,  
 A. Chien,  K. D. Closser,  M. P. Coons,  S. Coriani,  S. Dasgupta,  
 A. L. Dempwolff,  M. Diedenhofen,  Hainam Do,  R. G. Edgar,  Po-Tung Fang,  
 S. Faraji,  S. Fatehi,  Qingguo Feng,  K. D. Fenk,  J. Fosso-Tande,  
 Qinghui Ge,  A. Ghysels,  G. Gidofalvi,  J. Gomes,  J. Gonthier,  A. Gunina,  
 D. Hait,  M. W. D. Hanson-Heine,  P. H. P. Harbach,  A. W. Hauser,  
 J. E. Herr,  E. G. Hohenstein,  Z. C. Holden,  Kerwin Hui,  B. C. Huynh,  
 T.-C. Jagau,  Hyunjun Ji,  B. Kaduk,  K. Khistyaev,  Jaehoon Kim,  
 P. Klunzinger,  K. Koh,  D. Kosenkov,  L. Koulias,  T. Kowalczyk,  
 C. M. Krauter,  A. Kunitsa,  Ka Un Lao,  A. Laurent,  K. V. Lawler,  
 Joonho Lee,  D. Lefrancois,  S. Lehtola,  D. S. Levine,  Yi-Pei Li,  
 You-Sheng Lin,  Fenglai Liu,  E. Livshits,  A. Luenser,  P. Manohar,  
 E. Mansoor,  S. F. Manzer,  Shan-Ping Mao,  Yuezhi Mao,  N. Mardirossian,  
 A. V. Marenich,  T. Markovich,  L. A. Martinez-Martinez,  S. A. Maurer,  
 N. J. Mayhall,  S. C. McKenzie,  J.-M. Mewes,  A. F. Morrison,  
 J. W. Mullinax,  K. Nanda,  T. S. Nguyen-Beck,  R. Olivares-Amaya,  
 J. A. Parkhill,  T. M. Perrine,  F. Plasser,  P. Pokhilko,  S. Prager,  
 A. Prociuk,  E. Ramos,  D. R. Rehn,  F. Rob,  M. Schneider,  N. Sergueev,  
 S. M. Sharada,  S. Sharma,  D. W. Small,  T. Stauch,  T. Stein,  
 Yu-Chuan Su,  A. J. W. Thom,  A. Tkatchenko,  T. Tsuchimochi,  N. M. Tubman,  
 L. Vogt,  M. L. Vidal,  O. Vydrov,  M. A. Watson,  J. Wenzel,  
 M. de Wergifosse,  T. A. Wesolowski,  A. White,  J. Witte,  A. Yamada,  
 Jun Yang,  K. Yao,  S. Yeganeh,  S. R. Yost,  Zhi-Qiang You,  A. Zech,  
 Igor Ying Zhang,  Xing Zhang,  Yan Zhao,  Ying Zhu,  B. R. Brooks,  
 G. K. L. Chan,  C. J. Cramer,  M. S. Gordon,  W. J. Hehre,  A. Klamt,  
 M. W. Schmidt,  C. D. Sherrill,  D. G. Truhlar,  A. Aspuru-Guzik,  R. Baer,  
 A. T. Bell,  N. A. Besley,  Jeng-Da Chai,  A. E. DePrince, III,  
 R. A. DiStasio Jr.,  A. Dreuw,  B. D. Dunietz,  T. R. Furlani,  
 Chao-Ping Hsu,  Yousung Jung,  Jing Kong,  D. S. Lambrecht,  WanZhen Liang,  
 C. Ochsenfeld,  V. A. Rassolov,  L. V. Slipchenko,  J. E. Subotnik,  
 T. Van Voorhis,  J. M. Herbert,  A. I. Krylov,  P. M. W. Gill,  M. Head-Gordon

 Contributors to earlier versions of Q-Chem not listed above: 
 R. D. Adamson,  B. Austin,  J. Baker,  G. J. O. Beran,  K. Brandhorst,  
 S. T. Brown,  E. F. C. Byrd,  A. K. Chakraborty,  C.-L. Cheng,  
 Siu Hung Chien,  D. M. Chipman,  D. L. Crittenden,  H. Dachsel,  
 R. J. Doerksen,  A. D. Dutoi,  L. Fusti-Molnar,  W. A. Goddard III,  
 A. Golubeva-Zadorozhnaya,  S. R. Gwaltney,  G. Hawkins,  A. Heyden,  
 S. Hirata,  G. Kedziora,  F. J. Keil,  C. Kelley,  Jihan Kim,  R. A. King,  
 R. Z. Khaliullin,  P. P. Korambath,  W. Kurlancheek,  A. M. Lee,  M. S. Lee,  
 S. V. Levchenko,  Ching Yeh Lin,  D. Liotard,  R. C. Lochan,  I. Lotan,  
 P. E. Maslen,  N. Nair,  D. P. O'Neill,  D. Neuhauser,  E. Neuscamman,  
 C. M. Oana,  R. Olson,  B. Peters,  R. Peverati,  P. A. Pieniazek,  
 Y. M. Rhee,  J. Ritchie,  M. A. Rohrdanz,  E. Rosta,  N. J. Russ,  
 H. F. Schaefer III,  N. E. Schultz,  N. Shenvi,  A. C. Simmonett,  A. Sodt,  
 D. Stuck,  K. S. Thanthiriwatte,  V. Vanovschi,  Tao Wang,  A. Warshel,  
 C. F. Williams,  Q. Wu,  X. Xu,  W. Zhang

 Please cite Q-Chem as follows:
 Y. Shao et al., Mol. Phys. 113, 184-215 (2015)
 DOI: 10.1080/00268976.2014.952696

 Q-Chem 5.1.1 for Intel X86 EM64T Linux

 Parts of Q-Chem use Armadillo 8.300.2 (Tropical Shenanigans).
 http://arma.sourceforge.net/

 Q-Chem begins on Thu Oct 11 01:24:10 2018  

Host: 
0

     Scratch files written to /scratch/taweetham/qchem1221//
The previous job contains 0 fragments, simply inherited here
Input Ideriv = 2
Curr. Ideriv = -1
Max.  Ideriv = 2

Checking the input file for inconsistencies... 	...done.

--------------------------------------------------------------
User input:
--------------------------------------------------------------

$molecule
read
$end

$rem
   job_type 	frequency
   basis 	6-311++g**
   method	b3lyp	
$end


--------------------------------------------------------------
 ----------------------------------------------------------------
             Standard Nuclear Orientation (Angstroms)
    I     Atom           X                Y                Z
 ----------------------------------------------------------------
    1      C       1.1869784356     0.1752538102     1.5532618496
    2      C       1.5609114663    -0.6226714069     0.3132932206
    3      C       0.4971463394     0.4261081733     0.2521857263
    4      Cl      3.1153733199    -0.3551016258    -0.4918258575
    5      H       1.2621360950    -1.6595041965     0.2552710439
    6      F       0.7920834733     1.5959576618    -0.3741443354
    7      I      -1.5730577014    -0.1351379841    -0.1028668215
    8      H       0.6764953405    -0.3369233913     2.3587963260
    9      H       1.8731115909     0.9597059677     1.8537679879
 ----------------------------------------------------------------
 Molecular Point Group                 C1    NOp =  1
 Largest Abelian Subgroup              C1    NOp =  1
 Nuclear Repulsion Energy =   602.4055970962 hartrees
 There are       50 alpha and       50 beta electrons
 Requested basis set is 6-311++G(d,p)
 There are 76 shells and 201 basis functions

 Total QAlloc Memory Limit   2000 MB
 Mega-Array Size       188 MB
 MEM_STATIC part       192 MB

                       Distance Matrix (Angstroms)
             C (  1)   C (  2)   C (  3)   Cl(  4)   H (  5)   F (  6)
   C (  2)  1.521195
   C (  3)  1.493853  1.495082
   Cl(  4)  2.860484  1.770921  2.831776
   H (  5)  2.248725  1.080581  2.221485  2.386233
   F (  6)  2.426775  2.446627  1.359347  3.036142  3.348902
   I (  7)  3.233714  3.198850  2.174122  4.709677  3.238870  2.943497
   H (  8)  1.082499  2.246759  2.247708  3.751600  2.552844  3.349381
   H (  9)  1.084642  2.230347  2.177860  2.962051  3.128697  2.556762
             I (  7)   H (  8)
   H (  8)  3.340807
   H (  9)  4.111348  1.835263

 A cutoff of  1.0D-11 yielded   2461 shell pairs
 There are     18068 function pairs (     19906 Cartesian)
 Smallest overlap matrix eigenvalue = 4.16E-05
 Guess from superposition of atomic densities
 Warning:  Energy on first SCF cycle will be non-variational
 SAD guess density has 100.000000 electrons

 -----------------------------------------------------------------------
  General SCF calculation program by
  Eric Jon Sundstrom, Paul Horn, Yuezhi Mao, Dmitri Zuev, Alec White,
  David Stuck, Shaama M.S., Shane Yost, Joonho Lee, David Small,
  Daniel Levine, Susi Lehtola, Hugh Burton, Evgeny Epifanovsky
 -----------------------------------------------------------------------
 Exchange:     0.2000 Hartree-Fock + 0.0800 Slater + 0.7200 B88
 Correlation:  0.1900 VWN1RPA + 0.8100 LYP
 Using SG-1 standard quadrature grid
 A restricted SCF calculation will be
 performed using DIIS
 SCF converges when DIIS error is below 1.0e-08
 ---------------------------------------
  Cycle       Energy         DIIS error
 ---------------------------------------
    1   -7596.6949625392      3.89e-02  
    2   -7595.6708972234      3.53e-03  
    3   -7595.6432204972      4.34e-03  
    4   -7595.7225280517      5.10e-04  
    5   -7595.7234072879      2.13e-04  
    6   -7595.7235644390      7.13e-05  
    7   -7595.7235870147      2.09e-05  
    8   -7595.7235885913      6.43e-06  
    9   -7595.7235887834      1.68e-06  
   10   -7595.7235887963      3.60e-07  
   11   -7595.7235887968      2.01e-07  
   12   -7595.7235887969      4.09e-08  
   13   -7595.7235887971      1.02e-08  
   14   -7595.7235887969      2.15e-09  Convergence criterion met
 ---------------------------------------
 SCF time:   CPU 59.67s  wall 75.00s 
 SCF   energy in the final basis set =    -7595.7235887969
 Total energy in the final basis set =    -7595.7235887969

 --------------------------------------------------------------

                    Orbital Energies (a.u.)
 --------------------------------------------------------------

 Alpha MOs
 -- Occupied --
*******-176.313-165.717-165.715-165.715-101.566 -35.810 -31.303
-31.297 -31.297 -24.710 -22.953 -22.952 -22.952 -22.948 -22.948
-10.330 -10.270 -10.222  -9.480  -7.245  -7.235  -7.234  -6.359
 -4.771  -4.757  -4.756  -2.037  -2.033  -2.032  -2.020  -2.020
 -1.250  -0.932  -0.841  -0.691  -0.641  -0.622  -0.548  -0.525
 -0.493  -0.463  -0.427  -0.422  -0.369  -0.357  -0.320  -0.303
 -0.284  -0.274
 -- Virtual --
 -0.075  -0.013  -0.009   0.010   0.023   0.032   0.057   0.057
  0.064   0.072   0.082   0.092   0.098   0.108   0.112   0.118
  0.127   0.135   0.143   0.148   0.164   0.176   0.189   0.196
  0.212   0.221   0.238   0.246   0.262   0.268   0.274   0.310
  0.325   0.359   0.382   0.405   0.410   0.419   0.422   0.449
  0.451   0.463   0.488   0.492   0.506   0.539   0.556   0.586
  0.598   0.612   0.629   0.648   0.665   0.684   0.715   0.753
  0.791   0.854   0.872   0.899   0.926   0.958   0.991   1.033
  1.112   1.206   1.250   1.298   1.324   1.353   1.368   1.389
  1.411   1.427   1.470   1.488   1.520   1.545   1.590   1.628
  1.700   1.716   1.787   1.795   1.862   1.899   1.974   1.988
  2.010   2.120   2.156   2.194   2.214   2.290   2.320   2.470
  2.485   2.535   2.585   2.674   2.698   2.792   2.816   2.835
  2.937   3.141   3.286   3.404   3.684   3.736   3.780   3.810
  3.977   3.990   4.000   4.012   4.062   4.125   4.255   4.266
  4.428   4.849   6.021   6.026   6.086   6.336   6.370   6.659
  9.737  23.596  23.746  23.862  25.857  25.919  26.403  27.870
 28.358  28.361  28.387  28.539  28.544  28.574  28.600  28.689
 66.760 127.897 127.901 127.938 151.665 215.7221901.828
 --------------------------------------------------------------

          Ground-State Mulliken Net Atomic Charges

     Atom                 Charge (a.u.)
  ----------------------------------------
      1 C                    -0.501370
      2 C                    -0.016150
      3 C                    -0.163163
      4 Cl                    0.057399
      5 H                     0.251697
      6 F                    -0.047714
      7 I                     0.069580
      8 H                     0.164911
      9 H                     0.184810
  ----------------------------------------
  Sum of atomic charges =     0.000000

 -----------------------------------------------------------------
                    Cartesian Multipole Moments
 -----------------------------------------------------------------
    Charge (ESU x 10^10)
                 0.0000
    Dipole Moment (Debye)
         X      -0.3177      Y      -1.2016      Z       1.9788
       Tot       2.3367
    Quadrupole Moments (Debye-Ang)
        XX     -66.0806     XY       0.5378     YY     -65.1817
        XZ       2.9528     YZ       0.7301     ZZ     -62.4663
    Octopole Moments (Debye-Ang^2)
       XXX     -75.0424    XXY       2.5584    XYY     -18.0323
       YYY      -1.6122    XXZ      -4.1989    XYZ       1.5329
       YYZ      -0.7738    XZZ     -14.8745    YZZ       2.0392
       ZZZ      -2.4967
    Hexadecapole Moments (Debye-Ang^3)
      XXXX   -1387.2684   XXXY      38.8383   XXYY    -272.0887
      XYYY      11.2459   YYYY    -202.8516   XXXZ      -3.3965
      XXYZ       3.5906   XYYZ       4.0771   YYYZ      -1.7966
      XXZZ    -268.7062   XYZZ       9.4261   YYZZ     -69.9670
      XZZZ       5.5843   YZZZ      -3.5825   ZZZZ    -208.9491
 -----------------------------------------------------------------
 Calculating MO derivatives via CPSCF
   1         3          27      0.136502    0.030124
   2         3          27      0.017855    0.003711
   3         3          27      0.001792    0.000640
   4         9          21      0.000136    0.000054
   5        28           2      0.000006    0.000005
   6        30           0      0.000000    0.000000    Roots Converged
 Time for AOints: 28.0 s (CPU) 28.0 s (wall)
 ------------------------------------------------------------------------------
                     AOints        : Timing summary (seconds)
 ------------------------------------------------------------------------------
     job step          cpu (% of tot)      sys (% of tot)     wall (% of tot)
 ------------------------------------------------------------------------------
  cpscf_lag         0.2446E+03 (48.8)   0.3120E-03 (16.9)   0.2769E+03 (51.9)
  iterzp            0.2281E+03 (45.5)   0.1536E-02 (83.1)   0.2283E+03 (42.8)
  make_fx           0.0000E+00 ( 0.0)   0.0000E+00 ( 0.0)   0.0000E+00 ( 0.0)
  AOints            0.2797E+02 ( 5.6)   0.0000E+00 ( 0.0)   0.2800E+02 ( 5.2)
 ------------------------------------------------------------------------------
   Grand Totals     0.5011E+03          0.1849E-02          0.5337E+03
 ------------------------------------------------------------------------------
 Calculating analytic Hessian of the SCF energy
 Polarizability Matrix (a.u.)
            1           2           3
    1-107.7894335  -1.5931407  -0.2322986
    2  -1.5931407 -61.8647270  -1.2656278
    3  -0.2322986  -1.2656278 -67.5733355

 Direct stationary perturbation theory relativistic correction:

 rels  =      97.802285031783
 relv  =    -324.414226154193
 rel2e =      42.388580537218
 E_rel =    -184.223360585192

 Hessian of the SCF Energy
            1           2           3           4           5           6
    1   0.4074073   0.2205502  -0.0212458  -0.0475458  -0.0065435   0.0208048
    2   0.2205502   0.4551842  -0.0194325  -0.0002573  -0.0910399  -0.0506735
    3  -0.0212458  -0.0194325   0.6115083   0.0504341  -0.0873295  -0.1382231
    4  -0.0475458  -0.0002573   0.0504341   0.3764108   0.0181394  -0.0754140
    5  -0.0065435  -0.0910399  -0.0873295   0.0181394   0.6255589   0.0643901
    6   0.0208048  -0.0506735  -0.1382231  -0.0754140   0.0643901   0.2653329
    7  -0.0703491  -0.0169229  -0.0895682  -0.1385881   0.0821053   0.0241111
    8  -0.0061993  -0.0521832   0.0422090   0.0948534  -0.1313650  -0.0014117
    9  -0.0719152   0.0058171  -0.1765236  -0.0045969   0.0281036  -0.0206129
   10  -0.0072887   0.0056727   0.0071073  -0.1235869  -0.0257884   0.0464840
   11   0.0060263   0.0004701  -0.0017621  -0.0228464  -0.0401537   0.0098089
   12   0.0249626   0.0071615  -0.0087329   0.0468986   0.0116776  -0.0505486
   13  -0.0015338  -0.0012607   0.0025953  -0.0615358  -0.0820757  -0.0048669
   14   0.0021191  -0.0033257  -0.0004402  -0.0786689  -0.3266633  -0.0167062
   15  -0.0100281  -0.0272240  -0.0002607  -0.0041852  -0.0169182  -0.0381968
   16   0.0010438   0.0042452  -0.0036445   0.0056137   0.0136790  -0.0080031
   17   0.0001363  -0.0049571   0.0144643  -0.0129313  -0.0363073   0.0138118
   18   0.0141862   0.0365227  -0.0198553  -0.0053878   0.0005598   0.0030136
   19  -0.0134677   0.0041885  -0.0010403  -0.0155457  -0.0048990  -0.0122785
   20  -0.0038047   0.0007498   0.0022062   0.0047045   0.0032289  -0.0009064
   21  -0.0130094  -0.0041288   0.0015806   0.0004219   0.0033247  -0.0007077
   22  -0.1110307  -0.0746013   0.1052000  -0.0071164  -0.0108178   0.0050000
   23  -0.0728839  -0.1119148   0.1056176   0.0100398   0.0126062  -0.0146038
   24   0.1018582   0.1056398  -0.2030207   0.0033144   0.0044399  -0.0130647
   25  -0.1572353  -0.1416144  -0.0498378   0.0118943   0.0162007   0.0041626
   26  -0.1394005  -0.1929835  -0.0555329  -0.0130331  -0.0158648  -0.0037093
   27  -0.0456134  -0.0536822  -0.0664727  -0.0114851  -0.0082479  -0.0069927
            7           8           9          10          11          12
    1  -0.0703491  -0.0061993  -0.0719152  -0.0072887   0.0060263   0.0249626
    2  -0.0169229  -0.0521832   0.0058171   0.0056727   0.0004701   0.0071615
    3  -0.0895682   0.0422090  -0.1765236   0.0071073  -0.0017621  -0.0087329
    4  -0.1385881   0.0948534  -0.0045969  -0.1235869  -0.0228464   0.0468986
    5   0.0821053  -0.1313650   0.0281036  -0.0257884  -0.0401537   0.0116776
    6   0.0241111  -0.0014117  -0.0206129   0.0464840   0.0098089  -0.0505486
    7   0.3596842  -0.0368576   0.0568074  -0.0237293   0.0084863  -0.0002494
    8  -0.0368576   0.4328532  -0.1158508  -0.0058567   0.0004733  -0.0050481
    9   0.0568074  -0.1158508   0.3527427   0.0177441  -0.0074227  -0.0016170
   10  -0.0237293  -0.0058567   0.0177441   0.1726893   0.0251359  -0.0787213
   11   0.0084863   0.0004733  -0.0074227   0.0251359   0.0321886  -0.0116108
   12  -0.0002494  -0.0050481  -0.0016170  -0.0787213  -0.0116108   0.0595778
   13   0.0067420   0.0168039  -0.0007818  -0.0175585  -0.0202399   0.0061998
   14  -0.0054941  -0.0114193  -0.0026977   0.0008207   0.0036405   0.0002191
   15   0.0055778   0.0097238  -0.0022369   0.0100023   0.0115448  -0.0020661
   16  -0.0617133  -0.0511900   0.0296079   0.0021089   0.0029582  -0.0003320
   17  -0.0226369  -0.2211985   0.0947404  -0.0013669   0.0018651  -0.0020547
   18   0.0110875   0.0879361  -0.1039545  -0.0023827   0.0001339   0.0020525
   19  -0.0692873  -0.0059965  -0.0104649  -0.0024864  -0.0003376   0.0001891
   20  -0.0100884  -0.0195632  -0.0069967   0.0011834   0.0001111   0.0005611
   21  -0.0065512  -0.0050128  -0.0265351   0.0002527  -0.0002559   0.0004133
   22   0.0111802   0.0105260  -0.0098382  -0.0014441   0.0010815   0.0031801
   23  -0.0080998  -0.0080009   0.0003091   0.0011572  -0.0002626  -0.0036399
   24   0.0089209   0.0040979  -0.0102012  -0.0014553   0.0002938  -0.0004234
   25  -0.0139393  -0.0160832  -0.0065624   0.0012957  -0.0002644  -0.0021274
   26   0.0095082   0.0104036   0.0039978  -0.0009580   0.0016677   0.0027342
   27  -0.0101359  -0.0166434  -0.0110615   0.0009688  -0.0007300   0.0013444
           13          14          15          16          17          18
    1  -0.0015338   0.0021191  -0.0100281   0.0010438   0.0001363   0.0141862
    2  -0.0012607  -0.0033257  -0.0272240   0.0042452  -0.0049571   0.0365227
    3   0.0025953  -0.0004402  -0.0002607  -0.0036445   0.0144643  -0.0198553
    4  -0.0615358  -0.0786689  -0.0041852   0.0056137  -0.0129313  -0.0053878
    5  -0.0820757  -0.3266633  -0.0169182   0.0136790  -0.0363073   0.0005598
    6  -0.0048669  -0.0167062  -0.0381968  -0.0080031   0.0138118   0.0030136
    7   0.0067420  -0.0054941   0.0055778  -0.0617133  -0.0226369   0.0110875
    8   0.0168039  -0.0114193   0.0097238  -0.0511900  -0.2211985   0.0879361
    9  -0.0007818  -0.0026977  -0.0022369   0.0296079   0.0947404  -0.1039545
   10  -0.0175585   0.0008207   0.0100023   0.0021089  -0.0013669  -0.0023827
   11  -0.0202399   0.0036405   0.0115448   0.0029582   0.0018651   0.0001339
   12   0.0061998   0.0002191  -0.0020661  -0.0003320  -0.0020547   0.0020525
   13   0.0743881   0.0806548  -0.0035017  -0.0016170   0.0051316   0.0006436
   14   0.0806548   0.3376611   0.0195105   0.0007487  -0.0015621  -0.0005487
   15  -0.0035017   0.0195105   0.0425738  -0.0022131   0.0053093  -0.0000475
   16  -0.0016170   0.0007487  -0.0022131   0.0684754   0.0494210  -0.0227576
   17   0.0051316  -0.0015621   0.0053093   0.0494210   0.2753502  -0.1296375
   18   0.0006436  -0.0005487  -0.0000475  -0.0227576  -0.1296375   0.1144219
   19   0.0003186  -0.0006500   0.0022706  -0.0159996  -0.0201479   0.0066499
   20   0.0005077   0.0006306  -0.0004459  -0.0213006  -0.0124354   0.0023241
   21  -0.0004275   0.0001654   0.0005866   0.0067760   0.0024064   0.0032688
   22   0.0012975  -0.0005383  -0.0018636  -0.0000004   0.0027635  -0.0065762
   23   0.0003546   0.0008966   0.0021499   0.0013393  -0.0014940   0.0051128
   24   0.0009369  -0.0002080   0.0016994   0.0006444  -0.0001652  -0.0017640
   25  -0.0005013   0.0010079   0.0039409   0.0020884  -0.0003694   0.0045370
   26   0.0001237   0.0001415  -0.0036502   0.0000993   0.0007393  -0.0024030
   27  -0.0007978   0.0007058  -0.0020518  -0.0000779   0.0011253   0.0028646
           19          20          21          22          23          24
    1  -0.0134677  -0.0038047  -0.0130094  -0.1110307  -0.0728839   0.1018582
    2   0.0041885   0.0007498  -0.0041288  -0.0746013  -0.1119148   0.1056398
    3  -0.0010403   0.0022062   0.0015806   0.1052000   0.1056176  -0.2030207
    4  -0.0155457   0.0047045   0.0004219  -0.0071164   0.0100398   0.0033144
    5  -0.0048990   0.0032289   0.0033247  -0.0108178   0.0126062   0.0044399
    6  -0.0122785  -0.0009064  -0.0007077   0.0050000  -0.0146038  -0.0130647
    7  -0.0692873  -0.0100884  -0.0065512   0.0111802  -0.0080998   0.0089209
    8  -0.0059965  -0.0195632  -0.0050128   0.0105260  -0.0080009   0.0040979
    9  -0.0104649  -0.0069967  -0.0265351  -0.0098382   0.0003091  -0.0102012
   10  -0.0024864   0.0011834   0.0002527  -0.0014441   0.0011572  -0.0014553
   11  -0.0003376   0.0001111  -0.0002559   0.0010815  -0.0002626   0.0002938
   12   0.0001891   0.0005611   0.0004133   0.0031801  -0.0036399  -0.0004234
   13   0.0003186   0.0005077  -0.0004275   0.0012975   0.0003546   0.0009369
   14  -0.0006500   0.0006306   0.0001654  -0.0005383   0.0008966  -0.0002080
   15   0.0022706  -0.0004459   0.0005866  -0.0018636   0.0021499   0.0016994
   16  -0.0159996  -0.0213006   0.0067760  -0.0000004   0.0013393   0.0006444
   17  -0.0201479  -0.0124354   0.0024064   0.0027635  -0.0014940  -0.0001652
   18   0.0066499   0.0023241   0.0032688  -0.0065762   0.0051128  -0.0017640
   19   0.1164136   0.0283587   0.0141143   0.0014310  -0.0022093  -0.0002935
   20   0.0283587   0.0265293   0.0031411   0.0004864   0.0005375   0.0003233
   21   0.0141143   0.0031411   0.0213541   0.0005339  -0.0013027   0.0003368
   22   0.0014310   0.0004864   0.0005339   0.1111501   0.0768744  -0.1092411
   23  -0.0022093   0.0005375  -0.0013027   0.0768744   0.1141289  -0.1096377
   24  -0.0002935   0.0003233   0.0003368  -0.1092411  -0.1096377   0.2162407
   25  -0.0013765  -0.0000470  -0.0021108  -0.0054672  -0.0065722  -0.0046851
   26   0.0016931   0.0002113   0.0016626  -0.0057745  -0.0064968  -0.0047838
   27   0.0008532  -0.0002068  -0.0002975   0.0136051   0.0159947   0.0101970
           25          26          27
    1  -0.1572353  -0.1394005  -0.0456134
    2  -0.1416144  -0.1929835  -0.0536822
    3  -0.0498378  -0.0555329  -0.0664727
    4   0.0118943  -0.0130331  -0.0114851
    5   0.0162007  -0.0158648  -0.0082479
    6   0.0041626  -0.0037093  -0.0069927
    7  -0.0139393   0.0095082  -0.0101359
    8  -0.0160832   0.0104036  -0.0166434
    9  -0.0065624   0.0039978  -0.0110615
   10   0.0012957  -0.0009580   0.0009688
   11  -0.0002644   0.0016677  -0.0007300
   12  -0.0021274   0.0027342   0.0013444
   13  -0.0005013   0.0001237  -0.0007978
   14   0.0010079   0.0001415   0.0007058
   15   0.0039409  -0.0036502  -0.0020518
   16   0.0020884   0.0000993  -0.0000779
   17  -0.0003694   0.0007393   0.0011253
   18   0.0045370  -0.0024030   0.0028646
   19  -0.0013765   0.0016931   0.0008532
   20  -0.0000470   0.0002113  -0.0002068
   21  -0.0021108   0.0016626  -0.0002975
   22  -0.0054672  -0.0057745   0.0136051
   23  -0.0065722  -0.0064968   0.0159947
   24  -0.0046851  -0.0047838   0.0101970
   25   0.1632412   0.1477419   0.0526830
   26   0.1477419   0.2021818   0.0616845
   27   0.0526830   0.0616845   0.0724701
 Gradient time:  CPU 616.26 s  wall 648.94 s
 **********************************************************************
 **                                                                  **
 **                       VIBRATIONAL ANALYSIS                       **
 **                       --------------------                       **
 **                                                                  **
 **        VIBRATIONAL FREQUENCIES (CM**-1) AND NORMAL MODES         **
 **     FORCE CONSTANTS (mDYN/ANGSTROM) AND REDUCED MASSES (AMU)     **
 **                  INFRARED INTENSITIES (KM/MOL)                   **
 **                                                                  **
 **********************************************************************


 Mode:                 1                      2                      3
 Frequency:       128.20                 166.30                 208.79
 Force Cnst:      0.1141                 0.1755                 0.1825
 Red. Mass:      11.7806                10.7718                 7.1043
 IR Active:          YES                    YES                    YES
 IR Intens:        0.371                  0.971                  1.926
 Raman Active:       YES                    YES                    YES
               X      Y      Z        X      Y      Z        X      Y      Z
 C         -0.034 -0.252 -0.182   -0.050 -0.017 -0.207    0.234  0.159  0.086
 C          0.112 -0.156 -0.196   -0.078  0.131 -0.300    0.247  0.087  0.136
 C          0.050 -0.191 -0.204   -0.022  0.232 -0.165    0.055 -0.073  0.123
 Cl         0.262  0.183  0.163    0.200 -0.214  0.111    0.205 -0.070 -0.086
 H          0.263 -0.192 -0.338   -0.276  0.199 -0.491    0.319  0.051  0.376
 F          0.063 -0.215 -0.236   -0.191  0.394  0.069   -0.056 -0.026  0.155
 I         -0.095  0.045  0.051   -0.010 -0.033  0.030   -0.106  0.002 -0.036
 H         -0.129 -0.305 -0.275   -0.092 -0.029 -0.242    0.491  0.103  0.214
 H         -0.043 -0.298 -0.043    0.048 -0.125 -0.142    0.048  0.392 -0.093
 TransDip  -0.007 -0.015 -0.010    0.002  0.004 -0.031    0.035  0.013  0.023

 Mode:                 4                      5                      6
 Frequency:       275.06                 368.24                 470.99
 Force Cnst:      0.7718                 0.2456                 0.4439
 Red. Mass:      17.3127                 3.0740                 3.3963
 IR Active:          YES                    YES                    YES
 IR Intens:        0.706                  2.561                  8.794
 Raman Active:       YES                    YES                    YES
               X      Y      Z        X      Y      Z        X      Y      Z
 C         -0.068  0.098 -0.008    0.325 -0.019 -0.047   -0.039  0.146 -0.218
 C         -0.039  0.108 -0.037   -0.079 -0.070 -0.087    0.001 -0.086 -0.045
 C          0.152  0.263 -0.083    0.044  0.058  0.080   -0.090 -0.173 -0.166
 Cl        -0.022  0.031 -0.029   -0.071  0.029  0.090   -0.034  0.014  0.034
 H         -0.136  0.143 -0.098   -0.150 -0.047 -0.142    0.092 -0.126  0.170
 F          0.802  0.188  0.067   -0.001  0.013 -0.024    0.045 -0.019  0.187
 I         -0.115 -0.082  0.011   -0.015 -0.007 -0.013    0.014  0.005  0.007
 H         -0.250  0.073 -0.143    0.467  0.185  0.172    0.209  0.332  0.051
 H         -0.008 -0.025  0.171    0.613 -0.152 -0.348   -0.165  0.415 -0.636
 TransDip  -0.027 -0.001 -0.002    0.046 -0.010 -0.020   -0.078 -0.017 -0.051

 Mode:                 7                      8                      9
 Frequency:       598.11                 670.41                 802.72
 Force Cnst:      1.4904                 0.7080                 1.6245
 Red. Mass:       7.0710                 2.6735                 4.2790
 IR Active:          YES                    YES                    YES
 IR Intens:       32.054                 14.125                 97.034
 Raman Active:       YES                    YES                    YES
               X      Y      Z        X      Y      Z        X      Y      Z
 C          0.045 -0.056 -0.046    0.090 -0.059 -0.043   -0.064  0.215  0.042
 C          0.295 -0.245  0.237    0.164  0.236 -0.088    0.056  0.037 -0.256
 C          0.347 -0.068 -0.230   -0.028 -0.043 -0.052    0.317  0.007  0.045
 Cl        -0.115  0.008  0.023   -0.094 -0.030  0.058   -0.040 -0.010  0.022
 H          0.266 -0.244  0.262    0.185  0.219  0.157   -0.123  0.105 -0.444
 F         -0.087  0.250 -0.029    0.014 -0.027 -0.010   -0.060 -0.165  0.099
 I         -0.020 -0.002 -0.000    0.001  0.001  0.001   -0.005  0.000 -0.002
 H         -0.399  0.076 -0.243    0.308 -0.615 -0.262   -0.520  0.284 -0.214
 H          0.080 -0.197  0.242   -0.348  0.205  0.255    0.145 -0.063  0.296
 TransDip   0.176 -0.042  0.008    0.112 -0.026 -0.036    0.264  0.142 -0.098

 Mode:                10                     11                     12
 Frequency:       901.32                 987.85                1001.98
 Force Cnst:      0.7676                 2.2725                 1.4281
 Red. Mass:       1.6036                 3.9525                 2.4143
 IR Active:          YES                    YES                    YES
 IR Intens:        3.297                  8.357                 17.959
 Raman Active:       YES                    YES                    YES
               X      Y      Z        X      Y      Z        X      Y      Z
 C         -0.056 -0.081  0.132   -0.112 -0.028 -0.086   -0.025 -0.066 -0.158
 C          0.037  0.080  0.005    0.249 -0.141 -0.126    0.136  0.121  0.166
 C          0.070 -0.079 -0.075   -0.067  0.069  0.342   -0.079  0.113 -0.011
 Cl        -0.012 -0.004  0.001   -0.033 -0.013  0.015   -0.014 -0.010 -0.002
 H         -0.202  0.180 -0.506    0.355 -0.167 -0.275    0.030  0.196 -0.430
 F          0.003  0.023 -0.024    0.025  0.068 -0.077   -0.005 -0.092  0.047
 I         -0.002  0.001  0.001   -0.000 -0.001 -0.001   -0.000  0.000 -0.000
 H          0.255  0.223  0.528   -0.016  0.251  0.154   -0.277  0.325 -0.072
 H         -0.079  0.165 -0.437   -0.431  0.355 -0.338    0.453 -0.459 -0.227
 TransDip   0.022 -0.005 -0.054    0.055 -0.030  0.068   -0.056  0.099 -0.074

 Mode:                13                     14                     15
 Frequency:      1067.40                1092.09                1141.70
 Force Cnst:      0.9417                 1.0816                 1.3441
 Red. Mass:       1.4029                 1.5392                 1.7502
 IR Active:          YES                    YES                    YES
 IR Intens:       29.931                 39.863                 71.642
 Raman Active:       YES                    YES                    YES
               X      Y      Z        X      Y      Z        X      Y      Z
 C         -0.124  0.088  0.045   -0.079  0.046 -0.089   -0.074 -0.122 -0.035
 C          0.047  0.004 -0.053    0.006 -0.070  0.084   -0.046  0.065 -0.037
 C         -0.031 -0.052 -0.000    0.090  0.092  0.024    0.139  0.121  0.006
 Cl        -0.008 -0.006  0.003    0.007  0.009 -0.004    0.001  0.002 -0.002
 H          0.345 -0.088  0.107   -0.518  0.091 -0.159    0.243 -0.055  0.794
 F          0.010  0.030 -0.013   -0.016 -0.036  0.009   -0.021 -0.044  0.014
 I          0.001  0.000  0.000   -0.001 -0.000 -0.000   -0.001 -0.000  0.000
 H          0.389 -0.265  0.148    0.578 -0.540 -0.054    0.068  0.124  0.207
 H          0.579 -0.497 -0.028   -0.117  0.067 -0.062   -0.034 -0.012 -0.422
 TransDip   0.053 -0.167  0.014    0.158  0.111  0.059    0.243  0.109  0.049

 Mode:                16                     17                     18
 Frequency:      1276.04                1330.87                1456.77
 Force Cnst:      1.4868                 2.4742                 1.6219
 Red. Mass:       1.5498                 2.3709                 1.2971
 IR Active:          YES                    YES                    YES
 IR Intens:       17.959                 33.510                 22.115
 Raman Active:       YES                    YES                    YES
               X      Y      Z        X      Y      Z        X      Y      Z
 C          0.023  0.012  0.050    0.007 -0.010  0.092   -0.018 -0.019 -0.126
 C         -0.040 -0.056  0.018    0.173 -0.108 -0.107   -0.045  0.037  0.015
 C         -0.009  0.157 -0.105   -0.134  0.147 -0.133    0.041 -0.055  0.033
 Cl        -0.007 -0.008  0.002   -0.004  0.007  0.003    0.001 -0.001 -0.000
 H          0.745 -0.258 -0.430   -0.578  0.058  0.397    0.066  0.013 -0.029
 F         -0.014 -0.047  0.027   -0.004 -0.045  0.025    0.002  0.011 -0.005
 I          0.000 -0.000  0.000    0.001  0.000  0.000   -0.000  0.000 -0.000
 H          0.210 -0.073  0.124    0.108  0.290  0.377    0.350  0.417  0.400
 H         -0.184  0.174  0.134   -0.005 -0.086  0.371   -0.182 -0.175  0.670
 TransDip  -0.020  0.134 -0.011    0.068  0.127 -0.116    0.004 -0.031  0.147

 Mode:                19                     20                     21
 Frequency:      3131.40                3204.38                3226.56
 Force Cnst:      6.0903                 6.6008                 6.8532
 Red. Mass:       1.0542                 1.0911                 1.1173
 IR Active:          YES                    YES                    YES
 IR Intens:        0.094                  2.312                  0.770
 Raman Active:       YES                    YES                    YES
               X      Y      Z        X      Y      Z        X      Y      Z
 C         -0.015 -0.020 -0.060    0.011  0.012 -0.004    0.063  0.069 -0.033
 C         -0.001  0.002  0.001   -0.021 -0.082 -0.005    0.003  0.014  0.001
 C          0.002 -0.002  0.002   -0.002  0.001 -0.001    0.001  0.000  0.001
 Cl        -0.000  0.000  0.000    0.000  0.000  0.000   -0.000 -0.000  0.000
 H         -0.002  0.001  0.003    0.265  0.945  0.054   -0.045 -0.163 -0.013
 F          0.000 -0.000  0.000   -0.000  0.000  0.000   -0.000 -0.000  0.000
 I          0.000 -0.000  0.000    0.000  0.000 -0.000   -0.000 -0.000 -0.000
 H         -0.309 -0.313  0.467   -0.059 -0.062  0.095   -0.357 -0.359  0.558
 H          0.486  0.554  0.203   -0.069 -0.072 -0.027   -0.395 -0.452 -0.179
 TransDip   0.009  0.001 -0.003   -0.046  0.015  0.009   -0.011 -0.017 -0.020

 STANDARD THERMODYNAMIC QUANTITIES AT   298.15 K  AND     1.00 ATM

   This Molecule has  0 Imaginary Frequencies
   Zero point vibrational energy:       33.605 kcal/mol

   Atom    1 Element C  Has Mass   12.00000
   Atom    2 Element C  Has Mass   12.00000
   Atom    3 Element C  Has Mass   12.00000
   Atom    4 Element Cl Has Mass   34.96885
   Atom    5 Element H  Has Mass    1.00783
   Atom    6 Element F  Has Mass   18.99840
   Atom    7 Element I  Has Mass  126.90440
   Atom    8 Element H  Has Mass    1.00783
   Atom    9 Element H  Has Mass    1.00783
   Molecular Mass:   219.895140 amu
   Principal axes and moments of inertia in amu*Bohr^2:
                             1           2           3
    Eigenvalues --      422.44902  2740.38914  2790.22931
          X               0.99994    -0.00817     0.00695
          Y               0.00782     0.99880     0.04835
          Z              -0.00733    -0.04829     0.99881
   Rotational Symmetry Number is   1
   The Molecule is an Asymmetric Top
   Translational Enthalpy:        0.889 kcal/mol
   Rotational Enthalpy:           0.889 kcal/mol
   Vibrational Enthalpy:         35.789 kcal/mol
   gas constant (RT):             0.592 kcal/mol
   Translational Entropy:        42.067  cal/mol.K
   Rotational Entropy:           29.558  cal/mol.K
   Vibrational Entropy:          12.478  cal/mol.K

   Total Enthalpy:               38.159 kcal/mol
   Total Entropy:                84.103  cal/mol.K

 ======================================================================

 STANDARD THERMODYNAMIC QUANTITIES FOR ANHARMONIC VIBRATION -- TOSH

   Zero point vibrational energy: ************ kcal/mol

   Vibrational Enthalpy:       Infinity kcal/mol
   Vibrational Entropy:             NaN  cal/mol.K

   Total Enthalpy:             Infinity kcal/mol
   Total Entropy:                   NaN  cal/mol.K

 ======================================================================

 STANDARD THERMODYNAMIC QUANTITIES FOR ANHARMONIC VIBRATION -- VPT2

   Zero point vibrational energy: ************ kcal/mol

   Vibrational Enthalpy:       Infinity kcal/mol
   Vibrational Entropy:             NaN  cal/mol.K

   Total Enthalpy:             Infinity kcal/mol
   Total Entropy:                   NaN  cal/mol.K

 ======================================================================

Archival summary:
1\1\TWL02\FREQ\ProcedureUnspecified\BasisUnspecified\1l1133\taweetha\ThuOct1101:36:142018ThuOct1101:36:142018\0\\#,FREQ,ProcedureUnspecified,BasisUnspecified,\\0,1\I\C,1,2.17412\F,2,1.35935,1,110.702\C,2,1.49385,1,122.588,3,143.801,0\H,4,1.0825,2,120.651,1,2.37625,0\H,4,1.08464,2,114.329,1,-142.909,0\C,2,1.49508,1,120.205,3,-143.043,0\H,7,1.08058,2,118.305,1,-4.7502,0\Cl,7,1.77092,2,119.998,1,137.186,0\\\@

 Total job time:  724.54s(wall), 676.06s(cpu) 
 Thu Oct 11 01:36:14 2018

        *************************************************************
        *                                                           *
        *  Thank you very much for using Q-Chem.  Have a nice day.  *
        *                                                           *
        *************************************************************
