# Supplementary material for: Geometric and energetic data from ab initio calculations of haloethene, haloimine, halomethylenephosphine, haloiminophosphine, halodiazene, halodiphosphene and halocyclopropane
Source: Data Brief. 2019 Nov 2;27:104738. doi: 10.1016/j.dib.2019.104738 (PMC6861602; doi:10.1016/j.dib.2019.104738)
Supplement: Multimedia component 3 [file mmc3.zip › CCC/B3LYP/ClHCCCHF.out]

Q-Chem Developer Version!
                  Welcome to Q-Chem
     A Quantum Leap Into The Future Of Chemistry


 Q-Chem 5.1, Q-Chem, Inc., Pleasanton, CA (2018)

 Yihan Shao,  Zhengting Gan,  E. Epifanovsky,  A. T. B. Gilbert,  M. Wormit,  
 J. Kussmann,  A. W. Lange,  A. Behn,  Jia Deng,  Xintian Feng,  D. Ghosh,  
 M. Goldey,  P. R. Horn,  L. D. Jacobson,  I. Kaliman,  T. Kus,  A. Landau,  
 Jie Liu,  E. I. Proynov,  R. M. Richard,  R. P. Steele,  E. J. Sundstrom,  
 H. L. Woodcock III,  P. M. Zimmerman,  D. Zuev,  B. Albrecht,  E. Alguire,  
 S. A. Baeppler,  D. Barton,  Z. Benda,  Y. A. Bernard,  E. J. Berquist,  
 K. B. Bravaya,  H. Burton,  D. Casanova,  Chun-Min Chang,  Yunqing Chen,  
 A. Chien,  K. D. Closser,  M. P. Coons,  S. Coriani,  S. Dasgupta,  
 A. L. Dempwolff,  M. Diedenhofen,  Hainam Do,  R. G. Edgar,  Po-Tung Fang,  
 S. Faraji,  S. Fatehi,  Qingguo Feng,  K. D. Fenk,  J. Fosso-Tande,  
 Qinghui Ge,  A. Ghysels,  G. Gidofalvi,  J. Gomes,  J. Gonthier,  A. Gunina,  
 D. Hait,  M. W. D. Hanson-Heine,  P. H. P. Harbach,  A. W. Hauser,  
 J. E. Herr,  E. G. Hohenstein,  Z. C. Holden,  Kerwin Hui,  B. C. Huynh,  
 T.-C. Jagau,  Hyunjun Ji,  B. Kaduk,  K. Khistyaev,  Jaehoon Kim,  
 P. Klunzinger,  K. Koh,  D. Kosenkov,  L. Koulias,  T. Kowalczyk,  
 C. M. Krauter,  A. Kunitsa,  Ka Un Lao,  A. Laurent,  K. V. Lawler,  
 Joonho Lee,  D. Lefrancois,  S. Lehtola,  D. S. Levine,  Yi-Pei Li,  
 You-Sheng Lin,  Fenglai Liu,  E. Livshits,  A. Luenser,  P. Manohar,  
 E. Mansoor,  S. F. Manzer,  Shan-Ping Mao,  Yuezhi Mao,  N. Mardirossian,  
 A. V. Marenich,  T. Markovich,  L. A. Martinez-Martinez,  S. A. Maurer,  
 N. J. Mayhall,  S. C. McKenzie,  J.-M. Mewes,  A. F. Morrison,  
 J. W. Mullinax,  K. Nanda,  T. S. Nguyen-Beck,  R. Olivares-Amaya,  
 J. A. Parkhill,  T. M. Perrine,  F. Plasser,  P. Pokhilko,  S. Prager,  
 A. Prociuk,  E. Ramos,  D. R. Rehn,  F. Rob,  M. Schneider,  N. Sergueev,  
 S. M. Sharada,  S. Sharma,  D. W. Small,  T. Stauch,  T. Stein,  
 Yu-Chuan Su,  A. J. W. Thom,  A. Tkatchenko,  T. Tsuchimochi,  N. M. Tubman,  
 L. Vogt,  M. L. Vidal,  O. Vydrov,  M. A. Watson,  J. Wenzel,  
 M. de Wergifosse,  T. A. Wesolowski,  A. White,  J. Witte,  A. Yamada,  
 Jun Yang,  K. Yao,  S. Yeganeh,  S. R. Yost,  Zhi-Qiang You,  A. Zech,  
 Igor Ying Zhang,  Xing Zhang,  Yan Zhao,  Ying Zhu,  B. R. Brooks,  
 G. K. L. Chan,  C. J. Cramer,  M. S. Gordon,  W. J. Hehre,  A. Klamt,  
 M. W. Schmidt,  C. D. Sherrill,  D. G. Truhlar,  A. Aspuru-Guzik,  R. Baer,  
 A. T. Bell,  N. A. Besley,  Jeng-Da Chai,  A. E. DePrince, III,  
 R. A. DiStasio Jr.,  A. Dreuw,  B. D. Dunietz,  T. R. Furlani,  
 Chao-Ping Hsu,  Yousung Jung,  Jing Kong,  D. S. Lambrecht,  WanZhen Liang,  
 C. Ochsenfeld,  V. A. Rassolov,  L. V. Slipchenko,  J. E. Subotnik,  
 T. Van Voorhis,  J. M. Herbert,  A. I. Krylov,  P. M. W. Gill,  M. Head-Gordon

 Contributors to earlier versions of Q-Chem not listed above: 
 R. D. Adamson,  B. Austin,  J. Baker,  G. J. O. Beran,  K. Brandhorst,  
 S. T. Brown,  E. F. C. Byrd,  A. K. Chakraborty,  C.-L. Cheng,  
 Siu Hung Chien,  D. M. Chipman,  D. L. Crittenden,  H. Dachsel,  
 R. J. Doerksen,  A. D. Dutoi,  L. Fusti-Molnar,  W. A. Goddard III,  
 A. Golubeva-Zadorozhnaya,  S. R. Gwaltney,  G. Hawkins,  A. Heyden,  
 S. Hirata,  G. Kedziora,  F. J. Keil,  C. Kelley,  Jihan Kim,  R. A. King,  
 R. Z. Khaliullin,  P. P. Korambath,  W. Kurlancheek,  A. M. Lee,  M. S. Lee,  
 S. V. Levchenko,  Ching Yeh Lin,  D. Liotard,  R. C. Lochan,  I. Lotan,  
 P. E. Maslen,  N. Nair,  D. P. O'Neill,  D. Neuhauser,  E. Neuscamman,  
 C. M. Oana,  R. Olson,  B. Peters,  R. Peverati,  P. A. Pieniazek,  
 Y. M. Rhee,  J. Ritchie,  M. A. Rohrdanz,  E. Rosta,  N. J. Russ,  
 H. F. Schaefer III,  N. E. Schultz,  N. Shenvi,  A. C. Simmonett,  A. Sodt,  
 D. Stuck,  K. S. Thanthiriwatte,  V. Vanovschi,  Tao Wang,  A. Warshel,  
 C. F. Williams,  Q. Wu,  X. Xu,  W. Zhang

 Please cite Q-Chem as follows:
 Y. Shao et al., Mol. Phys. 113, 184-215 (2015)
 DOI: 10.1080/00268976.2014.952696

 Q-Chem 5.1.1 for Intel X86 EM64T Linux

 Parts of Q-Chem use Armadillo 8.300.2 (Tropical Shenanigans).
 http://arma.sourceforge.net/

 Q-Chem begins on Thu Oct 11 01:36:14 2018  

Host: 
0

     Scratch files written to /scratch/taweetham/qchem1463//
Input Ideriv = 2
Curr. Ideriv = -1
Max.  Ideriv = 2

Checking the input file for inconsistencies... 	...done.

--------------------------------------------------------------
User input:
--------------------------------------------------------------
$molecule
0 1
C 
C 1 CC 
C 2 CC 1 60.0
Cl 2 CCl 1 ANG  3 pDHA
H 2 CH 1 ANG  3 mDHA
H 3 CH 1 ANG  2 mDHA
F 3 CF 1 ANG  2 pDHA
H 1 CH 2 ANG  3 pDHA
H 1 CH 2 ANG  3 mDHA

CC=1.54
CH=1.09
CF=1.35
CCl=1.77
CBr=1.94
CI=2.14
ANG=118.0
pDHA=107.9
mDHA=-107.9
$end

$rem
   job_type	optimization
   basis	6-311++g**
   method	b3lyp
   mem_total	32000
$end

--------------------------------------------------------------
 ----------------------------------------------------------------
             Standard Nuclear Orientation (Angstroms)
    I     Atom           X                Y                Z
 ----------------------------------------------------------------
    1      C      -0.6139119709     1.2646346777    -0.0597477624
    2      C       0.1593944237     0.0725667543     0.5340293726
    3      C      -1.0204112314    -0.1753425497    -0.4241979456
    4      Cl      1.7960113368    -0.2374031745    -0.0645553941
    5      H       0.0172908659    -0.1544027303     1.5906236334
    6      H      -0.7971000269    -0.5310830856    -1.4300213780
    7      F      -2.1681000905    -0.6606298787     0.0952310590
    8      H      -1.2699368847     1.8298856738     0.6022360923
    9      H      -0.1199731940     1.8659697220    -0.8229781661
 ----------------------------------------------------------------
 Molecular Point Group                 C1    NOp =  1
 Largest Abelian Subgroup              C1    NOp =  1
 Nuclear Repulsion Energy =   213.6600490801 hartrees
 There are       24 alpha and       24 beta electrons
 Requested basis set is 6-311++G(d,p)
 There are 57 shells and 146 basis functions

 Total QAlloc Memory Limit  32000 MB
 Mega-Array Size       188 MB
 MEM_STATIC part       192 MB
 A cutoff of  1.0D-11 yielded   1568 shell pairs
 There are     10499 function pairs (     11235 Cartesian)
 Smallest overlap matrix eigenvalue = 5.36E-05

 Scale SEOQF with 1.000000e-01/1.000000e-01/1.000000e-01

 Standard Electronic Orientation quadrupole field applied
 Nucleus-field energy     =     0.0000000045 hartrees
 Guess from superposition of atomic densities
 Warning:  Energy on first SCF cycle will be non-variational
 SAD guess density has 48.000000 electrons

 -----------------------------------------------------------------------
  General SCF calculation program by
  Eric Jon Sundstrom, Paul Horn, Yuezhi Mao, Dmitri Zuev, Alec White,
  David Stuck, Shaama M.S., Shane Yost, Joonho Lee, David Small,
  Daniel Levine, Susi Lehtola, Hugh Burton, Evgeny Epifanovsky
 -----------------------------------------------------------------------
 Exchange:     0.2000 Hartree-Fock + 0.0800 Slater + 0.7200 B88
 Correlation:  0.1900 VWN1RPA + 0.8100 LYP
 Using SG-1 standard quadrature grid
 A restricted SCF calculation will be
 performed using DIIS
 SCF converges when DIIS error is below 1.0e-08
 ---------------------------------------
  Cycle       Energy         DIIS error
 ---------------------------------------
    1    -677.6136059596      4.68e-02  
    2    -676.7648284819      4.45e-03  
    3    -676.7512722309      5.06e-03  
    4    -676.8118238291      5.76e-04  
    5    -676.8125103065      2.08e-04  
    6    -676.8126016246      5.89e-05  
    7    -676.8126084311      2.15e-05  
    8    -676.8126095044      2.67e-06  
    9    -676.8126095208      7.96e-07  
   10    -676.8126095222      3.12e-07  
   11    -676.8126095224      2.67e-08  
   12    -676.8126095225      1.06e-08  
   13    -676.8126095225      5.31e-09  Convergence criterion met
 ---------------------------------------
 SCF time:   CPU 26.01s  wall 33.00s 
 SCF   energy in the final basis set =     -676.8126095225
 Total energy in the final basis set =     -676.8126095225

 --------------------------------------------------------------

                    Orbital Energies (a.u.)
 --------------------------------------------------------------

 Alpha MOs
 -- Occupied --
******* -24.694 -10.283 -10.258 -10.208  -9.473  -7.238  -7.228
 -7.227  -1.236  -0.905  -0.821  -0.642  -0.622  -0.553  -0.523
 -0.474  -0.460  -0.428  -0.410  -0.369  -0.344  -0.301  -0.287
 -- Virtual --
 -0.007  -0.001   0.005   0.016   0.025   0.049   0.059   0.070
  0.072   0.080   0.087   0.105   0.111   0.118   0.121   0.124
  0.130   0.142   0.148   0.156   0.160   0.181   0.197   0.215
  0.228   0.235   0.250   0.269   0.277   0.319   0.362   0.366
  0.389   0.421   0.457   0.458   0.476   0.491   0.508   0.526
  0.532   0.555   0.578   0.601   0.617   0.627   0.646   0.673
  0.676   0.783   0.841   0.873   0.895   0.915   0.941   0.970
  1.026   1.085   1.223   1.252   1.315   1.318   1.373   1.387
  1.417   1.430   1.497   1.532   1.550   1.628   1.643   1.686
  1.722   1.749   1.797   1.823   1.871   1.891   1.949   2.030
  2.089   2.131   2.182   2.185   2.226   2.301   2.303   2.425
  2.467   2.522   2.576   2.594   2.675   2.707   2.740   2.809
  2.827   2.834   3.114   3.192   3.389   3.399   3.705   3.791
  3.817   4.007   4.048   4.147   4.267   4.857   6.341   6.374
  6.688   9.736  23.696  23.721  23.846  25.868  25.918  26.405
 66.773 215.720
 --------------------------------------------------------------

          Ground-State Mulliken Net Atomic Charges

     Atom                 Charge (a.u.)
  ----------------------------------------
      1 C                    -0.389993
      2 C                     0.012836
      3 C                    -0.258596
      4 Cl                    0.026816
      5 H                     0.253164
      6 H                     0.162782
      7 F                    -0.127757
      8 H                     0.177524
      9 H                     0.143224
  ----------------------------------------
  Sum of atomic charges =    -0.000000

 -----------------------------------------------------------------
                    Cartesian Multipole Moments
 -----------------------------------------------------------------
    Charge (ESU x 10^10)
                -0.0000
    Dipole Moment (Debye)
         X      -0.2814      Y       1.1844      Z      -0.1299
       Tot       1.2243
    Quadrupole Moments (Debye-Ang)
        XX     -42.4096     XY      -1.7501     YY     -35.9623
        XZ       0.0567     YZ       0.3123     ZZ     -33.8145
    Octopole Moments (Debye-Ang^2)
       XXX       1.2045    XXY       1.4265    XYY      -4.2301
       YYY      -1.9493    XXZ      -1.7118    XYZ      -1.8654
       YYZ      -0.7585    XZZ      -4.3894    YZZ      -2.6184
       ZZZ       1.4885
    Hexadecapole Moments (Debye-Ang^3)
      XXXX    -499.4843   XXXY      -2.6223   XXYY    -105.9273
      XYYY       5.8494   YYYY    -134.6183   XXXZ      -7.5241
      XXYZ       3.4061   XYYZ      -2.8171   YYYZ      -1.1875
      XXZZ     -93.4035   XYZZ       3.4546   YYZZ     -34.5424
      XZZZ      -1.1201   YZZZ      -0.1055   ZZZZ     -69.9767
 -----------------------------------------------------------------
 Calculating analytic gradient of the SCF energy
 Gradient of SCF Energy
            1           2           3           4           5           6
    1   0.0000365   0.0270503  -0.0349945  -0.0028926  -0.0022898   0.0027665
    2   0.0185210  -0.0081163  -0.0277989   0.0017451   0.0000653   0.0010863
    3   0.0003326   0.0142943  -0.0074321  -0.0018552   0.0056678  -0.0046845
            7           8           9
    1   0.0109900  -0.0026459   0.0019796
    2   0.0060074   0.0043932   0.0040971
    3  -0.0045949   0.0001732  -0.0019012
 Max gradient component =       3.499E-02
 RMS gradient           =       1.172E-02
 Gradient time:  CPU 6.49 s  wall 8.00 s
 Geometry Optimization Parameters
   NAtoms,    NIC,     NZ,  NCons,   NDum,   NFix, NCnnct, MaxDiis
        9      69       9       0       0       0       0       0


** GEOMETRY OPTIMIZATION IN DELOCALIZED INTERNAL COORDINATES **
   Searching for a Minimum

   Optimization Cycle:   1

                       Coordinates (Angstroms)
     ATOM                X               Y               Z
      1  C        -0.6139119709    1.2646346777   -0.0597477624
      2  C         0.1593944237    0.0725667543    0.5340293726
      3  C        -1.0204112314   -0.1753425497   -0.4241979456
      4  Cl        1.7960113368   -0.2374031745   -0.0645553941
      5  H         0.0172908659   -0.1544027303    1.5906236334
      6  H        -0.7971000269   -0.5310830856   -1.4300213780
      7  F        -2.1681000905   -0.6606298787    0.0952310590
      8  H        -1.2699368847    1.8298856738    0.6022360923
      9  H        -0.1199731940    1.8659697220   -0.8229781661
   Point Group: c1    Number of degrees of freedom:    21


   Energy is   -676.812609522


 Attempting to Generate Delocalized Internal Coordinates

 21 Hessian modes will be used to form the next step
  Hessian Eigenvalues:
     0.015566    0.020947    0.022466    0.023621    0.030130    0.032042
     0.080386    0.082571    0.090112    0.091755    0.110244    0.127284
     0.252960    0.257000    0.285189    0.286300    0.348126    0.348126
     0.348126    0.348126    0.550214

 Minimum Search - Taking Simple RFO Step
 Searching for Lamda that Minimizes Along All modes
 Value Taken    Lamda =  -0.00434556
 Step Taken.  Stepsize is  0.150679

                             Maximum     Tolerance    Cnvgd?
         Gradient           0.019166      0.000300      NO
         Displacement       0.081703      0.001200      NO
         Energy change     *********      0.000001      NO


 New Cartesian Coordinates Obtained by Inverse Iteration

 Displacement from previous Coordinates is:  0.127843
 ----------------------------------------------------------------
             Standard Nuclear Orientation (Angstroms)
    I     Atom           X                Y                Z
 ----------------------------------------------------------------
    1      C      -0.6151409740     1.2605963451    -0.0631895107
    2      C       0.1449254583     0.0854881285     0.5177805590
    3      C      -1.0046211041    -0.1515925087    -0.4200172996
    4      Cl      1.7910293008    -0.2482002748    -0.0539955581
    5      H       0.0008725409    -0.1540037983     1.5623975896
    6      H      -0.7855374010    -0.5253649056    -1.4128056108
    7      F      -2.1550082944    -0.6576238627     0.1066411199
    8      H      -1.2598759770     1.8095426919     0.6136014099
    9      H      -0.1333803215     1.8553535937    -0.8297931882
 ----------------------------------------------------------------
 Molecular Point Group                 C1    NOp =  1
 Largest Abelian Subgroup              C1    NOp =  1
 Nuclear Repulsion Energy =   214.9456469424 hartrees
 There are       24 alpha and       24 beta electrons
 Applying Cartesian multipole field
    Component          Value
    ---------          -----
     (2,0,0)        1.00000E-11
     (0,2,0)        2.00000E-11
     (0,0,2)       -3.00000E-11
 Nucleus-field energy     =     0.0000000045 hartrees
 Requested basis set is 6-311++G(d,p)
 There are 57 shells and 146 basis functions
 A cutoff of  1.0D-11 yielded   1569 shell pairs
 There are     10519 function pairs (     11259 Cartesian)
 Smallest overlap matrix eigenvalue = 4.81E-05
 Guess MOs from SCF MO coefficient file

 -----------------------------------------------------------------------
  General SCF calculation program by
  Eric Jon Sundstrom, Paul Horn, Yuezhi Mao, Dmitri Zuev, Alec White,
  David Stuck, Shaama M.S., Shane Yost, Joonho Lee, David Small,
  Daniel Levine, Susi Lehtola, Hugh Burton, Evgeny Epifanovsky
 -----------------------------------------------------------------------
 Exchange:     0.2000 Hartree-Fock + 0.0800 Slater + 0.7200 B88
 Correlation:  0.1900 VWN1RPA + 0.8100 LYP
 Using SG-1 standard quadrature grid
 A restricted SCF calculation will be
 performed using DIIS
 SCF converges when DIIS error is below 1.0e-08
 ---------------------------------------
  Cycle       Energy         DIIS error
 ---------------------------------------
    1    -676.8143379348      5.84e-04  
    2    -676.8152287567      2.79e-04  
    3    -676.8152586670      2.61e-04  
    4    -676.8154031519      3.87e-05  
    5    -676.8154058574      8.39e-06  
    6    -676.8154060087      2.41e-06  
    7    -676.8154060216      6.03e-07  
    8    -676.8154060223      2.02e-07  
    9    -676.8154060224      5.62e-08  
   10    -676.8154060224      1.26e-08  
   11    -676.8154060224      1.31e-09  Convergence criterion met
 ---------------------------------------
 SCF time:   CPU 23.13s  wall 28.00s 
 SCF   energy in the final basis set =     -676.8154060224
 Total energy in the final basis set =     -676.8154060224

 --------------------------------------------------------------

                    Orbital Energies (a.u.)
 --------------------------------------------------------------

 Alpha MOs
 -- Occupied --
******* -24.690 -10.279 -10.254 -10.206  -9.472  -7.237  -7.227
 -7.227  -1.229  -0.916  -0.827  -0.642  -0.624  -0.555  -0.526
 -0.470  -0.459  -0.428  -0.412  -0.369  -0.346  -0.304  -0.289
 -- Virtual --
 -0.009  -0.002   0.006   0.016   0.025   0.049   0.059   0.071
  0.074   0.080   0.090   0.105   0.112   0.118   0.121   0.124
  0.131   0.143   0.148   0.156   0.164   0.183   0.198   0.216
  0.232   0.239   0.253   0.276   0.285   0.325   0.362   0.367
  0.390   0.422   0.454   0.458   0.475   0.492   0.506   0.524
  0.533   0.557   0.579   0.610   0.622   0.636   0.649   0.676
  0.679   0.781   0.842   0.873   0.896   0.916   0.942   0.976
  1.029   1.085   1.225   1.253   1.318   1.335   1.380   1.394
  1.424   1.432   1.511   1.527   1.555   1.639   1.642   1.686
  1.735   1.760   1.811   1.833   1.883   1.907   1.964   2.045
  2.098   2.140   2.198   2.205   2.224   2.304   2.309   2.435
  2.473   2.537   2.579   2.615   2.676   2.715   2.758   2.842
  2.846   2.856   3.132   3.205   3.427   3.441   3.721   3.794
  3.825   4.006   4.044   4.170   4.299   4.865   6.346   6.378
  6.684   9.736  23.740  23.770  23.874  25.868  25.919  26.408
 66.778 215.720
 --------------------------------------------------------------

          Ground-State Mulliken Net Atomic Charges

     Atom                 Charge (a.u.)
  ----------------------------------------
      1 C                    -0.388630
      2 C                     0.012587
      3 C                    -0.252264
      4 Cl                    0.031708
      5 H                     0.251849
      6 H                     0.163296
      7 F                    -0.141932
      8 H                     0.179257
      9 H                     0.144129
  ----------------------------------------
  Sum of atomic charges =     0.000000

 -----------------------------------------------------------------
                    Cartesian Multipole Moments
 -----------------------------------------------------------------
    Charge (ESU x 10^10)
                 0.0000
    Dipole Moment (Debye)
         X      -0.2446      Y       1.2568      Z      -0.1540
       Tot       1.2896
    Quadrupole Moments (Debye-Ang)
        XX     -42.5559     XY      -1.8532     YY     -35.8566
        XZ       0.0607     YZ       0.3131     ZZ     -33.7784
    Octopole Moments (Debye-Ang^2)
       XXX       1.5071    XXY       1.5329    XYY      -4.1670
       YYY      -1.9205    XXZ      -1.7684    XYZ      -1.8438
       YYZ      -0.8531    XZZ      -4.4852    YZZ      -2.4408
       ZZZ       1.0912
    Hexadecapole Moments (Debye-Ang^3)
      XXXX    -496.0223   XXXY      -1.9326   XXYY    -105.0765
      XYYY       7.0664   YYYY    -133.5573   XXXZ      -7.0551
      XXYZ       3.5039   XYYZ      -2.7622   YYYZ      -0.8034
      XXZZ     -92.6742   XYZZ       3.7222   YYZZ     -33.8658
      XZZZ      -1.1619   YZZZ       0.1977   ZZZZ     -68.9304
 -----------------------------------------------------------------
 Calculating analytic gradient of the SCF energy
 Gradient of SCF Energy
            1           2           3           4           5           6
    1   0.0009011   0.0086280  -0.0149463  -0.0025938  -0.0011994   0.0023081
    2   0.0044089  -0.0015933  -0.0091139   0.0009911   0.0001199   0.0009601
    3   0.0002241   0.0054667  -0.0019104  -0.0010433  -0.0001564   0.0001592
            7           8           9
    1   0.0067957  -0.0002387   0.0003453
    2   0.0033787   0.0006845   0.0001639
    3  -0.0023774  -0.0005674   0.0002049
 Max gradient component =       1.495E-02
 RMS gradient           =       4.381E-03
 Gradient time:  CPU 6.62 s  wall 7.96 s
 Geometry Optimization Parameters
   NAtoms,    NIC,     NZ,  NCons,   NDum,   NFix, NCnnct, MaxDiis
        9      69       9       0       0       0       0       0

 Cartesian Hessian Update
 Hessian Updated using BFGS Update


** GEOMETRY OPTIMIZATION IN DELOCALIZED INTERNAL COORDINATES **
   Searching for a Minimum

   Optimization Cycle:   2

                       Coordinates (Angstroms)
     ATOM                X               Y               Z
      1  C        -0.6151409740    1.2605963451   -0.0631895107
      2  C         0.1449254583    0.0854881285    0.5177805590
      3  C        -1.0046211041   -0.1515925087   -0.4200172996
      4  Cl        1.7910293008   -0.2482002748   -0.0539955581
      5  H         0.0008725409   -0.1540037983    1.5623975896
      6  H        -0.7855374010   -0.5253649056   -1.4128056108
      7  F        -2.1550082944   -0.6576238627    0.1066411199
      8  H        -1.2598759770    1.8095426919    0.6136014099
      9  H        -0.1333803215    1.8553535937   -0.8297931882
   Point Group: c1    Number of degrees of freedom:    21


   Energy is   -676.815406022

 Hessian Updated using BFGS Update

 19 Hessian modes will be used to form the next step
  Hessian Eigenvalues:
     0.015761    0.020947    0.022495    0.023734    0.030340    0.032036
     0.077640    0.080397    0.089375    0.091596    0.105029    0.124814
     0.234902    0.253239    0.262077    0.290360    0.348110    0.355185
     0.529763

 Minimum Search - Taking Simple RFO Step
 Searching for Lamda that Minimizes Along All modes
 Value Taken    Lamda =  -0.00073878
 Step Taken.  Stepsize is  0.083935

                             Maximum     Tolerance    Cnvgd?
         Gradient           0.006094      0.000300      NO
         Displacement       0.046255      0.001200      NO
         Energy change     -0.002796      0.000001      NO


 New Cartesian Coordinates Obtained by Inverse Iteration

 Displacement from previous Coordinates is:  0.071015
 ----------------------------------------------------------------
             Standard Nuclear Orientation (Angstroms)
    I     Atom           X                Y                Z
 ----------------------------------------------------------------
    1      C      -0.6155105955     1.2581122547    -0.0663745289
    2      C       0.1420029045     0.0880455907     0.5095285258
    3      C      -0.9950546453    -0.1445318778    -0.4195405915
    4      Cl      1.8015432306    -0.2558340005    -0.0351250079
    5      H       0.0007415941    -0.1484843973     1.5546762316
    6      H      -0.7974999497    -0.5184535609    -1.4163205683
    7      F      -2.1542108693    -0.6581776374     0.1097635786
    8      H      -1.2551636072     1.7987286677     0.6207184632
    9      H      -0.1435848341     1.8547903699    -0.8367065916
 ----------------------------------------------------------------
 Molecular Point Group                 C1    NOp =  1
 Largest Abelian Subgroup              C1    NOp =  1
 Nuclear Repulsion Energy =   214.8752092249 hartrees
 There are       24 alpha and       24 beta electrons
 Applying Cartesian multipole field
    Component          Value
    ---------          -----
     (2,0,0)        1.00000E-11
     (0,2,0)        2.00000E-11
     (0,0,2)       -3.00000E-11
 Nucleus-field energy     =     0.0000000045 hartrees
 Requested basis set is 6-311++G(d,p)
 There are 57 shells and 146 basis functions
 A cutoff of  1.0D-11 yielded   1567 shell pairs
 There are     10506 function pairs (     11246 Cartesian)
 Smallest overlap matrix eigenvalue = 4.64E-05
 Guess MOs from SCF MO coefficient file

 -----------------------------------------------------------------------
  General SCF calculation program by
  Eric Jon Sundstrom, Paul Horn, Yuezhi Mao, Dmitri Zuev, Alec White,
  David Stuck, Shaama M.S., Shane Yost, Joonho Lee, David Small,
  Daniel Levine, Susi Lehtola, Hugh Burton, Evgeny Epifanovsky
 -----------------------------------------------------------------------
 Exchange:     0.2000 Hartree-Fock + 0.0800 Slater + 0.7200 B88
 Correlation:  0.1900 VWN1RPA + 0.8100 LYP
 Using SG-1 standard quadrature grid
 A restricted SCF calculation will be
 performed using DIIS
 SCF converges when DIIS error is below 1.0e-08
 ---------------------------------------
  Cycle       Energy         DIIS error
 ---------------------------------------
    1    -676.8154472462      3.14e-04  
    2    -676.8157785500      1.09e-04  
    3    -676.8157734826      1.24e-04  
    4    -676.8158024026      1.75e-05  
    5    -676.8158029826      3.99e-06  
    6    -676.8158030177      1.24e-06  
    7    -676.8158030214      2.66e-07  
    8    -676.8158030216      5.13e-08  
    9    -676.8158030216      2.20e-08  
   10    -676.8158030216      6.25e-09  Convergence criterion met
 ---------------------------------------
 SCF time:   CPU 21.04s  wall 25.00s 
 SCF   energy in the final basis set =     -676.8158030216
 Total energy in the final basis set =     -676.8158030216

 --------------------------------------------------------------

                    Orbital Energies (a.u.)
 --------------------------------------------------------------

 Alpha MOs
 -- Occupied --
******* -24.688 -10.279 -10.254 -10.206  -9.472  -7.237  -7.227
 -7.227  -1.223  -0.919  -0.829  -0.642  -0.625  -0.554  -0.527
 -0.467  -0.457  -0.427  -0.412  -0.370  -0.346  -0.306  -0.292
 -- Virtual --
 -0.011  -0.003   0.006   0.016   0.025   0.048   0.059   0.071
  0.074   0.080   0.090   0.105   0.112   0.117   0.121   0.124
  0.131   0.143   0.149   0.155   0.165   0.184   0.199   0.216
  0.231   0.240   0.251   0.277   0.287   0.328   0.363   0.368
  0.391   0.421   0.452   0.458   0.475   0.493   0.505   0.526
  0.533   0.558   0.579   0.612   0.623   0.639   0.648   0.674
  0.680   0.779   0.842   0.873   0.894   0.916   0.938   0.979
  1.030   1.084   1.228   1.253   1.317   1.334   1.384   1.396
  1.425   1.432   1.515   1.523   1.556   1.639   1.644   1.688
  1.734   1.762   1.818   1.837   1.889   1.912   1.970   2.047
  2.095   2.142   2.203   2.210   2.219   2.307   2.311   2.435
  2.471   2.541   2.577   2.619   2.677   2.715   2.766   2.849
  2.851   2.866   3.122   3.212   3.440   3.452   3.722   3.796
  3.828   3.999   4.033   4.175   4.308   4.861   6.349   6.379
  6.674   9.734  23.741  23.798  23.884  25.866  25.918  26.402
 66.780 215.719
 --------------------------------------------------------------

          Ground-State Mulliken Net Atomic Charges

     Atom                 Charge (a.u.)
  ----------------------------------------
      1 C                    -0.386821
      2 C                     0.014784
      3 C                    -0.253676
      4 Cl                    0.035850
      5 H                     0.249152
      6 H                     0.165432
      7 F                    -0.149622
      8 H                     0.180376
      9 H                     0.144526
  ----------------------------------------
  Sum of atomic charges =     0.000000

 -----------------------------------------------------------------
                    Cartesian Multipole Moments
 -----------------------------------------------------------------
    Charge (ESU x 10^10)
                 0.0000
    Dipole Moment (Debye)
         X      -0.2177      Y       1.3099      Z      -0.1836
       Tot       1.3405
    Quadrupole Moments (Debye-Ang)
        XX     -42.7132     XY      -1.9171     YY     -35.8430
        XZ       0.1036     YZ       0.3163     ZZ     -33.7186
    Octopole Moments (Debye-Ang^2)
       XXX       1.4070    XXY       1.6848    XYY      -4.2825
       YYY      -1.6243    XXZ      -1.9660    XYZ      -1.8521
       YYZ      -1.0720    XZZ      -4.7614    YZZ      -2.2517
       ZZZ       0.4147
    Hexadecapole Moments (Debye-Ang^3)
      XXXX    -498.9596   XXXY      -1.6286   XXYY    -105.5459
      XYYY       7.7036   YYYY    -133.3366   XXXZ      -7.8710
      XXYZ       3.5930   XYYZ      -3.1175   YYYZ      -0.5313
      XXZZ     -93.1625   XYZZ       3.9167   YYZZ     -33.6335
      XZZZ      -2.1643   YZZZ       0.5448   ZZZZ     -68.3331
 -----------------------------------------------------------------
 Calculating analytic gradient of the SCF energy
 Gradient of SCF Energy
            1           2           3           4           5           6
    1   0.0005835  -0.0005966  -0.0020348  -0.0005965  -0.0001704   0.0008055
    2  -0.0021999   0.0007626  -0.0000006   0.0002846   0.0000893   0.0006053
    3  -0.0001246  -0.0001589   0.0017890  -0.0003697  -0.0003276   0.0001528
            7           8           9
    1   0.0018528   0.0000810   0.0000755
    2   0.0011394  -0.0002553  -0.0004254
    3  -0.0009127  -0.0002160   0.0001675
 Max gradient component =       2.200E-03
 RMS gradient           =       8.851E-04
 Gradient time:  CPU 6.48 s  wall 6.49 s
 Geometry Optimization Parameters
   NAtoms,    NIC,     NZ,  NCons,   NDum,   NFix, NCnnct, MaxDiis
        9      69       9       0       0       0       0       0

 Cartesian Hessian Update
 Hessian Updated using BFGS Update


** GEOMETRY OPTIMIZATION IN DELOCALIZED INTERNAL COORDINATES **
   Searching for a Minimum

   Optimization Cycle:   3

                       Coordinates (Angstroms)
     ATOM                X               Y               Z
      1  C        -0.6155105955    1.2581122547   -0.0663745289
      2  C         0.1420029045    0.0880455907    0.5095285258
      3  C        -0.9950546453   -0.1445318778   -0.4195405915
      4  Cl        1.8015432306   -0.2558340005   -0.0351250079
      5  H         0.0007415941   -0.1484843973    1.5546762316
      6  H        -0.7974999497   -0.5184535609   -1.4163205683
      7  F        -2.1542108693   -0.6581776374    0.1097635786
      8  H        -1.2551636072    1.7987286677    0.6207184632
      9  H        -0.1435848341    1.8547903699   -0.8367065916
   Point Group: c1    Number of degrees of freedom:    21


   Energy is   -676.815803022

 Hessian Updated using BFGS Update

 20 Hessian modes will be used to form the next step
  Hessian Eigenvalues:
     0.015761    0.020938    0.022499    0.023828    0.030202    0.031946
     0.068530    0.080421    0.089408    0.091198    0.100641    0.122806
     0.247475    0.256117    0.277808    0.307560    0.348123    0.348216
     0.357906    0.497064

 Minimum Search - Taking Simple RFO Step
 Searching for Lamda that Minimizes Along All modes
 Value Taken    Lamda =  -0.00006040
 Step Taken.  Stepsize is  0.024274

                             Maximum     Tolerance    Cnvgd?
         Gradient           0.002584      0.000300      NO
         Displacement       0.013707      0.001200      NO
         Energy change     -0.000397      0.000001      NO


 New Cartesian Coordinates Obtained by Inverse Iteration

 Displacement from previous Coordinates is:  0.028167
 ----------------------------------------------------------------
             Standard Nuclear Orientation (Angstroms)
    I     Atom           X                Y                Z
 ----------------------------------------------------------------
    1      C      -0.6158087802     1.2611961706    -0.0674530914
    2      C       0.1426132295     0.0885009812     0.5075303686
    3      C      -0.9940466314    -0.1436443409    -0.4217201198
    4      Cl      1.8054218016    -0.2603120458    -0.0283710401
    5      H       0.0005087785    -0.1486608193     1.5527464674
    6      H      -0.8027290983    -0.5209335822    -1.4186260332
    7      F      -2.1528073856    -0.6628586019     0.1115310264
    8      H      -1.2535752858     1.8005799287     0.6228488887
    9      H      -0.1463134003     1.8603277188    -0.8378669556
 ----------------------------------------------------------------
 Molecular Point Group                 C1    NOp =  1
 Largest Abelian Subgroup              C1    NOp =  1
 Nuclear Repulsion Energy =   214.6072742201 hartrees
 There are       24 alpha and       24 beta electrons
 Applying Cartesian multipole field
    Component          Value
    ---------          -----
     (2,0,0)        1.00000E-11
     (0,2,0)        2.00000E-11
     (0,0,2)       -3.00000E-11
 Nucleus-field energy     =     0.0000000045 hartrees
 Requested basis set is 6-311++G(d,p)
 There are 57 shells and 146 basis functions
 A cutoff of  1.0D-11 yielded   1567 shell pairs
 There are     10506 function pairs (     11246 Cartesian)
 Smallest overlap matrix eigenvalue = 4.66E-05
 Guess MOs from SCF MO coefficient file

 -----------------------------------------------------------------------
  General SCF calculation program by
  Eric Jon Sundstrom, Paul Horn, Yuezhi Mao, Dmitri Zuev, Alec White,
  David Stuck, Shaama M.S., Shane Yost, Joonho Lee, David Small,
  Daniel Levine, Susi Lehtola, Hugh Burton, Evgeny Epifanovsky
 -----------------------------------------------------------------------
 Exchange:     0.2000 Hartree-Fock + 0.0800 Slater + 0.7200 B88
 Correlation:  0.1900 VWN1RPA + 0.8100 LYP
 Using SG-1 standard quadrature grid
 A restricted SCF calculation will be
 performed using DIIS
 SCF converges when DIIS error is below 1.0e-08
 ---------------------------------------
  Cycle       Energy         DIIS error
 ---------------------------------------
    1    -676.8158055169      9.21e-05  
    2    -676.8158388415      2.15e-05  
    3    -676.8158390140      2.07e-05  
    4    -676.8158400158      4.02e-06  
    5    -676.8158400569      1.15e-06  
    6    -676.8158400598      3.85e-07  
    7    -676.8158400601      9.80e-08  
    8    -676.8158400602      3.65e-08  
    9    -676.8158400602      8.10e-09  Convergence criterion met
 ---------------------------------------
 SCF time:   CPU 18.79s  wall 19.00s 
 SCF   energy in the final basis set =     -676.8158400602
 Total energy in the final basis set =     -676.8158400602

 --------------------------------------------------------------

                    Orbital Energies (a.u.)
 --------------------------------------------------------------

 Alpha MOs
 -- Occupied --
******* -24.687 -10.279 -10.255 -10.207  -9.472  -7.237  -7.227
 -7.227  -1.222  -0.919  -0.829  -0.642  -0.625  -0.553  -0.527
 -0.466  -0.457  -0.427  -0.412  -0.370  -0.346  -0.306  -0.292
 -- Virtual --
 -0.011  -0.003   0.006   0.016   0.025   0.047   0.058   0.071
  0.074   0.080   0.090   0.105   0.112   0.117   0.121   0.124
  0.131   0.143   0.149   0.155   0.165   0.184   0.198   0.215
  0.231   0.240   0.250   0.276   0.285   0.328   0.363   0.368
  0.391   0.421   0.452   0.458   0.475   0.493   0.505   0.526
  0.533   0.558   0.579   0.612   0.622   0.639   0.648   0.674
  0.680   0.778   0.843   0.873   0.894   0.915   0.936   0.980
  1.030   1.084   1.226   1.252   1.315   1.333   1.384   1.396
  1.426   1.432   1.515   1.523   1.554   1.638   1.644   1.688
  1.734   1.762   1.816   1.836   1.890   1.912   1.970   2.045
  2.094   2.141   2.202   2.208   2.218   2.307   2.311   2.433
  2.470   2.540   2.576   2.618   2.676   2.713   2.765   2.847
  2.849   2.865   3.116   3.211   3.437   3.448   3.720   3.796
  3.828   3.996   4.029   4.174   4.306   4.858   6.349   6.379
  6.670   9.734  23.739  23.796  23.881  25.866  25.917  26.400
 66.780 215.718
 --------------------------------------------------------------

          Ground-State Mulliken Net Atomic Charges

     Atom                 Charge (a.u.)
  ----------------------------------------
      1 C                    -0.385224
      2 C                     0.012601
      3 C                    -0.252925
      4 Cl                    0.037458
      5 H                     0.248159
      6 H                     0.166093
      7 F                    -0.151000
      8 H                     0.180236
      9 H                     0.144603
  ----------------------------------------
  Sum of atomic charges =     0.000000

 -----------------------------------------------------------------
                    Cartesian Multipole Moments
 -----------------------------------------------------------------
    Charge (ESU x 10^10)
                 0.0000
    Dipole Moment (Debye)
         X      -0.2114      Y       1.3258      Z      -0.1959
       Tot       1.3568
    Quadrupole Moments (Debye-Ang)
        XX     -42.7572     XY      -1.9361     YY     -35.8317
        XZ       0.1177     YZ       0.3257     ZZ     -33.7172
    Octopole Moments (Debye-Ang^2)
       XXX       1.3296    XXY       1.7516    XYY      -4.3203
       YYY      -1.3857    XXZ      -2.0359    XYZ      -1.8719
       YYZ      -1.1576    XZZ      -4.8479    YZZ      -2.1932
       ZZZ       0.1878
    Hexadecapole Moments (Debye-Ang^3)
      XXXX    -499.9938   XXXY      -1.5120   XXYY    -105.8624
      XYYY       7.9153   YYYY    -133.9482   XXXZ      -8.2300
      XXYZ       3.6501   XYYZ      -3.2810   YYYZ      -0.4381
      XXZZ     -93.3769   XYZZ       4.0179   YYZZ     -33.7101
      XZZZ      -2.6024   YZZZ       0.6819   ZZZZ     -68.3084
 -----------------------------------------------------------------
 Calculating analytic gradient of the SCF energy
 Gradient of SCF Energy
            1           2           3           4           5           6
    1   0.0003021  -0.0007424  -0.0005865   0.0000149   0.0001141   0.0003226
    2  -0.0006931   0.0003529   0.0004632  -0.0000628  -0.0000514   0.0000640
    3  -0.0002591   0.0000202   0.0006591  -0.0001193  -0.0000847   0.0000582
            7           8           9
    1   0.0004468   0.0000633   0.0000651
    2   0.0000825  -0.0000678  -0.0000876
    3  -0.0003375  -0.0000116   0.0000746
 Max gradient component =       7.424E-04
 RMS gradient           =       3.224E-04
 Gradient time:  CPU 6.51 s  wall 6.51 s
 Geometry Optimization Parameters
   NAtoms,    NIC,     NZ,  NCons,   NDum,   NFix, NCnnct, MaxDiis
        9      69       9       0       0       0       0       0

 Cartesian Hessian Update
 Hessian Updated using BFGS Update


** GEOMETRY OPTIMIZATION IN DELOCALIZED INTERNAL COORDINATES **
   Searching for a Minimum

   Optimization Cycle:   4

                       Coordinates (Angstroms)
     ATOM                X               Y               Z
      1  C        -0.6158087802    1.2611961706   -0.0674530914
      2  C         0.1426132295    0.0885009812    0.5075303686
      3  C        -0.9940466314   -0.1436443409   -0.4217201198
      4  Cl        1.8054218016   -0.2603120458   -0.0283710401
      5  H         0.0005087785   -0.1486608193    1.5527464674
      6  H        -0.8027290983   -0.5209335822   -1.4186260332
      7  F        -2.1528073856   -0.6628586019    0.1115310264
      8  H        -1.2535752858    1.8005799287    0.6228488887
      9  H        -0.1463134003    1.8603277188   -0.8378669556
   Point Group: c1    Number of degrees of freedom:    21


   Energy is   -676.815840060

 Hessian Updated using BFGS Update

 21 Hessian modes will be used to form the next step
  Hessian Eigenvalues:
     0.015774    0.021004    0.022253    0.023501    0.031198    0.032256
     0.062890    0.081053    0.088812    0.090183    0.100029    0.119343
     0.247848    0.255645    0.266209    0.293660    0.348011    0.348126
     0.348202    0.355106    0.471152

 Minimum Search - Taking Simple RFO Step
 Searching for Lamda that Minimizes Along All modes
 Value Taken    Lamda =  -0.00000958
 Step Taken.  Stepsize is  0.013375

                             Maximum     Tolerance    Cnvgd?
         Gradient           0.000569      0.000300      NO
         Displacement       0.005609      0.001200      NO
         Energy change     -0.000037      0.000001      NO


 New Cartesian Coordinates Obtained by Inverse Iteration

 Displacement from previous Coordinates is:  0.013494
 ----------------------------------------------------------------
             Standard Nuclear Orientation (Angstroms)
    I     Atom           X                Y                Z
 ----------------------------------------------------------------
    1      C      -0.6155034323     1.2614548729    -0.0676365003
    2      C       0.1439209514     0.0878392565     0.5068497328
    3      C      -0.9930749454    -0.1444548363    -0.4225369140
    4      Cl      1.8082914743    -0.2601356394    -0.0247641165
    5      H       0.0002047910    -0.1490110978     1.5520703222
    6      H      -0.8065481671    -0.5210181471    -1.4206260501
    7      F      -2.1529963820    -0.6621248732     0.1126806322
    8      H      -1.2534514932     1.8002267846     0.6231323541
    9      H      -0.1475795686     1.8614190889    -0.8385499495
 ----------------------------------------------------------------
 Molecular Point Group                 C1    NOp =  1
 Largest Abelian Subgroup              C1    NOp =  1
 Nuclear Repulsion Energy =   214.5010682002 hartrees
 There are       24 alpha and       24 beta electrons
 Applying Cartesian multipole field
    Component          Value
    ---------          -----
     (2,0,0)        1.00000E-11
     (0,2,0)        2.00000E-11
     (0,0,2)       -3.00000E-11
 Nucleus-field energy     =     0.0000000045 hartrees
 Requested basis set is 6-311++G(d,p)
 There are 57 shells and 146 basis functions
 A cutoff of  1.0D-11 yielded   1567 shell pairs
 There are     10506 function pairs (     11246 Cartesian)
 Smallest overlap matrix eigenvalue = 4.66E-05
 Guess MOs from SCF MO coefficient file

 -----------------------------------------------------------------------
  General SCF calculation program by
  Eric Jon Sundstrom, Paul Horn, Yuezhi Mao, Dmitri Zuev, Alec White,
  David Stuck, Shaama M.S., Shane Yost, Joonho Lee, David Small,
  Daniel Levine, Susi Lehtola, Hugh Burton, Evgeny Epifanovsky
 -----------------------------------------------------------------------
 Exchange:     0.2000 Hartree-Fock + 0.0800 Slater + 0.7200 B88
 Correlation:  0.1900 VWN1RPA + 0.8100 LYP
 Using SG-1 standard quadrature grid
 A restricted SCF calculation will be
 performed using DIIS
 SCF converges when DIIS error is below 1.0e-08
 ---------------------------------------
  Cycle       Energy         DIIS error
 ---------------------------------------
    1    -676.8158378445      4.19e-05  
    2    -676.8158448504      9.54e-06  
    3    -676.8158448995      8.78e-06  
    4    -676.8158450840      1.82e-06  
    5    -676.8158450926      5.47e-07  
    6    -676.8158450932      1.83e-07  
    7    -676.8158450932      4.57e-08  
    8    -676.8158450932      1.51e-08  
    9    -676.8158450933      4.05e-09  Convergence criterion met
 ---------------------------------------
 SCF time:   CPU 18.84s  wall 18.00s 
 SCF   energy in the final basis set =     -676.8158450933
 Total energy in the final basis set =     -676.8158450933

 --------------------------------------------------------------

                    Orbital Energies (a.u.)
 --------------------------------------------------------------

 Alpha MOs
 -- Occupied --
******* -24.687 -10.279 -10.255 -10.207  -9.472  -7.237  -7.227
 -7.227  -1.221  -0.919  -0.829  -0.642  -0.625  -0.553  -0.527
 -0.466  -0.457  -0.427  -0.412  -0.370  -0.346  -0.306  -0.292
 -- Virtual --
 -0.012  -0.003   0.006   0.016   0.025   0.047   0.058   0.071
  0.074   0.080   0.090   0.105   0.111   0.117   0.121   0.124
  0.131   0.143   0.149   0.155   0.165   0.184   0.198   0.215
  0.231   0.240   0.250   0.276   0.285   0.327   0.363   0.368
  0.391   0.421   0.452   0.458   0.475   0.492   0.505   0.527
  0.533   0.558   0.579   0.611   0.622   0.639   0.648   0.674
  0.680   0.778   0.843   0.873   0.893   0.915   0.935   0.981
  1.030   1.084   1.227   1.252   1.314   1.332   1.385   1.396
  1.425   1.432   1.514   1.523   1.554   1.638   1.644   1.688
  1.733   1.762   1.816   1.836   1.890   1.911   1.969   2.044
  2.094   2.141   2.202   2.207   2.218   2.307   2.310   2.433
  2.470   2.540   2.575   2.617   2.675   2.712   2.765   2.846
  2.848   2.864   3.113   3.211   3.436   3.445   3.720   3.796
  3.828   3.995   4.027   4.174   4.306   4.857   6.349   6.380
  6.668   9.734  23.738  23.795  23.879  25.865  25.917  26.399
 66.780 215.718
 --------------------------------------------------------------

          Ground-State Mulliken Net Atomic Charges

     Atom                 Charge (a.u.)
  ----------------------------------------
      1 C                    -0.385106
      2 C                     0.012337
      3 C                    -0.253199
      4 Cl                    0.038414
      5 H                     0.247595
      6 H                     0.166496
      7 F                    -0.151417
      8 H                     0.180334
      9 H                     0.144545
  ----------------------------------------
  Sum of atomic charges =     0.000000

 -----------------------------------------------------------------
                    Cartesian Multipole Moments
 -----------------------------------------------------------------
    Charge (ESU x 10^10)
                 0.0000
    Dipole Moment (Debye)
         X      -0.2074      Y       1.3252      Z      -0.2038
       Tot       1.3568
    Quadrupole Moments (Debye-Ang)
        XX     -42.7702     XY      -1.9375     YY     -35.8335
        XZ       0.1273     YZ       0.3270     ZZ     -33.7135
    Octopole Moments (Debye-Ang^2)
       XXX       1.2558    XXY       1.7498    XYY      -4.3672
       YYY      -1.3789    XXZ      -2.0889    XYZ      -1.8797
       YYZ      -1.2063    XZZ      -4.9109    YZZ      -2.1926
       ZZZ       0.0395
    Hexadecapole Moments (Debye-Ang^3)
      XXXX    -500.7707   XXXY      -1.5041   XXYY    -106.0093
      XYYY       7.9217   YYYY    -133.9464   XXXZ      -8.4207
      XXYZ       3.6702   XYYZ      -3.3551   YYYZ      -0.3961
      XXZZ     -93.5282   XYZZ       4.0343   YYZZ     -33.7069
      XZZZ      -2.8206   YZZZ       0.7443   ZZZZ     -68.2914
 -----------------------------------------------------------------
 Calculating analytic gradient of the SCF energy
 Gradient of SCF Energy
            1           2           3           4           5           6
    1   0.0000911  -0.0003336   0.0000363   0.0001785   0.0001127   0.0000363
    2   0.0000057   0.0000305  -0.0000356  -0.0000858  -0.0000310   0.0000448
    3  -0.0001525   0.0001488   0.0001549   0.0000022   0.0000139  -0.0000326
            7           8           9
    1  -0.0001479   0.0000286  -0.0000020
    2   0.0000196   0.0000237   0.0000280
    3  -0.0001516   0.0000203  -0.0000033
 Max gradient component =       3.336E-04
 RMS gradient           =       1.050E-04
 Gradient time:  CPU 6.50 s  wall 6.50 s
 Geometry Optimization Parameters
   NAtoms,    NIC,     NZ,  NCons,   NDum,   NFix, NCnnct, MaxDiis
        9      69       9       0       0       0       0       0

 Cartesian Hessian Update
 Hessian Updated using BFGS Update


** GEOMETRY OPTIMIZATION IN DELOCALIZED INTERNAL COORDINATES **
   Searching for a Minimum

   Optimization Cycle:   5

                       Coordinates (Angstroms)
     ATOM                X               Y               Z
      1  C        -0.6155034323    1.2614548729   -0.0676365003
      2  C         0.1439209514    0.0878392565    0.5068497328
      3  C        -0.9930749454   -0.1444548363   -0.4225369140
      4  Cl        1.8082914743   -0.2601356394   -0.0247641165
      5  H         0.0002047910   -0.1490110978    1.5520703222
      6  H        -0.8065481671   -0.5210181471   -1.4206260501
      7  F        -2.1529963820   -0.6621248732    0.1126806322
      8  H        -1.2534514932    1.8002267846    0.6231323541
      9  H        -0.1475795686    1.8614190889   -0.8385499495
   Point Group: c1    Number of degrees of freedom:    21


   Energy is   -676.815845093

 Hessian Updated using BFGS Update

 21 Hessian modes will be used to form the next step
  Hessian Eigenvalues:
     0.015627    0.020989    0.021316    0.024703    0.029094    0.035271
     0.061159    0.079519    0.086394    0.090320    0.101346    0.110303
     0.247463    0.252326    0.262792    0.312809    0.347923    0.348129
     0.348328    0.357067    0.484263

 Minimum Search - Taking Simple RFO Step
 Searching for Lamda that Minimizes Along All modes
 Value Taken    Lamda =  -0.00000136
 Step Taken.  Stepsize is  0.005858

                             Maximum     Tolerance    Cnvgd?
         Gradient           0.000191      0.000300     YES
         Displacement       0.003181      0.001200      NO
         Energy change     -0.000005      0.000001      NO


 New Cartesian Coordinates Obtained by Inverse Iteration

 Displacement from previous Coordinates is:  0.005490
 ----------------------------------------------------------------
             Standard Nuclear Orientation (Angstroms)
    I     Atom           X                Y                Z
 ----------------------------------------------------------------
    1      C      -0.6153906578     1.2617330011    -0.0676814653
    2      C       0.1440902467     0.0878522464     0.5063850991
    3      C      -0.9929406010    -0.1442634233    -0.4229585209
    4      Cl      1.8083672176    -0.2601392279    -0.0242384681
    5      H      -0.0009611005    -0.1493083016     1.5514069421
    6      H      -0.8074376501    -0.5212037584    -1.4210843925
    7      F      -2.1518151788    -0.6626399029     0.1141295530
    8      H      -1.2537279057     1.8003307201     0.6228485241
    9      H      -0.1469211423     1.8618340557    -0.8381877605
 ----------------------------------------------------------------
 Molecular Point Group                 C1    NOp =  1
 Largest Abelian Subgroup              C1    NOp =  1
 Nuclear Repulsion Energy =   214.5124982690 hartrees
 There are       24 alpha and       24 beta electrons
 Applying Cartesian multipole field
    Component          Value
    ---------          -----
     (2,0,0)        1.00000E-11
     (0,2,0)        2.00000E-11
     (0,0,2)       -3.00000E-11
 Nucleus-field energy     =     0.0000000045 hartrees
 Requested basis set is 6-311++G(d,p)
 There are 57 shells and 146 basis functions
 A cutoff of  1.0D-11 yielded   1567 shell pairs
 There are     10506 function pairs (     11246 Cartesian)
 Smallest overlap matrix eigenvalue = 4.66E-05
 Guess MOs from SCF MO coefficient file

 -----------------------------------------------------------------------
  General SCF calculation program by
  Eric Jon Sundstrom, Paul Horn, Yuezhi Mao, Dmitri Zuev, Alec White,
  David Stuck, Shaama M.S., Shane Yost, Joonho Lee, David Small,
  Daniel Levine, Susi Lehtola, Hugh Burton, Evgeny Epifanovsky
 -----------------------------------------------------------------------
 Exchange:     0.2000 Hartree-Fock + 0.0800 Slater + 0.7200 B88
 Correlation:  0.1900 VWN1RPA + 0.8100 LYP
 Using SG-1 standard quadrature grid
 A restricted SCF calculation will be
 performed using DIIS
 SCF converges when DIIS error is below 1.0e-08
 ---------------------------------------
  Cycle       Energy         DIIS error
 ---------------------------------------
    1    -676.8158443220      1.93e-05  
    2    -676.8158459222      3.07e-06  
    3    -676.8158459336      2.87e-06  
    4    -676.8158459458      8.96e-07  
    5    -676.8158459471      1.79e-07  
    6    -676.8158459472      5.33e-08  
    7    -676.8158459472      1.48e-08  
    8    -676.8158459472      2.38e-09  Convergence criterion met
 ---------------------------------------
 SCF time:   CPU 16.73s  wall 17.00s 
 SCF   energy in the final basis set =     -676.8158459472
 Total energy in the final basis set =     -676.8158459472

 --------------------------------------------------------------

                    Orbital Energies (a.u.)
 --------------------------------------------------------------

 Alpha MOs
 -- Occupied --
******* -24.687 -10.279 -10.255 -10.207  -9.473  -7.237  -7.227
 -7.227  -1.221  -0.919  -0.829  -0.642  -0.625  -0.553  -0.527
 -0.466  -0.457  -0.427  -0.412  -0.370  -0.346  -0.306  -0.292
 -- Virtual --
 -0.011  -0.003   0.006   0.016   0.025   0.047   0.058   0.071
  0.074   0.080   0.090   0.105   0.111   0.117   0.121   0.124
  0.131   0.143   0.149   0.155   0.165   0.184   0.198   0.215
  0.231   0.240   0.250   0.276   0.285   0.328   0.363   0.368
  0.391   0.421   0.452   0.458   0.475   0.492   0.505   0.527
  0.533   0.558   0.579   0.611   0.622   0.639   0.648   0.674
  0.680   0.778   0.843   0.873   0.893   0.915   0.935   0.981
  1.030   1.084   1.227   1.252   1.314   1.332   1.385   1.396
  1.425   1.432   1.514   1.523   1.554   1.638   1.644   1.688
  1.733   1.762   1.816   1.836   1.890   1.911   1.969   2.044
  2.094   2.140   2.202   2.207   2.218   2.308   2.310   2.433
  2.470   2.539   2.575   2.617   2.675   2.712   2.765   2.846
  2.848   2.864   3.113   3.211   3.436   3.446   3.720   3.796
  3.828   3.995   4.027   4.174   4.306   4.857   6.349   6.380
  6.668   9.734  23.738  23.795  23.879  25.865  25.917  26.399
 66.780 215.718
 --------------------------------------------------------------

          Ground-State Mulliken Net Atomic Charges

     Atom                 Charge (a.u.)
  ----------------------------------------
      1 C                    -0.384787
      2 C                     0.011585
      3 C                    -0.252863
      4 Cl                    0.038804
      5 H                     0.247449
      6 H                     0.166545
      7 F                    -0.151530
      8 H                     0.180298
      9 H                     0.144500
  ----------------------------------------
  Sum of atomic charges =     0.000000

 -----------------------------------------------------------------
                    Cartesian Multipole Moments
 -----------------------------------------------------------------
    Charge (ESU x 10^10)
                 0.0000
    Dipole Moment (Debye)
         X      -0.2072      Y       1.3254      Z      -0.2071
       Tot       1.3574
    Quadrupole Moments (Debye-Ang)
        XX     -42.7634     XY      -1.9375     YY     -35.8329
        XZ       0.1299     YZ       0.3290     ZZ     -33.7165
    Octopole Moments (Debye-Ang^2)
       XXX       1.2260    XXY       1.7481    XYY      -4.3700
       YYY      -1.3777    XXZ      -2.1043    XYZ      -1.8849
       YYZ      -1.2160    XZZ      -4.9212    YZZ      -2.1967
       ZZZ       0.0075
    Hexadecapole Moments (Debye-Ang^3)
      XXXX    -500.5736   XXXY      -1.5133   XXYY    -105.9917
      XYYY       7.9193   YYYY    -133.9924   XXXZ      -8.3938
      XXYZ       3.6837   XYYZ      -3.3547   YYYZ      -0.3728
      XXZZ     -93.5069   XYZZ       4.0393   YYZZ     -33.7180
      XZZZ      -2.8203   YZZZ       0.7723   ZZZZ     -68.3003
 -----------------------------------------------------------------
 Calculating analytic gradient of the SCF energy
 Gradient of SCF Energy
            1           2           3           4           5           6
    1   0.0000791  -0.0001814   0.0000116   0.0000851   0.0000364   0.0000162
    2   0.0000932  -0.0000323   0.0000040  -0.0000916  -0.0000062   0.0000123
    3  -0.0001012   0.0000786   0.0000080   0.0000314   0.0000362  -0.0000253
            7           8           9
    1  -0.0000945   0.0000030   0.0000445
    2  -0.0000406   0.0000176   0.0000436
    3  -0.0000485   0.0000006   0.0000201
 Max gradient component =       1.814E-04
 RMS gradient           =       6.188E-05
 Gradient time:  CPU 6.50 s  wall 6.50 s
 Geometry Optimization Parameters
   NAtoms,    NIC,     NZ,  NCons,   NDum,   NFix, NCnnct, MaxDiis
        9      69       9       0       0       0       0       0

 Cartesian Hessian Update
 Hessian Updated using BFGS Update


** GEOMETRY OPTIMIZATION IN DELOCALIZED INTERNAL COORDINATES **
   Searching for a Minimum

   Optimization Cycle:   6

                       Coordinates (Angstroms)
     ATOM                X               Y               Z
      1  C        -0.6153906578    1.2617330011   -0.0676814653
      2  C         0.1440902467    0.0878522464    0.5063850991
      3  C        -0.9929406010   -0.1442634233   -0.4229585209
      4  Cl        1.8083672176   -0.2601392279   -0.0242384681
      5  H        -0.0009611005   -0.1493083016    1.5514069421
      6  H        -0.8074376501   -0.5212037584   -1.4210843925
      7  F        -2.1518151788   -0.6626399029    0.1141295530
      8  H        -1.2537279057    1.8003307201    0.6228485241
      9  H        -0.1469211423    1.8618340557   -0.8381877605
   Point Group: c1    Number of degrees of freedom:    21


   Energy is   -676.815845947

 Hessian Updated using BFGS Update

 21 Hessian modes will be used to form the next step
  Hessian Eigenvalues:
     0.016549    0.017597    0.021026    0.024663    0.026651    0.040418
     0.061241    0.072108    0.086808    0.090319    0.099669    0.105850
     0.246803    0.259770    0.261856    0.293893    0.347979    0.348124
     0.348141    0.356203    0.478675

 Minimum Search - Taking Simple RFO Step
 Searching for Lamda that Minimizes Along All modes
 Value Taken    Lamda =   0.00000000
 Step Taken.  Stepsize is  0.004248

                             Maximum     Tolerance    Cnvgd?
         Gradient           0.000166      0.000300     YES
         Displacement       0.001950      0.001200      NO
         Energy change     -0.000001      0.000001     YES


                       Distance Matrix (Angstroms)
             C (  1)   C (  2)   C (  3)   Cl(  4)   H (  5)   H (  6)
   C (  2)  1.511410
   C (  3)  1.498530  1.486740
   Cl(  4)  2.862269  1.781145  2.831913
   H (  5)  2.233833  1.081368  2.209563  2.401793
   H (  6)  2.246652  2.234165  1.082936  2.976872  3.102324
   F (  7)  2.469183  2.447097  1.378466  3.982988  2.637319  2.045541
   H (  8)  1.083694  2.213604  2.223324  3.747090  2.496545  3.125117
   H (  9)  1.083174  2.244900  2.216437  2.998072  3.126685  2.540653
             F (  7)   H (  8)
   H (  8)  2.670502
   H (  9)  3.361469  1.833966

 Final energy is   -676.81584594723699     


 ******************************
 **  OPTIMIZATION CONVERGED  **
 ******************************

                       Coordinates (Angstroms)
     ATOM                X               Y               Z
      1  C        -0.6153906578    1.2617330011   -0.0676814653
      2  C         0.1440902467    0.0878522464    0.5063850991
      3  C        -0.9929406010   -0.1442634233   -0.4229585209
      4  Cl        1.8083672176   -0.2601392279   -0.0242384681
      5  H        -0.0009611005   -0.1493083016    1.5514069421
      6  H        -0.8074376501   -0.5212037584   -1.4210843925
      7  F        -2.1518151788   -0.6626399029    0.1141295530
      8  H        -1.2537279057    1.8003307201    0.6228485241
      9  H        -0.1469211423    1.8618340557   -0.8381877605

Z-matrix Print:
$molecule
0 1
Cl
C  1 1.781145
H  2 1.081368 1 111.739386
C  2 1.486740 1 119.859652 3 -143.992902 0
H  4 1.082936 2 119.965110 1 -0.192303 0
F  4 1.378466 2 117.265217 1 141.113729 0
C  4 1.498530 2 60.832411 1 -110.174724 0
H  7 1.083174 4 117.395462 2 108.940412 0
H  7 1.083694 4 117.967803 2 -105.272590 0
$end


 --------------------------------------------------------------

                    Orbital Energies (a.u.)
 --------------------------------------------------------------

 Alpha MOs
 -- Occupied --
******* -24.687 -10.279 -10.255 -10.207  -9.473  -7.237  -7.227
 -7.227  -1.221  -0.919  -0.829  -0.642  -0.625  -0.553  -0.527
 -0.466  -0.457  -0.427  -0.412  -0.370  -0.346  -0.306  -0.292
 -- Virtual --
 -0.011  -0.003   0.006   0.016   0.025   0.047   0.058   0.071
  0.074   0.080   0.090   0.105   0.111   0.117   0.121   0.124
  0.131   0.143   0.149   0.155   0.165   0.184   0.198   0.215
  0.231   0.240   0.250   0.276   0.285   0.328   0.363   0.368
  0.391   0.421   0.452   0.458   0.475   0.492   0.505   0.527
  0.533   0.558   0.579   0.611   0.622   0.639   0.648   0.674
  0.680   0.778   0.843   0.873   0.893   0.915   0.935   0.981
  1.030   1.084   1.227   1.252   1.314   1.332   1.385   1.396
  1.425   1.432   1.514   1.523   1.554   1.638   1.644   1.688
  1.733   1.762   1.816   1.836   1.890   1.911   1.969   2.044
  2.094   2.140   2.202   2.207   2.218   2.308   2.310   2.433
  2.470   2.539   2.575   2.617   2.675   2.712   2.765   2.846
  2.848   2.864   3.113   3.211   3.436   3.446   3.720   3.796
  3.828   3.995   4.027   4.174   4.306   4.857   6.349   6.380
  6.668   9.734  23.738  23.795  23.879  25.865  25.917  26.399
 66.780 215.718
 --------------------------------------------------------------

          Ground-State Mulliken Net Atomic Charges

     Atom                 Charge (a.u.)
  ----------------------------------------
      1 C                    -0.384787
      2 C                     0.011585
      3 C                    -0.252863
      4 Cl                    0.038804
      5 H                     0.247449
      6 H                     0.166545
      7 F                    -0.151530
      8 H                     0.180298
      9 H                     0.144500
  ----------------------------------------
  Sum of atomic charges =     0.000000

 -----------------------------------------------------------------
                    Cartesian Multipole Moments
 -----------------------------------------------------------------
    Charge (ESU x 10^10)
                 0.0000
    Dipole Moment (Debye)
         X      -0.2072      Y       1.3254      Z      -0.2071
       Tot       1.3574
    Quadrupole Moments (Debye-Ang)
        XX     -42.7634     XY      -1.9375     YY     -35.8329
        XZ       0.1299     YZ       0.3290     ZZ     -33.7165
    Octopole Moments (Debye-Ang^2)
       XXX       1.2260    XXY       1.7481    XYY      -4.3700
       YYY      -1.3777    XXZ      -2.1043    XYZ      -1.8849
       YYZ      -1.2160    XZZ      -4.9212    YZZ      -2.1967
       ZZZ       0.0075
    Hexadecapole Moments (Debye-Ang^3)
      XXXX    -500.5736   XXXY      -1.5133   XXYY    -105.9917
      XYYY       7.9193   YYYY    -133.9924   XXXZ      -8.3938
      XXYZ       3.6837   XYYZ      -3.3547   YYYZ      -0.3728
      XXZZ     -93.5069   XYZZ       4.0393   YYZZ     -33.7180
      XZZZ      -2.8203   YZZZ       0.7723   ZZZZ     -68.3003
 -----------------------------------------------------------------
Archival summary:
1\1\TWL02\OPT\ProcedureUnspecified\BasisUnspecified\l1134\taweetha\ThuOct1101:39:172018ThuOct1101:39:172018\0\\#,OPT,ProcedureUnspecified,BasisUnspecified,\\0,1\Cl\C,1,1.78114\H,2,1.08137,1,111.739\C,2,1.48674,1,119.86,3,-143.993,0\H,4,1.08294,2,119.965,1,-0.192303,0\F,4,1.37847,2,117.265,1,141.114,0\C,4,1.49853,2,60.8324,1,-110.175,0\H,7,1.08317,4,117.395,2,108.94,0\H,7,1.08369,4,117.968,2,-105.273,0\\\@

 Total job time:  182.13s(wall), 163.98s(cpu) 
 Thu Oct 11 01:39:17 2018

        *************************************************************
        *                                                           *
        *  Thank you very much for using Q-Chem.  Have a nice day.  *
        *                                                           *
        *************************************************************


 
User input: 2 of 2 
 
Q-Chem Developer Version!
                  Welcome to Q-Chem
     A Quantum Leap Into The Future Of Chemistry


 Q-Chem 5.1, Q-Chem, Inc., Pleasanton, CA (2018)

 Yihan Shao,  Zhengting Gan,  E. Epifanovsky,  A. T. B. Gilbert,  M. Wormit,  
 J. Kussmann,  A. W. Lange,  A. Behn,  Jia Deng,  Xintian Feng,  D. Ghosh,  
 M. Goldey,  P. R. Horn,  L. D. Jacobson,  I. Kaliman,  T. Kus,  A. Landau,  
 Jie Liu,  E. I. Proynov,  R. M. Richard,  R. P. Steele,  E. J. Sundstrom,  
 H. L. Woodcock III,  P. M. Zimmerman,  D. Zuev,  B. Albrecht,  E. Alguire,  
 S. A. Baeppler,  D. Barton,  Z. Benda,  Y. A. Bernard,  E. J. Berquist,  
 K. B. Bravaya,  H. Burton,  D. Casanova,  Chun-Min Chang,  Yunqing Chen,  
 A. Chien,  K. D. Closser,  M. P. Coons,  S. Coriani,  S. Dasgupta,  
 A. L. Dempwolff,  M. Diedenhofen,  Hainam Do,  R. G. Edgar,  Po-Tung Fang,  
 S. Faraji,  S. Fatehi,  Qingguo Feng,  K. D. Fenk,  J. Fosso-Tande,  
 Qinghui Ge,  A. Ghysels,  G. Gidofalvi,  J. Gomes,  J. Gonthier,  A. Gunina,  
 D. Hait,  M. W. D. Hanson-Heine,  P. H. P. Harbach,  A. W. Hauser,  
 J. E. Herr,  E. G. Hohenstein,  Z. C. Holden,  Kerwin Hui,  B. C. Huynh,  
 T.-C. Jagau,  Hyunjun Ji,  B. Kaduk,  K. Khistyaev,  Jaehoon Kim,  
 P. Klunzinger,  K. Koh,  D. Kosenkov,  L. Koulias,  T. Kowalczyk,  
 C. M. Krauter,  A. Kunitsa,  Ka Un Lao,  A. Laurent,  K. V. Lawler,  
 Joonho Lee,  D. Lefrancois,  S. Lehtola,  D. S. Levine,  Yi-Pei Li,  
 You-Sheng Lin,  Fenglai Liu,  E. Livshits,  A. Luenser,  P. Manohar,  
 E. Mansoor,  S. F. Manzer,  Shan-Ping Mao,  Yuezhi Mao,  N. Mardirossian,  
 A. V. Marenich,  T. Markovich,  L. A. Martinez-Martinez,  S. A. Maurer,  
 N. J. Mayhall,  S. C. McKenzie,  J.-M. Mewes,  A. F. Morrison,  
 J. W. Mullinax,  K. Nanda,  T. S. Nguyen-Beck,  R. Olivares-Amaya,  
 J. A. Parkhill,  T. M. Perrine,  F. Plasser,  P. Pokhilko,  S. Prager,  
 A. Prociuk,  E. Ramos,  D. R. Rehn,  F. Rob,  M. Schneider,  N. Sergueev,  
 S. M. Sharada,  S. Sharma,  D. W. Small,  T. Stauch,  T. Stein,  
 Yu-Chuan Su,  A. J. W. Thom,  A. Tkatchenko,  T. Tsuchimochi,  N. M. Tubman,  
 L. Vogt,  M. L. Vidal,  O. Vydrov,  M. A. Watson,  J. Wenzel,  
 M. de Wergifosse,  T. A. Wesolowski,  A. White,  J. Witte,  A. Yamada,  
 Jun Yang,  K. Yao,  S. Yeganeh,  S. R. Yost,  Zhi-Qiang You,  A. Zech,  
 Igor Ying Zhang,  Xing Zhang,  Yan Zhao,  Ying Zhu,  B. R. Brooks,  
 G. K. L. Chan,  C. J. Cramer,  M. S. Gordon,  W. J. Hehre,  A. Klamt,  
 M. W. Schmidt,  C. D. Sherrill,  D. G. Truhlar,  A. Aspuru-Guzik,  R. Baer,  
 A. T. Bell,  N. A. Besley,  Jeng-Da Chai,  A. E. DePrince, III,  
 R. A. DiStasio Jr.,  A. Dreuw,  B. D. Dunietz,  T. R. Furlani,  
 Chao-Ping Hsu,  Yousung Jung,  Jing Kong,  D. S. Lambrecht,  WanZhen Liang,  
 C. Ochsenfeld,  V. A. Rassolov,  L. V. Slipchenko,  J. E. Subotnik,  
 T. Van Voorhis,  J. M. Herbert,  A. I. Krylov,  P. M. W. Gill,  M. Head-Gordon

 Contributors to earlier versions of Q-Chem not listed above: 
 R. D. Adamson,  B. Austin,  J. Baker,  G. J. O. Beran,  K. Brandhorst,  
 S. T. Brown,  E. F. C. Byrd,  A. K. Chakraborty,  C.-L. Cheng,  
 Siu Hung Chien,  D. M. Chipman,  D. L. Crittenden,  H. Dachsel,  
 R. J. Doerksen,  A. D. Dutoi,  L. Fusti-Molnar,  W. A. Goddard III,  
 A. Golubeva-Zadorozhnaya,  S. R. Gwaltney,  G. Hawkins,  A. Heyden,  
 S. Hirata,  G. Kedziora,  F. J. Keil,  C. Kelley,  Jihan Kim,  R. A. King,  
 R. Z. Khaliullin,  P. P. Korambath,  W. Kurlancheek,  A. M. Lee,  M. S. Lee,  
 S. V. Levchenko,  Ching Yeh Lin,  D. Liotard,  R. C. Lochan,  I. Lotan,  
 P. E. Maslen,  N. Nair,  D. P. O'Neill,  D. Neuhauser,  E. Neuscamman,  
 C. M. Oana,  R. Olson,  B. Peters,  R. Peverati,  P. A. Pieniazek,  
 Y. M. Rhee,  J. Ritchie,  M. A. Rohrdanz,  E. Rosta,  N. J. Russ,  
 H. F. Schaefer III,  N. E. Schultz,  N. Shenvi,  A. C. Simmonett,  A. Sodt,  
 D. Stuck,  K. S. Thanthiriwatte,  V. Vanovschi,  Tao Wang,  A. Warshel,  
 C. F. Williams,  Q. Wu,  X. Xu,  W. Zhang

 Please cite Q-Chem as follows:
 Y. Shao et al., Mol. Phys. 113, 184-215 (2015)
 DOI: 10.1080/00268976.2014.952696

 Q-Chem 5.1.1 for Intel X86 EM64T Linux

 Parts of Q-Chem use Armadillo 8.300.2 (Tropical Shenanigans).
 http://arma.sourceforge.net/

 Q-Chem begins on Thu Oct 11 01:39:17 2018  

Host: 
0

     Scratch files written to /scratch/taweetham/qchem1463//
The previous job contains 0 fragments, simply inherited here
Input Ideriv = 2
Curr. Ideriv = -1
Max.  Ideriv = 2

Checking the input file for inconsistencies... 	...done.

--------------------------------------------------------------
User input:
--------------------------------------------------------------

$molecule
read
$end

$rem
   job_type 	frequency
   basis 	6-311++g**
   method	b3lyp	
$end


--------------------------------------------------------------
 ----------------------------------------------------------------
             Standard Nuclear Orientation (Angstroms)
    I     Atom           X                Y                Z
 ----------------------------------------------------------------
    1      C      -0.6385683086     1.2594064393    -0.0413869408
    2      C       0.1387373034     0.0792597462     0.4947188875
    3      C      -1.0023947410    -0.1406669845    -0.4325600819
    4      Cl      1.8029548376    -0.2343480064    -0.0571030478
    5      H       0.0042179382    -0.1882007533     1.5338170988
    6      H      -0.8199479110    -0.4878427506    -1.4419820739
    7      F      -2.1511491307    -0.6872475313     0.0982705116
    8      H      -1.2779689916     1.7712637262     0.6682344340
    9      H      -0.1828366214     1.8859284613    -0.7983834395
 ----------------------------------------------------------------
 Molecular Point Group                 C1    NOp =  1
 Largest Abelian Subgroup              C1    NOp =  1
 Nuclear Repulsion Energy =   214.5124982690 hartrees
 There are       24 alpha and       24 beta electrons
 Requested basis set is 6-311++G(d,p)
 There are 57 shells and 146 basis functions

 Total QAlloc Memory Limit   2000 MB
 Mega-Array Size       188 MB
 MEM_STATIC part       192 MB

                       Distance Matrix (Angstroms)
             C (  1)   C (  2)   C (  3)   Cl(  4)   H (  5)   H (  6)
   C (  2)  1.511410
   C (  3)  1.498530  1.486740
   Cl(  4)  2.862269  1.781145  2.831913
   H (  5)  2.233833  1.081368  2.209563  2.401793
   H (  6)  2.246652  2.234165  1.082936  2.976872  3.102324
   F (  7)  2.469183  2.447097  1.378466  3.982988  2.637319  2.045541
   H (  8)  1.083694  2.213604  2.223324  3.747090  2.496545  3.125117
   H (  9)  1.083174  2.244900  2.216437  2.998072  3.126685  2.540653
             F (  7)   H (  8)
   H (  8)  2.670502
   H (  9)  3.361469  1.833966

 A cutoff of  1.0D-11 yielded   1567 shell pairs
 There are     10506 function pairs (     11246 Cartesian)
 Smallest overlap matrix eigenvalue = 4.66E-05
 Guess from superposition of atomic densities
 Warning:  Energy on first SCF cycle will be non-variational
 SAD guess density has 48.000000 electrons

 -----------------------------------------------------------------------
  General SCF calculation program by
  Eric Jon Sundstrom, Paul Horn, Yuezhi Mao, Dmitri Zuev, Alec White,
  David Stuck, Shaama M.S., Shane Yost, Joonho Lee, David Small,
  Daniel Levine, Susi Lehtola, Hugh Burton, Evgeny Epifanovsky
 -----------------------------------------------------------------------
 Exchange:     0.2000 Hartree-Fock + 0.0800 Slater + 0.7200 B88
 Correlation:  0.1900 VWN1RPA + 0.8100 LYP
 Using SG-1 standard quadrature grid
 A restricted SCF calculation will be
 performed using DIIS
 SCF converges when DIIS error is below 1.0e-08
 ---------------------------------------
  Cycle       Energy         DIIS error
 ---------------------------------------
    1    -677.6879375890      4.81e-02  
    2    -676.7653720972      4.59e-03  
    3    -676.7527386898      5.17e-03  
    4    -676.8150295093      6.03e-04  
    5    -676.8157386382      2.31e-04  
    6    -676.8158453379      6.52e-05  
    7    -676.8158535089      2.19e-05  
    8    -676.8158545094      3.49e-06  
    9    -676.8158545305      1.47e-06  
   10    -676.8158545351      3.66e-07  
   11    -676.8158545354      3.92e-08  
   12    -676.8158545354      1.75e-08  
   13    -676.8158545354      4.23e-09  Convergence criterion met
 ---------------------------------------
 SCF time:   CPU 26.10s  wall 26.00s 
 SCF   energy in the final basis set =     -676.8158545354
 Total energy in the final basis set =     -676.8158545354

 --------------------------------------------------------------

                    Orbital Energies (a.u.)
 --------------------------------------------------------------

 Alpha MOs
 -- Occupied --
******* -24.687 -10.279 -10.255 -10.207  -9.473  -7.237  -7.227
 -7.227  -1.221  -0.919  -0.829  -0.642  -0.625  -0.553  -0.527
 -0.466  -0.457  -0.427  -0.412  -0.370  -0.346  -0.306  -0.292
 -- Virtual --
 -0.011  -0.003   0.006   0.016   0.025   0.047   0.058   0.071
  0.074   0.080   0.090   0.105   0.111   0.117   0.121   0.124
  0.131   0.143   0.149   0.155   0.165   0.184   0.198   0.215
  0.231   0.240   0.250   0.276   0.285   0.328   0.363   0.368
  0.391   0.421   0.452   0.458   0.475   0.492   0.505   0.527
  0.533   0.558   0.579   0.611   0.622   0.639   0.648   0.674
  0.680   0.777   0.843   0.873   0.893   0.915   0.935   0.981
  1.030   1.084   1.227   1.252   1.314   1.332   1.385   1.396
  1.425   1.432   1.514   1.523   1.554   1.638   1.644   1.688
  1.733   1.762   1.816   1.836   1.890   1.911   1.969   2.044
  2.094   2.140   2.202   2.207   2.218   2.307   2.310   2.433
  2.470   2.539   2.575   2.617   2.675   2.712   2.765   2.846
  2.848   2.864   3.113   3.211   3.436   3.446   3.720   3.796
  3.828   3.995   4.027   4.174   4.306   4.857   6.349   6.380
  6.668   9.734  23.738  23.795  23.879  25.865  25.917  26.399
 66.780 215.718
 --------------------------------------------------------------

          Ground-State Mulliken Net Atomic Charges

     Atom                 Charge (a.u.)
  ----------------------------------------
      1 C                    -0.384785
      2 C                     0.011563
      3 C                    -0.252804
      4 Cl                    0.038825
      5 H                     0.247458
      6 H                     0.166573
      7 F                    -0.151575
      8 H                     0.180287
      9 H                     0.144458
  ----------------------------------------
  Sum of atomic charges =     0.000000

 -----------------------------------------------------------------
                    Cartesian Multipole Moments
 -----------------------------------------------------------------
    Charge (ESU x 10^10)
                 0.0000
    Dipole Moment (Debye)
         X      -0.2241      Y       1.3281      Z      -0.1691
       Tot       1.3574
    Quadrupole Moments (Debye-Ang)
        XX     -42.7113     XY      -2.0311     YY     -35.8866
        XZ       0.1418     YZ       0.2679     ZZ     -33.6972
    Octopole Moments (Debye-Ang^2)
       XXX       2.1523    XXY       1.7700    XYY      -3.9399
       YYY      -1.8241    XXZ      -1.5437    XYZ      -1.8829
       YYZ      -0.6810    XZZ      -4.7002    YZZ      -2.4211
       ZZZ       1.2297
    Hexadecapole Moments (Debye-Ang^3)
      XXXX    -500.7360   XXXY      -3.3956   XXYY    -106.3714
      XYYY       5.9670   YYYY    -133.5916   XXXZ      -6.9598
      XXYZ       3.3831   XYYZ      -2.6946   YYYZ      -1.4199
      XXZZ     -93.1879   XYZZ       3.2248   YYZZ     -33.6473
      XZZZ      -0.8029   YZZZ      -0.1378   ZZZZ     -68.2454
 -----------------------------------------------------------------
 Calculating MO derivatives via CPSCF
   1         3          27      0.164651    0.032182
   2         3          27      0.019664    0.003979
   3         3          27      0.001418    0.000332
   4         9          21      0.000083    0.000023
   5        29           1      0.000001    0.000001
   6        30           0      0.000000    0.000000    Roots Converged
 Time for AOints: 9.8 s (CPU) 9.8 s (wall)
 ------------------------------------------------------------------------------
                     AOints        : Timing summary (seconds)
 ------------------------------------------------------------------------------
     job step          cpu (% of tot)      sys (% of tot)     wall (% of tot)
 ------------------------------------------------------------------------------
  cpscf_lag         0.1290E+03 (48.2)   0.2650E-03 (17.9)   0.1290E+03 (48.2)
  iterzp            0.1288E+03 (48.1)   0.1215E-02 (82.0)   0.1288E+03 (48.1)
  make_fx           0.0000E+00 ( 0.0)   0.0000E+00 ( 0.0)   0.0000E+00 ( 0.0)
  AOints            0.9764E+01 ( 3.6)   0.1000E-05 ( 0.1)   0.9769E+01 ( 3.6)
 ------------------------------------------------------------------------------
   Grand Totals     0.2677E+03          0.1481E-02          0.2678E+03
 ------------------------------------------------------------------------------
 Calculating analytic Hessian of the SCF energy
 Polarizability Matrix (a.u.)
            1           2           3
    1 -57.2349068   3.2410070   1.3947053
    2   3.2410070 -43.3730726  -0.2002062
    3   1.3947053  -0.2002062 -39.7879306

 Direct stationary perturbation theory relativistic correction:

 rels  =       0.851540757651
 relv  =      -3.110420015182
 rel2e =       0.735222614363
 E_rel =      -1.523656643168

 Hessian of the SCF Energy
            1           2           3           4           5           6
    1   0.3815431  -0.0363235  -0.2159938  -0.0743568   0.0512663  -0.0085446
    2  -0.0363235   0.6052008  -0.0384265   0.0895380  -0.1389550   0.0716220
    3  -0.2159938  -0.0384265   0.5001337  -0.0077636   0.0441929  -0.0750285
    4  -0.0743568   0.0895380  -0.0077636   0.4190788  -0.0446600   0.0302135
    5   0.0512663  -0.1389550   0.0441929  -0.0446600   0.2685743  -0.1095714
    6  -0.0085446   0.0716220  -0.0750285   0.0302135  -0.1095714   0.6036490
    7  -0.0482822  -0.0574660   0.0116252  -0.1471079  -0.0107701  -0.0895369
    8  -0.0125080  -0.1950844  -0.0468484  -0.0479095  -0.0236918  -0.0297817
    9   0.0168842  -0.0640697  -0.0666663  -0.0839237  -0.0029036  -0.1512921
   10  -0.0171646   0.0068322  -0.0000099  -0.1281040   0.0141753   0.0409022
   11   0.0208583   0.0015042  -0.0126357   0.0155312  -0.0319377  -0.0059297
   12  -0.0005612  -0.0000401  -0.0006709   0.0374875  -0.0037182  -0.0497630
   13  -0.0009569   0.0027735  -0.0056402  -0.0450313  -0.0096756   0.0346589
   14  -0.0044645  -0.0064567   0.0278883  -0.0075346  -0.0536363   0.0737029
   15  -0.0029619  -0.0020261   0.0007497   0.0316986   0.0739132  -0.3252860
   16  -0.0004371   0.0001279   0.0030722   0.0054334  -0.0054671  -0.0215596
   17   0.0050087  -0.0074645  -0.0260985   0.0004604   0.0007741   0.0108781
   18  -0.0042558   0.0018871   0.0036678   0.0036348  -0.0067022  -0.0133012
   19  -0.0052954  -0.0149181  -0.0008918  -0.0296650  -0.0141292   0.0172733
   20  -0.0339298  -0.0107848   0.0220119  -0.0046803  -0.0006692  -0.0095359
   21   0.0008390   0.0022161  -0.0025218  -0.0087594  -0.0084362   0.0116071
   22  -0.1409780   0.0808142   0.1208386  -0.0098655   0.0070132   0.0161209
   23   0.0771847  -0.1079455  -0.0876492   0.0056617  -0.0115257  -0.0067218
   24   0.1205701  -0.0887088  -0.1711394  -0.0093096   0.0080512   0.0124128
   25  -0.0940721  -0.0713783   0.0947632   0.0096183   0.0122472  -0.0195276
   26  -0.0670923  -0.1400140   0.1175652  -0.0064068  -0.0089327   0.0053375
   27   0.0940241   0.1175461  -0.1885243   0.0067219   0.0051742  -0.0129981
            7           8           9          10          11          12
    1  -0.0482822  -0.0125080   0.0168842  -0.0171646   0.0208583  -0.0005612
    2  -0.0574660  -0.1950844  -0.0640697   0.0068322   0.0015042  -0.0000401
    3   0.0116252  -0.0468484  -0.0666663  -0.0000099  -0.0126357  -0.0006709
    4  -0.1471079  -0.0479095  -0.0839237  -0.1281040   0.0155312   0.0374875
    5  -0.0107701  -0.0236918  -0.0029036   0.0141753  -0.0319377  -0.0037182
    6  -0.0895369  -0.0297817  -0.1512921   0.0409022  -0.0059297  -0.0497630
    7   0.4543160   0.1093901  -0.0333691  -0.0205176  -0.0018373  -0.0065251
    8   0.1093901   0.4002354   0.1428210   0.0088172   0.0012052   0.0024767
    9  -0.0333691   0.1428210   0.6293628   0.0112206   0.0108151   0.0043650
   10  -0.0205176   0.0088172   0.0112206   0.1868667  -0.0309592  -0.0536819
   11  -0.0018373   0.0012052   0.0108151  -0.0309592   0.0259610   0.0079533
   12  -0.0065251   0.0024767   0.0043650  -0.0536819   0.0079533   0.0422626
   13   0.0048892   0.0057180  -0.0186434  -0.0161907  -0.0020600   0.0248257
   14   0.0033293   0.0012383  -0.0195661   0.0038691   0.0013176  -0.0065880
   15   0.0033554   0.0063988  -0.0146688   0.0024444  -0.0006083  -0.0004147
   16  -0.0499662   0.0111723   0.0379669   0.0019241   0.0007396   0.0005163
   17   0.0115331  -0.0745739  -0.0974549  -0.0025230   0.0003113  -0.0007033
   18   0.0422355  -0.0922056  -0.3008909   0.0009370   0.0007086   0.0016305
   19  -0.1973909  -0.0656236   0.0729578  -0.0069107  -0.0032690  -0.0016066
   20  -0.0657762  -0.0867201   0.0284774   0.0004853   0.0004039   0.0006137
   21   0.0704551   0.0259829  -0.0997519  -0.0011433  -0.0012619   0.0006340
   22   0.0108051  -0.0077893  -0.0167725  -0.0028638   0.0036043  -0.0001768
   23   0.0163767  -0.0105488  -0.0124697  -0.0015581  -0.0001908  -0.0002911
   24   0.0082935  -0.0033202  -0.0128806  -0.0027995   0.0030627   0.0006783
   25  -0.0067454  -0.0012672   0.0136792   0.0029606  -0.0026079  -0.0002779
   26  -0.0047798  -0.0120598   0.0143504   0.0008612   0.0014254   0.0002970
   27  -0.0065337  -0.0055235   0.0124228   0.0021305  -0.0021042   0.0012782
           13          14          15          16          17          18
    1  -0.0009569  -0.0044645  -0.0029619  -0.0004371   0.0050087  -0.0042558
    2   0.0027735  -0.0064567  -0.0020261   0.0001279  -0.0074645   0.0018871
    3  -0.0056402   0.0278883   0.0007497   0.0030722  -0.0260985   0.0036678
    4  -0.0450313  -0.0075346   0.0316986   0.0054334   0.0004604   0.0036348
    5  -0.0096756  -0.0536363   0.0739132  -0.0054671   0.0007741  -0.0067022
    6   0.0346589   0.0737029  -0.3252860  -0.0215596   0.0108781  -0.0133012
    7   0.0048892   0.0033293   0.0033554  -0.0499662   0.0115331   0.0422355
    8   0.0057180   0.0012383   0.0063988   0.0111723  -0.0745739  -0.0922056
    9  -0.0186434  -0.0195661  -0.0146688   0.0379669  -0.0974549  -0.3008909
   10  -0.0161907   0.0038691   0.0024444   0.0019241  -0.0025230   0.0009370
   11  -0.0020600   0.0013176  -0.0006083   0.0007396   0.0003113   0.0007086
   12   0.0248257  -0.0065880  -0.0004147   0.0005163  -0.0007033   0.0016305
   13   0.0573878   0.0023318  -0.0344925  -0.0021792   0.0013441  -0.0009186
   14   0.0023318   0.0565854  -0.0773679  -0.0027156   0.0005723  -0.0015929
   15  -0.0344925  -0.0773679   0.3360686  -0.0014152   0.0011443  -0.0004615
   16  -0.0021792  -0.0027156  -0.0014152   0.0619292  -0.0052144  -0.0505753
   17   0.0013441   0.0005723   0.0011443  -0.0052144   0.0767904   0.0950225
   18  -0.0009186  -0.0015929  -0.0004615  -0.0505753   0.0950225   0.3156632
   19   0.0019598   0.0032823   0.0013514  -0.0171145  -0.0088257   0.0088959
   20  -0.0011351   0.0005339  -0.0006825   0.0017014   0.0043197   0.0020392
   21   0.0016491   0.0025318   0.0027325   0.0328498   0.0183676  -0.0073752
   22   0.0012868  -0.0024452  -0.0002441  -0.0003263  -0.0035878   0.0003818
   23   0.0012767   0.0013418   0.0003466   0.0007633  -0.0023558   0.0014316
   24  -0.0005543  -0.0019142   0.0005310  -0.0001795  -0.0026552   0.0008997
   25  -0.0011655   0.0043475   0.0002639   0.0007366   0.0018045  -0.0003352
   26  -0.0005735  -0.0014962  -0.0011182  -0.0011074   0.0016263  -0.0005883
   27  -0.0008848   0.0029062   0.0007492  -0.0006755   0.0014994   0.0001676
           19          20          21          22          23          24
    1  -0.0052954  -0.0339298   0.0008390  -0.1409780   0.0771847   0.1205701
    2  -0.0149181  -0.0107848   0.0022161   0.0808142  -0.1079455  -0.0887088
    3  -0.0008918   0.0220119  -0.0025218   0.1208386  -0.0876492  -0.1711394
    4  -0.0296650  -0.0046803  -0.0087594  -0.0098655   0.0056617  -0.0093096
    5  -0.0141292  -0.0006692  -0.0084362   0.0070132  -0.0115257   0.0080512
    6   0.0172733  -0.0095359   0.0116071   0.0161209  -0.0067218   0.0124128
    7  -0.1973909  -0.0657762   0.0704551   0.0108051   0.0163767   0.0082935
    8  -0.0656236  -0.0867201   0.0259829  -0.0077893  -0.0105488  -0.0033202
    9   0.0729578   0.0284774  -0.0997519  -0.0167725  -0.0124697  -0.0128806
   10  -0.0069107   0.0004853  -0.0011433  -0.0028638  -0.0015581  -0.0027995
   11  -0.0032690   0.0004039  -0.0012619   0.0036043  -0.0001908   0.0030627
   12  -0.0016066   0.0006137   0.0006340  -0.0001768  -0.0002911   0.0006783
   13   0.0019598  -0.0011351   0.0016491   0.0012868   0.0012767  -0.0005543
   14   0.0032823   0.0005339   0.0025318  -0.0024452   0.0013418  -0.0019142
   15   0.0013514  -0.0006825   0.0027325  -0.0002441   0.0003466   0.0005310
   16  -0.0171145   0.0017014   0.0328498  -0.0003263   0.0007633  -0.0001795
   17  -0.0088257   0.0043197   0.0183676  -0.0035878  -0.0023558  -0.0026552
   18   0.0088959   0.0020392  -0.0073752   0.0003818   0.0014316   0.0008997
   19   0.2552276   0.1049033  -0.0964625   0.0011670  -0.0016000   0.0006681
   20   0.1049033   0.0915962  -0.0406382   0.0040723   0.0039181   0.0030553
   21  -0.0964625  -0.0406382   0.0917646   0.0005932   0.0005086   0.0017398
   22   0.0011670   0.0040723   0.0005932   0.1454410  -0.0875175  -0.1255967
   23  -0.0016000   0.0039181   0.0005086  -0.0875175   0.1154002   0.0934778
   24   0.0006681   0.0030553   0.0017398  -0.1255967   0.0934778   0.1777019
   25  -0.0019778  -0.0056410  -0.0000209  -0.0046663  -0.0105874   0.0089079
   26   0.0001801  -0.0025978   0.0007293   0.0058360   0.0119064  -0.0110486
   27  -0.0021856  -0.0053409   0.0011710   0.0048557   0.0113671  -0.0099434
           25          26          27
    1  -0.0940721  -0.0670923   0.0940241
    2  -0.0713783  -0.1400140   0.1175461
    3   0.0947632   0.1175652  -0.1885243
    4   0.0096183  -0.0064068   0.0067219
    5   0.0122472  -0.0089327   0.0051742
    6  -0.0195276   0.0053375  -0.0129981
    7  -0.0067454  -0.0047798  -0.0065337
    8  -0.0012672  -0.0120598  -0.0055235
    9   0.0136792   0.0143504   0.0124228
   10   0.0029606   0.0008612   0.0021305
   11  -0.0026079   0.0014254  -0.0021042
   12  -0.0002779   0.0002970   0.0012782
   13  -0.0011655  -0.0005735  -0.0008848
   14   0.0043475  -0.0014962   0.0029062
   15   0.0002639  -0.0011182   0.0007492
   16   0.0007366  -0.0011074  -0.0006755
   17   0.0018045   0.0016263   0.0014994
   18  -0.0003352  -0.0005883   0.0001676
   19  -0.0019778   0.0001801  -0.0021856
   20  -0.0056410  -0.0025978  -0.0053409
   21  -0.0000209   0.0007293   0.0011710
   22  -0.0046663   0.0058360   0.0048557
   23  -0.0105874   0.0119064   0.0113671
   24   0.0089079  -0.0110486  -0.0099434
   25   0.0953116   0.0730825  -0.0974526
   26   0.0730825   0.1501423  -0.1255243
   27  -0.0974526  -0.1255243   0.1956770
 Gradient time:  CPU 330.90 s  wall 331.07 s
 **********************************************************************
 **                                                                  **
 **                       VIBRATIONAL ANALYSIS                       **
 **                       --------------------                       **
 **                                                                  **
 **        VIBRATIONAL FREQUENCIES (CM**-1) AND NORMAL MODES         **
 **     FORCE CONSTANTS (mDYN/ANGSTROM) AND REDUCED MASSES (AMU)     **
 **                  INFRARED INTENSITIES (KM/MOL)                   **
 **                                                                  **
 **********************************************************************


 Mode:                 1                      2                      3
 Frequency:       225.08                 266.20                 361.69
 Force Cnst:      0.2183                 0.1709                 0.4334
 Red. Mass:       7.3145                 4.0923                 5.6234
 IR Active:          YES                    YES                    YES
 IR Intens:        4.237                  7.381                  4.307
 Raman Active:       YES                    YES                    YES
               X      Y      Z        X      Y      Z        X      Y      Z
 C         -0.124  0.276  0.014    0.082 -0.052 -0.012   -0.138  0.035  0.012
 C          0.007  0.324  0.001    0.039  0.063  0.298    0.095  0.160  0.019
 C          0.057  0.195  0.051    0.178 -0.117  0.166   -0.116 -0.011  0.208
 Cl        -0.107 -0.172 -0.004   -0.113  0.023 -0.091    0.210 -0.050 -0.020
 H         -0.022  0.416  0.022    0.180  0.240  0.361    0.319  0.487  0.131
 H          0.188  0.323  0.029    0.503 -0.336  0.301   -0.009  0.061  0.203
 F          0.247 -0.252 -0.038   -0.024  0.036 -0.145   -0.280 -0.058 -0.133
 H         -0.046  0.225  0.122   -0.092 -0.018 -0.191    0.074  0.029  0.213
 H         -0.325  0.314 -0.077    0.213 -0.103  0.027   -0.498  0.048 -0.196
 TransDip  -0.019  0.063  0.009    0.041 -0.022  0.073   -0.008  0.050  0.043

 Mode:                 4                      5                      6
 Frequency:       436.98                 685.67                 808.49
 Force Cnst:      0.2779                 0.7156                 0.7949
 Red. Mass:       2.4698                 2.5835                 2.0639
 IR Active:          YES                    YES                    YES
 IR Intens:        3.640                 27.262                 14.287
 Raman Active:       YES                    YES                    YES
               X      Y      Z        X      Y      Z        X      Y      Z
 C          0.239  0.061 -0.013    0.086 -0.061  0.014    0.142  0.072  0.030
 C         -0.018 -0.043 -0.009    0.204  0.015 -0.193   -0.044  0.131 -0.010
 C         -0.104  0.062  0.066    0.044 -0.068  0.043    0.011 -0.057 -0.133
 Cl        -0.028  0.041  0.004   -0.105  0.023  0.047    0.013 -0.006 -0.003
 H         -0.031  0.032  0.010    0.253  0.350 -0.103   -0.022  0.054 -0.027
 H         -0.139  0.173  0.022   -0.033  0.031 -0.006    0.068 -0.419  0.004
 F         -0.063 -0.148 -0.021   -0.025  0.019 -0.016   -0.101 -0.070  0.052
 H          0.551  0.498 -0.052    0.336 -0.372  0.462   -0.203 -0.342  0.029
 H          0.381 -0.294 -0.227   -0.416  0.216 -0.054    0.303  0.500  0.480
 TransDip   0.024  0.051  0.023    0.165 -0.024  0.011    0.109  0.051  0.013

 Mode:                 7                      8                      9
 Frequency:       918.52                 958.91                 968.59
 Force Cnst:      1.0095                 1.9596                 1.4881
 Red. Mass:       2.0308                 3.6172                 2.6922
 IR Active:          YES                    YES                    YES
 IR Intens:        7.206                 22.342                 56.937
 Raman Active:       YES                    YES                    YES
               X      Y      Z        X      Y      Z        X      Y      Z
 C         -0.013 -0.076  0.114    0.030 -0.192 -0.118    0.048 -0.180  0.090
 C          0.139  0.200 -0.011    0.187 -0.023  0.173   -0.149  0.157  0.054
 C          0.040 -0.063 -0.061   -0.135  0.288 -0.110   -0.141 -0.084 -0.098
 Cl        -0.022 -0.009  0.008   -0.017  0.001  0.006    0.023 -0.006 -0.014
 H          0.028 -0.459 -0.195    0.331  0.249  0.262   -0.099  0.648  0.186
 H         -0.288  0.230 -0.220   -0.194  0.221 -0.096   -0.119  0.085 -0.156
 F         -0.047 -0.002  0.004   -0.013 -0.054  0.022    0.100  0.053 -0.022
 H         -0.211  0.294 -0.332   -0.338 -0.476 -0.247    0.430 -0.030  0.323
 H          0.160 -0.448 -0.092    0.042  0.099  0.126   -0.022 -0.237  0.012
 TransDip   0.060  0.001 -0.062    0.017  0.140 -0.054   -0.234  0.037  0.047

 Mode:                10                     11                     12
 Frequency:      1059.52                1086.81                1093.45
 Force Cnst:      0.8890                 1.0283                 0.9066
 Red. Mass:       1.3441                 1.4776                 1.2869
 IR Active:          YES                    YES                    YES
 IR Intens:       13.758                 17.091                 10.308
 Raman Active:       YES                    YES                    YES
               X      Y      Z        X      Y      Z        X      Y      Z
 C         -0.135 -0.025 -0.046   -0.029 -0.038 -0.101   -0.041  0.044 -0.042
 C          0.062  0.019 -0.035    0.013  0.049  0.107   -0.015 -0.048  0.014
 C         -0.051  0.010  0.013    0.089  0.023 -0.041    0.098 -0.078  0.012
 Cl        -0.007 -0.002  0.009    0.004  0.002 -0.010    0.000 -0.000 -0.002
 H          0.271 -0.079 -0.040   -0.495 -0.398 -0.063    0.077  0.402  0.141
 H          0.098 -0.253  0.126    0.040  0.190 -0.106   -0.394  0.607 -0.313
 F          0.019  0.007 -0.012   -0.049 -0.016  0.029   -0.025 -0.006  0.013
 H          0.350  0.212  0.219    0.530 -0.074  0.420   -0.045 -0.001 -0.012
 H          0.633 -0.006  0.428   -0.146  0.136 -0.028    0.322  0.103  0.223
 TransDip   0.071 -0.027  0.091    0.106  0.071 -0.034    0.084  0.059 -0.008

 Mode:                13                     14                     15
 Frequency:      1158.16                1229.69                1282.59
 Force Cnst:      1.6247                 1.5198                 1.1588
 Red. Mass:       2.0558                 1.7058                 1.1956
 IR Active:          YES                    YES                    YES
 IR Intens:       64.945                 13.947                 16.998
 Raman Active:       YES                    YES                    YES
               X      Y      Z        X      Y      Z        X      Y      Z
 C          0.072 -0.015 -0.095   -0.005  0.121 -0.007    0.026 -0.021 -0.035
 C         -0.027  0.076  0.000    0.050 -0.041  0.131   -0.108  0.039 -0.013
 C         -0.124 -0.063  0.191   -0.060 -0.097 -0.111    0.006 -0.006 -0.002
 Cl         0.005  0.000  0.000   -0.007  0.000  0.005   -0.000 -0.001  0.007
 H         -0.118 -0.503 -0.155    0.525 -0.210  0.163    0.706 -0.319 -0.014
 H         -0.538  0.139  0.062   -0.458 -0.273 -0.142    0.433  0.404 -0.066
 F          0.081  0.024 -0.064    0.027  0.011 -0.015   -0.012 -0.001  0.023
 H         -0.160 -0.386 -0.033    0.195  0.247  0.101    0.045 -0.132  0.054
 H          0.084  0.306  0.180   -0.333  0.209 -0.151   -0.039 -0.016 -0.067
 TransDip  -0.228 -0.110  0.051   -0.110 -0.047 -0.002   -0.127  0.032  0.020

 Mode:                16                     17                     18
 Frequency:      1394.77                1471.59                3133.45
 Force Cnst:      1.6719                 1.8499                 6.0987
 Red. Mass:       1.4587                 1.4499                 1.0542
 IR Active:          YES                    YES                    YES
 IR Intens:       13.468                 27.053                  0.825
 Raman Active:       YES                    YES                    YES
               X      Y      Z        X      Y      Z        X      Y      Z
 C          0.011  0.006 -0.005    0.016 -0.139  0.005   -0.011  0.064 -0.001
 C          0.097 -0.024  0.021   -0.075  0.012 -0.037    0.002 -0.000 -0.001
 C         -0.136 -0.105 -0.018    0.091  0.062  0.035   -0.002 -0.001  0.001
 Cl        -0.002  0.001 -0.001    0.001 -0.000  0.001    0.000 -0.000  0.000
 H         -0.270  0.025 -0.001    0.146  0.003 -0.022   -0.001 -0.006  0.023
 H          0.575  0.386 -0.073   -0.236 -0.116  0.049    0.003 -0.009 -0.025
 F          0.013  0.015  0.010   -0.009 -0.007 -0.003   -0.000 -0.000 -0.000
 H         -0.024  0.344 -0.261    0.164  0.541 -0.345    0.425 -0.331 -0.480
 H         -0.129  0.392  0.211   -0.326  0.480  0.305   -0.294 -0.388  0.487
 TransDip  -0.079 -0.085 -0.019    0.042  0.161  0.007   -0.013  0.026 -0.001

 Mode:                19                     20                     21
 Frequency:      3184.76                3197.37                3225.43
 Force Cnst:      6.5258                 6.5735                 6.8445
 Red. Mass:       1.0920                 1.0913                 1.1166
 IR Active:          YES                    YES                    YES
 IR Intens:        4.012                  2.584                  0.662
 Raman Active:       YES                    YES                    YES
               X      Y      Z        X      Y      Z        X      Y      Z
 C         -0.007  0.003  0.008   -0.010 -0.005  0.013    0.058  0.008 -0.079
 C          0.002 -0.002  0.004    0.008  0.021 -0.082    0.002  0.003 -0.013
 C          0.012 -0.029 -0.081    0.002  0.001 -0.000    0.002 -0.002 -0.008
 Cl        -0.000 -0.000  0.000   -0.000 -0.000  0.000   -0.000  0.000  0.000
 H          0.007  0.010 -0.027   -0.110 -0.242  0.947   -0.017 -0.042  0.155
 H         -0.161  0.318  0.924    0.001  0.004  0.018   -0.016  0.035  0.094
 F          0.000  0.000  0.000   -0.000  0.000  0.000   -0.000 -0.000  0.000
 H          0.053 -0.035 -0.053    0.054 -0.045 -0.063   -0.396  0.322  0.442
 H          0.019  0.029 -0.037    0.059  0.073 -0.089   -0.295 -0.411  0.493
 TransDip   0.027 -0.013 -0.057    0.051 -0.001 -0.003    0.015  0.006 -0.020

 STANDARD THERMODYNAMIC QUANTITIES AT   298.15 K  AND     1.00 ATM

   This Molecule has  0 Imaginary Frequencies
   Zero point vibrational energy:       40.239 kcal/mol

   Atom    1 Element C  Has Mass   12.00000
   Atom    2 Element C  Has Mass   12.00000
   Atom    3 Element C  Has Mass   12.00000
   Atom    4 Element Cl Has Mass   34.96885
   Atom    5 Element H  Has Mass    1.00783
   Atom    6 Element H  Has Mass    1.00783
   Atom    7 Element F  Has Mass   18.99840
   Atom    8 Element H  Has Mass    1.00783
   Atom    9 Element H  Has Mass    1.00783
   Molecular Mass:    93.998570 amu
   Principal axes and moments of inertia in amu*Bohr^2:
                             1           2           3
    Eigenvalues --      171.76172   829.22541   922.02613
          X               0.99983    -0.01814     0.00368
          Y               0.01812     0.99982     0.00502
          Z              -0.00377    -0.00496     0.99998
   Rotational Symmetry Number is   1
   The Molecule is an Asymmetric Top
   Translational Enthalpy:        0.889 kcal/mol
   Rotational Enthalpy:           0.889 kcal/mol
   Vibrational Enthalpy:         41.545 kcal/mol
   gas constant (RT):             0.592 kcal/mol
   Translational Entropy:        39.533  cal/mol.K
   Rotational Entropy:           26.376  cal/mol.K
   Vibrational Entropy:           6.710  cal/mol.K

   Total Enthalpy:               43.915 kcal/mol
   Total Entropy:                72.619  cal/mol.K

 ======================================================================

 STANDARD THERMODYNAMIC QUANTITIES FOR ANHARMONIC VIBRATION -- TOSH

   Zero point vibrational energy: ************ kcal/mol

   Vibrational Enthalpy:       Infinity kcal/mol
   Vibrational Entropy:             NaN  cal/mol.K

   Total Enthalpy:             Infinity kcal/mol
   Total Entropy:                   NaN  cal/mol.K

 ======================================================================

 STANDARD THERMODYNAMIC QUANTITIES FOR ANHARMONIC VIBRATION -- VPT2

   Zero point vibrational energy: ************ kcal/mol

   Vibrational Enthalpy:       Infinity kcal/mol
   Vibrational Entropy:             NaN  cal/mol.K

   Total Enthalpy:             Infinity kcal/mol
   Total Entropy:                   NaN  cal/mol.K

 ======================================================================

Archival summary:
1\1\TWL02\FREQ\ProcedureUnspecified\BasisUnspecified\l1134\taweetha\ThuOct1101:45:142018ThuOct1101:45:142018\0\\#,FREQ,ProcedureUnspecified,BasisUnspecified,\\0,1\Cl\C,1,1.78114\H,2,1.08137,1,111.739\C,2,1.48674,1,119.86,3,-143.993,0\H,4,1.08294,2,119.965,1,-0.192303,0\F,4,1.37847,2,117.265,1,141.114,0\C,4,1.49853,2,60.8324,1,-110.175,0\H,7,1.08317,4,117.395,2,108.94,0\H,7,1.08369,4,117.968,2,-105.273,0\\\@

 Total job time:  357.30s(wall), 357.08s(cpu) 
 Thu Oct 11 01:45:14 2018

        *************************************************************
        *                                                           *
        *  Thank you very much for using Q-Chem.  Have a nice day.  *
        *                                                           *
        *************************************************************
