# Supplementary material for: Geometric and energetic data from ab initio calculations of haloethene, haloimine, halomethylenephosphine, haloiminophosphine, halodiazene, halodiphosphene and halocyclopropane
Source: Data Brief. 2019 Nov 2;27:104738. doi: 10.1016/j.dib.2019.104738 (PMC6861602; doi:10.1016/j.dib.2019.104738)
Supplement: Multimedia component 3 [file mmc3.zip › CCC/B3LYP/ClHCCCIBr.out]

Q-Chem Developer Version!
                  Welcome to Q-Chem
     A Quantum Leap Into The Future Of Chemistry


 Q-Chem 5.1, Q-Chem, Inc., Pleasanton, CA (2018)

 Yihan Shao,  Zhengting Gan,  E. Epifanovsky,  A. T. B. Gilbert,  M. Wormit,  
 J. Kussmann,  A. W. Lange,  A. Behn,  Jia Deng,  Xintian Feng,  D. Ghosh,  
 M. Goldey,  P. R. Horn,  L. D. Jacobson,  I. Kaliman,  T. Kus,  A. Landau,  
 Jie Liu,  E. I. Proynov,  R. M. Richard,  R. P. Steele,  E. J. Sundstrom,  
 H. L. Woodcock III,  P. M. Zimmerman,  D. Zuev,  B. Albrecht,  E. Alguire,  
 S. A. Baeppler,  D. Barton,  Z. Benda,  Y. A. Bernard,  E. J. Berquist,  
 K. B. Bravaya,  H. Burton,  D. Casanova,  Chun-Min Chang,  Yunqing Chen,  
 A. Chien,  K. D. Closser,  M. P. Coons,  S. Coriani,  S. Dasgupta,  
 A. L. Dempwolff,  M. Diedenhofen,  Hainam Do,  R. G. Edgar,  Po-Tung Fang,  
 S. Faraji,  S. Fatehi,  Qingguo Feng,  K. D. Fenk,  J. Fosso-Tande,  
 Qinghui Ge,  A. Ghysels,  G. Gidofalvi,  J. Gomes,  J. Gonthier,  A. Gunina,  
 D. Hait,  M. W. D. Hanson-Heine,  P. H. P. Harbach,  A. W. Hauser,  
 J. E. Herr,  E. G. Hohenstein,  Z. C. Holden,  Kerwin Hui,  B. C. Huynh,  
 T.-C. Jagau,  Hyunjun Ji,  B. Kaduk,  K. Khistyaev,  Jaehoon Kim,  
 P. Klunzinger,  K. Koh,  D. Kosenkov,  L. Koulias,  T. Kowalczyk,  
 C. M. Krauter,  A. Kunitsa,  Ka Un Lao,  A. Laurent,  K. V. Lawler,  
 Joonho Lee,  D. Lefrancois,  S. Lehtola,  D. S. Levine,  Yi-Pei Li,  
 You-Sheng Lin,  Fenglai Liu,  E. Livshits,  A. Luenser,  P. Manohar,  
 E. Mansoor,  S. F. Manzer,  Shan-Ping Mao,  Yuezhi Mao,  N. Mardirossian,  
 A. V. Marenich,  T. Markovich,  L. A. Martinez-Martinez,  S. A. Maurer,  
 N. J. Mayhall,  S. C. McKenzie,  J.-M. Mewes,  A. F. Morrison,  
 J. W. Mullinax,  K. Nanda,  T. S. Nguyen-Beck,  R. Olivares-Amaya,  
 J. A. Parkhill,  T. M. Perrine,  F. Plasser,  P. Pokhilko,  S. Prager,  
 A. Prociuk,  E. Ramos,  D. R. Rehn,  F. Rob,  M. Schneider,  N. Sergueev,  
 S. M. Sharada,  S. Sharma,  D. W. Small,  T. Stauch,  T. Stein,  
 Yu-Chuan Su,  A. J. W. Thom,  A. Tkatchenko,  T. Tsuchimochi,  N. M. Tubman,  
 L. Vogt,  M. L. Vidal,  O. Vydrov,  M. A. Watson,  J. Wenzel,  
 M. de Wergifosse,  T. A. Wesolowski,  A. White,  J. Witte,  A. Yamada,  
 Jun Yang,  K. Yao,  S. Yeganeh,  S. R. Yost,  Zhi-Qiang You,  A. Zech,  
 Igor Ying Zhang,  Xing Zhang,  Yan Zhao,  Ying Zhu,  B. R. Brooks,  
 G. K. L. Chan,  C. J. Cramer,  M. S. Gordon,  W. J. Hehre,  A. Klamt,  
 M. W. Schmidt,  C. D. Sherrill,  D. G. Truhlar,  A. Aspuru-Guzik,  R. Baer,  
 A. T. Bell,  N. A. Besley,  Jeng-Da Chai,  A. E. DePrince, III,  
 R. A. DiStasio Jr.,  A. Dreuw,  B. D. Dunietz,  T. R. Furlani,  
 Chao-Ping Hsu,  Yousung Jung,  Jing Kong,  D. S. Lambrecht,  WanZhen Liang,  
 C. Ochsenfeld,  V. A. Rassolov,  L. V. Slipchenko,  J. E. Subotnik,  
 T. Van Voorhis,  J. M. Herbert,  A. I. Krylov,  P. M. W. Gill,  M. Head-Gordon

 Contributors to earlier versions of Q-Chem not listed above: 
 R. D. Adamson,  B. Austin,  J. Baker,  G. J. O. Beran,  K. Brandhorst,  
 S. T. Brown,  E. F. C. Byrd,  A. K. Chakraborty,  C.-L. Cheng,  
 Siu Hung Chien,  D. M. Chipman,  D. L. Crittenden,  H. Dachsel,  
 R. J. Doerksen,  A. D. Dutoi,  L. Fusti-Molnar,  W. A. Goddard III,  
 A. Golubeva-Zadorozhnaya,  S. R. Gwaltney,  G. Hawkins,  A. Heyden,  
 S. Hirata,  G. Kedziora,  F. J. Keil,  C. Kelley,  Jihan Kim,  R. A. King,  
 R. Z. Khaliullin,  P. P. Korambath,  W. Kurlancheek,  A. M. Lee,  M. S. Lee,  
 S. V. Levchenko,  Ching Yeh Lin,  D. Liotard,  R. C. Lochan,  I. Lotan,  
 P. E. Maslen,  N. Nair,  D. P. O'Neill,  D. Neuhauser,  E. Neuscamman,  
 C. M. Oana,  R. Olson,  B. Peters,  R. Peverati,  P. A. Pieniazek,  
 Y. M. Rhee,  J. Ritchie,  M. A. Rohrdanz,  E. Rosta,  N. J. Russ,  
 H. F. Schaefer III,  N. E. Schultz,  N. Shenvi,  A. C. Simmonett,  A. Sodt,  
 D. Stuck,  K. S. Thanthiriwatte,  V. Vanovschi,  Tao Wang,  A. Warshel,  
 C. F. Williams,  Q. Wu,  X. Xu,  W. Zhang

 Please cite Q-Chem as follows:
 Y. Shao et al., Mol. Phys. 113, 184-215 (2015)
 DOI: 10.1080/00268976.2014.952696

 Q-Chem 5.1.1 for Intel X86 EM64T Linux

 Parts of Q-Chem use Armadillo 8.300.2 (Tropical Shenanigans).
 http://arma.sourceforge.net/

 Q-Chem begins on Thu Oct 11 01:36:14 2018  

Host: 
0

     Scratch files written to /scratch/taweetham/qchem1464//
Input Ideriv = 2
Curr. Ideriv = -1
Max.  Ideriv = 2

Checking the input file for inconsistencies... 	...done.

--------------------------------------------------------------
User input:
--------------------------------------------------------------
$molecule
0 1
C 
C 1 CC 
C 2 CC 1 60.0
Cl 2 CCl 1 ANG  3 pDHA
H 2 CH 1 ANG  3 mDHA
I 3 CI 1 ANG  2 mDHA
Br 3 CBr 1 ANG  2 pDHA
H 1 CH 2 ANG  3 pDHA
H 1 CH 2 ANG  3 mDHA

CC=1.54
CH=1.09
CF=1.35
CCl=1.77
CBr=1.94
CI=2.14
ANG=118.0
pDHA=107.9
mDHA=-107.9
$end

$rem
   job_type	optimization
   basis	6-311++g**
   method	b3lyp
   mem_total	32000
$end

--------------------------------------------------------------
 ----------------------------------------------------------------
             Standard Nuclear Orientation (Angstroms)
    I     Atom           X                Y                Z
 ----------------------------------------------------------------
    1      C       0.2176770881    -1.3849980550    -1.4610091918
    2      C      -0.0429176421    -1.8615099907    -0.0199586161
    3      C       0.4173468298    -0.4153396285    -0.2813929279
    4      Cl     -1.7211607163    -2.1227487402     0.4781924652
    5      H       0.6710211047    -2.5531326894     0.4273103280
    6      I      -1.0108125342     1.1568745696    -0.0204267497
    7      Br      2.2327705370     0.0653066396     0.2052444403
    8      H       1.1048010019    -1.7599420584    -1.9714287798
    9      H      -0.6426320674    -1.2291951997    -2.1119267191
 ----------------------------------------------------------------
 Molecular Point Group                 C1    NOp =  1
 Largest Abelian Subgroup              C1    NOp =  1
 Nuclear Repulsion Energy =   984.6214183246 hartrees
 There are       63 alpha and       63 beta electrons
 Requested basis set is 6-311++G(d,p)
 There are 89 shells and 227 basis functions

 Total QAlloc Memory Limit  32000 MB
 Mega-Array Size       188 MB
 MEM_STATIC part       192 MB
 A cutoff of  1.0D-11 yielded   3229 shell pairs
 There are     22192 function pairs (     24605 Cartesian)
 Smallest overlap matrix eigenvalue = 4.18E-05

 Scale SEOQF with 1.000000e-01/1.000000e-01/1.000000e-01

 Standard Electronic Orientation quadrupole field applied
 Nucleus-field energy     =     0.0000000209 hartrees
 Guess from superposition of atomic densities
 Warning:  Energy on first SCF cycle will be non-variational
 SAD guess density has 126.000000 electrons

 -----------------------------------------------------------------------
  General SCF calculation program by
  Eric Jon Sundstrom, Paul Horn, Yuezhi Mao, Dmitri Zuev, Alec White,
  David Stuck, Shaama M.S., Shane Yost, Joonho Lee, David Small,
  Daniel Levine, Susi Lehtola, Hugh Burton, Evgeny Epifanovsky
 -----------------------------------------------------------------------
 Exchange:     0.2000 Hartree-Fock + 0.0800 Slater + 0.7200 B88
 Correlation:  0.1900 VWN1RPA + 0.8100 LYP
 Using SG-1 standard quadrature grid
 A restricted SCF calculation will be
 performed using DIIS
 SCF converges when DIIS error is below 1.0e-08
 ---------------------------------------
  Cycle       Energy         DIIS error
 ---------------------------------------
    1  -10070.8632940811      3.53e-02  
    2  -10069.9517380823      2.80e-03  
    3  -10069.9297253965      3.26e-03  
    4  -10069.9905765955      4.64e-04  
    5  -10069.9918697654      1.99e-04  
    6  -10069.9920707558      9.61e-05  
    7  -10069.9921266616      2.12e-05  
    8  -10069.9921292902      6.70e-06  
    9  -10069.9921295579      1.39e-06  
   10  -10069.9921295708      3.74e-07  
   11  -10069.9921295714      6.53e-08  
   12  -10069.9921295717      2.15e-08  
   13  -10069.9921295716      5.40e-09  Convergence criterion met
 ---------------------------------------
 SCF time:   CPU 82.85s  wall 102.00s 
 SCF   energy in the final basis set =   -10069.9921295716
 Total energy in the final basis set =   -10069.9921295716

 --------------------------------------------------------------

                    Orbital Energies (a.u.)
 --------------------------------------------------------------

 Alpha MOs
 -- Occupied --
*******-482.848-176.309-165.713-165.711-165.711-101.566 -62.500
-56.321 -56.317 -56.317 -35.806 -31.299 -31.293 -31.293 -22.950
-22.948 -22.948 -22.944 -22.943 -10.300 -10.276 -10.225  -9.480
 -8.709  -7.245  -7.235  -7.235  -6.541  -6.527  -6.527  -6.355
 -4.768  -4.753  -4.752  -2.652  -2.648  -2.648  -2.637  -2.637
 -2.034  -2.029  -2.029  -2.015  -2.015  -0.930  -0.847  -0.791
 -0.685  -0.636  -0.575  -0.520  -0.483  -0.424  -0.410  -0.393
 -0.379  -0.336  -0.323  -0.296  -0.290  -0.269  -0.268
 -- Virtual --
 -0.076  -0.047  -0.009   0.004   0.016   0.020   0.033   0.048
  0.058   0.064   0.066   0.072   0.081   0.095   0.098   0.100
  0.107   0.114   0.121   0.124   0.138   0.140   0.150   0.157
  0.165   0.177   0.188   0.209   0.213   0.223   0.246   0.251
  0.255   0.259   0.283   0.383   0.392   0.396   0.406   0.424
  0.435   0.440   0.444   0.457   0.465   0.470   0.485   0.492
  0.516   0.536   0.539   0.555   0.561   0.583   0.591   0.619
  0.629   0.658   0.668   0.686   0.712   0.733   0.785   0.802
  0.854   0.865   0.884   0.892   0.910   0.940   0.975   1.018
  1.074   1.116   1.260   1.308   1.322   1.356   1.367   1.390
  1.425   1.500   1.522   1.541   1.576   1.623   1.671   1.699
  1.767   1.782   1.827   1.887   1.963   1.975   2.033   2.053
  2.097   2.140   2.182   2.214   2.216   2.292   2.319   2.459
  2.475   2.526   2.585   2.670   2.695   2.771   2.803   2.824
  2.916   3.100   3.272   3.388   3.688   3.746   3.979   3.989
  4.003   4.034   4.081   4.092   4.118   4.218   4.222   4.274
  4.389   4.453   6.035   6.064   6.094   6.672   7.567   7.592
  7.681   9.738  23.543  23.686  23.821  25.866  25.951  26.417
 27.883  28.369  28.390  28.393  28.542  28.554  28.580  28.617
 28.695  47.939 127.906 127.924 127.944 151.677 215.724 289.762
289.785 289.9031020.7381901.841
 --------------------------------------------------------------

          Ground-State Mulliken Net Atomic Charges

     Atom                 Charge (a.u.)
  ----------------------------------------
      1 C                    -0.620864
      2 C                    -0.133167
      3 C                    -0.001634
      4 Cl                    0.044459
      5 H                     0.267176
      6 I                     0.124055
      7 Br                   -0.036383
      8 H                     0.183953
      9 H                     0.172405
  ----------------------------------------
  Sum of atomic charges =     0.000000

 -----------------------------------------------------------------
                    Cartesian Multipole Moments
 -----------------------------------------------------------------
    Charge (ESU x 10^10)
                 0.0000
    Dipole Moment (Debye)
         X       0.5841      Y      -1.1030      Z      -1.2124
       Tot       1.7400
    Quadrupole Moments (Debye-Ang)
        XX     -77.6063     XY      -4.2607     YY     -76.2462
        XZ       0.2500     YZ       2.3029     ZZ     -76.7204
    Octopole Moments (Debye-Ang^2)
       XXX      17.4142    XXY      22.1795    XYY       9.2588
       YYY      51.1630    XXZ       5.0060    XYZ       0.1850
       YYZ       2.1774    XZZ       6.0572    YZZ      11.5537
       ZZZ       1.0706
    Hexadecapole Moments (Debye-Ang^3)
      XXXX   -1009.1067   XXXY     -31.4525   XXYY    -315.8050
      XYYY     -73.5245   YYYY    -889.5410   XXXZ      14.7215
      XXYZ       1.7068   XYYZ       1.9726   YYYZ      -3.7766
      XXZZ    -213.7167   XYZZ     -14.0366   YYZZ    -184.7917
      XZZZ      12.3887   YZZZ       6.4876   ZZZZ    -218.3788
 -----------------------------------------------------------------
 Calculating analytic gradient of the SCF energy
 Gradient of SCF Energy
            1           2           3           4           5           6
    1  -0.0012282  -0.0081864   0.0052989  -0.0027867   0.0058708   0.0006801
    2  -0.0036595  -0.0169290   0.0245842   0.0095845  -0.0038170  -0.0101384
    3  -0.0169337   0.0174379   0.0129779  -0.0027189  -0.0007522  -0.0017095
            7           8           9
    1   0.0006266   0.0023391  -0.0026141
    2   0.0021624  -0.0010027  -0.0007845
    3  -0.0000737  -0.0037919  -0.0044360
 Max gradient component =       2.458E-02
 RMS gradient           =       8.769E-03
 Gradient time:  CPU 22.70 s  wall 22.71 s
 Geometry Optimization Parameters
   NAtoms,    NIC,     NZ,  NCons,   NDum,   NFix, NCnnct, MaxDiis
        9      69       9       0       0       0       0       0


** GEOMETRY OPTIMIZATION IN DELOCALIZED INTERNAL COORDINATES **
   Searching for a Minimum

   Optimization Cycle:   1

                       Coordinates (Angstroms)
     ATOM                X               Y               Z
      1  C         0.2176770881   -1.3849980550   -1.4610091918
      2  C        -0.0429176421   -1.8615099907   -0.0199586161
      3  C         0.4173468298   -0.4153396285   -0.2813929279
      4  Cl       -1.7211607163   -2.1227487402    0.4781924652
      5  H         0.6710211047   -2.5531326894    0.4273103280
      6  I        -1.0108125342    1.1568745696   -0.0204267497
      7  Br        2.2327705370    0.0653066396    0.2052444403
      8  H         1.1048010019   -1.7599420584   -1.9714287798
      9  H        -0.6426320674   -1.2291951997   -2.1119267191
   Point Group: c1    Number of degrees of freedom:    21


   Energy is -10069.992129572


 Attempting to Generate Delocalized Internal Coordinates

 21 Hessian modes will be used to form the next step
  Hessian Eigenvalues:
     0.016341    0.020947    0.023307    0.030304    0.030782    0.032544
     0.083421    0.087153    0.090379    0.107532    0.108095    0.134223
     0.138421    0.175927    0.253751    0.264506    0.285189    0.286300
     0.348126    0.348126    0.348126

 Minimum Search - Taking Simple RFO Step
 Searching for Lamda that Minimizes Along All modes
 Value Taken    Lamda =  -0.00699461
 Step Taken.  Stepsize is  0.268383

                             Maximum     Tolerance    Cnvgd?
         Gradient           0.017320      0.000300      NO
         Displacement       0.157110      0.001200      NO
         Energy change     *********      0.000001      NO


 New Cartesian Coordinates Obtained by Inverse Iteration

 Displacement from previous Coordinates is:  0.395056
 ----------------------------------------------------------------
             Standard Nuclear Orientation (Angstroms)
    I     Atom           X                Y                Z
 ----------------------------------------------------------------
    1      C       0.2022108647    -1.3754250224    -1.4454617572
    2      C      -0.0469634673    -1.8497093660    -0.0280785380
    3      C       0.3984454979    -0.4166315148    -0.2907750861
    4      Cl     -1.6957071505    -2.2625428357     0.4635233632
    5      H       0.6775998763    -2.5057563987     0.4336955446
    6      I      -0.9683446238     1.2628945170    -0.0616258890
    7      Br      2.2212023121     0.0110634356     0.2046283983
    8      H       1.0913000242    -1.7489712940    -1.9409089727
    9      H      -0.6536497321    -1.2196066737    -2.0903928142
 ----------------------------------------------------------------
 Molecular Point Group                 C1    NOp =  1
 Largest Abelian Subgroup              C1    NOp =  1
 Nuclear Repulsion Energy =   973.1923927284 hartrees
 There are       63 alpha and       63 beta electrons
 Applying Cartesian multipole field
    Component          Value
    ---------          -----
     (2,0,0)        1.00000E-11
     (0,2,0)        2.00000E-11
     (0,0,2)       -3.00000E-11
 Nucleus-field energy     =     0.0000000223 hartrees
 Requested basis set is 6-311++G(d,p)
 There are 89 shells and 227 basis functions
 A cutoff of  1.0D-11 yielded   3216 shell pairs
 There are     22024 function pairs (     24391 Cartesian)
 Smallest overlap matrix eigenvalue = 3.92E-05
 Guess MOs from SCF MO coefficient file

 -----------------------------------------------------------------------
  General SCF calculation program by
  Eric Jon Sundstrom, Paul Horn, Yuezhi Mao, Dmitri Zuev, Alec White,
  David Stuck, Shaama M.S., Shane Yost, Joonho Lee, David Small,
  Daniel Levine, Susi Lehtola, Hugh Burton, Evgeny Epifanovsky
 -----------------------------------------------------------------------
 Exchange:     0.2000 Hartree-Fock + 0.0800 Slater + 0.7200 B88
 Correlation:  0.1900 VWN1RPA + 0.8100 LYP
 Using SG-1 standard quadrature grid
 A restricted SCF calculation will be
 performed using DIIS
 SCF converges when DIIS error is below 1.0e-08
 ---------------------------------------
  Cycle       Energy         DIIS error
 ---------------------------------------
    1  -10069.9907054522      7.03e-04  
    2  -10069.9953339863      1.84e-04  
    3  -10069.9953992574      1.65e-04  
    4  -10069.9955605332      4.54e-05  
    5  -10069.9955727128      1.14e-05  
    6  -10069.9955731913      7.63e-06  
    7  -10069.9955735662      1.16e-06  
    8  -10069.9955735732      4.74e-07  
    9  -10069.9955735745      8.16e-08  
   10  -10069.9955735748      2.78e-08  
   11  -10069.9955735747      5.98e-09  Convergence criterion met
 ---------------------------------------
 SCF time:   CPU 72.32s  wall 72.00s 
 SCF   energy in the final basis set =   -10069.9955735747
 Total energy in the final basis set =   -10069.9955735747

 --------------------------------------------------------------

                    Orbital Energies (a.u.)
 --------------------------------------------------------------

 Alpha MOs
 -- Occupied --
*******-482.848-176.311-165.715-165.713-165.713-101.566 -62.501
-56.322 -56.317 -56.317 -35.808 -31.301 -31.294 -31.294 -22.951
-22.950 -22.950 -22.945 -22.945 -10.301 -10.273 -10.222  -9.480
 -8.710  -7.245  -7.235  -7.235  -6.542  -6.528  -6.527  -6.357
 -4.770  -4.754  -4.754  -2.653  -2.649  -2.648  -2.637  -2.637
 -2.035  -2.031  -2.030  -2.017  -2.017  -0.937  -0.850  -0.794
 -0.681  -0.638  -0.579  -0.524  -0.486  -0.424  -0.409  -0.396
 -0.378  -0.333  -0.324  -0.297  -0.291  -0.272  -0.271
 -- Virtual --
 -0.083  -0.049  -0.009   0.006   0.016   0.021   0.032   0.051
  0.058   0.065   0.067   0.074   0.082   0.097   0.099   0.100
  0.107   0.116   0.121   0.126   0.139   0.141   0.151   0.159
  0.165   0.181   0.184   0.213   0.214   0.222   0.244   0.252
  0.260   0.264   0.279   0.383   0.388   0.396   0.405   0.431
  0.434   0.443   0.447   0.456   0.465   0.467   0.479   0.487
  0.511   0.537   0.543   0.554   0.567   0.578   0.596   0.622
  0.630   0.659   0.670   0.689   0.700   0.728   0.789   0.796
  0.853   0.862   0.886   0.898   0.916   0.942   0.982   1.006
  1.085   1.113   1.258   1.309   1.317   1.351   1.374   1.382
  1.437   1.508   1.518   1.545   1.580   1.623   1.671   1.702
  1.784   1.789   1.844   1.900   1.980   1.991   2.040   2.059
  2.109   2.149   2.192   2.216   2.220   2.293   2.318   2.463
  2.483   2.537   2.592   2.681   2.704   2.791   2.817   2.839
  2.934   3.139   3.276   3.420   3.704   3.767   3.976   3.985
  4.005   4.030   4.079   4.090   4.119   4.207   4.248   4.277
  4.388   4.443   6.030   6.054   6.086   6.672   7.568   7.595
  7.684   9.737  23.567  23.719  23.851  25.862  25.932  26.401
 27.874  28.365  28.383  28.387  28.540  28.550  28.575  28.611
 28.690  47.939 127.902 127.917 127.939 151.668 215.722 289.763
289.788 289.9051020.7391901.831
 --------------------------------------------------------------

          Ground-State Mulliken Net Atomic Charges

     Atom                 Charge (a.u.)
  ----------------------------------------
      1 C                    -0.595427
      2 C                    -0.173994
      3 C                     0.020524
      4 Cl                    0.069526
      5 H                     0.257798
      6 I                     0.113726
      7 Br                   -0.048824
      8 H                     0.185449
      9 H                     0.171222
  ----------------------------------------
  Sum of atomic charges =     0.000000

 -----------------------------------------------------------------
                    Cartesian Multipole Moments
 -----------------------------------------------------------------
    Charge (ESU x 10^10)
                 0.0000
    Dipole Moment (Debye)
         X       0.6317      Y      -0.9594      Z      -1.2384
       Tot       1.6891
    Quadrupole Moments (Debye-Ang)
        XX     -77.8926     XY      -4.2516     YY     -76.1744
        XZ       0.4079     YZ       2.2470     ZZ     -76.7313
    Octopole Moments (Debye-Ang^2)
       XXX      15.6717    XXY      20.9121    XYY       6.9618
       YYY      52.2688    XXZ       6.0900    XYZ       0.2934
       YYZ       3.4375    XZZ       4.9239    YZZ      11.1291
       ZZZ       5.3272
    Hexadecapole Moments (Debye-Ang^3)
      XXXX    -986.0867   XXXY     -27.1888   XXYY    -323.4336
      XYYY     -70.0961   YYYY    -973.1547   XXXZ      10.9150
      XXYZ       2.8962   XYYZ      -0.1256   YYYZ       3.1020
      XXZZ    -208.9544   XYZZ     -12.4855   YYZZ    -198.8375
      XZZZ       7.7286   YZZZ      13.2291   ZZZZ    -216.1476
 -----------------------------------------------------------------
 Calculating analytic gradient of the SCF energy
 Gradient of SCF Energy
            1           2           3           4           5           6
    1  -0.0046834  -0.0009377   0.0065338  -0.0000765   0.0001983  -0.0007297
    2  -0.0007657  -0.0085036   0.0079368  -0.0000744  -0.0003371   0.0021963
    3  -0.0057423   0.0075202   0.0030480  -0.0022404  -0.0010230  -0.0005116
            7           8           9
    1  -0.0015961   0.0003996   0.0008917
    2   0.0002396  -0.0003446  -0.0003473
    3  -0.0008340   0.0009185  -0.0011354
 Max gradient component =       8.504E-03
 RMS gradient           =       3.436E-03
 Gradient time:  CPU 22.42 s  wall 22.43 s
 Geometry Optimization Parameters
   NAtoms,    NIC,     NZ,  NCons,   NDum,   NFix, NCnnct, MaxDiis
        9      69       9       0       0       0       0       0

 Cartesian Hessian Update
 Hessian Updated using BFGS Update


** GEOMETRY OPTIMIZATION IN DELOCALIZED INTERNAL COORDINATES **
   Searching for a Minimum

   Optimization Cycle:   2

                       Coordinates (Angstroms)
     ATOM                X               Y               Z
      1  C         0.2022108647   -1.3754250224   -1.4454617572
      2  C        -0.0469634673   -1.8497093660   -0.0280785380
      3  C         0.3984454979   -0.4166315148   -0.2907750861
      4  Cl       -1.6957071505   -2.2625428357    0.4635233632
      5  H         0.6775998763   -2.5057563987    0.4336955446
      6  I        -0.9683446238    1.2628945170   -0.0616258890
      7  Br        2.2212023121    0.0110634356    0.2046283983
      8  H         1.0913000242   -1.7489712940   -1.9409089727
      9  H        -0.6536497321   -1.2196066737   -2.0903928142
   Point Group: c1    Number of degrees of freedom:    21


   Energy is -10069.995573575

 Hessian Updated using BFGS Update

 20 Hessian modes will be used to form the next step
  Hessian Eigenvalues:
     0.016424    0.020945    0.022915    0.030103    0.030687    0.036842
     0.085128    0.086107    0.090238    0.105223    0.113448    0.134196
     0.137556    0.177451    0.240463    0.263066    0.273145    0.286594
     0.348126    0.350126

 Minimum Search - Taking Simple RFO Step
 Searching for Lamda that Minimizes Along All modes
 Value Taken    Lamda =  -0.00084222
 Step Taken.  Stepsize is  0.115316

                             Maximum     Tolerance    Cnvgd?
         Gradient           0.005959      0.000300      NO
         Displacement       0.054834      0.001200      NO
         Energy change     -0.003444      0.000001      NO


 New Cartesian Coordinates Obtained by Inverse Iteration

 Displacement from previous Coordinates is:  0.121748
 ----------------------------------------------------------------
             Standard Nuclear Orientation (Angstroms)
    I     Atom           X                Y                Z
 ----------------------------------------------------------------
    1      C       0.2069558112    -1.3761772362    -1.4547730133
    2      C      -0.0472286292    -1.8423738569    -0.0449560336
    3      C       0.3924623861    -0.4258231539    -0.3064569404
    4      Cl     -1.6864021679    -2.2454506620     0.4886640406
    5      H       0.6771400587    -2.4807445245     0.4389037599
    6      I      -0.9747154431     1.2426344633    -0.0559181274
    7      Br      2.2133056832    -0.0119771389     0.2250315990
    8      H       1.0964744712    -1.7446824337    -1.9516862904
    9      H      -0.6518985687    -1.2200906100    -2.0942047455
 ----------------------------------------------------------------
 Molecular Point Group                 C1    NOp =  1
 Largest Abelian Subgroup              C1    NOp =  1
 Nuclear Repulsion Energy =   976.3911823290 hartrees
 There are       63 alpha and       63 beta electrons
 Applying Cartesian multipole field
    Component          Value
    ---------          -----
     (2,0,0)        1.00000E-11
     (0,2,0)        2.00000E-11
     (0,0,2)       -3.00000E-11
 Nucleus-field energy     =     0.0000000219 hartrees
 Requested basis set is 6-311++G(d,p)
 There are 89 shells and 227 basis functions
 A cutoff of  1.0D-11 yielded   3218 shell pairs
 There are     22021 function pairs (     24388 Cartesian)
 Smallest overlap matrix eigenvalue = 3.87E-05
 Guess MOs from SCF MO coefficient file

 -----------------------------------------------------------------------
  General SCF calculation program by
  Eric Jon Sundstrom, Paul Horn, Yuezhi Mao, Dmitri Zuev, Alec White,
  David Stuck, Shaama M.S., Shane Yost, Joonho Lee, David Small,
  Daniel Levine, Susi Lehtola, Hugh Burton, Evgeny Epifanovsky
 -----------------------------------------------------------------------
 Exchange:     0.2000 Hartree-Fock + 0.0800 Slater + 0.7200 B88
 Correlation:  0.1900 VWN1RPA + 0.8100 LYP
 Using SG-1 standard quadrature grid
 A restricted SCF calculation will be
 performed using DIIS
 SCF converges when DIIS error is below 1.0e-08
 ---------------------------------------
  Cycle       Energy         DIIS error
 ---------------------------------------
    1  -10069.9953478102      2.72e-04  
    2  -10069.9958914740      9.59e-05  
    3  -10069.9958273216      1.38e-04  
    4  -10069.9959508007      2.29e-05  
    5  -10069.9959543369      4.94e-06  
    6  -10069.9959544682      2.20e-06  
    7  -10069.9959544979      4.07e-07  
    8  -10069.9959544988      9.16e-08  
    9  -10069.9959544990      3.09e-08  
   10  -10069.9959544989      9.17e-09  Convergence criterion met
 ---------------------------------------
 SCF time:   CPU 67.83s  wall 68.00s 
 SCF   energy in the final basis set =   -10069.9959544989
 Total energy in the final basis set =   -10069.9959544989

 --------------------------------------------------------------

                    Orbital Energies (a.u.)
 --------------------------------------------------------------

 Alpha MOs
 -- Occupied --
*******-482.847-176.311-165.715-165.713-165.713-101.565 -62.500
-56.321 -56.317 -56.317 -35.808 -31.301 -31.295 -31.295 -22.952
-22.950 -22.950 -22.945 -22.945 -10.299 -10.272 -10.223  -9.480
 -8.709  -7.245  -7.234  -7.234  -6.541  -6.527  -6.527  -6.357
 -4.770  -4.754  -4.754  -2.652  -2.648  -2.648  -2.637  -2.637
 -2.035  -2.031  -2.030  -2.017  -2.017  -0.942  -0.851  -0.794
 -0.682  -0.639  -0.578  -0.526  -0.487  -0.423  -0.410  -0.396
 -0.377  -0.333  -0.324  -0.298  -0.292  -0.272  -0.271
 -- Virtual --
 -0.082  -0.050  -0.008   0.006   0.016   0.021   0.033   0.053
  0.058   0.064   0.067   0.074   0.082   0.097   0.099   0.100
  0.108   0.115   0.121   0.126   0.139   0.140   0.151   0.160
  0.165   0.179   0.185   0.213   0.215   0.222   0.244   0.258
  0.263   0.266   0.282   0.383   0.387   0.396   0.405   0.430
  0.434   0.443   0.447   0.456   0.464   0.468   0.480   0.487
  0.511   0.537   0.541   0.557   0.569   0.581   0.598   0.622
  0.631   0.660   0.673   0.691   0.706   0.729   0.788   0.800
  0.853   0.863   0.887   0.898   0.917   0.942   0.980   1.010
  1.085   1.116   1.258   1.309   1.317   1.355   1.377   1.383
  1.446   1.510   1.524   1.545   1.581   1.628   1.672   1.702
  1.791   1.793   1.850   1.905   1.984   1.993   2.043   2.060
  2.117   2.152   2.195   2.219   2.221   2.294   2.320   2.470
  2.487   2.540   2.593   2.681   2.707   2.802   2.829   2.850
  2.939   3.157   3.280   3.436   3.708   3.769   3.975   3.985
  4.006   4.032   4.083   4.090   4.120   4.209   4.255   4.279
  4.391   4.445   6.032   6.055   6.089   6.673   7.569   7.596
  7.687   9.738  23.583  23.743  23.863  25.863  25.935  26.402
 27.874  28.366  28.384  28.389  28.540  28.550  28.576  28.612
 28.691  47.940 127.903 127.917 127.940 151.669 215.724 289.764
289.789 289.9081020.7401901.832
 --------------------------------------------------------------

          Ground-State Mulliken Net Atomic Charges

     Atom                 Charge (a.u.)
  ----------------------------------------
      1 C                    -0.613534
      2 C                    -0.170877
      3 C                     0.033851
      4 Cl                    0.070077
      5 H                     0.256837
      6 I                     0.116474
      7 Br                   -0.048876
      8 H                     0.184610
      9 H                     0.171438
  ----------------------------------------
  Sum of atomic charges =     0.000000

 -----------------------------------------------------------------
                    Cartesian Multipole Moments
 -----------------------------------------------------------------
    Charge (ESU x 10^10)
                 0.0000
    Dipole Moment (Debye)
         X       0.6063      Y      -0.9414      Z      -1.2590
       Tot       1.6849
    Quadrupole Moments (Debye-Ang)
        XX     -77.9265     XY      -4.2625     YY     -76.3209
        XZ       0.3631     YZ       2.3290     ZZ     -76.5777
    Octopole Moments (Debye-Ang^2)
       XXX      16.0375    XXY      21.6550    XYY       7.1363
       YYY      54.8492    XXZ       5.7647    XYZ       0.3013
       YYZ       2.8148    XZZ       5.2054    YZZ      11.7643
       ZZZ       3.2807
    Hexadecapole Moments (Debye-Ang^3)
      XXXX    -983.6534   XXXY     -24.6857   XXYY    -320.8631
      XYYY     -65.6741   YYYY    -959.7955   XXXZ      10.7534
      XXYZ       3.0650   XYYZ      -0.6341   YYYZ       4.1555
      XXZZ    -208.0686   XYZZ     -11.0820   YYZZ    -196.4484
      XZZZ       7.1242   YZZZ      13.9549   ZZZZ    -219.7385
 -----------------------------------------------------------------
 Calculating analytic gradient of the SCF energy
 Gradient of SCF Energy
            1           2           3           4           5           6
    1  -0.0026127   0.0004135   0.0021722   0.0005265  -0.0003505  -0.0002325
    2   0.0009213  -0.0017753  -0.0010759   0.0007353   0.0010854   0.0005971
    3   0.0008956  -0.0008393  -0.0014998  -0.0002419   0.0001756   0.0000120
            7           8           9
    1  -0.0011753   0.0003727   0.0008861
    2  -0.0005057   0.0003666  -0.0003489
    3   0.0001953   0.0011376   0.0001650
 Max gradient component =       2.613E-03
 RMS gradient           =       1.008E-03
 Gradient time:  CPU 23.47 s  wall 23.48 s
 Geometry Optimization Parameters
   NAtoms,    NIC,     NZ,  NCons,   NDum,   NFix, NCnnct, MaxDiis
        9      69       9       0       0       0       0       0

 Cartesian Hessian Update
 Hessian Updated using BFGS Update


** GEOMETRY OPTIMIZATION IN DELOCALIZED INTERNAL COORDINATES **
   Searching for a Minimum

   Optimization Cycle:   3

                       Coordinates (Angstroms)
     ATOM                X               Y               Z
      1  C         0.2069558112   -1.3761772362   -1.4547730133
      2  C        -0.0472286292   -1.8423738569   -0.0449560336
      3  C         0.3924623861   -0.4258231539   -0.3064569404
      4  Cl       -1.6864021679   -2.2454506620    0.4886640406
      5  H         0.6771400587   -2.4807445245    0.4389037599
      6  I        -0.9747154431    1.2426344633   -0.0559181274
      7  Br        2.2133056832   -0.0119771389    0.2250315990
      8  H         1.0964744712   -1.7446824337   -1.9516862904
      9  H        -0.6518985687   -1.2200906100   -2.0942047455
   Point Group: c1    Number of degrees of freedom:    21


   Energy is -10069.995954499

 Hessian Updated using BFGS Update

 21 Hessian modes will be used to form the next step
  Hessian Eigenvalues:
     0.016410    0.020951    0.024882    0.030147    0.031706    0.040444
     0.076032    0.085783    0.090941    0.103531    0.111612    0.134280
     0.139044    0.173543    0.256848    0.262882    0.268770    0.289534
     0.348126    0.348199    0.349650

 Minimum Search - Taking Simple RFO Step
 Searching for Lamda that Minimizes Along All modes
 Value Taken    Lamda =  -0.00008414
 Step Taken.  Stepsize is  0.037357

                             Maximum     Tolerance    Cnvgd?
         Gradient           0.001253      0.000300      NO
         Displacement       0.014630      0.001200      NO
         Energy change     -0.000381      0.000001      NO


 New Cartesian Coordinates Obtained by Inverse Iteration

 Displacement from previous Coordinates is:  0.031525
 ----------------------------------------------------------------
             Standard Nuclear Orientation (Angstroms)
    I     Atom           X                Y                Z
 ----------------------------------------------------------------
    1      C       0.2098341893    -1.3754026551    -1.4527941102
    2      C      -0.0480026929    -1.8402477779    -0.0419516918
    3      C       0.3921540990    -0.4242585946    -0.3023610269
    4      Cl     -1.6891862432    -2.2486260183     0.4861017679
    5      H       0.6740716672    -2.4867088337     0.4368627152
    6      I      -0.9747993854     1.2408040483    -0.0582062039
    7      Br      2.2176425202    -0.0044636228     0.2213872085
    8      H       1.0953072298    -1.7497763074    -1.9537270741
    9      H      -0.6509277825    -1.2160053914    -2.0907073356
 ----------------------------------------------------------------
 Molecular Point Group                 C1    NOp =  1
 Largest Abelian Subgroup              C1    NOp =  1
 Nuclear Repulsion Energy =   976.0053704560 hartrees
 There are       63 alpha and       63 beta electrons
 Applying Cartesian multipole field
    Component          Value
    ---------          -----
     (2,0,0)        1.00000E-11
     (0,2,0)        2.00000E-11
     (0,0,2)       -3.00000E-11
 Nucleus-field energy     =     0.0000000219 hartrees
 Requested basis set is 6-311++G(d,p)
 There are 89 shells and 227 basis functions
 A cutoff of  1.0D-11 yielded   3217 shell pairs
 There are     22018 function pairs (     24385 Cartesian)
 Smallest overlap matrix eigenvalue = 3.83E-05
 Guess MOs from SCF MO coefficient file

 -----------------------------------------------------------------------
  General SCF calculation program by
  Eric Jon Sundstrom, Paul Horn, Yuezhi Mao, Dmitri Zuev, Alec White,
  David Stuck, Shaama M.S., Shane Yost, Joonho Lee, David Small,
  Daniel Levine, Susi Lehtola, Hugh Burton, Evgeny Epifanovsky
 -----------------------------------------------------------------------
 Exchange:     0.2000 Hartree-Fock + 0.0800 Slater + 0.7200 B88
 Correlation:  0.1900 VWN1RPA + 0.8100 LYP
 Using SG-1 standard quadrature grid
 A restricted SCF calculation will be
 performed using DIIS
 SCF converges when DIIS error is below 1.0e-08
 ---------------------------------------
  Cycle       Energy         DIIS error
 ---------------------------------------
    1  -10069.9959642357      6.60e-05  
    2  -10069.9960015454      1.45e-05  
    3  -10069.9960016204      1.54e-05  
    4  -10069.9960030198      5.01e-06  
    5  -10069.9960031821      1.30e-06  
    6  -10069.9960031905      5.85e-07  
    7  -10069.9960031927      1.23e-07  
    8  -10069.9960031928      2.44e-08  
    9  -10069.9960031927      9.69e-09  Convergence criterion met
 ---------------------------------------
 SCF time:   CPU 60.61s  wall 61.00s 
 SCF   energy in the final basis set =   -10069.9960031927
 Total energy in the final basis set =   -10069.9960031927

 --------------------------------------------------------------

                    Orbital Energies (a.u.)
 --------------------------------------------------------------

 Alpha MOs
 -- Occupied --
*******-482.847-176.311-165.715-165.713-165.713-101.565 -62.500
-56.321 -56.317 -56.317 -35.808 -31.301 -31.295 -31.295 -22.952
-22.950 -22.950 -22.946 -22.946 -10.300 -10.272 -10.223  -9.480
 -8.709  -7.245  -7.234  -7.234  -6.541  -6.527  -6.527  -6.357
 -4.770  -4.754  -4.754  -2.652  -2.648  -2.647  -2.636  -2.636
 -2.036  -2.031  -2.031  -2.017  -2.017  -0.942  -0.850  -0.794
 -0.683  -0.639  -0.579  -0.526  -0.487  -0.423  -0.410  -0.395
 -0.378  -0.333  -0.324  -0.298  -0.292  -0.272  -0.271
 -- Virtual --
 -0.082  -0.051  -0.008   0.006   0.016   0.021   0.033   0.053
  0.058   0.065   0.067   0.074   0.082   0.097   0.099   0.100
  0.107   0.115   0.121   0.126   0.139   0.140   0.151   0.160
  0.165   0.180   0.185   0.213   0.215   0.222   0.244   0.257
  0.263   0.266   0.281   0.383   0.387   0.396   0.405   0.430
  0.434   0.443   0.447   0.456   0.465   0.468   0.480   0.487
  0.511   0.537   0.541   0.557   0.568   0.581   0.598   0.623
  0.631   0.660   0.672   0.690   0.706   0.729   0.788   0.799
  0.853   0.863   0.886   0.897   0.916   0.941   0.981   1.009
  1.084   1.114   1.259   1.311   1.317   1.354   1.377   1.383
  1.443   1.510   1.523   1.544   1.581   1.627   1.674   1.703
  1.790   1.792   1.850   1.903   1.983   1.992   2.043   2.060
  2.116   2.151   2.196   2.217   2.221   2.294   2.320   2.469
  2.486   2.538   2.591   2.680   2.706   2.800   2.828   2.849
  2.937   3.155   3.278   3.434   3.705   3.767   3.975   3.985
  4.006   4.032   4.083   4.090   4.120   4.210   4.254   4.279
  4.391   4.445   6.032   6.055   6.089   6.672   7.569   7.596
  7.686   9.737  23.581  23.742  23.860  25.862  25.934  26.401
 27.875  28.366  28.384  28.389  28.540  28.550  28.576  28.612
 28.691  47.940 127.903 127.917 127.940 151.669 215.723 289.764
289.788 289.9071020.7391901.833
 --------------------------------------------------------------

          Ground-State Mulliken Net Atomic Charges

     Atom                 Charge (a.u.)
  ----------------------------------------
      1 C                    -0.609313
      2 C                    -0.171758
      3 C                     0.029881
      4 Cl                    0.071078
      5 H                     0.256477
      6 I                     0.118096
      7 Br                   -0.050504
      8 H                     0.185755
      9 H                     0.170288
  ----------------------------------------
  Sum of atomic charges =     0.000000

 -----------------------------------------------------------------
                    Cartesian Multipole Moments
 -----------------------------------------------------------------
    Charge (ESU x 10^10)
                 0.0000
    Dipole Moment (Debye)
         X       0.5958      Y      -0.9374      Z      -1.2591
       Tot       1.6790
    Quadrupole Moments (Debye-Ang)
        XX     -77.9489     XY      -4.2851     YY     -76.2790
        XZ       0.3428     YZ       2.3213     ZZ     -76.6115
    Octopole Moments (Debye-Ang^2)
       XXX      15.8321    XXY      21.6658    XYY       7.1240
       YYY      54.5464    XXZ       5.7912    XYZ       0.3612
       YYZ       2.8840    XZZ       5.1583    YZZ      11.7236
       ZZZ       3.6533
    Hexadecapole Moments (Debye-Ang^3)
      XXXX    -986.2893   XXXY     -25.9487   XXYY    -321.2163
      XYYY     -67.2799   YYYY    -959.3867   XXXZ      10.7353
      XXYZ       3.1129   XYYZ      -0.6324   YYYZ       4.2780
      XXZZ    -208.6514   XYZZ     -11.7162   YYZZ    -196.3594
      XZZZ       7.1361   YZZZ      14.1318   ZZZZ    -219.2516
 -----------------------------------------------------------------
 Calculating analytic gradient of the SCF energy
 Gradient of SCF Energy
            1           2           3           4           5           6
    1  -0.0008578  -0.0002007   0.0004811   0.0001013  -0.0001190   0.0000837
    2   0.0005422  -0.0003973  -0.0002102   0.0003224   0.0001285  -0.0000284
    3   0.0006176  -0.0002255  -0.0003591  -0.0002181   0.0000555  -0.0002328
            7           8           9
    1  -0.0001229   0.0003501   0.0002842
    2  -0.0000567  -0.0001417  -0.0001588
    3   0.0000203   0.0004332  -0.0000912
 Max gradient component =       8.578E-04
 RMS gradient           =       3.212E-04
 Gradient time:  CPU 22.52 s  wall 22.53 s
 Geometry Optimization Parameters
   NAtoms,    NIC,     NZ,  NCons,   NDum,   NFix, NCnnct, MaxDiis
        9      69       9       0       0       0       0       0

 Cartesian Hessian Update
 Hessian Updated using BFGS Update


** GEOMETRY OPTIMIZATION IN DELOCALIZED INTERNAL COORDINATES **
   Searching for a Minimum

   Optimization Cycle:   4

                       Coordinates (Angstroms)
     ATOM                X               Y               Z
      1  C         0.2098341893   -1.3754026551   -1.4527941102
      2  C        -0.0480026929   -1.8402477779   -0.0419516918
      3  C         0.3921540990   -0.4242585946   -0.3023610269
      4  Cl       -1.6891862432   -2.2486260183    0.4861017679
      5  H         0.6740716672   -2.4867088337    0.4368627152
      6  I        -0.9747993854    1.2408040483   -0.0582062039
      7  Br        2.2176425202   -0.0044636228    0.2213872085
      8  H         1.0953072298   -1.7497763074   -1.9537270741
      9  H        -0.6509277825   -1.2160053914   -2.0907073356
   Point Group: c1    Number of degrees of freedom:    21


   Energy is -10069.996003193

 Hessian Updated using BFGS Update

 21 Hessian modes will be used to form the next step
  Hessian Eigenvalues:
     0.016404    0.021015    0.025091    0.029863    0.032630    0.040032
     0.067734    0.085884    0.090011    0.104093    0.113032    0.133825
     0.140159    0.174322    0.240338    0.263474    0.264734    0.284504
     0.347189    0.348147    0.351128

 Minimum Search - Taking Simple RFO Step
 Searching for Lamda that Minimizes Along All modes
 Value Taken    Lamda =  -0.00000937
 Step Taken.  Stepsize is  0.013315

                             Maximum     Tolerance    Cnvgd?
         Gradient           0.000440      0.000300      NO
         Displacement       0.007492      0.001200      NO
         Energy change     -0.000049      0.000001      NO


 New Cartesian Coordinates Obtained by Inverse Iteration

 Displacement from previous Coordinates is:  0.011572
 ----------------------------------------------------------------
             Standard Nuclear Orientation (Angstroms)
    I     Atom           X                Y                Z
 ----------------------------------------------------------------
    1      C       0.2108552715    -1.3761050088    -1.4536679160
    2      C      -0.0476183556    -1.8393871324    -0.0414649570
    3      C       0.3919770874    -0.4238978041    -0.3023528381
    4      Cl     -1.6890011742    -2.2499841729     0.4869255341
    5      H       0.6741019990    -2.4863092920     0.4377221993
    6      I      -0.9747744403     1.2415910986    -0.0592362618
    7      Br      2.2176237101    -0.0044136971     0.2242874846
    8      H       1.0941860562    -1.7510670977    -1.9577112075
    9      H      -0.6512565525    -1.2151120465    -2.0898977885
 ----------------------------------------------------------------
 Molecular Point Group                 C1    NOp =  1
 Largest Abelian Subgroup              C1    NOp =  1
 Nuclear Repulsion Energy =   975.7313270050 hartrees
 There are       63 alpha and       63 beta electrons
 Applying Cartesian multipole field
    Component          Value
    ---------          -----
     (2,0,0)        1.00000E-11
     (0,2,0)        2.00000E-11
     (0,0,2)       -3.00000E-11
 Nucleus-field energy     =     0.0000000219 hartrees
 Requested basis set is 6-311++G(d,p)
 There are 89 shells and 227 basis functions
 A cutoff of  1.0D-11 yielded   3217 shell pairs
 There are     22018 function pairs (     24385 Cartesian)
 Smallest overlap matrix eigenvalue = 3.84E-05
 Guess MOs from SCF MO coefficient file

 -----------------------------------------------------------------------
  General SCF calculation program by
  Eric Jon Sundstrom, Paul Horn, Yuezhi Mao, Dmitri Zuev, Alec White,
  David Stuck, Shaama M.S., Shane Yost, Joonho Lee, David Small,
  Daniel Levine, Susi Lehtola, Hugh Burton, Evgeny Epifanovsky
 -----------------------------------------------------------------------
 Exchange:     0.2000 Hartree-Fock + 0.0800 Slater + 0.7200 B88
 Correlation:  0.1900 VWN1RPA + 0.8100 LYP
 Using SG-1 standard quadrature grid
 A restricted SCF calculation will be
 performed using DIIS
 SCF converges when DIIS error is below 1.0e-08
 ---------------------------------------
  Cycle       Energy         DIIS error
 ---------------------------------------
    1  -10069.9960039225      2.44e-05  
    2  -10069.9960082880      6.43e-06  
    3  -10069.9960078110      1.07e-05  
    4  -10069.9960085764      1.42e-06  
    5  -10069.9960085882      4.73e-07  
    6  -10069.9960085895      1.28e-07  
    7  -10069.9960085895      4.10e-08  
    8  -10069.9960085896      9.40e-09  Convergence criterion met
 ---------------------------------------
 SCF time:   CPU 52.96s  wall 53.00s 
 SCF   energy in the final basis set =   -10069.9960085896
 Total energy in the final basis set =   -10069.9960085896

 --------------------------------------------------------------

                    Orbital Energies (a.u.)
 --------------------------------------------------------------

 Alpha MOs
 -- Occupied --
*******-482.847-176.312-165.715-165.713-165.713-101.565 -62.500
-56.321 -56.317 -56.316 -35.808 -31.302 -31.295 -31.295 -22.952
-22.950 -22.950 -22.946 -22.946 -10.300 -10.272 -10.223  -9.480
 -8.709  -7.245  -7.234  -7.234  -6.541  -6.527  -6.527  -6.357
 -4.770  -4.754  -4.754  -2.652  -2.648  -2.647  -2.636  -2.636
 -2.036  -2.031  -2.031  -2.017  -2.017  -0.941  -0.850  -0.794
 -0.683  -0.639  -0.579  -0.526  -0.487  -0.423  -0.410  -0.395
 -0.378  -0.333  -0.324  -0.298  -0.292  -0.272  -0.271
 -- Virtual --
 -0.082  -0.051  -0.008   0.006   0.016   0.021   0.033   0.053
  0.058   0.065   0.067   0.074   0.082   0.097   0.099   0.100
  0.107   0.115   0.121   0.126   0.139   0.140   0.151   0.160
  0.165   0.180   0.184   0.213   0.215   0.222   0.244   0.257
  0.262   0.266   0.281   0.383   0.387   0.396   0.405   0.430
  0.434   0.442   0.447   0.456   0.465   0.468   0.480   0.487
  0.511   0.538   0.541   0.556   0.568   0.580   0.598   0.623
  0.631   0.660   0.673   0.690   0.706   0.728   0.788   0.799
  0.852   0.863   0.886   0.897   0.916   0.941   0.981   1.009
  1.084   1.114   1.259   1.311   1.317   1.354   1.377   1.382
  1.442   1.510   1.523   1.544   1.580   1.627   1.674   1.703
  1.789   1.791   1.850   1.902   1.983   1.992   2.043   2.059
  2.116   2.150   2.196   2.216   2.221   2.294   2.320   2.469
  2.486   2.537   2.591   2.679   2.706   2.799   2.828   2.848
  2.936   3.154   3.278   3.433   3.704   3.766   3.975   3.985
  4.006   4.032   4.082   4.090   4.120   4.210   4.254   4.279
  4.391   4.445   6.032   6.055   6.089   6.672   7.569   7.595
  7.686   9.737  23.580  23.742  23.858  25.862  25.934  26.401
 27.875  28.365  28.384  28.389  28.540  28.550  28.576  28.612
 28.691  47.940 127.903 127.917 127.940 151.669 215.723 289.764
289.788 289.9071020.7391901.832
 --------------------------------------------------------------

          Ground-State Mulliken Net Atomic Charges

     Atom                 Charge (a.u.)
  ----------------------------------------
      1 C                    -0.608564
      2 C                    -0.171726
      3 C                     0.029752
      4 Cl                    0.071038
      5 H                     0.256320
      6 I                     0.118283
      7 Br                   -0.050861
      8 H                     0.185979
      9 H                     0.169779
  ----------------------------------------
  Sum of atomic charges =     0.000000

 -----------------------------------------------------------------
                    Cartesian Multipole Moments
 -----------------------------------------------------------------
    Charge (ESU x 10^10)
                 0.0000
    Dipole Moment (Debye)
         X       0.5950      Y      -0.9337      Z      -1.2608
       Tot       1.6779
    Quadrupole Moments (Debye-Ang)
        XX     -77.9610     XY      -4.2955     YY     -76.2806
        XZ       0.3398     YZ       2.3255     ZZ     -76.6062
    Octopole Moments (Debye-Ang^2)
       XXX      15.7931    XXY      21.6670    XYY       7.1158
       YYY      54.5582    XXZ       5.7678    XYZ       0.3796
       YYZ       2.8419    XZZ       5.1779    YZZ      11.7018
       ZZZ       3.5389
    Hexadecapole Moments (Debye-Ang^3)
      XXXX    -986.3681   XXXY     -25.9668   XXYY    -321.3187
      XYYY     -67.3149   YYYY    -960.1545   XXXZ      10.4410
      XXYZ       3.1723   XYYZ      -0.7815   YYYZ       4.4627
      XXZZ    -208.6625   XYZZ     -11.7575   YYZZ    -196.5095
      XZZZ       6.7012   YZZZ      14.3751   ZZZZ    -219.5654
 -----------------------------------------------------------------
 Calculating analytic gradient of the SCF energy
 Gradient of SCF Energy
            1           2           3           4           5           6
    1  -0.0001424  -0.0001655   0.0000819  -0.0001029  -0.0001032   0.0000536
    2   0.0000830  -0.0000016   0.0000258   0.0001629  -0.0000538   0.0000383
    3   0.0000228   0.0000924  -0.0000697  -0.0000779   0.0001072  -0.0001914
            7           8           9
    1   0.0000877   0.0001514   0.0001394
    2  -0.0000246  -0.0001684  -0.0000616
    3   0.0001222   0.0001649  -0.0001704
 Max gradient component =       1.914E-04
 RMS gradient           =       1.121E-04
 Gradient time:  CPU 22.59 s  wall 22.60 s
 Geometry Optimization Parameters
   NAtoms,    NIC,     NZ,  NCons,   NDum,   NFix, NCnnct, MaxDiis
        9      69       9       0       0       0       0       0

 Cartesian Hessian Update
 Hessian Updated using BFGS Update


** GEOMETRY OPTIMIZATION IN DELOCALIZED INTERNAL COORDINATES **
   Searching for a Minimum

   Optimization Cycle:   5

                       Coordinates (Angstroms)
     ATOM                X               Y               Z
      1  C         0.2108552715   -1.3761050088   -1.4536679160
      2  C        -0.0476183556   -1.8393871324   -0.0414649570
      3  C         0.3919770874   -0.4238978041   -0.3023528381
      4  Cl       -1.6890011742   -2.2499841729    0.4869255341
      5  H         0.6741019990   -2.4863092920    0.4377221993
      6  I        -0.9747744403    1.2415910986   -0.0592362618
      7  Br        2.2176237101   -0.0044136971    0.2242874846
      8  H         1.0941860562   -1.7510670977   -1.9577112075
      9  H        -0.6512565525   -1.2151120465   -2.0898977885
   Point Group: c1    Number of degrees of freedom:    21


   Energy is -10069.996008590

 Hessian Updated using BFGS Update

 21 Hessian modes will be used to form the next step
  Hessian Eigenvalues:
     0.016408    0.020923    0.023942    0.026580    0.030715    0.039715
     0.065843    0.085886    0.090473    0.103917    0.113124    0.133813
     0.140204    0.176659    0.249229    0.263276    0.273873    0.285096
     0.347864    0.348307    0.353700

 Minimum Search - Taking Simple RFO Step
 Searching for Lamda that Minimizes Along All modes
 Value Taken    Lamda =  -0.00000106
 Step Taken.  Stepsize is  0.006195

                             Maximum     Tolerance    Cnvgd?
         Gradient           0.000112      0.000300     YES
         Displacement       0.003411      0.001200      NO
         Energy change     -0.000005      0.000001      NO


 New Cartesian Coordinates Obtained by Inverse Iteration

 Displacement from previous Coordinates is:  0.005677
 ----------------------------------------------------------------
             Standard Nuclear Orientation (Angstroms)
    I     Atom           X                Y                Z
 ----------------------------------------------------------------
    1      C       0.2111286822    -1.3762850286    -1.4536510176
    2      C      -0.0474182883    -1.8393477499    -0.0414269576
    3      C       0.3918411352    -0.4240352545    -0.3021666633
    4      Cl     -1.6888916103    -2.2509488865     0.4865266865
    5      H       0.6743004424    -2.4856720531     0.4383830849
    6      I      -0.9741978323     1.2421360823    -0.0603010438
    7      Br      2.2172862079    -0.0049959612     0.2249890811
    8      H       1.0938361987    -1.7505920314    -1.9590922522
    9      H      -0.6517913339    -1.2149442700    -2.0886566689
 ----------------------------------------------------------------
 Molecular Point Group                 C1    NOp =  1
 Largest Abelian Subgroup              C1    NOp =  1
 Nuclear Repulsion Energy =   975.7158917080 hartrees
 There are       63 alpha and       63 beta electrons
 Applying Cartesian multipole field
    Component          Value
    ---------          -----
     (2,0,0)        1.00000E-11
     (0,2,0)        2.00000E-11
     (0,0,2)       -3.00000E-11
 Nucleus-field energy     =     0.0000000219 hartrees
 Requested basis set is 6-311++G(d,p)
 There are 89 shells and 227 basis functions
 A cutoff of  1.0D-11 yielded   3217 shell pairs
 There are     22018 function pairs (     24385 Cartesian)
 Smallest overlap matrix eigenvalue = 3.83E-05
 Guess MOs from SCF MO coefficient file

 -----------------------------------------------------------------------
  General SCF calculation program by
  Eric Jon Sundstrom, Paul Horn, Yuezhi Mao, Dmitri Zuev, Alec White,
  David Stuck, Shaama M.S., Shane Yost, Joonho Lee, David Small,
  Daniel Levine, Susi Lehtola, Hugh Burton, Evgeny Epifanovsky
 -----------------------------------------------------------------------
 Exchange:     0.2000 Hartree-Fock + 0.0800 Slater + 0.7200 B88
 Correlation:  0.1900 VWN1RPA + 0.8100 LYP
 Using SG-1 standard quadrature grid
 A restricted SCF calculation will be
 performed using DIIS
 SCF converges when DIIS error is below 1.0e-08
 ---------------------------------------
  Cycle       Energy         DIIS error
 ---------------------------------------
    1  -10069.9960084295      9.63e-06  
    2  -10069.9960092246      1.62e-06  
    3  -10069.9960092106      2.43e-06  
    4  -10069.9960092460      5.34e-07  
    5  -10069.9960092479      1.67e-07  
    6  -10069.9960092482      5.27e-08  
    7  -10069.9960092480      1.32e-08  
    8  -10069.9960092480      4.03e-09  Convergence criterion met
 ---------------------------------------
 SCF time:   CPU 53.03s  wall 53.00s 
 SCF   energy in the final basis set =   -10069.9960092480
 Total energy in the final basis set =   -10069.9960092480

 --------------------------------------------------------------

                    Orbital Energies (a.u.)
 --------------------------------------------------------------

 Alpha MOs
 -- Occupied --
*******-482.847-176.312-165.715-165.713-165.713-101.565 -62.500
-56.321 -56.317 -56.316 -35.808 -31.302 -31.295 -31.295 -22.952
-22.950 -22.950 -22.946 -22.946 -10.300 -10.272 -10.223  -9.480
 -8.709  -7.245  -7.234  -7.234  -6.541  -6.527  -6.527  -6.357
 -4.770  -4.755  -4.754  -2.652  -2.648  -2.647  -2.636  -2.636
 -2.036  -2.031  -2.031  -2.017  -2.017  -0.941  -0.850  -0.794
 -0.683  -0.639  -0.579  -0.526  -0.487  -0.423  -0.410  -0.395
 -0.378  -0.333  -0.324  -0.298  -0.292  -0.272  -0.271
 -- Virtual --
 -0.082  -0.051  -0.008   0.006   0.016   0.021   0.033   0.053
  0.058   0.065   0.067   0.074   0.082   0.097   0.099   0.100
  0.107   0.115   0.121   0.126   0.139   0.140   0.151   0.160
  0.165   0.180   0.184   0.213   0.215   0.222   0.244   0.257
  0.262   0.266   0.281   0.383   0.387   0.396   0.405   0.430
  0.434   0.442   0.447   0.456   0.465   0.468   0.480   0.487
  0.511   0.538   0.541   0.556   0.568   0.580   0.598   0.623
  0.631   0.660   0.673   0.690   0.706   0.728   0.788   0.799
  0.853   0.863   0.886   0.897   0.916   0.941   0.980   1.009
  1.084   1.114   1.259   1.311   1.317   1.354   1.377   1.382
  1.442   1.510   1.523   1.544   1.580   1.627   1.674   1.703
  1.789   1.791   1.850   1.902   1.983   1.992   2.043   2.060
  2.116   2.150   2.196   2.216   2.221   2.294   2.320   2.469
  2.486   2.537   2.591   2.679   2.706   2.799   2.828   2.848
  2.936   3.154   3.278   3.433   3.704   3.766   3.975   3.985
  4.006   4.032   4.082   4.090   4.120   4.210   4.254   4.279
  4.391   4.445   6.032   6.055   6.089   6.672   7.569   7.595
  7.686   9.737  23.580  23.742  23.858  25.862  25.934  26.401
 27.875  28.365  28.384  28.389  28.540  28.550  28.576  28.612
 28.691  47.940 127.903 127.917 127.940 151.669 215.723 289.764
289.788 289.9071020.7391901.832
 --------------------------------------------------------------

          Ground-State Mulliken Net Atomic Charges

     Atom                 Charge (a.u.)
  ----------------------------------------
      1 C                    -0.607879
      2 C                    -0.171790
      3 C                     0.029302
      4 Cl                    0.071078
      5 H                     0.256283
      6 I                     0.118281
      7 Br                   -0.050954
      8 H                     0.186098
      9 H                     0.169581
  ----------------------------------------
  Sum of atomic charges =     0.000000

 -----------------------------------------------------------------
                    Cartesian Multipole Moments
 -----------------------------------------------------------------
    Charge (ESU x 10^10)
                 0.0000
    Dipole Moment (Debye)
         X       0.5961      Y      -0.9316      Z      -1.2606
       Tot       1.6770
    Quadrupole Moments (Debye-Ang)
        XX     -77.9627     XY      -4.2960     YY     -76.2838
        XZ       0.3401     YZ       2.3226     ZZ     -76.6053
    Octopole Moments (Debye-Ang^2)
       XXX      15.7643    XXY      21.6702    XYY       7.0972
       YYY      54.6157    XXZ       5.7827    XYZ       0.3862
       YYZ       2.8607    XZZ       5.1785    YZZ      11.7064
       ZZZ       3.6023
    Hexadecapole Moments (Debye-Ang^3)
      XXXX    -986.0254   XXXY     -25.9503   XXYY    -321.3453
      XYYY     -67.3042   YYYY    -960.7357   XXXZ      10.2769
      XXYZ       3.1967   XYYZ      -0.8348   YYYZ       4.5441
      XXZZ    -208.5929   XYZZ     -11.7684   YYZZ    -196.6039
      XZZZ       6.4800   YZZZ      14.4912   ZZZZ    -219.5918
 -----------------------------------------------------------------
 Calculating analytic gradient of the SCF energy
 Gradient of SCF Energy
            1           2           3           4           5           6
    1   0.0000255  -0.0000969   0.0000238  -0.0001429  -0.0001410   0.0000901
    2  -0.0000250   0.0001192  -0.0000384   0.0001177  -0.0000072   0.0000458
    3  -0.0000241   0.0000575   0.0000148  -0.0000550   0.0001010  -0.0002024
            7           8           9
    1   0.0000236   0.0000874   0.0001306
    2  -0.0000462  -0.0001277  -0.0000381
    3   0.0001027   0.0001094  -0.0001039
 Max gradient component =       2.024E-04
 RMS gradient           =       9.191E-05
 Gradient time:  CPU 22.82 s  wall 22.83 s
 Geometry Optimization Parameters
   NAtoms,    NIC,     NZ,  NCons,   NDum,   NFix, NCnnct, MaxDiis
        9      69       9       0       0       0       0       0

 Cartesian Hessian Update
 Hessian Updated using BFGS Update


** GEOMETRY OPTIMIZATION IN DELOCALIZED INTERNAL COORDINATES **
   Searching for a Minimum

   Optimization Cycle:   6

                       Coordinates (Angstroms)
     ATOM                X               Y               Z
      1  C         0.2111286822   -1.3762850286   -1.4536510176
      2  C        -0.0474182883   -1.8393477499   -0.0414269576
      3  C         0.3918411352   -0.4240352545   -0.3021666633
      4  Cl       -1.6888916103   -2.2509488865    0.4865266865
      5  H         0.6743004424   -2.4856720531    0.4383830849
      6  I        -0.9741978323    1.2421360823   -0.0603010438
      7  Br        2.2172862079   -0.0049959612    0.2249890811
      8  H         1.0938361987   -1.7505920314   -1.9590922522
      9  H        -0.6517913339   -1.2149442700   -2.0886566689
   Point Group: c1    Number of degrees of freedom:    21


   Energy is -10069.996009248

 Hessian Updated using BFGS Update

 21 Hessian modes will be used to form the next step
  Hessian Eigenvalues:
     0.016391    0.017273    0.021211    0.026933    0.030639    0.040350
     0.067046    0.085889    0.090448    0.102578    0.113458    0.134491
     0.140470    0.175324    0.250789    0.267996    0.270409    0.285780
     0.347940    0.348309    0.351733

 Minimum Search - Taking Simple RFO Step
 Searching for Lamda that Minimizes Along All modes
 Value Taken    Lamda =   0.00000000
 Step Taken.  Stepsize is  0.002923

                             Maximum     Tolerance    Cnvgd?
         Gradient           0.000056      0.000300     YES
         Displacement       0.001626      0.001200      NO
         Energy change     -0.000001      0.000001     YES


                       Distance Matrix (Angstroms)
             C (  1)   C (  2)   C (  3)   Cl(  4)   H (  5)   I (  6)
   C (  2)  1.508526
   C (  3)  1.505109  1.504674
   Cl(  4)  2.852964  1.772734  2.879080
   H (  5)  2.241665  1.081125  2.208743  2.375308
   I (  6)  3.194143  3.217890  2.168107  3.607139  4.106432
   Br(  7)  2.953461  2.926553  1.945697  4.513417  2.929180  3.438357
   H (  8)  1.083858  2.233334  2.235610  3.738313  2.542487  4.103486
   H (  9)  1.083464  2.224027  2.215006  2.963183  3.123972  3.202408
             Br(  7)   H (  8)
   H (  8)  3.013214
   H (  9)  3.879244  1.830552

 Final energy is   -10069.996009248032     


 ******************************
 **  OPTIMIZATION CONVERGED  **
 ******************************

                       Coordinates (Angstroms)
     ATOM                X               Y               Z
      1  C         0.2111286822   -1.3762850286   -1.4536510176
      2  C        -0.0474182883   -1.8393477499   -0.0414269576
      3  C         0.3918411352   -0.4240352545   -0.3021666633
      4  Cl       -1.6888916103   -2.2509488865    0.4865266865
      5  H         0.6743004424   -2.4856720531    0.4383830849
      6  I        -0.9741978323    1.2421360823   -0.0603010438
      7  Br        2.2172862079   -0.0049959612    0.2249890811
      8  H         1.0938361987   -1.7505920314   -1.9590922522
      9  H        -0.6517913339   -1.2149442700   -2.0886566689

Z-matrix Print:
$molecule
0 1
I 
C  1 2.168107
C  2 1.504674 1 121.304512
H  3 1.081125 2 116.381470 1 -141.573187 0
C  2 1.505109 1 119.729441 3 71.133966 0
H  5 1.083464 2 116.730849 1 -3.738018 0
H  5 1.083858 2 118.520951 1 141.096280 0
Cl 3 1.772734 2 122.705251 1 -0.402888 0
Br 2 1.945697 1 113.290187 3 -144.005081 0
$end


 --------------------------------------------------------------

                    Orbital Energies (a.u.)
 --------------------------------------------------------------

 Alpha MOs
 -- Occupied --
*******-482.847-176.312-165.715-165.713-165.713-101.565 -62.500
-56.321 -56.317 -56.316 -35.808 -31.302 -31.295 -31.295 -22.952
-22.950 -22.950 -22.946 -22.946 -10.300 -10.272 -10.223  -9.480
 -8.709  -7.245  -7.234  -7.234  -6.541  -6.527  -6.527  -6.357
 -4.770  -4.755  -4.754  -2.652  -2.648  -2.647  -2.636  -2.636
 -2.036  -2.031  -2.031  -2.017  -2.017  -0.941  -0.850  -0.794
 -0.683  -0.639  -0.579  -0.526  -0.487  -0.423  -0.410  -0.395
 -0.378  -0.333  -0.324  -0.298  -0.292  -0.272  -0.271
 -- Virtual --
 -0.082  -0.051  -0.008   0.006   0.016   0.021   0.033   0.053
  0.058   0.065   0.067   0.074   0.082   0.097   0.099   0.100
  0.107   0.115   0.121   0.126   0.139   0.140   0.151   0.160
  0.165   0.180   0.184   0.213   0.215   0.222   0.244   0.257
  0.262   0.266   0.281   0.383   0.387   0.396   0.405   0.430
  0.434   0.442   0.447   0.456   0.465   0.468   0.480   0.487
  0.511   0.538   0.541   0.556   0.568   0.580   0.598   0.623
  0.631   0.660   0.673   0.690   0.706   0.728   0.788   0.799
  0.853   0.863   0.886   0.897   0.916   0.941   0.980   1.009
  1.084   1.114   1.259   1.311   1.317   1.354   1.377   1.382
  1.442   1.510   1.523   1.544   1.580   1.627   1.674   1.703
  1.789   1.791   1.850   1.902   1.983   1.992   2.043   2.060
  2.116   2.150   2.196   2.216   2.221   2.294   2.320   2.469
  2.486   2.537   2.591   2.679   2.706   2.799   2.828   2.848
  2.936   3.154   3.278   3.433   3.704   3.766   3.975   3.985
  4.006   4.032   4.082   4.090   4.120   4.210   4.254   4.279
  4.391   4.445   6.032   6.055   6.089   6.672   7.569   7.595
  7.686   9.737  23.580  23.742  23.858  25.862  25.934  26.401
 27.875  28.365  28.384  28.389  28.540  28.550  28.576  28.612
 28.691  47.940 127.903 127.917 127.940 151.669 215.723 289.764
289.788 289.9071020.7391901.832
 --------------------------------------------------------------

          Ground-State Mulliken Net Atomic Charges

     Atom                 Charge (a.u.)
  ----------------------------------------
      1 C                    -0.607879
      2 C                    -0.171790
      3 C                     0.029302
      4 Cl                    0.071078
      5 H                     0.256283
      6 I                     0.118281
      7 Br                   -0.050954
      8 H                     0.186098
      9 H                     0.169581
  ----------------------------------------
  Sum of atomic charges =     0.000000

 -----------------------------------------------------------------
                    Cartesian Multipole Moments
 -----------------------------------------------------------------
    Charge (ESU x 10^10)
                 0.0000
    Dipole Moment (Debye)
         X       0.5961      Y      -0.9316      Z      -1.2606
       Tot       1.6770
    Quadrupole Moments (Debye-Ang)
        XX     -77.9627     XY      -4.2960     YY     -76.2838
        XZ       0.3401     YZ       2.3226     ZZ     -76.6053
    Octopole Moments (Debye-Ang^2)
       XXX      15.7643    XXY      21.6702    XYY       7.0972
       YYY      54.6157    XXZ       5.7827    XYZ       0.3862
       YYZ       2.8607    XZZ       5.1785    YZZ      11.7064
       ZZZ       3.6023
    Hexadecapole Moments (Debye-Ang^3)
      XXXX    -986.0254   XXXY     -25.9503   XXYY    -321.3453
      XYYY     -67.3042   YYYY    -960.7357   XXXZ      10.2769
      XXYZ       3.1967   XYYZ      -0.8348   YYYZ       4.5441
      XXZZ    -208.5929   XYZZ     -11.7684   YYZZ    -196.6039
      XZZZ       6.4800   YZZZ      14.4912   ZZZZ    -219.5918
 -----------------------------------------------------------------
Archival summary:
1\1\TWL02\OPT\ProcedureUnspecified\BasisUnspecified\1r1l133\taweetha\ThuOct1101:45:212018ThuOct1101:45:212018\0\\#,OPT,ProcedureUnspecified,BasisUnspecified,\\0,1\I\C,1,2.16811\C,2,1.50467,1,121.305\H,3,1.08112,2,116.381,1,-141.573,0\C,2,1.50511,1,119.729,3,71.134,0\H,5,1.08346,2,116.731,1,-3.73802,0\H,5,1.08386,2,118.521,1,141.096,0\Cl,3,1.77273,2,122.705,1,-0.402888,0\Br,2,1.9457,1,113.29,3,-144.005,0\\\@

 Total job time:  546.90s(wall), 527.06s(cpu) 
 Thu Oct 11 01:45:21 2018

        *************************************************************
        *                                                           *
        *  Thank you very much for using Q-Chem.  Have a nice day.  *
        *                                                           *
        *************************************************************


 
User input: 2 of 2 
 
Q-Chem Developer Version!
                  Welcome to Q-Chem
     A Quantum Leap Into The Future Of Chemistry


 Q-Chem 5.1, Q-Chem, Inc., Pleasanton, CA (2018)

 Yihan Shao,  Zhengting Gan,  E. Epifanovsky,  A. T. B. Gilbert,  M. Wormit,  
 J. Kussmann,  A. W. Lange,  A. Behn,  Jia Deng,  Xintian Feng,  D. Ghosh,  
 M. Goldey,  P. R. Horn,  L. D. Jacobson,  I. Kaliman,  T. Kus,  A. Landau,  
 Jie Liu,  E. I. Proynov,  R. M. Richard,  R. P. Steele,  E. J. Sundstrom,  
 H. L. Woodcock III,  P. M. Zimmerman,  D. Zuev,  B. Albrecht,  E. Alguire,  
 S. A. Baeppler,  D. Barton,  Z. Benda,  Y. A. Bernard,  E. J. Berquist,  
 K. B. Bravaya,  H. Burton,  D. Casanova,  Chun-Min Chang,  Yunqing Chen,  
 A. Chien,  K. D. Closser,  M. P. Coons,  S. Coriani,  S. Dasgupta,  
 A. L. Dempwolff,  M. Diedenhofen,  Hainam Do,  R. G. Edgar,  Po-Tung Fang,  
 S. Faraji,  S. Fatehi,  Qingguo Feng,  K. D. Fenk,  J. Fosso-Tande,  
 Qinghui Ge,  A. Ghysels,  G. Gidofalvi,  J. Gomes,  J. Gonthier,  A. Gunina,  
 D. Hait,  M. W. D. Hanson-Heine,  P. H. P. Harbach,  A. W. Hauser,  
 J. E. Herr,  E. G. Hohenstein,  Z. C. Holden,  Kerwin Hui,  B. C. Huynh,  
 T.-C. Jagau,  Hyunjun Ji,  B. Kaduk,  K. Khistyaev,  Jaehoon Kim,  
 P. Klunzinger,  K. Koh,  D. Kosenkov,  L. Koulias,  T. Kowalczyk,  
 C. M. Krauter,  A. Kunitsa,  Ka Un Lao,  A. Laurent,  K. V. Lawler,  
 Joonho Lee,  D. Lefrancois,  S. Lehtola,  D. S. Levine,  Yi-Pei Li,  
 You-Sheng Lin,  Fenglai Liu,  E. Livshits,  A. Luenser,  P. Manohar,  
 E. Mansoor,  S. F. Manzer,  Shan-Ping Mao,  Yuezhi Mao,  N. Mardirossian,  
 A. V. Marenich,  T. Markovich,  L. A. Martinez-Martinez,  S. A. Maurer,  
 N. J. Mayhall,  S. C. McKenzie,  J.-M. Mewes,  A. F. Morrison,  
 J. W. Mullinax,  K. Nanda,  T. S. Nguyen-Beck,  R. Olivares-Amaya,  
 J. A. Parkhill,  T. M. Perrine,  F. Plasser,  P. Pokhilko,  S. Prager,  
 A. Prociuk,  E. Ramos,  D. R. Rehn,  F. Rob,  M. Schneider,  N. Sergueev,  
 S. M. Sharada,  S. Sharma,  D. W. Small,  T. Stauch,  T. Stein,  
 Yu-Chuan Su,  A. J. W. Thom,  A. Tkatchenko,  T. Tsuchimochi,  N. M. Tubman,  
 L. Vogt,  M. L. Vidal,  O. Vydrov,  M. A. Watson,  J. Wenzel,  
 M. de Wergifosse,  T. A. Wesolowski,  A. White,  J. Witte,  A. Yamada,  
 Jun Yang,  K. Yao,  S. Yeganeh,  S. R. Yost,  Zhi-Qiang You,  A. Zech,  
 Igor Ying Zhang,  Xing Zhang,  Yan Zhao,  Ying Zhu,  B. R. Brooks,  
 G. K. L. Chan,  C. J. Cramer,  M. S. Gordon,  W. J. Hehre,  A. Klamt,  
 M. W. Schmidt,  C. D. Sherrill,  D. G. Truhlar,  A. Aspuru-Guzik,  R. Baer,  
 A. T. Bell,  N. A. Besley,  Jeng-Da Chai,  A. E. DePrince, III,  
 R. A. DiStasio Jr.,  A. Dreuw,  B. D. Dunietz,  T. R. Furlani,  
 Chao-Ping Hsu,  Yousung Jung,  Jing Kong,  D. S. Lambrecht,  WanZhen Liang,  
 C. Ochsenfeld,  V. A. Rassolov,  L. V. Slipchenko,  J. E. Subotnik,  
 T. Van Voorhis,  J. M. Herbert,  A. I. Krylov,  P. M. W. Gill,  M. Head-Gordon

 Contributors to earlier versions of Q-Chem not listed above: 
 R. D. Adamson,  B. Austin,  J. Baker,  G. J. O. Beran,  K. Brandhorst,  
 S. T. Brown,  E. F. C. Byrd,  A. K. Chakraborty,  C.-L. Cheng,  
 Siu Hung Chien,  D. M. Chipman,  D. L. Crittenden,  H. Dachsel,  
 R. J. Doerksen,  A. D. Dutoi,  L. Fusti-Molnar,  W. A. Goddard III,  
 A. Golubeva-Zadorozhnaya,  S. R. Gwaltney,  G. Hawkins,  A. Heyden,  
 S. Hirata,  G. Kedziora,  F. J. Keil,  C. Kelley,  Jihan Kim,  R. A. King,  
 R. Z. Khaliullin,  P. P. Korambath,  W. Kurlancheek,  A. M. Lee,  M. S. Lee,  
 S. V. Levchenko,  Ching Yeh Lin,  D. Liotard,  R. C. Lochan,  I. Lotan,  
 P. E. Maslen,  N. Nair,  D. P. O'Neill,  D. Neuhauser,  E. Neuscamman,  
 C. M. Oana,  R. Olson,  B. Peters,  R. Peverati,  P. A. Pieniazek,  
 Y. M. Rhee,  J. Ritchie,  M. A. Rohrdanz,  E. Rosta,  N. J. Russ,  
 H. F. Schaefer III,  N. E. Schultz,  N. Shenvi,  A. C. Simmonett,  A. Sodt,  
 D. Stuck,  K. S. Thanthiriwatte,  V. Vanovschi,  Tao Wang,  A. Warshel,  
 C. F. Williams,  Q. Wu,  X. Xu,  W. Zhang

 Please cite Q-Chem as follows:
 Y. Shao et al., Mol. Phys. 113, 184-215 (2015)
 DOI: 10.1080/00268976.2014.952696

 Q-Chem 5.1.1 for Intel X86 EM64T Linux

 Parts of Q-Chem use Armadillo 8.300.2 (Tropical Shenanigans).
 http://arma.sourceforge.net/

 Q-Chem begins on Thu Oct 11 01:45:21 2018  

Host: 
0

     Scratch files written to /scratch/taweetham/qchem1464//
The previous job contains 0 fragments, simply inherited here
Input Ideriv = 2
Curr. Ideriv = -1
Max.  Ideriv = 2

Checking the input file for inconsistencies... 	...done.

--------------------------------------------------------------
User input:
--------------------------------------------------------------

$molecule
read
$end

$rem
   job_type 	frequency
   basis 	6-311++g**
   method	b3lyp	
$end


--------------------------------------------------------------
 ----------------------------------------------------------------
             Standard Nuclear Orientation (Angstroms)
    I     Atom           X                Y                Z
 ----------------------------------------------------------------
    1      C       0.2821724847    -1.3236730273    -1.4777135628
    2      C       0.0834133743    -1.8380570072    -0.0735930719
    3      C       0.4058077300    -0.3868515925    -0.3062048063
    4      Cl     -1.5119756992    -2.3900543484     0.4673485627
    5      H       0.8612853354    -2.4362168386     0.3802248831
    6      I      -1.0829780663     1.1602140794    -0.0048860020
    7      Br      2.2008333795     0.1628311763     0.2051351911
    8      H       1.1833976966    -1.6153692448    -2.0044540755
    9      H      -0.6007884485    -1.2164376082    -2.0964013088
 ----------------------------------------------------------------
 Molecular Point Group                 C1    NOp =  1
 Largest Abelian Subgroup              C1    NOp =  1
 Nuclear Repulsion Energy =   975.7158917080 hartrees
 There are       63 alpha and       63 beta electrons
 Requested basis set is 6-311++G(d,p)
 There are 89 shells and 227 basis functions

 Total QAlloc Memory Limit   2000 MB
 Mega-Array Size       188 MB
 MEM_STATIC part       192 MB

                       Distance Matrix (Angstroms)
             C (  1)   C (  2)   C (  3)   Cl(  4)   H (  5)   I (  6)
   C (  2)  1.508526
   C (  3)  1.505109  1.504674
   Cl(  4)  2.852964  1.772734  2.879080
   H (  5)  2.241665  1.081125  2.208743  2.375308
   I (  6)  3.194143  3.217890  2.168107  3.607139  4.106432
   Br(  7)  2.953461  2.926553  1.945697  4.513417  2.929180  3.438357
   H (  8)  1.083858  2.233334  2.235610  3.738313  2.542487  4.103486
   H (  9)  1.083464  2.224027  2.215006  2.963183  3.123972  3.202408
             Br(  7)   H (  8)
   H (  8)  3.013214
   H (  9)  3.879244  1.830552

 A cutoff of  1.0D-11 yielded   3217 shell pairs
 There are     22018 function pairs (     24385 Cartesian)
 Smallest overlap matrix eigenvalue = 3.83E-05
 Guess from superposition of atomic densities
 Warning:  Energy on first SCF cycle will be non-variational
 SAD guess density has 126.000000 electrons

 -----------------------------------------------------------------------
  General SCF calculation program by
  Eric Jon Sundstrom, Paul Horn, Yuezhi Mao, Dmitri Zuev, Alec White,
  David Stuck, Shaama M.S., Shane Yost, Joonho Lee, David Small,
  Daniel Levine, Susi Lehtola, Hugh Burton, Evgeny Epifanovsky
 -----------------------------------------------------------------------
 Exchange:     0.2000 Hartree-Fock + 0.0800 Slater + 0.7200 B88
 Correlation:  0.1900 VWN1RPA + 0.8100 LYP
 Using SG-1 standard quadrature grid
 A restricted SCF calculation will be
 performed using DIIS
 SCF converges when DIIS error is below 1.0e-08
 ---------------------------------------
  Cycle       Energy         DIIS error
 ---------------------------------------
    1  -10070.9270979621      3.59e-02  
    2  -10069.9525565378      2.90e-03  
    3  -10069.9284054739      3.39e-03  
    4  -10069.9939968213      5.54e-04  
    5  -10069.9956981313      2.82e-04  
    6  -10069.9961606122      9.27e-05  
    7  -10069.9962117244      2.29e-05  
    8  -10069.9962147787      6.29e-06  
    9  -10069.9962150133      1.33e-06  
   10  -10069.9962150252      3.66e-07  
   11  -10069.9962150258      6.74e-08  
   12  -10069.9962150259      1.75e-08  
   13  -10069.9962150258      4.56e-09  Convergence criterion met
 ---------------------------------------
 SCF time:   CPU 82.66s  wall 83.00s 
 SCF   energy in the final basis set =   -10069.9962150258
 Total energy in the final basis set =   -10069.9962150258

 --------------------------------------------------------------

                    Orbital Energies (a.u.)
 --------------------------------------------------------------

 Alpha MOs
 -- Occupied --
*******-482.847-176.312-165.716-165.713-165.713-101.565 -62.500
-56.321 -56.317 -56.316 -35.808 -31.302 -31.295 -31.295 -22.952
-22.950 -22.950 -22.946 -22.946 -10.300 -10.272 -10.223  -9.480
 -8.709  -7.245  -7.234  -7.234  -6.541  -6.527  -6.527  -6.357
 -4.770  -4.755  -4.754  -2.652  -2.648  -2.647  -2.636  -2.636
 -2.036  -2.031  -2.031  -2.017  -2.017  -0.941  -0.850  -0.794
 -0.683  -0.639  -0.579  -0.526  -0.487  -0.423  -0.410  -0.395
 -0.378  -0.333  -0.324  -0.298  -0.292  -0.272  -0.271
 -- Virtual --
 -0.082  -0.051  -0.008   0.006   0.016   0.021   0.032   0.053
  0.058   0.065   0.067   0.074   0.082   0.097   0.099   0.100
  0.107   0.115   0.121   0.126   0.139   0.140   0.151   0.160
  0.165   0.180   0.184   0.213   0.215   0.222   0.244   0.257
  0.262   0.266   0.281   0.383   0.387   0.396   0.405   0.430
  0.434   0.442   0.446   0.456   0.464   0.468   0.480   0.487
  0.511   0.537   0.541   0.556   0.568   0.580   0.598   0.623
  0.631   0.659   0.673   0.690   0.706   0.728   0.788   0.799
  0.852   0.863   0.886   0.897   0.916   0.941   0.980   1.009
  1.084   1.114   1.259   1.311   1.317   1.354   1.377   1.382
  1.442   1.510   1.523   1.544   1.580   1.627   1.674   1.703
  1.789   1.791   1.850   1.902   1.983   1.992   2.043   2.060
  2.116   2.150   2.196   2.216   2.221   2.294   2.320   2.469
  2.486   2.537   2.591   2.679   2.706   2.799   2.828   2.848
  2.936   3.154   3.278   3.433   3.704   3.766   3.975   3.985
  4.006   4.032   4.083   4.090   4.120   4.210   4.254   4.279
  4.391   4.445   6.032   6.055   6.089   6.672   7.569   7.595
  7.687   9.737  23.580  23.742  23.858  25.862  25.934  26.401
 27.875  28.365  28.384  28.389  28.540  28.550  28.576  28.612
 28.691  47.940 127.903 127.917 127.940 151.669 215.723 289.764
289.788 289.9071020.7391901.832
 --------------------------------------------------------------

          Ground-State Mulliken Net Atomic Charges

     Atom                 Charge (a.u.)
  ----------------------------------------
      1 C                    -0.607652
      2 C                    -0.172114
      3 C                     0.029025
      4 Cl                    0.071450
      5 H                     0.256255
      6 I                     0.118295
      7 Br                   -0.051085
      8 H                     0.186050
      9 H                     0.169776
  ----------------------------------------
  Sum of atomic charges =     0.000000

 -----------------------------------------------------------------
                    Cartesian Multipole Moments
 -----------------------------------------------------------------
    Charge (ESU x 10^10)
                 0.0000
    Dipole Moment (Debye)
         X       0.6495      Y      -0.8534      Z      -1.2917
       Tot       1.6789
    Quadrupole Moments (Debye-Ang)
        XX     -77.2906     XY      -4.3290     YY     -77.0740
        XZ       0.0922     YZ       2.3924     ZZ     -76.5303
    Octopole Moments (Debye-Ang^2)
       XXX      14.0190    XXY      21.8224    XYY       7.2156
       YYY      56.4455    XXZ       5.2611    XYZ       0.4227
       YYZ       2.6670    XZZ       5.1581    YZZ      12.3394
       ZZZ       1.5666
    Hexadecapole Moments (Debye-Ang^3)
      XXXX    -977.3896   XXXY     -29.1390   XXYY    -315.4461
      XYYY     -66.7380   YYYY    -982.3685   XXXZ      14.3858
      XXYZ       1.8680   XYYZ       0.3456   YYYZ      -2.8198
      XXZZ    -206.6492   XYZZ     -12.8364   YYZZ    -198.9839
      XZZZ      10.9725   YZZZ       7.3072   ZZZZ    -218.9696
 -----------------------------------------------------------------
 Calculating MO derivatives via CPSCF
   1         3          27      0.125461    0.025822
   2         3          27      0.016895    0.003400
   3         3          27      0.001938    0.000560
   4         6          24      0.000151    0.000045
   5        27           3      0.000009    0.000004
   6        30           0      0.000000    0.000000    Roots Converged
 Time for AOints: 41.2 s (CPU) 41.3 s (wall)
 ------------------------------------------------------------------------------
                     AOints        : Timing summary (seconds)
 ------------------------------------------------------------------------------
     job step          cpu (% of tot)      sys (% of tot)     wall (% of tot)
 ------------------------------------------------------------------------------
  cpscf_lag         0.2899E+03 (45.2)   0.3640E-03 (16.7)   0.2904E+03 (45.2)
  iterzp            0.3094E+03 (48.2)   0.1815E-02 (83.2)   0.3097E+03 (48.2)
  make_fx           0.0000E+00 ( 0.0)   0.0000E+00 ( 0.0)   0.0000E+00 ( 0.0)
  AOints            0.4124E+02 ( 6.4)   0.0000E+00 ( 0.0)   0.4127E+02 ( 6.4)
 ------------------------------------------------------------------------------
   Grand Totals     0.6413E+03          0.2181E-02          0.6420E+03
 ------------------------------------------------------------------------------
 Calculating analytic Hessian of the SCF energy
 Polarizability Matrix (a.u.)
            1           2           3
    1-112.6818605  -0.5303900   1.7967275
    2  -0.5303900-101.6470282  -2.5036675
    3   1.7967275  -2.5036675 -76.9785342

 Direct stationary perturbation theory relativistic correction:

 rels  =     114.545412355257
 relv  =    -382.284883198532
 rel2e =      52.518491605832
 E_rel =    -215.220979237442

 Hessian of the SCF Energy
            1           2           3           4           5           6
    1   0.6351877  -0.0939454   0.0178430  -0.0644103   0.0024034   0.0092850
    2  -0.0939454   0.2401922   0.0556588   0.0072907  -0.0412870   0.0338646
    3   0.0178430   0.0556588   0.5939409   0.0167892   0.0813767  -0.1875231
    4  -0.0644103   0.0072907   0.0167892   0.4574340  -0.0775641   0.0517408
    5   0.0024034  -0.0412870   0.0813767  -0.0775641   0.4261704  -0.1762828
    6   0.0092850   0.0338646  -0.1875231   0.0517408  -0.1762828   0.3628678
    7  -0.0560758  -0.0019897  -0.0207515  -0.0546638  -0.0268631   0.0070577
    8   0.0082228  -0.0814618  -0.1118946  -0.0236983  -0.1982673   0.0560736
    9  -0.0017885  -0.0748766  -0.1448338  -0.0040137   0.0203473  -0.0193368
   10  -0.0090888  -0.0058571   0.0070910  -0.1315494  -0.0222041   0.0261898
   11  -0.0018739  -0.0041626   0.0050557  -0.0270569  -0.0369876   0.0108442
   12   0.0262943   0.0070659  -0.0038734   0.0290795   0.0097807  -0.0378214
   13   0.0044107  -0.0016682   0.0035185  -0.1957664   0.1256770  -0.0946053
   14  -0.0068826   0.0009962  -0.0014152   0.1233203  -0.1329726   0.0727910
   15  -0.0215511   0.0151975  -0.0099574  -0.0917026   0.0741807  -0.0938998
   16  -0.0024671   0.0070386  -0.0009185  -0.0023566   0.0034024   0.0038624
   17   0.0049953  -0.0116128  -0.0015371   0.0126758  -0.0125469  -0.0067187
   18   0.0107522  -0.0102144   0.0001570  -0.0053090   0.0018345  -0.0005303
   19  -0.0088909  -0.0071316  -0.0030963  -0.0133476  -0.0051607  -0.0081563
   20  -0.0076994  -0.0048033  -0.0049563  -0.0159743  -0.0060080  -0.0063711
   21  -0.0208374  -0.0038007  -0.0025584   0.0052966  -0.0039353   0.0018384
   22  -0.2533739   0.0684527   0.1156389  -0.0024483   0.0016927  -0.0014685
   23   0.0671369  -0.0594497  -0.0368872  -0.0193925   0.0077683   0.0041214
   24   0.1122054  -0.0379669  -0.1085398   0.0145062  -0.0076207  -0.0122026
   25  -0.2452917   0.0278100  -0.1361143   0.0071083  -0.0013836   0.0060943
   26   0.0276428  -0.0384113   0.0145992   0.0203992  -0.0058694   0.0116778
   27  -0.1322030   0.0150718  -0.1368120  -0.0163869   0.0003189  -0.0133922
            7           8           9          10          11          12
    1  -0.0560758   0.0082228  -0.0017885  -0.0090888  -0.0018739   0.0262943
    2  -0.0019897  -0.0814618  -0.0748766  -0.0058571  -0.0041626   0.0070659
    3  -0.0207515  -0.1118946  -0.1448338   0.0070910   0.0050557  -0.0038734
    4  -0.0546638  -0.0236983  -0.0040137  -0.1315494  -0.0270569   0.0290795
    5  -0.0268631  -0.1982673   0.0203473  -0.0222041  -0.0369876   0.0097807
    6   0.0070577   0.0560736  -0.0193368   0.0261898   0.0108442  -0.0378214
    7   0.2711831   0.0238599   0.0216109  -0.0121867  -0.0205599  -0.0010090
    8   0.0238599   0.3849014   0.0707693  -0.0050692  -0.0036119   0.0048960
    9   0.0216109   0.0707693   0.2502768   0.0055249   0.0085982  -0.0033187
   10  -0.0121867  -0.0050692   0.0055249   0.1765029   0.0499400  -0.0515962
   11  -0.0205599  -0.0036119   0.0085982   0.0499400   0.0458988  -0.0219273
   12  -0.0010090   0.0048960  -0.0033187  -0.0515962  -0.0219273   0.0394699
   13   0.0038481  -0.0046129   0.0012065  -0.0247192   0.0044428  -0.0019257
   14   0.0172418  -0.0161720   0.0123401  -0.0146643   0.0044044  -0.0017676
   15   0.0061246  -0.0055359   0.0012343   0.0131418  -0.0032744   0.0033347
   16  -0.0474650   0.0365906   0.0080606   0.0014931  -0.0026555  -0.0005295
   17   0.0286187  -0.0498646  -0.0074116   0.0014201  -0.0043530   0.0017199
   18   0.0055444  -0.0071222  -0.0305640  -0.0006959   0.0000224   0.0010465
   19  -0.1071927  -0.0327435  -0.0256189  -0.0014595  -0.0017694  -0.0005489
   20  -0.0209039  -0.0312185  -0.0056752  -0.0023806  -0.0017161  -0.0010010
   21  -0.0203075  -0.0070534  -0.0317470   0.0007430   0.0012828   0.0003502
   22   0.0055747  -0.0031851  -0.0048253   0.0000811  -0.0002795   0.0007605
   23   0.0217214  -0.0068477  -0.0095181  -0.0026392  -0.0009506   0.0045070
   24   0.0094353  -0.0020262  -0.0111151  -0.0000246  -0.0008559  -0.0013670
   25  -0.0030218   0.0006358  -0.0001566   0.0009264  -0.0001877  -0.0005250
   26  -0.0211253   0.0025425  -0.0145733   0.0014545   0.0014787  -0.0032736
   27  -0.0077049   0.0018935  -0.0105957  -0.0003739   0.0002543   0.0021791
           13          14          15          16          17          18
    1   0.0044107  -0.0068826  -0.0215511  -0.0024671   0.0049953   0.0107522
    2  -0.0016682   0.0009962   0.0151975   0.0070386  -0.0116128  -0.0102144
    3   0.0035185  -0.0014152  -0.0099574  -0.0009185  -0.0015371   0.0001570
    4  -0.1957664   0.1233203  -0.0917026  -0.0023566   0.0126758  -0.0053090
    5   0.1256770  -0.1329726   0.0741807   0.0034024  -0.0125469   0.0018345
    6  -0.0946053   0.0727910  -0.0938998   0.0038624  -0.0067187  -0.0005303
    7   0.0038481   0.0172418   0.0061246  -0.0474650   0.0286187   0.0055444
    8  -0.0046129  -0.0161720  -0.0055359   0.0365906  -0.0498646  -0.0071222
    9   0.0012065   0.0123401   0.0012343   0.0080606  -0.0074116  -0.0305640
   10  -0.0247192  -0.0146643   0.0131418   0.0014931   0.0014201  -0.0006959
   11   0.0044428   0.0044044  -0.0032744  -0.0026555  -0.0043530   0.0000224
   12  -0.0019257  -0.0017676   0.0033347  -0.0005295   0.0017199   0.0010465
   13   0.2113981  -0.1201887   0.0903895  -0.0001215  -0.0004500   0.0003381
   14  -0.1201887   0.1432817  -0.0820802  -0.0000761  -0.0015082   0.0011757
   15   0.0903895  -0.0820802   0.0986855   0.0006378  -0.0019585   0.0004380
   16  -0.0001215  -0.0000761   0.0006378   0.0733328  -0.0535439  -0.0093330
   17  -0.0004500  -0.0015082  -0.0019585  -0.0535439   0.0787632   0.0143763
   18   0.0003381   0.0011757   0.0004380  -0.0093330   0.0143763   0.0270407
   19   0.0002171   0.0010446   0.0015601  -0.0229260   0.0048732  -0.0023194
   20  -0.0022859   0.0013802   0.0013310   0.0096612   0.0016565   0.0017891
   21   0.0001230  -0.0005008   0.0005764  -0.0011133   0.0011154   0.0020362
   22   0.0009050   0.0002629  -0.0003817   0.0003198  -0.0001740  -0.0002891
   23   0.0003822   0.0001286  -0.0020896   0.0007065  -0.0016767  -0.0025994
   24   0.0002564   0.0013096   0.0020746  -0.0005085   0.0012600   0.0000436
   25  -0.0001718  -0.0000580   0.0017816   0.0001905   0.0015848   0.0013116
   26  -0.0012963   0.0004616   0.0042293  -0.0011239   0.0011426   0.0007381
   27   0.0006990  -0.0018527  -0.0024863  -0.0001581  -0.0008457   0.0003323
           19          20          21          22          23          24
    1  -0.0088909  -0.0076994  -0.0208374  -0.2533739   0.0671369   0.1122054
    2  -0.0071316  -0.0048033  -0.0038007   0.0684527  -0.0594497  -0.0379669
    3  -0.0030963  -0.0049563  -0.0025584   0.1156389  -0.0368872  -0.1085398
    4  -0.0133476  -0.0159743   0.0052966  -0.0024483  -0.0193925   0.0145062
    5  -0.0051607  -0.0060080  -0.0039353   0.0016927   0.0077683  -0.0076207
    6  -0.0081563  -0.0063711   0.0018384  -0.0014685   0.0041214  -0.0122026
    7  -0.1071927  -0.0209039  -0.0203075   0.0055747   0.0217214   0.0094353
    8  -0.0327435  -0.0312185  -0.0070534  -0.0031851  -0.0068477  -0.0020262
    9  -0.0256189  -0.0056752  -0.0317470  -0.0048253  -0.0095181  -0.0111151
   10  -0.0014595  -0.0023806   0.0007430   0.0000811  -0.0026392  -0.0000246
   11  -0.0017694  -0.0017161   0.0012828  -0.0002795  -0.0009506  -0.0008559
   12  -0.0005489  -0.0010010   0.0003502   0.0007605   0.0045070  -0.0013670
   13   0.0002171  -0.0022859   0.0001230   0.0009050   0.0003822   0.0002564
   14   0.0010446   0.0013802  -0.0005008   0.0002629   0.0001286   0.0013096
   15   0.0015601   0.0013310   0.0005764  -0.0003817  -0.0020896   0.0020746
   16  -0.0229260   0.0096612  -0.0011133   0.0003198   0.0007065  -0.0005085
   17   0.0048732   0.0016565   0.0011154  -0.0001740  -0.0016767   0.0012600
   18  -0.0023194   0.0017891   0.0020362  -0.0002891  -0.0025994   0.0000436
   19   0.1527311   0.0412661   0.0376128   0.0009970   0.0020297  -0.0005164
   20   0.0412661   0.0406235   0.0145832  -0.0008931   0.0019307  -0.0007117
   21   0.0376128   0.0145832   0.0284094  -0.0006561   0.0022512   0.0010101
   22   0.0009970  -0.0008931  -0.0006561   0.2619046  -0.0713910  -0.1212591
   23   0.0020297   0.0019307   0.0022512  -0.0713910   0.0590998   0.0414367
   24  -0.0005164  -0.0007117   0.0010101  -0.1212591   0.0414367   0.1183490
   25  -0.0001285  -0.0007902  -0.0008611  -0.0139599   0.0014459  -0.0140947
   26  -0.0024085  -0.0018451  -0.0039425   0.0055144  -0.0000027   0.0051750
   27   0.0010832   0.0010119   0.0000847   0.0124803  -0.0012220   0.0117471
           25          26          27
    1  -0.2452917   0.0276428  -0.1322030
    2   0.0278100  -0.0384113   0.0150718
    3  -0.1361143   0.0145992  -0.1368120
    4   0.0071083   0.0203992  -0.0163869
    5  -0.0013836  -0.0058694   0.0003189
    6   0.0060943   0.0116778  -0.0133922
    7  -0.0030218  -0.0211253  -0.0077049
    8   0.0006358   0.0025425   0.0018935
    9  -0.0001566  -0.0145733  -0.0105957
   10   0.0009264   0.0014545  -0.0003739
   11  -0.0001877   0.0014787   0.0002543
   12  -0.0005250  -0.0032736   0.0021791
   13  -0.0001718  -0.0012963   0.0006990
   14  -0.0000580   0.0004616  -0.0018527
   15   0.0017816   0.0042293  -0.0024863
   16   0.0001905  -0.0011239  -0.0001581
   17   0.0015848   0.0011426  -0.0008457
   18   0.0013116   0.0007381   0.0003323
   19  -0.0001285  -0.0024085   0.0010832
   20  -0.0007902  -0.0018451   0.0010119
   21  -0.0008611  -0.0039425   0.0000847
   22  -0.0139599   0.0055144   0.0124803
   23   0.0014459  -0.0000027  -0.0012220
   24  -0.0140947   0.0051750   0.0117471
   25   0.2543484  -0.0290569   0.1425642
   26  -0.0290569   0.0405032  -0.0146300
   27   0.1425642  -0.0146300   0.1489430
 Gradient time:  CPU 800.03 s  wall 800.88 s
 **********************************************************************
 **                                                                  **
 **                       VIBRATIONAL ANALYSIS                       **
 **                       --------------------                       **
 **                                                                  **
 **        VIBRATIONAL FREQUENCIES (CM**-1) AND NORMAL MODES         **
 **     FORCE CONSTANTS (mDYN/ANGSTROM) AND REDUCED MASSES (AMU)     **
 **                  INFRARED INTENSITIES (KM/MOL)                   **
 **                                                                  **
 **********************************************************************


 Mode:                 1                      2                      3
 Frequency:       108.14                 133.54                 158.46
 Force Cnst:      0.1758                 0.1439                 0.1457
 Red. Mass:      25.5199                13.6991                 9.8503
 IR Active:          YES                    YES                    YES
 IR Intens:        0.885                  0.551                  0.651
 Raman Active:       YES                    YES                    YES
               X      Y      Z        X      Y      Z        X      Y      Z
 C          0.187 -0.089  0.072    0.067 -0.293  0.188    0.187 -0.104  0.266
 C         -0.043  0.052  0.093   -0.057 -0.146  0.217    0.067  0.032  0.294
 C          0.144 -0.008  0.008   -0.072 -0.145  0.075    0.012  0.046  0.156
 Cl        -0.311  0.558 -0.131   -0.190 -0.192 -0.151   -0.044 -0.110 -0.151
 H         -0.251 -0.090  0.262   -0.127 -0.090  0.415    0.004  0.127  0.523
 I         -0.024 -0.221  0.049    0.145  0.010  0.033   -0.114  0.076  0.009
 Br         0.129  0.120 -0.053   -0.141  0.168 -0.070    0.156 -0.068 -0.069
 H          0.249 -0.214  0.248    0.135 -0.275  0.295    0.265 -0.036  0.366
 H          0.293 -0.082 -0.076    0.103 -0.448  0.108    0.213 -0.313  0.194
 TransDip   0.008 -0.026  0.013    0.013 -0.008  0.018    0.002  0.001  0.026

 Mode:                 4                      5                      6
 Frequency:       231.74                 339.30                 388.17
 Force Cnst:      0.2437                 0.4423                 0.2672
 Red. Mass:       7.7001                 6.5208                 3.0095
 IR Active:          YES                    YES                    YES
 IR Intens:        0.884                  3.214                  3.465
 Raman Active:       YES                    YES                    YES
               X      Y      Z        X      Y      Z        X      Y      Z
 C         -0.257  0.209  0.003   -0.106  0.335  0.224    0.282  0.136 -0.043
 C         -0.210 -0.012 -0.075    0.038  0.189  0.194   -0.088  0.092 -0.066
 C          0.020  0.008  0.125   -0.074  0.190  0.253   -0.000  0.080 -0.004
 Cl        -0.179 -0.176  0.052    0.058  0.023 -0.068   -0.067 -0.058  0.082
 H         -0.190 -0.187 -0.338    0.077  0.220  0.163   -0.113  0.111 -0.004
 I          0.005 -0.026 -0.030    0.043 -0.056 -0.026    0.006 -0.007  0.003
 Br         0.149  0.083  0.023   -0.070 -0.042 -0.038   -0.022 -0.015 -0.024
 H         -0.380  0.059 -0.126   -0.153  0.494  0.067    0.486  0.107  0.319
 H         -0.269  0.548  0.080   -0.212  0.296  0.372    0.538  0.188 -0.397
 TransDip  -0.009  0.011 -0.027   -0.004  0.052  0.023    0.015  0.057 -0.008

 Mode:                 7                      8                      9
 Frequency:       412.60                 658.28                 674.47
 Force Cnst:      0.4924                 1.0814                 0.6780
 Red. Mass:       4.9088                 4.2356                 2.5296
 IR Active:          YES                    YES                    YES
 IR Intens:        2.683                 63.068                 14.825
 Raman Active:       YES                    YES                    YES
               X      Y      Z        X      Y      Z        X      Y      Z
 C         -0.095 -0.137 -0.056    0.070  0.067 -0.021   -0.026 -0.062  0.069
 C         -0.081  0.341  0.106    0.250  0.035  0.059   -0.204  0.083  0.008
 C         -0.050  0.242 -0.314    0.385  0.021 -0.096    0.228 -0.029  0.057
 Cl        -0.012 -0.058 -0.010   -0.110 -0.041  0.029    0.074  0.007 -0.030
 H         -0.036  0.569  0.319    0.155 -0.082  0.073   -0.196 -0.113 -0.264
 I          0.014 -0.025  0.009   -0.009  0.006  0.002   -0.006  0.004  0.002
 Br         0.021 -0.002  0.027   -0.039 -0.012 -0.006   -0.022 -0.004 -0.009
 H         -0.143 -0.321 -0.035   -0.277 -0.059 -0.552   -0.111 -0.659  0.254
 H         -0.146 -0.310 -0.017   -0.240  0.256  0.453    0.158  0.461 -0.097
 TransDip  -0.036  0.030  0.023    0.251  0.039 -0.009    0.065 -0.098  0.039

 Mode:                10                     11                     12
 Frequency:       888.93                 936.08                 949.92
 Force Cnst:      1.5515                 1.7715                 1.3908
 Red. Mass:       3.3325                 3.4314                 2.6161
 IR Active:          YES                    YES                    YES
 IR Intens:       10.761                  7.461                  5.509
 Raman Active:       YES                    YES                    YES
               X      Y      Z        X      Y      Z        X      Y      Z
 C         -0.080 -0.112  0.173    0.089 -0.179 -0.114   -0.109 -0.003 -0.169
 C          0.146 -0.040 -0.217    0.023  0.167 -0.189    0.163  0.183  0.130
 C          0.032  0.291  0.049   -0.046  0.003  0.316   -0.002 -0.121  0.109
 Cl        -0.036 -0.006  0.009   -0.014 -0.004  0.009   -0.028 -0.009 -0.003
 H          0.162 -0.287 -0.569   -0.006  0.467  0.244    0.189 -0.253 -0.476
 I          0.002 -0.002 -0.001    0.001 -0.001 -0.001   -0.001  0.001 -0.001
 Br        -0.007 -0.005 -0.001   -0.001  0.000 -0.005   -0.001 -0.001  0.000
 H          0.073 -0.152  0.454   -0.165 -0.199 -0.543    0.173 -0.116  0.378
 H          0.094 -0.325 -0.102   -0.190  0.046  0.321    0.138 -0.169 -0.544
 TransDip   0.051  0.073 -0.055    0.037  0.078  0.017    0.064  0.037 -0.016

 Mode:                13                     14                     15
 Frequency:      1058.13                1085.94                1121.53
 Force Cnst:      0.8980                 0.9101                 0.9918
 Red. Mass:       1.3612                 1.3099                 1.3383
 IR Active:          YES                    YES                    YES
 IR Intens:       39.996                 10.029                 11.944
 Raman Active:       YES                    YES                    YES
               X      Y      Z        X      Y      Z        X      Y      Z
 C          0.025 -0.016  0.028   -0.068 -0.141  0.011   -0.100  0.057 -0.018
 C          0.090 -0.032  0.027    0.002  0.012  0.008    0.039 -0.073 -0.058
 C         -0.134  0.006 -0.043    0.048  0.016 -0.004    0.073 -0.014  0.027
 Cl        -0.013  0.003 -0.002   -0.000 -0.000 -0.001   -0.006  0.000 -0.000
 H          0.294  0.126 -0.097   -0.002  0.069  0.096    0.153  0.564  0.600
 I          0.001 -0.000  0.000   -0.000  0.000 -0.000   -0.001  0.000 -0.000
 Br         0.003 -0.000  0.000   -0.001 -0.000  0.000   -0.002 -0.000 -0.000
 H         -0.146 -0.463 -0.014    0.195  0.751 -0.035    0.019 -0.203  0.332
 H          0.152  0.773 -0.014    0.167  0.533 -0.208    0.100 -0.050 -0.323
 TransDip  -0.158  0.115 -0.054    0.067  0.076  0.006    0.108  0.003  0.024

 Mode:                16                     17                     18
 Frequency:      1237.79                1316.85                1464.30
 Force Cnst:      1.9722                 1.5847                 1.4964
 Red. Mass:       2.1848                 1.5511                 1.1845
 IR Active:          YES                    YES                    YES
 IR Intens:        2.333                 16.273                 14.679
 Raman Active:       YES                    YES                    YES
               X      Y      Z        X      Y      Z        X      Y      Z
 C         -0.009 -0.016 -0.166    0.027 -0.016 -0.066    0.005 -0.019 -0.112
 C          0.010 -0.120  0.113   -0.104 -0.103  0.104   -0.013 -0.034  0.017
 C         -0.005  0.212  0.081    0.045  0.085  0.048    0.008  0.036  0.004
 Cl         0.015  0.000 -0.002   -0.005  0.006 -0.004    0.000  0.000 -0.000
 H         -0.459 -0.527  0.410    0.662  0.431 -0.464    0.047  0.018 -0.008
 I          0.001 -0.001 -0.000    0.000 -0.001 -0.000    0.000 -0.000 -0.000
 Br        -0.002 -0.001 -0.001   -0.001 -0.001 -0.001   -0.000 -0.000 -0.000
 H         -0.099 -0.229 -0.235   -0.033  0.073 -0.243    0.389 -0.003  0.564
 H          0.089  0.112 -0.315    0.030 -0.180 -0.111   -0.418  0.203  0.545
 TransDip  -0.019  0.041  0.020   -0.089 -0.085  0.041   -0.006  0.008  0.122

 Mode:                19                     20                     21
 Frequency:      3129.05                3194.16                3219.25
 Force Cnst:      6.0830                 6.5580                 6.8192
 Red. Mass:       1.0545                 1.0910                 1.1168
 IR Active:          YES                    YES                    YES
 IR Intens:        0.475                  1.976                  0.854
 Raman Active:       YES                    YES                    YES
               X      Y      Z        X      Y      Z        X      Y      Z
 C         -0.008  0.012  0.064    0.016 -0.003  0.005   -0.096  0.021 -0.009
 C          0.001  0.001 -0.001   -0.060  0.048 -0.037   -0.010  0.008 -0.006
 C         -0.001 -0.002 -0.001   -0.001 -0.002 -0.001   -0.000 -0.000 -0.000
 Cl         0.000  0.000 -0.000    0.000 -0.000  0.000    0.000 -0.000 -0.000
 H         -0.009  0.009 -0.007    0.702 -0.549  0.416    0.113 -0.090  0.072
 I          0.000 -0.000 -0.000    0.000 -0.000  0.000    0.000 -0.000 -0.000
 Br        -0.000 -0.000 -0.000    0.000 -0.000 -0.000    0.000  0.000  0.000
 H          0.631 -0.202 -0.350   -0.078  0.028  0.045    0.538 -0.174 -0.314
 H         -0.544  0.069 -0.366   -0.105  0.009 -0.068    0.600 -0.074  0.424
 TransDip  -0.011  0.012  0.015   -0.019 -0.039  0.012    0.015 -0.001  0.026

 STANDARD THERMODYNAMIC QUANTITIES AT   298.15 K  AND     1.00 ATM

   This Molecule has  0 Imaginary Frequencies
   Zero point vibrational energy:       32.461 kcal/mol

   Atom    1 Element C  Has Mass   12.00000
   Atom    2 Element C  Has Mass   12.00000
   Atom    3 Element C  Has Mass   12.00000
   Atom    4 Element Cl Has Mass   34.96885
   Atom    5 Element H  Has Mass    1.00783
   Atom    6 Element I  Has Mass  126.90440
   Atom    7 Element Br Has Mass   78.91830
   Atom    8 Element H  Has Mass    1.00783
   Atom    9 Element H  Has Mass    1.00783
   Molecular Mass:   279.815040 amu
   Principal axes and moments of inertia in amu*Bohr^2:
                             1           2           3
    Eigenvalues --     1744.86667  2373.43185  3784.57561
          X               0.99592     0.09000    -0.00721
          Y              -0.08988     0.99583     0.01567
          Z               0.00859    -0.01496     0.99985
   Rotational Symmetry Number is   1
   The Molecule is an Asymmetric Top
   Translational Enthalpy:        0.889 kcal/mol
   Rotational Enthalpy:           0.889 kcal/mol
   Vibrational Enthalpy:         34.993 kcal/mol
   gas constant (RT):             0.592 kcal/mol
   Translational Entropy:        42.785  cal/mol.K
   Rotational Entropy:           31.128  cal/mol.K
   Vibrational Entropy:          15.120  cal/mol.K

   Total Enthalpy:               37.363 kcal/mol
   Total Entropy:                89.033  cal/mol.K

 ======================================================================

 STANDARD THERMODYNAMIC QUANTITIES FOR ANHARMONIC VIBRATION -- TOSH

   Zero point vibrational energy: ************ kcal/mol

   Vibrational Enthalpy:       Infinity kcal/mol
   Vibrational Entropy:             NaN  cal/mol.K

   Total Enthalpy:             Infinity kcal/mol
   Total Entropy:                   NaN  cal/mol.K

 ======================================================================

 STANDARD THERMODYNAMIC QUANTITIES FOR ANHARMONIC VIBRATION -- VPT2

   Zero point vibrational energy: ************ kcal/mol

   Vibrational Enthalpy:       Infinity kcal/mol
   Vibrational Entropy:             NaN  cal/mol.K

   Total Enthalpy:             Infinity kcal/mol
   Total Entropy:                   NaN  cal/mol.K

 ======================================================================

Archival summary:
1\1\TWL02\FREQ\ProcedureUnspecified\BasisUnspecified\1r1l133\taweetha\ThuOct1102:00:052018ThuOct1102:00:052018\0\\#,FREQ,ProcedureUnspecified,BasisUnspecified,\\0,1\I\C,1,2.16811\C,2,1.50467,1,121.305\H,3,1.08112,2,116.381,1,-141.573,0\C,2,1.50511,1,119.729,3,71.134,0\H,5,1.08346,2,116.731,1,-3.73802,0\H,5,1.08386,2,118.521,1,141.096,0\Cl,3,1.77273,2,122.705,1,-0.402888,0\Br,2,1.9457,1,113.29,3,-144.005,0\\\@

 Total job time:  883.81s(wall), 882.87s(cpu) 
 Thu Oct 11 02:00:05 2018

        *************************************************************
        *                                                           *
        *  Thank you very much for using Q-Chem.  Have a nice day.  *
        *                                                           *
        *************************************************************
