# Supplementary material for: Geometric and energetic data from ab initio calculations of haloethene, haloimine, halomethylenephosphine, haloiminophosphine, halodiazene, halodiphosphene and halocyclopropane
Source: Data Brief. 2019 Nov 2;27:104738. doi: 10.1016/j.dib.2019.104738 (PMC6861602; doi:10.1016/j.dib.2019.104738)
Supplement: Multimedia component 3 [file mmc3.zip › CCC/B3LYP/ClHCCCICl.out]

Q-Chem Developer Version!
                  Welcome to Q-Chem
     A Quantum Leap Into The Future Of Chemistry


 Q-Chem 5.1, Q-Chem, Inc., Pleasanton, CA (2018)

 Yihan Shao,  Zhengting Gan,  E. Epifanovsky,  A. T. B. Gilbert,  M. Wormit,  
 J. Kussmann,  A. W. Lange,  A. Behn,  Jia Deng,  Xintian Feng,  D. Ghosh,  
 M. Goldey,  P. R. Horn,  L. D. Jacobson,  I. Kaliman,  T. Kus,  A. Landau,  
 Jie Liu,  E. I. Proynov,  R. M. Richard,  R. P. Steele,  E. J. Sundstrom,  
 H. L. Woodcock III,  P. M. Zimmerman,  D. Zuev,  B. Albrecht,  E. Alguire,  
 S. A. Baeppler,  D. Barton,  Z. Benda,  Y. A. Bernard,  E. J. Berquist,  
 K. B. Bravaya,  H. Burton,  D. Casanova,  Chun-Min Chang,  Yunqing Chen,  
 A. Chien,  K. D. Closser,  M. P. Coons,  S. Coriani,  S. Dasgupta,  
 A. L. Dempwolff,  M. Diedenhofen,  Hainam Do,  R. G. Edgar,  Po-Tung Fang,  
 S. Faraji,  S. Fatehi,  Qingguo Feng,  K. D. Fenk,  J. Fosso-Tande,  
 Qinghui Ge,  A. Ghysels,  G. Gidofalvi,  J. Gomes,  J. Gonthier,  A. Gunina,  
 D. Hait,  M. W. D. Hanson-Heine,  P. H. P. Harbach,  A. W. Hauser,  
 J. E. Herr,  E. G. Hohenstein,  Z. C. Holden,  Kerwin Hui,  B. C. Huynh,  
 T.-C. Jagau,  Hyunjun Ji,  B. Kaduk,  K. Khistyaev,  Jaehoon Kim,  
 P. Klunzinger,  K. Koh,  D. Kosenkov,  L. Koulias,  T. Kowalczyk,  
 C. M. Krauter,  A. Kunitsa,  Ka Un Lao,  A. Laurent,  K. V. Lawler,  
 Joonho Lee,  D. Lefrancois,  S. Lehtola,  D. S. Levine,  Yi-Pei Li,  
 You-Sheng Lin,  Fenglai Liu,  E. Livshits,  A. Luenser,  P. Manohar,  
 E. Mansoor,  S. F. Manzer,  Shan-Ping Mao,  Yuezhi Mao,  N. Mardirossian,  
 A. V. Marenich,  T. Markovich,  L. A. Martinez-Martinez,  S. A. Maurer,  
 N. J. Mayhall,  S. C. McKenzie,  J.-M. Mewes,  A. F. Morrison,  
 J. W. Mullinax,  K. Nanda,  T. S. Nguyen-Beck,  R. Olivares-Amaya,  
 J. A. Parkhill,  T. M. Perrine,  F. Plasser,  P. Pokhilko,  S. Prager,  
 A. Prociuk,  E. Ramos,  D. R. Rehn,  F. Rob,  M. Schneider,  N. Sergueev,  
 S. M. Sharada,  S. Sharma,  D. W. Small,  T. Stauch,  T. Stein,  
 Yu-Chuan Su,  A. J. W. Thom,  A. Tkatchenko,  T. Tsuchimochi,  N. M. Tubman,  
 L. Vogt,  M. L. Vidal,  O. Vydrov,  M. A. Watson,  J. Wenzel,  
 M. de Wergifosse,  T. A. Wesolowski,  A. White,  J. Witte,  A. Yamada,  
 Jun Yang,  K. Yao,  S. Yeganeh,  S. R. Yost,  Zhi-Qiang You,  A. Zech,  
 Igor Ying Zhang,  Xing Zhang,  Yan Zhao,  Ying Zhu,  B. R. Brooks,  
 G. K. L. Chan,  C. J. Cramer,  M. S. Gordon,  W. J. Hehre,  A. Klamt,  
 M. W. Schmidt,  C. D. Sherrill,  D. G. Truhlar,  A. Aspuru-Guzik,  R. Baer,  
 A. T. Bell,  N. A. Besley,  Jeng-Da Chai,  A. E. DePrince, III,  
 R. A. DiStasio Jr.,  A. Dreuw,  B. D. Dunietz,  T. R. Furlani,  
 Chao-Ping Hsu,  Yousung Jung,  Jing Kong,  D. S. Lambrecht,  WanZhen Liang,  
 C. Ochsenfeld,  V. A. Rassolov,  L. V. Slipchenko,  J. E. Subotnik,  
 T. Van Voorhis,  J. M. Herbert,  A. I. Krylov,  P. M. W. Gill,  M. Head-Gordon

 Contributors to earlier versions of Q-Chem not listed above: 
 R. D. Adamson,  B. Austin,  J. Baker,  G. J. O. Beran,  K. Brandhorst,  
 S. T. Brown,  E. F. C. Byrd,  A. K. Chakraborty,  C.-L. Cheng,  
 Siu Hung Chien,  D. M. Chipman,  D. L. Crittenden,  H. Dachsel,  
 R. J. Doerksen,  A. D. Dutoi,  L. Fusti-Molnar,  W. A. Goddard III,  
 A. Golubeva-Zadorozhnaya,  S. R. Gwaltney,  G. Hawkins,  A. Heyden,  
 S. Hirata,  G. Kedziora,  F. J. Keil,  C. Kelley,  Jihan Kim,  R. A. King,  
 R. Z. Khaliullin,  P. P. Korambath,  W. Kurlancheek,  A. M. Lee,  M. S. Lee,  
 S. V. Levchenko,  Ching Yeh Lin,  D. Liotard,  R. C. Lochan,  I. Lotan,  
 P. E. Maslen,  N. Nair,  D. P. O'Neill,  D. Neuhauser,  E. Neuscamman,  
 C. M. Oana,  R. Olson,  B. Peters,  R. Peverati,  P. A. Pieniazek,  
 Y. M. Rhee,  J. Ritchie,  M. A. Rohrdanz,  E. Rosta,  N. J. Russ,  
 H. F. Schaefer III,  N. E. Schultz,  N. Shenvi,  A. C. Simmonett,  A. Sodt,  
 D. Stuck,  K. S. Thanthiriwatte,  V. Vanovschi,  Tao Wang,  A. Warshel,  
 C. F. Williams,  Q. Wu,  X. Xu,  W. Zhang

 Please cite Q-Chem as follows:
 Y. Shao et al., Mol. Phys. 113, 184-215 (2015)
 DOI: 10.1080/00268976.2014.952696

 Q-Chem 5.1.1 for Intel X86 EM64T Linux

 Parts of Q-Chem use Armadillo 8.300.2 (Tropical Shenanigans).
 http://arma.sourceforge.net/

 Q-Chem begins on Thu Oct 11 01:36:14 2018  

Host: 
0

     Scratch files written to /scratch/taweetham/qchem1465//
Input Ideriv = 2
Curr. Ideriv = -1
Max.  Ideriv = 2

Checking the input file for inconsistencies... 	...done.

--------------------------------------------------------------
User input:
--------------------------------------------------------------
$molecule
0 1
C 
C 1 CC 
C 2 CC 1 60.0
Cl 2 CCl 1 ANG  3 pDHA
H 2 CH 1 ANG  3 mDHA
I 3 CI 1 ANG  2 mDHA
Cl 3 CCl 1 ANG  2 pDHA
H 1 CH 2 ANG  3 pDHA
H 1 CH 2 ANG  3 mDHA

CC=1.54
CH=1.09
CF=1.35
CCl=1.77
CBr=1.94
CI=2.14
ANG=118.0
pDHA=107.9
mDHA=-107.9
$end

$rem
   job_type	optimization
   basis	6-311++g**
   method	b3lyp
   mem_total	32000
$end

--------------------------------------------------------------
 ----------------------------------------------------------------
             Standard Nuclear Orientation (Angstroms)
    I     Atom           X                Y                Z
 ----------------------------------------------------------------
    1      C      -1.4682616072     0.4845507074     1.3689852282
    2      C      -1.8772591293     0.0208525845    -0.0414420396
    3      C      -0.5372513076     0.7493861005     0.1712030959
    4      Cl     -1.8342883065    -1.7137700455    -0.3909242849
    5      H      -2.6792330772     0.5605788773    -0.5450622495
    6      I       1.2641627281    -0.3966970431     0.0262862230
    7      Cl     -0.3925555012     2.4125164227    -0.4169811056
    8      H      -1.9984253611     1.3324399350     1.8027020157
    9      H      -1.1699891551    -0.2755002937     2.0911043458
 ----------------------------------------------------------------
 Molecular Point Group                 C1    NOp =  1
 Largest Abelian Subgroup              C1    NOp =  1
 Nuclear Repulsion Energy =   737.2656066524 hartrees
 There are       54 alpha and       54 beta electrons
 Requested basis set is 6-311++G(d,p)
 There are 83 shells and 209 basis functions

 Total QAlloc Memory Limit  32000 MB
 Mega-Array Size       188 MB
 MEM_STATIC part       192 MB
 A cutoff of  1.0D-11 yielded   2914 shell pairs
 There are     19595 function pairs (     21576 Cartesian)
 Smallest overlap matrix eigenvalue = 2.74E-05

 Scale SEOQF with 1.000000e-01/1.000000e-01/1.000000e-01

 Standard Electronic Orientation quadrupole field applied
 Nucleus-field energy     =     0.0000000159 hartrees
 Guess from superposition of atomic densities
 Warning:  Energy on first SCF cycle will be non-variational
 SAD guess density has 108.000000 electrons

 -----------------------------------------------------------------------
  General SCF calculation program by
  Eric Jon Sundstrom, Paul Horn, Yuezhi Mao, Dmitri Zuev, Alec White,
  David Stuck, Shaama M.S., Shane Yost, Joonho Lee, David Small,
  Daniel Levine, Susi Lehtola, Hugh Burton, Evgeny Epifanovsky
 -----------------------------------------------------------------------
 Exchange:     0.2000 Hartree-Fock + 0.0800 Slater + 0.7200 B88
 Correlation:  0.1900 VWN1RPA + 0.8100 LYP
 Using SG-1 standard quadrature grid
 A restricted SCF calculation will be
 performed using DIIS
 SCF converges when DIIS error is below 1.0e-08
 ---------------------------------------
  Cycle       Energy         DIIS error
 ---------------------------------------
    1   -7957.0126458475      3.66e-02  
    2   -7956.0338019355      2.74e-03  
    3   -7956.0152056798      3.27e-03  
    4   -7956.0722629665      4.04e-04  
    5   -7956.0730868832      1.58e-04  
    6   -7956.0731989350      5.53e-05  
    7   -7956.0732144525      1.19e-05  
    8   -7956.0732151282      4.11e-06  
    9   -7956.0732152127      1.97e-06  
   10   -7956.0732152306      4.83e-07  
   11   -7956.0732152318      8.88e-08  
   12   -7956.0732152318      1.98e-08  
   13   -7956.0732152319      5.58e-09  Convergence criterion met
 ---------------------------------------
 SCF time:   CPU 63.11s  wall 78.00s 
 SCF   energy in the final basis set =    -7956.0732152319
 Total energy in the final basis set =    -7956.0732152319

 --------------------------------------------------------------

                    Orbital Energies (a.u.)
 --------------------------------------------------------------

 Alpha MOs
 -- Occupied --
*******-176.309-165.713-165.711-165.711-101.573-101.566 -35.806
-31.299 -31.293 -31.292 -22.949 -22.948 -22.948 -22.943 -22.943
-10.306 -10.276 -10.225  -9.487  -9.480  -7.252  -7.245  -7.242
 -7.242  -7.235  -7.235  -6.355  -4.768  -4.752  -4.752  -2.034
 -2.029  -2.029  -2.015  -2.015  -0.940  -0.871  -0.816  -0.686
 -0.637  -0.578  -0.527  -0.490  -0.425  -0.419  -0.407  -0.390
 -0.342  -0.339  -0.307  -0.296  -0.270  -0.269
 -- Virtual --
 -0.072  -0.026  -0.009   0.005   0.018   0.023   0.036   0.051
  0.064   0.071   0.073   0.080   0.085   0.100   0.107   0.108
  0.113   0.118   0.124   0.129   0.139   0.143   0.149   0.157
  0.172   0.188   0.191   0.213   0.216   0.227   0.243   0.256
  0.261   0.268   0.296   0.383   0.396   0.410   0.420   0.435
  0.441   0.452   0.466   0.467   0.473   0.482   0.493   0.506
  0.524   0.546   0.569   0.582   0.598   0.612   0.617   0.635
  0.668   0.694   0.733   0.793   0.824   0.858   0.867   0.876
  0.893   0.905   0.915   0.957   0.978   0.980   1.031   1.070
  1.134   1.142   1.270   1.313   1.337   1.365   1.380   1.403
  1.426   1.505   1.527   1.547   1.589   1.632   1.673   1.708
  1.771   1.807   1.830   1.893   1.964   2.007   2.085   2.145
  2.180   2.207   2.275   2.291   2.298   2.321   2.422   2.467
  2.518   2.531   2.602   2.678   2.700   2.778   2.812   2.824
  2.949   3.137   3.275   3.389   3.702   3.798   3.987   4.005
  4.070   4.135   4.220   4.257   4.440   6.040   6.060   6.100
  9.720   9.748  23.530  23.686  23.822  25.852  25.864  25.908
 25.960  26.392  26.453  27.885  28.372  28.389  28.396  28.546
 28.553  28.580  28.615  28.695 127.909 127.921 127.946 151.678
215.706 215.7361901.842
 --------------------------------------------------------------

          Ground-State Mulliken Net Atomic Charges

     Atom                 Charge (a.u.)
  ----------------------------------------
      1 C                    -0.650820
      2 C                    -0.089707
      3 C                    -0.291613
      4 Cl                    0.031119
      5 H                     0.273618
      6 I                     0.139231
      7 Cl                    0.251006
      8 H                     0.160804
      9 H                     0.176361
  ----------------------------------------
  Sum of atomic charges =     0.000000

 -----------------------------------------------------------------
                    Cartesian Multipole Moments
 -----------------------------------------------------------------
    Charge (ESU x 10^10)
                 0.0000
    Dipole Moment (Debye)
         X      -1.2612      Y       0.4377      Z       1.1934
       Tot       1.7907
    Quadrupole Moments (Debye-Ang)
        XX     -68.7134     XY      -4.6163     YY     -73.7389
        XZ      -1.7996     YZ       0.2584     ZZ     -71.0277
    Octopole Moments (Debye-Ang^2)
       XXX      51.5132    XXY      -1.1554    XYY      19.9198
       YYY     -18.5069    XXZ      -0.6284    XYZ      -0.9730
       YYZ      -1.6912    XZZ      12.4854    YZZ      -4.2047
       ZZZ       3.8219
    Hexadecapole Moments (Debye-Ang^3)
      XXXX    -841.4671   XXXY     -53.0840   XXYY    -281.2246
      XYYY     -14.8974   YYYY    -785.6099   XXXZ       6.3603
      XXYZ       1.9373   XYYZ      -1.1317   YYYZ      -4.6441
      XXZZ    -177.4430   XYZZ      -9.4099   YYZZ    -169.5705
      XZZZ      -4.3735   YZZZ      -1.6317   ZZZZ    -202.4248
 -----------------------------------------------------------------
 Calculating analytic gradient of the SCF energy
 Gradient of SCF Energy
            1           2           3           4           5           6
    1  -0.0038542  -0.0152041   0.0240315   0.0100801  -0.0050309  -0.0099190
    2   0.0003248  -0.0116701   0.0107763  -0.0009054   0.0047287  -0.0011721
    3   0.0167261  -0.0167348  -0.0111778   0.0028864   0.0003555  -0.0018905
            7           8           9
    1   0.0018244  -0.0017026  -0.0002251
    2  -0.0015313   0.0019638  -0.0025147
    3   0.0011467   0.0038406   0.0048478
 Max gradient component =       2.403E-02
 RMS gradient           =       8.779E-03
 Gradient time:  CPU 17.41 s  wall 20.14 s
 Geometry Optimization Parameters
   NAtoms,    NIC,     NZ,  NCons,   NDum,   NFix, NCnnct, MaxDiis
        9      69       9       0       0       0       0       0


** GEOMETRY OPTIMIZATION IN DELOCALIZED INTERNAL COORDINATES **
   Searching for a Minimum

   Optimization Cycle:   1

                       Coordinates (Angstroms)
     ATOM                X               Y               Z
      1  C        -1.4682616072    0.4845507074    1.3689852282
      2  C        -1.8772591293    0.0208525845   -0.0414420396
      3  C        -0.5372513076    0.7493861005    0.1712030959
      4  Cl       -1.8342883065   -1.7137700455   -0.3909242849
      5  H        -2.6792330772    0.5605788773   -0.5450622495
      6  I         1.2641627281   -0.3966970431    0.0262862230
      7  Cl       -0.3925555012    2.4125164227   -0.4169811056
      8  H        -1.9984253611    1.3324399350    1.8027020157
      9  H        -1.1699891551   -0.2755002937    2.0911043458
   Point Group: c1    Number of degrees of freedom:    21


   Energy is  -7956.073215232


 Attempting to Generate Delocalized Internal Coordinates

 21 Hessian modes will be used to form the next step
  Hessian Eigenvalues:
     0.016341    0.020947    0.023307    0.030304    0.030782    0.032544
     0.083421    0.087153    0.090379    0.107532    0.108095    0.134223
     0.138421    0.253751    0.264506    0.285189    0.286300    0.286300
     0.348126    0.348126    0.348126

 Minimum Search - Taking Simple RFO Step
 Searching for Lamda that Minimizes Along All modes
 Value Taken    Lamda =  -0.00789900
 Calculated Step too Large.  Step scaled by  0.973710
 Step Taken.  Stepsize is  0.300000

                             Maximum     Tolerance    Cnvgd?
         Gradient           0.018117      0.000300      NO
         Displacement       0.178721      0.001200      NO
         Energy change     *********      0.000001      NO


 New Cartesian Coordinates Obtained by Inverse Iteration

 Displacement from previous Coordinates is:  0.453935
 ----------------------------------------------------------------
             Standard Nuclear Orientation (Angstroms)
    I     Atom           X                Y                Z
 ----------------------------------------------------------------
    1      C      -1.4493937376     0.4645221584     1.3480151795
    2      C      -1.8739668256     0.0171226166    -0.0371149334
    3      C      -0.5409897336     0.7280317554     0.1669707708
    4      Cl     -1.9911182921    -1.7128064409    -0.3874085458
    5      H      -2.6484121882     0.5771141193    -0.5434581104
    6      I       1.3627721569    -0.3188172536     0.1097864141
    7      Cl     -0.4452705581     2.3964291553    -0.4255000746
    8      H      -1.9666068404     1.3155371303     1.7765734092
    9      H      -1.1401146982    -0.2927759958     2.0580071198
 ----------------------------------------------------------------
 Molecular Point Group                 C1    NOp =  1
 Largest Abelian Subgroup              C1    NOp =  1
 Nuclear Repulsion Energy =   724.4309698075 hartrees
 There are       54 alpha and       54 beta electrons
 Applying Cartesian multipole field
    Component          Value
    ---------          -----
     (2,0,0)        1.00000E-11
     (0,2,0)        2.00000E-11
     (0,0,2)       -3.00000E-11
 Nucleus-field energy     =     0.0000000165 hartrees
 Requested basis set is 6-311++G(d,p)
 There are 83 shells and 209 basis functions
 A cutoff of  1.0D-11 yielded   2902 shell pairs
 There are     19430 function pairs (     21365 Cartesian)
 Smallest overlap matrix eigenvalue = 2.73E-05
 Guess MOs from SCF MO coefficient file

 -----------------------------------------------------------------------
  General SCF calculation program by
  Eric Jon Sundstrom, Paul Horn, Yuezhi Mao, Dmitri Zuev, Alec White,
  David Stuck, Shaama M.S., Shane Yost, Joonho Lee, David Small,
  Daniel Levine, Susi Lehtola, Hugh Burton, Evgeny Epifanovsky
 -----------------------------------------------------------------------
 Exchange:     0.2000 Hartree-Fock + 0.0800 Slater + 0.7200 B88
 Correlation:  0.1900 VWN1RPA + 0.8100 LYP
 Using SG-1 standard quadrature grid
 A restricted SCF calculation will be
 performed using DIIS
 SCF converges when DIIS error is below 1.0e-08
 ---------------------------------------
  Cycle       Energy         DIIS error
 ---------------------------------------
    1   -7956.0710716361      8.05e-04  
    2   -7956.0766909165      2.12e-04  
    3   -7956.0767799031      1.85e-04  
    4   -7956.0769511331      5.71e-05  
    5   -7956.0769674693      1.46e-05  
    6   -7956.0769683072      8.58e-06  
    7   -7956.0769687134      1.16e-06  
    8   -7956.0769687190      5.21e-07  
    9   -7956.0769687204      8.54e-08  
   10   -7956.0769687204      2.60e-08  
   11   -7956.0769687204      7.93e-09  Convergence criterion met
 ---------------------------------------
 SCF time:   CPU 54.83s  wall 55.00s 
 SCF   energy in the final basis set =    -7956.0769687204
 Total energy in the final basis set =    -7956.0769687204

 --------------------------------------------------------------

                    Orbital Energies (a.u.)
 --------------------------------------------------------------

 Alpha MOs
 -- Occupied --
*******-176.311-165.715-165.713-165.713-101.573-101.566 -35.808
-31.301 -31.295 -31.295 -22.952 -22.950 -22.950 -22.945 -22.945
-10.306 -10.274 -10.221  -9.488  -9.480  -7.253  -7.245  -7.242
 -7.242  -7.235  -7.235  -6.357  -4.770  -4.754  -4.754  -2.035
 -2.031  -2.031  -2.017  -2.017  -0.946  -0.871  -0.821  -0.683
 -0.639  -0.581  -0.531  -0.493  -0.426  -0.416  -0.409  -0.390
 -0.340  -0.339  -0.309  -0.297  -0.275  -0.271
 -- Virtual --
 -0.079  -0.029  -0.008   0.007   0.018   0.023   0.034   0.055
  0.063   0.071   0.074   0.081   0.086   0.101   0.105   0.109
  0.114   0.119   0.126   0.128   0.141   0.143   0.151   0.158
  0.173   0.184   0.194   0.215   0.219   0.229   0.245   0.257
  0.263   0.272   0.286   0.381   0.399   0.418   0.426   0.435
  0.444   0.446   0.463   0.466   0.472   0.485   0.493   0.502
  0.515   0.555   0.574   0.576   0.601   0.615   0.617   0.635
  0.668   0.683   0.723   0.785   0.820   0.859   0.867   0.876
  0.896   0.909   0.914   0.962   0.977   0.990   1.024   1.071
  1.127   1.150   1.270   1.309   1.337   1.360   1.387   1.395
  1.439   1.510   1.521   1.554   1.595   1.629   1.674   1.713
  1.785   1.815   1.844   1.904   1.991   2.018   2.100   2.154
  2.189   2.208   2.277   2.295   2.298   2.319   2.429   2.468
  2.518   2.549   2.607   2.691   2.707   2.796   2.828   2.840
  2.967   3.173   3.282   3.422   3.720   3.814   3.985   3.999
  4.062   4.127   4.238   4.259   4.431   6.033   6.053   6.092
  9.715   9.749  23.556  23.715  23.852  25.854  25.863  25.894
 25.958  26.399  26.438  27.876  28.366  28.383  28.390  28.544
 28.550  28.575  28.608  28.689 127.903 127.916 127.941 151.671
215.700 215.7361901.834
 --------------------------------------------------------------

          Ground-State Mulliken Net Atomic Charges

     Atom                 Charge (a.u.)
  ----------------------------------------
      1 C                    -0.618306
      2 C                    -0.219330
      3 C                    -0.152116
      4 Cl                    0.074470
      5 H                     0.254029
      6 I                     0.127232
      7 Cl                    0.195864
      8 H                     0.162721
      9 H                     0.175437
  ----------------------------------------
  Sum of atomic charges =     0.000000

 -----------------------------------------------------------------
                    Cartesian Multipole Moments
 -----------------------------------------------------------------
    Charge (ESU x 10^10)
                 0.0000
    Dipole Moment (Debye)
         X      -1.1081      Y       0.4948      Z       1.2328
       Tot       1.7299
    Quadrupole Moments (Debye-Ang)
        XX     -68.6422     XY      -4.4173     YY     -74.0192
        XZ      -1.5948     YZ       0.1074     ZZ     -71.0816
    Octopole Moments (Debye-Ang^2)
       XXX      53.4062    XXY      -3.2169    XYY      18.4289
       YYY     -23.1766    XXZ      -2.3108    XYZ      -1.2099
       YYZ      -3.7063    XZZ      12.3203    YZZ      -6.0872
       ZZZ      -3.0037
    Hexadecapole Moments (Debye-Ang^3)
      XXXX    -927.4058   XXXY     -64.7688   XXYY    -292.2546
      XYYY     -24.8073   YYYY    -770.1780   XXXZ      -6.1423
      XXYZ       2.4593   XYYZ      -4.5095   YYYZ      -1.1826
      XXZZ    -192.9487   XYZZ     -13.2666   YYZZ    -166.7706
      XZZZ     -18.1085   YZZZ       1.7974   ZZZZ    -202.3575
 -----------------------------------------------------------------
 Calculating analytic gradient of the SCF energy
 Gradient of SCF Energy
            1           2           3           4           5           6
    1   0.0006468  -0.0091781   0.0076132  -0.0000066  -0.0011165   0.0015522
    2  -0.0043506  -0.0020640   0.0074635  -0.0002044  -0.0000338   0.0004107
    3   0.0060553  -0.0078482  -0.0058086   0.0021766   0.0012956   0.0014528
            7           8           9
    1   0.0002933   0.0001759   0.0000197
    2  -0.0017593   0.0000962   0.0004418
    3   0.0019030  -0.0005310   0.0013046
 Max gradient component =       9.178E-03
 RMS gradient           =       3.726E-03
 Gradient time:  CPU 17.08 s  wall 17.08 s
 Geometry Optimization Parameters
   NAtoms,    NIC,     NZ,  NCons,   NDum,   NFix, NCnnct, MaxDiis
        9      69       9       0       0       0       0       0

 Cartesian Hessian Update
 Hessian Updated using BFGS Update


** GEOMETRY OPTIMIZATION IN DELOCALIZED INTERNAL COORDINATES **
   Searching for a Minimum

   Optimization Cycle:   2

                       Coordinates (Angstroms)
     ATOM                X               Y               Z
      1  C        -1.4493937376    0.4645221584    1.3480151795
      2  C        -1.8739668256    0.0171226166   -0.0371149334
      3  C        -0.5409897336    0.7280317554    0.1669707708
      4  Cl       -1.9911182921   -1.7128064409   -0.3874085458
      5  H        -2.6484121882    0.5771141193   -0.5434581104
      6  I         1.3627721569   -0.3188172536    0.1097864141
      7  Cl       -0.4452705581    2.3964291553   -0.4255000746
      8  H        -1.9666068404    1.3155371303    1.7765734092
      9  H        -1.1401146982   -0.2927759958    2.0580071198
   Point Group: c1    Number of degrees of freedom:    21


   Energy is  -7956.076968720

 Hessian Updated using BFGS Update

 20 Hessian modes will be used to form the next step
  Hessian Eigenvalues:
     0.016300    0.020973    0.022867    0.029828    0.030887    0.041636
     0.085715    0.088140    0.090014    0.104673    0.111958    0.132951
     0.134296    0.241913    0.264377    0.271296    0.286297    0.287451
     0.347968    0.349142

 Minimum Search - Taking Simple RFO Step
 Searching for Lamda that Minimizes Along All modes
 Value Taken    Lamda =  -0.00120362
 Step Taken.  Stepsize is  0.148317

                             Maximum     Tolerance    Cnvgd?
         Gradient           0.006393      0.000300      NO
         Displacement       0.087976      0.001200      NO
         Energy change     -0.003753      0.000001      NO


 New Cartesian Coordinates Obtained by Inverse Iteration

 Displacement from previous Coordinates is:  0.153586
 ----------------------------------------------------------------
             Standard Nuclear Orientation (Angstroms)
    I     Atom           X                Y                Z
 ----------------------------------------------------------------
    1      C      -1.4536779144     0.4703490881     1.3615633778
    2      C      -1.8616937281     0.0197032544    -0.0158438383
    3      C      -0.5474075803     0.7236802176     0.1913726181
    4      Cl     -1.9758365480    -1.7011859234    -0.4102800749
    5      H      -2.6106854689     0.5835628874    -0.5515825886
    6      I       1.3490975117    -0.3323444334     0.0866950524
    7      Cl     -0.4699927890     2.3803030860    -0.4493968392
    8      H      -1.9750432249     1.3198860627     1.7859994496
    9      H      -1.1478609750    -0.2895969943     2.0673440721
 ----------------------------------------------------------------
 Molecular Point Group                 C1    NOp =  1
 Largest Abelian Subgroup              C1    NOp =  1
 Nuclear Repulsion Energy =   726.6624608503 hartrees
 There are       54 alpha and       54 beta electrons
 Applying Cartesian multipole field
    Component          Value
    ---------          -----
     (2,0,0)        1.00000E-11
     (0,2,0)        2.00000E-11
     (0,0,2)       -3.00000E-11
 Nucleus-field energy     =     0.0000000162 hartrees
 Requested basis set is 6-311++G(d,p)
 There are 83 shells and 209 basis functions
 A cutoff of  1.0D-11 yielded   2900 shell pairs
 There are     19413 function pairs (     21347 Cartesian)
 Smallest overlap matrix eigenvalue = 2.71E-05
 Guess MOs from SCF MO coefficient file

 -----------------------------------------------------------------------
  General SCF calculation program by
  Eric Jon Sundstrom, Paul Horn, Yuezhi Mao, Dmitri Zuev, Alec White,
  David Stuck, Shaama M.S., Shane Yost, Joonho Lee, David Small,
  Daniel Levine, Susi Lehtola, Hugh Burton, Evgeny Epifanovsky
 -----------------------------------------------------------------------
 Exchange:     0.2000 Hartree-Fock + 0.0800 Slater + 0.7200 B88
 Correlation:  0.1900 VWN1RPA + 0.8100 LYP
 Using SG-1 standard quadrature grid
 A restricted SCF calculation will be
 performed using DIIS
 SCF converges when DIIS error is below 1.0e-08
 ---------------------------------------
  Cycle       Energy         DIIS error
 ---------------------------------------
    1   -7956.0763880194      3.78e-04  
    2   -7956.0773991633      1.10e-04  
    3   -7956.0773629998      1.39e-04  
    4   -7956.0774660073      3.45e-05  
    5   -7956.0774727409      6.82e-06  
    6   -7956.0774729451      3.19e-06  
    7   -7956.0774729984      5.05e-07  
    8   -7956.0774729997      1.36e-07  
    9   -7956.0774729999      4.13e-08  
   10   -7956.0774730000      1.19e-08  
   11   -7956.0774729999      3.93e-09  Convergence criterion met
 ---------------------------------------
 SCF time:   CPU 54.87s  wall 55.00s 
 SCF   energy in the final basis set =    -7956.0774729999
 Total energy in the final basis set =    -7956.0774729999

 --------------------------------------------------------------

                    Orbital Energies (a.u.)
 --------------------------------------------------------------

 Alpha MOs
 -- Occupied --
*******-176.311-165.715-165.713-165.713-101.573-101.566 -35.808
-31.301 -31.295 -31.295 -22.952 -22.950 -22.950 -22.945 -22.945
-10.305 -10.272 -10.222  -9.487  -9.480  -7.252  -7.245  -7.242
 -7.241  -7.235  -7.234  -6.357  -4.770  -4.754  -4.754  -2.035
 -2.031  -2.031  -2.017  -2.017  -0.951  -0.870  -0.823  -0.683
 -0.641  -0.581  -0.533  -0.494  -0.426  -0.417  -0.409  -0.390
 -0.340  -0.338  -0.309  -0.298  -0.275  -0.272
 -- Virtual --
 -0.080  -0.030  -0.008   0.007   0.018   0.023   0.035   0.057
  0.063   0.071   0.075   0.081   0.086   0.102   0.105   0.110
  0.114   0.119   0.126   0.128   0.141   0.142   0.149   0.160
  0.173   0.186   0.192   0.213   0.219   0.229   0.245   0.262
  0.266   0.275   0.289   0.381   0.399   0.418   0.425   0.435
  0.443   0.446   0.464   0.467   0.472   0.485   0.494   0.501
  0.515   0.550   0.577   0.581   0.603   0.616   0.619   0.636
  0.668   0.687   0.724   0.787   0.820   0.859   0.867   0.877
  0.895   0.909   0.917   0.971   0.972   0.991   1.025   1.073
  1.131   1.149   1.268   1.309   1.336   1.363   1.391   1.394
  1.449   1.510   1.531   1.554   1.595   1.634   1.672   1.714
  1.796   1.814   1.852   1.911   1.994   2.025   2.109   2.157
  2.193   2.209   2.281   2.295   2.298   2.321   2.422   2.477
  2.524   2.553   2.606   2.696   2.711   2.809   2.840   2.852
  2.970   3.196   3.287   3.440   3.724   3.817   3.985   4.000
  4.064   4.127   4.242   4.262   4.429   6.035   6.053   6.093
  9.716   9.750  23.573  23.743  23.865  25.852  25.869  25.897
 25.960  26.385  26.452  27.875  28.368  28.384  28.391  28.543
 28.550  28.576  28.609  28.689 127.904 127.916 127.941 151.670
215.702 215.7381901.833
 --------------------------------------------------------------

          Ground-State Mulliken Net Atomic Charges

     Atom                 Charge (a.u.)
  ----------------------------------------
      1 C                    -0.647925
      2 C                    -0.213682
      3 C                    -0.115698
      4 Cl                    0.077206
      5 H                     0.251508
      6 I                     0.128602
      7 Cl                    0.182173
      8 H                     0.163065
      9 H                     0.174750
  ----------------------------------------
  Sum of atomic charges =     0.000000

 -----------------------------------------------------------------
                    Cartesian Multipole Moments
 -----------------------------------------------------------------
    Charge (ESU x 10^10)
                 0.0000
    Dipole Moment (Debye)
         X      -1.0882      Y       0.4766      Z       1.2609
       Tot       1.7324
    Quadrupole Moments (Debye-Ang)
        XX     -68.7933     XY      -4.4463     YY     -74.0514
        XZ      -1.7748     YZ       0.1850     ZZ     -70.9115
    Octopole Moments (Debye-Ang^2)
       XXX      55.2231    XXY      -2.8930    XYY      18.9281
       YYY     -22.2082    XXZ      -1.4500    XYZ      -1.1635
       YYZ      -3.0110    XZZ      12.5426    YZZ      -5.5691
       ZZZ      -0.0362
    Hexadecapole Moments (Debye-Ang^3)
      XXXX    -919.8483   XXXY     -59.1456   XXYY    -289.1235
      XYYY     -20.4134   YYYY    -765.4775   XXXZ      -6.0435
      XXYZ       2.9476   XYYZ      -3.7374   YYYZ      -1.4326
      XXZZ    -191.2013   XYZZ     -11.4999   YYZZ    -165.2588
      XZZZ     -16.5940   YZZZ       1.3961   ZZZZ    -205.7017
 -----------------------------------------------------------------
 Calculating analytic gradient of the SCF energy
 Gradient of SCF Energy
            1           2           3           4           5           6
    1   0.0019671  -0.0022922  -0.0009683   0.0004411   0.0011723   0.0006265
    2  -0.0034286   0.0015950   0.0034101   0.0006600  -0.0004755  -0.0007425
    3  -0.0007829   0.0013060   0.0017270   0.0000556  -0.0000025  -0.0007698
            7           8           9
    1  -0.0009218   0.0003812  -0.0004059
    2  -0.0017064  -0.0000355   0.0007235
    3   0.0000816  -0.0010763  -0.0005387
 Max gradient component =       3.429E-03
 RMS gradient           =       1.376E-03
 Gradient time:  CPU 17.29 s  wall 17.30 s
 Geometry Optimization Parameters
   NAtoms,    NIC,     NZ,  NCons,   NDum,   NFix, NCnnct, MaxDiis
        9      69       9       0       0       0       0       0

 Cartesian Hessian Update
 Hessian Updated using BFGS Update


** GEOMETRY OPTIMIZATION IN DELOCALIZED INTERNAL COORDINATES **
   Searching for a Minimum

   Optimization Cycle:   3

                       Coordinates (Angstroms)
     ATOM                X               Y               Z
      1  C        -1.4536779144    0.4703490881    1.3615633778
      2  C        -1.8616937281    0.0197032544   -0.0158438383
      3  C        -0.5474075803    0.7236802176    0.1913726181
      4  Cl       -1.9758365480   -1.7011859234   -0.4102800749
      5  H        -2.6106854689    0.5835628874   -0.5515825886
      6  I         1.3490975117   -0.3323444334    0.0866950524
      7  Cl       -0.4699927890    2.3803030860   -0.4493968392
      8  H        -1.9750432249    1.3198860627    1.7859994496
      9  H        -1.1478609750   -0.2895969943    2.0673440721
   Point Group: c1    Number of degrees of freedom:    21


   Energy is  -7956.077473000

 Hessian Updated using BFGS Update

 21 Hessian modes will be used to form the next step
  Hessian Eigenvalues:
     0.016367    0.020975    0.024208    0.029954    0.032186    0.049496
     0.078345    0.086555    0.090631    0.103291    0.110168    0.132436
     0.135359    0.250346    0.261036    0.266277    0.286297    0.293714
     0.348126    0.348314    0.350108

 Minimum Search - Taking Simple RFO Step
 Searching for Lamda that Minimizes Along All modes
 Value Taken    Lamda =  -0.00013740
 Step Taken.  Stepsize is  0.044653

                             Maximum     Tolerance    Cnvgd?
         Gradient           0.002317      0.000300      NO
         Displacement       0.020861      0.001200      NO
         Energy change     -0.000504      0.000001      NO


 New Cartesian Coordinates Obtained by Inverse Iteration

 Displacement from previous Coordinates is:  0.038116
 ----------------------------------------------------------------
             Standard Nuclear Orientation (Angstroms)
    I     Atom           X                Y                Z
 ----------------------------------------------------------------
    1      C      -1.4539667246     0.4729926001     1.3587192748
    2      C      -1.8610334304     0.0171378938    -0.0195883720
    3      C      -0.5473835170     0.7213749440     0.1854436745
    4      Cl     -1.9789320967    -1.7054572019    -0.4102693175
    5      H      -2.6184133848     0.5797527235    -0.5477740236
    6      I       1.3469565351    -0.3291196912     0.0918792790
    7      Cl     -0.4610517074     2.3849257322    -0.4445703278
    8      H      -1.9763069652     1.3203380729     1.7882161827
    9      H      -1.1429694261    -0.2875878284     2.0638148590
 ----------------------------------------------------------------
 Molecular Point Group                 C1    NOp =  1
 Largest Abelian Subgroup              C1    NOp =  1
 Nuclear Repulsion Energy =   726.7092401987 hartrees
 There are       54 alpha and       54 beta electrons
 Applying Cartesian multipole field
    Component          Value
    ---------          -----
     (2,0,0)        1.00000E-11
     (0,2,0)        2.00000E-11
     (0,0,2)       -3.00000E-11
 Nucleus-field energy     =     0.0000000162 hartrees
 Requested basis set is 6-311++G(d,p)
 There are 83 shells and 209 basis functions
 A cutoff of  1.0D-11 yielded   2902 shell pairs
 There are     19421 function pairs (     21356 Cartesian)
 Smallest overlap matrix eigenvalue = 2.70E-05
 Guess MOs from SCF MO coefficient file

 -----------------------------------------------------------------------
  General SCF calculation program by
  Eric Jon Sundstrom, Paul Horn, Yuezhi Mao, Dmitri Zuev, Alec White,
  David Stuck, Shaama M.S., Shane Yost, Joonho Lee, David Small,
  Daniel Levine, Susi Lehtola, Hugh Burton, Evgeny Epifanovsky
 -----------------------------------------------------------------------
 Exchange:     0.2000 Hartree-Fock + 0.0800 Slater + 0.7200 B88
 Correlation:  0.1900 VWN1RPA + 0.8100 LYP
 Using SG-1 standard quadrature grid
 A restricted SCF calculation will be
 performed using DIIS
 SCF converges when DIIS error is below 1.0e-08
 ---------------------------------------
  Cycle       Energy         DIIS error
 ---------------------------------------
    1   -7956.0774815175      9.76e-05  
    2   -7956.0775497729      2.24e-05  
    3   -7956.0775501136      2.30e-05  
    4   -7956.0775528696      5.76e-06  
    5   -7956.0775530363      1.40e-06  
    6   -7956.0775530429      9.29e-07  
    7   -7956.0775530478      1.28e-07  
    8   -7956.0775530479      3.58e-08  
    9   -7956.0775530478      1.19e-08  
   10   -7956.0775530479      2.62e-09  Convergence criterion met
 ---------------------------------------
 SCF time:   CPU 51.92s  wall 52.00s 
 SCF   energy in the final basis set =    -7956.0775530479
 Total energy in the final basis set =    -7956.0775530479

 --------------------------------------------------------------

                    Orbital Energies (a.u.)
 --------------------------------------------------------------

 Alpha MOs
 -- Occupied --
*******-176.312-165.715-165.713-165.713-101.572-101.566 -35.808
-31.301 -31.295 -31.295 -22.952 -22.950 -22.950 -22.946 -22.946
-10.305 -10.272 -10.222  -9.487  -9.480  -7.252  -7.245  -7.241
 -7.241  -7.235  -7.235  -6.357  -4.770  -4.754  -4.754  -2.036
 -2.031  -2.031  -2.017  -2.017  -0.951  -0.870  -0.823  -0.684
 -0.640  -0.581  -0.532  -0.494  -0.425  -0.418  -0.409  -0.390
 -0.340  -0.338  -0.309  -0.298  -0.275  -0.272
 -- Virtual --
 -0.079  -0.031  -0.008   0.007   0.018   0.023   0.035   0.057
  0.063   0.071   0.075   0.081   0.086   0.101   0.105   0.110
  0.114   0.118   0.126   0.128   0.141   0.142   0.149   0.159
  0.173   0.185   0.192   0.213   0.220   0.229   0.245   0.261
  0.266   0.275   0.288   0.381   0.399   0.418   0.426   0.435
  0.443   0.446   0.464   0.467   0.472   0.485   0.494   0.501
  0.515   0.551   0.576   0.580   0.603   0.617   0.619   0.637
  0.669   0.686   0.724   0.786   0.820   0.859   0.867   0.877
  0.895   0.909   0.916   0.969   0.973   0.990   1.024   1.072
  1.129   1.150   1.269   1.310   1.337   1.363   1.390   1.395
  1.446   1.509   1.529   1.554   1.595   1.634   1.674   1.714
  1.792   1.815   1.851   1.909   1.994   2.023   2.108   2.156
  2.193   2.208   2.281   2.295   2.298   2.321   2.422   2.476
  2.522   2.551   2.605   2.693   2.710   2.806   2.840   2.849
  2.968   3.193   3.287   3.437   3.721   3.813   3.985   4.000
  4.064   4.128   4.242   4.262   4.430   6.035   6.053   6.093
  9.716   9.749  23.571  23.741  23.861  25.852  25.867  25.896
 25.959  26.388  26.447  27.876  28.367  28.384  28.391  28.543
 28.550  28.576  28.609  28.690 127.904 127.916 127.941 151.670
215.701 215.7371901.834
 --------------------------------------------------------------

          Ground-State Mulliken Net Atomic Charges

     Atom                 Charge (a.u.)
  ----------------------------------------
      1 C                    -0.642243
      2 C                    -0.220542
      3 C                    -0.115621
      4 Cl                    0.079474
      5 H                     0.250231
      6 I                     0.130386
      7 Cl                    0.180180
      8 H                     0.164478
      9 H                     0.173657
  ----------------------------------------
  Sum of atomic charges =     0.000000

 -----------------------------------------------------------------
                    Cartesian Multipole Moments
 -----------------------------------------------------------------
    Charge (ESU x 10^10)
                 0.0000
    Dipole Moment (Debye)
         X      -1.0827      Y       0.4639      Z       1.2604
       Tot       1.7251
    Quadrupole Moments (Debye-Ang)
        XX     -68.7397     XY      -4.4329     YY     -74.0898
        XZ      -1.7522     YZ       0.2103     ZZ     -70.9515
    Octopole Moments (Debye-Ang^2)
       XXX      55.1137    XXY      -2.9582    XYY      18.9453
       YYY     -22.5225    XXZ      -1.5307    XYZ      -1.2535
       YYZ      -3.0692    XZZ      12.5938    YZZ      -5.6652
       ZZZ      -0.4909
    Hexadecapole Moments (Debye-Ang^3)
      XXXX    -918.4953   XXXY     -60.8417   XXYY    -289.4394
      XYYY     -21.7461   YYYY    -767.6334   XXXZ      -6.4361
      XXYZ       2.8911   XYYZ      -4.0231   YYYZ      -1.5111
      XXZZ    -191.0713   XYZZ     -12.1401   YYZZ    -165.7667
      XZZZ     -17.1984   YZZZ       1.3028   ZZZZ    -205.3644
 -----------------------------------------------------------------
 Calculating analytic gradient of the SCF energy
 Gradient of SCF Energy
            1           2           3           4           5           6
    1   0.0009547  -0.0006144  -0.0001931   0.0001574  -0.0000047  -0.0001814
    2  -0.0012139   0.0003174   0.0011397   0.0000854  -0.0000790   0.0001542
    3  -0.0005989   0.0005243   0.0000952  -0.0000369   0.0001654  -0.0003897
            7           8           9
    1  -0.0002757   0.0001180   0.0000393
    2  -0.0006243   0.0001749   0.0000456
    3   0.0004725  -0.0001688  -0.0000632
 Max gradient component =       1.214E-03
 RMS gradient           =       4.670E-04
 Gradient time:  CPU 17.86 s  wall 17.87 s
 Geometry Optimization Parameters
   NAtoms,    NIC,     NZ,  NCons,   NDum,   NFix, NCnnct, MaxDiis
        9      69       9       0       0       0       0       0

 Cartesian Hessian Update
 Hessian Updated using BFGS Update


** GEOMETRY OPTIMIZATION IN DELOCALIZED INTERNAL COORDINATES **
   Searching for a Minimum

   Optimization Cycle:   4

                       Coordinates (Angstroms)
     ATOM                X               Y               Z
      1  C        -1.4539667246    0.4729926001    1.3587192748
      2  C        -1.8610334304    0.0171378938   -0.0195883720
      3  C        -0.5473835170    0.7213749440    0.1854436745
      4  Cl       -1.9789320967   -1.7054572019   -0.4102693175
      5  H        -2.6184133848    0.5797527235   -0.5477740236
      6  I         1.3469565351   -0.3291196912    0.0918792790
      7  Cl       -0.4610517074    2.3849257322   -0.4445703278
      8  H        -1.9763069652    1.3203380729    1.7882161827
      9  H        -1.1429694261   -0.2875878284    2.0638148590
   Point Group: c1    Number of degrees of freedom:    21


   Energy is  -7956.077553048

 Hessian Updated using BFGS Update

 21 Hessian modes will be used to form the next step
  Hessian Eigenvalues:
     0.016385    0.020970    0.023589    0.029593    0.033500    0.048371
     0.072824    0.086671    0.089934    0.103541    0.114010    0.131913
     0.135004    0.240852    0.255780    0.265279    0.278331    0.287378
     0.347133    0.348154    0.351808

 Minimum Search - Taking Simple RFO Step
 Searching for Lamda that Minimizes Along All modes
 Value Taken    Lamda =  -0.00001744
 Step Taken.  Stepsize is  0.018642

                             Maximum     Tolerance    Cnvgd?
         Gradient           0.000674      0.000300      NO
         Displacement       0.010955      0.001200      NO
         Energy change     -0.000080      0.000001      NO


 New Cartesian Coordinates Obtained by Inverse Iteration

 Displacement from previous Coordinates is:  0.016057
 ----------------------------------------------------------------
             Standard Nuclear Orientation (Angstroms)
    I     Atom           X                Y                Z
 ----------------------------------------------------------------
    1      C      -1.4548462238     0.4739897378     1.3594915819
    2      C      -1.8599105170     0.0172318895    -0.0203205969
    3      C      -0.5469370306     0.7209160108     0.1851646158
    4      Cl     -1.9811236527    -1.7053318207    -0.4112869505
    5      H      -2.6183393531     0.5804264980    -0.5470984010
    6      I       1.3483707703    -0.3286028772     0.0937106466
    7      Cl     -0.4599948030     2.3852406916    -0.4490722120
    8      H      -1.9791220508     1.3181985614     1.7923641366
    9      H      -1.1411978563    -0.2877114462     2.0629184084
 ----------------------------------------------------------------
 Molecular Point Group                 C1    NOp =  1
 Largest Abelian Subgroup              C1    NOp =  1
 Nuclear Repulsion Energy =   726.3406590775 hartrees
 There are       54 alpha and       54 beta electrons
 Applying Cartesian multipole field
    Component          Value
    ---------          -----
     (2,0,0)        1.00000E-11
     (0,2,0)        2.00000E-11
     (0,0,2)       -3.00000E-11
 Nucleus-field energy     =     0.0000000162 hartrees
 Requested basis set is 6-311++G(d,p)
 There are 83 shells and 209 basis functions
 A cutoff of  1.0D-11 yielded   2902 shell pairs
 There are     19421 function pairs (     21356 Cartesian)
 Smallest overlap matrix eigenvalue = 2.72E-05
 Guess MOs from SCF MO coefficient file

 -----------------------------------------------------------------------
  General SCF calculation program by
  Eric Jon Sundstrom, Paul Horn, Yuezhi Mao, Dmitri Zuev, Alec White,
  David Stuck, Shaama M.S., Shane Yost, Joonho Lee, David Small,
  Daniel Levine, Susi Lehtola, Hugh Burton, Evgeny Epifanovsky
 -----------------------------------------------------------------------
 Exchange:     0.2000 Hartree-Fock + 0.0800 Slater + 0.7200 B88
 Correlation:  0.1900 VWN1RPA + 0.8100 LYP
 Using SG-1 standard quadrature grid
 A restricted SCF calculation will be
 performed using DIIS
 SCF converges when DIIS error is below 1.0e-08
 ---------------------------------------
  Cycle       Energy         DIIS error
 ---------------------------------------
    1   -7956.0775525667      3.72e-05  
    2   -7956.0775620482      1.08e-05  
    3   -7956.0775609900      1.77e-05  
    4   -7956.0775627313      1.68e-06  
    5   -7956.0775627467      5.16e-07  
    6   -7956.0775627478      1.73e-07  
    7   -7956.0775627479      3.84e-08  
    8   -7956.0775627481      8.72e-09  Convergence criterion met
 ---------------------------------------
 SCF time:   CPU 41.02s  wall 41.00s 
 SCF   energy in the final basis set =    -7956.0775627481
 Total energy in the final basis set =    -7956.0775627481

 --------------------------------------------------------------

                    Orbital Energies (a.u.)
 --------------------------------------------------------------

 Alpha MOs
 -- Occupied --
*******-176.312-165.716-165.713-165.713-101.572-101.566 -35.808
-31.302 -31.295 -31.295 -22.952 -22.950 -22.950 -22.946 -22.946
-10.306 -10.272 -10.222  -9.486  -9.480  -7.251  -7.245  -7.241
 -7.241  -7.235  -7.235  -6.357  -4.770  -4.755  -4.754  -2.036
 -2.031  -2.031  -2.017  -2.017  -0.950  -0.869  -0.823  -0.684
 -0.640  -0.581  -0.532  -0.493  -0.425  -0.418  -0.408  -0.390
 -0.340  -0.338  -0.309  -0.298  -0.275  -0.272
 -- Virtual --
 -0.079  -0.031  -0.008   0.007   0.018   0.023   0.035   0.057
  0.063   0.071   0.075   0.081   0.086   0.101   0.105   0.110
  0.114   0.118   0.126   0.128   0.141   0.142   0.149   0.159
  0.173   0.185   0.192   0.213   0.220   0.229   0.245   0.261
  0.265   0.275   0.287   0.381   0.399   0.418   0.426   0.435
  0.443   0.446   0.464   0.468   0.472   0.485   0.494   0.501
  0.515   0.551   0.575   0.580   0.603   0.617   0.619   0.637
  0.668   0.686   0.724   0.786   0.820   0.859   0.867   0.877
  0.895   0.909   0.916   0.968   0.973   0.990   1.024   1.071
  1.129   1.150   1.269   1.310   1.336   1.363   1.389   1.394
  1.445   1.510   1.528   1.553   1.595   1.633   1.675   1.714
  1.791   1.814   1.851   1.908   1.994   2.022   2.108   2.155
  2.193   2.208   2.281   2.295   2.298   2.321   2.421   2.475
  2.522   2.551   2.603   2.693   2.710   2.805   2.840   2.849
  2.966   3.191   3.287   3.436   3.719   3.810   3.984   4.000
  4.064   4.127   4.242   4.261   4.430   6.035   6.053   6.093
  9.715   9.749  23.570  23.740  23.859  25.852  25.867  25.896
 25.959  26.388  26.446  27.876  28.367  28.384  28.390  28.543
 28.549  28.575  28.609  28.689 127.904 127.916 127.941 151.670
215.701 215.7361901.833
 --------------------------------------------------------------

          Ground-State Mulliken Net Atomic Charges

     Atom                 Charge (a.u.)
  ----------------------------------------
      1 C                    -0.641976
      2 C                    -0.223803
      3 C                    -0.110417
      4 Cl                    0.080571
      5 H                     0.249487
      6 I                     0.130573
      7 Cl                    0.177499
      8 H                     0.165208
      9 H                     0.172859
  ----------------------------------------
  Sum of atomic charges =     0.000000

 -----------------------------------------------------------------
                    Cartesian Multipole Moments
 -----------------------------------------------------------------
    Charge (ESU x 10^10)
                 0.0000
    Dipole Moment (Debye)
         X      -1.0792      Y       0.4572      Z       1.2644
       Tot       1.7241
    Quadrupole Moments (Debye-Ang)
        XX     -68.7229     XY      -4.4357     YY     -74.1172
        XZ      -1.7605     YZ       0.2190     ZZ     -70.9526
    Octopole Moments (Debye-Ang^2)
       XXX      55.0465    XXY      -2.9790    XYY      18.9185
       YYY     -22.6668    XXZ      -1.4708    XYZ      -1.2852
       YYZ      -3.0498    XZZ      12.5551    YZZ      -5.6712
       ZZZ      -0.4290
    Hexadecapole Moments (Debye-Ang^3)
      XXXX    -919.4708   XXXY     -61.1133   XXYY    -289.6050
      XYYY     -21.8728   YYYY    -767.9369   XXXZ      -6.8550
      XXYZ       3.0733   XYYZ      -4.1453   YYYZ      -1.1640
      XXZZ    -191.3035   XYZZ     -12.2673   YYZZ    -165.8242
      XZZZ     -17.6298   YZZZ       1.7411   ZZZZ    -205.9000
 -----------------------------------------------------------------
 Calculating analytic gradient of the SCF energy
 Gradient of SCF Energy
            1           2           3           4           5           6
    1   0.0002558  -0.0000486   0.0000024   0.0000118  -0.0002863   0.0000114
    2  -0.0003089   0.0001251   0.0002304  -0.0000076   0.0000012   0.0001453
    3   0.0000126   0.0000494  -0.0001252  -0.0000951   0.0001911  -0.0003888
            7           8           9
    1  -0.0001983   0.0000549   0.0001969
    2   0.0000613  -0.0000937  -0.0001531
    3   0.0001497   0.0001390   0.0000673
 Max gradient component =       3.888E-04
 RMS gradient           =       1.626E-04
 Gradient time:  CPU 17.17 s  wall 17.17 s
 Geometry Optimization Parameters
   NAtoms,    NIC,     NZ,  NCons,   NDum,   NFix, NCnnct, MaxDiis
        9      69       9       0       0       0       0       0

 Cartesian Hessian Update
 Hessian Updated using BFGS Update


** GEOMETRY OPTIMIZATION IN DELOCALIZED INTERNAL COORDINATES **
   Searching for a Minimum

   Optimization Cycle:   5

                       Coordinates (Angstroms)
     ATOM                X               Y               Z
      1  C        -1.4548462238    0.4739897378    1.3594915819
      2  C        -1.8599105170    0.0172318895   -0.0203205969
      3  C        -0.5469370306    0.7209160108    0.1851646158
      4  Cl       -1.9811236527   -1.7053318207   -0.4112869505
      5  H        -2.6183393531    0.5804264980   -0.5470984010
      6  I         1.3483707703   -0.3286028772    0.0937106466
      7  Cl       -0.4599948030    2.3852406916   -0.4490722120
      8  H        -1.9791220508    1.3181985614    1.7923641366
      9  H        -1.1411978563   -0.2877114462    2.0629184084
   Point Group: c1    Number of degrees of freedom:    21


   Energy is  -7956.077562748

 Hessian Updated using BFGS Update

 21 Hessian modes will be used to form the next step
  Hessian Eigenvalues:
     0.016234    0.021002    0.025083    0.026024    0.031174    0.048333
     0.070421    0.086703    0.090787    0.103542    0.114745    0.132133
     0.135003    0.249155    0.252315    0.265280    0.281014    0.288206
     0.348107    0.348287    0.354218

 Minimum Search - Taking Simple RFO Step
 Searching for Lamda that Minimizes Along All modes
 Value Taken    Lamda =  -0.00000129
 Step Taken.  Stepsize is  0.006723

                             Maximum     Tolerance    Cnvgd?
         Gradient           0.000121      0.000300     YES
         Displacement       0.003539      0.001200      NO
         Energy change     -0.000010      0.000001      NO


 New Cartesian Coordinates Obtained by Inverse Iteration

 Displacement from previous Coordinates is:  0.005675
 ----------------------------------------------------------------
             Standard Nuclear Orientation (Angstroms)
    I     Atom           X                Y                Z
 ----------------------------------------------------------------
    1      C      -1.4551601861     0.4741688188     1.3596990164
    2      C      -1.8598433453     0.0171117597    -0.0202063310
    3      C      -0.5472398009     0.7206364533     0.1853368055
    4      Cl     -1.9819295647    -1.7052949992    -0.4113943018
    5      H      -2.6170765197     0.5808884598    -0.5478299363
    6      I       1.3481950317    -0.3281513245     0.0945111339
    7      Cl     -0.4606361088     2.3849612102    -0.4501247789
    8      H      -1.9789394142     1.3179401444     1.7937326608
    9      H      -1.1404708089    -0.2879032774     2.0621469604
 ----------------------------------------------------------------
 Molecular Point Group                 C1    NOp =  1
 Largest Abelian Subgroup              C1    NOp =  1
 Nuclear Repulsion Energy =   726.3334850684 hartrees
 There are       54 alpha and       54 beta electrons
 Applying Cartesian multipole field
    Component          Value
    ---------          -----
     (2,0,0)        1.00000E-11
     (0,2,0)        2.00000E-11
     (0,0,2)       -3.00000E-11
 Nucleus-field energy     =     0.0000000162 hartrees
 Requested basis set is 6-311++G(d,p)
 There are 83 shells and 209 basis functions
 A cutoff of  1.0D-11 yielded   2902 shell pairs
 There are     19421 function pairs (     21356 Cartesian)
 Smallest overlap matrix eigenvalue = 2.72E-05
 Guess MOs from SCF MO coefficient file

 -----------------------------------------------------------------------
  General SCF calculation program by
  Eric Jon Sundstrom, Paul Horn, Yuezhi Mao, Dmitri Zuev, Alec White,
  David Stuck, Shaama M.S., Shane Yost, Joonho Lee, David Small,
  Daniel Levine, Susi Lehtola, Hugh Burton, Evgeny Epifanovsky
 -----------------------------------------------------------------------
 Exchange:     0.2000 Hartree-Fock + 0.0800 Slater + 0.7200 B88
 Correlation:  0.1900 VWN1RPA + 0.8100 LYP
 Using SG-1 standard quadrature grid
 A restricted SCF calculation will be
 performed using DIIS
 SCF converges when DIIS error is below 1.0e-08
 ---------------------------------------
  Cycle       Energy         DIIS error
 ---------------------------------------
    1   -7956.0775624673      1.13e-05  
    2   -7956.0775634187      1.72e-06  
    3   -7956.0775634146      2.18e-06  
    4   -7956.0775634391      6.64e-07  
    5   -7956.0775634413      1.47e-07  
    6   -7956.0775634415      6.18e-08  
    7   -7956.0775634416      1.40e-08  
    8   -7956.0775634416      3.80e-09  Convergence criterion met
 ---------------------------------------
 SCF time:   CPU 39.98s  wall 40.00s 
 SCF   energy in the final basis set =    -7956.0775634416
 Total energy in the final basis set =    -7956.0775634416

 --------------------------------------------------------------

                    Orbital Energies (a.u.)
 --------------------------------------------------------------

 Alpha MOs
 -- Occupied --
*******-176.312-165.716-165.713-165.713-101.572-101.566 -35.808
-31.302 -31.295 -31.295 -22.952 -22.950 -22.950 -22.946 -22.946
-10.306 -10.272 -10.222  -9.486  -9.480  -7.251  -7.245  -7.241
 -7.241  -7.235  -7.235  -6.357  -4.770  -4.755  -4.754  -2.036
 -2.031  -2.031  -2.017  -2.017  -0.950  -0.869  -0.823  -0.684
 -0.640  -0.581  -0.532  -0.493  -0.425  -0.418  -0.408  -0.390
 -0.340  -0.338  -0.309  -0.298  -0.275  -0.272
 -- Virtual --
 -0.079  -0.031  -0.008   0.007   0.018   0.023   0.035   0.057
  0.063   0.071   0.075   0.081   0.086   0.101   0.105   0.110
  0.114   0.118   0.126   0.128   0.141   0.142   0.149   0.159
  0.173   0.185   0.192   0.213   0.220   0.229   0.245   0.261
  0.265   0.275   0.287   0.381   0.399   0.418   0.426   0.434
  0.443   0.446   0.464   0.468   0.472   0.485   0.494   0.501
  0.515   0.551   0.575   0.580   0.603   0.617   0.619   0.637
  0.668   0.686   0.724   0.786   0.820   0.859   0.867   0.877
  0.895   0.909   0.916   0.968   0.973   0.989   1.024   1.071
  1.129   1.150   1.269   1.310   1.336   1.363   1.389   1.394
  1.445   1.510   1.528   1.553   1.595   1.634   1.675   1.714
  1.791   1.813   1.851   1.908   1.994   2.022   2.109   2.155
  2.193   2.208   2.281   2.295   2.298   2.321   2.421   2.475
  2.522   2.551   2.603   2.693   2.710   2.806   2.840   2.849
  2.966   3.192   3.288   3.437   3.720   3.810   3.984   4.000
  4.064   4.127   4.242   4.262   4.430   6.035   6.053   6.093
  9.715   9.749  23.570  23.741  23.859  25.852  25.867  25.896
 25.959  26.387  26.446  27.876  28.367  28.384  28.390  28.543
 28.549  28.575  28.609  28.689 127.904 127.916 127.941 151.670
215.701 215.7361901.833
 --------------------------------------------------------------

          Ground-State Mulliken Net Atomic Charges

     Atom                 Charge (a.u.)
  ----------------------------------------
      1 C                    -0.641850
      2 C                    -0.224685
      3 C                    -0.109187
      4 Cl                    0.080984
      5 H                     0.249267
      6 I                     0.130629
      7 Cl                    0.176806
      8 H                     0.165367
      9 H                     0.172669
  ----------------------------------------
  Sum of atomic charges =     0.000000

 -----------------------------------------------------------------
                    Cartesian Multipole Moments
 -----------------------------------------------------------------
    Charge (ESU x 10^10)
                 0.0000
    Dipole Moment (Debye)
         X      -1.0773      Y       0.4558      Z       1.2648
       Tot       1.7228
    Quadrupole Moments (Debye-Ang)
        XX     -68.7289     XY      -4.4333     YY     -74.1205
        XZ      -1.7591     YZ       0.2218     ZZ     -70.9493
    Octopole Moments (Debye-Ang^2)
       XXX      55.1552    XXY      -2.9919    XYY      18.9371
       YYY     -22.7086    XXZ      -1.4788    XYZ      -1.2926
       YYZ      -3.0579    XZZ      12.5744    YZZ      -5.6708
       ZZZ      -0.4602
    Hexadecapole Moments (Debye-Ang^3)
      XXXX    -919.7670   XXXY     -61.1306   XXYY    -289.6041
      XYYY     -21.9023   YYYY    -767.8361   XXXZ      -6.9706
      XXYZ       3.1117   XYYZ      -4.1824   YYYZ      -1.0656
      XXZZ    -191.3440   XYZZ     -12.3012   YYZZ    -165.7957
      XZZZ     -17.7636   YZZZ       1.8631   ZZZZ    -206.0296
 -----------------------------------------------------------------
 Calculating analytic gradient of the SCF energy
 Gradient of SCF Energy
            1           2           3           4           5           6
    1   0.0001387   0.0000450  -0.0001493  -0.0000107  -0.0001612  -0.0000307
    2  -0.0001653   0.0001015   0.0000025  -0.0000017  -0.0000027   0.0001896
    3   0.0000742   0.0000611  -0.0000876  -0.0001200   0.0001867  -0.0003753
            7           8           9
    1  -0.0001956   0.0001212   0.0002426
    2   0.0001611  -0.0001566  -0.0001284
    3   0.0000952   0.0001835  -0.0000178
 Max gradient component =       3.753E-04
 RMS gradient           =       1.457E-04
 Gradient time:  CPU 17.19 s  wall 17.19 s
 Geometry Optimization Parameters
   NAtoms,    NIC,     NZ,  NCons,   NDum,   NFix, NCnnct, MaxDiis
        9      69       9       0       0       0       0       0

 Cartesian Hessian Update
 Hessian Updated using BFGS Update


** GEOMETRY OPTIMIZATION IN DELOCALIZED INTERNAL COORDINATES **
   Searching for a Minimum

   Optimization Cycle:   6

                       Coordinates (Angstroms)
     ATOM                X               Y               Z
      1  C        -1.4551601861    0.4741688188    1.3596990164
      2  C        -1.8598433453    0.0171117597   -0.0202063310
      3  C        -0.5472398009    0.7206364533    0.1853368055
      4  Cl       -1.9819295647   -1.7052949992   -0.4113943018
      5  H        -2.6170765197    0.5808884598   -0.5478299363
      6  I         1.3481950317   -0.3281513245    0.0945111339
      7  Cl       -0.4606361088    2.3849612102   -0.4501247789
      8  H        -1.9789394142    1.3179401444    1.7937326608
      9  H        -1.1404708089   -0.2879032774    2.0621469604
   Point Group: c1    Number of degrees of freedom:    21


   Energy is  -7956.077563442

 Hessian Updated using BFGS Update

 21 Hessian modes will be used to form the next step
  Hessian Eigenvalues:
     0.016185    0.020704    0.022170    0.025433    0.030997    0.048757
     0.069560    0.086238    0.090466    0.104748    0.116563    0.133704
     0.136326    0.249444    0.263713    0.270672    0.282193    0.285955
     0.348120    0.348279    0.351786

 Minimum Search - Taking Simple RFO Step
 Searching for Lamda that Minimizes Along All modes
 Value Taken    Lamda =   0.00000000
 Step Taken.  Stepsize is  0.002127

                             Maximum     Tolerance    Cnvgd?
         Gradient           0.000059      0.000300     YES
         Displacement       0.001014      0.001200     YES
         Energy change     -0.000001      0.000001     YES


                       Distance Matrix (Angstroms)
             C (  1)   C (  2)   C (  3)   Cl(  4)   H (  5)   I (  6)
   C (  2)  1.508910
   C (  3)  1.504723  1.503371
   Cl(  4)  2.857327  1.770485  2.880897
   H (  5)  2.236092  1.081496  2.200292  2.376691
   I (  6)  3.178556  3.228603  2.168151  3.638983  4.118535
   Cl(  7)  2.813480  2.783760  1.783617  4.364176  2.813265  3.305976
   H (  8)  1.083827  2.235333  2.234608  3.741997  2.536411  4.082499
   H (  9)  1.083151  2.224124  2.211672  2.972450  3.122041  3.172801
             Cl(  7)   H (  8)
   H (  8)  2.911816
   H (  9)  3.730669  1.831341

 Final energy is   -7956.0775634416050     


 ******************************
 **  OPTIMIZATION CONVERGED  **
 ******************************

                       Coordinates (Angstroms)
     ATOM                X               Y               Z
      1  C        -1.4551601861    0.4741688188    1.3596990164
      2  C        -1.8598433453    0.0171117597   -0.0202063310
      3  C        -0.5472398009    0.7206364533    0.1853368055
      4  Cl       -1.9819295647   -1.7052949992   -0.4113943018
      5  H        -2.6170765197    0.5808884598   -0.5478299363
      6  I         1.3481950317   -0.3281513245    0.0945111339
      7  Cl       -0.4606361088    2.3849612102   -0.4501247789
      8  H        -1.9789394142    1.3179401444    1.7937326608
      9  H        -1.1404708089   -0.2879032774    2.0621469604

Z-matrix Print:
$molecule
0 1
I 
C  1 2.168151
C  2 1.503371 1 122.086014
H  3 1.081496 2 115.726757 1 -143.460981 0
C  2 1.504723 1 118.747272 3 71.045197 0
H  5 1.083151 2 116.492507 1 -5.002671 0
H  5 1.083827 2 118.464888 1 139.559999 0
Cl 3 1.770485 2 123.070593 1 -2.311717 0
Cl 2 1.783617 1 113.203596 3 -145.225181 0
$end


 --------------------------------------------------------------

                    Orbital Energies (a.u.)
 --------------------------------------------------------------

 Alpha MOs
 -- Occupied --
*******-176.312-165.716-165.713-165.713-101.572-101.566 -35.808
-31.302 -31.295 -31.295 -22.952 -22.950 -22.950 -22.946 -22.946
-10.306 -10.272 -10.222  -9.486  -9.480  -7.251  -7.245  -7.241
 -7.241  -7.235  -7.235  -6.357  -4.770  -4.755  -4.754  -2.036
 -2.031  -2.031  -2.017  -2.017  -0.950  -0.869  -0.823  -0.684
 -0.640  -0.581  -0.532  -0.493  -0.425  -0.418  -0.408  -0.390
 -0.340  -0.338  -0.309  -0.298  -0.275  -0.272
 -- Virtual --
 -0.079  -0.031  -0.008   0.007   0.018   0.023   0.035   0.057
  0.063   0.071   0.075   0.081   0.086   0.101   0.105   0.110
  0.114   0.118   0.126   0.128   0.141   0.142   0.149   0.159
  0.173   0.185   0.192   0.213   0.220   0.229   0.245   0.261
  0.265   0.275   0.287   0.381   0.399   0.418   0.426   0.434
  0.443   0.446   0.464   0.468   0.472   0.485   0.494   0.501
  0.515   0.551   0.575   0.580   0.603   0.617   0.619   0.637
  0.668   0.686   0.724   0.786   0.820   0.859   0.867   0.877
  0.895   0.909   0.916   0.968   0.973   0.989   1.024   1.071
  1.129   1.150   1.269   1.310   1.336   1.363   1.389   1.394
  1.445   1.510   1.528   1.553   1.595   1.634   1.675   1.714
  1.791   1.813   1.851   1.908   1.994   2.022   2.109   2.155
  2.193   2.208   2.281   2.295   2.298   2.321   2.421   2.475
  2.522   2.551   2.603   2.693   2.710   2.806   2.840   2.849
  2.966   3.192   3.288   3.437   3.720   3.810   3.984   4.000
  4.064   4.127   4.242   4.262   4.430   6.035   6.053   6.093
  9.715   9.749  23.570  23.741  23.859  25.852  25.867  25.896
 25.959  26.387  26.446  27.876  28.367  28.384  28.390  28.543
 28.549  28.575  28.609  28.689 127.904 127.916 127.941 151.670
215.701 215.7361901.833
 --------------------------------------------------------------

          Ground-State Mulliken Net Atomic Charges

     Atom                 Charge (a.u.)
  ----------------------------------------
      1 C                    -0.641850
      2 C                    -0.224685
      3 C                    -0.109187
      4 Cl                    0.080984
      5 H                     0.249267
      6 I                     0.130629
      7 Cl                    0.176806
      8 H                     0.165367
      9 H                     0.172669
  ----------------------------------------
  Sum of atomic charges =     0.000000

 -----------------------------------------------------------------
                    Cartesian Multipole Moments
 -----------------------------------------------------------------
    Charge (ESU x 10^10)
                 0.0000
    Dipole Moment (Debye)
         X      -1.0773      Y       0.4558      Z       1.2648
       Tot       1.7228
    Quadrupole Moments (Debye-Ang)
        XX     -68.7289     XY      -4.4333     YY     -74.1205
        XZ      -1.7591     YZ       0.2218     ZZ     -70.9493
    Octopole Moments (Debye-Ang^2)
       XXX      55.1552    XXY      -2.9919    XYY      18.9371
       YYY     -22.7086    XXZ      -1.4788    XYZ      -1.2926
       YYZ      -3.0579    XZZ      12.5744    YZZ      -5.6708
       ZZZ      -0.4602
    Hexadecapole Moments (Debye-Ang^3)
      XXXX    -919.7670   XXXY     -61.1306   XXYY    -289.6041
      XYYY     -21.9023   YYYY    -767.8361   XXXZ      -6.9706
      XXYZ       3.1117   XYYZ      -4.1824   YYYZ      -1.0656
      XXZZ    -191.3440   XYZZ     -12.3012   YYZZ    -165.7957
      XZZZ     -17.7636   YZZZ       1.8631   ZZZZ    -206.0296
 -----------------------------------------------------------------
Archival summary:
1\1\TWL02\OPT\ProcedureUnspecified\BasisUnspecified\1l233\taweetha\ThuOct1101:43:242018ThuOct1101:43:242018\0\\#,OPT,ProcedureUnspecified,BasisUnspecified,\\0,1\I\C,1,2.16815\C,2,1.50337,1,122.086\H,3,1.0815,2,115.727,1,-143.461,0\C,2,1.50472,1,118.747,3,71.0452,0\H,5,1.08315,2,116.493,1,-5.00267,0\H,5,1.08383,2,118.465,1,139.56,0\Cl,3,1.77049,2,123.071,1,-2.31172,0\Cl,2,1.78362,1,113.204,3,-145.225,0\\\@

 Total job time:  429.44s(wall), 410.50s(cpu) 
 Thu Oct 11 01:43:24 2018

        *************************************************************
        *                                                           *
        *  Thank you very much for using Q-Chem.  Have a nice day.  *
        *                                                           *
        *************************************************************


 
User input: 2 of 2 
 
Q-Chem Developer Version!
                  Welcome to Q-Chem
     A Quantum Leap Into The Future Of Chemistry


 Q-Chem 5.1, Q-Chem, Inc., Pleasanton, CA (2018)

 Yihan Shao,  Zhengting Gan,  E. Epifanovsky,  A. T. B. Gilbert,  M. Wormit,  
 J. Kussmann,  A. W. Lange,  A. Behn,  Jia Deng,  Xintian Feng,  D. Ghosh,  
 M. Goldey,  P. R. Horn,  L. D. Jacobson,  I. Kaliman,  T. Kus,  A. Landau,  
 Jie Liu,  E. I. Proynov,  R. M. Richard,  R. P. Steele,  E. J. Sundstrom,  
 H. L. Woodcock III,  P. M. Zimmerman,  D. Zuev,  B. Albrecht,  E. Alguire,  
 S. A. Baeppler,  D. Barton,  Z. Benda,  Y. A. Bernard,  E. J. Berquist,  
 K. B. Bravaya,  H. Burton,  D. Casanova,  Chun-Min Chang,  Yunqing Chen,  
 A. Chien,  K. D. Closser,  M. P. Coons,  S. Coriani,  S. Dasgupta,  
 A. L. Dempwolff,  M. Diedenhofen,  Hainam Do,  R. G. Edgar,  Po-Tung Fang,  
 S. Faraji,  S. Fatehi,  Qingguo Feng,  K. D. Fenk,  J. Fosso-Tande,  
 Qinghui Ge,  A. Ghysels,  G. Gidofalvi,  J. Gomes,  J. Gonthier,  A. Gunina,  
 D. Hait,  M. W. D. Hanson-Heine,  P. H. P. Harbach,  A. W. Hauser,  
 J. E. Herr,  E. G. Hohenstein,  Z. C. Holden,  Kerwin Hui,  B. C. Huynh,  
 T.-C. Jagau,  Hyunjun Ji,  B. Kaduk,  K. Khistyaev,  Jaehoon Kim,  
 P. Klunzinger,  K. Koh,  D. Kosenkov,  L. Koulias,  T. Kowalczyk,  
 C. M. Krauter,  A. Kunitsa,  Ka Un Lao,  A. Laurent,  K. V. Lawler,  
 Joonho Lee,  D. Lefrancois,  S. Lehtola,  D. S. Levine,  Yi-Pei Li,  
 You-Sheng Lin,  Fenglai Liu,  E. Livshits,  A. Luenser,  P. Manohar,  
 E. Mansoor,  S. F. Manzer,  Shan-Ping Mao,  Yuezhi Mao,  N. Mardirossian,  
 A. V. Marenich,  T. Markovich,  L. A. Martinez-Martinez,  S. A. Maurer,  
 N. J. Mayhall,  S. C. McKenzie,  J.-M. Mewes,  A. F. Morrison,  
 J. W. Mullinax,  K. Nanda,  T. S. Nguyen-Beck,  R. Olivares-Amaya,  
 J. A. Parkhill,  T. M. Perrine,  F. Plasser,  P. Pokhilko,  S. Prager,  
 A. Prociuk,  E. Ramos,  D. R. Rehn,  F. Rob,  M. Schneider,  N. Sergueev,  
 S. M. Sharada,  S. Sharma,  D. W. Small,  T. Stauch,  T. Stein,  
 Yu-Chuan Su,  A. J. W. Thom,  A. Tkatchenko,  T. Tsuchimochi,  N. M. Tubman,  
 L. Vogt,  M. L. Vidal,  O. Vydrov,  M. A. Watson,  J. Wenzel,  
 M. de Wergifosse,  T. A. Wesolowski,  A. White,  J. Witte,  A. Yamada,  
 Jun Yang,  K. Yao,  S. Yeganeh,  S. R. Yost,  Zhi-Qiang You,  A. Zech,  
 Igor Ying Zhang,  Xing Zhang,  Yan Zhao,  Ying Zhu,  B. R. Brooks,  
 G. K. L. Chan,  C. J. Cramer,  M. S. Gordon,  W. J. Hehre,  A. Klamt,  
 M. W. Schmidt,  C. D. Sherrill,  D. G. Truhlar,  A. Aspuru-Guzik,  R. Baer,  
 A. T. Bell,  N. A. Besley,  Jeng-Da Chai,  A. E. DePrince, III,  
 R. A. DiStasio Jr.,  A. Dreuw,  B. D. Dunietz,  T. R. Furlani,  
 Chao-Ping Hsu,  Yousung Jung,  Jing Kong,  D. S. Lambrecht,  WanZhen Liang,  
 C. Ochsenfeld,  V. A. Rassolov,  L. V. Slipchenko,  J. E. Subotnik,  
 T. Van Voorhis,  J. M. Herbert,  A. I. Krylov,  P. M. W. Gill,  M. Head-Gordon

 Contributors to earlier versions of Q-Chem not listed above: 
 R. D. Adamson,  B. Austin,  J. Baker,  G. J. O. Beran,  K. Brandhorst,  
 S. T. Brown,  E. F. C. Byrd,  A. K. Chakraborty,  C.-L. Cheng,  
 Siu Hung Chien,  D. M. Chipman,  D. L. Crittenden,  H. Dachsel,  
 R. J. Doerksen,  A. D. Dutoi,  L. Fusti-Molnar,  W. A. Goddard III,  
 A. Golubeva-Zadorozhnaya,  S. R. Gwaltney,  G. Hawkins,  A. Heyden,  
 S. Hirata,  G. Kedziora,  F. J. Keil,  C. Kelley,  Jihan Kim,  R. A. King,  
 R. Z. Khaliullin,  P. P. Korambath,  W. Kurlancheek,  A. M. Lee,  M. S. Lee,  
 S. V. Levchenko,  Ching Yeh Lin,  D. Liotard,  R. C. Lochan,  I. Lotan,  
 P. E. Maslen,  N. Nair,  D. P. O'Neill,  D. Neuhauser,  E. Neuscamman,  
 C. M. Oana,  R. Olson,  B. Peters,  R. Peverati,  P. A. Pieniazek,  
 Y. M. Rhee,  J. Ritchie,  M. A. Rohrdanz,  E. Rosta,  N. J. Russ,  
 H. F. Schaefer III,  N. E. Schultz,  N. Shenvi,  A. C. Simmonett,  A. Sodt,  
 D. Stuck,  K. S. Thanthiriwatte,  V. Vanovschi,  Tao Wang,  A. Warshel,  
 C. F. Williams,  Q. Wu,  X. Xu,  W. Zhang

 Please cite Q-Chem as follows:
 Y. Shao et al., Mol. Phys. 113, 184-215 (2015)
 DOI: 10.1080/00268976.2014.952696

 Q-Chem 5.1.1 for Intel X86 EM64T Linux

 Parts of Q-Chem use Armadillo 8.300.2 (Tropical Shenanigans).
 http://arma.sourceforge.net/

 Q-Chem begins on Thu Oct 11 01:43:24 2018  

Host: 
0

     Scratch files written to /scratch/taweetham/qchem1465//
The previous job contains 0 fragments, simply inherited here
Input Ideriv = 2
Curr. Ideriv = -1
Max.  Ideriv = 2

Checking the input file for inconsistencies... 	...done.

--------------------------------------------------------------
User input:
--------------------------------------------------------------

$molecule
read
$end

$rem
   job_type 	frequency
   basis 	6-311++g**
   method	b3lyp	
$end


--------------------------------------------------------------
 ----------------------------------------------------------------
             Standard Nuclear Orientation (Angstroms)
    I     Atom           X                Y                Z
 ----------------------------------------------------------------
    1      C       1.3703006295    -0.5403170343     1.3974141189
    2      C       1.8640736128    -0.1449321012     0.0274990200
    3      C       0.4903481002    -0.7330646266     0.1921240149
    4      Cl      2.1446201973     1.5535957757    -0.3859193903
    5      H       2.5910446495    -0.7795935178    -0.4607129369
    6      I      -1.3058752661     0.4674274350     0.0096994046
    7      Cl      0.2891054414    -2.3963351043    -0.4196939578
    8      H       1.8047481544    -1.4161632225     1.8652054580
    9      H       1.0939263863     0.2585538437     2.0746430284
 ----------------------------------------------------------------
 Molecular Point Group                 C1    NOp =  1
 Largest Abelian Subgroup              C1    NOp =  1
 Nuclear Repulsion Energy =   726.3334850684 hartrees
 There are       54 alpha and       54 beta electrons
 Requested basis set is 6-311++G(d,p)
 There are 83 shells and 209 basis functions

 Total QAlloc Memory Limit   2000 MB
 Mega-Array Size       188 MB
 MEM_STATIC part       192 MB

                       Distance Matrix (Angstroms)
             C (  1)   C (  2)   C (  3)   Cl(  4)   H (  5)   I (  6)
   C (  2)  1.508910
   C (  3)  1.504723  1.503371
   Cl(  4)  2.857327  1.770485  2.880897
   H (  5)  2.236092  1.081496  2.200292  2.376691
   I (  6)  3.178556  3.228603  2.168151  3.638983  4.118535
   Cl(  7)  2.813480  2.783760  1.783617  4.364176  2.813265  3.305976
   H (  8)  1.083827  2.235333  2.234608  3.741997  2.536411  4.082499
   H (  9)  1.083151  2.224124  2.211672  2.972450  3.122041  3.172801
             Cl(  7)   H (  8)
   H (  8)  2.911816
   H (  9)  3.730669  1.831341

 A cutoff of  1.0D-11 yielded   2902 shell pairs
 There are     19421 function pairs (     21356 Cartesian)
 Smallest overlap matrix eigenvalue = 2.72E-05
 Guess from superposition of atomic densities
 Warning:  Energy on first SCF cycle will be non-variational
 SAD guess density has 108.000000 electrons

 -----------------------------------------------------------------------
  General SCF calculation program by
  Eric Jon Sundstrom, Paul Horn, Yuezhi Mao, Dmitri Zuev, Alec White,
  David Stuck, Shaama M.S., Shane Yost, Joonho Lee, David Small,
  Daniel Levine, Susi Lehtola, Hugh Burton, Evgeny Epifanovsky
 -----------------------------------------------------------------------
 Exchange:     0.2000 Hartree-Fock + 0.0800 Slater + 0.7200 B88
 Correlation:  0.1900 VWN1RPA + 0.8100 LYP
 Using SG-1 standard quadrature grid
 A restricted SCF calculation will be
 performed using DIIS
 SCF converges when DIIS error is below 1.0e-08
 ---------------------------------------
  Cycle       Energy         DIIS error
 ---------------------------------------
    1   -7957.0706902053      3.72e-02  
    2   -7956.0346350347      2.87e-03  
    3   -7956.0154855244      3.38e-03  
    4   -7956.0760362525      4.48e-04  
    5   -7956.0769733412      2.19e-04  
    6   -7956.0771849767      8.64e-05  
    7   -7956.0772232294      2.15e-05  
    8   -7956.0772256365      7.36e-06  
    9   -7956.0772259013      1.35e-06  
   10   -7956.0772259103      4.00e-07  
   11   -7956.0772259112      9.22e-08  
   12   -7956.0772259111      1.95e-08  
   13   -7956.0772259110      5.58e-09  Convergence criterion met
 ---------------------------------------
 SCF time:   CPU 62.34s  wall 63.00s 
 SCF   energy in the final basis set =    -7956.0772259110
 Total energy in the final basis set =    -7956.0772259110

 --------------------------------------------------------------

                    Orbital Energies (a.u.)
 --------------------------------------------------------------

 Alpha MOs
 -- Occupied --
*******-176.312-165.716-165.713-165.713-101.572-101.566 -35.808
-31.302 -31.295 -31.295 -22.952 -22.950 -22.950 -22.946 -22.946
-10.306 -10.272 -10.222  -9.486  -9.480  -7.251  -7.245  -7.241
 -7.241  -7.235  -7.235  -6.357  -4.770  -4.755  -4.754  -2.036
 -2.031  -2.031  -2.017  -2.017  -0.950  -0.869  -0.823  -0.684
 -0.640  -0.581  -0.532  -0.493  -0.425  -0.418  -0.408  -0.390
 -0.340  -0.338  -0.309  -0.298  -0.275  -0.272
 -- Virtual --
 -0.079  -0.031  -0.008   0.007   0.018   0.023   0.035   0.057
  0.063   0.071   0.075   0.081   0.086   0.101   0.105   0.110
  0.114   0.118   0.126   0.128   0.141   0.142   0.149   0.159
  0.173   0.185   0.192   0.213   0.220   0.229   0.245   0.261
  0.265   0.275   0.287   0.381   0.399   0.418   0.426   0.434
  0.443   0.446   0.464   0.468   0.472   0.485   0.494   0.501
  0.515   0.551   0.575   0.580   0.603   0.617   0.619   0.637
  0.668   0.686   0.724   0.786   0.820   0.859   0.867   0.877
  0.895   0.909   0.916   0.968   0.973   0.990   1.024   1.071
  1.129   1.150   1.269   1.310   1.336   1.363   1.389   1.395
  1.445   1.510   1.528   1.553   1.595   1.634   1.675   1.714
  1.791   1.813   1.851   1.908   1.994   2.022   2.109   2.155
  2.193   2.208   2.281   2.295   2.298   2.321   2.421   2.475
  2.522   2.551   2.603   2.693   2.710   2.806   2.840   2.849
  2.966   3.192   3.288   3.437   3.720   3.810   3.985   4.000
  4.064   4.128   4.242   4.262   4.430   6.034   6.053   6.093
  9.715   9.749  23.570  23.741  23.859  25.852  25.867  25.896
 25.959  26.387  26.446  27.876  28.367  28.384  28.391  28.543
 28.550  28.576  28.609  28.689 127.904 127.916 127.941 151.670
215.701 215.7361901.833
 --------------------------------------------------------------

          Ground-State Mulliken Net Atomic Charges

     Atom                 Charge (a.u.)
  ----------------------------------------
      1 C                    -0.642965
      2 C                    -0.222632
      3 C                    -0.110757
      4 Cl                    0.080597
      5 H                     0.249372
      6 I                     0.130929
      7 Cl                    0.177259
      8 H                     0.165348
      9 H                     0.172849
  ----------------------------------------
  Sum of atomic charges =     0.000000

 -----------------------------------------------------------------
                    Cartesian Multipole Moments
 -----------------------------------------------------------------
    Charge (ESU x 10^10)
                 0.0000
    Dipole Moment (Debye)
         X       0.9857      Y      -0.5176      Z       1.3128
       Tot       1.7214
    Quadrupole Moments (Debye-Ang)
        XX     -69.6135     XY      -4.7486     YY     -73.3920
        XZ       1.8679     YZ      -0.4530     ZZ     -70.8634
    Octopole Moments (Debye-Ang^2)
       XXX     -56.6218    XXY       2.5974    XYY     -18.5976
       YYY      21.1876    XXZ      -1.0645    XYZ      -1.2164
       YYZ      -1.8674    XZZ     -13.1338    YZZ       4.8208
       ZZZ       3.3276
    Hexadecapole Moments (Debye-Ang^3)
      XXXX    -942.0691   XXXY     -56.2418   XXYY    -283.3922
      XYYY     -15.1310   YYYY    -759.1376   XXXZ      -5.0272
      XXYZ      -2.7157   XYYZ       0.4404   YYYZ       3.7395
      XXZZ    -194.1439   XYZZ     -10.2571   YYZZ    -163.4259
      XZZZ       4.8081   YZZZ       0.5772   ZZZZ    -204.3691
 -----------------------------------------------------------------
 Calculating MO derivatives via CPSCF
   1         3          27      0.137300    0.027471
   2         3          27      0.018359    0.003635
   3         3          27      0.001858    0.000505
   4         5          25      0.000143    0.000047
   5        28           2      0.000007    0.000004
   6        30           0      0.000000    0.000000    Roots Converged
 Time for AOints: 33.0 s (CPU) 33.1 s (wall)
 ------------------------------------------------------------------------------
                     AOints        : Timing summary (seconds)
 ------------------------------------------------------------------------------
     job step          cpu (% of tot)      sys (% of tot)     wall (% of tot)
 ------------------------------------------------------------------------------
  cpscf_lag         0.2201E+03 (41.4)   0.3170E-03 (15.6)   0.2203E+03 (41.4)
  iterzp            0.2783E+03 (52.3)   0.1720E-02 (84.4)   0.2787E+03 (52.3)
  make_fx           0.0000E+00 ( 0.0)   0.0000E+00 ( 0.0)   0.0000E+00 ( 0.0)
  AOints            0.3301E+02 ( 6.2)   0.0000E+00 ( 0.0)   0.3306E+02 ( 6.2)
 ------------------------------------------------------------------------------
   Grand Totals     0.5319E+03          0.2038E-02          0.5326E+03
 ------------------------------------------------------------------------------
 Calculating analytic Hessian of the SCF energy
 Polarizability Matrix (a.u.)
            1           2           3
    1 -96.6064903   1.8953451  -2.1657767
    2   1.8953451 -99.2490278   0.5824302
    3  -2.1657767   0.5824302 -71.7775921

 Direct stationary perturbation theory relativistic correction:

 rels  =      98.528507348206
 relv  =    -327.409454490552
 rel2e =      43.347622610962
 E_rel =    -185.533324531384

 Hessian of the SCF Energy
            1           2           3           4           5           6
    1   0.2856420  -0.1615544   0.0324084  -0.0452051   0.0082525   0.0347836
    2  -0.1615544   0.5903093   0.0240236   0.0001679  -0.0670531   0.0245228
    3   0.0324084   0.0240236   0.6000259   0.0790075   0.0400272  -0.1813261
    4  -0.0452051   0.0001679   0.0790075   0.4598771  -0.0615027  -0.1838317
    5   0.0082525  -0.0670531   0.0400272  -0.0615027   0.4380132   0.0251688
    6   0.0347836   0.0245228  -0.1813261  -0.1838317   0.0251688   0.3599345
    7  -0.0799502   0.0123031  -0.1038868  -0.1883505  -0.0496759   0.0475164
    8  -0.0010726  -0.0537279  -0.0314837  -0.0540027  -0.0690992   0.0106520
    9  -0.0731574  -0.0029283  -0.1511010   0.0146145  -0.0071069  -0.0184954
   10  -0.0032012  -0.0014990   0.0038162  -0.0323794  -0.0107890   0.0051255
   11  -0.0051627  -0.0127058   0.0072607  -0.0061000  -0.1455471   0.0205887
   12   0.0019887   0.0261749  -0.0008538   0.0041503   0.0233607  -0.0351125
   13   0.0023222  -0.0066854  -0.0022587  -0.1785500   0.1207763   0.0947155
   14  -0.0032362   0.0037612   0.0043253   0.1231019  -0.1418908  -0.0825475
   15   0.0188583  -0.0176961  -0.0110865   0.0956531  -0.0792816  -0.1017294
   16  -0.0142975   0.0031796  -0.0013298  -0.0142666   0.0107738  -0.0067638
   17   0.0068026  -0.0011882  -0.0013416   0.0008222   0.0005444   0.0030295
   18  -0.0119784   0.0084005   0.0005946   0.0028842  -0.0046727  -0.0007939
   19  -0.0021960  -0.0072275  -0.0056074  -0.0027488  -0.0168376  -0.0069376
   20  -0.0056626  -0.0098443  -0.0060350  -0.0027280  -0.0192049  -0.0108165
   21   0.0000804  -0.0260963  -0.0056071  -0.0059474   0.0035186   0.0022019
   22  -0.0867510   0.0987304  -0.0489329   0.0108194  -0.0177712   0.0033627
   23   0.0995672  -0.2405072   0.0989633   0.0049327  -0.0062615  -0.0003033
   24  -0.0486200   0.0952817  -0.0952072  -0.0095998   0.0127359  -0.0113256
   25  -0.0563631   0.0625852   0.0467834  -0.0091960   0.0167737   0.0120294
   26   0.0620660  -0.2090441  -0.1357398  -0.0046913   0.0104990   0.0097055
   27   0.0456364  -0.1316829  -0.1554388   0.0030692  -0.0137501  -0.0133536
            7           8           9          10          11          12
    1  -0.0799502  -0.0010726  -0.0731574  -0.0032012  -0.0051627   0.0019887
    2   0.0123031  -0.0537279  -0.0029283  -0.0014990  -0.0127058   0.0261749
    3  -0.1038868  -0.0314837  -0.1511010   0.0038162   0.0072607  -0.0008538
    4  -0.1883505  -0.0540027   0.0146145  -0.0323794  -0.0061000   0.0041503
    5  -0.0496759  -0.0690992  -0.0071069  -0.0107890  -0.1455471   0.0233607
    6   0.0475164   0.0106520  -0.0184954   0.0051255   0.0205887  -0.0351125
    7   0.3642025   0.0525078   0.0721672   0.0009075  -0.0025958   0.0052101
    8   0.0525078   0.2710482   0.0409524  -0.0185976  -0.0163441  -0.0013578
    9   0.0721672   0.0409524   0.2526606   0.0060672   0.0057442  -0.0028565
   10   0.0009075  -0.0185976   0.0060672   0.0328364   0.0269452  -0.0106460
   11  -0.0025958  -0.0163441   0.0057442   0.0269452   0.2012148  -0.0432374
   12   0.0052101  -0.0013578  -0.0028565  -0.0106460  -0.0432374   0.0328049
   13  -0.0182723   0.0132051   0.0131905   0.0053053  -0.0095215  -0.0022099
   14  -0.0073875   0.0045563   0.0035474   0.0100767  -0.0259485  -0.0042351
   15  -0.0076621   0.0054741   0.0019017  -0.0047315   0.0100059   0.0038117
   16  -0.0434595   0.0123879  -0.0075820  -0.0031252   0.0001024   0.0017949
   17   0.0186236  -0.0198150   0.0029737  -0.0032248   0.0009385  -0.0002358
   18  -0.0060816   0.0010220  -0.0149261  -0.0002742  -0.0007483   0.0009106
   19  -0.0312980  -0.0060057  -0.0026988  -0.0012265  -0.0023546  -0.0013333
   20  -0.0209601  -0.1185824  -0.0361043  -0.0023607  -0.0024756  -0.0010837
   21  -0.0065117  -0.0295657  -0.0437642   0.0010178   0.0008559   0.0004158
   22  -0.0095771   0.0200577  -0.0069433  -0.0004950  -0.0031396   0.0041662
   23  -0.0053977   0.0078852  -0.0050995  -0.0003392  -0.0006013   0.0015996
   24  -0.0038630   0.0115069  -0.0115008  -0.0008556  -0.0001507  -0.0011673
   25   0.0057975  -0.0184798  -0.0156580   0.0013782   0.0018266  -0.0031209
   26   0.0025825  -0.0059211  -0.0019787  -0.0002115   0.0014692  -0.0009854
   27   0.0031115  -0.0072003  -0.0119182   0.0004806  -0.0003190   0.0020471
           13          14          15          16          17          18
    1   0.0023222  -0.0032362   0.0188583  -0.0142975   0.0068026  -0.0119784
    2  -0.0066854   0.0037612  -0.0176961   0.0031796  -0.0011882   0.0084005
    3  -0.0022587   0.0043253  -0.0110865  -0.0013298  -0.0013416   0.0005946
    4  -0.1785500   0.1231019   0.0956531  -0.0142666   0.0008222   0.0028842
    5   0.1207763  -0.1418908  -0.0792816   0.0107738   0.0005444  -0.0046727
    6   0.0947155  -0.0825475  -0.1017294  -0.0067638   0.0030295  -0.0007939
    7  -0.0182723  -0.0073875  -0.0076621  -0.0434595   0.0186236  -0.0060816
    8   0.0132051   0.0045563   0.0054741   0.0123879  -0.0198150   0.0010220
    9   0.0131905   0.0035474   0.0019017  -0.0075820   0.0029737  -0.0149261
   10   0.0053053   0.0100767  -0.0047315  -0.0031252  -0.0032248  -0.0002742
   11  -0.0095215  -0.0259485   0.0100059   0.0001024   0.0009385  -0.0007483
   12  -0.0022099  -0.0042351   0.0038117   0.0017949  -0.0002358   0.0009106
   13   0.1877137  -0.1188183  -0.1027171  -0.0012532  -0.0004876   0.0010362
   14  -0.1188183   0.1593433   0.0776163  -0.0004390  -0.0003439   0.0004318
   15  -0.1027171   0.0776163   0.1061640  -0.0020488   0.0001901   0.0004882
   16  -0.0012532  -0.0004390  -0.0020488   0.0786663  -0.0373800   0.0126290
   17  -0.0004876  -0.0003439   0.0001901  -0.0373800   0.0405776  -0.0010384
   18   0.0010362   0.0004318   0.0004882   0.0126290  -0.0010384   0.0113740
   19   0.0019157  -0.0022774   0.0009600  -0.0018544   0.0151896   0.0038400
   20   0.0012849  -0.0000360   0.0018727   0.0101840  -0.0212200  -0.0042122
   21  -0.0008974  -0.0001755   0.0008250   0.0024558  -0.0029635   0.0017668
   22   0.0001572   0.0004274  -0.0021746  -0.0017119   0.0004964  -0.0023990
   23   0.0000625   0.0011159  -0.0008842  -0.0005824   0.0003887  -0.0006097
   24   0.0010311   0.0005060   0.0019513   0.0011989  -0.0002325  -0.0000420
   25   0.0006614  -0.0014476   0.0038628   0.0013021  -0.0008420   0.0003437
   26   0.0001841  -0.0005574   0.0027027   0.0017737   0.0001179   0.0014269
   27  -0.0018902   0.0005313  -0.0023261  -0.0003542  -0.0003815   0.0006278
           19          20          21          22          23          24
    1  -0.0021960  -0.0056626   0.0000804  -0.0867510   0.0995672  -0.0486200
    2  -0.0072275  -0.0098443  -0.0260963   0.0987304  -0.2405072   0.0952817
    3  -0.0056074  -0.0060350  -0.0056071  -0.0489329   0.0989633  -0.0952072
    4  -0.0027488  -0.0027280  -0.0059474   0.0108194   0.0049327  -0.0095998
    5  -0.0168376  -0.0192049   0.0035186  -0.0177712  -0.0062615   0.0127359
    6  -0.0069376  -0.0108165   0.0022019   0.0033627  -0.0003033  -0.0113256
    7  -0.0312980  -0.0209601  -0.0065117  -0.0095771  -0.0053977  -0.0038630
    8  -0.0060057  -0.1185824  -0.0295657   0.0200577   0.0078852   0.0115069
    9  -0.0026988  -0.0361043  -0.0437642  -0.0069433  -0.0050995  -0.0115008
   10  -0.0012265  -0.0023607   0.0010178  -0.0004950  -0.0003392  -0.0008556
   11  -0.0023546  -0.0024756   0.0008559  -0.0031396  -0.0006013  -0.0001507
   12  -0.0013333  -0.0010837   0.0004158   0.0041662   0.0015996  -0.0011673
   13   0.0019157   0.0012849  -0.0008974   0.0001572   0.0000625   0.0010311
   14  -0.0022774  -0.0000360  -0.0001755   0.0004274   0.0011159   0.0005060
   15   0.0009600   0.0018727   0.0008250  -0.0021746  -0.0008842   0.0019513
   16  -0.0018544   0.0101840   0.0024558  -0.0017119  -0.0005824   0.0011989
   17   0.0151896  -0.0212200  -0.0029635   0.0004964   0.0003887  -0.0002325
   18   0.0038400  -0.0042122   0.0017668  -0.0023990  -0.0006097  -0.0000420
   19   0.0368511   0.0209614   0.0115006   0.0020588  -0.0003295  -0.0004392
   20   0.0209614   0.1706002   0.0558976   0.0019176   0.0014282  -0.0005725
   21   0.0115006   0.0558976   0.0429618   0.0029951   0.0003479   0.0013306
   22   0.0020588   0.0019176   0.0029951   0.0872891  -0.1047904   0.0533114
   23  -0.0003295   0.0014282   0.0003479  -0.1047904   0.2485198  -0.1043676
   24  -0.0004392  -0.0005725   0.0013306   0.0533114  -0.1043676   0.1042586
   25  -0.0015019  -0.0026364  -0.0046932  -0.0017896   0.0068768   0.0078362
   26  -0.0011187  -0.0006651  -0.0018189   0.0040718  -0.0119678  -0.0147074
   27   0.0007157   0.0010539  -0.0001305  -0.0033856   0.0103535   0.0117024
           25          26          27
    1  -0.0563631   0.0620660   0.0456364
    2   0.0625852  -0.2090441  -0.1316829
    3   0.0467834  -0.1357398  -0.1554388
    4  -0.0091960  -0.0046913   0.0030692
    5   0.0167737   0.0104990  -0.0137501
    6   0.0120294   0.0097055  -0.0133536
    7   0.0057975   0.0025825   0.0031115
    8  -0.0184798  -0.0059211  -0.0072003
    9  -0.0156580  -0.0019787  -0.0119182
   10   0.0013782  -0.0002115   0.0004806
   11   0.0018266   0.0014692  -0.0003190
   12  -0.0031209  -0.0009854   0.0020471
   13   0.0006614   0.0001841  -0.0018902
   14  -0.0014476  -0.0005574   0.0005313
   15   0.0038628   0.0027027  -0.0023261
   16   0.0013021   0.0017737  -0.0003542
   17  -0.0008420   0.0001179  -0.0003815
   18   0.0003437   0.0014269   0.0006278
   19  -0.0015019  -0.0011187   0.0007157
   20  -0.0026364  -0.0006651   0.0010539
   21  -0.0046932  -0.0018189  -0.0001305
   22  -0.0017896   0.0040718  -0.0033856
   23   0.0068768  -0.0119678   0.0103535
   24   0.0078362  -0.0147074   0.0117024
   25   0.0597114  -0.0646565  -0.0473833
   26  -0.0646565   0.2160693   0.1413950
   27  -0.0473833   0.1413950   0.1687899
 Gradient time:  CPU 662.46 s  wall 663.27 s
 **********************************************************************
 **                                                                  **
 **                       VIBRATIONAL ANALYSIS                       **
 **                       --------------------                       **
 **                                                                  **
 **        VIBRATIONAL FREQUENCIES (CM**-1) AND NORMAL MODES         **
 **     FORCE CONSTANTS (mDYN/ANGSTROM) AND REDUCED MASSES (AMU)     **
 **                  INFRARED INTENSITIES (KM/MOL)                   **
 **                                                                  **
 **********************************************************************


 Mode:                 1                      2                      3
 Frequency:       106.32                 156.10                 188.82
 Force Cnst:      0.1952                 0.1034                 0.3813
 Red. Mass:      29.3051                 7.2033                18.1508
 IR Active:          YES                    YES                    YES
 IR Intens:        0.701                  1.648                  0.336
 Raman Active:       YES                    YES                    YES
               X      Y      Z        X      Y      Z        X      Y      Z
 C         -0.043  0.208 -0.007   -0.254  0.056  0.220    0.117 -0.202 -0.212
 C          0.119  0.049  0.012   -0.056 -0.016  0.262    0.008 -0.145 -0.236
 C          0.022  0.219 -0.060   -0.037 -0.056  0.068    0.010 -0.146 -0.129
 Cl         0.708 -0.076 -0.074   -0.066 -0.138 -0.168   -0.007 -0.077  0.104
 H         -0.000 -0.166  0.115    0.031 -0.094  0.494   -0.046 -0.070 -0.409
 I         -0.232 -0.081  0.040    0.007  0.036  0.031   -0.126  0.156  0.005
 Cl         0.107  0.196 -0.055    0.179  0.010 -0.162    0.409 -0.305  0.100
 H         -0.189  0.215  0.141   -0.222  0.134  0.338    0.069 -0.255 -0.269
 H         -0.028  0.315 -0.125   -0.484  0.046  0.137    0.284 -0.175 -0.177
 TransDip  -0.025  0.002  0.009   -0.019  0.005  0.036    0.004  0.006 -0.017

 Mode:                 4                      5                      6
 Frequency:       262.36                 348.94                 391.00
 Force Cnst:      0.2779                 0.4569                 0.3698
 Red. Mass:       6.8516                 6.3690                 4.1053
 IR Active:          YES                    YES                    YES
 IR Intens:        0.947                  5.074                  6.721
 Raman Active:       YES                    YES                    YES
               X      Y      Z        X      Y      Z        X      Y      Z
 C          0.344 -0.137  0.109   -0.186  0.139 -0.176    0.014  0.209 -0.042
 C          0.097 -0.118  0.021   -0.159 -0.092 -0.218    0.297 -0.072  0.013
 C          0.086  0.057  0.241   -0.206  0.166 -0.122    0.231 -0.006 -0.178
 Cl        -0.100 -0.150 -0.001   -0.051 -0.143  0.087   -0.073 -0.076  0.054
 H         -0.066 -0.123 -0.215   -0.300 -0.175 -0.316    0.461 -0.046  0.215
 I         -0.042  0.003 -0.033    0.046 -0.025  0.014   -0.020  0.006  0.008
 Cl         0.046  0.221 -0.006    0.093  0.152  0.059   -0.046 -0.013 -0.019
 H          0.278 -0.251 -0.041   -0.441  0.109 -0.010   -0.116  0.331  0.305
 H          0.638 -0.117  0.208    0.035  0.361 -0.349   -0.106  0.406 -0.323
 TransDip   0.026 -0.009 -0.014   -0.056  0.029 -0.034    0.081 -0.016  0.009

 Mode:                 7                      8                      9
 Frequency:       423.94                 671.90                 681.38
 Force Cnst:      0.3863                 1.0897                 0.7495
 Red. Mass:       3.6478                 4.0967                 2.7399
 IR Active:          YES                    YES                    YES
 IR Intens:        2.168                 66.241                 26.405
 Raman Active:       YES                    YES                    YES
               X      Y      Z        X      Y      Z        X      Y      Z
 C          0.162  0.262  0.053    0.094  0.097 -0.019   -0.030 -0.019  0.067
 C         -0.142 -0.008 -0.085   -0.017  0.263  0.103    0.133 -0.167  0.020
 C         -0.081 -0.072  0.210   -0.036  0.313 -0.083   -0.084  0.238  0.073
 Cl         0.018 -0.018  0.048   -0.019 -0.118  0.021   -0.007  0.070 -0.023
 H         -0.227 -0.056 -0.147   -0.054  0.167  0.178   -0.065 -0.179 -0.257
 I          0.003  0.004 -0.004    0.002 -0.003  0.000    0.002 -0.003  0.001
 Cl        -0.015 -0.086 -0.092   -0.013 -0.097 -0.023   -0.002 -0.072 -0.034
 H          0.327  0.481  0.306    0.175 -0.161 -0.583   -0.618 -0.246  0.190
 H          0.178  0.475 -0.186    0.213 -0.258  0.447    0.473  0.246 -0.033
 TransDip   0.021  0.042 -0.000    0.006  0.260  0.012   -0.107  0.108  0.062

 Mode:                10                     11                     12
 Frequency:       898.54                 937.75                 953.57
 Force Cnst:      1.8166                 1.8466                 1.2272
 Red. Mass:       3.8189                 3.5641                 2.2906
 IR Active:          YES                    YES                    YES
 IR Intens:       16.974                  7.864                  4.844
 Raman Active:       YES                    YES                    YES
               X      Y      Z        X      Y      Z        X      Y      Z
 C         -0.121 -0.097  0.176   -0.181  0.070 -0.150    0.030 -0.099 -0.153
 C         -0.053  0.172 -0.237    0.183  0.084 -0.147    0.124  0.170  0.144
 C          0.296  0.101  0.082   -0.028 -0.078  0.319   -0.099 -0.022  0.073
 Cl        -0.000 -0.041  0.009   -0.002 -0.019  0.008   -0.003 -0.028 -0.005
 H         -0.289  0.165 -0.580    0.462  0.083  0.263   -0.284  0.176 -0.460
 I         -0.001  0.001 -0.001   -0.000  0.000 -0.000    0.001  0.000 -0.001
 Cl        -0.013 -0.026 -0.007    0.001 -0.001 -0.013   -0.002 -0.003  0.002
 H         -0.245 -0.040  0.394   -0.190 -0.148 -0.555   -0.111  0.135  0.416
 H         -0.288  0.030 -0.034    0.106 -0.181  0.263   -0.210  0.148 -0.540
 TransDip   0.079  0.093 -0.050    0.067  0.048  0.036    0.020  0.066 -0.012

 Mode:                13                     14                     15
 Frequency:      1059.36                1084.37                1125.80
 Force Cnst:      0.9125                 0.9076                 0.9972
 Red. Mass:       1.3801                 1.3100                 1.3355
 IR Active:          YES                    YES                    YES
 IR Intens:       39.599                 10.606                 12.475
 Raman Active:       YES                    YES                    YES
               X      Y      Z        X      Y      Z        X      Y      Z
 C         -0.007  0.028  0.024   -0.133 -0.088  0.007    0.070 -0.090 -0.016
 C         -0.054  0.079  0.043    0.012  0.010  0.008   -0.076  0.030 -0.061
 C          0.027 -0.130 -0.055    0.010  0.039 -0.005   -0.028  0.067  0.027
 Cl         0.006 -0.011 -0.003   -0.000 -0.001 -0.001    0.001 -0.006 -0.001
 H          0.057  0.315 -0.085    0.058  0.019  0.068    0.529  0.209  0.621
 I          0.000  0.000  0.000    0.000 -0.000 -0.000    0.000 -0.000 -0.000
 Cl        -0.003  0.009  0.001    0.000 -0.002  0.000    0.001 -0.004 -0.000
 H         -0.482 -0.244 -0.038    0.674  0.308  0.000   -0.184 -0.032  0.332
 H          0.699  0.272  0.028    0.556  0.287 -0.153   -0.041  0.123 -0.315
 TransDip   0.145 -0.128 -0.056    0.075  0.071  0.013   -0.021  0.105  0.035

 Mode:                16                     17                     18
 Frequency:      1237.73                1321.72                1466.31
 Force Cnst:      1.9358                 1.6307                 1.4983
 Red. Mass:       2.1446                 1.5843                 1.1828
 IR Active:          YES                    YES                    YES
 IR Intens:        3.701                 14.129                 14.660
 Raman Active:       YES                    YES                    YES
               X      Y      Z        X      Y      Z        X      Y      Z
 C         -0.011 -0.003 -0.164   -0.021  0.028 -0.064   -0.016  0.010 -0.112
 C         -0.120 -0.018  0.105   -0.089 -0.131  0.093   -0.032 -0.021  0.016
 C          0.203  0.035  0.085    0.079  0.059  0.056    0.033  0.015  0.005
 Cl        -0.003  0.015 -0.001    0.007 -0.003 -0.004    0.001  0.000 -0.000
 H         -0.437 -0.578  0.388    0.325  0.751 -0.400    0.013  0.054 -0.008
 I         -0.001  0.001 -0.000   -0.000  0.000 -0.000   -0.000 -0.000 -0.000
 Cl        -0.003 -0.006 -0.003   -0.001 -0.004 -0.002   -0.000 -0.001 -0.000
 H         -0.194 -0.107 -0.225    0.091  0.000 -0.249   -0.086  0.336  0.594
 H          0.102  0.134 -0.307   -0.183  0.012 -0.123    0.255 -0.417  0.519
 TransDip   0.054  0.008  0.029   -0.065 -0.094  0.038    0.006 -0.004  0.122

 Mode:                19                     20                     21
 Frequency:      3131.11                3191.37                3222.22
 Force Cnst:      6.0898                 6.5438                 6.8356
 Red. Mass:       1.0543                 1.0905                 1.1174
 IR Active:          YES                    YES                    YES
 IR Intens:        0.582                  2.016                  0.860
 Raman Active:       YES                    YES                    YES
               X      Y      Z        X      Y      Z        X      Y      Z
 C          0.011 -0.010  0.063    0.005 -0.012 -0.005    0.038 -0.090 -0.015
 C          0.001  0.002 -0.001   -0.058  0.048  0.040    0.008 -0.007 -0.005
 C         -0.002 -0.001 -0.001    0.002  0.001  0.001   -0.000 -0.001 -0.000
 Cl         0.000  0.000 -0.000    0.000 -0.000 -0.000   -0.000  0.000 -0.000
 H          0.009 -0.006 -0.007    0.668 -0.574 -0.447   -0.091  0.077  0.065
 I         -0.000  0.000 -0.000    0.000  0.000 -0.000   -0.000  0.000  0.000
 Cl        -0.000 -0.000 -0.000    0.000 -0.000 -0.000   -0.000  0.000  0.000
 H         -0.300  0.608 -0.307   -0.034  0.063 -0.034   -0.262  0.529 -0.282
 H          0.176 -0.497 -0.405   -0.024  0.081  0.062   -0.189  0.542  0.462
 TransDip   0.013 -0.015  0.015    0.034  0.029 -0.007    0.001  0.008  0.029

 STANDARD THERMODYNAMIC QUANTITIES AT   298.15 K  AND     1.00 ATM

   This Molecule has  0 Imaginary Frequencies
   Zero point vibrational energy:       32.681 kcal/mol

   Atom    1 Element C  Has Mass   12.00000
   Atom    2 Element C  Has Mass   12.00000
   Atom    3 Element C  Has Mass   12.00000
   Atom    4 Element Cl Has Mass   34.96885
   Atom    5 Element H  Has Mass    1.00783
   Atom    6 Element I  Has Mass  126.90440
   Atom    7 Element Cl Has Mass   34.96885
   Atom    8 Element H  Has Mass    1.00783
   Atom    9 Element H  Has Mass    1.00783
   Molecular Mass:   235.865590 amu
   Principal axes and moments of inertia in amu*Bohr^2:
                             1           2           3
    Eigenvalues --     1315.36879  1778.46546  2785.69614
          X               0.99926     0.03544     0.01476
          Y              -0.03532     0.99934    -0.00829
          Z              -0.01504     0.00776     0.99986
   Rotational Symmetry Number is   1
   The Molecule is an Asymmetric Top
   Translational Enthalpy:        0.889 kcal/mol
   Rotational Enthalpy:           0.889 kcal/mol
   Vibrational Enthalpy:         35.109 kcal/mol
   gas constant (RT):             0.592 kcal/mol
   Translational Entropy:        42.276  cal/mol.K
   Rotational Entropy:           30.256  cal/mol.K
   Vibrational Entropy:          14.176  cal/mol.K

   Total Enthalpy:               37.479 kcal/mol
   Total Entropy:                86.708  cal/mol.K

 ======================================================================

 STANDARD THERMODYNAMIC QUANTITIES FOR ANHARMONIC VIBRATION -- TOSH

   Zero point vibrational energy: ************ kcal/mol

   Vibrational Enthalpy:       Infinity kcal/mol
   Vibrational Entropy:             NaN  cal/mol.K

   Total Enthalpy:             Infinity kcal/mol
   Total Entropy:                   NaN  cal/mol.K

 ======================================================================

 STANDARD THERMODYNAMIC QUANTITIES FOR ANHARMONIC VIBRATION -- VPT2

   Zero point vibrational energy: ************ kcal/mol

   Vibrational Enthalpy:       Infinity kcal/mol
   Vibrational Entropy:             NaN  cal/mol.K

   Total Enthalpy:             Infinity kcal/mol
   Total Entropy:                   NaN  cal/mol.K

 ======================================================================

Archival summary:
1\1\TWL02\FREQ\ProcedureUnspecified\BasisUnspecified\1l233\taweetha\ThuOct1101:55:302018ThuOct1101:55:302018\0\\#,FREQ,ProcedureUnspecified,BasisUnspecified,\\0,1\I\C,1,2.16815\C,2,1.50337,1,122.086\H,3,1.0815,2,115.727,1,-143.461,0\C,2,1.50472,1,118.747,3,71.0452,0\H,5,1.08315,2,116.493,1,-5.00267,0\H,5,1.08383,2,118.465,1,139.56,0\Cl,3,1.77049,2,123.071,1,-2.31172,0\Cl,2,1.78362,1,113.204,3,-145.225,0\\\@

 Total job time:  725.98s(wall), 724.94s(cpu) 
 Thu Oct 11 01:55:30 2018

        *************************************************************
        *                                                           *
        *  Thank you very much for using Q-Chem.  Have a nice day.  *
        *                                                           *
        *************************************************************
